# Supplementary material for: CryoEM and computational modeling structural insights into the pH regulator NBCn1
Source: Nat Commun. 2025 Nov 11;16:9932. doi: 10.1038/s41467-025-64868-z (PMC12606367; doi:10.1038/s41467-025-64868-z)
Supplement: Supplementary file 8 — Supplementary Data 6 [file 41467_2025_64868_MOESM8_ESM.zip › 1us_unrestr_MD_OF_IF_transition_apoNBCn1/transition_rep1_traj2_first.pdb]

REMARK    GENERATED BY TRJCONV
TITLE     Title t=   0.00000 step= 0
REMARK    THIS IS A SIMULATION BOX
CRYST1   96.230   96.230  104.529  90.00  90.00  90.00 P 1           1
MODEL        1
ATOM      1  N   LEU A 585      29.030  43.230  41.620  1.00  0.00           N
ATOM      2  HT1 LEU A 585      28.210  42.900  41.060  1.00  0.00           H
ATOM      3  HT2 LEU A 585      29.730  43.620  40.960  1.00  0.00           H
ATOM      4  HT3 LEU A 585      28.530  43.940  42.190  1.00  0.00           H
ATOM      5  CA  LEU A 585      29.660  42.110  42.450  1.00  0.00           C
ATOM      6  HA  LEU A 585      30.630  42.540  42.690  1.00  0.00           H
ATOM      7  CB  LEU A 585      28.720  41.740  43.670  1.00  0.00           C
ATOM      8  HB1 LEU A 585      27.710  41.330  43.450  1.00  0.00           H
ATOM      9  HB2 LEU A 585      28.580  42.700  44.210  1.00  0.00           H
ATOM     10  CG  LEU A 585      29.350  40.840  44.790  1.00  0.00           C
ATOM     11  HG  LEU A 585      29.610  39.910  44.230  1.00  0.00           H
ATOM     12  CD1 LEU A 585      30.660  41.440  45.380  1.00  0.00           C
ATOM     13 HD11 LEU A 585      31.100  40.750  46.120  1.00  0.00           H
ATOM     14 HD12 LEU A 585      30.470  42.460  45.790  1.00  0.00           H
ATOM     15 HD13 LEU A 585      31.390  41.570  44.550  1.00  0.00           H
ATOM     16  CD2 LEU A 585      28.370  40.460  45.930  1.00  0.00           C
ATOM     17 HD21 LEU A 585      27.400  40.110  45.510  1.00  0.00           H
ATOM     18 HD22 LEU A 585      28.120  41.350  46.560  1.00  0.00           H
ATOM     19 HD23 LEU A 585      28.850  39.650  46.510  1.00  0.00           H
ATOM     20  C   LEU A 585      30.040  40.950  41.470  1.00  0.00           C
ATOM     21  O   LEU A 585      31.230  40.580  41.370  1.00  0.00           O
ATOM     22  N   ILE A 586      28.990  40.470  40.710  1.00  0.00           N
ATOM     23  HN  ILE A 586      28.080  40.880  40.720  1.00  0.00           H
ATOM     24  CA  ILE A 586      29.200  39.280  39.820  1.00  0.00           C
ATOM     25  HA  ILE A 586      29.610  38.540  40.500  1.00  0.00           H
ATOM     26  CB  ILE A 586      27.890  38.710  39.310  1.00  0.00           C
ATOM     27  HB  ILE A 586      27.200  38.560  40.160  1.00  0.00           H
ATOM     28  CG2 ILE A 586      27.150  39.650  38.280  1.00  0.00           C
ATOM     29 HG21 ILE A 586      26.310  39.150  37.780  1.00  0.00           H
ATOM     30 HG22 ILE A 586      27.850  39.770  37.420  1.00  0.00           H
ATOM     31 HG23 ILE A 586      26.960  40.620  38.780  1.00  0.00           H
ATOM     32  CG1 ILE A 586      28.090  37.300  38.750  1.00  0.00           C
ATOM     33 HG11 ILE A 586      28.470  37.400  37.710  1.00  0.00           H
ATOM     34 HG12 ILE A 586      27.040  36.960  38.660  1.00  0.00           H
ATOM     35  CD  ILE A 586      28.940  36.250  39.500  1.00  0.00           C
ATOM     36  HD1 ILE A 586      28.610  36.210  40.560  1.00  0.00           H
ATOM     37  HD2 ILE A 586      30.000  36.580  39.490  1.00  0.00           H
ATOM     38  HD3 ILE A 586      28.910  35.240  39.020  1.00  0.00           H
ATOM     39  C   ILE A 586      30.200  39.590  38.650  1.00  0.00           C
ATOM     40  O   ILE A 586      30.990  38.700  38.290  1.00  0.00           O
ATOM     41  N   LEU A 587      30.250  40.820  38.100  1.00  0.00           N
ATOM     42  HN  LEU A 587      29.540  41.520  38.130  1.00  0.00           H
ATOM     43  CA  LEU A 587      31.370  41.130  37.190  1.00  0.00           C
ATOM     44  HA  LEU A 587      31.220  40.640  36.240  1.00  0.00           H
ATOM     45  CB  LEU A 587      31.370  42.720  36.840  1.00  0.00           C
ATOM     46  HB1 LEU A 587      31.750  43.290  37.720  1.00  0.00           H
ATOM     47  HB2 LEU A 587      30.370  43.160  36.590  1.00  0.00           H
ATOM     48  CG  LEU A 587      32.400  43.040  35.720  1.00  0.00           C
ATOM     49  HG  LEU A 587      33.420  42.770  36.080  1.00  0.00           H
ATOM     50  CD1 LEU A 587      32.190  42.220  34.470  1.00  0.00           C
ATOM     51 HD11 LEU A 587      32.870  42.450  33.620  1.00  0.00           H
ATOM     52 HD12 LEU A 587      31.150  42.240  34.080  1.00  0.00           H
ATOM     53 HD13 LEU A 587      32.560  41.210  34.740  1.00  0.00           H
ATOM     54  CD2 LEU A 587      32.230  44.540  35.260  1.00  0.00           C
ATOM     55 HD21 LEU A 587      32.390  45.250  36.100  1.00  0.00           H
ATOM     56 HD22 LEU A 587      31.220  44.660  34.820  1.00  0.00           H
ATOM     57 HD23 LEU A 587      32.990  44.600  34.450  1.00  0.00           H
ATOM     58  C   LEU A 587      32.770  40.850  37.720  1.00  0.00           C
ATOM     59  O   LEU A 587      33.500  40.090  37.110  1.00  0.00           O
ATOM     60  N   ASP A 588      33.080  41.370  38.930  1.00  0.00           N
ATOM     61  HN  ASP A 588      32.350  41.940  39.340  1.00  0.00           H
ATOM     62  CA  ASP A 588      34.420  41.200  39.570  1.00  0.00           C
ATOM     63  HA  ASP A 588      35.150  41.600  38.890  1.00  0.00           H
ATOM     64  CB  ASP A 588      34.530  41.860  40.980  1.00  0.00           C
ATOM     65  HB1 ASP A 588      35.570  41.730  41.380  1.00  0.00           H
ATOM     66  HB2 ASP A 588      33.880  41.630  41.840  1.00  0.00           H
ATOM     67  CG  ASP A 588      34.380  43.380  40.900  1.00  0.00           C
ATOM     68  OD1 ASP A 588      34.830  44.090  41.790  1.00  0.00           O
ATOM     69  OD2 ASP A 588      33.850  43.900  39.870  1.00  0.00           O
ATOM     70  C   ASP A 588      34.630  39.710  39.900  1.00  0.00           C
ATOM     71  O   ASP A 588      35.790  39.250  39.760  1.00  0.00           O
ATOM     72  N   ILE A 589      33.650  38.960  40.350  1.00  0.00           N
ATOM     73  HN  ILE A 589      32.720  39.310  40.400  1.00  0.00           H
ATOM     74  CA  ILE A 589      33.800  37.540  40.550  1.00  0.00           C
ATOM     75  HA  ILE A 589      34.660  37.280  41.140  1.00  0.00           H
ATOM     76  CB  ILE A 589      32.650  36.850  41.260  1.00  0.00           C
ATOM     77  HB  ILE A 589      31.750  37.020  40.660  1.00  0.00           H
ATOM     78  CG2 ILE A 589      32.980  35.300  41.390  1.00  0.00           C
ATOM     79 HG21 ILE A 589      32.120  34.750  41.830  1.00  0.00           H
ATOM     80 HG22 ILE A 589      33.770  35.120  42.150  1.00  0.00           H
ATOM     81 HG23 ILE A 589      33.150  34.760  40.440  1.00  0.00           H
ATOM     82  CG1 ILE A 589      32.570  37.580  42.670  1.00  0.00           C
ATOM     83 HG11 ILE A 589      32.670  38.690  42.650  1.00  0.00           H
ATOM     84 HG12 ILE A 589      33.390  37.220  43.330  1.00  0.00           H
ATOM     85  CD  ILE A 589      31.110  37.240  43.270  1.00  0.00           C
ATOM     86  HD1 ILE A 589      30.900  37.850  44.170  1.00  0.00           H
ATOM     87  HD2 ILE A 589      30.990  36.150  43.460  1.00  0.00           H
ATOM     88  HD3 ILE A 589      30.390  37.490  42.470  1.00  0.00           H
ATOM     89  C   ILE A 589      34.080  36.840  39.210  1.00  0.00           C
ATOM     90  O   ILE A 589      34.970  36.050  39.110  1.00  0.00           O
ATOM     91  N   LYS A 590      33.370  37.180  38.170  1.00  0.00           N
ATOM     92  HN  LYS A 590      32.570  37.780  38.300  1.00  0.00           H
ATOM     93  CA  LYS A 590      33.630  36.670  36.870  1.00  0.00           C
ATOM     94  HA  LYS A 590      33.490  35.620  37.040  1.00  0.00           H
ATOM     95  CB  LYS A 590      32.530  37.050  35.810  1.00  0.00           C
ATOM     96  HB1 LYS A 590      33.000  36.810  34.840  1.00  0.00           H
ATOM     97  HB2 LYS A 590      32.330  38.150  35.860  1.00  0.00           H
ATOM     98  CG  LYS A 590      31.230  36.160  35.960  1.00  0.00           C
ATOM     99  HG1 LYS A 590      30.770  36.480  36.920  1.00  0.00           H
ATOM    100  HG2 LYS A 590      31.390  35.070  36.120  1.00  0.00           H
ATOM    101  CD  LYS A 590      30.190  36.440  34.810  1.00  0.00           C
ATOM    102  HD1 LYS A 590      30.650  35.870  33.970  1.00  0.00           H
ATOM    103  HD2 LYS A 590      30.130  37.510  34.520  1.00  0.00           H
ATOM    104  CE  LYS A 590      28.780  35.880  35.110  1.00  0.00           C
ATOM    105  HE1 LYS A 590      28.130  36.410  35.850  1.00  0.00           H
ATOM    106  HE2 LYS A 590      28.860  34.820  35.440  1.00  0.00           H
ATOM    107  NZ  LYS A 590      27.920  35.890  33.860  1.00  0.00           N
ATOM    108  HZ1 LYS A 590      27.030  35.370  34.040  1.00  0.00           H
ATOM    109  HZ2 LYS A 590      28.310  35.550  32.960  1.00  0.00           H
ATOM    110  HZ3 LYS A 590      27.640  36.890  33.840  1.00  0.00           H
ATOM    111  C   LYS A 590      35.040  36.920  36.280  1.00  0.00           C
ATOM    112  O   LYS A 590      35.670  36.100  35.660  1.00  0.00           O
ATOM    113  N   ARG A 591      35.520  38.090  36.530  1.00  0.00           N
ATOM    114  HN  ARG A 591      35.030  38.700  37.140  1.00  0.00           H
ATOM    115  CA  ARG A 591      36.940  38.440  36.300  1.00  0.00           C
ATOM    116  HA  ARG A 591      37.230  38.250  35.280  1.00  0.00           H
ATOM    117  CB  ARG A 591      37.190  40.040  36.570  1.00  0.00           C
ATOM    118  HB1 ARG A 591      38.240  40.410  36.560  1.00  0.00           H
ATOM    119  HB2 ARG A 591      36.640  40.300  37.500  1.00  0.00           H
ATOM    120  CG  ARG A 591      36.640  40.890  35.360  1.00  0.00           C
ATOM    121  HG1 ARG A 591      35.580  40.590  35.280  1.00  0.00           H
ATOM    122  HG2 ARG A 591      37.120  40.550  34.420  1.00  0.00           H
ATOM    123  CD  ARG A 591      36.620  42.400  35.660  1.00  0.00           C
ATOM    124  HD1 ARG A 591      37.590  42.820  36.000  1.00  0.00           H
ATOM    125  HD2 ARG A 591      35.830  42.700  36.390  1.00  0.00           H
ATOM    126  NE  ARG A 591      36.220  43.130  34.390  1.00  0.00           N
ATOM    127  HE  ARG A 591      36.170  42.550  33.570  1.00  0.00           H
ATOM    128  CZ  ARG A 591      35.970  44.440  34.420  1.00  0.00           C
ATOM    129  NH1 ARG A 591      35.900  45.150  35.490  1.00  0.00           N
ATOM    130 HH11 ARG A 591      36.140  44.670  36.340  1.00  0.00           H
ATOM    131 HH12 ARG A 591      35.800  46.140  35.450  1.00  0.00           H
ATOM    132  NH2 ARG A 591      35.850  45.150  33.270  1.00  0.00           N
ATOM    133 HH21 ARG A 591      35.950  44.600  32.440  1.00  0.00           H
ATOM    134 HH22 ARG A 591      35.550  46.100  33.310  1.00  0.00           H
ATOM    135  C   ARG A 591      37.950  37.750  37.120  1.00  0.00           C
ATOM    136  O   ARG A 591      38.990  37.480  36.580  1.00  0.00           O
ATOM    137  N   LYS A 592      37.660  37.400  38.390  1.00  0.00           N
ATOM    138  HN  LYS A 592      36.780  37.740  38.750  1.00  0.00           H
ATOM    139  CA  LYS A 592      38.600  36.630  39.180  1.00  0.00           C
ATOM    140  HA  LYS A 592      39.590  36.800  38.790  1.00  0.00           H
ATOM    141  CB  LYS A 592      38.490  37.170  40.650  1.00  0.00           C
ATOM    142  HB1 LYS A 592      39.150  36.610  41.350  1.00  0.00           H
ATOM    143  HB2 LYS A 592      37.430  37.020  40.980  1.00  0.00           H
ATOM    144  CG  LYS A 592      39.040  38.600  40.980  1.00  0.00           C
ATOM    145  HG1 LYS A 592      39.100  38.690  42.090  1.00  0.00           H
ATOM    146  HG2 LYS A 592      38.220  39.280  40.660  1.00  0.00           H
ATOM    147  CD  LYS A 592      40.350  38.930  40.300  1.00  0.00           C
ATOM    148  HD1 LYS A 592      40.590  39.950  40.680  1.00  0.00           H
ATOM    149  HD2 LYS A 592      40.260  39.090  39.210  1.00  0.00           H
ATOM    150  CE  LYS A 592      41.520  38.010  40.580  1.00  0.00           C
ATOM    151  HE1 LYS A 592      41.410  37.010  40.120  1.00  0.00           H
ATOM    152  HE2 LYS A 592      41.710  37.920  41.670  1.00  0.00           H
ATOM    153  NZ  LYS A 592      42.760  38.500  39.940  1.00  0.00           N
ATOM    154  HZ1 LYS A 592      42.940  39.510  40.120  1.00  0.00           H
ATOM    155  HZ2 LYS A 592      42.670  38.430  38.910  1.00  0.00           H
ATOM    156  HZ3 LYS A 592      43.590  37.960  40.270  1.00  0.00           H
ATOM    157  C   LYS A 592      38.540  35.140  39.290  1.00  0.00           C
ATOM    158  O   LYS A 592      39.590  34.510  39.360  1.00  0.00           O
ATOM    159  N   ALA A 593      37.280  34.480  39.320  1.00  0.00           N
ATOM    160  HN  ALA A 593      36.470  35.060  39.320  1.00  0.00           H
ATOM    161  CA  ALA A 593      37.120  33.020  39.570  1.00  0.00           C
ATOM    162  HA  ALA A 593      37.510  32.950  40.580  1.00  0.00           H
ATOM    163  CB  ALA A 593      35.630  32.580  39.450  1.00  0.00           C
ATOM    164  HB1 ALA A 593      34.880  33.180  40.000  1.00  0.00           H
ATOM    165  HB2 ALA A 593      35.470  31.550  39.830  1.00  0.00           H
ATOM    166  HB3 ALA A 593      35.370  32.750  38.380  1.00  0.00           H
ATOM    167  C   ALA A 593      37.940  32.120  38.600  1.00  0.00           C
ATOM    168  O   ALA A 593      38.650  31.200  39.100  1.00  0.00           O
ATOM    169  N   PRO A 594      38.070  32.300  37.210  1.00  0.00           N
ATOM    170  CD  PRO A 594      37.360  33.310  36.370  1.00  0.00           C
ATOM    171  HD1 PRO A 594      37.950  34.260  36.430  1.00  0.00           H
ATOM    172  HD2 PRO A 594      36.320  33.690  36.580  1.00  0.00           H
ATOM    173  CA  PRO A 594      39.030  31.490  36.390  1.00  0.00           C
ATOM    174  HA  PRO A 594      38.760  30.460  36.550  1.00  0.00           H
ATOM    175  CB  PRO A 594      38.780  32.060  34.930  1.00  0.00           C
ATOM    176  HB1 PRO A 594      38.800  31.230  34.190  1.00  0.00           H
ATOM    177  HB2 PRO A 594      39.530  32.840  34.650  1.00  0.00           H
ATOM    178  CG  PRO A 594      37.460  32.770  34.980  1.00  0.00           C
ATOM    179  HG1 PRO A 594      37.120  33.500  34.210  1.00  0.00           H
ATOM    180  HG2 PRO A 594      36.640  32.020  34.890  1.00  0.00           H
ATOM    181  C   PRO A 594      40.500  31.690  36.750  1.00  0.00           C
ATOM    182  O   PRO A 594      41.320  31.030  36.120  1.00  0.00           O
ATOM    183  N   PHE A 595      40.900  32.670  37.610  1.00  0.00           N
ATOM    184  HN  PHE A 595      40.240  33.180  38.160  1.00  0.00           H
ATOM    185  CA  PHE A 595      42.290  33.020  37.920  1.00  0.00           C
ATOM    186  HA  PHE A 595      42.960  32.320  37.440  1.00  0.00           H
ATOM    187  CB  PHE A 595      42.600  34.490  37.520  1.00  0.00           C
ATOM    188  HB1 PHE A 595      43.670  34.740  37.700  1.00  0.00           H
ATOM    189  HB2 PHE A 595      41.880  35.270  37.860  1.00  0.00           H
ATOM    190  CG  PHE A 595      42.450  34.590  36.020  1.00  0.00           C
ATOM    191  CD1 PHE A 595      41.230  35.010  35.430  1.00  0.00           C
ATOM    192  HD1 PHE A 595      40.450  35.120  36.160  1.00  0.00           H
ATOM    193  CE1 PHE A 595      41.100  35.040  34.030  1.00  0.00           C
ATOM    194  HE1 PHE A 595      40.170  35.380  33.580  1.00  0.00           H
ATOM    195  CZ  PHE A 595      42.240  34.950  33.210  1.00  0.00           C
ATOM    196  HZ  PHE A 595      42.070  35.140  32.160  1.00  0.00           H
ATOM    197  CD2 PHE A 595      43.550  34.360  35.220  1.00  0.00           C
ATOM    198  HD2 PHE A 595      44.460  34.090  35.730  1.00  0.00           H
ATOM    199  CE2 PHE A 595      43.410  34.550  33.810  1.00  0.00           C
ATOM    200  HE2 PHE A 595      44.170  34.380  33.050  1.00  0.00           H
ATOM    201  C   PHE A 595      42.650  32.820  39.400  1.00  0.00           C
ATOM    202  O   PHE A 595      43.790  32.980  39.800  1.00  0.00           O
ATOM    203  N   PHE A 596      41.700  32.380  40.230  1.00  0.00           N
ATOM    204  HN  PHE A 596      40.820  32.370  39.780  1.00  0.00           H
ATOM    205  CA  PHE A 596      41.950  32.010  41.610  1.00  0.00           C
ATOM    206  HA  PHE A 596      42.370  32.910  42.020  1.00  0.00           H
ATOM    207  CB  PHE A 596      40.620  31.730  42.330  1.00  0.00           C
ATOM    208  HB1 PHE A 596      40.090  30.950  41.750  1.00  0.00           H
ATOM    209  HB2 PHE A 596      39.940  32.600  42.290  1.00  0.00           H
ATOM    210  CG  PHE A 596      40.840  31.230  43.740  1.00  0.00           C
ATOM    211  CD1 PHE A 596      40.920  29.910  44.070  1.00  0.00           C
ATOM    212  HD1 PHE A 596      40.840  29.190  43.270  1.00  0.00           H
ATOM    213  CE1 PHE A 596      41.100  29.440  45.370  1.00  0.00           C
ATOM    214  HE1 PHE A 596      41.100  28.410  45.700  1.00  0.00           H
ATOM    215  CZ  PHE A 596      41.190  30.440  46.380  1.00  0.00           C
ATOM    216  HZ  PHE A 596      41.250  30.050  47.390  1.00  0.00           H
ATOM    217  CD2 PHE A 596      41.100  32.190  44.730  1.00  0.00           C
ATOM    218  HD2 PHE A 596      41.110  33.220  44.420  1.00  0.00           H
ATOM    219  CE2 PHE A 596      41.120  31.820  46.050  1.00  0.00           C
ATOM    220  HE2 PHE A 596      41.190  32.550  46.840  1.00  0.00           H
ATOM    221  C   PHE A 596      43.050  30.860  41.740  1.00  0.00           C
ATOM    222  O   PHE A 596      43.970  30.940  42.550  1.00  0.00           O
ATOM    223  N   LEU A 597      42.980  29.820  40.900  1.00  0.00           N
ATOM    224  HN  LEU A 597      42.250  29.620  40.250  1.00  0.00           H
ATOM    225  CA  LEU A 597      43.850  28.670  41.020  1.00  0.00           C
ATOM    226  HA  LEU A 597      44.010  28.530  42.080  1.00  0.00           H
ATOM    227  CB  LEU A 597      43.230  27.390  40.420  1.00  0.00           C
ATOM    228  HB1 LEU A 597      43.980  26.620  40.180  1.00  0.00           H
ATOM    229  HB2 LEU A 597      42.690  27.630  39.480  1.00  0.00           H
ATOM    230  CG  LEU A 597      42.090  26.810  41.280  1.00  0.00           C
ATOM    231  HG  LEU A 597      41.130  27.350  41.140  1.00  0.00           H
ATOM    232  CD1 LEU A 597      41.880  25.260  40.900  1.00  0.00           C
ATOM    233 HD11 LEU A 597      42.820  24.750  41.230  1.00  0.00           H
ATOM    234 HD12 LEU A 597      41.760  25.200  39.800  1.00  0.00           H
ATOM    235 HD13 LEU A 597      40.990  24.740  41.310  1.00  0.00           H
ATOM    236  CD2 LEU A 597      42.330  26.940  42.760  1.00  0.00           C
ATOM    237 HD21 LEU A 597      42.430  28.010  43.070  1.00  0.00           H
ATOM    238 HD22 LEU A 597      43.300  26.520  43.140  1.00  0.00           H
ATOM    239 HD23 LEU A 597      41.520  26.470  43.370  1.00  0.00           H
ATOM    240  C   LEU A 597      45.210  28.950  40.430  1.00  0.00           C
ATOM    241  O   LEU A 597      46.190  28.410  40.890  1.00  0.00           O
ATOM    242  N   SER A 598      45.340  29.970  39.570  1.00  0.00           N
ATOM    243  HN  SER A 598      44.540  30.380  39.130  1.00  0.00           H
ATOM    244  CA  SER A 598      46.610  30.460  38.960  1.00  0.00           C
ATOM    245  HA  SER A 598      47.000  29.600  38.420  1.00  0.00           H
ATOM    246  CB  SER A 598      46.450  31.540  37.840  1.00  0.00           C
ATOM    247  HB1 SER A 598      45.780  31.120  37.060  1.00  0.00           H
ATOM    248  HB2 SER A 598      47.400  31.690  37.280  1.00  0.00           H
ATOM    249  OG  SER A 598      46.010  32.890  38.260  1.00  0.00           O
ATOM    250  HG1 SER A 598      45.230  32.810  38.820  1.00  0.00           H
ATOM    251  C   SER A 598      47.540  30.960  40.010  1.00  0.00           C
ATOM    252  O   SER A 598      48.770  30.810  39.940  1.00  0.00           O
ATOM    253  N   ASP A 599      47.000  31.640  41.050  1.00  0.00           N
ATOM    254  HN  ASP A 599      46.030  31.590  41.270  1.00  0.00           H
ATOM    255  CA  ASP A 599      47.860  32.230  42.100  1.00  0.00           C
ATOM    256  HA  ASP A 599      48.590  32.860  41.640  1.00  0.00           H
ATOM    257  CB  ASP A 599      47.030  33.170  43.020  1.00  0.00           C
ATOM    258  HB1 ASP A 599      47.660  33.600  43.830  1.00  0.00           H
ATOM    259  HB2 ASP A 599      46.300  32.550  43.580  1.00  0.00           H
ATOM    260  CG  ASP A 599      46.370  34.340  42.350  1.00  0.00           C
ATOM    261  OD1 ASP A 599      46.850  34.790  41.290  1.00  0.00           O
ATOM    262  OD2 ASP A 599      45.500  34.990  43.060  1.00  0.00           O
ATOM    263  C   ASP A 599      48.540  31.180  42.900  1.00  0.00           C
ATOM    264  O   ASP A 599      49.740  31.250  43.020  1.00  0.00           O
ATOM    265  N   PHE A 600      47.830  30.100  43.320  1.00  0.00           N
ATOM    266  HN  PHE A 600      46.850  30.090  43.140  1.00  0.00           H
ATOM    267  CA  PHE A 600      48.400  28.970  44.020  1.00  0.00           C
ATOM    268  HA  PHE A 600      48.820  29.420  44.910  1.00  0.00           H
ATOM    269  CB  PHE A 600      47.280  27.970  44.340  1.00  0.00           C
ATOM    270  HB1 PHE A 600      47.740  27.100  44.860  1.00  0.00           H
ATOM    271  HB2 PHE A 600      46.670  27.720  43.450  1.00  0.00           H
ATOM    272  CG  PHE A 600      46.310  28.710  45.330  1.00  0.00           C
ATOM    273  CD1 PHE A 600      46.730  28.880  46.680  1.00  0.00           C
ATOM    274  HD1 PHE A 600      47.700  28.450  46.910  1.00  0.00           H
ATOM    275  CE1 PHE A 600      45.970  29.750  47.520  1.00  0.00           C
ATOM    276  HE1 PHE A 600      46.280  29.880  48.550  1.00  0.00           H
ATOM    277  CZ  PHE A 600      44.770  30.270  47.060  1.00  0.00           C
ATOM    278  HZ  PHE A 600      44.170  30.870  47.730  1.00  0.00           H
ATOM    279  CD2 PHE A 600      45.080  29.170  44.900  1.00  0.00           C
ATOM    280  HD2 PHE A 600      44.800  28.990  43.880  1.00  0.00           H
ATOM    281  CE2 PHE A 600      44.330  29.880  45.760  1.00  0.00           C
ATOM    282  HE2 PHE A 600      43.480  30.240  45.200  1.00  0.00           H
ATOM    283  C   PHE A 600      49.540  28.210  43.270  1.00  0.00           C
ATOM    284  O   PHE A 600      50.490  27.750  43.880  1.00  0.00           O
ATOM    285  N   LYS A 601      49.260  28.030  41.930  1.00  0.00           N
ATOM    286  HN  LYS A 601      48.410  28.440  41.600  1.00  0.00           H
ATOM    287  CA  LYS A 601      50.220  27.450  41.070  1.00  0.00           C
ATOM    288  HA  LYS A 601      50.600  26.590  41.610  1.00  0.00           H
ATOM    289  CB  LYS A 601      49.520  27.130  39.730  1.00  0.00           C
ATOM    290  HB1 LYS A 601      49.020  28.060  39.430  1.00  0.00           H
ATOM    291  HB2 LYS A 601      48.830  26.260  39.840  1.00  0.00           H
ATOM    292  CG  LYS A 601      50.450  26.760  38.570  1.00  0.00           C
ATOM    293  HG1 LYS A 601      51.120  25.920  38.870  1.00  0.00           H
ATOM    294  HG2 LYS A 601      51.070  27.560  38.110  1.00  0.00           H
ATOM    295  CD  LYS A 601      49.650  26.200  37.360  1.00  0.00           C
ATOM    296  HD1 LYS A 601      48.790  26.870  37.120  1.00  0.00           H
ATOM    297  HD2 LYS A 601      49.340  25.170  37.640  1.00  0.00           H
ATOM    298  CE  LYS A 601      50.430  25.920  36.110  1.00  0.00           C
ATOM    299  HE1 LYS A 601      51.350  25.360  36.350  1.00  0.00           H
ATOM    300  HE2 LYS A 601      50.810  26.840  35.590  1.00  0.00           H
ATOM    301  NZ  LYS A 601      49.590  25.100  35.180  1.00  0.00           N
ATOM    302  HZ1 LYS A 601      49.690  24.160  35.590  1.00  0.00           H
ATOM    303  HZ2 LYS A 601      49.920  25.170  34.190  1.00  0.00           H
ATOM    304  HZ3 LYS A 601      48.570  25.270  35.150  1.00  0.00           H
ATOM    305  C   LYS A 601      51.510  28.260  40.820  1.00  0.00           C
ATOM    306  O   LYS A 601      52.590  27.700  40.540  1.00  0.00           O
ATOM    307  N   ASP A 602      51.460  29.640  40.970  1.00  0.00           N
ATOM    308  HN  ASP A 602      50.530  29.970  41.080  1.00  0.00           H
ATOM    309  CA  ASP A 602      52.570  30.540  40.850  1.00  0.00           C
ATOM    310  HA  ASP A 602      53.260  30.190  40.090  1.00  0.00           H
ATOM    311  CB  ASP A 602      52.030  31.950  40.490  1.00  0.00           C
ATOM    312  HB1 ASP A 602      52.790  32.720  40.700  1.00  0.00           H
ATOM    313  HB2 ASP A 602      51.150  32.150  41.130  1.00  0.00           H
ATOM    314  CG  ASP A 602      51.570  32.140  39.120  1.00  0.00           C
ATOM    315  OD1 ASP A 602      50.750  33.100  38.900  1.00  0.00           O
ATOM    316  OD2 ASP A 602      52.060  31.560  38.070  1.00  0.00           O
ATOM    317  C   ASP A 602      53.410  30.600  42.120  1.00  0.00           C
ATOM    318  O   ASP A 602      54.630  30.910  42.050  1.00  0.00           O
ATOM    319  N   ALA A 603      52.850  30.320  43.260  1.00  0.00           N
ATOM    320  HN  ALA A 603      51.870  30.380  43.110  1.00  0.00           H
ATOM    321  CA  ALA A 603      53.400  30.300  44.640  1.00  0.00           C
ATOM    322  HA  ALA A 603      53.710  31.290  44.920  1.00  0.00           H
ATOM    323  CB  ALA A 603      52.320  30.040  45.690  1.00  0.00           C
ATOM    324  HB1 ALA A 603      51.960  29.010  45.470  1.00  0.00           H
ATOM    325  HB2 ALA A 603      51.560  30.840  45.730  1.00  0.00           H
ATOM    326  HB3 ALA A 603      52.680  30.130  46.740  1.00  0.00           H
ATOM    327  C   ALA A 603      54.580  29.410  44.900  1.00  0.00           C
ATOM    328  O   ALA A 603      55.460  29.690  45.740  1.00  0.00           O
ATOM    329  N   LEU A 604      54.660  28.270  44.190  1.00  0.00           N
ATOM    330  HN  LEU A 604      53.950  28.130  43.500  1.00  0.00           H
ATOM    331  CA  LEU A 604      55.500  27.140  44.470  1.00  0.00           C
ATOM    332  HA  LEU A 604      55.320  26.770  45.470  1.00  0.00           H
ATOM    333  CB  LEU A 604      55.250  25.940  43.460  1.00  0.00           C
ATOM    334  HB1 LEU A 604      55.950  25.130  43.710  1.00  0.00           H
ATOM    335  HB2 LEU A 604      55.480  26.200  42.400  1.00  0.00           H
ATOM    336  CG  LEU A 604      53.810  25.510  43.260  1.00  0.00           C
ATOM    337  HG  LEU A 604      53.130  26.360  43.040  1.00  0.00           H
ATOM    338  CD1 LEU A 604      53.700  24.370  42.200  1.00  0.00           C
ATOM    339 HD11 LEU A 604      54.160  23.430  42.560  1.00  0.00           H
ATOM    340 HD12 LEU A 604      54.180  24.730  41.270  1.00  0.00           H
ATOM    341 HD13 LEU A 604      52.630  24.200  41.940  1.00  0.00           H
ATOM    342  CD2 LEU A 604      53.180  25.120  44.640  1.00  0.00           C
ATOM    343 HD21 LEU A 604      53.610  24.180  45.070  1.00  0.00           H
ATOM    344 HD22 LEU A 604      52.120  24.830  44.600  1.00  0.00           H
ATOM    345 HD23 LEU A 604      53.210  26.090  45.170  1.00  0.00           H
ATOM    346  C   LEU A 604      56.980  27.460  44.360  1.00  0.00           C
ATOM    347  O   LEU A 604      57.840  26.990  45.090  1.00  0.00           O
ATOM    348  N   SER A 605      57.340  28.290  43.320  1.00  0.00           N
ATOM    349  HN  SER A 605      56.720  28.790  42.720  1.00  0.00           H
ATOM    350  CA  SER A 605      58.710  28.600  43.030  1.00  0.00           C
ATOM    351  HA  SER A 605      59.280  28.460  43.940  1.00  0.00           H
ATOM    352  CB  SER A 605      59.290  27.720  41.980  1.00  0.00           C
ATOM    353  HB1 SER A 605      58.700  27.770  41.040  1.00  0.00           H
ATOM    354  HB2 SER A 605      59.170  26.670  42.350  1.00  0.00           H
ATOM    355  OG  SER A 605      60.620  27.990  41.580  1.00  0.00           O
ATOM    356  HG1 SER A 605      61.120  27.630  42.310  1.00  0.00           H
ATOM    357  C   SER A 605      59.130  30.110  42.860  1.00  0.00           C
ATOM    358  O   SER A 605      58.550  30.880  42.070  1.00  0.00           O
ATOM    359  N   LEU A 606      60.110  30.660  43.600  1.00  0.00           N
ATOM    360  HN  LEU A 606      60.680  29.990  44.070  1.00  0.00           H
ATOM    361  CA  LEU A 606      60.470  32.030  43.580  1.00  0.00           C
ATOM    362  HA  LEU A 606      61.460  32.090  43.990  1.00  0.00           H
ATOM    363  CB  LEU A 606      61.030  32.620  42.180  1.00  0.00           C
ATOM    364  HB1 LEU A 606      61.340  33.660  42.450  1.00  0.00           H
ATOM    365  HB2 LEU A 606      60.170  32.790  41.510  1.00  0.00           H
ATOM    366  CG  LEU A 606      62.310  31.870  41.600  1.00  0.00           C
ATOM    367  HG  LEU A 606      62.060  30.800  41.430  1.00  0.00           H
ATOM    368  CD1 LEU A 606      62.620  32.490  40.220  1.00  0.00           C
ATOM    369 HD11 LEU A 606      63.630  32.160  39.880  1.00  0.00           H
ATOM    370 HD12 LEU A 606      62.790  33.590  40.290  1.00  0.00           H
ATOM    371 HD13 LEU A 606      61.890  32.210  39.440  1.00  0.00           H
ATOM    372  CD2 LEU A 606      63.580  32.050  42.490  1.00  0.00           C
ATOM    373 HD21 LEU A 606      63.450  31.620  43.510  1.00  0.00           H
ATOM    374 HD22 LEU A 606      63.780  33.130  42.650  1.00  0.00           H
ATOM    375 HD23 LEU A 606      64.410  31.640  41.880  1.00  0.00           H
ATOM    376  C   LEU A 606      59.530  32.920  44.380  1.00  0.00           C
ATOM    377  O   LEU A 606      58.360  32.880  44.270  1.00  0.00           O
ATOM    378  N   GLN A 607      60.140  33.730  45.210  1.00  0.00           N
ATOM    379  HN  GLN A 607      61.090  33.530  45.410  1.00  0.00           H
ATOM    380  CA  GLN A 607      59.660  34.950  45.840  1.00  0.00           C
ATOM    381  HA  GLN A 607      60.570  35.380  46.240  1.00  0.00           H
ATOM    382  CB  GLN A 607      59.200  36.020  44.870  1.00  0.00           C
ATOM    383  HB1 GLN A 607      58.590  36.840  45.320  1.00  0.00           H
ATOM    384  HB2 GLN A 607      58.490  35.630  44.110  1.00  0.00           H
ATOM    385  CG  GLN A 607      60.450  36.660  44.180  1.00  0.00           C
ATOM    386  HG1 GLN A 607      61.010  35.830  43.680  1.00  0.00           H
ATOM    387  HG2 GLN A 607      61.110  37.140  44.940  1.00  0.00           H
ATOM    388  CD  GLN A 607      60.200  37.610  42.990  1.00  0.00           C
ATOM    389  OE1 GLN A 607      60.060  37.130  41.850  1.00  0.00           O
ATOM    390  NE2 GLN A 607      60.140  38.970  43.240  1.00  0.00           N
ATOM    391 HE21 GLN A 607      60.410  39.340  44.120  1.00  0.00           H
ATOM    392 HE22 GLN A 607      60.150  39.720  42.580  1.00  0.00           H
ATOM    393  C   GLN A 607      58.740  34.830  47.020  1.00  0.00           C
ATOM    394  O   GLN A 607      58.810  35.730  47.870  1.00  0.00           O
ATOM    395  N   CYS A 608      57.940  33.760  47.150  1.00  0.00           N
ATOM    396  HN  CYS A 608      58.070  33.130  46.380  1.00  0.00           H
ATOM    397  CA  CYS A 608      56.860  33.560  48.110  1.00  0.00           C
ATOM    398  HA  CYS A 608      56.170  34.390  48.050  1.00  0.00           H
ATOM    399  CB  CYS A 608      56.040  32.280  47.820  1.00  0.00           C
ATOM    400  HB1 CYS A 608      56.680  31.380  47.890  1.00  0.00           H
ATOM    401  HB2 CYS A 608      55.740  32.290  46.750  1.00  0.00           H
ATOM    402  SG  CYS A 608      54.570  32.200  48.890  1.00  0.00           S
ATOM    403  HG1 CYS A 608      55.170  32.100  50.070  1.00  0.00           H
ATOM    404  C   CYS A 608      57.410  33.490  49.560  1.00  0.00           C
ATOM    405  O   CYS A 608      56.870  34.200  50.470  1.00  0.00           O
ATOM    406  N   LEU A 609      58.440  32.730  49.840  1.00  0.00           N
ATOM    407  HN  LEU A 609      58.770  32.020  49.220  1.00  0.00           H
ATOM    408  CA  LEU A 609      59.170  32.650  51.140  1.00  0.00           C
ATOM    409  HA  LEU A 609      58.440  32.370  51.900  1.00  0.00           H
ATOM    410  CB  LEU A 609      60.170  31.470  51.000  1.00  0.00           C
ATOM    411  HB1 LEU A 609      60.890  31.790  50.220  1.00  0.00           H
ATOM    412  HB2 LEU A 609      59.550  30.650  50.590  1.00  0.00           H
ATOM    413  CG  LEU A 609      60.840  30.890  52.270  1.00  0.00           C
ATOM    414  HG  LEU A 609      61.620  31.630  52.560  1.00  0.00           H
ATOM    415  CD1 LEU A 609      59.830  30.690  53.430  1.00  0.00           C
ATOM    416 HD11 LEU A 609      60.290  30.110  54.270  1.00  0.00           H
ATOM    417 HD12 LEU A 609      58.970  30.130  53.010  1.00  0.00           H
ATOM    418 HD13 LEU A 609      59.490  31.650  53.880  1.00  0.00           H
ATOM    419  CD2 LEU A 609      61.530  29.480  51.900  1.00  0.00           C
ATOM    420 HD21 LEU A 609      62.220  29.130  52.710  1.00  0.00           H
ATOM    421 HD22 LEU A 609      62.120  29.620  50.970  1.00  0.00           H
ATOM    422 HD23 LEU A 609      60.650  28.820  51.810  1.00  0.00           H
ATOM    423  C   LEU A 609      59.860  33.950  51.430  1.00  0.00           C
ATOM    424  O   LEU A 609      59.700  34.500  52.510  1.00  0.00           O
ATOM    425  N   ALA A 610      60.540  34.560  50.410  1.00  0.00           N
ATOM    426  HN  ALA A 610      60.470  34.130  49.510  1.00  0.00           H
ATOM    427  CA  ALA A 610      61.350  35.780  50.520  1.00  0.00           C
ATOM    428  HA  ALA A 610      62.030  35.620  51.340  1.00  0.00           H
ATOM    429  CB  ALA A 610      62.020  36.280  49.170  1.00  0.00           C
ATOM    430  HB1 ALA A 610      62.540  37.240  49.350  1.00  0.00           H
ATOM    431  HB2 ALA A 610      61.270  36.290  48.350  1.00  0.00           H
ATOM    432  HB3 ALA A 610      62.720  35.430  49.020  1.00  0.00           H
ATOM    433  C   ALA A 610      60.500  36.950  50.890  1.00  0.00           C
ATOM    434  O   ALA A 610      60.980  37.810  51.680  1.00  0.00           O
ATOM    435  N   SER A 611      59.230  37.080  50.350  1.00  0.00           N
ATOM    436  HN  SER A 611      58.950  36.300  49.780  1.00  0.00           H
ATOM    437  CA  SER A 611      58.200  38.040  50.690  1.00  0.00           C
ATOM    438  HA  SER A 611      58.790  38.960  50.700  1.00  0.00           H
ATOM    439  CB  SER A 611      57.140  38.320  49.560  1.00  0.00           C
ATOM    440  HB1 SER A 611      56.720  37.350  49.220  1.00  0.00           H
ATOM    441  HB2 SER A 611      57.580  38.580  48.580  1.00  0.00           H
ATOM    442  OG  SER A 611      56.140  39.260  49.890  1.00  0.00           O
ATOM    443  HG1 SER A 611      56.490  40.080  49.510  1.00  0.00           H
ATOM    444  C   SER A 611      57.720  37.850  52.080  1.00  0.00           C
ATOM    445  O   SER A 611      57.610  38.760  52.840  1.00  0.00           O
ATOM    446  N   ILE A 612      57.410  36.620  52.590  1.00  0.00           N
ATOM    447  HN  ILE A 612      57.570  35.760  52.100  1.00  0.00           H
ATOM    448  CA  ILE A 612      56.670  36.280  53.890  1.00  0.00           C
ATOM    449  HA  ILE A 612      55.780  36.890  53.950  1.00  0.00           H
ATOM    450  CB  ILE A 612      56.300  34.770  53.890  1.00  0.00           C
ATOM    451  HB  ILE A 612      57.130  34.140  53.530  1.00  0.00           H
ATOM    452  CG2 ILE A 612      56.030  34.230  55.260  1.00  0.00           C
ATOM    453 HG21 ILE A 612      56.870  34.230  55.990  1.00  0.00           H
ATOM    454 HG22 ILE A 612      55.830  33.140  55.250  1.00  0.00           H
ATOM    455 HG23 ILE A 612      55.170  34.680  55.780  1.00  0.00           H
ATOM    456  CG1 ILE A 612      55.140  34.510  52.950  1.00  0.00           C
ATOM    457 HG11 ILE A 612      55.350  35.130  52.050  1.00  0.00           H
ATOM    458 HG12 ILE A 612      54.260  34.930  53.470  1.00  0.00           H
ATOM    459  CD  ILE A 612      54.900  33.020  52.570  1.00  0.00           C
ATOM    460  HD1 ILE A 612      54.600  32.440  53.470  1.00  0.00           H
ATOM    461  HD2 ILE A 612      55.860  32.560  52.250  1.00  0.00           H
ATOM    462  HD3 ILE A 612      54.210  32.810  51.730  1.00  0.00           H
ATOM    463  C   ILE A 612      57.440  36.660  55.140  1.00  0.00           C
ATOM    464  O   ILE A 612      56.930  37.350  56.040  1.00  0.00           O
ATOM    465  N   LEU A 613      58.740  36.280  55.150  1.00  0.00           N
ATOM    466  HN  LEU A 613      59.020  35.880  54.280  1.00  0.00           H
ATOM    467  CA  LEU A 613      59.660  36.480  56.260  1.00  0.00           C
ATOM    468  HA  LEU A 613      59.210  36.040  57.130  1.00  0.00           H
ATOM    469  CB  LEU A 613      60.840  35.510  56.110  1.00  0.00           C
ATOM    470  HB1 LEU A 613      61.640  35.710  56.850  1.00  0.00           H
ATOM    471  HB2 LEU A 613      61.400  35.860  55.220  1.00  0.00           H
ATOM    472  CG  LEU A 613      60.510  33.940  56.020  1.00  0.00           C
ATOM    473  HG  LEU A 613      59.970  33.860  55.050  1.00  0.00           H
ATOM    474  CD1 LEU A 613      61.710  33.050  55.890  1.00  0.00           C
ATOM    475 HD11 LEU A 613      62.500  33.390  55.190  1.00  0.00           H
ATOM    476 HD12 LEU A 613      61.500  31.970  55.760  1.00  0.00           H
ATOM    477 HD13 LEU A 613      62.290  33.220  56.820  1.00  0.00           H
ATOM    478  CD2 LEU A 613      59.660  33.580  57.190  1.00  0.00           C
ATOM    479 HD21 LEU A 613      60.200  33.790  58.130  1.00  0.00           H
ATOM    480 HD22 LEU A 613      59.430  32.490  57.190  1.00  0.00           H
ATOM    481 HD23 LEU A 613      58.640  34.020  57.160  1.00  0.00           H
ATOM    482  C   LEU A 613      59.990  37.960  56.480  1.00  0.00           C
ATOM    483  O   LEU A 613      60.000  38.500  57.570  1.00  0.00           O
ATOM    484  N   PHE A 614      60.010  38.640  55.300  1.00  0.00           N
ATOM    485  HN  PHE A 614      59.680  38.120  54.520  1.00  0.00           H
ATOM    486  CA  PHE A 614      60.110  40.070  55.190  1.00  0.00           C
ATOM    487  HA  PHE A 614      60.920  40.430  55.800  1.00  0.00           H
ATOM    488  CB  PHE A 614      60.360  40.480  53.740  1.00  0.00           C
ATOM    489  HB1 PHE A 614      59.790  39.810  53.060  1.00  0.00           H
ATOM    490  HB2 PHE A 614      61.450  40.280  53.660  1.00  0.00           H
ATOM    491  CG  PHE A 614      60.200  41.900  53.340  1.00  0.00           C
ATOM    492  CD1 PHE A 614      60.650  43.020  54.030  1.00  0.00           C
ATOM    493  HD1 PHE A 614      60.870  43.030  55.090  1.00  0.00           H
ATOM    494  CE1 PHE A 614      60.640  44.290  53.440  1.00  0.00           C
ATOM    495  HE1 PHE A 614      60.940  45.110  54.070  1.00  0.00           H
ATOM    496  CZ  PHE A 614      60.130  44.410  52.170  1.00  0.00           C
ATOM    497  HZ  PHE A 614      60.020  45.400  51.740  1.00  0.00           H
ATOM    498  CD2 PHE A 614      59.700  42.070  52.020  1.00  0.00           C
ATOM    499  HD2 PHE A 614      59.340  41.220  51.460  1.00  0.00           H
ATOM    500  CE2 PHE A 614      59.510  43.360  51.470  1.00  0.00           C
ATOM    501  HE2 PHE A 614      59.090  43.390  50.480  1.00  0.00           H
ATOM    502  C   PHE A 614      58.900  40.870  55.820  1.00  0.00           C
ATOM    503  O   PHE A 614      59.030  41.600  56.870  1.00  0.00           O
ATOM    504  N   LEU A 615      57.730  40.720  55.250  1.00  0.00           N
ATOM    505  HN  LEU A 615      57.790  40.200  54.400  1.00  0.00           H
ATOM    506  CA  LEU A 615      56.570  41.460  55.520  1.00  0.00           C
ATOM    507  HA  LEU A 615      56.920  42.480  55.620  1.00  0.00           H
ATOM    508  CB  LEU A 615      55.560  41.340  54.330  1.00  0.00           C
ATOM    509  HB1 LEU A 615      54.610  41.870  54.590  1.00  0.00           H
ATOM    510  HB2 LEU A 615      55.350  40.260  54.160  1.00  0.00           H
ATOM    511  CG  LEU A 615      55.970  41.890  52.970  1.00  0.00           C
ATOM    512  HG  LEU A 615      56.920  41.360  52.720  1.00  0.00           H
ATOM    513  CD1 LEU A 615      54.970  41.590  51.850  1.00  0.00           C
ATOM    514 HD11 LEU A 615      54.140  42.300  51.690  1.00  0.00           H
ATOM    515 HD12 LEU A 615      54.590  40.550  52.040  1.00  0.00           H
ATOM    516 HD13 LEU A 615      55.580  41.440  50.940  1.00  0.00           H
ATOM    517  CD2 LEU A 615      56.320  43.360  52.990  1.00  0.00           C
ATOM    518 HD21 LEU A 615      55.400  43.970  53.170  1.00  0.00           H
ATOM    519 HD22 LEU A 615      56.660  43.640  51.970  1.00  0.00           H
ATOM    520 HD23 LEU A 615      57.100  43.710  53.700  1.00  0.00           H
ATOM    521  C   LEU A 615      55.990  41.120  56.860  1.00  0.00           C
ATOM    522  O   LEU A 615      55.490  42.050  57.450  1.00  0.00           O
ATOM    523  N   TYR A 616      56.000  39.820  57.350  1.00  0.00           N
ATOM    524  HN  TYR A 616      56.470  39.110  56.830  1.00  0.00           H
ATOM    525  CA  TYR A 616      55.500  39.380  58.690  1.00  0.00           C
ATOM    526  HA  TYR A 616      54.540  39.860  58.830  1.00  0.00           H
ATOM    527  CB  TYR A 616      55.260  37.820  58.830  1.00  0.00           C
ATOM    528  HB1 TYR A 616      56.040  37.150  58.410  1.00  0.00           H
ATOM    529  HB2 TYR A 616      54.400  37.590  58.170  1.00  0.00           H
ATOM    530  CG  TYR A 616      55.200  37.460  60.280  1.00  0.00           C
ATOM    531  CD1 TYR A 616      54.000  37.470  61.040  1.00  0.00           C
ATOM    532  HD1 TYR A 616      53.090  37.560  60.460  1.00  0.00           H
ATOM    533  CE1 TYR A 616      54.050  37.340  62.390  1.00  0.00           C
ATOM    534  HE1 TYR A 616      53.190  37.530  63.010  1.00  0.00           H
ATOM    535  CZ  TYR A 616      55.190  37.060  63.090  1.00  0.00           C
ATOM    536  OH  TYR A 616      55.170  37.070  64.500  1.00  0.00           O
ATOM    537  HH  TYR A 616      54.290  37.220  64.850  1.00  0.00           H
ATOM    538  CD2 TYR A 616      56.430  37.170  60.930  1.00  0.00           C
ATOM    539  HD2 TYR A 616      57.320  37.120  60.310  1.00  0.00           H
ATOM    540  CE2 TYR A 616      56.380  36.940  62.370  1.00  0.00           C
ATOM    541  HE2 TYR A 616      57.300  36.840  62.940  1.00  0.00           H
ATOM    542  C   TYR A 616      56.300  40.200  59.750  1.00  0.00           C
ATOM    543  O   TYR A 616      55.830  40.860  60.650  1.00  0.00           O
ATOM    544  N   CYS A 617      57.640  40.210  59.570  1.00  0.00           N
ATOM    545  HN  CYS A 617      58.100  39.850  58.770  1.00  0.00           H
ATOM    546  CA  CYS A 617      58.470  40.960  60.520  1.00  0.00           C
ATOM    547  HA  CYS A 617      58.140  40.650  61.500  1.00  0.00           H
ATOM    548  CB  CYS A 617      60.010  40.620  60.380  1.00  0.00           C
ATOM    549  HB1 CYS A 617      60.470  40.980  61.320  1.00  0.00           H
ATOM    550  HB2 CYS A 617      60.520  41.070  59.500  1.00  0.00           H
ATOM    551  SG  CYS A 617      60.390  38.840  60.480  1.00  0.00           S
ATOM    552  HG1 CYS A 617      60.490  38.560  59.190  1.00  0.00           H
ATOM    553  C   CYS A 617      58.290  42.490  60.520  1.00  0.00           C
ATOM    554  O   CYS A 617      58.230  43.130  61.570  1.00  0.00           O
ATOM    555  N   ALA A 618      58.060  43.100  59.320  1.00  0.00           N
ATOM    556  HN  ALA A 618      58.310  42.610  58.480  1.00  0.00           H
ATOM    557  CA  ALA A 618      57.670  44.440  59.320  1.00  0.00           C
ATOM    558  HA  ALA A 618      58.410  44.980  59.880  1.00  0.00           H
ATOM    559  CB  ALA A 618      57.840  44.860  57.810  1.00  0.00           C
ATOM    560  HB1 ALA A 618      57.900  45.970  57.750  1.00  0.00           H
ATOM    561  HB2 ALA A 618      56.980  44.450  57.230  1.00  0.00           H
ATOM    562  HB3 ALA A 618      58.740  44.370  57.390  1.00  0.00           H
ATOM    563  C   ALA A 618      56.370  44.880  59.890  1.00  0.00           C
ATOM    564  O   ALA A 618      56.280  45.790  60.780  1.00  0.00           O
ATOM    565  N   CYS A 619      55.340  44.110  59.490  1.00  0.00           N
ATOM    566  HN  CYS A 619      55.470  43.330  58.880  1.00  0.00           H
ATOM    567  CA  CYS A 619      54.000  44.290  60.010  1.00  0.00           C
ATOM    568  HA  CYS A 619      53.710  45.320  59.970  1.00  0.00           H
ATOM    569  CB  CYS A 619      53.030  43.410  59.090  1.00  0.00           C
ATOM    570  HB1 CYS A 619      53.380  42.360  59.230  1.00  0.00           H
ATOM    571  HB2 CYS A 619      53.180  43.520  57.990  1.00  0.00           H
ATOM    572  SG  CYS A 619      51.330  43.780  59.420  1.00  0.00           S
ATOM    573  HG1 CYS A 619      51.190  43.780  60.730  1.00  0.00           H
ATOM    574  C   CYS A 619      53.800  43.970  61.550  1.00  0.00           C
ATOM    575  O   CYS A 619      53.020  44.580  62.300  1.00  0.00           O
ATOM    576  N   MET A 620      54.470  42.960  62.050  1.00  0.00           N
ATOM    577  HN  MET A 620      54.980  42.300  61.480  1.00  0.00           H
ATOM    578  CA  MET A 620      54.320  42.470  63.390  1.00  0.00           C
ATOM    579  HA  MET A 620      53.260  42.220  63.470  1.00  0.00           H
ATOM    580  CB  MET A 620      55.190  41.180  63.640  1.00  0.00           C
ATOM    581  HB1 MET A 620      56.200  41.400  63.220  1.00  0.00           H
ATOM    582  HB2 MET A 620      54.840  40.350  63.000  1.00  0.00           H
ATOM    583  CG  MET A 620      55.220  40.440  65.020  1.00  0.00           C
ATOM    584  HG1 MET A 620      55.600  41.100  65.820  1.00  0.00           H
ATOM    585  HG2 MET A 620      55.900  39.570  64.900  1.00  0.00           H
ATOM    586  SD  MET A 620      53.550  39.760  65.500  1.00  0.00           S
ATOM    587  CE  MET A 620      54.060  39.340  67.190  1.00  0.00           C
ATOM    588  HE1 MET A 620      53.180  39.050  67.790  1.00  0.00           H
ATOM    589  HE2 MET A 620      54.600  40.160  67.690  1.00  0.00           H
ATOM    590  HE3 MET A 620      54.710  38.440  67.100  1.00  0.00           H
ATOM    591  C   MET A 620      54.530  43.490  64.520  1.00  0.00           C
ATOM    592  O   MET A 620      53.750  43.560  65.470  1.00  0.00           O
ATOM    593  N   SER A 621      55.590  44.360  64.380  1.00  0.00           N
ATOM    594  HN  SER A 621      56.110  44.370  63.530  1.00  0.00           H
ATOM    595  CA  SER A 621      55.960  45.370  65.330  1.00  0.00           C
ATOM    596  HA  SER A 621      56.000  44.900  66.300  1.00  0.00           H
ATOM    597  CB  SER A 621      57.410  45.860  65.220  1.00  0.00           C
ATOM    598  HB1 SER A 621      57.430  45.990  64.110  1.00  0.00           H
ATOM    599  HB2 SER A 621      58.050  45.070  65.660  1.00  0.00           H
ATOM    600  OG  SER A 621      57.650  47.050  65.940  1.00  0.00           O
ATOM    601  HG1 SER A 621      57.120  46.890  66.720  1.00  0.00           H
ATOM    602  C   SER A 621      54.860  46.430  65.480  1.00  0.00           C
ATOM    603  O   SER A 621      54.550  46.830  66.600  1.00  0.00           O
ATOM    604  N   PRO A 622      54.100  46.900  64.330  1.00  0.00           N
ATOM    605  CD  PRO A 622      54.700  47.210  63.010  1.00  0.00           C
ATOM    606  HD1 PRO A 622      54.740  46.300  62.360  1.00  0.00           H
ATOM    607  HD2 PRO A 622      55.800  47.360  63.000  1.00  0.00           H
ATOM    608  CA  PRO A 622      52.940  47.730  64.520  1.00  0.00           C
ATOM    609  HA  PRO A 622      53.180  48.670  65.000  1.00  0.00           H
ATOM    610  CB  PRO A 622      52.600  48.160  63.060  1.00  0.00           C
ATOM    611  HB1 PRO A 622      52.020  49.110  62.980  1.00  0.00           H
ATOM    612  HB2 PRO A 622      52.030  47.370  62.520  1.00  0.00           H
ATOM    613  CG  PRO A 622      53.950  48.380  62.350  1.00  0.00           C
ATOM    614  HG1 PRO A 622      53.960  48.230  61.260  1.00  0.00           H
ATOM    615  HG2 PRO A 622      54.400  49.380  62.570  1.00  0.00           H
ATOM    616  C   PRO A 622      51.730  47.090  65.230  1.00  0.00           C
ATOM    617  O   PRO A 622      50.970  47.800  65.940  1.00  0.00           O
ATOM    618  N   VAL A 623      51.480  45.750  65.080  1.00  0.00           N
ATOM    619  HN  VAL A 623      52.020  45.150  64.500  1.00  0.00           H
ATOM    620  CA  VAL A 623      50.260  45.270  65.670  1.00  0.00           C
ATOM    621  HA  VAL A 623      49.380  45.830  65.380  1.00  0.00           H
ATOM    622  CB  VAL A 623      49.930  43.760  65.220  1.00  0.00           C
ATOM    623  HB  VAL A 623      50.840  43.220  65.540  1.00  0.00           H
ATOM    624  CG1 VAL A 623      48.710  43.190  66.000  1.00  0.00           C
ATOM    625 HG11 VAL A 623      48.620  42.100  65.810  1.00  0.00           H
ATOM    626 HG12 VAL A 623      47.810  43.790  65.740  1.00  0.00           H
ATOM    627 HG13 VAL A 623      48.810  43.280  67.100  1.00  0.00           H
ATOM    628  CG2 VAL A 623      49.880  43.660  63.630  1.00  0.00           C
ATOM    629 HG21 VAL A 623      49.550  42.680  63.240  1.00  0.00           H
ATOM    630 HG22 VAL A 623      50.890  43.880  63.220  1.00  0.00           H
ATOM    631 HG23 VAL A 623      49.230  44.460  63.220  1.00  0.00           H
ATOM    632  C   VAL A 623      50.340  45.260  67.180  1.00  0.00           C
ATOM    633  O   VAL A 623      49.490  45.730  67.940  1.00  0.00           O
ATOM    634  N   ILE A 624      51.530  44.830  67.670  1.00  0.00           N
ATOM    635  HN  ILE A 624      52.130  44.350  67.040  1.00  0.00           H
ATOM    636  CA  ILE A 624      51.900  44.910  69.110  1.00  0.00           C
ATOM    637  HA  ILE A 624      51.280  44.280  69.730  1.00  0.00           H
ATOM    638  CB  ILE A 624      53.280  44.290  69.400  1.00  0.00           C
ATOM    639  HB  ILE A 624      54.040  44.790  68.750  1.00  0.00           H
ATOM    640  CG2 ILE A 624      53.680  44.530  70.910  1.00  0.00           C
ATOM    641 HG21 ILE A 624      54.730  44.180  71.040  1.00  0.00           H
ATOM    642 HG22 ILE A 624      53.030  44.040  71.660  1.00  0.00           H
ATOM    643 HG23 ILE A 624      53.700  45.580  71.270  1.00  0.00           H
ATOM    644  CG1 ILE A 624      53.420  42.720  69.010  1.00  0.00           C
ATOM    645 HG11 ILE A 624      54.310  42.250  69.490  1.00  0.00           H
ATOM    646 HG12 ILE A 624      53.430  42.710  67.900  1.00  0.00           H
ATOM    647  CD  ILE A 624      52.210  41.880  69.490  1.00  0.00           C
ATOM    648  HD1 ILE A 624      52.300  40.790  69.330  1.00  0.00           H
ATOM    649  HD2 ILE A 624      51.390  42.010  68.770  1.00  0.00           H
ATOM    650  HD3 ILE A 624      51.820  42.050  70.520  1.00  0.00           H
ATOM    651  C   ILE A 624      51.890  46.370  69.640  1.00  0.00           C
ATOM    652  O   ILE A 624      51.320  46.750  70.710  1.00  0.00           O
ATOM    653  N   THR A 625      52.540  47.290  68.860  1.00  0.00           N
ATOM    654  HN  THR A 625      53.000  46.930  68.050  1.00  0.00           H
ATOM    655  CA  THR A 625      52.610  48.750  69.220  1.00  0.00           C
ATOM    656  HA  THR A 625      52.980  48.800  70.230  1.00  0.00           H
ATOM    657  CB  THR A 625      53.660  49.470  68.420  1.00  0.00           C
ATOM    658  HB  THR A 625      53.470  49.260  67.340  1.00  0.00           H
ATOM    659  OG1 THR A 625      54.990  48.980  68.690  1.00  0.00           O
ATOM    660  HG1 THR A 625      55.440  49.070  67.850  1.00  0.00           H
ATOM    661  CG2 THR A 625      53.600  50.960  68.640  1.00  0.00           C
ATOM    662 HG21 THR A 625      54.450  51.400  68.090  1.00  0.00           H
ATOM    663 HG22 THR A 625      53.800  51.070  69.730  1.00  0.00           H
ATOM    664 HG23 THR A 625      52.670  51.490  68.330  1.00  0.00           H
ATOM    665  C   THR A 625      51.280  49.420  69.250  1.00  0.00           C
ATOM    666  O   THR A 625      51.000  50.130  70.170  1.00  0.00           O
ATOM    667  N   PHE A 626      50.380  49.220  68.270  1.00  0.00           N
ATOM    668  HN  PHE A 626      50.600  48.690  67.450  1.00  0.00           H
ATOM    669  CA  PHE A 626      49.130  49.800  68.430  1.00  0.00           C
ATOM    670  HA  PHE A 626      49.180  50.760  68.900  1.00  0.00           H
ATOM    671  CB  PHE A 626      48.470  50.140  67.020  1.00  0.00           C
ATOM    672  HB1 PHE A 626      47.570  50.770  67.220  1.00  0.00           H
ATOM    673  HB2 PHE A 626      48.260  49.210  66.460  1.00  0.00           H
ATOM    674  CG  PHE A 626      49.430  51.020  66.320  1.00  0.00           C
ATOM    675  CD1 PHE A 626      49.990  50.540  65.110  1.00  0.00           C
ATOM    676  HD1 PHE A 626      49.640  49.660  64.580  1.00  0.00           H
ATOM    677  CE1 PHE A 626      50.970  51.320  64.470  1.00  0.00           C
ATOM    678  HE1 PHE A 626      51.440  50.930  63.580  1.00  0.00           H
ATOM    679  CZ  PHE A 626      51.400  52.530  64.970  1.00  0.00           C
ATOM    680  HZ  PHE A 626      52.190  53.080  64.500  1.00  0.00           H
ATOM    681  CD2 PHE A 626      49.860  52.250  66.830  1.00  0.00           C
ATOM    682  HD2 PHE A 626      49.520  52.520  67.820  1.00  0.00           H
ATOM    683  CE2 PHE A 626      50.900  52.990  66.180  1.00  0.00           C
ATOM    684  HE2 PHE A 626      51.350  53.810  66.720  1.00  0.00           H
ATOM    685  C   PHE A 626      48.190  49.010  69.340  1.00  0.00           C
ATOM    686  O   PHE A 626      47.390  49.620  70.070  1.00  0.00           O
ATOM    687  N   GLY A 627      48.210  47.710  69.370  1.00  0.00           N
ATOM    688  HN  GLY A 627      48.690  47.220  68.650  1.00  0.00           H
ATOM    689  CA  GLY A 627      47.430  46.860  70.310  1.00  0.00           C
ATOM    690  HA1 GLY A 627      47.780  45.880  70.070  1.00  0.00           H
ATOM    691  HA2 GLY A 627      46.380  46.960  70.070  1.00  0.00           H
ATOM    692  C   GLY A 627      47.690  47.260  71.780  1.00  0.00           C
ATOM    693  O   GLY A 627      46.750  47.160  72.620  1.00  0.00           O
ATOM    694  N   GLY A 628      48.980  47.560  72.100  1.00  0.00           N
ATOM    695  HN  GLY A 628      49.770  47.360  71.530  1.00  0.00           H
ATOM    696  CA  GLY A 628      49.510  48.020  73.380  1.00  0.00           C
ATOM    697  HA1 GLY A 628      50.590  47.840  73.450  1.00  0.00           H
ATOM    698  HA2 GLY A 628      49.100  47.410  74.160  1.00  0.00           H
ATOM    699  C   GLY A 628      49.190  49.480  73.640  1.00  0.00           C
ATOM    700  O   GLY A 628      48.910  49.960  74.710  1.00  0.00           O
ATOM    701  N   LEU A 629      49.230  50.390  72.600  1.00  0.00           N
ATOM    702  HN  LEU A 629      49.550  50.020  71.730  1.00  0.00           H
ATOM    703  CA  LEU A 629      48.770  51.800  72.690  1.00  0.00           C
ATOM    704  HA  LEU A 629      49.420  52.300  73.390  1.00  0.00           H
ATOM    705  CB  LEU A 629      48.800  52.450  71.340  1.00  0.00           C
ATOM    706  HB1 LEU A 629      48.320  51.870  70.520  1.00  0.00           H
ATOM    707  HB2 LEU A 629      49.870  52.600  71.100  1.00  0.00           H
ATOM    708  CG  LEU A 629      48.290  53.930  71.200  1.00  0.00           C
ATOM    709  HG  LEU A 629      47.230  53.850  71.510  1.00  0.00           H
ATOM    710  CD1 LEU A 629      49.120  54.830  72.060  1.00  0.00           C
ATOM    711 HD11 LEU A 629      48.830  55.870  71.780  1.00  0.00           H
ATOM    712 HD12 LEU A 629      50.220  54.740  71.910  1.00  0.00           H
ATOM    713 HD13 LEU A 629      48.890  54.770  73.140  1.00  0.00           H
ATOM    714  CD2 LEU A 629      48.320  54.200  69.680  1.00  0.00           C
ATOM    715 HD21 LEU A 629      47.890  55.200  69.420  1.00  0.00           H
ATOM    716 HD22 LEU A 629      47.690  53.520  69.090  1.00  0.00           H
ATOM    717 HD23 LEU A 629      49.330  53.960  69.260  1.00  0.00           H
ATOM    718  C   LEU A 629      47.330  51.810  73.080  1.00  0.00           C
ATOM    719  O   LEU A 629      46.910  52.460  74.040  1.00  0.00           O
ATOM    720  N   LEU A 630      46.460  50.950  72.460  1.00  0.00           N
ATOM    721  HN  LEU A 630      46.760  50.400  71.690  1.00  0.00           H
ATOM    722  CA  LEU A 630      45.040  50.840  72.870  1.00  0.00           C
ATOM    723  HA  LEU A 630      44.630  51.840  72.800  1.00  0.00           H
ATOM    724  CB  LEU A 630      44.320  49.990  71.850  1.00  0.00           C
ATOM    725  HB1 LEU A 630      43.270  49.850  72.190  1.00  0.00           H
ATOM    726  HB2 LEU A 630      44.810  48.990  71.750  1.00  0.00           H
ATOM    727  CG  LEU A 630      44.270  50.500  70.370  1.00  0.00           C
ATOM    728  HG  LEU A 630      45.290  50.870  70.120  1.00  0.00           H
ATOM    729  CD1 LEU A 630      44.120  49.320  69.340  1.00  0.00           C
ATOM    730 HD11 LEU A 630      43.350  48.570  69.610  1.00  0.00           H
ATOM    731 HD12 LEU A 630      45.100  48.800  69.460  1.00  0.00           H
ATOM    732 HD13 LEU A 630      43.960  49.590  68.280  1.00  0.00           H
ATOM    733  CD2 LEU A 630      43.170  51.560  70.240  1.00  0.00           C
ATOM    734 HD21 LEU A 630      43.390  52.510  70.780  1.00  0.00           H
ATOM    735 HD22 LEU A 630      42.270  51.090  70.670  1.00  0.00           H
ATOM    736 HD23 LEU A 630      42.980  51.870  69.200  1.00  0.00           H
ATOM    737  C   LEU A 630      44.780  50.230  74.150  1.00  0.00           C
ATOM    738  O   LEU A 630      43.890  50.580  74.910  1.00  0.00           O
ATOM    739  N   GLY A 631      45.690  49.380  74.590  1.00  0.00           N
ATOM    740  HN  GLY A 631      46.420  49.150  73.960  1.00  0.00           H
ATOM    741  CA  GLY A 631      45.700  48.650  75.890  1.00  0.00           C
ATOM    742  HA1 GLY A 631      46.560  48.000  75.850  1.00  0.00           H
ATOM    743  HA2 GLY A 631      44.780  48.170  76.160  1.00  0.00           H
ATOM    744  C   GLY A 631      45.840  49.660  77.000  1.00  0.00           C
ATOM    745  O   GLY A 631      45.120  49.590  78.040  1.00  0.00           O
ATOM    746  N   GLU A 632      46.890  50.500  76.910  1.00  0.00           N
ATOM    747  HN  GLU A 632      47.560  50.460  76.180  1.00  0.00           H
ATOM    748  CA  GLU A 632      47.030  51.620  77.790  1.00  0.00           C
ATOM    749  HA  GLU A 632      47.060  51.260  78.800  1.00  0.00           H
ATOM    750  CB  GLU A 632      48.360  52.260  77.470  1.00  0.00           C
ATOM    751  HB1 GLU A 632      48.380  53.260  77.920  1.00  0.00           H
ATOM    752  HB2 GLU A 632      48.510  52.390  76.380  1.00  0.00           H
ATOM    753  CG  GLU A 632      49.530  51.410  78.000  1.00  0.00           C
ATOM    754  HG1 GLU A 632      49.670  50.400  77.560  1.00  0.00           H
ATOM    755  HG2 GLU A 632      49.490  51.240  79.100  1.00  0.00           H
ATOM    756  CD  GLU A 632      50.850  52.110  77.820  1.00  0.00           C
ATOM    757  OE1 GLU A 632      51.490  52.490  78.850  1.00  0.00           O
ATOM    758  OE2 GLU A 632      51.350  52.010  76.640  1.00  0.00           O
ATOM    759  C   GLU A 632      45.860  52.630  77.770  1.00  0.00           C
ATOM    760  O   GLU A 632      45.200  52.910  78.780  1.00  0.00           O
ATOM    761  N   ALA A 633      45.410  53.020  76.580  1.00  0.00           N
ATOM    762  HN  ALA A 633      45.820  52.690  75.730  1.00  0.00           H
ATOM    763  CA  ALA A 633      44.320  53.980  76.390  1.00  0.00           C
ATOM    764  HA  ALA A 633      44.660  54.890  76.860  1.00  0.00           H
ATOM    765  CB  ALA A 633      44.210  54.350  74.860  1.00  0.00           C
ATOM    766  HB1 ALA A 633      43.950  53.420  74.300  1.00  0.00           H
ATOM    767  HB2 ALA A 633      45.190  54.630  74.430  1.00  0.00           H
ATOM    768  HB3 ALA A 633      43.550  55.220  74.660  1.00  0.00           H
ATOM    769  C   ALA A 633      42.880  53.560  76.980  1.00  0.00           C
ATOM    770  O   ALA A 633      42.160  54.310  77.590  1.00  0.00           O
ATOM    771  N   THR A 634      42.540  52.280  76.740  1.00  0.00           N
ATOM    772  HN  THR A 634      43.170  51.640  76.300  1.00  0.00           H
ATOM    773  CA  THR A 634      41.220  51.680  76.940  1.00  0.00           C
ATOM    774  HA  THR A 634      40.490  52.470  77.050  1.00  0.00           H
ATOM    775  CB  THR A 634      40.750  50.710  75.790  1.00  0.00           C
ATOM    776  HB  THR A 634      39.720  50.320  75.950  1.00  0.00           H
ATOM    777  OG1 THR A 634      41.610  49.670  75.510  1.00  0.00           O
ATOM    778  HG1 THR A 634      42.370  50.020  75.040  1.00  0.00           H
ATOM    779  CG2 THR A 634      40.630  51.550  74.510  1.00  0.00           C
ATOM    780 HG21 THR A 634      41.570  51.950  74.080  1.00  0.00           H
ATOM    781 HG22 THR A 634      39.900  52.360  74.710  1.00  0.00           H
ATOM    782 HG23 THR A 634      40.240  50.870  73.720  1.00  0.00           H
ATOM    783  C   THR A 634      41.140  50.930  78.280  1.00  0.00           C
ATOM    784  O   THR A 634      40.240  50.070  78.460  1.00  0.00           O
ATOM    785  N   GLU A 635      42.070  51.210  79.170  1.00  0.00           N
ATOM    786  HN  GLU A 635      42.720  51.950  79.050  1.00  0.00           H
ATOM    787  CA  GLU A 635      42.250  50.490  80.400  1.00  0.00           C
ATOM    788  HA  GLU A 635      43.290  50.730  80.530  1.00  0.00           H
ATOM    789  CB  GLU A 635      41.370  51.110  81.470  1.00  0.00           C
ATOM    790  HB1 GLU A 635      41.470  50.470  82.370  1.00  0.00           H
ATOM    791  HB2 GLU A 635      40.300  51.040  81.180  1.00  0.00           H
ATOM    792  CG  GLU A 635      41.710  52.510  81.890  1.00  0.00           C
ATOM    793  HG1 GLU A 635      41.400  53.170  81.050  1.00  0.00           H
ATOM    794  HG2 GLU A 635      42.790  52.560  82.140  1.00  0.00           H
ATOM    795  CD  GLU A 635      40.890  52.960  83.090  1.00  0.00           C
ATOM    796  OE1 GLU A 635      41.040  52.410  84.240  1.00  0.00           O
ATOM    797  OE2 GLU A 635      39.950  53.770  82.870  1.00  0.00           O
ATOM    798  C   GLU A 635      42.190  48.900  80.380  1.00  0.00           C
ATOM    799  O   GLU A 635      41.650  48.200  81.260  1.00  0.00           O
ATOM    800  N   GLY A 636      42.860  48.330  79.350  1.00  0.00           N
ATOM    801  HN  GLY A 636      43.540  48.850  78.840  1.00  0.00           H
ATOM    802  CA  GLY A 636      42.920  46.910  79.100  1.00  0.00           C
ATOM    803  HA1 GLY A 636      43.120  46.530  80.090  1.00  0.00           H
ATOM    804  HA2 GLY A 636      43.780  46.670  78.470  1.00  0.00           H
ATOM    805  C   GLY A 636      41.720  46.290  78.600  1.00  0.00           C
ATOM    806  O   GLY A 636      41.560  45.080  78.840  1.00  0.00           O
ATOM    807  N   ARG A 637      40.900  47.040  77.970  1.00  0.00           N
ATOM    808  HN  ARG A 637      41.090  48.010  77.900  1.00  0.00           H
ATOM    809  CA  ARG A 637      39.730  46.500  77.320  1.00  0.00           C
ATOM    810  HA  ARG A 637      39.550  45.540  77.780  1.00  0.00           H
ATOM    811  CB  ARG A 637      38.510  47.510  77.560  1.00  0.00           C
ATOM    812  HB1 ARG A 637      37.760  47.240  76.780  1.00  0.00           H
ATOM    813  HB2 ARG A 637      38.770  48.580  77.390  1.00  0.00           H
ATOM    814  CG  ARG A 637      37.840  47.360  78.970  1.00  0.00           C
ATOM    815  HG1 ARG A 637      37.500  46.310  79.020  1.00  0.00           H
ATOM    816  HG2 ARG A 637      36.910  47.970  78.970  1.00  0.00           H
ATOM    817  CD  ARG A 637      38.770  47.750  80.210  1.00  0.00           C
ATOM    818  HD1 ARG A 637      39.180  48.780  80.090  1.00  0.00           H
ATOM    819  HD2 ARG A 637      39.580  47.020  80.360  1.00  0.00           H
ATOM    820  NE  ARG A 637      37.840  47.620  81.350  1.00  0.00           N
ATOM    821  HE  ARG A 637      36.920  47.280  81.110  1.00  0.00           H
ATOM    822  CZ  ARG A 637      38.060  48.060  82.620  1.00  0.00           C
ATOM    823  NH1 ARG A 637      39.240  48.470  82.920  1.00  0.00           N
ATOM    824 HH11 ARG A 637      39.870  48.610  82.150  1.00  0.00           H
ATOM    825 HH12 ARG A 637      39.540  48.690  83.840  1.00  0.00           H
ATOM    826  NH2 ARG A 637      37.050  48.070  83.450  1.00  0.00           N
ATOM    827 HH21 ARG A 637      37.300  48.120  84.420  1.00  0.00           H
ATOM    828 HH22 ARG A 637      36.140  47.900  83.060  1.00  0.00           H
ATOM    829  C   ARG A 637      39.750  46.250  75.840  1.00  0.00           C
ATOM    830  O   ARG A 637      38.840  45.600  75.270  1.00  0.00           O
ATOM    831  N   LEU A 638      40.800  46.640  75.170  1.00  0.00           N
ATOM    832  HN  LEU A 638      41.400  47.350  75.530  1.00  0.00           H
ATOM    833  CA  LEU A 638      41.340  46.170  73.930  1.00  0.00           C
ATOM    834  HA  LEU A 638      40.890  45.230  73.690  1.00  0.00           H
ATOM    835  CB  LEU A 638      40.870  47.220  72.890  1.00  0.00           C
ATOM    836  HB1 LEU A 638      41.200  48.220  73.220  1.00  0.00           H
ATOM    837  HB2 LEU A 638      39.760  47.220  72.860  1.00  0.00           H
ATOM    838  CG  LEU A 638      41.290  46.950  71.410  1.00  0.00           C
ATOM    839  HG  LEU A 638      42.390  46.820  71.420  1.00  0.00           H
ATOM    840  CD1 LEU A 638      40.580  45.640  70.930  1.00  0.00           C
ATOM    841 HD11 LEU A 638      41.090  45.280  70.010  1.00  0.00           H
ATOM    842 HD12 LEU A 638      39.490  45.720  70.680  1.00  0.00           H
ATOM    843 HD13 LEU A 638      40.740  44.830  71.670  1.00  0.00           H
ATOM    844  CD2 LEU A 638      40.910  48.100  70.470  1.00  0.00           C
ATOM    845 HD21 LEU A 638      39.820  48.280  70.450  1.00  0.00           H
ATOM    846 HD22 LEU A 638      41.260  47.790  69.460  1.00  0.00           H
ATOM    847 HD23 LEU A 638      41.550  48.960  70.750  1.00  0.00           H
ATOM    848  C   LEU A 638      42.860  46.050  74.200  1.00  0.00           C
ATOM    849  O   LEU A 638      43.430  46.460  75.220  1.00  0.00           O
ATOM    850  N   SER A 639      43.510  45.210  73.370  1.00  0.00           N
ATOM    851  HN  SER A 639      43.060  44.960  72.510  1.00  0.00           H
ATOM    852  CA  SER A 639      44.880  44.760  73.530  1.00  0.00           C
ATOM    853  HA  SER A 639      45.490  45.550  73.950  1.00  0.00           H
ATOM    854  CB  SER A 639      44.890  43.570  74.510  1.00  0.00           C
ATOM    855  HB1 SER A 639      44.490  43.820  75.510  1.00  0.00           H
ATOM    856  HB2 SER A 639      45.860  43.090  74.750  1.00  0.00           H
ATOM    857  OG  SER A 639      44.120  42.470  74.070  1.00  0.00           O
ATOM    858  HG1 SER A 639      43.170  42.580  74.150  1.00  0.00           H
ATOM    859  C   SER A 639      45.510  44.350  72.190  1.00  0.00           C
ATOM    860  O   SER A 639      44.850  44.310  71.140  1.00  0.00           O
ATOM    861  N   ALA A 640      46.830  44.000  72.220  1.00  0.00           N
ATOM    862  HN  ALA A 640      47.360  44.250  73.030  1.00  0.00           H
ATOM    863  CA  ALA A 640      47.650  43.370  71.250  1.00  0.00           C
ATOM    864  HA  ALA A 640      47.540  43.940  70.330  1.00  0.00           H
ATOM    865  CB  ALA A 640      49.160  43.520  71.560  1.00  0.00           C
ATOM    866  HB1 ALA A 640      49.700  43.210  70.640  1.00  0.00           H
ATOM    867  HB2 ALA A 640      49.400  42.840  72.410  1.00  0.00           H
ATOM    868  HB3 ALA A 640      49.390  44.540  71.930  1.00  0.00           H
ATOM    869  C   ALA A 640      47.190  41.940  70.940  1.00  0.00           C
ATOM    870  O   ALA A 640      47.240  41.570  69.790  1.00  0.00           O
ATOM    871  N   ILE A 641      46.630  41.180  71.980  1.00  0.00           N
ATOM    872  HN  ILE A 641      46.470  41.650  72.850  1.00  0.00           H
ATOM    873  CA  ILE A 641      46.270  39.810  71.790  1.00  0.00           C
ATOM    874  HA  ILE A 641      47.050  39.430  71.150  1.00  0.00           H
ATOM    875  CB  ILE A 641      46.120  38.940  73.110  1.00  0.00           C
ATOM    876  HB  ILE A 641      47.080  39.010  73.650  1.00  0.00           H
ATOM    877  CG2 ILE A 641      45.040  39.520  74.130  1.00  0.00           C
ATOM    878 HG21 ILE A 641      44.060  39.630  73.640  1.00  0.00           H
ATOM    879 HG22 ILE A 641      45.330  40.430  74.710  1.00  0.00           H
ATOM    880 HG23 ILE A 641      44.930  38.760  74.930  1.00  0.00           H
ATOM    881  CG1 ILE A 641      45.820  37.400  72.860  1.00  0.00           C
ATOM    882 HG11 ILE A 641      44.820  37.310  72.380  1.00  0.00           H
ATOM    883 HG12 ILE A 641      45.960  36.840  73.820  1.00  0.00           H
ATOM    884  CD  ILE A 641      46.830  36.790  71.900  1.00  0.00           C
ATOM    885  HD1 ILE A 641      46.800  35.680  71.910  1.00  0.00           H
ATOM    886  HD2 ILE A 641      47.790  37.140  72.350  1.00  0.00           H
ATOM    887  HD3 ILE A 641      46.670  37.040  70.840  1.00  0.00           H
ATOM    888  C   ILE A 641      44.990  39.720  71.000  1.00  0.00           C
ATOM    889  O   ILE A 641      44.790  38.840  70.200  1.00  0.00           O
ATOM    890  N   GLU A 642      44.140  40.710  71.200  1.00  0.00           N
ATOM    891  HN  GLU A 642      44.320  41.400  71.890  1.00  0.00           H
ATOM    892  CA  GLU A 642      42.910  40.870  70.440  1.00  0.00           C
ATOM    893  HA  GLU A 642      42.500  39.900  70.190  1.00  0.00           H
ATOM    894  CB  GLU A 642      41.990  41.910  71.120  1.00  0.00           C
ATOM    895  HB1 GLU A 642      41.230  42.280  70.410  1.00  0.00           H
ATOM    896  HB2 GLU A 642      42.560  42.780  71.500  1.00  0.00           H
ATOM    897  CG  GLU A 642      41.230  41.210  72.310  1.00  0.00           C
ATOM    898  HG1 GLU A 642      41.950  40.660  72.950  1.00  0.00           H
ATOM    899  HG2 GLU A 642      40.430  40.560  71.890  1.00  0.00           H
ATOM    900  CD  GLU A 642      40.700  42.290  73.220  1.00  0.00           C
ATOM    901  OE1 GLU A 642      41.530  42.750  74.050  1.00  0.00           O
ATOM    902  OE2 GLU A 642      39.460  42.590  73.250  1.00  0.00           O
ATOM    903  C   GLU A 642      43.310  41.340  69.060  1.00  0.00           C
ATOM    904  O   GLU A 642      42.840  40.890  68.060  1.00  0.00           O
ATOM    905  N   SER A 643      44.240  42.290  68.950  1.00  0.00           N
ATOM    906  HN  SER A 643      44.560  42.700  69.800  1.00  0.00           H
ATOM    907  CA  SER A 643      44.760  42.740  67.640  1.00  0.00           C
ATOM    908  HA  SER A 643      43.930  43.080  67.050  1.00  0.00           H
ATOM    909  CB  SER A 643      45.830  43.800  67.670  1.00  0.00           C
ATOM    910  HB1 SER A 643      46.170  44.020  66.630  1.00  0.00           H
ATOM    911  HB2 SER A 643      46.650  43.410  68.320  1.00  0.00           H
ATOM    912  OG  SER A 643      45.360  44.970  68.320  1.00  0.00           O
ATOM    913  HG1 SER A 643      45.190  44.760  69.240  1.00  0.00           H
ATOM    914  C   SER A 643      45.320  41.570  66.740  1.00  0.00           C
ATOM    915  O   SER A 643      44.910  41.400  65.600  1.00  0.00           O
ATOM    916  N   LEU A 644      46.260  40.720  67.310  1.00  0.00           N
ATOM    917  HN  LEU A 644      46.570  40.900  68.240  1.00  0.00           H
ATOM    918  CA  LEU A 644      46.770  39.550  66.720  1.00  0.00           C
ATOM    919  HA  LEU A 644      47.330  39.850  65.850  1.00  0.00           H
ATOM    920  CB  LEU A 644      47.760  38.850  67.750  1.00  0.00           C
ATOM    921  HB1 LEU A 644      48.090  37.910  67.240  1.00  0.00           H
ATOM    922  HB2 LEU A 644      47.270  38.650  68.730  1.00  0.00           H
ATOM    923  CG  LEU A 644      49.090  39.530  67.960  1.00  0.00           C
ATOM    924  HG  LEU A 644      48.850  40.540  68.360  1.00  0.00           H
ATOM    925  CD1 LEU A 644      50.010  38.700  68.900  1.00  0.00           C
ATOM    926 HD11 LEU A 644      50.990  39.220  68.780  1.00  0.00           H
ATOM    927 HD12 LEU A 644      50.170  37.610  68.770  1.00  0.00           H
ATOM    928 HD13 LEU A 644      49.570  38.850  69.910  1.00  0.00           H
ATOM    929  CD2 LEU A 644      49.940  39.510  66.640  1.00  0.00           C
ATOM    930 HD21 LEU A 644      50.150  38.460  66.320  1.00  0.00           H
ATOM    931 HD22 LEU A 644      50.930  39.990  66.830  1.00  0.00           H
ATOM    932 HD23 LEU A 644      49.430  40.100  65.860  1.00  0.00           H
ATOM    933  C   LEU A 644      45.720  38.640  66.140  1.00  0.00           C
ATOM    934  O   LEU A 644      45.810  38.110  65.020  1.00  0.00           O
ATOM    935  N   PHE A 645      44.700  38.330  66.900  1.00  0.00           N
ATOM    936  HN  PHE A 645      44.580  38.600  67.860  1.00  0.00           H
ATOM    937  CA  PHE A 645      43.620  37.350  66.440  1.00  0.00           C
ATOM    938  HA  PHE A 645      44.030  36.480  65.950  1.00  0.00           H
ATOM    939  CB  PHE A 645      42.790  36.830  67.700  1.00  0.00           C
ATOM    940  HB1 PHE A 645      41.840  36.370  67.370  1.00  0.00           H
ATOM    941  HB2 PHE A 645      42.520  37.690  68.350  1.00  0.00           H
ATOM    942  CG  PHE A 645      43.530  35.940  68.710  1.00  0.00           C
ATOM    943  CD1 PHE A 645      42.990  35.670  70.010  1.00  0.00           C
ATOM    944  HD1 PHE A 645      42.030  36.090  70.310  1.00  0.00           H
ATOM    945  CE1 PHE A 645      43.650  34.930  70.930  1.00  0.00           C
ATOM    946  HE1 PHE A 645      43.250  34.830  71.930  1.00  0.00           H
ATOM    947  CZ  PHE A 645      44.800  34.180  70.530  1.00  0.00           C
ATOM    948  HZ  PHE A 645      45.290  33.500  71.220  1.00  0.00           H
ATOM    949  CD2 PHE A 645      44.830  35.370  68.430  1.00  0.00           C
ATOM    950  HD2 PHE A 645      45.260  35.610  67.470  1.00  0.00           H
ATOM    951  CE2 PHE A 645      45.460  34.450  69.280  1.00  0.00           C
ATOM    952  HE2 PHE A 645      46.450  34.070  69.060  1.00  0.00           H
ATOM    953  C   PHE A 645      42.740  38.040  65.380  1.00  0.00           C
ATOM    954  O   PHE A 645      42.400  37.330  64.440  1.00  0.00           O
ATOM    955  N   GLY A 646      42.340  39.360  65.530  1.00  0.00           N
ATOM    956  HN  GLY A 646      42.760  39.830  66.300  1.00  0.00           H
ATOM    957  CA  GLY A 646      41.600  40.180  64.520  1.00  0.00           C
ATOM    958  HA1 GLY A 646      41.600  41.130  65.020  1.00  0.00           H
ATOM    959  HA2 GLY A 646      40.750  39.530  64.370  1.00  0.00           H
ATOM    960  C   GLY A 646      42.330  40.340  63.240  1.00  0.00           C
ATOM    961  O   GLY A 646      41.700  40.240  62.190  1.00  0.00           O
ATOM    962  N   ALA A 647      43.650  40.600  63.310  1.00  0.00           N
ATOM    963  HN  ALA A 647      44.010  40.670  64.240  1.00  0.00           H
ATOM    964  CA  ALA A 647      44.640  40.550  62.240  1.00  0.00           C
ATOM    965  HA  ALA A 647      44.320  41.120  61.390  1.00  0.00           H
ATOM    966  CB  ALA A 647      46.050  40.960  62.870  1.00  0.00           C
ATOM    967  HB1 ALA A 647      46.080  42.010  63.230  1.00  0.00           H
ATOM    968  HB2 ALA A 647      46.830  40.960  62.080  1.00  0.00           H
ATOM    969  HB3 ALA A 647      46.270  40.250  63.700  1.00  0.00           H
ATOM    970  C   ALA A 647      44.730  39.270  61.450  1.00  0.00           C
ATOM    971  O   ALA A 647      44.720  39.250  60.210  1.00  0.00           O
ATOM    972  N   SER A 648      44.810  38.150  62.220  1.00  0.00           N
ATOM    973  HN  SER A 648      44.880  38.190  63.210  1.00  0.00           H
ATOM    974  CA  SER A 648      44.810  36.800  61.660  1.00  0.00           C
ATOM    975  HA  SER A 648      45.630  36.720  60.960  1.00  0.00           H
ATOM    976  CB  SER A 648      44.940  35.720  62.790  1.00  0.00           C
ATOM    977  HB1 SER A 648      44.280  35.770  63.690  1.00  0.00           H
ATOM    978  HB2 SER A 648      45.920  35.860  63.280  1.00  0.00           H
ATOM    979  OG  SER A 648      44.920  34.390  62.220  1.00  0.00           O
ATOM    980  HG1 SER A 648      45.670  34.400  61.620  1.00  0.00           H
ATOM    981  C   SER A 648      43.510  36.490  60.930  1.00  0.00           C
ATOM    982  O   SER A 648      43.450  36.130  59.770  1.00  0.00           O
ATOM    983  N   LEU A 649      42.340  36.750  61.610  1.00  0.00           N
ATOM    984  HN  LEU A 649      42.390  37.100  62.540  1.00  0.00           H
ATOM    985  CA  LEU A 649      40.990  36.510  61.040  1.00  0.00           C
ATOM    986  HA  LEU A 649      40.920  35.480  60.700  1.00  0.00           H
ATOM    987  CB  LEU A 649      39.910  36.840  62.150  1.00  0.00           C
ATOM    988  HB1 LEU A 649      39.950  37.910  62.440  1.00  0.00           H
ATOM    989  HB2 LEU A 649      40.140  36.340  63.120  1.00  0.00           H
ATOM    990  CG  LEU A 649      38.460  36.510  61.760  1.00  0.00           C
ATOM    991  HG  LEU A 649      38.240  37.180  60.900  1.00  0.00           H
ATOM    992  CD1 LEU A 649      38.170  35.040  61.260  1.00  0.00           C
ATOM    993 HD11 LEU A 649      38.590  34.820  60.260  1.00  0.00           H
ATOM    994 HD12 LEU A 649      37.070  34.930  61.210  1.00  0.00           H
ATOM    995 HD13 LEU A 649      38.570  34.390  62.070  1.00  0.00           H
ATOM    996  CD2 LEU A 649      37.570  36.800  62.980  1.00  0.00           C
ATOM    997 HD21 LEU A 649      36.500  36.920  62.710  1.00  0.00           H
ATOM    998 HD22 LEU A 649      37.950  37.710  63.480  1.00  0.00           H
ATOM    999 HD23 LEU A 649      37.580  36.030  63.780  1.00  0.00           H
ATOM   1000  C   LEU A 649      40.760  37.350  59.800  1.00  0.00           C
ATOM   1001  O   LEU A 649      40.450  36.860  58.720  1.00  0.00           O
ATOM   1002  N   THR A 650      40.970  38.710  59.960  1.00  0.00           N
ATOM   1003  HN  THR A 650      41.410  39.100  60.760  1.00  0.00           H
ATOM   1004  CA  THR A 650      40.760  39.560  58.830  1.00  0.00           C
ATOM   1005  HA  THR A 650      39.750  39.370  58.500  1.00  0.00           H
ATOM   1006  CB  THR A 650      40.920  41.080  59.060  1.00  0.00           C
ATOM   1007  HB  THR A 650      41.850  41.290  59.620  1.00  0.00           H
ATOM   1008  OG1 THR A 650      39.780  41.610  59.810  1.00  0.00           O
ATOM   1009  HG1 THR A 650      39.900  41.340  60.720  1.00  0.00           H
ATOM   1010  CG2 THR A 650      40.910  41.900  57.760  1.00  0.00           C
ATOM   1011 HG21 THR A 650      40.560  42.940  57.940  1.00  0.00           H
ATOM   1012 HG22 THR A 650      40.100  41.510  57.100  1.00  0.00           H
ATOM   1013 HG23 THR A 650      41.870  41.960  57.210  1.00  0.00           H
ATOM   1014  C   THR A 650      41.680  39.180  57.620  1.00  0.00           C
ATOM   1015  O   THR A 650      41.280  39.030  56.450  1.00  0.00           O
ATOM   1016  N   GLY A 651      42.990  38.960  57.870  1.00  0.00           N
ATOM   1017  HN  GLY A 651      43.370  39.010  58.790  1.00  0.00           H
ATOM   1018  CA  GLY A 651      43.910  38.800  56.780  1.00  0.00           C
ATOM   1019  HA1 GLY A 651      44.850  39.180  57.160  1.00  0.00           H
ATOM   1020  HA2 GLY A 651      43.620  39.440  55.960  1.00  0.00           H
ATOM   1021  C   GLY A 651      43.870  37.360  56.110  1.00  0.00           C
ATOM   1022  O   GLY A 651      44.040  37.270  54.880  1.00  0.00           O
ATOM   1023  N   ILE A 652      43.660  36.250  56.880  1.00  0.00           N
ATOM   1024  HN  ILE A 652      43.580  36.230  57.870  1.00  0.00           H
ATOM   1025  CA  ILE A 652      43.520  34.930  56.280  1.00  0.00           C
ATOM   1026  HA  ILE A 652      44.330  34.650  55.630  1.00  0.00           H
ATOM   1027  CB  ILE A 652      43.520  33.850  57.320  1.00  0.00           C
ATOM   1028  HB  ILE A 652      42.730  34.230  58.010  1.00  0.00           H
ATOM   1029  CG2 ILE A 652      43.190  32.470  56.670  1.00  0.00           C
ATOM   1030 HG21 ILE A 652      44.040  32.050  56.090  1.00  0.00           H
ATOM   1031 HG22 ILE A 652      42.310  32.470  55.990  1.00  0.00           H
ATOM   1032 HG23 ILE A 652      42.980  31.760  57.500  1.00  0.00           H
ATOM   1033  CG1 ILE A 652      44.830  33.830  58.120  1.00  0.00           C
ATOM   1034 HG11 ILE A 652      45.090  34.850  58.470  1.00  0.00           H
ATOM   1035 HG12 ILE A 652      45.590  33.350  57.460  1.00  0.00           H
ATOM   1036  CD  ILE A 652      44.660  32.900  59.260  1.00  0.00           C
ATOM   1037  HD1 ILE A 652      44.330  31.920  58.850  1.00  0.00           H
ATOM   1038  HD2 ILE A 652      43.910  33.250  60.000  1.00  0.00           H
ATOM   1039  HD3 ILE A 652      45.620  32.820  59.800  1.00  0.00           H
ATOM   1040  C   ILE A 652      42.320  34.840  55.430  1.00  0.00           C
ATOM   1041  O   ILE A 652      42.290  34.350  54.310  1.00  0.00           O
ATOM   1042  N   ALA A 653      41.210  35.500  55.840  1.00  0.00           N
ATOM   1043  HN  ALA A 653      41.170  35.780  56.800  1.00  0.00           H
ATOM   1044  CA  ALA A 653      40.020  35.690  55.080  1.00  0.00           C
ATOM   1045  HA  ALA A 653      39.700  34.700  54.750  1.00  0.00           H
ATOM   1046  CB  ALA A 653      38.950  36.220  55.990  1.00  0.00           C
ATOM   1047  HB1 ALA A 653      38.010  36.210  55.390  1.00  0.00           H
ATOM   1048  HB2 ALA A 653      39.180  37.270  56.270  1.00  0.00           H
ATOM   1049  HB3 ALA A 653      38.690  35.710  56.940  1.00  0.00           H
ATOM   1050  C   ALA A 653      40.050  36.530  53.810  1.00  0.00           C
ATOM   1051  O   ALA A 653      39.690  36.020  52.690  1.00  0.00           O
ATOM   1052  N   TYR A 654      40.520  37.800  53.870  1.00  0.00           N
ATOM   1053  HN  TYR A 654      40.790  38.190  54.750  1.00  0.00           H
ATOM   1054  CA  TYR A 654      40.670  38.710  52.790  1.00  0.00           C
ATOM   1055  HA  TYR A 654      39.720  38.750  52.290  1.00  0.00           H
ATOM   1056  CB  TYR A 654      40.940  40.140  53.380  1.00  0.00           C
ATOM   1057  HB1 TYR A 654      41.880  40.090  53.970  1.00  0.00           H
ATOM   1058  HB2 TYR A 654      40.100  40.560  53.970  1.00  0.00           H
ATOM   1059  CG  TYR A 654      41.350  41.110  52.270  1.00  0.00           C
ATOM   1060  CD1 TYR A 654      42.650  41.060  51.660  1.00  0.00           C
ATOM   1061  HD1 TYR A 654      43.420  40.400  52.030  1.00  0.00           H
ATOM   1062  CE1 TYR A 654      43.030  41.970  50.660  1.00  0.00           C
ATOM   1063  HE1 TYR A 654      44.030  41.980  50.270  1.00  0.00           H
ATOM   1064  CZ  TYR A 654      42.090  42.850  50.160  1.00  0.00           C
ATOM   1065  OH  TYR A 654      42.390  43.580  49.020  1.00  0.00           O
ATOM   1066  HH  TYR A 654      43.070  43.080  48.590  1.00  0.00           H
ATOM   1067  CD2 TYR A 654      40.490  42.130  51.820  1.00  0.00           C
ATOM   1068  HD2 TYR A 654      39.610  42.270  52.440  1.00  0.00           H
ATOM   1069  CE2 TYR A 654      40.830  42.990  50.770  1.00  0.00           C
ATOM   1070  HE2 TYR A 654      40.210  43.850  50.550  1.00  0.00           H
ATOM   1071  C   TYR A 654      41.670  38.220  51.730  1.00  0.00           C
ATOM   1072  O   TYR A 654      41.490  38.340  50.510  1.00  0.00           O
ATOM   1073  N   SER A 655      42.760  37.640  52.190  1.00  0.00           N
ATOM   1074  HN  SER A 655      42.990  37.710  53.150  1.00  0.00           H
ATOM   1075  CA  SER A 655      43.830  37.140  51.260  1.00  0.00           C
ATOM   1076  HA  SER A 655      44.090  37.910  50.550  1.00  0.00           H
ATOM   1077  CB  SER A 655      45.050  36.580  51.860  1.00  0.00           C
ATOM   1078  HB1 SER A 655      45.740  36.120  51.140  1.00  0.00           H
ATOM   1079  HB2 SER A 655      44.950  35.880  52.720  1.00  0.00           H
ATOM   1080  OG  SER A 655      45.820  37.550  52.510  1.00  0.00           O
ATOM   1081  HG1 SER A 655      45.520  37.620  53.420  1.00  0.00           H
ATOM   1082  C   SER A 655      43.330  35.910  50.480  1.00  0.00           C
ATOM   1083  O   SER A 655      43.880  35.490  49.470  1.00  0.00           O
ATOM   1084  N   LEU A 656      42.230  35.310  51.040  1.00  0.00           N
ATOM   1085  HN  LEU A 656      41.880  35.570  51.940  1.00  0.00           H
ATOM   1086  CA  LEU A 656      41.520  34.300  50.240  1.00  0.00           C
ATOM   1087  HA  LEU A 656      42.180  33.650  49.680  1.00  0.00           H
ATOM   1088  CB  LEU A 656      40.710  33.420  51.270  1.00  0.00           C
ATOM   1089  HB1 LEU A 656      39.890  33.940  51.820  1.00  0.00           H
ATOM   1090  HB2 LEU A 656      41.490  33.140  52.000  1.00  0.00           H
ATOM   1091  CG  LEU A 656      40.110  32.110  50.720  1.00  0.00           C
ATOM   1092  HG  LEU A 656      39.380  32.370  49.930  1.00  0.00           H
ATOM   1093  CD1 LEU A 656      41.140  31.150  50.040  1.00  0.00           C
ATOM   1094 HD11 LEU A 656      41.470  31.420  49.020  1.00  0.00           H
ATOM   1095 HD12 LEU A 656      40.720  30.120  50.000  1.00  0.00           H
ATOM   1096 HD13 LEU A 656      42.080  31.210  50.630  1.00  0.00           H
ATOM   1097  CD2 LEU A 656      39.520  31.460  51.950  1.00  0.00           C
ATOM   1098 HD21 LEU A 656      38.720  30.730  51.700  1.00  0.00           H
ATOM   1099 HD22 LEU A 656      39.170  32.150  52.750  1.00  0.00           H
ATOM   1100 HD23 LEU A 656      40.320  30.920  52.510  1.00  0.00           H
ATOM   1101  C   LEU A 656      40.540  34.920  49.250  1.00  0.00           C
ATOM   1102  O   LEU A 656      40.680  34.730  48.040  1.00  0.00           O
ATOM   1103  N   PHE A 657      39.540  35.660  49.700  1.00  0.00           N
ATOM   1104  HN  PHE A 657      39.380  35.860  50.670  1.00  0.00           H
ATOM   1105  CA  PHE A 657      38.450  35.980  48.780  1.00  0.00           C
ATOM   1106  HA  PHE A 657      38.440  35.280  47.960  1.00  0.00           H
ATOM   1107  CB  PHE A 657      37.100  35.720  49.440  1.00  0.00           C
ATOM   1108  HB1 PHE A 657      36.320  36.010  48.710  1.00  0.00           H
ATOM   1109  HB2 PHE A 657      36.870  36.390  50.300  1.00  0.00           H
ATOM   1110  CG  PHE A 657      36.960  34.260  49.840  1.00  0.00           C
ATOM   1111  CD1 PHE A 657      36.600  33.860  51.160  1.00  0.00           C
ATOM   1112  HD1 PHE A 657      36.790  34.600  51.920  1.00  0.00           H
ATOM   1113  CE1 PHE A 657      36.240  32.560  51.460  1.00  0.00           C
ATOM   1114  HE1 PHE A 657      35.970  32.290  52.470  1.00  0.00           H
ATOM   1115  CZ  PHE A 657      35.980  31.690  50.380  1.00  0.00           C
ATOM   1116  HZ  PHE A 657      35.610  30.700  50.600  1.00  0.00           H
ATOM   1117  CD2 PHE A 657      36.750  33.300  48.850  1.00  0.00           C
ATOM   1118  HD2 PHE A 657      36.910  33.630  47.830  1.00  0.00           H
ATOM   1119  CE2 PHE A 657      36.300  32.030  49.110  1.00  0.00           C
ATOM   1120  HE2 PHE A 657      36.050  31.380  48.290  1.00  0.00           H
ATOM   1121  C   PHE A 657      38.450  37.440  48.250  1.00  0.00           C
ATOM   1122  O   PHE A 657      37.460  37.790  47.570  1.00  0.00           O
ATOM   1123  N   ALA A 658      39.460  38.270  48.460  1.00  0.00           N
ATOM   1124  HN  ALA A 658      40.250  38.040  49.040  1.00  0.00           H
ATOM   1125  CA  ALA A 658      39.580  39.550  47.800  1.00  0.00           C
ATOM   1126  HA  ALA A 658      38.610  39.910  47.530  1.00  0.00           H
ATOM   1127  CB  ALA A 658      40.290  40.470  48.720  1.00  0.00           C
ATOM   1128  HB1 ALA A 658      40.380  41.480  48.260  1.00  0.00           H
ATOM   1129  HB2 ALA A 658      41.300  40.110  49.020  1.00  0.00           H
ATOM   1130  HB3 ALA A 658      39.640  40.500  49.620  1.00  0.00           H
ATOM   1131  C   ALA A 658      40.290  39.380  46.520  1.00  0.00           C
ATOM   1132  O   ALA A 658      41.050  38.470  46.370  1.00  0.00           O
ATOM   1133  N   GLY A 659      40.130  40.360  45.620  1.00  0.00           N
ATOM   1134  HN  GLY A 659      39.620  41.220  45.700  1.00  0.00           H
ATOM   1135  CA  GLY A 659      40.830  40.310  44.300  1.00  0.00           C
ATOM   1136  HA1 GLY A 659      40.450  41.180  43.780  1.00  0.00           H
ATOM   1137  HA2 GLY A 659      40.600  39.360  43.820  1.00  0.00           H
ATOM   1138  C   GLY A 659      42.250  40.430  44.420  1.00  0.00           C
ATOM   1139  O   GLY A 659      42.920  39.720  43.710  1.00  0.00           O
ATOM   1140  N   GLN A 660      42.730  41.380  45.270  1.00  0.00           N
ATOM   1141  HN  GLN A 660      42.180  41.970  45.840  1.00  0.00           H
ATOM   1142  CA  GLN A 660      44.140  41.440  45.480  1.00  0.00           C
ATOM   1143  HA  GLN A 660      44.690  40.830  44.780  1.00  0.00           H
ATOM   1144  CB  GLN A 660      44.560  42.870  44.970  1.00  0.00           C
ATOM   1145  HB1 GLN A 660      44.170  43.100  43.960  1.00  0.00           H
ATOM   1146  HB2 GLN A 660      45.640  42.900  44.720  1.00  0.00           H
ATOM   1147  CG  GLN A 660      44.040  44.040  45.830  1.00  0.00           C
ATOM   1148  HG1 GLN A 660      44.690  44.130  46.720  1.00  0.00           H
ATOM   1149  HG2 GLN A 660      42.950  43.920  45.990  1.00  0.00           H
ATOM   1150  CD  GLN A 660      43.960  45.460  45.150  1.00  0.00           C
ATOM   1151  OE1 GLN A 660      43.260  45.650  44.130  1.00  0.00           O
ATOM   1152  NE2 GLN A 660      44.470  46.530  45.780  1.00  0.00           N
ATOM   1153 HE21 GLN A 660      44.960  46.500  46.650  1.00  0.00           H
ATOM   1154 HE22 GLN A 660      44.610  47.340  45.210  1.00  0.00           H
ATOM   1155  C   GLN A 660      44.550  41.230  46.870  1.00  0.00           C
ATOM   1156  O   GLN A 660      44.350  41.980  47.780  1.00  0.00           O
ATOM   1157  N   PRO A 661      45.240  40.120  47.160  1.00  0.00           N
ATOM   1158  CD  PRO A 661      44.960  38.830  46.420  1.00  0.00           C
ATOM   1159  HD1 PRO A 661      45.430  38.870  45.420  1.00  0.00           H
ATOM   1160  HD2 PRO A 661      43.870  38.670  46.450  1.00  0.00           H
ATOM   1161  CA  PRO A 661      45.970  39.900  48.440  1.00  0.00           C
ATOM   1162  HA  PRO A 661      45.260  40.180  49.210  1.00  0.00           H
ATOM   1163  CB  PRO A 661      46.440  38.400  48.370  1.00  0.00           C
ATOM   1164  HB1 PRO A 661      46.450  37.990  49.400  1.00  0.00           H
ATOM   1165  HB2 PRO A 661      47.430  38.420  47.880  1.00  0.00           H
ATOM   1166  CG  PRO A 661      45.550  37.730  47.360  1.00  0.00           C
ATOM   1167  HG1 PRO A 661      46.130  36.950  46.830  1.00  0.00           H
ATOM   1168  HG2 PRO A 661      44.670  37.240  47.830  1.00  0.00           H
ATOM   1169  C   PRO A 661      47.140  40.910  48.640  1.00  0.00           C
ATOM   1170  O   PRO A 661      47.810  40.750  49.670  1.00  0.00           O
ATOM   1171  N   LEU A 662      47.490  41.790  47.740  1.00  0.00           N
ATOM   1172  HN  LEU A 662      46.960  41.760  46.900  1.00  0.00           H
ATOM   1173  CA  LEU A 662      48.490  42.860  47.810  1.00  0.00           C
ATOM   1174  HA  LEU A 662      49.440  42.370  48.000  1.00  0.00           H
ATOM   1175  CB  LEU A 662      48.670  43.530  46.480  1.00  0.00           C
ATOM   1176  HB1 LEU A 662      49.370  44.390  46.580  1.00  0.00           H
ATOM   1177  HB2 LEU A 662      47.700  43.960  46.170  1.00  0.00           H
ATOM   1178  CG  LEU A 662      48.990  42.710  45.200  1.00  0.00           C
ATOM   1179  HG  LEU A 662      48.330  41.830  45.260  1.00  0.00           H
ATOM   1180  CD1 LEU A 662      48.640  43.440  43.880  1.00  0.00           C
ATOM   1181 HD11 LEU A 662      47.610  43.830  43.990  1.00  0.00           H
ATOM   1182 HD12 LEU A 662      48.750  42.790  42.980  1.00  0.00           H
ATOM   1183 HD13 LEU A 662      49.350  44.290  43.840  1.00  0.00           H
ATOM   1184  CD2 LEU A 662      50.490  42.190  45.220  1.00  0.00           C
ATOM   1185 HD21 LEU A 662      51.220  43.010  45.330  1.00  0.00           H
ATOM   1186 HD22 LEU A 662      50.700  41.480  44.400  1.00  0.00           H
ATOM   1187 HD23 LEU A 662      50.590  41.560  46.130  1.00  0.00           H
ATOM   1188  C   LEU A 662      48.180  43.870  48.860  1.00  0.00           C
ATOM   1189  O   LEU A 662      49.080  44.520  49.410  1.00  0.00           O
ATOM   1190  N   THR A 663      46.940  44.170  49.150  1.00  0.00           N
ATOM   1191  HN  THR A 663      46.170  43.670  48.760  1.00  0.00           H
ATOM   1192  CA  THR A 663      46.760  45.210  50.210  1.00  0.00           C
ATOM   1193  HA  THR A 663      47.490  46.000  50.050  1.00  0.00           H
ATOM   1194  CB  THR A 663      45.350  45.910  50.220  1.00  0.00           C
ATOM   1195  HB  THR A 663      44.610  45.250  50.740  1.00  0.00           H
ATOM   1196  OG1 THR A 663      44.910  46.260  48.910  1.00  0.00           O
ATOM   1197  HG1 THR A 663      43.990  46.510  49.000  1.00  0.00           H
ATOM   1198  CG2 THR A 663      45.410  47.280  50.980  1.00  0.00           C
ATOM   1199 HG21 THR A 663      44.440  47.810  50.860  1.00  0.00           H
ATOM   1200 HG22 THR A 663      46.260  47.880  50.580  1.00  0.00           H
ATOM   1201 HG23 THR A 663      45.660  47.090  52.040  1.00  0.00           H
ATOM   1202  C   THR A 663      47.030  44.580  51.620  1.00  0.00           C
ATOM   1203  O   THR A 663      46.200  43.780  52.120  1.00  0.00           O
ATOM   1204  N   ILE A 664      48.140  44.980  52.340  1.00  0.00           N
ATOM   1205  HN  ILE A 664      48.910  45.300  51.810  1.00  0.00           H
ATOM   1206  CA  ILE A 664      48.380  44.820  53.740  1.00  0.00           C
ATOM   1207  HA  ILE A 664      48.030  43.820  53.930  1.00  0.00           H
ATOM   1208  CB  ILE A 664      49.870  44.980  54.100  1.00  0.00           C
ATOM   1209  HB  ILE A 664      49.980  46.040  53.790  1.00  0.00           H
ATOM   1210  CG2 ILE A 664      50.070  44.980  55.620  1.00  0.00           C
ATOM   1211 HG21 ILE A 664      51.120  45.230  55.850  1.00  0.00           H
ATOM   1212 HG22 ILE A 664      49.870  43.910  55.840  1.00  0.00           H
ATOM   1213 HG23 ILE A 664      49.410  45.680  56.160  1.00  0.00           H
ATOM   1214  CG1 ILE A 664      50.760  43.980  53.410  1.00  0.00           C
ATOM   1215 HG11 ILE A 664      51.790  44.020  53.820  1.00  0.00           H
ATOM   1216 HG12 ILE A 664      50.970  44.220  52.350  1.00  0.00           H
ATOM   1217  CD  ILE A 664      50.370  42.440  53.470  1.00  0.00           C
ATOM   1218  HD1 ILE A 664      51.100  42.020  52.750  1.00  0.00           H
ATOM   1219  HD2 ILE A 664      49.360  42.120  53.150  1.00  0.00           H
ATOM   1220  HD3 ILE A 664      50.600  42.010  54.470  1.00  0.00           H
ATOM   1221  C   ILE A 664      47.440  45.740  54.570  1.00  0.00           C
ATOM   1222  O   ILE A 664      47.630  46.970  54.600  1.00  0.00           O
ATOM   1223  N   LEU A 665      46.350  45.170  55.230  1.00  0.00           N
ATOM   1224  HN  LEU A 665      46.250  44.170  55.200  1.00  0.00           H
ATOM   1225  CA  LEU A 665      45.440  45.960  56.080  1.00  0.00           C
ATOM   1226  HA  LEU A 665      45.420  46.930  55.610  1.00  0.00           H
ATOM   1227  CB  LEU A 665      44.040  45.410  56.230  1.00  0.00           C
ATOM   1228  HB1 LEU A 665      43.380  45.930  56.960  1.00  0.00           H
ATOM   1229  HB2 LEU A 665      44.120  44.330  56.490  1.00  0.00           H
ATOM   1230  CG  LEU A 665      43.240  45.250  54.890  1.00  0.00           C
ATOM   1231  HG  LEU A 665      43.990  44.810  54.200  1.00  0.00           H
ATOM   1232  CD1 LEU A 665      42.050  44.330  54.850  1.00  0.00           C
ATOM   1233 HD11 LEU A 665      41.440  44.630  53.980  1.00  0.00           H
ATOM   1234 HD12 LEU A 665      41.320  44.420  55.680  1.00  0.00           H
ATOM   1235 HD13 LEU A 665      42.300  43.250  54.760  1.00  0.00           H
ATOM   1236  CD2 LEU A 665      42.840  46.590  54.260  1.00  0.00           C
ATOM   1237 HD21 LEU A 665      42.540  47.370  54.990  1.00  0.00           H
ATOM   1238 HD22 LEU A 665      41.930  46.600  53.630  1.00  0.00           H
ATOM   1239 HD23 LEU A 665      43.610  47.000  53.560  1.00  0.00           H
ATOM   1240  C   LEU A 665      46.030  46.230  57.510  1.00  0.00           C
ATOM   1241  O   LEU A 665      46.980  45.560  57.940  1.00  0.00           O
ATOM   1242  N   GLY A 666      45.460  47.190  58.330  1.00  0.00           N
ATOM   1243  HN  GLY A 666      44.730  47.770  57.980  1.00  0.00           H
ATOM   1244  CA  GLY A 666      46.120  47.380  59.650  1.00  0.00           C
ATOM   1245  HA1 GLY A 666      47.150  47.670  59.510  1.00  0.00           H
ATOM   1246  HA2 GLY A 666      46.140  46.450  60.220  1.00  0.00           H
ATOM   1247  C   GLY A 666      45.430  48.400  60.450  1.00  0.00           C
ATOM   1248  O   GLY A 666      44.340  48.960  60.170  1.00  0.00           O
ATOM   1249  N   SER A 667      45.910  48.650  61.680  1.00  0.00           N
ATOM   1250  HN  SER A 667      46.660  48.080  62.030  1.00  0.00           H
ATOM   1251  CA  SER A 667      45.510  49.860  62.410  1.00  0.00           C
ATOM   1252  HA  SER A 667      44.430  49.890  62.460  1.00  0.00           H
ATOM   1253  CB  SER A 667      46.030  49.910  63.930  1.00  0.00           C
ATOM   1254  HB1 SER A 667      45.670  50.850  64.400  1.00  0.00           H
ATOM   1255  HB2 SER A 667      47.140  49.870  64.020  1.00  0.00           H
ATOM   1256  OG  SER A 667      45.520  48.770  64.700  1.00  0.00           O
ATOM   1257  HG1 SER A 667      44.570  48.700  64.610  1.00  0.00           H
ATOM   1258  C   SER A 667      45.960  51.180  61.830  1.00  0.00           C
ATOM   1259  O   SER A 667      47.090  51.380  61.390  1.00  0.00           O
ATOM   1260  N   THR A 668      45.010  52.170  61.720  1.00  0.00           N
ATOM   1261  HN  THR A 668      44.060  52.030  61.940  1.00  0.00           H
ATOM   1262  CA  THR A 668      45.290  53.460  61.040  1.00  0.00           C
ATOM   1263  HA  THR A 668      46.350  53.570  60.890  1.00  0.00           H
ATOM   1264  CB  THR A 668      44.520  53.580  59.740  1.00  0.00           C
ATOM   1265  HB  THR A 668      44.500  52.640  59.150  1.00  0.00           H
ATOM   1266  OG1 THR A 668      45.030  54.680  58.930  1.00  0.00           O
ATOM   1267  HG1 THR A 668      44.680  54.340  58.100  1.00  0.00           H
ATOM   1268  CG2 THR A 668      42.980  53.840  59.850  1.00  0.00           C
ATOM   1269 HG21 THR A 668      42.620  53.060  60.540  1.00  0.00           H
ATOM   1270 HG22 THR A 668      42.550  53.610  58.850  1.00  0.00           H
ATOM   1271 HG23 THR A 668      42.770  54.880  60.200  1.00  0.00           H
ATOM   1272  C   THR A 668      44.820  54.530  61.940  1.00  0.00           C
ATOM   1273  O   THR A 668      43.880  54.410  62.730  1.00  0.00           O
ATOM   1274  N   GLY A 669      45.680  55.670  62.050  1.00  0.00           N
ATOM   1275  HN  GLY A 669      46.500  55.600  61.500  1.00  0.00           H
ATOM   1276  CA  GLY A 669      45.620  56.820  62.950  1.00  0.00           C
ATOM   1277  HA1 GLY A 669      46.210  57.610  62.510  1.00  0.00           H
ATOM   1278  HA2 GLY A 669      45.970  56.550  63.930  1.00  0.00           H
ATOM   1279  C   GLY A 669      44.260  57.260  63.270  1.00  0.00           C
ATOM   1280  O   GLY A 669      43.820  57.080  64.400  1.00  0.00           O
ATOM   1281  N   PRO A 670      43.400  57.800  62.350  1.00  0.00           N
ATOM   1282  CD  PRO A 670      43.620  57.880  60.920  1.00  0.00           C
ATOM   1283  HD1 PRO A 670      43.460  56.850  60.520  1.00  0.00           H
ATOM   1284  HD2 PRO A 670      44.660  58.290  60.880  1.00  0.00           H
ATOM   1285  CA  PRO A 670      41.960  57.960  62.570  1.00  0.00           C
ATOM   1286  HA  PRO A 670      41.910  58.810  63.240  1.00  0.00           H
ATOM   1287  CB  PRO A 670      41.320  58.250  61.220  1.00  0.00           C
ATOM   1288  HB1 PRO A 670      40.490  58.970  61.320  1.00  0.00           H
ATOM   1289  HB2 PRO A 670      40.810  57.330  60.890  1.00  0.00           H
ATOM   1290  CG  PRO A 670      42.490  58.720  60.360  1.00  0.00           C
ATOM   1291  HG1 PRO A 670      42.310  58.580  59.270  1.00  0.00           H
ATOM   1292  HG2 PRO A 670      42.490  59.810  60.560  1.00  0.00           H
ATOM   1293  C   PRO A 670      41.080  56.970  63.370  1.00  0.00           C
ATOM   1294  O   PRO A 670      40.130  57.390  64.060  1.00  0.00           O
ATOM   1295  N   VAL A 671      41.340  55.690  63.200  1.00  0.00           N
ATOM   1296  HN  VAL A 671      42.180  55.360  62.760  1.00  0.00           H
ATOM   1297  CA  VAL A 671      40.480  54.720  63.820  1.00  0.00           C
ATOM   1298  HA  VAL A 671      39.470  55.090  63.970  1.00  0.00           H
ATOM   1299  CB  VAL A 671      40.330  53.490  63.000  1.00  0.00           C
ATOM   1300  HB  VAL A 671      41.320  53.050  62.740  1.00  0.00           H
ATOM   1301  CG1 VAL A 671      39.550  52.380  63.770  1.00  0.00           C
ATOM   1302 HG11 VAL A 671      40.230  51.800  64.430  1.00  0.00           H
ATOM   1303 HG12 VAL A 671      39.090  51.730  62.990  1.00  0.00           H
ATOM   1304 HG13 VAL A 671      38.670  52.700  64.360  1.00  0.00           H
ATOM   1305  CG2 VAL A 671      39.600  54.010  61.670  1.00  0.00           C
ATOM   1306 HG21 VAL A 671      38.640  54.520  61.950  1.00  0.00           H
ATOM   1307 HG22 VAL A 671      39.250  53.240  60.960  1.00  0.00           H
ATOM   1308 HG23 VAL A 671      40.260  54.690  61.100  1.00  0.00           H
ATOM   1309  C   VAL A 671      41.000  54.450  65.290  1.00  0.00           C
ATOM   1310  O   VAL A 671      40.250  54.240  66.260  1.00  0.00           O
ATOM   1311  N   LEU A 672      42.300  54.600  65.440  1.00  0.00           N
ATOM   1312  HN  LEU A 672      42.830  54.830  64.630  1.00  0.00           H
ATOM   1313  CA  LEU A 672      42.940  54.470  66.800  1.00  0.00           C
ATOM   1314  HA  LEU A 672      42.600  53.510  67.160  1.00  0.00           H
ATOM   1315  CB  LEU A 672      44.510  54.520  66.600  1.00  0.00           C
ATOM   1316  HB1 LEU A 672      44.940  54.590  67.630  1.00  0.00           H
ATOM   1317  HB2 LEU A 672      44.800  55.430  66.040  1.00  0.00           H
ATOM   1318  CG  LEU A 672      45.130  53.280  65.830  1.00  0.00           C
ATOM   1319  HG  LEU A 672      44.510  52.960  64.960  1.00  0.00           H
ATOM   1320  CD1 LEU A 672      46.550  53.570  65.340  1.00  0.00           C
ATOM   1321 HD11 LEU A 672      47.120  52.740  64.890  1.00  0.00           H
ATOM   1322 HD12 LEU A 672      46.960  53.910  66.320  1.00  0.00           H
ATOM   1323 HD13 LEU A 672      46.480  54.400  64.600  1.00  0.00           H
ATOM   1324  CD2 LEU A 672      45.300  52.180  66.900  1.00  0.00           C
ATOM   1325 HD21 LEU A 672      45.760  52.540  67.840  1.00  0.00           H
ATOM   1326 HD22 LEU A 672      45.780  51.260  66.510  1.00  0.00           H
ATOM   1327 HD23 LEU A 672      44.240  51.890  67.090  1.00  0.00           H
ATOM   1328  C   LEU A 672      42.400  55.640  67.730  1.00  0.00           C
ATOM   1329  O   LEU A 672      42.160  55.490  68.930  1.00  0.00           O
ATOM   1330  N   VAL A 673      42.330  56.850  67.190  1.00  0.00           N
ATOM   1331  HN  VAL A 673      42.560  56.990  66.230  1.00  0.00           H
ATOM   1332  CA  VAL A 673      41.820  57.970  67.940  1.00  0.00           C
ATOM   1333  HA  VAL A 673      42.290  57.930  68.910  1.00  0.00           H
ATOM   1334  CB  VAL A 673      42.410  59.300  67.450  1.00  0.00           C
ATOM   1335  HB  VAL A 673      43.490  59.080  67.380  1.00  0.00           H
ATOM   1336  CG1 VAL A 673      41.910  59.580  66.010  1.00  0.00           C
ATOM   1337 HG11 VAL A 673      40.850  59.790  65.800  1.00  0.00           H
ATOM   1338 HG12 VAL A 673      42.210  58.750  65.340  1.00  0.00           H
ATOM   1339 HG13 VAL A 673      42.460  60.450  65.600  1.00  0.00           H
ATOM   1340  CG2 VAL A 673      42.100  60.470  68.440  1.00  0.00           C
ATOM   1341 HG21 VAL A 673      42.120  60.090  69.480  1.00  0.00           H
ATOM   1342 HG22 VAL A 673      41.100  60.940  68.320  1.00  0.00           H
ATOM   1343 HG23 VAL A 673      42.900  61.220  68.300  1.00  0.00           H
ATOM   1344  C   VAL A 673      40.290  57.870  68.180  1.00  0.00           C
ATOM   1345  O   VAL A 673      39.790  58.230  69.250  1.00  0.00           O
ATOM   1346  N   PHE A 674      39.460  57.290  67.260  1.00  0.00           N
ATOM   1347  HN  PHE A 674      40.010  56.920  66.520  1.00  0.00           H
ATOM   1348  CA  PHE A 674      38.020  56.940  67.210  1.00  0.00           C
ATOM   1349  HA  PHE A 674      37.610  57.930  67.380  1.00  0.00           H
ATOM   1350  CB  PHE A 674      37.450  56.370  65.840  1.00  0.00           C
ATOM   1351  HB1 PHE A 674      37.810  55.330  65.670  1.00  0.00           H
ATOM   1352  HB2 PHE A 674      37.860  56.990  65.020  1.00  0.00           H
ATOM   1353  CG  PHE A 674      35.920  56.430  65.810  1.00  0.00           C
ATOM   1354  CD1 PHE A 674      35.180  57.450  66.360  1.00  0.00           C
ATOM   1355  HD1 PHE A 674      35.590  58.290  66.920  1.00  0.00           H
ATOM   1356  CE1 PHE A 674      33.780  57.380  66.250  1.00  0.00           C
ATOM   1357  HE1 PHE A 674      33.230  58.210  66.640  1.00  0.00           H
ATOM   1358  CZ  PHE A 674      33.210  56.350  65.450  1.00  0.00           C
ATOM   1359  HZ  PHE A 674      32.140  56.250  65.410  1.00  0.00           H
ATOM   1360  CD2 PHE A 674      35.260  55.380  65.120  1.00  0.00           C
ATOM   1361  HD2 PHE A 674      35.850  54.650  64.590  1.00  0.00           H
ATOM   1362  CE2 PHE A 674      33.890  55.390  64.820  1.00  0.00           C
ATOM   1363  HE2 PHE A 674      33.390  54.730  64.130  1.00  0.00           H
ATOM   1364  C   PHE A 674      37.750  55.960  68.390  1.00  0.00           C
ATOM   1365  O   PHE A 674      36.900  56.170  69.200  1.00  0.00           O
ATOM   1366  N   GLU A 675      38.610  54.950  68.650  1.00  0.00           N
ATOM   1367  HN  GLU A 675      39.380  54.880  68.010  1.00  0.00           H
ATOM   1368  CA  GLU A 675      38.600  54.080  69.810  1.00  0.00           C
ATOM   1369  HA  GLU A 675      37.630  53.590  69.800  1.00  0.00           H
ATOM   1370  CB  GLU A 675      39.800  53.110  69.750  1.00  0.00           C
ATOM   1371  HB1 GLU A 675      40.090  52.820  70.780  1.00  0.00           H
ATOM   1372  HB2 GLU A 675      40.730  53.580  69.390  1.00  0.00           H
ATOM   1373  CG  GLU A 675      39.660  51.840  68.890  1.00  0.00           C
ATOM   1374  HG1 GLU A 675      40.600  51.240  68.810  1.00  0.00           H
ATOM   1375  HG2 GLU A 675      39.460  52.130  67.840  1.00  0.00           H
ATOM   1376  CD  GLU A 675      38.680  50.750  69.350  1.00  0.00           C
ATOM   1377  OE1 GLU A 675      37.890  50.980  70.310  1.00  0.00           O
ATOM   1378  OE2 GLU A 675      38.590  49.630  68.740  1.00  0.00           O
ATOM   1379  C   GLU A 675      38.740  54.720  71.120  1.00  0.00           C
ATOM   1380  O   GLU A 675      37.970  54.480  72.080  1.00  0.00           O
ATOM   1381  N   LYS A 676      39.630  55.710  71.230  1.00  0.00           N
ATOM   1382  HN  LYS A 676      40.240  55.890  70.460  1.00  0.00           H
ATOM   1383  CA  LYS A 676      39.810  56.650  72.360  1.00  0.00           C
ATOM   1384  HA  LYS A 676      39.890  56.050  73.260  1.00  0.00           H
ATOM   1385  CB  LYS A 676      41.070  57.470  72.190  1.00  0.00           C
ATOM   1386  HB1 LYS A 676      41.220  58.150  73.050  1.00  0.00           H
ATOM   1387  HB2 LYS A 676      41.160  58.070  71.260  1.00  0.00           H
ATOM   1388  CG  LYS A 676      42.220  56.390  72.110  1.00  0.00           C
ATOM   1389  HG1 LYS A 676      42.200  55.820  71.160  1.00  0.00           H
ATOM   1390  HG2 LYS A 676      41.980  55.600  72.860  1.00  0.00           H
ATOM   1391  CD  LYS A 676      43.610  56.930  72.340  1.00  0.00           C
ATOM   1392  HD1 LYS A 676      44.300  56.090  72.560  1.00  0.00           H
ATOM   1393  HD2 LYS A 676      43.520  57.540  73.270  1.00  0.00           H
ATOM   1394  CE  LYS A 676      44.170  57.770  71.150  1.00  0.00           C
ATOM   1395  HE1 LYS A 676      43.480  58.590  70.870  1.00  0.00           H
ATOM   1396  HE2 LYS A 676      44.200  57.080  70.270  1.00  0.00           H
ATOM   1397  NZ  LYS A 676      45.490  58.380  71.420  1.00  0.00           N
ATOM   1398  HZ1 LYS A 676      45.370  59.100  72.150  1.00  0.00           H
ATOM   1399  HZ2 LYS A 676      45.890  58.770  70.540  1.00  0.00           H
ATOM   1400  HZ3 LYS A 676      46.070  57.630  71.840  1.00  0.00           H
ATOM   1401  C   LYS A 676      38.640  57.670  72.550  1.00  0.00           C
ATOM   1402  O   LYS A 676      38.110  57.810  73.670  1.00  0.00           O
ATOM   1403  N   ILE A 677      38.130  58.250  71.390  1.00  0.00           N
ATOM   1404  HN  ILE A 677      38.720  58.250  70.590  1.00  0.00           H
ATOM   1405  CA  ILE A 677      36.970  59.140  71.370  1.00  0.00           C
ATOM   1406  HA  ILE A 677      37.270  59.980  71.970  1.00  0.00           H
ATOM   1407  CB  ILE A 677      36.700  59.550  69.930  1.00  0.00           C
ATOM   1408  HB  ILE A 677      36.980  58.730  69.230  1.00  0.00           H
ATOM   1409  CG2 ILE A 677      35.240  59.960  69.600  1.00  0.00           C
ATOM   1410 HG21 ILE A 677      34.640  59.060  69.850  1.00  0.00           H
ATOM   1411 HG22 ILE A 677      35.080  60.150  68.520  1.00  0.00           H
ATOM   1412 HG23 ILE A 677      34.770  60.770  70.200  1.00  0.00           H
ATOM   1413  CG1 ILE A 677      37.710  60.700  69.620  1.00  0.00           C
ATOM   1414 HG11 ILE A 677      38.710  60.290  69.860  1.00  0.00           H
ATOM   1415 HG12 ILE A 677      37.520  61.530  70.340  1.00  0.00           H
ATOM   1416  CD  ILE A 677      37.690  61.370  68.230  1.00  0.00           C
ATOM   1417  HD1 ILE A 677      38.620  61.910  67.950  1.00  0.00           H
ATOM   1418  HD2 ILE A 677      36.770  61.980  68.160  1.00  0.00           H
ATOM   1419  HD3 ILE A 677      37.590  60.610  67.420  1.00  0.00           H
ATOM   1420  C   ILE A 677      35.760  58.540  72.000  1.00  0.00           C
ATOM   1421  O   ILE A 677      35.160  59.070  72.910  1.00  0.00           O
ATOM   1422  N   LEU A 678      35.410  57.320  71.520  1.00  0.00           N
ATOM   1423  HN  LEU A 678      35.960  57.010  70.750  1.00  0.00           H
ATOM   1424  CA  LEU A 678      34.360  56.500  72.030  1.00  0.00           C
ATOM   1425  HA  LEU A 678      33.520  57.170  72.020  1.00  0.00           H
ATOM   1426  CB  LEU A 678      34.250  55.220  71.200  1.00  0.00           C
ATOM   1427  HB1 LEU A 678      33.490  54.500  71.570  1.00  0.00           H
ATOM   1428  HB2 LEU A 678      35.250  54.740  71.060  1.00  0.00           H
ATOM   1429  CG  LEU A 678      33.720  55.550  69.700  1.00  0.00           C
ATOM   1430  HG  LEU A 678      34.300  56.400  69.270  1.00  0.00           H
ATOM   1431  CD1 LEU A 678      33.910  54.370  68.760  1.00  0.00           C
ATOM   1432 HD11 LEU A 678      33.540  54.430  67.720  1.00  0.00           H
ATOM   1433 HD12 LEU A 678      33.310  53.650  69.360  1.00  0.00           H
ATOM   1434 HD13 LEU A 678      34.960  54.000  68.770  1.00  0.00           H
ATOM   1435  CD2 LEU A 678      32.270  55.890  69.660  1.00  0.00           C
ATOM   1436 HD21 LEU A 678      31.700  55.050  70.120  1.00  0.00           H
ATOM   1437 HD22 LEU A 678      32.010  56.030  68.590  1.00  0.00           H
ATOM   1438 HD23 LEU A 678      32.000  56.740  70.300  1.00  0.00           H
ATOM   1439  C   LEU A 678      34.530  56.110  73.520  1.00  0.00           C
ATOM   1440  O   LEU A 678      33.690  56.360  74.380  1.00  0.00           O
ATOM   1441  N   TYR A 679      35.760  55.710  73.960  1.00  0.00           N
ATOM   1442  HN  TYR A 679      36.410  55.570  73.220  1.00  0.00           H
ATOM   1443  CA  TYR A 679      36.160  55.310  75.320  1.00  0.00           C
ATOM   1444  HA  TYR A 679      35.440  54.580  75.670  1.00  0.00           H
ATOM   1445  CB  TYR A 679      37.580  54.610  75.380  1.00  0.00           C
ATOM   1446  HB1 TYR A 679      38.280  55.440  75.140  1.00  0.00           H
ATOM   1447  HB2 TYR A 679      37.550  53.820  74.610  1.00  0.00           H
ATOM   1448  CG  TYR A 679      37.900  54.160  76.780  1.00  0.00           C
ATOM   1449  CD1 TYR A 679      38.400  55.000  77.850  1.00  0.00           C
ATOM   1450  HD1 TYR A 679      38.700  56.020  77.630  1.00  0.00           H
ATOM   1451  CE1 TYR A 679      38.500  54.530  79.180  1.00  0.00           C
ATOM   1452  HE1 TYR A 679      38.870  55.210  79.930  1.00  0.00           H
ATOM   1453  CZ  TYR A 679      38.160  53.230  79.460  1.00  0.00           C
ATOM   1454  OH  TYR A 679      38.190  52.640  80.830  1.00  0.00           O
ATOM   1455  HH  TYR A 679      38.520  53.220  81.510  1.00  0.00           H
ATOM   1456  CD2 TYR A 679      37.550  52.840  77.110  1.00  0.00           C
ATOM   1457  HD2 TYR A 679      37.320  52.200  76.270  1.00  0.00           H
ATOM   1458  CE2 TYR A 679      37.730  52.390  78.390  1.00  0.00           C
ATOM   1459  HE2 TYR A 679      37.620  51.330  78.610  1.00  0.00           H
ATOM   1460  C   TYR A 679      36.030  56.500  76.310  1.00  0.00           C
ATOM   1461  O   TYR A 679      35.340  56.420  77.310  1.00  0.00           O
ATOM   1462  N   LYS A 680      36.700  57.600  75.960  1.00  0.00           N
ATOM   1463  HN  LYS A 680      37.100  57.790  75.070  1.00  0.00           H
ATOM   1464  CA  LYS A 680      36.570  58.820  76.810  1.00  0.00           C
ATOM   1465  HA  LYS A 680      36.890  58.560  77.810  1.00  0.00           H
ATOM   1466  CB  LYS A 680      37.620  59.850  76.240  1.00  0.00           C
ATOM   1467  HB1 LYS A 680      37.630  60.820  76.770  1.00  0.00           H
ATOM   1468  HB2 LYS A 680      37.410  60.010  75.160  1.00  0.00           H
ATOM   1469  CG  LYS A 680      39.090  59.440  76.330  1.00  0.00           C
ATOM   1470  HG1 LYS A 680      39.220  58.500  75.750  1.00  0.00           H
ATOM   1471  HG2 LYS A 680      39.450  59.090  77.320  1.00  0.00           H
ATOM   1472  CD  LYS A 680      40.050  60.440  75.750  1.00  0.00           C
ATOM   1473  HD1 LYS A 680      39.970  61.350  76.390  1.00  0.00           H
ATOM   1474  HD2 LYS A 680      39.760  60.690  74.710  1.00  0.00           H
ATOM   1475  CE  LYS A 680      41.560  59.910  75.730  1.00  0.00           C
ATOM   1476  HE1 LYS A 680      41.550  59.120  74.950  1.00  0.00           H
ATOM   1477  HE2 LYS A 680      41.750  59.600  76.780  1.00  0.00           H
ATOM   1478  NZ  LYS A 680      42.370  61.000  75.110  1.00  0.00           N
ATOM   1479  HZ1 LYS A 680      42.230  61.020  74.080  1.00  0.00           H
ATOM   1480  HZ2 LYS A 680      43.360  60.810  75.360  1.00  0.00           H
ATOM   1481  HZ3 LYS A 680      42.220  61.900  75.610  1.00  0.00           H
ATOM   1482  C   LYS A 680      35.160  59.400  76.930  1.00  0.00           C
ATOM   1483  O   LYS A 680      34.730  59.810  78.050  1.00  0.00           O
ATOM   1484  N   PHE A 681      34.350  59.420  75.850  1.00  0.00           N
ATOM   1485  HN  PHE A 681      34.750  59.250  74.950  1.00  0.00           H
ATOM   1486  CA  PHE A 681      32.930  59.730  75.950  1.00  0.00           C
ATOM   1487  HA  PHE A 681      33.030  60.730  76.350  1.00  0.00           H
ATOM   1488  CB  PHE A 681      32.280  59.680  74.590  1.00  0.00           C
ATOM   1489  HB1 PHE A 681      32.430  58.700  74.090  1.00  0.00           H
ATOM   1490  HB2 PHE A 681      32.850  60.430  73.970  1.00  0.00           H
ATOM   1491  CG  PHE A 681      30.730  59.950  74.580  1.00  0.00           C
ATOM   1492  CD1 PHE A 681      29.780  59.070  74.180  1.00  0.00           C
ATOM   1493  HD1 PHE A 681      30.100  58.150  73.710  1.00  0.00           H
ATOM   1494  CE1 PHE A 681      28.420  59.290  74.420  1.00  0.00           C
ATOM   1495  HE1 PHE A 681      27.770  58.600  73.900  1.00  0.00           H
ATOM   1496  CZ  PHE A 681      28.040  60.440  75.170  1.00  0.00           C
ATOM   1497  HZ  PHE A 681      27.010  60.710  75.340  1.00  0.00           H
ATOM   1498  CD2 PHE A 681      30.320  61.130  75.220  1.00  0.00           C
ATOM   1499  HD2 PHE A 681      31.010  61.850  75.630  1.00  0.00           H
ATOM   1500  CE2 PHE A 681      29.000  61.390  75.600  1.00  0.00           C
ATOM   1501  HE2 PHE A 681      28.840  62.250  76.220  1.00  0.00           H
ATOM   1502  C   PHE A 681      32.190  58.800  76.870  1.00  0.00           C
ATOM   1503  O   PHE A 681      31.410  59.260  77.690  1.00  0.00           O
ATOM   1504  N   CYS A 682      32.370  57.460  76.740  1.00  0.00           N
ATOM   1505  HN  CYS A 682      33.030  57.180  76.050  1.00  0.00           H
ATOM   1506  CA  CYS A 682      31.580  56.420  77.470  1.00  0.00           C
ATOM   1507  HA  CYS A 682      30.550  56.490  77.150  1.00  0.00           H
ATOM   1508  CB  CYS A 682      32.070  55.020  77.100  1.00  0.00           C
ATOM   1509  HB1 CYS A 682      31.770  54.130  77.690  1.00  0.00           H
ATOM   1510  HB2 CYS A 682      33.180  55.080  76.990  1.00  0.00           H
ATOM   1511  SG  CYS A 682      31.380  54.850  75.440  1.00  0.00           S
ATOM   1512  HG1 CYS A 682      32.550  55.260  74.980  1.00  0.00           H
ATOM   1513  C   CYS A 682      31.790  56.450  78.940  1.00  0.00           C
ATOM   1514  O   CYS A 682      30.940  56.170  79.770  1.00  0.00           O
ATOM   1515  N   ARG A 683      33.090  56.670  79.280  1.00  0.00           N
ATOM   1516  HN  ARG A 683      33.740  56.740  78.530  1.00  0.00           H
ATOM   1517  CA  ARG A 683      33.670  56.790  80.580  1.00  0.00           C
ATOM   1518  HA  ARG A 683      33.540  55.840  81.080  1.00  0.00           H
ATOM   1519  CB  ARG A 683      35.180  57.080  80.350  1.00  0.00           C
ATOM   1520  HB1 ARG A 683      35.360  57.970  79.690  1.00  0.00           H
ATOM   1521  HB2 ARG A 683      35.690  56.210  79.900  1.00  0.00           H
ATOM   1522  CG  ARG A 683      35.990  57.210  81.650  1.00  0.00           C
ATOM   1523  HG1 ARG A 683      36.000  56.230  82.180  1.00  0.00           H
ATOM   1524  HG2 ARG A 683      35.520  57.960  82.310  1.00  0.00           H
ATOM   1525  CD  ARG A 683      37.450  57.560  81.370  1.00  0.00           C
ATOM   1526  HD1 ARG A 683      37.740  57.050  80.420  1.00  0.00           H
ATOM   1527  HD2 ARG A 683      38.080  57.340  82.260  1.00  0.00           H
ATOM   1528  NE  ARG A 683      37.520  59.070  81.140  1.00  0.00           N
ATOM   1529  HE  ARG A 683      36.760  59.700  81.230  1.00  0.00           H
ATOM   1530  CZ  ARG A 683      38.490  59.690  80.560  1.00  0.00           C
ATOM   1531  NH1 ARG A 683      39.580  59.040  80.200  1.00  0.00           N
ATOM   1532 HH11 ARG A 683      39.810  58.270  80.800  1.00  0.00           H
ATOM   1533 HH12 ARG A 683      40.370  59.600  79.940  1.00  0.00           H
ATOM   1534  NH2 ARG A 683      38.380  60.940  80.230  1.00  0.00           N
ATOM   1535 HH21 ARG A 683      37.520  61.400  80.460  1.00  0.00           H
ATOM   1536 HH22 ARG A 683      39.210  61.440  79.950  1.00  0.00           H
ATOM   1537  C   ARG A 683      33.060  57.870  81.470  1.00  0.00           C
ATOM   1538  O   ARG A 683      32.630  57.690  82.510  1.00  0.00           O
ATOM   1539  N   ASP A 684      32.970  59.010  80.840  1.00  0.00           N
ATOM   1540  HN  ASP A 684      33.480  59.170  80.000  1.00  0.00           H
ATOM   1541  CA  ASP A 684      32.600  60.250  81.520  1.00  0.00           C
ATOM   1542  HA  ASP A 684      32.920  60.240  82.550  1.00  0.00           H
ATOM   1543  CB  ASP A 684      33.360  61.460  80.890  1.00  0.00           C
ATOM   1544  HB1 ASP A 684      32.970  62.420  81.320  1.00  0.00           H
ATOM   1545  HB2 ASP A 684      33.020  61.380  79.830  1.00  0.00           H
ATOM   1546  CG  ASP A 684      34.840  61.440  81.120  1.00  0.00           C
ATOM   1547  OD1 ASP A 684      35.350  60.660  82.010  1.00  0.00           O
ATOM   1548  OD2 ASP A 684      35.600  62.180  80.480  1.00  0.00           O
ATOM   1549  C   ASP A 684      31.120  60.430  81.420  1.00  0.00           C
ATOM   1550  O   ASP A 684      30.520  61.060  82.260  1.00  0.00           O
ATOM   1551  N   TYR A 685      30.430  59.980  80.320  1.00  0.00           N
ATOM   1552  HN  TYR A 685      30.850  59.380  79.650  1.00  0.00           H
ATOM   1553  CA  TYR A 685      29.010  60.100  80.260  1.00  0.00           C
ATOM   1554  HA  TYR A 685      28.640  61.020  80.690  1.00  0.00           H
ATOM   1555  CB  TYR A 685      28.550  60.090  78.700  1.00  0.00           C
ATOM   1556  HB1 TYR A 685      28.940  59.120  78.320  1.00  0.00           H
ATOM   1557  HB2 TYR A 685      28.990  60.950  78.160  1.00  0.00           H
ATOM   1558  CG  TYR A 685      27.060  60.070  78.450  1.00  0.00           C
ATOM   1559  CD1 TYR A 685      26.180  60.920  79.180  1.00  0.00           C
ATOM   1560  HD1 TYR A 685      26.600  61.750  79.740  1.00  0.00           H
ATOM   1561  CE1 TYR A 685      24.830  60.880  78.960  1.00  0.00           C
ATOM   1562  HE1 TYR A 685      24.210  61.600  79.480  1.00  0.00           H
ATOM   1563  CZ  TYR A 685      24.340  59.950  78.070  1.00  0.00           C
ATOM   1564  OH  TYR A 685      22.990  59.890  77.850  1.00  0.00           O
ATOM   1565  HH  TYR A 685      22.710  60.740  78.230  1.00  0.00           H
ATOM   1566  CD2 TYR A 685      26.590  59.140  77.530  1.00  0.00           C
ATOM   1567  HD2 TYR A 685      27.240  58.510  76.960  1.00  0.00           H
ATOM   1568  CE2 TYR A 685      25.140  58.990  77.400  1.00  0.00           C
ATOM   1569  HE2 TYR A 685      24.670  58.290  76.730  1.00  0.00           H
ATOM   1570  C   TYR A 685      28.310  59.020  80.980  1.00  0.00           C
ATOM   1571  O   TYR A 685      27.150  59.170  81.280  1.00  0.00           O
ATOM   1572  N   GLN A 686      28.930  57.850  81.300  1.00  0.00           N
ATOM   1573  HN  GLN A 686      29.890  57.670  81.090  1.00  0.00           H
ATOM   1574  CA  GLN A 686      28.390  56.650  81.980  1.00  0.00           C
ATOM   1575  HA  GLN A 686      29.310  56.110  82.160  1.00  0.00           H
ATOM   1576  CB  GLN A 686      27.840  57.030  83.340  1.00  0.00           C
ATOM   1577  HB1 GLN A 686      26.960  57.700  83.250  1.00  0.00           H
ATOM   1578  HB2 GLN A 686      28.650  57.570  83.880  1.00  0.00           H
ATOM   1579  CG  GLN A 686      27.300  55.830  84.170  1.00  0.00           C
ATOM   1580  HG1 GLN A 686      26.340  55.430  83.780  1.00  0.00           H
ATOM   1581  HG2 GLN A 686      27.010  56.180  85.180  1.00  0.00           H
ATOM   1582  CD  GLN A 686      28.420  54.780  84.190  1.00  0.00           C
ATOM   1583  OE1 GLN A 686      29.440  55.010  84.860  1.00  0.00           O
ATOM   1584  NE2 GLN A 686      28.220  53.540  83.590  1.00  0.00           N
ATOM   1585 HE21 GLN A 686      29.010  52.950  83.770  1.00  0.00           H
ATOM   1586 HE22 GLN A 686      27.370  53.320  83.100  1.00  0.00           H
ATOM   1587  C   GLN A 686      27.480  55.910  81.100  1.00  0.00           C
ATOM   1588  O   GLN A 686      26.300  55.820  81.260  1.00  0.00           O
ATOM   1589  N   LEU A 687      28.120  55.380  80.000  1.00  0.00           N
ATOM   1590  HN  LEU A 687      29.110  55.480  79.910  1.00  0.00           H
ATOM   1591  CA  LEU A 687      27.450  54.680  78.990  1.00  0.00           C
ATOM   1592  HA  LEU A 687      26.550  54.300  79.420  1.00  0.00           H
ATOM   1593  CB  LEU A 687      26.890  55.680  77.840  1.00  0.00           C
ATOM   1594  HB1 LEU A 687      27.770  56.290  77.550  1.00  0.00           H
ATOM   1595  HB2 LEU A 687      26.160  56.410  78.270  1.00  0.00           H
ATOM   1596  CG  LEU A 687      26.350  55.030  76.610  1.00  0.00           C
ATOM   1597  HG  LEU A 687      26.760  54.000  76.510  1.00  0.00           H
ATOM   1598  CD1 LEU A 687      24.850  54.920  76.780  1.00  0.00           C
ATOM   1599 HD11 LEU A 687      24.390  55.860  77.170  1.00  0.00           H
ATOM   1600 HD12 LEU A 687      24.690  54.190  77.600  1.00  0.00           H
ATOM   1601 HD13 LEU A 687      24.180  54.560  75.980  1.00  0.00           H
ATOM   1602  CD2 LEU A 687      26.730  55.880  75.320  1.00  0.00           C
ATOM   1603 HD21 LEU A 687      27.820  55.780  75.140  1.00  0.00           H
ATOM   1604 HD22 LEU A 687      26.560  56.980  75.400  1.00  0.00           H
ATOM   1605 HD23 LEU A 687      26.180  55.530  74.430  1.00  0.00           H
ATOM   1606  C   LEU A 687      28.350  53.550  78.530  1.00  0.00           C
ATOM   1607  O   LEU A 687      29.580  53.710  78.590  1.00  0.00           O
ATOM   1608  N   SER A 688      27.850  52.330  78.080  1.00  0.00           N
ATOM   1609  HN  SER A 688      26.870  52.240  77.980  1.00  0.00           H
ATOM   1610  CA  SER A 688      28.690  51.200  77.730  1.00  0.00           C
ATOM   1611  HA  SER A 688      29.500  51.260  78.440  1.00  0.00           H
ATOM   1612  CB  SER A 688      27.950  49.890  77.890  1.00  0.00           C
ATOM   1613  HB1 SER A 688      27.070  49.940  77.230  1.00  0.00           H
ATOM   1614  HB2 SER A 688      27.610  49.790  78.940  1.00  0.00           H
ATOM   1615  OG  SER A 688      28.760  48.770  77.480  1.00  0.00           O
ATOM   1616  HG1 SER A 688      28.520  48.040  78.050  1.00  0.00           H
ATOM   1617  C   SER A 688      29.450  51.260  76.370  1.00  0.00           C
ATOM   1618  O   SER A 688      28.900  51.410  75.300  1.00  0.00           O
ATOM   1619  N   TYR A 689      30.740  51.250  76.500  1.00  0.00           N
ATOM   1620  HN  TYR A 689      31.160  51.120  77.380  1.00  0.00           H
ATOM   1621  CA  TYR A 689      31.720  51.300  75.350  1.00  0.00           C
ATOM   1622  HA  TYR A 689      31.430  52.140  74.750  1.00  0.00           H
ATOM   1623  CB  TYR A 689      33.150  51.470  75.880  1.00  0.00           C
ATOM   1624  HB1 TYR A 689      33.230  50.720  76.690  1.00  0.00           H
ATOM   1625  HB2 TYR A 689      33.330  52.480  76.320  1.00  0.00           H
ATOM   1626  CG  TYR A 689      34.270  51.190  74.910  1.00  0.00           C
ATOM   1627  CD1 TYR A 689      34.450  51.970  73.730  1.00  0.00           C
ATOM   1628  HD1 TYR A 689      33.860  52.790  73.350  1.00  0.00           H
ATOM   1629  CE1 TYR A 689      35.640  51.750  73.040  1.00  0.00           C
ATOM   1630  HE1 TYR A 689      35.960  52.390  72.230  1.00  0.00           H
ATOM   1631  CZ  TYR A 689      36.550  50.810  73.480  1.00  0.00           C
ATOM   1632  OH  TYR A 689      37.800  50.780  72.810  1.00  0.00           O
ATOM   1633  HH  TYR A 689      37.710  51.060  71.900  1.00  0.00           H
ATOM   1634  CD2 TYR A 689      35.190  50.240  75.340  1.00  0.00           C
ATOM   1635  HD2 TYR A 689      35.050  49.700  76.260  1.00  0.00           H
ATOM   1636  CE2 TYR A 689      36.340  50.040  74.680  1.00  0.00           C
ATOM   1637  HE2 TYR A 689      37.120  49.330  74.920  1.00  0.00           H
ATOM   1638  C   TYR A 689      31.640  50.180  74.460  1.00  0.00           C
ATOM   1639  O   TYR A 689      31.610  50.330  73.240  1.00  0.00           O
ATOM   1640  N   LEU A 690      31.540  48.910  74.970  1.00  0.00           N
ATOM   1641  HN  LEU A 690      31.560  48.720  75.950  1.00  0.00           H
ATOM   1642  CA  LEU A 690      31.370  47.690  74.200  1.00  0.00           C
ATOM   1643  HA  LEU A 690      32.160  47.570  73.480  1.00  0.00           H
ATOM   1644  CB  LEU A 690      31.490  46.470  75.120  1.00  0.00           C
ATOM   1645  HB1 LEU A 690      31.350  45.570  74.480  1.00  0.00           H
ATOM   1646  HB2 LEU A 690      30.710  46.470  75.910  1.00  0.00           H
ATOM   1647  CG  LEU A 690      32.870  46.290  75.730  1.00  0.00           C
ATOM   1648  HG  LEU A 690      33.080  47.220  76.280  1.00  0.00           H
ATOM   1649  CD1 LEU A 690      32.800  45.060  76.580  1.00  0.00           C
ATOM   1650 HD11 LEU A 690      32.570  44.200  75.930  1.00  0.00           H
ATOM   1651 HD12 LEU A 690      32.090  45.150  77.430  1.00  0.00           H
ATOM   1652 HD13 LEU A 690      33.810  44.880  76.990  1.00  0.00           H
ATOM   1653  CD2 LEU A 690      34.060  46.120  74.760  1.00  0.00           C
ATOM   1654 HD21 LEU A 690      33.990  45.340  73.980  1.00  0.00           H
ATOM   1655 HD22 LEU A 690      35.010  46.060  75.340  1.00  0.00           H
ATOM   1656 HD23 LEU A 690      34.200  47.070  74.210  1.00  0.00           H
ATOM   1657  C   LEU A 690      30.080  47.660  73.380  1.00  0.00           C
ATOM   1658  O   LEU A 690      29.990  47.240  72.150  1.00  0.00           O
ATOM   1659  N   SER A 691      29.020  48.090  74.070  1.00  0.00           N
ATOM   1660  HN  SER A 691      29.160  48.550  74.950  1.00  0.00           H
ATOM   1661  CA  SER A 691      27.720  48.240  73.460  1.00  0.00           C
ATOM   1662  HA  SER A 691      27.450  47.320  72.950  1.00  0.00           H
ATOM   1663  CB  SER A 691      26.680  48.590  74.580  1.00  0.00           C
ATOM   1664  HB1 SER A 691      26.860  49.550  75.120  1.00  0.00           H
ATOM   1665  HB2 SER A 691      26.720  47.880  75.430  1.00  0.00           H
ATOM   1666  OG  SER A 691      25.310  48.660  74.030  1.00  0.00           O
ATOM   1667  HG1 SER A 691      25.000  47.760  74.010  1.00  0.00           H
ATOM   1668  C   SER A 691      27.630  49.270  72.340  1.00  0.00           C
ATOM   1669  O   SER A 691      27.170  49.090  71.220  1.00  0.00           O
ATOM   1670  N   LEU A 692      28.130  50.460  72.580  1.00  0.00           N
ATOM   1671  HN  LEU A 692      28.470  50.680  73.480  1.00  0.00           H
ATOM   1672  CA  LEU A 692      28.210  51.600  71.680  1.00  0.00           C
ATOM   1673  HA  LEU A 692      27.180  51.780  71.420  1.00  0.00           H
ATOM   1674  CB  LEU A 692      28.730  52.790  72.480  1.00  0.00           C
ATOM   1675  HB1 LEU A 692      29.760  52.580  72.820  1.00  0.00           H
ATOM   1676  HB2 LEU A 692      28.170  52.900  73.440  1.00  0.00           H
ATOM   1677  CG  LEU A 692      28.540  54.110  71.720  1.00  0.00           C
ATOM   1678  HG  LEU A 692      29.030  53.990  70.720  1.00  0.00           H
ATOM   1679  CD1 LEU A 692      27.090  54.530  71.340  1.00  0.00           C
ATOM   1680 HD11 LEU A 692      27.160  55.540  70.880  1.00  0.00           H
ATOM   1681 HD12 LEU A 692      26.330  54.500  72.150  1.00  0.00           H
ATOM   1682 HD13 LEU A 692      26.720  53.930  70.480  1.00  0.00           H
ATOM   1683  CD2 LEU A 692      29.260  55.330  72.410  1.00  0.00           C
ATOM   1684 HD21 LEU A 692      29.200  56.220  71.750  1.00  0.00           H
ATOM   1685 HD22 LEU A 692      30.300  54.990  72.590  1.00  0.00           H
ATOM   1686 HD23 LEU A 692      28.690  55.440  73.360  1.00  0.00           H
ATOM   1687  C   LEU A 692      29.060  51.290  70.450  1.00  0.00           C
ATOM   1688  O   LEU A 692      28.640  51.340  69.300  1.00  0.00           O
ATOM   1689  N   ARG A 693      30.340  50.860  70.630  1.00  0.00           N
ATOM   1690  HN  ARG A 693      30.660  50.720  71.550  1.00  0.00           H
ATOM   1691  CA  ARG A 693      31.320  50.730  69.510  1.00  0.00           C
ATOM   1692  HA  ARG A 693      31.310  51.700  69.060  1.00  0.00           H
ATOM   1693  CB  ARG A 693      32.730  50.300  70.050  1.00  0.00           C
ATOM   1694  HB1 ARG A 693      32.570  49.470  70.760  1.00  0.00           H
ATOM   1695  HB2 ARG A 693      33.240  51.120  70.590  1.00  0.00           H
ATOM   1696  CG  ARG A 693      33.780  49.920  69.000  1.00  0.00           C
ATOM   1697  HG1 ARG A 693      34.030  50.920  68.540  1.00  0.00           H
ATOM   1698  HG2 ARG A 693      33.320  49.270  68.220  1.00  0.00           H
ATOM   1699  CD  ARG A 693      35.110  49.500  69.530  1.00  0.00           C
ATOM   1700  HD1 ARG A 693      35.430  50.190  70.340  1.00  0.00           H
ATOM   1701  HD2 ARG A 693      35.850  49.370  68.710  1.00  0.00           H
ATOM   1702  NE  ARG A 693      35.030  48.110  70.080  1.00  0.00           N
ATOM   1703  HE  ARG A 693      34.330  47.460  69.780  1.00  0.00           H
ATOM   1704  CZ  ARG A 693      35.940  47.540  70.860  1.00  0.00           C
ATOM   1705  NH1 ARG A 693      37.110  48.040  71.100  1.00  0.00           N
ATOM   1706 HH11 ARG A 693      37.230  48.990  70.820  1.00  0.00           H
ATOM   1707 HH12 ARG A 693      37.660  47.680  71.860  1.00  0.00           H
ATOM   1708  NH2 ARG A 693      35.720  46.300  71.310  1.00  0.00           N
ATOM   1709 HH21 ARG A 693      34.890  45.830  71.030  1.00  0.00           H
ATOM   1710 HH22 ARG A 693      36.460  45.810  71.770  1.00  0.00           H
ATOM   1711  C   ARG A 693      30.820  49.570  68.610  1.00  0.00           C
ATOM   1712  O   ARG A 693      30.740  49.700  67.390  1.00  0.00           O
ATOM   1713  N   THR A 694      30.380  48.430  69.170  1.00  0.00           N
ATOM   1714  HN  THR A 694      30.360  48.310  70.160  1.00  0.00           H
ATOM   1715  CA  THR A 694      29.950  47.330  68.370  1.00  0.00           C
ATOM   1716  HA  THR A 694      30.760  47.100  67.690  1.00  0.00           H
ATOM   1717  CB  THR A 694      29.540  46.110  69.150  1.00  0.00           C
ATOM   1718  HB  THR A 694      28.630  46.380  69.740  1.00  0.00           H
ATOM   1719  OG1 THR A 694      30.580  45.680  69.990  1.00  0.00           O
ATOM   1720  HG1 THR A 694      30.150  45.750  70.850  1.00  0.00           H
ATOM   1721  CG2 THR A 694      29.150  44.930  68.280  1.00  0.00           C
ATOM   1722 HG21 THR A 694      28.300  45.130  67.580  1.00  0.00           H
ATOM   1723 HG22 THR A 694      28.800  44.050  68.860  1.00  0.00           H
ATOM   1724 HG23 THR A 694      29.960  44.660  67.580  1.00  0.00           H
ATOM   1725  C   THR A 694      28.740  47.750  67.470  1.00  0.00           C
ATOM   1726  O   THR A 694      28.640  47.360  66.250  1.00  0.00           O
ATOM   1727  N   SER A 695      27.800  48.560  67.960  1.00  0.00           N
ATOM   1728  HN  SER A 695      27.880  48.880  68.900  1.00  0.00           H
ATOM   1729  CA  SER A 695      26.640  49.060  67.200  1.00  0.00           C
ATOM   1730  HA  SER A 695      26.240  48.170  66.750  1.00  0.00           H
ATOM   1731  CB  SER A 695      25.540  49.730  68.100  1.00  0.00           C
ATOM   1732  HB1 SER A 695      24.800  50.240  67.440  1.00  0.00           H
ATOM   1733  HB2 SER A 695      26.030  50.430  68.820  1.00  0.00           H
ATOM   1734  OG  SER A 695      24.960  48.650  68.880  1.00  0.00           O
ATOM   1735  HG1 SER A 695      25.560  48.430  69.600  1.00  0.00           H
ATOM   1736  C   SER A 695      27.090  49.900  66.050  1.00  0.00           C
ATOM   1737  O   SER A 695      26.580  49.750  64.970  1.00  0.00           O
ATOM   1738  N   ILE A 696      28.110  50.750  66.270  1.00  0.00           N
ATOM   1739  HN  ILE A 696      28.550  50.690  67.160  1.00  0.00           H
ATOM   1740  CA  ILE A 696      28.830  51.580  65.260  1.00  0.00           C
ATOM   1741  HA  ILE A 696      28.120  52.140  64.660  1.00  0.00           H
ATOM   1742  CB  ILE A 696      29.800  52.570  66.020  1.00  0.00           C
ATOM   1743  HB  ILE A 696      30.370  52.080  66.840  1.00  0.00           H
ATOM   1744  CG2 ILE A 696      30.800  53.100  65.050  1.00  0.00           C
ATOM   1745 HG21 ILE A 696      31.510  52.320  64.700  1.00  0.00           H
ATOM   1746 HG22 ILE A 696      31.410  53.970  65.370  1.00  0.00           H
ATOM   1747 HG23 ILE A 696      30.300  53.460  64.130  1.00  0.00           H
ATOM   1748  CG1 ILE A 696      28.880  53.530  66.790  1.00  0.00           C
ATOM   1749 HG11 ILE A 696      28.250  52.980  67.520  1.00  0.00           H
ATOM   1750 HG12 ILE A 696      28.150  54.060  66.140  1.00  0.00           H
ATOM   1751  CD  ILE A 696      29.660  54.630  67.550  1.00  0.00           C
ATOM   1752  HD1 ILE A 696      30.580  54.140  67.930  1.00  0.00           H
ATOM   1753  HD2 ILE A 696      29.110  55.060  68.420  1.00  0.00           H
ATOM   1754  HD3 ILE A 696      29.990  55.510  66.940  1.00  0.00           H
ATOM   1755  C   ILE A 696      29.400  50.790  64.170  1.00  0.00           C
ATOM   1756  O   ILE A 696      29.290  51.060  63.010  1.00  0.00           O
ATOM   1757  N   GLY A 697      30.100  49.700  64.520  1.00  0.00           N
ATOM   1758  HN  GLY A 697      30.180  49.480  65.490  1.00  0.00           H
ATOM   1759  CA  GLY A 697      30.840  48.780  63.550  1.00  0.00           C
ATOM   1760  HA1 GLY A 697      31.430  48.250  64.280  1.00  0.00           H
ATOM   1761  HA2 GLY A 697      31.330  49.460  62.860  1.00  0.00           H
ATOM   1762  C   GLY A 697      29.880  47.850  62.760  1.00  0.00           C
ATOM   1763  O   GLY A 697      29.990  47.530  61.570  1.00  0.00           O
ATOM   1764  N   LEU A 698      28.820  47.300  63.400  1.00  0.00           N
ATOM   1765  HN  LEU A 698      28.830  47.420  64.390  1.00  0.00           H
ATOM   1766  CA  LEU A 698      27.530  46.700  62.770  1.00  0.00           C
ATOM   1767  HA  LEU A 698      27.780  45.770  62.290  1.00  0.00           H
ATOM   1768  CB  LEU A 698      26.570  46.410  63.860  1.00  0.00           C
ATOM   1769  HB1 LEU A 698      26.440  47.340  64.470  1.00  0.00           H
ATOM   1770  HB2 LEU A 698      27.070  45.660  64.510  1.00  0.00           H
ATOM   1771  CG  LEU A 698      25.110  45.950  63.450  1.00  0.00           C
ATOM   1772  HG  LEU A 698      24.590  46.640  62.740  1.00  0.00           H
ATOM   1773  CD1 LEU A 698      25.370  44.690  62.590  1.00  0.00           C
ATOM   1774 HD11 LEU A 698      24.390  44.200  62.470  1.00  0.00           H
ATOM   1775 HD12 LEU A 698      25.970  43.970  63.180  1.00  0.00           H
ATOM   1776 HD13 LEU A 698      25.850  44.940  61.620  1.00  0.00           H
ATOM   1777  CD2 LEU A 698      24.160  45.660  64.680  1.00  0.00           C
ATOM   1778 HD21 LEU A 698      24.520  44.820  65.320  1.00  0.00           H
ATOM   1779 HD22 LEU A 698      23.150  45.340  64.330  1.00  0.00           H
ATOM   1780 HD23 LEU A 698      24.070  46.570  65.310  1.00  0.00           H
ATOM   1781  C   LEU A 698      26.900  47.590  61.670  1.00  0.00           C
ATOM   1782  O   LEU A 698      26.860  47.250  60.490  1.00  0.00           O
ATOM   1783  N   TRP A 699      26.450  48.830  62.010  1.00  0.00           N
ATOM   1784  HN  TRP A 699      26.340  48.990  62.990  1.00  0.00           H
ATOM   1785  CA  TRP A 699      26.030  49.830  61.000  1.00  0.00           C
ATOM   1786  HA  TRP A 699      25.240  49.390  60.420  1.00  0.00           H
ATOM   1787  CB  TRP A 699      25.510  51.100  61.770  1.00  0.00           C
ATOM   1788  HB1 TRP A 699      26.470  51.570  62.080  1.00  0.00           H
ATOM   1789  HB2 TRP A 699      24.980  50.740  62.680  1.00  0.00           H
ATOM   1790  CG  TRP A 699      24.550  51.970  60.970  1.00  0.00           C
ATOM   1791  CD1 TRP A 699      24.660  53.270  60.560  1.00  0.00           C
ATOM   1792  HD1 TRP A 699      25.440  53.990  60.760  1.00  0.00           H
ATOM   1793  NE1 TRP A 699      23.570  53.540  59.790  1.00  0.00           N
ATOM   1794  HE1 TRP A 699      23.330  54.280  59.200  1.00  0.00           H
ATOM   1795  CE2 TRP A 699      22.610  52.480  59.810  1.00  0.00           C
ATOM   1796  CD2 TRP A 699      23.160  51.480  60.620  1.00  0.00           C
ATOM   1797  CE3 TRP A 699      22.440  50.300  60.810  1.00  0.00           C
ATOM   1798  HE3 TRP A 699      22.720  49.500  61.480  1.00  0.00           H
ATOM   1799  CZ3 TRP A 699      21.120  50.240  60.340  1.00  0.00           C
ATOM   1800  HZ3 TRP A 699      20.590  49.450  60.830  1.00  0.00           H
ATOM   1801  CZ2 TRP A 699      21.420  52.370  59.180  1.00  0.00           C
ATOM   1802  HZ2 TRP A 699      21.070  53.160  58.550  1.00  0.00           H
ATOM   1803  CH2 TRP A 699      20.590  51.270  59.500  1.00  0.00           C
ATOM   1804  HH2 TRP A 699      19.590  51.210  59.110  1.00  0.00           H
ATOM   1805  C   TRP A 699      27.000  50.210  59.990  1.00  0.00           C
ATOM   1806  O   TRP A 699      26.720  50.180  58.790  1.00  0.00           O
ATOM   1807  N   THR A 700      28.270  50.380  60.400  1.00  0.00           N
ATOM   1808  HN  THR A 700      28.520  50.260  61.360  1.00  0.00           H
ATOM   1809  CA  THR A 700      29.380  50.740  59.470  1.00  0.00           C
ATOM   1810  HA  THR A 700      28.950  51.590  58.960  1.00  0.00           H
ATOM   1811  CB  THR A 700      30.810  51.080  60.140  1.00  0.00           C
ATOM   1812  HB  THR A 700      31.070  50.230  60.790  1.00  0.00           H
ATOM   1813  OG1 THR A 700      30.770  52.280  60.910  1.00  0.00           O
ATOM   1814  HG1 THR A 700      30.140  52.150  61.630  1.00  0.00           H
ATOM   1815  CG2 THR A 700      31.870  51.370  59.040  1.00  0.00           C
ATOM   1816 HG21 THR A 700      31.590  52.230  58.400  1.00  0.00           H
ATOM   1817 HG22 THR A 700      32.030  50.500  58.360  1.00  0.00           H
ATOM   1818 HG23 THR A 700      32.810  51.660  59.560  1.00  0.00           H
ATOM   1819  C   THR A 700      29.570  49.650  58.440  1.00  0.00           C
ATOM   1820  O   THR A 700      29.660  49.870  57.220  1.00  0.00           O
ATOM   1821  N   SER A 701      29.630  48.380  58.820  1.00  0.00           N
ATOM   1822  HN  SER A 701      29.590  48.310  59.810  1.00  0.00           H
ATOM   1823  CA  SER A 701      29.770  47.270  57.860  1.00  0.00           C
ATOM   1824  HA  SER A 701      30.560  47.540  57.170  1.00  0.00           H
ATOM   1825  CB  SER A 701      29.990  45.860  58.610  1.00  0.00           C
ATOM   1826  HB1 SER A 701      31.040  45.750  58.930  1.00  0.00           H
ATOM   1827  HB2 SER A 701      29.780  45.010  57.930  1.00  0.00           H
ATOM   1828  OG  SER A 701      29.170  45.700  59.700  1.00  0.00           O
ATOM   1829  HG1 SER A 701      29.360  46.420  60.300  1.00  0.00           H
ATOM   1830  C   SER A 701      28.610  47.110  56.890  1.00  0.00           C
ATOM   1831  O   SER A 701      28.680  46.960  55.660  1.00  0.00           O
ATOM   1832  N   PHE A 702      27.450  47.300  57.440  1.00  0.00           N
ATOM   1833  HN  PHE A 702      27.420  47.240  58.440  1.00  0.00           H
ATOM   1834  CA  PHE A 702      26.170  47.380  56.710  1.00  0.00           C
ATOM   1835  HA  PHE A 702      26.130  46.450  56.160  1.00  0.00           H
ATOM   1836  CB  PHE A 702      24.930  47.270  57.620  1.00  0.00           C
ATOM   1837  HB1 PHE A 702      25.010  47.900  58.530  1.00  0.00           H
ATOM   1838  HB2 PHE A 702      25.040  46.230  57.990  1.00  0.00           H
ATOM   1839  CG  PHE A 702      23.620  47.510  56.970  1.00  0.00           C
ATOM   1840  CD1 PHE A 702      23.170  46.570  56.050  1.00  0.00           C
ATOM   1841  HD1 PHE A 702      23.900  45.860  55.670  1.00  0.00           H
ATOM   1842  CE1 PHE A 702      21.880  46.630  55.490  1.00  0.00           C
ATOM   1843  HE1 PHE A 702      21.590  45.890  54.760  1.00  0.00           H
ATOM   1844  CZ  PHE A 702      21.080  47.710  55.740  1.00  0.00           C
ATOM   1845  HZ  PHE A 702      20.160  47.940  55.230  1.00  0.00           H
ATOM   1846  CD2 PHE A 702      22.680  48.520  57.370  1.00  0.00           C
ATOM   1847  HD2 PHE A 702      23.090  49.210  58.100  1.00  0.00           H
ATOM   1848  CE2 PHE A 702      21.490  48.690  56.650  1.00  0.00           C
ATOM   1849  HE2 PHE A 702      20.850  49.500  56.960  1.00  0.00           H
ATOM   1850  C   PHE A 702      26.050  48.450  55.640  1.00  0.00           C
ATOM   1851  O   PHE A 702      25.820  48.180  54.520  1.00  0.00           O
ATOM   1852  N   LEU A 703      26.320  49.770  55.980  1.00  0.00           N
ATOM   1853  HN  LEU A 703      26.520  49.990  56.930  1.00  0.00           H
ATOM   1854  CA  LEU A 703      26.490  50.810  55.010  1.00  0.00           C
ATOM   1855  HA  LEU A 703      25.600  50.830  54.410  1.00  0.00           H
ATOM   1856  CB  LEU A 703      26.620  52.180  55.600  1.00  0.00           C
ATOM   1857  HB1 LEU A 703      26.780  52.940  54.810  1.00  0.00           H
ATOM   1858  HB2 LEU A 703      27.600  52.090  56.110  1.00  0.00           H
ATOM   1859  CG  LEU A 703      25.540  52.740  56.520  1.00  0.00           C
ATOM   1860  HG  LEU A 703      25.680  52.320  57.540  1.00  0.00           H
ATOM   1861  CD1 LEU A 703      25.560  54.340  56.600  1.00  0.00           C
ATOM   1862 HD11 LEU A 703      26.590  54.740  56.740  1.00  0.00           H
ATOM   1863 HD12 LEU A 703      25.020  54.840  57.430  1.00  0.00           H
ATOM   1864 HD13 LEU A 703      25.140  54.820  55.690  1.00  0.00           H
ATOM   1865  CD2 LEU A 703      24.110  52.330  56.030  1.00  0.00           C
ATOM   1866 HD21 LEU A 703      23.250  52.420  56.720  1.00  0.00           H
ATOM   1867 HD22 LEU A 703      24.080  51.260  55.730  1.00  0.00           H
ATOM   1868 HD23 LEU A 703      23.770  52.840  55.100  1.00  0.00           H
ATOM   1869  C   LEU A 703      27.610  50.470  54.070  1.00  0.00           C
ATOM   1870  O   LEU A 703      27.430  50.730  52.850  1.00  0.00           O
ATOM   1871  N   CYS A 704      28.750  49.850  54.390  1.00  0.00           N
ATOM   1872  HN  CYS A 704      28.850  49.600  55.350  1.00  0.00           H
ATOM   1873  CA  CYS A 704      29.780  49.420  53.440  1.00  0.00           C
ATOM   1874  HA  CYS A 704      30.220  50.340  53.070  1.00  0.00           H
ATOM   1875  CB  CYS A 704      30.970  48.560  54.100  1.00  0.00           C
ATOM   1876  HB1 CYS A 704      31.680  48.290  53.290  1.00  0.00           H
ATOM   1877  HB2 CYS A 704      30.480  47.680  54.560  1.00  0.00           H
ATOM   1878  SG  CYS A 704      31.830  49.540  55.400  1.00  0.00           S
ATOM   1879  HG1 CYS A 704      30.740  50.080  55.940  1.00  0.00           H
ATOM   1880  C   CYS A 704      29.270  48.520  52.350  1.00  0.00           C
ATOM   1881  O   CYS A 704      29.770  48.510  51.210  1.00  0.00           O
ATOM   1882  N   ILE A 705      28.290  47.690  52.690  1.00  0.00           N
ATOM   1883  HN  ILE A 705      27.920  47.690  53.610  1.00  0.00           H
ATOM   1884  CA  ILE A 705      27.770  46.820  51.610  1.00  0.00           C
ATOM   1885  HA  ILE A 705      28.540  46.510  50.930  1.00  0.00           H
ATOM   1886  CB  ILE A 705      27.200  45.530  52.280  1.00  0.00           C
ATOM   1887  HB  ILE A 705      27.000  45.850  53.330  1.00  0.00           H
ATOM   1888  CG2 ILE A 705      25.920  44.920  51.730  1.00  0.00           C
ATOM   1889 HG21 ILE A 705      26.020  44.570  50.690  1.00  0.00           H
ATOM   1890 HG22 ILE A 705      25.030  45.590  51.870  1.00  0.00           H
ATOM   1891 HG23 ILE A 705      25.800  44.020  52.360  1.00  0.00           H
ATOM   1892  CG1 ILE A 705      28.420  44.480  52.240  1.00  0.00           C
ATOM   1893 HG11 ILE A 705      28.490  44.100  51.200  1.00  0.00           H
ATOM   1894 HG12 ILE A 705      28.170  43.630  52.910  1.00  0.00           H
ATOM   1895  CD  ILE A 705      29.770  44.940  52.860  1.00  0.00           C
ATOM   1896  HD1 ILE A 705      29.620  45.140  53.950  1.00  0.00           H
ATOM   1897  HD2 ILE A 705      30.130  45.890  52.400  1.00  0.00           H
ATOM   1898  HD3 ILE A 705      30.410  44.060  52.700  1.00  0.00           H
ATOM   1899  C   ILE A 705      26.630  47.440  50.870  1.00  0.00           C
ATOM   1900  O   ILE A 705      26.360  47.040  49.740  1.00  0.00           O
ATOM   1901  N   VAL A 706      25.990  48.520  51.390  1.00  0.00           N
ATOM   1902  HN  VAL A 706      26.210  48.900  52.290  1.00  0.00           H
ATOM   1903  CA  VAL A 706      25.120  49.330  50.600  1.00  0.00           C
ATOM   1904  HA  VAL A 706      24.420  48.630  50.190  1.00  0.00           H
ATOM   1905  CB  VAL A 706      24.360  50.370  51.400  1.00  0.00           C
ATOM   1906  HB  VAL A 706      25.160  50.980  51.850  1.00  0.00           H
ATOM   1907  CG1 VAL A 706      23.440  51.330  50.500  1.00  0.00           C
ATOM   1908 HG11 VAL A 706      22.620  50.790  49.990  1.00  0.00           H
ATOM   1909 HG12 VAL A 706      24.100  51.860  49.770  1.00  0.00           H
ATOM   1910 HG13 VAL A 706      22.890  52.120  51.060  1.00  0.00           H
ATOM   1911  CG2 VAL A 706      23.480  49.800  52.530  1.00  0.00           C
ATOM   1912 HG21 VAL A 706      23.260  48.720  52.430  1.00  0.00           H
ATOM   1913 HG22 VAL A 706      22.620  50.450  52.780  1.00  0.00           H
ATOM   1914 HG23 VAL A 706      24.050  49.900  53.480  1.00  0.00           H
ATOM   1915  C   VAL A 706      25.960  49.960  49.490  1.00  0.00           C
ATOM   1916  O   VAL A 706      25.570  50.080  48.330  1.00  0.00           O
ATOM   1917  N   LEU A 707      27.150  50.450  49.780  1.00  0.00           N
ATOM   1918  HN  LEU A 707      27.570  50.360  50.680  1.00  0.00           H
ATOM   1919  CA  LEU A 707      28.100  50.980  48.770  1.00  0.00           C
ATOM   1920  HA  LEU A 707      27.630  51.790  48.230  1.00  0.00           H
ATOM   1921  CB  LEU A 707      29.410  51.520  49.370  1.00  0.00           C
ATOM   1922  HB1 LEU A 707      30.130  51.960  48.640  1.00  0.00           H
ATOM   1923  HB2 LEU A 707      29.830  50.680  49.940  1.00  0.00           H
ATOM   1924  CG  LEU A 707      29.130  52.730  50.380  1.00  0.00           C
ATOM   1925  HG  LEU A 707      28.250  52.600  51.040  1.00  0.00           H
ATOM   1926  CD1 LEU A 707      30.330  52.870  51.290  1.00  0.00           C
ATOM   1927 HD11 LEU A 707      30.490  51.890  51.790  1.00  0.00           H
ATOM   1928 HD12 LEU A 707      30.350  53.710  52.020  1.00  0.00           H
ATOM   1929 HD13 LEU A 707      31.210  52.940  50.610  1.00  0.00           H
ATOM   1930  CD2 LEU A 707      28.810  53.940  49.560  1.00  0.00           C
ATOM   1931 HD21 LEU A 707      29.580  54.070  48.770  1.00  0.00           H
ATOM   1932 HD22 LEU A 707      28.710  54.870  50.170  1.00  0.00           H
ATOM   1933 HD23 LEU A 707      27.890  53.860  48.940  1.00  0.00           H
ATOM   1934  C   LEU A 707      28.520  49.900  47.720  1.00  0.00           C
ATOM   1935  O   LEU A 707      28.590  50.250  46.540  1.00  0.00           O
ATOM   1936  N   VAL A 708      28.770  48.660  48.100  1.00  0.00           N
ATOM   1937  HN  VAL A 708      28.720  48.410  49.060  1.00  0.00           H
ATOM   1938  CA  VAL A 708      29.100  47.500  47.200  1.00  0.00           C
ATOM   1939  HA  VAL A 708      29.970  47.760  46.610  1.00  0.00           H
ATOM   1940  CB  VAL A 708      29.480  46.310  48.050  1.00  0.00           C
ATOM   1941  HB  VAL A 708      28.620  46.120  48.730  1.00  0.00           H
ATOM   1942  CG1 VAL A 708      29.610  45.060  47.080  1.00  0.00           C
ATOM   1943 HG11 VAL A 708      28.600  44.710  46.770  1.00  0.00           H
ATOM   1944 HG12 VAL A 708      30.010  44.180  47.640  1.00  0.00           H
ATOM   1945 HG13 VAL A 708      30.180  45.370  46.180  1.00  0.00           H
ATOM   1946  CG2 VAL A 708      30.860  46.520  48.810  1.00  0.00           C
ATOM   1947 HG21 VAL A 708      31.300  45.690  49.400  1.00  0.00           H
ATOM   1948 HG22 VAL A 708      30.710  47.340  49.550  1.00  0.00           H
ATOM   1949 HG23 VAL A 708      31.630  46.850  48.080  1.00  0.00           H
ATOM   1950  C   VAL A 708      28.040  47.190  46.180  1.00  0.00           C
ATOM   1951  O   VAL A 708      28.370  46.810  45.030  1.00  0.00           O
ATOM   1952  N   ALA A 709      26.760  47.220  46.640  1.00  0.00           N
ATOM   1953  HN  ALA A 709      26.450  47.560  47.520  1.00  0.00           H
ATOM   1954  CA  ALA A 709      25.640  46.890  45.760  1.00  0.00           C
ATOM   1955  HA  ALA A 709      26.010  46.180  45.030  1.00  0.00           H
ATOM   1956  CB  ALA A 709      24.580  46.190  46.660  1.00  0.00           C
ATOM   1957  HB1 ALA A 709      25.030  45.250  47.030  1.00  0.00           H
ATOM   1958  HB2 ALA A 709      23.690  46.030  46.020  1.00  0.00           H
ATOM   1959  HB3 ALA A 709      24.160  46.780  47.500  1.00  0.00           H
ATOM   1960  C   ALA A 709      25.040  48.040  44.950  1.00  0.00           C
ATOM   1961  O   ALA A 709      24.360  47.840  43.940  1.00  0.00           O
ATOM   1962  N   THR A 710      25.240  49.320  45.360  1.00  0.00           N
ATOM   1963  HN  THR A 710      25.630  49.540  46.250  1.00  0.00           H
ATOM   1964  CA  THR A 710      24.980  50.540  44.510  1.00  0.00           C
ATOM   1965  HA  THR A 710      24.060  50.340  43.980  1.00  0.00           H
ATOM   1966  CB  THR A 710      24.820  51.790  45.350  1.00  0.00           C
ATOM   1967  HB  THR A 710      24.130  51.440  46.150  1.00  0.00           H
ATOM   1968  OG1 THR A 710      24.180  52.820  44.610  1.00  0.00           O
ATOM   1969  HG1 THR A 710      23.330  52.510  44.280  1.00  0.00           H
ATOM   1970  CG2 THR A 710      26.140  52.320  45.880  1.00  0.00           C
ATOM   1971 HG21 THR A 710      26.840  52.830  45.180  1.00  0.00           H
ATOM   1972 HG22 THR A 710      26.730  51.550  46.440  1.00  0.00           H
ATOM   1973 HG23 THR A 710      25.910  53.150  46.590  1.00  0.00           H
ATOM   1974  C   THR A 710      26.100  50.690  43.520  1.00  0.00           C
ATOM   1975  O   THR A 710      27.180  50.160  43.700  1.00  0.00           O
ATOM   1976  N   ASP A 711      25.870  51.250  42.380  1.00  0.00           N
ATOM   1977  HN  ASP A 711      24.980  51.540  41.990  1.00  0.00           H
ATOM   1978  CA  ASP A 711      27.000  51.770  41.610  1.00  0.00           C
ATOM   1979  HA  ASP A 711      27.750  51.000  41.460  1.00  0.00           H
ATOM   1980  CB  ASP A 711      26.440  52.110  40.210  1.00  0.00           C
ATOM   1981  HB1 ASP A 711      25.970  53.100  40.400  1.00  0.00           H
ATOM   1982  HB2 ASP A 711      25.690  51.290  40.090  1.00  0.00           H
ATOM   1983  CG  ASP A 711      27.480  52.040  39.140  1.00  0.00           C
ATOM   1984  OD1 ASP A 711      27.190  52.110  37.920  1.00  0.00           O
ATOM   1985  OD2 ASP A 711      28.690  51.950  39.560  1.00  0.00           O
ATOM   1986  C   ASP A 711      27.830  52.960  42.210  1.00  0.00           C
ATOM   1987  O   ASP A 711      27.350  54.080  42.440  1.00  0.00           O
ATOM   1988  N   ALA A 712      29.160  52.700  42.450  1.00  0.00           N
ATOM   1989  HN  ALA A 712      29.570  51.800  42.320  1.00  0.00           H
ATOM   1990  CA  ALA A 712      30.110  53.610  43.000  1.00  0.00           C
ATOM   1991  HA  ALA A 712      29.730  54.610  42.850  1.00  0.00           H
ATOM   1992  CB  ALA A 712      30.420  53.360  44.500  1.00  0.00           C
ATOM   1993  HB1 ALA A 712      30.910  54.290  44.890  1.00  0.00           H
ATOM   1994  HB2 ALA A 712      30.920  52.430  44.840  1.00  0.00           H
ATOM   1995  HB3 ALA A 712      29.470  53.400  45.080  1.00  0.00           H
ATOM   1996  C   ALA A 712      31.440  53.470  42.280  1.00  0.00           C
ATOM   1997  O   ALA A 712      32.440  54.080  42.600  1.00  0.00           O
ATOM   1998  N   SER A 713      31.430  52.490  41.230  1.00  0.00           N
ATOM   1999  HN  SER A 713      30.590  52.140  40.820  1.00  0.00           H
ATOM   2000  CA  SER A 713      32.640  52.000  40.530  1.00  0.00           C
ATOM   2001  HA  SER A 713      33.250  51.600  41.310  1.00  0.00           H
ATOM   2002  CB  SER A 713      32.250  50.910  39.560  1.00  0.00           C
ATOM   2003  HB1 SER A 713      31.600  50.230  40.160  1.00  0.00           H
ATOM   2004  HB2 SER A 713      33.120  50.300  39.210  1.00  0.00           H
ATOM   2005  OG  SER A 713      31.380  51.400  38.550  1.00  0.00           O
ATOM   2006  HG1 SER A 713      30.490  51.210  38.870  1.00  0.00           H
ATOM   2007  C   SER A 713      33.350  53.170  39.790  1.00  0.00           C
ATOM   2008  O   SER A 713      34.560  53.310  39.960  1.00  0.00           O
ATOM   2009  N   SER A 714      32.640  54.040  39.130  1.00  0.00           N
ATOM   2010  HN  SER A 714      31.660  53.830  39.120  1.00  0.00           H
ATOM   2011  CA  SER A 714      33.180  55.200  38.500  1.00  0.00           C
ATOM   2012  HA  SER A 714      34.000  54.740  37.960  1.00  0.00           H
ATOM   2013  CB  SER A 714      32.200  55.890  37.460  1.00  0.00           C
ATOM   2014  HB1 SER A 714      31.830  55.020  36.880  1.00  0.00           H
ATOM   2015  HB2 SER A 714      32.720  56.640  36.840  1.00  0.00           H
ATOM   2016  OG  SER A 714      31.050  56.510  38.090  1.00  0.00           O
ATOM   2017  HG1 SER A 714      30.590  55.820  38.580  1.00  0.00           H
ATOM   2018  C   SER A 714      33.790  56.260  39.380  1.00  0.00           C
ATOM   2019  O   SER A 714      34.810  56.880  39.010  1.00  0.00           O
ATOM   2020  N   LEU A 715      33.390  56.420  40.680  1.00  0.00           N
ATOM   2021  HN  LEU A 715      32.600  55.870  40.900  1.00  0.00           H
ATOM   2022  CA  LEU A 715      34.020  57.280  41.650  1.00  0.00           C
ATOM   2023  HA  LEU A 715      34.040  58.270  41.200  1.00  0.00           H
ATOM   2024  CB  LEU A 715      33.220  57.210  43.010  1.00  0.00           C
ATOM   2025  HB1 LEU A 715      33.600  58.010  43.670  1.00  0.00           H
ATOM   2026  HB2 LEU A 715      33.340  56.180  43.420  1.00  0.00           H
ATOM   2027  CG  LEU A 715      31.700  57.500  42.840  1.00  0.00           C
ATOM   2028  HG  LEU A 715      31.200  56.800  42.150  1.00  0.00           H
ATOM   2029  CD1 LEU A 715      31.010  57.520  44.240  1.00  0.00           C
ATOM   2030 HD11 LEU A 715      30.980  56.510  44.700  1.00  0.00           H
ATOM   2031 HD12 LEU A 715      29.930  57.770  44.160  1.00  0.00           H
ATOM   2032 HD13 LEU A 715      31.470  58.240  44.950  1.00  0.00           H
ATOM   2033  CD2 LEU A 715      31.570  58.880  42.240  1.00  0.00           C
ATOM   2034 HD21 LEU A 715      31.730  59.630  43.040  1.00  0.00           H
ATOM   2035 HD22 LEU A 715      30.540  59.060  41.890  1.00  0.00           H
ATOM   2036 HD23 LEU A 715      32.280  59.120  41.420  1.00  0.00           H
ATOM   2037  C   LEU A 715      35.510  56.930  41.820  1.00  0.00           C
ATOM   2038  O   LEU A 715      36.300  57.900  42.080  1.00  0.00           O
ATOM   2039  N   VAL A 716      35.950  55.660  41.550  1.00  0.00           N
ATOM   2040  HN  VAL A 716      35.290  55.080  41.090  1.00  0.00           H
ATOM   2041  CA  VAL A 716      37.380  55.230  41.480  1.00  0.00           C
ATOM   2042  HA  VAL A 716      37.970  55.540  42.320  1.00  0.00           H
ATOM   2043  CB  VAL A 716      37.540  53.660  41.330  1.00  0.00           C
ATOM   2044  HB  VAL A 716      37.180  53.270  40.360  1.00  0.00           H
ATOM   2045  CG1 VAL A 716      39.050  53.380  41.520  1.00  0.00           C
ATOM   2046 HG11 VAL A 716      39.360  53.750  42.520  1.00  0.00           H
ATOM   2047 HG12 VAL A 716      39.630  53.840  40.680  1.00  0.00           H
ATOM   2048 HG13 VAL A 716      39.160  52.280  41.570  1.00  0.00           H
ATOM   2049  CG2 VAL A 716      36.770  52.900  42.440  1.00  0.00           C
ATOM   2050 HG21 VAL A 716      35.670  53.000  42.310  1.00  0.00           H
ATOM   2051 HG22 VAL A 716      37.150  53.290  43.410  1.00  0.00           H
ATOM   2052 HG23 VAL A 716      37.100  51.840  42.380  1.00  0.00           H
ATOM   2053  C   VAL A 716      38.060  55.920  40.280  1.00  0.00           C
ATOM   2054  O   VAL A 716      39.260  56.360  40.220  1.00  0.00           O
ATOM   2055  N   CYS A 717      37.380  55.790  39.150  1.00  0.00           N
ATOM   2056  HN  CYS A 717      36.510  55.320  39.190  1.00  0.00           H
ATOM   2057  CA  CYS A 717      38.000  56.210  37.850  1.00  0.00           C
ATOM   2058  HA  CYS A 717      38.900  55.620  37.740  1.00  0.00           H
ATOM   2059  CB  CYS A 717      37.120  55.780  36.560  1.00  0.00           C
ATOM   2060  HB1 CYS A 717      37.710  55.920  35.620  1.00  0.00           H
ATOM   2061  HB2 CYS A 717      36.270  56.480  36.610  1.00  0.00           H
ATOM   2062  SG  CYS A 717      36.480  54.100  36.740  1.00  0.00           S
ATOM   2063  HG1 CYS A 717      37.660  53.520  36.590  1.00  0.00           H
ATOM   2064  C   CYS A 717      38.330  57.710  37.730  1.00  0.00           C
ATOM   2065  O   CYS A 717      38.950  58.110  36.700  1.00  0.00           O
ATOM   2066  N   TYR A 718      37.810  58.480  38.680  1.00  0.00           N
ATOM   2067  HN  TYR A 718      37.120  58.040  39.260  1.00  0.00           H
ATOM   2068  CA  TYR A 718      37.900  59.890  38.870  1.00  0.00           C
ATOM   2069  HA  TYR A 718      38.230  60.430  37.990  1.00  0.00           H
ATOM   2070  CB  TYR A 718      36.490  60.480  39.140  1.00  0.00           C
ATOM   2071  HB1 TYR A 718      36.480  61.580  39.270  1.00  0.00           H
ATOM   2072  HB2 TYR A 718      36.170  59.930  40.040  1.00  0.00           H
ATOM   2073  CG  TYR A 718      35.550  60.260  38.050  1.00  0.00           C
ATOM   2074  CD1 TYR A 718      35.860  60.330  36.650  1.00  0.00           C
ATOM   2075  HD1 TYR A 718      36.860  60.590  36.350  1.00  0.00           H
ATOM   2076  CE1 TYR A 718      34.960  59.960  35.680  1.00  0.00           C
ATOM   2077  HE1 TYR A 718      35.150  59.960  34.610  1.00  0.00           H
ATOM   2078  CZ  TYR A 718      33.590  59.660  36.110  1.00  0.00           C
ATOM   2079  OH  TYR A 718      32.540  59.460  35.240  1.00  0.00           O
ATOM   2080  HH  TYR A 718      32.890  59.690  34.370  1.00  0.00           H
ATOM   2081  CD2 TYR A 718      34.270  59.830  38.440  1.00  0.00           C
ATOM   2082  HD2 TYR A 718      33.990  59.770  39.480  1.00  0.00           H
ATOM   2083  CE2 TYR A 718      33.290  59.530  37.480  1.00  0.00           C
ATOM   2084  HE2 TYR A 718      32.340  59.160  37.840  1.00  0.00           H
ATOM   2085  C   TYR A 718      38.790  60.320  39.960  1.00  0.00           C
ATOM   2086  O   TYR A 718      38.890  61.500  40.230  1.00  0.00           O
ATOM   2087  N   ILE A 719      39.510  59.440  40.680  1.00  0.00           N
ATOM   2088  HN  ILE A 719      39.310  58.490  40.490  1.00  0.00           H
ATOM   2089  CA  ILE A 719      40.550  59.660  41.760  1.00  0.00           C
ATOM   2090  HA  ILE A 719      40.100  60.320  42.480  1.00  0.00           H
ATOM   2091  CB  ILE A 719      41.120  58.360  42.250  1.00  0.00           C
ATOM   2092  HB  ILE A 719      41.640  57.820  41.430  1.00  0.00           H
ATOM   2093  CG2 ILE A 719      42.330  58.470  43.240  1.00  0.00           C
ATOM   2094 HG21 ILE A 719      42.740  57.460  43.480  1.00  0.00           H
ATOM   2095 HG22 ILE A 719      41.970  58.930  44.180  1.00  0.00           H
ATOM   2096 HG23 ILE A 719      43.150  59.020  42.740  1.00  0.00           H
ATOM   2097  CG1 ILE A 719      39.940  57.570  42.950  1.00  0.00           C
ATOM   2098 HG11 ILE A 719      40.240  56.510  42.920  1.00  0.00           H
ATOM   2099 HG12 ILE A 719      38.990  57.620  42.370  1.00  0.00           H
ATOM   2100  CD  ILE A 719      39.600  58.010  44.370  1.00  0.00           C
ATOM   2101  HD1 ILE A 719      38.720  57.480  44.770  1.00  0.00           H
ATOM   2102  HD2 ILE A 719      39.370  59.100  44.340  1.00  0.00           H
ATOM   2103  HD3 ILE A 719      40.460  57.830  45.050  1.00  0.00           H
ATOM   2104  C   ILE A 719      41.770  60.470  41.170  1.00  0.00           C
ATOM   2105  O   ILE A 719      42.090  61.510  41.750  1.00  0.00           O
ATOM   2106  N   THR A 720      42.360  60.030  40.050  1.00  0.00           N
ATOM   2107  HN  THR A 720      42.150  59.090  39.790  1.00  0.00           H
ATOM   2108  CA  THR A 720      43.340  60.720  39.200  1.00  0.00           C
ATOM   2109  HA  THR A 720      43.430  60.200  38.270  1.00  0.00           H
ATOM   2110  CB  THR A 720      43.090  62.180  38.710  1.00  0.00           C
ATOM   2111  HB  THR A 720      43.840  62.510  37.970  1.00  0.00           H
ATOM   2112  OG1 THR A 720      42.980  63.090  39.790  1.00  0.00           O
ATOM   2113  HG1 THR A 720      42.780  62.590  40.580  1.00  0.00           H
ATOM   2114  CG2 THR A 720      41.700  62.220  38.070  1.00  0.00           C
ATOM   2115 HG21 THR A 720      41.460  63.240  37.690  1.00  0.00           H
ATOM   2116 HG22 THR A 720      40.860  61.970  38.760  1.00  0.00           H
ATOM   2117 HG23 THR A 720      41.520  61.520  37.220  1.00  0.00           H
ATOM   2118  C   THR A 720      44.770  60.760  39.790  1.00  0.00           C
ATOM   2119  O   THR A 720      45.040  60.680  41.010  1.00  0.00           O
ATOM   2120  N   ARG A 721      45.820  60.920  38.890  1.00  0.00           N
ATOM   2121  HN  ARG A 721      45.440  61.050  37.980  1.00  0.00           H
ATOM   2122  CA  ARG A 721      47.240  61.010  39.010  1.00  0.00           C
ATOM   2123  HA  ARG A 721      47.550  60.060  39.400  1.00  0.00           H
ATOM   2124  CB  ARG A 721      47.860  61.140  37.650  1.00  0.00           C
ATOM   2125  HB1 ARG A 721      47.610  62.080  37.120  1.00  0.00           H
ATOM   2126  HB2 ARG A 721      47.480  60.230  37.150  1.00  0.00           H
ATOM   2127  CG  ARG A 721      49.410  61.090  37.790  1.00  0.00           C
ATOM   2128  HG1 ARG A 721      49.780  61.810  38.560  1.00  0.00           H
ATOM   2129  HG2 ARG A 721      49.860  61.400  36.820  1.00  0.00           H
ATOM   2130  CD  ARG A 721      49.920  59.710  38.160  1.00  0.00           C
ATOM   2131  HD1 ARG A 721      49.560  58.950  37.420  1.00  0.00           H
ATOM   2132  HD2 ARG A 721      49.570  59.410  39.170  1.00  0.00           H
ATOM   2133  NE  ARG A 721      51.450  59.720  38.120  1.00  0.00           N
ATOM   2134  HE  ARG A 721      51.940  60.300  38.770  1.00  0.00           H
ATOM   2135  CZ  ARG A 721      52.100  58.790  37.390  1.00  0.00           C
ATOM   2136  NH1 ARG A 721      51.560  58.040  36.430  1.00  0.00           N
ATOM   2137 HH11 ARG A 721      50.560  57.980  36.450  1.00  0.00           H
ATOM   2138 HH12 ARG A 721      52.220  57.600  35.810  1.00  0.00           H
ATOM   2139  NH2 ARG A 721      53.350  58.610  37.600  1.00  0.00           N
ATOM   2140 HH21 ARG A 721      53.770  59.140  38.330  1.00  0.00           H
ATOM   2141 HH22 ARG A 721      53.790  57.730  37.370  1.00  0.00           H
ATOM   2142  C   ARG A 721      47.770  62.050  39.970  1.00  0.00           C
ATOM   2143  O   ARG A 721      48.730  61.840  40.730  1.00  0.00           O
ATOM   2144  N   PHE A 722      47.200  63.210  39.840  1.00  0.00           N
ATOM   2145  HN  PHE A 722      46.460  63.350  39.190  1.00  0.00           H
ATOM   2146  CA  PHE A 722      47.510  64.340  40.720  1.00  0.00           C
ATOM   2147  HA  PHE A 722      48.540  64.640  40.580  1.00  0.00           H
ATOM   2148  CB  PHE A 722      46.580  65.560  40.300  1.00  0.00           C
ATOM   2149  HB1 PHE A 722      45.510  65.250  40.240  1.00  0.00           H
ATOM   2150  HB2 PHE A 722      46.900  65.810  39.270  1.00  0.00           H
ATOM   2151  CG  PHE A 722      46.580  66.780  41.170  1.00  0.00           C
ATOM   2152  CD1 PHE A 722      47.700  67.640  41.040  1.00  0.00           C
ATOM   2153  HD1 PHE A 722      48.560  67.490  40.390  1.00  0.00           H
ATOM   2154  CE1 PHE A 722      47.730  68.800  41.850  1.00  0.00           C
ATOM   2155  HE1 PHE A 722      48.600  69.430  41.790  1.00  0.00           H
ATOM   2156  CZ  PHE A 722      46.620  69.260  42.540  1.00  0.00           C
ATOM   2157  HZ  PHE A 722      46.550  70.230  42.990  1.00  0.00           H
ATOM   2158  CD2 PHE A 722      45.530  67.140  42.000  1.00  0.00           C
ATOM   2159  HD2 PHE A 722      44.620  66.580  42.090  1.00  0.00           H
ATOM   2160  CE2 PHE A 722      45.570  68.360  42.670  1.00  0.00           C
ATOM   2161  HE2 PHE A 722      44.680  68.740  43.160  1.00  0.00           H
ATOM   2162  C   PHE A 722      47.310  64.030  42.200  1.00  0.00           C
ATOM   2163  O   PHE A 722      48.300  64.180  42.900  1.00  0.00           O
ATOM   2164  N   THR A 723      46.120  63.540  42.610  1.00  0.00           N
ATOM   2165  HN  THR A 723      45.240  63.540  42.140  1.00  0.00           H
ATOM   2166  CA  THR A 723      45.830  63.030  43.920  1.00  0.00           C
ATOM   2167  HA  THR A 723      45.880  63.810  44.660  1.00  0.00           H
ATOM   2168  CB  THR A 723      44.330  62.710  43.990  1.00  0.00           C
ATOM   2169  HB  THR A 723      44.070  61.840  43.350  1.00  0.00           H
ATOM   2170  OG1 THR A 723      43.600  63.870  43.570  1.00  0.00           O
ATOM   2171  HG1 THR A 723      42.700  63.560  43.430  1.00  0.00           H
ATOM   2172  CG2 THR A 723      43.860  62.240  45.370  1.00  0.00           C
ATOM   2173 HG21 THR A 723      44.010  63.090  46.070  1.00  0.00           H
ATOM   2174 HG22 THR A 723      44.360  61.280  45.600  1.00  0.00           H
ATOM   2175 HG23 THR A 723      42.770  62.040  45.360  1.00  0.00           H
ATOM   2176  C   THR A 723      46.640  61.850  44.400  1.00  0.00           C
ATOM   2177  O   THR A 723      47.310  61.850  45.430  1.00  0.00           O
ATOM   2178  N   GLU A 724      46.680  60.730  43.670  1.00  0.00           N
ATOM   2179  HN  GLU A 724      46.240  60.690  42.780  1.00  0.00           H
ATOM   2180  CA  GLU A 724      47.370  59.500  43.930  1.00  0.00           C
ATOM   2181  HA  GLU A 724      46.860  58.830  44.590  1.00  0.00           H
ATOM   2182  CB  GLU A 724      47.430  58.620  42.610  1.00  0.00           C
ATOM   2183  HB1 GLU A 724      47.860  59.310  41.840  1.00  0.00           H
ATOM   2184  HB2 GLU A 724      46.460  58.400  42.110  1.00  0.00           H
ATOM   2185  CG  GLU A 724      48.380  57.280  42.670  1.00  0.00           C
ATOM   2186  HG1 GLU A 724      47.760  56.390  42.940  1.00  0.00           H
ATOM   2187  HG2 GLU A 724      49.230  57.500  43.340  1.00  0.00           H
ATOM   2188  CD  GLU A 724      48.890  57.040  41.270  1.00  0.00           C
ATOM   2189  OE1 GLU A 724      50.080  57.330  41.010  1.00  0.00           O
ATOM   2190  OE2 GLU A 724      48.070  56.640  40.370  1.00  0.00           O
ATOM   2191  C   GLU A 724      48.840  59.660  44.540  1.00  0.00           C
ATOM   2192  O   GLU A 724      49.250  59.100  45.590  1.00  0.00           O
ATOM   2193  N   GLU A 725      49.660  60.440  43.850  1.00  0.00           N
ATOM   2194  HN  GLU A 725      49.260  60.840  43.040  1.00  0.00           H
ATOM   2195  CA  GLU A 725      51.010  60.690  44.230  1.00  0.00           C
ATOM   2196  HA  GLU A 725      51.350  59.730  44.580  1.00  0.00           H
ATOM   2197  CB  GLU A 725      51.930  61.160  43.040  1.00  0.00           C
ATOM   2198  HB1 GLU A 725      52.970  61.400  43.330  1.00  0.00           H
ATOM   2199  HB2 GLU A 725      51.520  62.080  42.610  1.00  0.00           H
ATOM   2200  CG  GLU A 725      51.950  60.030  42.020  1.00  0.00           C
ATOM   2201  HG1 GLU A 725      50.940  60.000  41.560  1.00  0.00           H
ATOM   2202  HG2 GLU A 725      52.260  59.150  42.630  1.00  0.00           H
ATOM   2203  CD  GLU A 725      52.890  60.240  40.830  1.00  0.00           C
ATOM   2204  OE1 GLU A 725      52.630  61.300  40.100  1.00  0.00           O
ATOM   2205  OE2 GLU A 725      53.750  59.380  40.530  1.00  0.00           O
ATOM   2206  C   GLU A 725      51.190  61.630  45.300  1.00  0.00           C
ATOM   2207  O   GLU A 725      52.070  61.530  46.190  1.00  0.00           O
ATOM   2208  N   ALA A 726      50.330  62.700  45.390  1.00  0.00           N
ATOM   2209  HN  ALA A 726      49.560  62.810  44.760  1.00  0.00           H
ATOM   2210  CA  ALA A 726      50.280  63.600  46.520  1.00  0.00           C
ATOM   2211  HA  ALA A 726      51.320  63.890  46.560  1.00  0.00           H
ATOM   2212  CB  ALA A 726      49.270  64.680  46.230  1.00  0.00           C
ATOM   2213  HB1 ALA A 726      49.220  65.480  47.010  1.00  0.00           H
ATOM   2214  HB2 ALA A 726      48.220  64.320  46.180  1.00  0.00           H
ATOM   2215  HB3 ALA A 726      49.450  65.190  45.260  1.00  0.00           H
ATOM   2216  C   ALA A 726      49.950  62.870  47.810  1.00  0.00           C
ATOM   2217  O   ALA A 726      50.560  63.120  48.830  1.00  0.00           O
ATOM   2218  N   PHE A 727      48.920  61.920  47.730  1.00  0.00           N
ATOM   2219  HN  PHE A 727      48.570  61.620  46.850  1.00  0.00           H
ATOM   2220  CA  PHE A 727      48.570  61.030  48.840  1.00  0.00           C
ATOM   2221  HA  PHE A 727      48.310  61.660  49.670  1.00  0.00           H
ATOM   2222  CB  PHE A 727      47.320  60.110  48.540  1.00  0.00           C
ATOM   2223  HB1 PHE A 727      47.560  59.070  48.850  1.00  0.00           H
ATOM   2224  HB2 PHE A 727      47.150  60.180  47.440  1.00  0.00           H
ATOM   2225  CG  PHE A 727      46.150  60.630  49.320  1.00  0.00           C
ATOM   2226  CD1 PHE A 727      45.270  61.530  48.700  1.00  0.00           C
ATOM   2227  HD1 PHE A 727      45.490  61.930  47.730  1.00  0.00           H
ATOM   2228  CE1 PHE A 727      44.140  61.980  49.440  1.00  0.00           C
ATOM   2229  HE1 PHE A 727      43.410  62.640  48.980  1.00  0.00           H
ATOM   2230  CZ  PHE A 727      43.900  61.520  50.740  1.00  0.00           C
ATOM   2231  HZ  PHE A 727      43.150  61.980  51.370  1.00  0.00           H
ATOM   2232  CD2 PHE A 727      45.810  60.040  50.570  1.00  0.00           C
ATOM   2233  HD2 PHE A 727      46.310  59.170  50.980  1.00  0.00           H
ATOM   2234  CE2 PHE A 727      44.760  60.590  51.310  1.00  0.00           C
ATOM   2235  HE2 PHE A 727      44.500  60.100  52.230  1.00  0.00           H
ATOM   2236  C   PHE A 727      49.730  60.110  49.280  1.00  0.00           C
ATOM   2237  O   PHE A 727      50.180  60.100  50.390  1.00  0.00           O
ATOM   2238  N   ALA A 728      50.370  59.470  48.290  1.00  0.00           N
ATOM   2239  HN  ALA A 728      49.950  59.450  47.380  1.00  0.00           H
ATOM   2240  CA  ALA A 728      51.400  58.500  48.580  1.00  0.00           C
ATOM   2241  HA  ALA A 728      51.050  57.770  49.300  1.00  0.00           H
ATOM   2242  CB  ALA A 728      51.640  57.730  47.310  1.00  0.00           C
ATOM   2243  HB1 ALA A 728      52.230  58.340  46.590  1.00  0.00           H
ATOM   2244  HB2 ALA A 728      50.680  57.320  46.930  1.00  0.00           H
ATOM   2245  HB3 ALA A 728      52.300  56.860  47.470  1.00  0.00           H
ATOM   2246  C   ALA A 728      52.700  59.100  49.180  1.00  0.00           C
ATOM   2247  O   ALA A 728      53.360  58.510  50.050  1.00  0.00           O
ATOM   2248  N   ALA A 729      53.190  60.250  48.700  1.00  0.00           N
ATOM   2249  HN  ALA A 729      52.640  60.500  47.910  1.00  0.00           H
ATOM   2250  CA  ALA A 729      54.320  61.070  49.050  1.00  0.00           C
ATOM   2251  HA  ALA A 729      55.190  60.440  48.910  1.00  0.00           H
ATOM   2252  CB  ALA A 729      54.330  62.270  48.110  1.00  0.00           C
ATOM   2253  HB1 ALA A 729      55.030  62.950  48.650  1.00  0.00           H
ATOM   2254  HB2 ALA A 729      53.380  62.830  47.990  1.00  0.00           H
ATOM   2255  HB3 ALA A 729      54.730  62.060  47.100  1.00  0.00           H
ATOM   2256  C   ALA A 729      54.210  61.550  50.510  1.00  0.00           C
ATOM   2257  O   ALA A 729      55.120  61.360  51.280  1.00  0.00           O
ATOM   2258  N   LEU A 730      53.040  62.130  50.910  1.00  0.00           N
ATOM   2259  HN  LEU A 730      52.300  62.120  50.250  1.00  0.00           H
ATOM   2260  CA  LEU A 730      52.880  62.580  52.260  1.00  0.00           C
ATOM   2261  HA  LEU A 730      53.780  63.150  52.460  1.00  0.00           H
ATOM   2262  CB  LEU A 730      51.560  63.330  52.330  1.00  0.00           C
ATOM   2263  HB1 LEU A 730      50.690  62.710  52.640  1.00  0.00           H
ATOM   2264  HB2 LEU A 730      51.320  63.680  51.300  1.00  0.00           H
ATOM   2265  CG  LEU A 730      51.560  64.550  53.300  1.00  0.00           C
ATOM   2266  HG  LEU A 730      50.640  65.130  53.100  1.00  0.00           H
ATOM   2267  CD1 LEU A 730      51.560  64.130  54.720  1.00  0.00           C
ATOM   2268 HD11 LEU A 730      51.320  65.010  55.360  1.00  0.00           H
ATOM   2269 HD12 LEU A 730      52.540  63.730  55.060  1.00  0.00           H
ATOM   2270 HD13 LEU A 730      50.750  63.400  54.960  1.00  0.00           H
ATOM   2271  CD2 LEU A 730      52.520  65.690  53.000  1.00  0.00           C
ATOM   2272 HD21 LEU A 730      52.180  66.090  52.020  1.00  0.00           H
ATOM   2273 HD22 LEU A 730      53.590  65.440  53.070  1.00  0.00           H
ATOM   2274 HD23 LEU A 730      52.330  66.430  53.800  1.00  0.00           H
ATOM   2275  C   LEU A 730      52.920  61.370  53.330  1.00  0.00           C
ATOM   2276  O   LEU A 730      53.660  61.420  54.320  1.00  0.00           O
ATOM   2277  N   ILE A 731      52.250  60.230  53.020  1.00  0.00           N
ATOM   2278  HN  ILE A 731      51.580  60.340  52.290  1.00  0.00           H
ATOM   2279  CA  ILE A 731      52.260  58.980  53.780  1.00  0.00           C
ATOM   2280  HA  ILE A 731      51.870  59.200  54.760  1.00  0.00           H
ATOM   2281  CB  ILE A 731      51.310  57.950  53.290  1.00  0.00           C
ATOM   2282  HB  ILE A 731      51.450  57.570  52.250  1.00  0.00           H
ATOM   2283  CG2 ILE A 731      51.260  56.630  54.110  1.00  0.00           C
ATOM   2284 HG21 ILE A 731      50.620  55.880  53.590  1.00  0.00           H
ATOM   2285 HG22 ILE A 731      50.820  56.770  55.120  1.00  0.00           H
ATOM   2286 HG23 ILE A 731      52.330  56.320  54.190  1.00  0.00           H
ATOM   2287  CG1 ILE A 731      49.910  58.600  53.390  1.00  0.00           C
ATOM   2288 HG11 ILE A 731      49.910  59.630  52.970  1.00  0.00           H
ATOM   2289 HG12 ILE A 731      49.670  58.600  54.480  1.00  0.00           H
ATOM   2290  CD  ILE A 731      48.850  57.850  52.600  1.00  0.00           C
ATOM   2291  HD1 ILE A 731      48.100  58.570  52.210  1.00  0.00           H
ATOM   2292  HD2 ILE A 731      48.310  57.080  53.190  1.00  0.00           H
ATOM   2293  HD3 ILE A 731      49.310  57.300  51.760  1.00  0.00           H
ATOM   2294  C   ILE A 731      53.640  58.340  53.960  1.00  0.00           C
ATOM   2295  O   ILE A 731      53.990  57.910  55.060  1.00  0.00           O
ATOM   2296  N   CYS A 732      54.410  58.220  52.800  1.00  0.00           N
ATOM   2297  HN  CYS A 732      53.980  58.390  51.910  1.00  0.00           H
ATOM   2298  CA  CYS A 732      55.720  57.560  52.750  1.00  0.00           C
ATOM   2299  HA  CYS A 732      55.680  56.600  53.240  1.00  0.00           H
ATOM   2300  CB  CYS A 732      56.050  57.340  51.230  1.00  0.00           C
ATOM   2301  HB1 CYS A 732      57.110  57.020  51.180  1.00  0.00           H
ATOM   2302  HB2 CYS A 732      55.900  58.300  50.690  1.00  0.00           H
ATOM   2303  SG  CYS A 732      55.150  56.000  50.380  1.00  0.00           S
ATOM   2304  HG1 CYS A 732      54.180  56.850  50.060  1.00  0.00           H
ATOM   2305  C   CYS A 732      56.900  58.370  53.450  1.00  0.00           C
ATOM   2306  O   CYS A 732      57.660  57.770  54.190  1.00  0.00           O
ATOM   2307  N   ILE A 733      56.910  59.720  53.280  1.00  0.00           N
ATOM   2308  HN  ILE A 733      56.310  60.080  52.570  1.00  0.00           H
ATOM   2309  CA  ILE A 733      57.580  60.640  54.150  1.00  0.00           C
ATOM   2310  HA  ILE A 733      58.580  60.240  54.200  1.00  0.00           H
ATOM   2311  CB  ILE A 733      57.490  62.060  53.620  1.00  0.00           C
ATOM   2312  HB  ILE A 733      56.430  62.350  53.460  1.00  0.00           H
ATOM   2313  CG2 ILE A 733      58.140  63.050  54.590  1.00  0.00           C
ATOM   2314 HG21 ILE A 733      57.720  62.970  55.620  1.00  0.00           H
ATOM   2315 HG22 ILE A 733      57.920  64.040  54.150  1.00  0.00           H
ATOM   2316 HG23 ILE A 733      59.240  62.880  54.590  1.00  0.00           H
ATOM   2317  CG1 ILE A 733      58.160  62.070  52.280  1.00  0.00           C
ATOM   2318 HG11 ILE A 733      58.150  63.110  51.880  1.00  0.00           H
ATOM   2319 HG12 ILE A 733      57.570  61.360  51.660  1.00  0.00           H
ATOM   2320  CD  ILE A 733      59.710  61.700  52.220  1.00  0.00           C
ATOM   2321  HD1 ILE A 733      60.290  62.470  52.770  1.00  0.00           H
ATOM   2322  HD2 ILE A 733      60.060  61.540  51.180  1.00  0.00           H
ATOM   2323  HD3 ILE A 733      59.750  60.730  52.770  1.00  0.00           H
ATOM   2324  C   ILE A 733      57.030  60.620  55.600  1.00  0.00           C
ATOM   2325  O   ILE A 733      57.860  60.570  56.540  1.00  0.00           O
ATOM   2326  N   ILE A 734      55.720  60.730  55.940  1.00  0.00           N
ATOM   2327  HN  ILE A 734      54.960  60.780  55.310  1.00  0.00           H
ATOM   2328  CA  ILE A 734      55.180  60.550  57.390  1.00  0.00           C
ATOM   2329  HA  ILE A 734      55.700  61.350  57.890  1.00  0.00           H
ATOM   2330  CB  ILE A 734      53.670  60.780  57.560  1.00  0.00           C
ATOM   2331  HB  ILE A 734      53.130  60.100  56.850  1.00  0.00           H
ATOM   2332  CG2 ILE A 734      53.100  60.370  58.960  1.00  0.00           C
ATOM   2333 HG21 ILE A 734      53.640  60.770  59.850  1.00  0.00           H
ATOM   2334 HG22 ILE A 734      53.070  59.270  58.890  1.00  0.00           H
ATOM   2335 HG23 ILE A 734      52.060  60.760  59.030  1.00  0.00           H
ATOM   2336  CG1 ILE A 734      53.240  62.230  57.250  1.00  0.00           C
ATOM   2337 HG11 ILE A 734      52.260  62.010  56.770  1.00  0.00           H
ATOM   2338 HG12 ILE A 734      53.900  62.660  56.460  1.00  0.00           H
ATOM   2339  CD  ILE A 734      53.220  63.160  58.490  1.00  0.00           C
ATOM   2340  HD1 ILE A 734      54.190  63.130  59.020  1.00  0.00           H
ATOM   2341  HD2 ILE A 734      52.280  63.000  59.080  1.00  0.00           H
ATOM   2342  HD3 ILE A 734      53.220  64.200  58.120  1.00  0.00           H
ATOM   2343  C   ILE A 734      55.660  59.240  58.030  1.00  0.00           C
ATOM   2344  O   ILE A 734      56.120  59.200  59.180  1.00  0.00           O
ATOM   2345  N   PHE A 735      55.640  58.070  57.270  1.00  0.00           N
ATOM   2346  HN  PHE A 735      55.290  58.040  56.340  1.00  0.00           H
ATOM   2347  CA  PHE A 735      56.180  56.790  57.660  1.00  0.00           C
ATOM   2348  HA  PHE A 735      55.880  56.540  58.670  1.00  0.00           H
ATOM   2349  CB  PHE A 735      55.770  55.750  56.590  1.00  0.00           C
ATOM   2350  HB1 PHE A 735      56.260  55.950  55.610  1.00  0.00           H
ATOM   2351  HB2 PHE A 735      54.670  55.800  56.470  1.00  0.00           H
ATOM   2352  CG  PHE A 735      56.150  54.380  56.950  1.00  0.00           C
ATOM   2353  CD1 PHE A 735      55.240  53.630  57.770  1.00  0.00           C
ATOM   2354  HD1 PHE A 735      54.390  54.100  58.230  1.00  0.00           H
ATOM   2355  CE1 PHE A 735      55.600  52.350  58.210  1.00  0.00           C
ATOM   2356  HE1 PHE A 735      54.940  51.780  58.860  1.00  0.00           H
ATOM   2357  CZ  PHE A 735      56.680  51.740  57.620  1.00  0.00           C
ATOM   2358  HZ  PHE A 735      57.050  50.740  57.840  1.00  0.00           H
ATOM   2359  CD2 PHE A 735      57.240  53.720  56.370  1.00  0.00           C
ATOM   2360  HD2 PHE A 735      57.840  54.280  55.670  1.00  0.00           H
ATOM   2361  CE2 PHE A 735      57.550  52.370  56.700  1.00  0.00           C
ATOM   2362  HE2 PHE A 735      58.310  51.730  56.270  1.00  0.00           H
ATOM   2363  C   PHE A 735      57.660  56.870  58.040  1.00  0.00           C
ATOM   2364  O   PHE A 735      58.080  56.360  59.110  1.00  0.00           O
ATOM   2365  N   ILE A 736      58.470  57.530  57.280  1.00  0.00           N
ATOM   2366  HN  ILE A 736      58.190  57.990  56.440  1.00  0.00           H
ATOM   2367  CA  ILE A 736      59.940  57.730  57.620  1.00  0.00           C
ATOM   2368  HA  ILE A 736      60.480  56.820  57.850  1.00  0.00           H
ATOM   2369  CB  ILE A 736      60.730  58.280  56.410  1.00  0.00           C
ATOM   2370  HB  ILE A 736      60.170  59.170  56.020  1.00  0.00           H
ATOM   2371  CG2 ILE A 736      62.100  58.880  56.870  1.00  0.00           C
ATOM   2372 HG21 ILE A 736      61.940  59.780  57.510  1.00  0.00           H
ATOM   2373 HG22 ILE A 736      62.680  59.120  55.950  1.00  0.00           H
ATOM   2374 HG23 ILE A 736      62.670  58.130  57.440  1.00  0.00           H
ATOM   2375  CG1 ILE A 736      60.870  57.120  55.410  1.00  0.00           C
ATOM   2376 HG11 ILE A 736      59.860  56.750  55.210  1.00  0.00           H
ATOM   2377 HG12 ILE A 736      61.470  56.310  55.890  1.00  0.00           H
ATOM   2378  CD  ILE A 736      61.480  57.620  54.130  1.00  0.00           C
ATOM   2379  HD1 ILE A 736      60.950  58.520  53.770  1.00  0.00           H
ATOM   2380  HD2 ILE A 736      61.420  56.890  53.290  1.00  0.00           H
ATOM   2381  HD3 ILE A 736      62.500  57.940  54.420  1.00  0.00           H
ATOM   2382  C   ILE A 736      60.170  58.630  58.850  1.00  0.00           C
ATOM   2383  O   ILE A 736      61.090  58.460  59.730  1.00  0.00           O
ATOM   2384  N   TYR A 737      59.220  59.580  59.000  1.00  0.00           N
ATOM   2385  HN  TYR A 737      58.540  59.840  58.310  1.00  0.00           H
ATOM   2386  CA  TYR A 737      59.180  60.480  60.180  1.00  0.00           C
ATOM   2387  HA  TYR A 737      60.170  60.900  60.180  1.00  0.00           H
ATOM   2388  CB  TYR A 737      58.260  61.700  59.900  1.00  0.00           C
ATOM   2389  HB1 TYR A 737      57.280  61.300  59.580  1.00  0.00           H
ATOM   2390  HB2 TYR A 737      58.760  62.220  59.060  1.00  0.00           H
ATOM   2391  CG  TYR A 737      58.040  62.730  61.040  1.00  0.00           C
ATOM   2392  CD1 TYR A 737      56.890  63.550  61.090  1.00  0.00           C
ATOM   2393  HD1 TYR A 737      56.190  63.470  60.260  1.00  0.00           H
ATOM   2394  CE1 TYR A 737      56.640  64.500  62.100  1.00  0.00           C
ATOM   2395  HE1 TYR A 737      55.660  64.950  62.060  1.00  0.00           H
ATOM   2396  CZ  TYR A 737      57.570  64.580  63.180  1.00  0.00           C
ATOM   2397  OH  TYR A 737      57.180  65.340  64.290  1.00  0.00           O
ATOM   2398  HH  TYR A 737      57.980  65.640  64.720  1.00  0.00           H
ATOM   2399  CD2 TYR A 737      58.990  63.010  62.090  1.00  0.00           C
ATOM   2400  HD2 TYR A 737      59.940  62.500  62.140  1.00  0.00           H
ATOM   2401  CE2 TYR A 737      58.730  63.910  63.140  1.00  0.00           C
ATOM   2402  HE2 TYR A 737      59.470  64.090  63.910  1.00  0.00           H
ATOM   2403  C   TYR A 737      58.970  59.820  61.460  1.00  0.00           C
ATOM   2404  O   TYR A 737      59.700  60.070  62.440  1.00  0.00           O
ATOM   2405  N   GLU A 738      58.060  58.890  61.500  1.00  0.00           N
ATOM   2406  HN  GLU A 738      57.670  58.700  60.600  1.00  0.00           H
ATOM   2407  CA  GLU A 738      57.800  57.960  62.610  1.00  0.00           C
ATOM   2408  HA  GLU A 738      57.610  58.540  63.500  1.00  0.00           H
ATOM   2409  CB  GLU A 738      56.570  57.000  62.320  1.00  0.00           C
ATOM   2410  HB1 GLU A 738      56.690  56.680  61.270  1.00  0.00           H
ATOM   2411  HB2 GLU A 738      55.650  57.620  62.340  1.00  0.00           H
ATOM   2412  CG  GLU A 738      56.420  55.800  63.270  1.00  0.00           C
ATOM   2413  HG1 GLU A 738      56.230  56.170  64.300  1.00  0.00           H
ATOM   2414  HG2 GLU A 738      57.290  55.130  63.140  1.00  0.00           H
ATOM   2415  CD  GLU A 738      55.280  54.870  62.800  1.00  0.00           C
ATOM   2416  OE1 GLU A 738      55.250  54.300  61.620  1.00  0.00           O
ATOM   2417  OE2 GLU A 738      54.360  54.680  63.620  1.00  0.00           O
ATOM   2418  C   GLU A 738      58.980  57.060  62.950  1.00  0.00           C
ATOM   2419  O   GLU A 738      59.250  57.000  64.200  1.00  0.00           O
ATOM   2420  N   ALA A 739      59.700  56.370  62.100  1.00  0.00           N
ATOM   2421  HN  ALA A 739      59.370  56.330  61.160  1.00  0.00           H
ATOM   2422  CA  ALA A 739      60.860  55.610  62.520  1.00  0.00           C
ATOM   2423  HA  ALA A 739      60.550  54.900  63.270  1.00  0.00           H
ATOM   2424  CB  ALA A 739      61.450  54.940  61.240  1.00  0.00           C
ATOM   2425  HB1 ALA A 739      60.730  54.200  60.800  1.00  0.00           H
ATOM   2426  HB2 ALA A 739      62.460  54.500  61.340  1.00  0.00           H
ATOM   2427  HB3 ALA A 739      61.520  55.820  60.550  1.00  0.00           H
ATOM   2428  C   ALA A 739      61.980  56.370  63.250  1.00  0.00           C
ATOM   2429  O   ALA A 739      62.600  55.950  64.250  1.00  0.00           O
ATOM   2430  N   LEU A 740      62.290  57.530  62.680  1.00  0.00           N
ATOM   2431  HN  LEU A 740      61.720  57.960  61.990  1.00  0.00           H
ATOM   2432  CA  LEU A 740      63.300  58.420  63.170  1.00  0.00           C
ATOM   2433  HA  LEU A 740      64.150  57.800  63.430  1.00  0.00           H
ATOM   2434  CB  LEU A 740      63.530  59.480  62.060  1.00  0.00           C
ATOM   2435  HB1 LEU A 740      62.550  59.890  61.690  1.00  0.00           H
ATOM   2436  HB2 LEU A 740      64.010  58.890  61.260  1.00  0.00           H
ATOM   2437  CG  LEU A 740      64.480  60.570  62.570  1.00  0.00           C
ATOM   2438  HG  LEU A 740      64.260  60.900  63.610  1.00  0.00           H
ATOM   2439  CD1 LEU A 740      65.940  60.180  62.520  1.00  0.00           C
ATOM   2440 HD11 LEU A 740      66.040  59.310  63.200  1.00  0.00           H
ATOM   2441 HD12 LEU A 740      66.650  60.880  63.010  1.00  0.00           H
ATOM   2442 HD13 LEU A 740      66.180  59.940  61.460  1.00  0.00           H
ATOM   2443  CD2 LEU A 740      64.380  61.820  61.660  1.00  0.00           C
ATOM   2444 HD21 LEU A 740      63.440  62.320  61.970  1.00  0.00           H
ATOM   2445 HD22 LEU A 740      64.540  61.680  60.570  1.00  0.00           H
ATOM   2446 HD23 LEU A 740      65.210  62.480  61.990  1.00  0.00           H
ATOM   2447  C   LEU A 740      62.820  58.970  64.550  1.00  0.00           C
ATOM   2448  O   LEU A 740      63.610  59.070  65.520  1.00  0.00           O
ATOM   2449  N   GLU A 741      61.520  59.330  64.570  1.00  0.00           N
ATOM   2450  HN  GLU A 741      61.050  59.510  63.700  1.00  0.00           H
ATOM   2451  CA  GLU A 741      60.810  59.740  65.780  1.00  0.00           C
ATOM   2452  HA  GLU A 741      61.430  60.530  66.170  1.00  0.00           H
ATOM   2453  CB  GLU A 741      59.400  60.450  65.580  1.00  0.00           C
ATOM   2454  HB1 GLU A 741      58.680  59.700  65.200  1.00  0.00           H
ATOM   2455  HB2 GLU A 741      59.380  61.300  64.870  1.00  0.00           H
ATOM   2456  CG  GLU A 741      58.740  60.840  66.930  1.00  0.00           C
ATOM   2457  HG1 GLU A 741      59.120  61.750  67.440  1.00  0.00           H
ATOM   2458  HG2 GLU A 741      58.710  59.950  67.600  1.00  0.00           H
ATOM   2459  CD  GLU A 741      57.260  61.210  66.850  1.00  0.00           C
ATOM   2460  OE1 GLU A 741      56.470  60.890  67.780  1.00  0.00           O
ATOM   2461  OE2 GLU A 741      57.000  62.030  65.940  1.00  0.00           O
ATOM   2462  C   GLU A 741      60.780  58.730  66.870  1.00  0.00           C
ATOM   2463  O   GLU A 741      61.090  59.000  68.060  1.00  0.00           O
ATOM   2464  N   LYS A 742      60.440  57.460  66.500  1.00  0.00           N
ATOM   2465  HN  LYS A 742      59.990  57.240  65.630  1.00  0.00           H
ATOM   2466  CA  LYS A 742      60.480  56.390  67.480  1.00  0.00           C
ATOM   2467  HA  LYS A 742      60.000  56.730  68.380  1.00  0.00           H
ATOM   2468  CB  LYS A 742      59.670  55.070  67.160  1.00  0.00           C
ATOM   2469  HB1 LYS A 742      60.020  54.210  67.760  1.00  0.00           H
ATOM   2470  HB2 LYS A 742      60.020  54.870  66.120  1.00  0.00           H
ATOM   2471  CG  LYS A 742      58.160  55.170  67.100  1.00  0.00           C
ATOM   2472  HG1 LYS A 742      57.750  54.180  66.840  1.00  0.00           H
ATOM   2473  HG2 LYS A 742      57.940  55.810  66.220  1.00  0.00           H
ATOM   2474  CD  LYS A 742      57.590  55.510  68.470  1.00  0.00           C
ATOM   2475  HD1 LYS A 742      56.510  55.730  68.310  1.00  0.00           H
ATOM   2476  HD2 LYS A 742      58.080  56.410  68.900  1.00  0.00           H
ATOM   2477  CE  LYS A 742      57.650  54.400  69.540  1.00  0.00           C
ATOM   2478  HE1 LYS A 742      58.660  53.990  69.750  1.00  0.00           H
ATOM   2479  HE2 LYS A 742      57.050  53.510  69.250  1.00  0.00           H
ATOM   2480  NZ  LYS A 742      57.300  54.900  70.950  1.00  0.00           N
ATOM   2481  HZ1 LYS A 742      57.810  55.720  71.320  1.00  0.00           H
ATOM   2482  HZ2 LYS A 742      57.530  54.090  71.560  1.00  0.00           H
ATOM   2483  HZ3 LYS A 742      56.270  55.030  71.060  1.00  0.00           H
ATOM   2484  C   LYS A 742      61.920  56.010  67.940  1.00  0.00           C
ATOM   2485  O   LYS A 742      62.090  55.600  69.100  1.00  0.00           O
ATOM   2486  N   LEU A 743      62.900  56.120  67.020  1.00  0.00           N
ATOM   2487  HN  LEU A 743      62.730  56.340  66.060  1.00  0.00           H
ATOM   2488  CA  LEU A 743      64.310  55.970  67.330  1.00  0.00           C
ATOM   2489  HA  LEU A 743      64.550  55.040  67.800  1.00  0.00           H
ATOM   2490  CB  LEU A 743      65.290  55.970  66.120  1.00  0.00           C
ATOM   2491  HB1 LEU A 743      65.090  56.900  65.550  1.00  0.00           H
ATOM   2492  HB2 LEU A 743      65.170  55.200  65.320  1.00  0.00           H
ATOM   2493  CG  LEU A 743      66.810  55.970  66.380  1.00  0.00           C
ATOM   2494  HG  LEU A 743      67.010  56.830  67.050  1.00  0.00           H
ATOM   2495  CD1 LEU A 743      67.230  54.650  67.080  1.00  0.00           C
ATOM   2496 HD11 LEU A 743      66.600  54.640  67.990  1.00  0.00           H
ATOM   2497 HD12 LEU A 743      68.290  54.660  67.410  1.00  0.00           H
ATOM   2498 HD13 LEU A 743      67.010  53.790  66.410  1.00  0.00           H
ATOM   2499  CD2 LEU A 743      67.650  56.060  65.110  1.00  0.00           C
ATOM   2500 HD21 LEU A 743      68.710  55.890  65.380  1.00  0.00           H
ATOM   2501 HD22 LEU A 743      67.470  57.010  64.570  1.00  0.00           H
ATOM   2502 HD23 LEU A 743      67.320  55.180  64.520  1.00  0.00           H
ATOM   2503  C   LEU A 743      64.720  57.050  68.350  1.00  0.00           C
ATOM   2504  O   LEU A 743      65.390  56.790  69.330  1.00  0.00           O
ATOM   2505  N   PHE A 744      64.190  58.250  68.200  1.00  0.00           N
ATOM   2506  HN  PHE A 744      63.720  58.480  67.340  1.00  0.00           H
ATOM   2507  CA  PHE A 744      64.420  59.350  69.150  1.00  0.00           C
ATOM   2508  HA  PHE A 744      65.470  59.430  69.370  1.00  0.00           H
ATOM   2509  CB  PHE A 744      63.900  60.850  68.750  1.00  0.00           C
ATOM   2510  HB1 PHE A 744      63.930  61.430  69.690  1.00  0.00           H
ATOM   2511  HB2 PHE A 744      62.820  60.790  68.490  1.00  0.00           H
ATOM   2512  CG  PHE A 744      64.550  61.570  67.570  1.00  0.00           C
ATOM   2513  CD1 PHE A 744      63.990  62.730  66.990  1.00  0.00           C
ATOM   2514  HD1 PHE A 744      63.070  63.190  67.320  1.00  0.00           H
ATOM   2515  CE1 PHE A 744      64.640  63.410  65.890  1.00  0.00           C
ATOM   2516  HE1 PHE A 744      64.070  64.240  65.470  1.00  0.00           H
ATOM   2517  CZ  PHE A 744      65.820  62.870  65.400  1.00  0.00           C
ATOM   2518  HZ  PHE A 744      66.270  63.340  64.530  1.00  0.00           H
ATOM   2519  CD2 PHE A 744      65.770  61.110  67.000  1.00  0.00           C
ATOM   2520  HD2 PHE A 744      66.250  60.210  67.330  1.00  0.00           H
ATOM   2521  CE2 PHE A 744      66.380  61.730  65.920  1.00  0.00           C
ATOM   2522  HE2 PHE A 744      67.330  61.370  65.540  1.00  0.00           H
ATOM   2523  C   PHE A 744      63.900  59.010  70.540  1.00  0.00           C
ATOM   2524  O   PHE A 744      64.560  59.100  71.570  1.00  0.00           O
ATOM   2525  N   ASP A 745      62.710  58.490  70.570  1.00  0.00           N
ATOM   2526  HN  ASP A 745      62.210  58.320  69.720  1.00  0.00           H
ATOM   2527  CA  ASP A 745      61.950  58.180  71.790  1.00  0.00           C
ATOM   2528  HA  ASP A 745      61.890  59.080  72.390  1.00  0.00           H
ATOM   2529  CB  ASP A 745      60.480  57.830  71.390  1.00  0.00           C
ATOM   2530  HB1 ASP A 745      60.460  56.980  70.680  1.00  0.00           H
ATOM   2531  HB2 ASP A 745      60.040  58.730  70.910  1.00  0.00           H
ATOM   2532  CG  ASP A 745      59.660  57.470  72.570  1.00  0.00           C
ATOM   2533  OD1 ASP A 745      59.900  57.920  73.710  1.00  0.00           O
ATOM   2534  OD2 ASP A 745      58.660  56.690  72.360  1.00  0.00           O
ATOM   2535  C   ASP A 745      62.680  57.120  72.620  1.00  0.00           C
ATOM   2536  O   ASP A 745      63.070  57.290  73.770  1.00  0.00           O
ATOM   2537  N   LEU A 746      62.960  56.020  71.930  1.00  0.00           N
ATOM   2538  HN  LEU A 746      62.670  55.940  70.980  1.00  0.00           H
ATOM   2539  CA  LEU A 746      63.760  54.910  72.430  1.00  0.00           C
ATOM   2540  HA  LEU A 746      63.130  54.500  73.200  1.00  0.00           H
ATOM   2541  CB  LEU A 746      64.000  53.880  71.280  1.00  0.00           C
ATOM   2542  HB1 LEU A 746      64.950  54.280  70.870  1.00  0.00           H
ATOM   2543  HB2 LEU A 746      63.210  53.980  70.500  1.00  0.00           H
ATOM   2544  CG  LEU A 746      64.120  52.430  71.750  1.00  0.00           C
ATOM   2545  HG  LEU A 746      64.770  52.480  72.650  1.00  0.00           H
ATOM   2546  CD1 LEU A 746      62.780  51.830  72.200  1.00  0.00           C
ATOM   2547 HD11 LEU A 746      62.220  52.430  72.940  1.00  0.00           H
ATOM   2548 HD12 LEU A 746      62.890  50.760  72.500  1.00  0.00           H
ATOM   2549 HD13 LEU A 746      62.220  51.900  71.250  1.00  0.00           H
ATOM   2550  CD2 LEU A 746      64.720  51.460  70.690  1.00  0.00           C
ATOM   2551 HD21 LEU A 746      64.010  51.540  69.830  1.00  0.00           H
ATOM   2552 HD22 LEU A 746      64.820  50.490  71.220  1.00  0.00           H
ATOM   2553 HD23 LEU A 746      65.730  51.790  70.380  1.00  0.00           H
ATOM   2554  C   LEU A 746      65.200  55.360  72.930  1.00  0.00           C
ATOM   2555  O   LEU A 746      65.630  54.970  74.020  1.00  0.00           O
ATOM   2556  N   GLY A 747      65.990  56.210  72.230  1.00  0.00           N
ATOM   2557  HN  GLY A 747      65.630  56.560  71.370  1.00  0.00           H
ATOM   2558  CA  GLY A 747      67.300  56.580  72.660  1.00  0.00           C
ATOM   2559  HA1 GLY A 747      67.740  56.880  71.720  1.00  0.00           H
ATOM   2560  HA2 GLY A 747      67.800  55.730  73.100  1.00  0.00           H
ATOM   2561  C   GLY A 747      67.300  57.700  73.660  1.00  0.00           C
ATOM   2562  O   GLY A 747      68.170  57.700  74.550  1.00  0.00           O
ATOM   2563  N   GLU A 748      66.270  58.600  73.760  1.00  0.00           N
ATOM   2564  HN  GLU A 748      65.510  58.680  73.120  1.00  0.00           H
ATOM   2565  CA  GLU A 748      65.990  59.400  74.990  1.00  0.00           C
ATOM   2566  HA  GLU A 748      66.830  59.960  75.350  1.00  0.00           H
ATOM   2567  CB  GLU A 748      64.910  60.450  74.690  1.00  0.00           C
ATOM   2568  HB1 GLU A 748      64.050  59.870  74.310  1.00  0.00           H
ATOM   2569  HB2 GLU A 748      65.380  61.050  73.870  1.00  0.00           H
ATOM   2570  CG  GLU A 748      64.400  61.360  75.830  1.00  0.00           C
ATOM   2571  HG1 GLU A 748      65.230  61.990  76.200  1.00  0.00           H
ATOM   2572  HG2 GLU A 748      64.040  60.720  76.660  1.00  0.00           H
ATOM   2573  CD  GLU A 748      63.160  62.180  75.560  1.00  0.00           C
ATOM   2574  OE1 GLU A 748      63.210  63.410  75.740  1.00  0.00           O
ATOM   2575  OE2 GLU A 748      62.210  61.650  74.890  1.00  0.00           O
ATOM   2576  C   GLU A 748      65.600  58.540  76.160  1.00  0.00           C
ATOM   2577  O   GLU A 748      65.990  58.830  77.260  1.00  0.00           O
ATOM   2578  N   THR A 749      64.870  57.380  75.980  1.00  0.00           N
ATOM   2579  HN  THR A 749      64.510  57.100  75.090  1.00  0.00           H
ATOM   2580  CA  THR A 749      64.490  56.530  77.060  1.00  0.00           C
ATOM   2581  HA  THR A 749      64.060  57.110  77.870  1.00  0.00           H
ATOM   2582  CB  THR A 749      63.310  55.530  76.830  1.00  0.00           C
ATOM   2583  HB  THR A 749      63.670  54.600  76.360  1.00  0.00           H
ATOM   2584  OG1 THR A 749      62.180  56.210  76.190  1.00  0.00           O
ATOM   2585  HG1 THR A 749      62.590  56.840  75.600  1.00  0.00           H
ATOM   2586  CG2 THR A 749      62.820  55.070  78.130  1.00  0.00           C
ATOM   2587 HG21 THR A 749      61.830  54.600  77.940  1.00  0.00           H
ATOM   2588 HG22 THR A 749      62.720  55.910  78.860  1.00  0.00           H
ATOM   2589 HG23 THR A 749      63.600  54.400  78.520  1.00  0.00           H
ATOM   2590  C   THR A 749      65.710  55.850  77.680  1.00  0.00           C
ATOM   2591  O   THR A 749      65.920  55.870  78.910  1.00  0.00           O
ATOM   2592  N   TYR A 750      66.560  55.190  76.810  1.00  0.00           N
ATOM   2593  HN  TYR A 750      66.400  55.010  75.840  1.00  0.00           H
ATOM   2594  CA  TYR A 750      67.670  54.450  77.350  1.00  0.00           C
ATOM   2595  HA  TYR A 750      67.670  54.370  78.430  1.00  0.00           H
ATOM   2596  CB  TYR A 750      67.570  52.900  76.940  1.00  0.00           C
ATOM   2597  HB1 TYR A 750      68.130  52.470  77.800  1.00  0.00           H
ATOM   2598  HB2 TYR A 750      68.080  52.610  75.990  1.00  0.00           H
ATOM   2599  CG  TYR A 750      66.160  52.320  77.030  1.00  0.00           C
ATOM   2600  CD1 TYR A 750      65.590  51.920  78.220  1.00  0.00           C
ATOM   2601  HD1 TYR A 750      66.290  51.910  79.040  1.00  0.00           H
ATOM   2602  CE1 TYR A 750      64.220  51.560  78.360  1.00  0.00           C
ATOM   2603  HE1 TYR A 750      63.850  51.230  79.330  1.00  0.00           H
ATOM   2604  CZ  TYR A 750      63.440  51.480  77.190  1.00  0.00           C
ATOM   2605  OH  TYR A 750      62.050  51.120  77.270  1.00  0.00           O
ATOM   2606  HH  TYR A 750      61.840  51.160  78.210  1.00  0.00           H
ATOM   2607  CD2 TYR A 750      65.420  52.230  75.840  1.00  0.00           C
ATOM   2608  HD2 TYR A 750      65.880  52.640  74.950  1.00  0.00           H
ATOM   2609  CE2 TYR A 750      64.060  51.810  75.910  1.00  0.00           C
ATOM   2610  HE2 TYR A 750      63.450  51.740  75.020  1.00  0.00           H
ATOM   2611  C   TYR A 750      69.110  55.040  76.990  1.00  0.00           C
ATOM   2612  O   TYR A 750      69.650  54.800  75.910  1.00  0.00           O
ATOM   2613  N   ALA A 751      69.680  55.840  77.870  1.00  0.00           N
ATOM   2614  HN  ALA A 751      69.200  56.170  78.670  1.00  0.00           H
ATOM   2615  CA  ALA A 751      71.010  56.450  77.700  1.00  0.00           C
ATOM   2616  HA  ALA A 751      71.070  57.010  76.780  1.00  0.00           H
ATOM   2617  CB  ALA A 751      71.410  57.510  78.810  1.00  0.00           C
ATOM   2618  HB1 ALA A 751      72.090  58.300  78.410  1.00  0.00           H
ATOM   2619  HB2 ALA A 751      71.770  56.980  79.700  1.00  0.00           H
ATOM   2620  HB3 ALA A 751      70.510  58.090  79.120  1.00  0.00           H
ATOM   2621  C   ALA A 751      72.180  55.460  77.580  1.00  0.00           C
ATOM   2622  O   ALA A 751      73.140  55.580  76.810  1.00  0.00           O
ATOM   2623  N   ASP A 752      72.140  54.290  78.310  1.00  0.00           N
ATOM   2624  HN  ASP A 752      71.370  54.020  78.880  1.00  0.00           H
ATOM   2625  CA  ASP A 752      73.180  53.260  78.190  1.00  0.00           C
ATOM   2626  HA  ASP A 752      74.070  53.870  78.110  1.00  0.00           H
ATOM   2627  CB  ASP A 752      73.280  52.270  79.390  1.00  0.00           C
ATOM   2628  HB1 ASP A 752      74.090  51.530  79.300  1.00  0.00           H
ATOM   2629  HB2 ASP A 752      72.350  51.660  79.440  1.00  0.00           H
ATOM   2630  CG  ASP A 752      73.630  53.000  80.700  1.00  0.00           C
ATOM   2631  OD1 ASP A 752      74.210  54.140  80.700  1.00  0.00           O
ATOM   2632  OD2 ASP A 752      73.300  52.430  81.760  1.00  0.00           O
ATOM   2633  C   ASP A 752      73.150  52.480  76.930  1.00  0.00           C
ATOM   2634  O   ASP A 752      74.160  52.000  76.380  1.00  0.00           O
ATOM   2635  N   VAL A 753      71.930  52.330  76.340  1.00  0.00           N
ATOM   2636  HN  VAL A 753      71.180  52.770  76.810  1.00  0.00           H
ATOM   2637  CA  VAL A 753      71.680  51.580  75.120  1.00  0.00           C
ATOM   2638  HA  VAL A 753      72.560  51.000  74.880  1.00  0.00           H
ATOM   2639  CB  VAL A 753      70.460  50.630  75.300  1.00  0.00           C
ATOM   2640  HB  VAL A 753      69.540  51.060  74.850  1.00  0.00           H
ATOM   2641  CG1 VAL A 753      70.810  49.360  74.580  1.00  0.00           C
ATOM   2642 HG11 VAL A 753      71.000  49.660  73.530  1.00  0.00           H
ATOM   2643 HG12 VAL A 753      69.960  48.680  74.790  1.00  0.00           H
ATOM   2644 HG13 VAL A 753      71.730  48.870  74.960  1.00  0.00           H
ATOM   2645  CG2 VAL A 753      70.120  50.410  76.840  1.00  0.00           C
ATOM   2646 HG21 VAL A 753      71.040  50.010  77.330  1.00  0.00           H
ATOM   2647 HG22 VAL A 753      69.420  49.580  77.020  1.00  0.00           H
ATOM   2648 HG23 VAL A 753      69.870  51.350  77.390  1.00  0.00           H
ATOM   2649  C   VAL A 753      71.460  52.510  73.870  1.00  0.00           C
ATOM   2650  O   VAL A 753      71.200  51.960  72.790  1.00  0.00           O
ATOM   2651  N   LEU A 754      71.660  53.870  73.970  1.00  0.00           N
ATOM   2652  HN  LEU A 754      71.680  54.220  74.900  1.00  0.00           H
ATOM   2653  CA  LEU A 754      71.550  54.800  72.830  1.00  0.00           C
ATOM   2654  HA  LEU A 754      70.560  54.670  72.420  1.00  0.00           H
ATOM   2655  CB  LEU A 754      71.590  56.260  73.440  1.00  0.00           C
ATOM   2656  HB1 LEU A 754      72.570  56.300  73.950  1.00  0.00           H
ATOM   2657  HB2 LEU A 754      70.860  56.240  74.280  1.00  0.00           H
ATOM   2658  CG  LEU A 754      71.460  57.440  72.470  1.00  0.00           C
ATOM   2659  HG  LEU A 754      70.620  57.250  71.750  1.00  0.00           H
ATOM   2660  CD1 LEU A 754      71.170  58.750  73.190  1.00  0.00           C
ATOM   2661 HD11 LEU A 754      71.890  58.960  74.010  1.00  0.00           H
ATOM   2662 HD12 LEU A 754      70.130  58.710  73.570  1.00  0.00           H
ATOM   2663 HD13 LEU A 754      71.240  59.620  72.500  1.00  0.00           H
ATOM   2664  CD2 LEU A 754      72.620  57.730  71.490  1.00  0.00           C
ATOM   2665 HD21 LEU A 754      73.580  57.620  72.050  1.00  0.00           H
ATOM   2666 HD22 LEU A 754      72.610  58.770  71.100  1.00  0.00           H
ATOM   2667 HD23 LEU A 754      72.690  57.010  70.640  1.00  0.00           H
ATOM   2668  C   LEU A 754      72.490  54.610  71.670  1.00  0.00           C
ATOM   2669  O   LEU A 754      72.110  54.430  70.500  1.00  0.00           O
ATOM   2670  N   PHE A 755      73.790  54.530  71.960  1.00  0.00           N
ATOM   2671  HN  PHE A 755      74.190  54.730  72.850  1.00  0.00           H
ATOM   2672  CA  PHE A 755      74.740  54.360  70.850  1.00  0.00           C
ATOM   2673  HA  PHE A 755      74.530  55.210  70.220  1.00  0.00           H
ATOM   2674  CB  PHE A 755      76.160  54.380  71.380  1.00  0.00           C
ATOM   2675  HB1 PHE A 755      76.930  53.990  70.690  1.00  0.00           H
ATOM   2676  HB2 PHE A 755      76.210  53.700  72.260  1.00  0.00           H
ATOM   2677  CG  PHE A 755      76.590  55.740  71.930  1.00  0.00           C
ATOM   2678  CD1 PHE A 755      76.450  56.000  73.340  1.00  0.00           C
ATOM   2679  HD1 PHE A 755      75.970  55.310  74.020  1.00  0.00           H
ATOM   2680  CE1 PHE A 755      76.680  57.340  73.810  1.00  0.00           C
ATOM   2681  HE1 PHE A 755      76.560  57.450  74.880  1.00  0.00           H
ATOM   2682  CZ  PHE A 755      77.280  58.230  72.970  1.00  0.00           C
ATOM   2683  HZ  PHE A 755      77.440  59.240  73.320  1.00  0.00           H
ATOM   2684  CD2 PHE A 755      77.230  56.660  71.140  1.00  0.00           C
ATOM   2685  HD2 PHE A 755      77.290  56.500  70.070  1.00  0.00           H
ATOM   2686  CE2 PHE A 755      77.540  57.950  71.610  1.00  0.00           C
ATOM   2687  HE2 PHE A 755      77.990  58.660  70.930  1.00  0.00           H
ATOM   2688  C   PHE A 755      74.490  53.070  69.990  1.00  0.00           C
ATOM   2689  O   PHE A 755      74.570  53.050  68.760  1.00  0.00           O
ATOM   2690  N   TRP A 756      74.090  52.030  70.700  1.00  0.00           N
ATOM   2691  HN  TRP A 756      74.150  52.150  71.690  1.00  0.00           H
ATOM   2692  CA  TRP A 756      73.710  50.740  70.270  1.00  0.00           C
ATOM   2693  HA  TRP A 756      74.460  50.490  69.530  1.00  0.00           H
ATOM   2694  CB  TRP A 756      73.620  49.720  71.470  1.00  0.00           C
ATOM   2695  HB1 TRP A 756      72.770  49.990  72.150  1.00  0.00           H
ATOM   2696  HB2 TRP A 756      74.520  49.840  72.120  1.00  0.00           H
ATOM   2697  CG  TRP A 756      73.540  48.280  71.140  1.00  0.00           C
ATOM   2698  CD1 TRP A 756      72.610  47.350  71.480  1.00  0.00           C
ATOM   2699  HD1 TRP A 756      71.750  47.630  72.060  1.00  0.00           H
ATOM   2700  NE1 TRP A 756      72.900  46.130  70.880  1.00  0.00           N
ATOM   2701  HE1 TRP A 756      72.430  45.310  71.090  1.00  0.00           H
ATOM   2702  CE2 TRP A 756      74.050  46.300  70.160  1.00  0.00           C
ATOM   2703  CD2 TRP A 756      74.560  47.650  70.390  1.00  0.00           C
ATOM   2704  CE3 TRP A 756      75.700  48.060  69.710  1.00  0.00           C
ATOM   2705  HE3 TRP A 756      76.080  49.060  69.850  1.00  0.00           H
ATOM   2706  CZ3 TRP A 756      76.450  47.130  68.960  1.00  0.00           C
ATOM   2707  HZ3 TRP A 756      77.400  47.400  68.550  1.00  0.00           H
ATOM   2708  CZ2 TRP A 756      74.790  45.330  69.430  1.00  0.00           C
ATOM   2709  HZ2 TRP A 756      74.470  44.310  69.290  1.00  0.00           H
ATOM   2710  CH2 TRP A 756      75.990  45.830  68.840  1.00  0.00           C
ATOM   2711  HH2 TRP A 756      76.710  45.210  68.320  1.00  0.00           H
ATOM   2712  C   TRP A 756      72.360  50.700  69.470  1.00  0.00           C
ATOM   2713  O   TRP A 756      72.280  50.030  68.430  1.00  0.00           O
ATOM   2714  N   CYS A 757      71.340  51.530  69.840  1.00  0.00           N
ATOM   2715  HN  CYS A 757      71.440  52.160  70.600  1.00  0.00           H
ATOM   2716  CA  CYS A 757      70.180  51.870  68.990  1.00  0.00           C
ATOM   2717  HA  CYS A 757      69.720  50.910  68.840  1.00  0.00           H
ATOM   2718  CB  CYS A 757      69.180  52.730  69.810  1.00  0.00           C
ATOM   2719  HB1 CYS A 757      68.390  53.100  69.120  1.00  0.00           H
ATOM   2720  HB2 CYS A 757      69.660  53.680  70.120  1.00  0.00           H
ATOM   2721  SG  CYS A 757      68.500  51.790  71.260  1.00  0.00           S
ATOM   2722  HG1 CYS A 757      69.700  51.380  71.660  1.00  0.00           H
ATOM   2723  C   CYS A 757      70.470  52.540  67.710  1.00  0.00           C
ATOM   2724  O   CYS A 757      69.860  52.170  66.700  1.00  0.00           O
ATOM   2725  N   VAL A 758      71.350  53.500  67.650  1.00  0.00           N
ATOM   2726  HN  VAL A 758      71.750  53.880  68.480  1.00  0.00           H
ATOM   2727  CA  VAL A 758      71.860  53.990  66.390  1.00  0.00           C
ATOM   2728  HA  VAL A 758      71.010  54.330  65.830  1.00  0.00           H
ATOM   2729  CB  VAL A 758      72.660  55.250  66.660  1.00  0.00           C
ATOM   2730  HB  VAL A 758      73.590  54.960  67.210  1.00  0.00           H
ATOM   2731  CG1 VAL A 758      73.140  55.860  65.320  1.00  0.00           C
ATOM   2732 HG11 VAL A 758      73.690  56.780  65.610  1.00  0.00           H
ATOM   2733 HG12 VAL A 758      72.210  56.090  64.770  1.00  0.00           H
ATOM   2734 HG13 VAL A 758      73.780  55.120  64.800  1.00  0.00           H
ATOM   2735  CG2 VAL A 758      71.880  56.230  67.540  1.00  0.00           C
ATOM   2736 HG21 VAL A 758      71.780  55.820  68.560  1.00  0.00           H
ATOM   2737 HG22 VAL A 758      70.820  56.250  67.210  1.00  0.00           H
ATOM   2738 HG23 VAL A 758      72.300  57.270  67.540  1.00  0.00           H
ATOM   2739  C   VAL A 758      72.650  53.020  65.510  1.00  0.00           C
ATOM   2740  O   VAL A 758      72.340  52.890  64.320  1.00  0.00           O
ATOM   2741  N   ILE A 759      73.630  52.240  66.070  1.00  0.00           N
ATOM   2742  HN  ILE A 759      73.800  52.290  67.050  1.00  0.00           H
ATOM   2743  CA  ILE A 759      74.400  51.250  65.330  1.00  0.00           C
ATOM   2744  HA  ILE A 759      74.980  51.850  64.650  1.00  0.00           H
ATOM   2745  CB  ILE A 759      75.390  50.520  66.290  1.00  0.00           C
ATOM   2746  HB  ILE A 759      74.920  50.280  67.270  1.00  0.00           H
ATOM   2747  CG2 ILE A 759      76.070  49.240  65.670  1.00  0.00           C
ATOM   2748 HG21 ILE A 759      76.930  48.900  66.300  1.00  0.00           H
ATOM   2749 HG22 ILE A 759      76.340  49.470  64.620  1.00  0.00           H
ATOM   2750 HG23 ILE A 759      75.280  48.470  65.790  1.00  0.00           H
ATOM   2751  CG1 ILE A 759      76.460  51.620  66.590  1.00  0.00           C
ATOM   2752 HG11 ILE A 759      75.990  52.600  66.830  1.00  0.00           H
ATOM   2753 HG12 ILE A 759      77.070  51.680  65.670  1.00  0.00           H
ATOM   2754  CD  ILE A 759      77.300  51.190  67.810  1.00  0.00           C
ATOM   2755  HD1 ILE A 759      76.550  50.990  68.600  1.00  0.00           H
ATOM   2756  HD2 ILE A 759      77.970  52.040  68.090  1.00  0.00           H
ATOM   2757  HD3 ILE A 759      77.830  50.250  67.570  1.00  0.00           H
ATOM   2758  C   ILE A 759      73.500  50.220  64.570  1.00  0.00           C
ATOM   2759  O   ILE A 759      73.610  49.940  63.360  1.00  0.00           O
ATOM   2760  N   LEU A 760      72.540  49.660  65.320  1.00  0.00           N
ATOM   2761  HN  LEU A 760      72.470  49.860  66.300  1.00  0.00           H
ATOM   2762  CA  LEU A 760      71.510  48.810  64.760  1.00  0.00           C
ATOM   2763  HA  LEU A 760      71.980  47.990  64.220  1.00  0.00           H
ATOM   2764  CB  LEU A 760      70.710  48.210  65.920  1.00  0.00           C
ATOM   2765  HB1 LEU A 760      69.820  47.720  65.490  1.00  0.00           H
ATOM   2766  HB2 LEU A 760      70.320  49.080  66.500  1.00  0.00           H
ATOM   2767  CG  LEU A 760      71.450  47.200  66.870  1.00  0.00           C
ATOM   2768  HG  LEU A 760      72.360  47.720  67.250  1.00  0.00           H
ATOM   2769  CD1 LEU A 760      70.530  46.780  68.120  1.00  0.00           C
ATOM   2770 HD11 LEU A 760      70.300  47.650  68.780  1.00  0.00           H
ATOM   2771 HD12 LEU A 760      71.050  45.990  68.690  1.00  0.00           H
ATOM   2772 HD13 LEU A 760      69.590  46.320  67.720  1.00  0.00           H
ATOM   2773  CD2 LEU A 760      71.950  45.910  66.170  1.00  0.00           C
ATOM   2774 HD21 LEU A 760      71.140  45.400  65.580  1.00  0.00           H
ATOM   2775 HD22 LEU A 760      72.290  45.280  67.020  1.00  0.00           H
ATOM   2776 HD23 LEU A 760      72.750  46.060  65.410  1.00  0.00           H
ATOM   2777  C   LEU A 760      70.600  49.440  63.740  1.00  0.00           C
ATOM   2778  O   LEU A 760      70.400  48.830  62.690  1.00  0.00           O
ATOM   2779  N   PHE A 761      70.110  50.690  63.880  1.00  0.00           N
ATOM   2780  HN  PHE A 761      70.360  51.150  64.730  1.00  0.00           H
ATOM   2781  CA  PHE A 761      69.330  51.350  62.880  1.00  0.00           C
ATOM   2782  HA  PHE A 761      68.390  50.840  62.730  1.00  0.00           H
ATOM   2783  CB  PHE A 761      68.820  52.670  63.460  1.00  0.00           C
ATOM   2784  HB1 PHE A 761      69.660  53.330  63.770  1.00  0.00           H
ATOM   2785  HB2 PHE A 761      68.270  52.380  64.380  1.00  0.00           H
ATOM   2786  CG  PHE A 761      68.010  53.550  62.530  1.00  0.00           C
ATOM   2787  CD1 PHE A 761      66.620  53.300  62.360  1.00  0.00           C
ATOM   2788  HD1 PHE A 761      66.240  52.400  62.830  1.00  0.00           H
ATOM   2789  CE1 PHE A 761      65.730  54.120  61.620  1.00  0.00           C
ATOM   2790  HE1 PHE A 761      64.680  53.960  61.490  1.00  0.00           H
ATOM   2791  CZ  PHE A 761      66.330  55.260  61.030  1.00  0.00           C
ATOM   2792  HZ  PHE A 761      65.690  55.820  60.360  1.00  0.00           H
ATOM   2793  CD2 PHE A 761      68.490  54.690  61.920  1.00  0.00           C
ATOM   2794  HD2 PHE A 761      69.490  55.070  62.070  1.00  0.00           H
ATOM   2795  CE2 PHE A 761      67.680  55.620  61.230  1.00  0.00           C
ATOM   2796  HE2 PHE A 761      68.210  56.380  60.690  1.00  0.00           H
ATOM   2797  C   PHE A 761      70.020  51.540  61.500  1.00  0.00           C
ATOM   2798  O   PHE A 761      69.620  51.000  60.420  1.00  0.00           O
ATOM   2799  N   PHE A 762      71.140  52.290  61.550  1.00  0.00           N
ATOM   2800  HN  PHE A 762      71.560  52.610  62.400  1.00  0.00           H
ATOM   2801  CA  PHE A 762      72.010  52.350  60.400  1.00  0.00           C
ATOM   2802  HA  PHE A 762      71.540  52.830  59.550  1.00  0.00           H
ATOM   2803  CB  PHE A 762      73.220  53.340  60.760  1.00  0.00           C
ATOM   2804  HB1 PHE A 762      74.030  53.290  60.000  1.00  0.00           H
ATOM   2805  HB2 PHE A 762      73.650  52.920  61.690  1.00  0.00           H
ATOM   2806  CG  PHE A 762      72.690  54.750  60.870  1.00  0.00           C
ATOM   2807  CD1 PHE A 762      71.890  55.290  59.800  1.00  0.00           C
ATOM   2808  HD1 PHE A 762      71.780  54.730  58.890  1.00  0.00           H
ATOM   2809  CE1 PHE A 762      71.230  56.510  59.930  1.00  0.00           C
ATOM   2810  HE1 PHE A 762      70.560  56.730  59.120  1.00  0.00           H
ATOM   2811  CZ  PHE A 762      71.600  57.370  60.930  1.00  0.00           C
ATOM   2812  HZ  PHE A 762      71.240  58.390  60.900  1.00  0.00           H
ATOM   2813  CD2 PHE A 762      72.930  55.620  61.940  1.00  0.00           C
ATOM   2814  HD2 PHE A 762      73.540  55.360  62.780  1.00  0.00           H
ATOM   2815  CE2 PHE A 762      72.380  56.900  62.010  1.00  0.00           C
ATOM   2816  HE2 PHE A 762      72.550  57.500  62.890  1.00  0.00           H
ATOM   2817  C   PHE A 762      72.660  51.160  59.690  1.00  0.00           C
ATOM   2818  O   PHE A 762      72.660  51.070  58.480  1.00  0.00           O
ATOM   2819  N   THR A 763      73.270  50.200  60.420  1.00  0.00           N
ATOM   2820  HN  THR A 763      73.210  50.280  61.420  1.00  0.00           H
ATOM   2821  CA  THR A 763      73.850  48.990  59.720  1.00  0.00           C
ATOM   2822  HA  THR A 763      74.570  49.240  58.960  1.00  0.00           H
ATOM   2823  CB  THR A 763      74.770  48.130  60.720  1.00  0.00           C
ATOM   2824  HB  THR A 763      74.140  47.440  61.320  1.00  0.00           H
ATOM   2825  OG1 THR A 763      75.440  48.980  61.650  1.00  0.00           O
ATOM   2826  HG1 THR A 763      74.770  49.400  62.190  1.00  0.00           H
ATOM   2827  CG2 THR A 763      75.760  47.230  59.980  1.00  0.00           C
ATOM   2828 HG21 THR A 763      75.290  46.390  59.440  1.00  0.00           H
ATOM   2829 HG22 THR A 763      76.520  46.900  60.720  1.00  0.00           H
ATOM   2830 HG23 THR A 763      76.160  47.900  59.190  1.00  0.00           H
ATOM   2831  C   THR A 763      72.720  48.150  59.170  1.00  0.00           C
ATOM   2832  O   THR A 763      72.930  47.520  58.160  1.00  0.00           O
ATOM   2833  N   THR A 764      71.550  48.110  59.840  1.00  0.00           N
ATOM   2834  HN  THR A 764      71.370  48.590  60.700  1.00  0.00           H
ATOM   2835  CA  THR A 764      70.370  47.440  59.200  1.00  0.00           C
ATOM   2836  HA  THR A 764      70.570  46.410  58.900  1.00  0.00           H
ATOM   2837  CB  THR A 764      69.090  47.480  60.130  1.00  0.00           C
ATOM   2838  HB  THR A 764      68.990  48.550  60.430  1.00  0.00           H
ATOM   2839  OG1 THR A 764      69.250  46.770  61.300  1.00  0.00           O
ATOM   2840  HG1 THR A 764      69.680  47.370  61.920  1.00  0.00           H
ATOM   2841  CG2 THR A 764      67.830  46.890  59.460  1.00  0.00           C
ATOM   2842 HG21 THR A 764      68.100  45.820  59.270  1.00  0.00           H
ATOM   2843 HG22 THR A 764      67.700  47.380  58.470  1.00  0.00           H
ATOM   2844 HG23 THR A 764      66.960  46.980  60.140  1.00  0.00           H
ATOM   2845  C   THR A 764      70.060  48.130  57.870  1.00  0.00           C
ATOM   2846  O   THR A 764      69.900  47.520  56.820  1.00  0.00           O
ATOM   2847  N   PHE A 765      69.960  49.470  57.910  1.00  0.00           N
ATOM   2848  HN  PHE A 765      70.020  49.970  58.770  1.00  0.00           H
ATOM   2849  CA  PHE A 765      69.630  50.240  56.670  1.00  0.00           C
ATOM   2850  HA  PHE A 765      68.700  49.830  56.300  1.00  0.00           H
ATOM   2851  CB  PHE A 765      69.360  51.740  56.900  1.00  0.00           C
ATOM   2852  HB1 PHE A 765      70.210  52.170  57.470  1.00  0.00           H
ATOM   2853  HB2 PHE A 765      68.490  51.780  57.590  1.00  0.00           H
ATOM   2854  CG  PHE A 765      69.130  52.660  55.690  1.00  0.00           C
ATOM   2855  CD1 PHE A 765      68.210  52.280  54.750  1.00  0.00           C
ATOM   2856  HD1 PHE A 765      67.790  51.290  54.820  1.00  0.00           H
ATOM   2857  CE1 PHE A 765      67.850  53.110  53.670  1.00  0.00           C
ATOM   2858  HE1 PHE A 765      67.030  52.800  53.050  1.00  0.00           H
ATOM   2859  CZ  PHE A 765      68.380  54.410  53.600  1.00  0.00           C
ATOM   2860  HZ  PHE A 765      68.030  55.040  52.800  1.00  0.00           H
ATOM   2861  CD2 PHE A 765      69.740  54.000  55.540  1.00  0.00           C
ATOM   2862  HD2 PHE A 765      70.430  54.320  56.300  1.00  0.00           H
ATOM   2863  CE2 PHE A 765      69.420  54.770  54.490  1.00  0.00           C
ATOM   2864  HE2 PHE A 765      69.910  55.730  54.460  1.00  0.00           H
ATOM   2865  C   PHE A 765      70.640  50.060  55.510  1.00  0.00           C
ATOM   2866  O   PHE A 765      70.320  49.740  54.350  1.00  0.00           O
ATOM   2867  N   PHE A 766      71.850  50.220  55.910  1.00  0.00           N
ATOM   2868  HN  PHE A 766      72.070  50.560  56.820  1.00  0.00           H
ATOM   2869  CA  PHE A 766      72.920  50.210  54.930  1.00  0.00           C
ATOM   2870  HA  PHE A 766      72.650  50.790  54.070  1.00  0.00           H
ATOM   2871  CB  PHE A 766      74.270  50.810  55.380  1.00  0.00           C
ATOM   2872  HB1 PHE A 766      75.150  50.810  54.680  1.00  0.00           H
ATOM   2873  HB2 PHE A 766      74.600  50.280  56.290  1.00  0.00           H
ATOM   2874  CG  PHE A 766      74.190  52.240  55.830  1.00  0.00           C
ATOM   2875  CD1 PHE A 766      74.830  52.830  56.920  1.00  0.00           C
ATOM   2876  HD1 PHE A 766      75.320  52.120  57.580  1.00  0.00           H
ATOM   2877  CE1 PHE A 766      74.760  54.140  57.240  1.00  0.00           C
ATOM   2878  HE1 PHE A 766      75.190  54.590  58.130  1.00  0.00           H
ATOM   2879  CZ  PHE A 766      73.980  54.960  56.430  1.00  0.00           C
ATOM   2880  HZ  PHE A 766      73.980  56.010  56.680  1.00  0.00           H
ATOM   2881  CD2 PHE A 766      73.410  53.190  55.020  1.00  0.00           C
ATOM   2882  HD2 PHE A 766      72.830  52.930  54.150  1.00  0.00           H
ATOM   2883  CE2 PHE A 766      73.330  54.520  55.330  1.00  0.00           C
ATOM   2884  HE2 PHE A 766      72.680  55.170  54.760  1.00  0.00           H
ATOM   2885  C   PHE A 766      73.310  48.780  54.460  1.00  0.00           C
ATOM   2886  O   PHE A 766      73.840  48.570  53.350  1.00  0.00           O
ATOM   2887  N   LEU A 767      73.300  47.750  55.330  1.00  0.00           N
ATOM   2888  HN  LEU A 767      72.860  47.860  56.210  1.00  0.00           H
ATOM   2889  CA  LEU A 767      73.630  46.390  54.910  1.00  0.00           C
ATOM   2890  HA  LEU A 767      74.490  46.450  54.260  1.00  0.00           H
ATOM   2891  CB  LEU A 767      73.910  45.460  56.180  1.00  0.00           C
ATOM   2892  HB1 LEU A 767      73.080  45.640  56.900  1.00  0.00           H
ATOM   2893  HB2 LEU A 767      74.840  45.980  56.490  1.00  0.00           H
ATOM   2894  CG  LEU A 767      74.250  43.940  55.990  1.00  0.00           C
ATOM   2895  HG  LEU A 767      73.410  43.520  55.410  1.00  0.00           H
ATOM   2896  CD1 LEU A 767      75.540  43.710  55.090  1.00  0.00           C
ATOM   2897 HD11 LEU A 767      75.220  44.170  54.130  1.00  0.00           H
ATOM   2898 HD12 LEU A 767      75.780  42.640  54.940  1.00  0.00           H
ATOM   2899 HD13 LEU A 767      76.410  44.190  55.580  1.00  0.00           H
ATOM   2900  CD2 LEU A 767      74.500  43.250  57.430  1.00  0.00           C
ATOM   2901 HD21 LEU A 767      75.100  44.040  57.940  1.00  0.00           H
ATOM   2902 HD22 LEU A 767      75.090  42.340  57.240  1.00  0.00           H
ATOM   2903 HD23 LEU A 767      73.500  43.160  57.900  1.00  0.00           H
ATOM   2904  C   LEU A 767      72.470  45.820  54.160  1.00  0.00           C
ATOM   2905  O   LEU A 767      72.760  45.140  53.160  1.00  0.00           O
ATOM   2906  N   SER A 768      71.190  46.110  54.440  1.00  0.00           N
ATOM   2907  HN  SER A 768      70.890  46.600  55.260  1.00  0.00           H
ATOM   2908  CA  SER A 768      70.040  45.630  53.640  1.00  0.00           C
ATOM   2909  HA  SER A 768      70.040  44.550  53.580  1.00  0.00           H
ATOM   2910  CB  SER A 768      68.740  46.010  54.350  1.00  0.00           C
ATOM   2911  HB1 SER A 768      68.430  47.060  54.170  1.00  0.00           H
ATOM   2912  HB2 SER A 768      68.650  45.900  55.450  1.00  0.00           H
ATOM   2913  OG  SER A 768      67.760  45.050  53.850  1.00  0.00           O
ATOM   2914  HG1 SER A 768      67.580  45.210  52.920  1.00  0.00           H
ATOM   2915  C   SER A 768      70.060  46.250  52.270  1.00  0.00           C
ATOM   2916  O   SER A 768      69.850  45.530  51.270  1.00  0.00           O
ATOM   2917  N   SER A 769      70.440  47.560  52.200  1.00  0.00           N
ATOM   2918  HN  SER A 769      70.640  48.020  53.060  1.00  0.00           H
ATOM   2919  CA  SER A 769      70.550  48.160  50.960  1.00  0.00           C
ATOM   2920  HA  SER A 769      69.730  47.990  50.280  1.00  0.00           H
ATOM   2921  CB  SER A 769      70.740  49.620  50.990  1.00  0.00           C
ATOM   2922  HB1 SER A 769      70.780  50.140  50.010  1.00  0.00           H
ATOM   2923  HB2 SER A 769      71.680  49.870  51.540  1.00  0.00           H
ATOM   2924  OG  SER A 769      69.610  50.230  51.600  1.00  0.00           O
ATOM   2925  HG1 SER A 769      69.920  50.390  52.500  1.00  0.00           H
ATOM   2926  C   SER A 769      71.760  47.700  50.250  1.00  0.00           C
ATOM   2927  O   SER A 769      71.720  47.600  49.000  1.00  0.00           O
ATOM   2928  N   PHE A 770      72.860  47.350  50.950  1.00  0.00           N
ATOM   2929  HN  PHE A 770      72.960  47.540  51.920  1.00  0.00           H
ATOM   2930  CA  PHE A 770      74.000  46.750  50.220  1.00  0.00           C
ATOM   2931  HA  PHE A 770      74.230  47.400  49.390  1.00  0.00           H
ATOM   2932  CB  PHE A 770      75.210  46.870  51.240  1.00  0.00           C
ATOM   2933  HB1 PHE A 770      74.930  46.260  52.120  1.00  0.00           H
ATOM   2934  HB2 PHE A 770      75.310  47.940  51.530  1.00  0.00           H
ATOM   2935  CG  PHE A 770      76.480  46.340  50.670  1.00  0.00           C
ATOM   2936  CD1 PHE A 770      76.940  45.060  50.930  1.00  0.00           C
ATOM   2937  HD1 PHE A 770      76.360  44.490  51.650  1.00  0.00           H
ATOM   2938  CE1 PHE A 770      78.190  44.610  50.440  1.00  0.00           C
ATOM   2939  HE1 PHE A 770      78.500  43.600  50.640  1.00  0.00           H
ATOM   2940  CZ  PHE A 770      79.030  45.470  49.750  1.00  0.00           C
ATOM   2941  HZ  PHE A 770      79.970  45.140  49.350  1.00  0.00           H
ATOM   2942  CD2 PHE A 770      77.360  47.250  49.920  1.00  0.00           C
ATOM   2943  HD2 PHE A 770      77.040  48.190  49.510  1.00  0.00           H
ATOM   2944  CE2 PHE A 770      78.630  46.750  49.510  1.00  0.00           C
ATOM   2945  HE2 PHE A 770      79.350  47.370  48.990  1.00  0.00           H
ATOM   2946  C   PHE A 770      73.730  45.380  49.600  1.00  0.00           C
ATOM   2947  O   PHE A 770      74.090  45.210  48.450  1.00  0.00           O
ATOM   2948  N   LEU A 771      73.100  44.400  50.310  1.00  0.00           N
ATOM   2949  HN  LEU A 771      72.650  44.630  51.180  1.00  0.00           H
ATOM   2950  CA  LEU A 771      72.750  43.110  49.750  1.00  0.00           C
ATOM   2951  HA  LEU A 771      73.630  42.690  49.270  1.00  0.00           H
ATOM   2952  CB  LEU A 771      72.120  42.220  50.840  1.00  0.00           C
ATOM   2953  HB1 LEU A 771      71.710  41.300  50.370  1.00  0.00           H
ATOM   2954  HB2 LEU A 771      71.190  42.720  51.160  1.00  0.00           H
ATOM   2955  CG  LEU A 771      73.030  41.940  52.050  1.00  0.00           C
ATOM   2956  HG  LEU A 771      73.540  42.900  52.270  1.00  0.00           H
ATOM   2957  CD1 LEU A 771      72.260  41.570  53.310  1.00  0.00           C
ATOM   2958 HD11 LEU A 771      71.600  42.420  53.570  1.00  0.00           H
ATOM   2959 HD12 LEU A 771      72.920  41.270  54.150  1.00  0.00           H
ATOM   2960 HD13 LEU A 771      71.760  40.620  52.980  1.00  0.00           H
ATOM   2961  CD2 LEU A 771      74.160  40.890  51.790  1.00  0.00           C
ATOM   2962 HD21 LEU A 771      74.730  41.290  50.940  1.00  0.00           H
ATOM   2963 HD22 LEU A 771      73.690  39.890  51.640  1.00  0.00           H
ATOM   2964 HD23 LEU A 771      74.840  40.920  52.670  1.00  0.00           H
ATOM   2965  C   LEU A 771      71.780  43.090  48.540  1.00  0.00           C
ATOM   2966  O   LEU A 771      72.060  42.350  47.580  1.00  0.00           O
ATOM   2967  N   LYS A 772      70.720  43.940  48.500  1.00  0.00           N
ATOM   2968  HN  LYS A 772      70.480  44.550  49.250  1.00  0.00           H
ATOM   2969  CA  LYS A 772      69.870  43.970  47.330  1.00  0.00           C
ATOM   2970  HA  LYS A 772      69.470  42.980  47.150  1.00  0.00           H
ATOM   2971  CB  LYS A 772      68.620  44.840  47.760  1.00  0.00           C
ATOM   2972  HB1 LYS A 772      69.080  45.640  48.390  1.00  0.00           H
ATOM   2973  HB2 LYS A 772      68.190  44.200  48.570  1.00  0.00           H
ATOM   2974  CG  LYS A 772      67.520  45.380  46.760  1.00  0.00           C
ATOM   2975  HG1 LYS A 772      68.090  45.650  45.840  1.00  0.00           H
ATOM   2976  HG2 LYS A 772      66.990  46.200  47.270  1.00  0.00           H
ATOM   2977  CD  LYS A 772      66.480  44.310  46.420  1.00  0.00           C
ATOM   2978  HD1 LYS A 772      65.690  44.480  47.170  1.00  0.00           H
ATOM   2979  HD2 LYS A 772      66.930  43.310  46.610  1.00  0.00           H
ATOM   2980  CE  LYS A 772      65.960  44.430  44.960  1.00  0.00           C
ATOM   2981  HE1 LYS A 772      65.800  45.510  44.750  1.00  0.00           H
ATOM   2982  HE2 LYS A 772      64.980  43.950  44.800  1.00  0.00           H
ATOM   2983  NZ  LYS A 772      66.910  43.920  43.880  1.00  0.00           N
ATOM   2984  HZ1 LYS A 772      67.610  43.280  44.290  1.00  0.00           H
ATOM   2985  HZ2 LYS A 772      67.370  44.770  43.490  1.00  0.00           H
ATOM   2986  HZ3 LYS A 772      66.340  43.450  43.160  1.00  0.00           H
ATOM   2987  C   LYS A 772      70.450  44.510  46.080  1.00  0.00           C
ATOM   2988  O   LYS A 772      70.090  44.160  44.940  1.00  0.00           O
ATOM   2989  N   GLN A 773      71.370  45.440  46.270  1.00  0.00           N
ATOM   2990  HN  GLN A 773      71.660  45.740  47.170  1.00  0.00           H
ATOM   2991  CA  GLN A 773      72.020  46.080  45.140  1.00  0.00           C
ATOM   2992  HA  GLN A 773      71.430  46.110  44.230  1.00  0.00           H
ATOM   2993  CB  GLN A 773      72.370  47.600  45.380  1.00  0.00           C
ATOM   2994  HB1 GLN A 773      72.810  48.040  44.460  1.00  0.00           H
ATOM   2995  HB2 GLN A 773      73.050  47.710  46.250  1.00  0.00           H
ATOM   2996  CG  GLN A 773      71.100  48.490  45.580  1.00  0.00           C
ATOM   2997  HG1 GLN A 773      71.320  49.580  45.630  1.00  0.00           H
ATOM   2998  HG2 GLN A 773      70.650  48.230  46.560  1.00  0.00           H
ATOM   2999  CD  GLN A 773      69.880  48.450  44.640  1.00  0.00           C
ATOM   3000  OE1 GLN A 773      68.840  48.090  45.150  1.00  0.00           O
ATOM   3001  NE2 GLN A 773      69.900  48.890  43.320  1.00  0.00           N
ATOM   3002 HE21 GLN A 773      69.060  48.800  42.780  1.00  0.00           H
ATOM   3003 HE22 GLN A 773      70.780  49.200  42.950  1.00  0.00           H
ATOM   3004  C   GLN A 773      73.250  45.250  44.560  1.00  0.00           C
ATOM   3005  O   GLN A 773      74.060  45.680  43.770  1.00  0.00           O
ATOM   3006  N   PHE A 774      73.340  43.910  44.860  1.00  0.00           N
ATOM   3007  HN  PHE A 774      72.810  43.320  45.470  1.00  0.00           H
ATOM   3008  CA  PHE A 774      74.340  43.060  44.210  1.00  0.00           C
ATOM   3009  HA  PHE A 774      75.270  43.590  44.040  1.00  0.00           H
ATOM   3010  CB  PHE A 774      74.660  41.720  44.900  1.00  0.00           C
ATOM   3011  HB1 PHE A 774      75.340  41.000  44.400  1.00  0.00           H
ATOM   3012  HB2 PHE A 774      73.690  41.240  45.140  1.00  0.00           H
ATOM   3013  CG  PHE A 774      75.280  41.890  46.220  1.00  0.00           C
ATOM   3014  CD1 PHE A 774      75.230  40.810  47.110  1.00  0.00           C
ATOM   3015  HD1 PHE A 774      74.940  39.870  46.650  1.00  0.00           H
ATOM   3016  CE1 PHE A 774      75.710  40.930  48.390  1.00  0.00           C
ATOM   3017  HE1 PHE A 774      75.820  40.110  49.090  1.00  0.00           H
ATOM   3018  CZ  PHE A 774      76.300  42.100  48.860  1.00  0.00           C
ATOM   3019  HZ  PHE A 774      76.740  42.140  49.850  1.00  0.00           H
ATOM   3020  CD2 PHE A 774      75.910  43.140  46.680  1.00  0.00           C
ATOM   3021  HD2 PHE A 774      76.160  43.880  45.930  1.00  0.00           H
ATOM   3022  CE2 PHE A 774      76.490  43.120  47.950  1.00  0.00           C
ATOM   3023  HE2 PHE A 774      77.130  43.920  48.300  1.00  0.00           H
ATOM   3024  C   PHE A 774      74.010  42.640  42.830  1.00  0.00           C
ATOM   3025  O   PHE A 774      74.710  41.970  42.080  1.00  0.00           O
ATOM   3026  N   LYS A 775      72.770  42.960  42.370  1.00  0.00           N
ATOM   3027  HN  LYS A 775      72.070  43.330  42.970  1.00  0.00           H
ATOM   3028  CA  LYS A 775      72.090  42.540  41.170  1.00  0.00           C
ATOM   3029  HA  LYS A 775      72.090  41.460  41.220  1.00  0.00           H
ATOM   3030  CB  LYS A 775      70.600  43.080  41.310  1.00  0.00           C
ATOM   3031  HB1 LYS A 775      70.020  42.930  40.370  1.00  0.00           H
ATOM   3032  HB2 LYS A 775      70.700  44.130  41.670  1.00  0.00           H
ATOM   3033  CG  LYS A 775      69.630  42.380  42.330  1.00  0.00           C
ATOM   3034  HG1 LYS A 775      68.640  42.850  42.490  1.00  0.00           H
ATOM   3035  HG2 LYS A 775      70.100  42.390  43.340  1.00  0.00           H
ATOM   3036  CD  LYS A 775      69.420  40.830  42.080  1.00  0.00           C
ATOM   3037  HD1 LYS A 775      68.850  40.360  42.910  1.00  0.00           H
ATOM   3038  HD2 LYS A 775      70.420  40.360  42.170  1.00  0.00           H
ATOM   3039  CE  LYS A 775      68.720  40.570  40.780  1.00  0.00           C
ATOM   3040  HE1 LYS A 775      69.250  41.110  39.970  1.00  0.00           H
ATOM   3041  HE2 LYS A 775      67.720  41.010  40.890  1.00  0.00           H
ATOM   3042  NZ  LYS A 775      68.570  39.180  40.390  1.00  0.00           N
ATOM   3043  HZ1 LYS A 775      69.390  38.780  39.900  1.00  0.00           H
ATOM   3044  HZ2 LYS A 775      67.770  39.100  39.730  1.00  0.00           H
ATOM   3045  HZ3 LYS A 775      68.250  38.640  41.230  1.00  0.00           H
ATOM   3046  C   LYS A 775      72.690  42.980  39.830  1.00  0.00           C
ATOM   3047  O   LYS A 775      72.950  42.110  39.000  1.00  0.00           O
ATOM   3048  N   THR A 776      73.070  44.250  39.790  1.00  0.00           N
ATOM   3049  HN  THR A 776      72.740  44.920  40.460  1.00  0.00           H
ATOM   3050  CA  THR A 776      73.880  44.810  38.620  1.00  0.00           C
ATOM   3051  HA  THR A 776      73.620  44.290  37.710  1.00  0.00           H
ATOM   3052  CB  THR A 776      73.610  46.350  38.460  1.00  0.00           C
ATOM   3053  HB  THR A 776      74.400  46.820  37.830  1.00  0.00           H
ATOM   3054  OG1 THR A 776      73.640  47.020  39.760  1.00  0.00           O
ATOM   3055  HG1 THR A 776      74.470  47.480  39.720  1.00  0.00           H
ATOM   3056  CG2 THR A 776      72.220  46.660  37.850  1.00  0.00           C
ATOM   3057 HG21 THR A 776      71.500  46.440  38.670  1.00  0.00           H
ATOM   3058 HG22 THR A 776      72.120  45.990  36.970  1.00  0.00           H
ATOM   3059 HG23 THR A 776      72.140  47.740  37.580  1.00  0.00           H
ATOM   3060  C   THR A 776      75.400  44.690  38.850  1.00  0.00           C
ATOM   3061  O   THR A 776      76.150  44.790  37.850  1.00  0.00           O
ATOM   3062  N   LYS A 777      75.790  44.380  40.070  1.00  0.00           N
ATOM   3063  HN  LYS A 777      75.170  44.350  40.850  1.00  0.00           H
ATOM   3064  CA  LYS A 777      77.220  44.150  40.310  1.00  0.00           C
ATOM   3065  HA  LYS A 777      77.690  45.030  39.910  1.00  0.00           H
ATOM   3066  CB  LYS A 777      77.610  44.040  41.810  1.00  0.00           C
ATOM   3067  HB1 LYS A 777      78.680  43.730  41.840  1.00  0.00           H
ATOM   3068  HB2 LYS A 777      77.050  43.270  42.380  1.00  0.00           H
ATOM   3069  CG  LYS A 777      77.630  45.400  42.510  1.00  0.00           C
ATOM   3070  HG1 LYS A 777      76.580  45.760  42.520  1.00  0.00           H
ATOM   3071  HG2 LYS A 777      78.330  46.060  41.950  1.00  0.00           H
ATOM   3072  CD  LYS A 777      78.020  45.180  43.960  1.00  0.00           C
ATOM   3073  HD1 LYS A 777      78.800  44.430  44.120  1.00  0.00           H
ATOM   3074  HD2 LYS A 777      77.090  44.760  44.410  1.00  0.00           H
ATOM   3075  CE  LYS A 777      78.280  46.450  44.770  1.00  0.00           C
ATOM   3076  HE1 LYS A 777      78.400  46.170  45.840  1.00  0.00           H
ATOM   3077  HE2 LYS A 777      77.440  47.170  44.650  1.00  0.00           H
ATOM   3078  NZ  LYS A 777      79.530  46.980  44.210  1.00  0.00           N
ATOM   3079  HZ1 LYS A 777      79.540  48.020  44.270  1.00  0.00           H
ATOM   3080  HZ2 LYS A 777      79.650  46.780  43.200  1.00  0.00           H
ATOM   3081  HZ3 LYS A 777      80.360  46.650  44.730  1.00  0.00           H
ATOM   3082  C   LYS A 777      77.820  42.930  39.500  1.00  0.00           C
ATOM   3083  O   LYS A 777      77.180  41.970  39.060  1.00  0.00           O
ATOM   3084  N   ARG A 778      79.100  43.070  39.200  1.00  0.00           N
ATOM   3085  HN  ARG A 778      79.560  43.840  39.620  1.00  0.00           H
ATOM   3086  CA  ARG A 778      79.730  42.230  38.230  1.00  0.00           C
ATOM   3087  HA  ARG A 778      78.960  41.590  37.820  1.00  0.00           H
ATOM   3088  CB  ARG A 778      80.640  43.030  37.160  1.00  0.00           C
ATOM   3089  HB1 ARG A 778      81.320  42.210  36.820  1.00  0.00           H
ATOM   3090  HB2 ARG A 778      81.120  43.790  37.800  1.00  0.00           H
ATOM   3091  CG  ARG A 778      79.920  43.490  35.850  1.00  0.00           C
ATOM   3092  HG1 ARG A 778      79.310  42.630  35.480  1.00  0.00           H
ATOM   3093  HG2 ARG A 778      80.640  43.660  35.020  1.00  0.00           H
ATOM   3094  CD  ARG A 778      78.940  44.630  35.990  1.00  0.00           C
ATOM   3095  HD1 ARG A 778      78.190  44.350  36.760  1.00  0.00           H
ATOM   3096  HD2 ARG A 778      78.500  44.770  34.980  1.00  0.00           H
ATOM   3097  NE  ARG A 778      79.570  45.920  36.430  1.00  0.00           N
ATOM   3098  HE  ARG A 778      80.490  46.100  36.100  1.00  0.00           H
ATOM   3099  CZ  ARG A 778      78.960  46.930  36.890  1.00  0.00           C
ATOM   3100  NH1 ARG A 778      77.740  46.870  37.440  1.00  0.00           N
ATOM   3101 HH11 ARG A 778      77.220  46.000  37.430  1.00  0.00           H
ATOM   3102 HH12 ARG A 778      77.370  47.730  37.790  1.00  0.00           H
ATOM   3103  NH2 ARG A 778      79.390  48.170  36.840  1.00  0.00           N
ATOM   3104 HH21 ARG A 778      80.350  48.350  36.600  1.00  0.00           H
ATOM   3105 HH22 ARG A 778      78.760  48.910  37.060  1.00  0.00           H
ATOM   3106  C   ARG A 778      80.640  41.320  39.050  1.00  0.00           C
ATOM   3107  O   ARG A 778      80.990  41.750  40.140  1.00  0.00           O
ATOM   3108  N   TYR A 779      80.710  40.030  38.660  1.00  0.00           N
ATOM   3109  HN  TYR A 779      80.290  39.750  37.800  1.00  0.00           H
ATOM   3110  CA  TYR A 779      81.360  38.930  39.430  1.00  0.00           C
ATOM   3111  HA  TYR A 779      81.540  38.190  38.660  1.00  0.00           H
ATOM   3112  CB  TYR A 779      82.770  39.320  40.030  1.00  0.00           C
ATOM   3113  HB1 TYR A 779      82.600  39.920  40.950  1.00  0.00           H
ATOM   3114  HB2 TYR A 779      83.290  39.960  39.290  1.00  0.00           H
ATOM   3115  CG  TYR A 779      83.630  38.110  40.380  1.00  0.00           C
ATOM   3116  CD1 TYR A 779      83.860  37.090  39.430  1.00  0.00           C
ATOM   3117  HD1 TYR A 779      83.430  37.120  38.440  1.00  0.00           H
ATOM   3118  CE1 TYR A 779      84.760  36.040  39.750  1.00  0.00           C
ATOM   3119  HE1 TYR A 779      85.020  35.260  39.050  1.00  0.00           H
ATOM   3120  CZ  TYR A 779      85.450  36.050  41.000  1.00  0.00           C
ATOM   3121  OH  TYR A 779      86.400  35.070  41.310  1.00  0.00           O
ATOM   3122  HH  TYR A 779      86.390  34.490  40.550  1.00  0.00           H
ATOM   3123  CD2 TYR A 779      84.340  38.140  41.580  1.00  0.00           C
ATOM   3124  HD2 TYR A 779      84.220  38.920  42.320  1.00  0.00           H
ATOM   3125  CE2 TYR A 779      85.140  37.110  41.890  1.00  0.00           C
ATOM   3126  HE2 TYR A 779      85.570  37.090  42.880  1.00  0.00           H
ATOM   3127  C   TYR A 779      80.370  38.150  40.340  1.00  0.00           C
ATOM   3128  O   TYR A 779      79.260  38.640  40.540  1.00  0.00           O
ATOM   3129  N   PHE A 780      80.760  36.960  40.800  1.00  0.00           N
ATOM   3130  HN  PHE A 780      81.730  36.730  40.680  1.00  0.00           H
ATOM   3131  CA  PHE A 780      79.920  36.010  41.440  1.00  0.00           C
ATOM   3132  HA  PHE A 780      80.510  35.130  41.580  1.00  0.00           H
ATOM   3133  CB  PHE A 780      79.330  36.410  42.820  1.00  0.00           C
ATOM   3134  HB1 PHE A 780      78.600  35.680  43.200  1.00  0.00           H
ATOM   3135  HB2 PHE A 780      78.780  37.370  42.710  1.00  0.00           H
ATOM   3136  CG  PHE A 780      80.330  36.590  43.880  1.00  0.00           C
ATOM   3137  CD1 PHE A 780      79.880  36.890  45.180  1.00  0.00           C
ATOM   3138  HD1 PHE A 780      78.860  37.120  45.440  1.00  0.00           H
ATOM   3139  CE1 PHE A 780      80.770  37.030  46.270  1.00  0.00           C
ATOM   3140  HE1 PHE A 780      80.490  37.530  47.180  1.00  0.00           H
ATOM   3141  CZ  PHE A 780      82.140  36.760  46.030  1.00  0.00           C
ATOM   3142  HZ  PHE A 780      82.780  36.980  46.870  1.00  0.00           H
ATOM   3143  CD2 PHE A 780      81.700  36.360  43.720  1.00  0.00           C
ATOM   3144  HD2 PHE A 780      82.040  36.110  42.720  1.00  0.00           H
ATOM   3145  CE2 PHE A 780      82.650  36.550  44.770  1.00  0.00           C
ATOM   3146  HE2 PHE A 780      83.710  36.340  44.680  1.00  0.00           H
ATOM   3147  C   PHE A 780      78.790  35.350  40.500  1.00  0.00           C
ATOM   3148  O   PHE A 780      78.340  35.960  39.530  1.00  0.00           O
ATOM   3149  N   PRO A 781      78.290  34.150  40.800  1.00  0.00           N
ATOM   3150  CD  PRO A 781      78.850  33.270  41.830  1.00  0.00           C
ATOM   3151  HD1 PRO A 781      78.400  33.430  42.840  1.00  0.00           H
ATOM   3152  HD2 PRO A 781      79.960  33.230  41.840  1.00  0.00           H
ATOM   3153  CA  PRO A 781      77.080  33.520  40.190  1.00  0.00           C
ATOM   3154  HA  PRO A 781      77.280  33.540  39.130  1.00  0.00           H
ATOM   3155  CB  PRO A 781      76.980  32.120  40.820  1.00  0.00           C
ATOM   3156  HB1 PRO A 781      76.740  31.300  40.100  1.00  0.00           H
ATOM   3157  HB2 PRO A 781      76.140  32.140  41.540  1.00  0.00           H
ATOM   3158  CG  PRO A 781      78.260  31.910  41.580  1.00  0.00           C
ATOM   3159  HG1 PRO A 781      77.970  31.310  42.470  1.00  0.00           H
ATOM   3160  HG2 PRO A 781      78.950  31.370  40.910  1.00  0.00           H
ATOM   3161  C   PRO A 781      75.820  34.330  40.220  1.00  0.00           C
ATOM   3162  O   PRO A 781      75.400  34.830  41.210  1.00  0.00           O
ATOM   3163  N   THR A 782      75.140  34.510  39.080  1.00  0.00           N
ATOM   3164  HN  THR A 782      75.580  34.170  38.260  1.00  0.00           H
ATOM   3165  CA  THR A 782      73.840  35.150  38.960  1.00  0.00           C
ATOM   3166  HA  THR A 782      73.970  36.190  39.220  1.00  0.00           H
ATOM   3167  CB  THR A 782      73.230  34.920  37.600  1.00  0.00           C
ATOM   3168  HB  THR A 782      72.190  35.310  37.700  1.00  0.00           H
ATOM   3169  OG1 THR A 782      73.200  33.560  37.210  1.00  0.00           O
ATOM   3170  HG1 THR A 782      74.110  33.370  37.010  1.00  0.00           H
ATOM   3171  CG2 THR A 782      73.970  35.660  36.490  1.00  0.00           C
ATOM   3172 HG21 THR A 782      75.000  35.260  36.290  1.00  0.00           H
ATOM   3173 HG22 THR A 782      74.100  36.720  36.770  1.00  0.00           H
ATOM   3174 HG23 THR A 782      73.370  35.750  35.560  1.00  0.00           H
ATOM   3175  C   THR A 782      72.810  34.660  39.960  1.00  0.00           C
ATOM   3176  O   THR A 782      72.190  35.500  40.610  1.00  0.00           O
ATOM   3177  N   LYS A 783      72.610  33.350  40.120  1.00  0.00           N
ATOM   3178  HN  LYS A 783      73.070  32.780  39.440  1.00  0.00           H
ATOM   3179  CA  LYS A 783      71.590  32.720  40.970  1.00  0.00           C
ATOM   3180  HA  LYS A 783      70.670  33.080  40.530  1.00  0.00           H
ATOM   3181  CB  LYS A 783      71.750  31.150  40.850  1.00  0.00           C
ATOM   3182  HB1 LYS A 783      71.010  30.790  41.590  1.00  0.00           H
ATOM   3183  HB2 LYS A 783      72.800  30.890  41.110  1.00  0.00           H
ATOM   3184  CG  LYS A 783      71.340  30.470  39.560  1.00  0.00           C
ATOM   3185  HG1 LYS A 783      71.610  29.390  39.530  1.00  0.00           H
ATOM   3186  HG2 LYS A 783      71.880  30.840  38.670  1.00  0.00           H
ATOM   3187  CD  LYS A 783      69.830  30.560  39.300  1.00  0.00           C
ATOM   3188  HD1 LYS A 783      69.550  31.610  39.070  1.00  0.00           H
ATOM   3189  HD2 LYS A 783      69.250  30.120  40.150  1.00  0.00           H
ATOM   3190  CE  LYS A 783      69.390  29.770  38.070  1.00  0.00           C
ATOM   3191  HE1 LYS A 783      69.580  28.690  38.240  1.00  0.00           H
ATOM   3192  HE2 LYS A 783      69.970  30.130  37.200  1.00  0.00           H
ATOM   3193  NZ  LYS A 783      67.960  29.960  37.710  1.00  0.00           N
ATOM   3194  HZ1 LYS A 783      67.380  29.420  38.380  1.00  0.00           H
ATOM   3195  HZ2 LYS A 783      67.880  29.510  36.770  1.00  0.00           H
ATOM   3196  HZ3 LYS A 783      67.680  30.950  37.560  1.00  0.00           H
ATOM   3197  C   LYS A 783      71.750  33.130  42.440  1.00  0.00           C
ATOM   3198  O   LYS A 783      70.790  33.420  43.190  1.00  0.00           O
ATOM   3199  N   VAL A 784      73.020  33.130  42.880  1.00  0.00           N
ATOM   3200  HN  VAL A 784      73.800  32.880  42.310  1.00  0.00           H
ATOM   3201  CA  VAL A 784      73.380  33.530  44.230  1.00  0.00           C
ATOM   3202  HA  VAL A 784      72.640  33.030  44.850  1.00  0.00           H
ATOM   3203  CB  VAL A 784      74.710  33.020  44.830  1.00  0.00           C
ATOM   3204  HB  VAL A 784      75.610  33.470  44.350  1.00  0.00           H
ATOM   3205  CG1 VAL A 784      74.870  33.400  46.300  1.00  0.00           C
ATOM   3206 HG11 VAL A 784      75.770  32.870  46.670  1.00  0.00           H
ATOM   3207 HG12 VAL A 784      74.010  33.110  46.950  1.00  0.00           H
ATOM   3208 HG13 VAL A 784      75.100  34.500  46.370  1.00  0.00           H
ATOM   3209  CG2 VAL A 784      74.760  31.450  44.660  1.00  0.00           C
ATOM   3210 HG21 VAL A 784      74.550  31.130  43.620  1.00  0.00           H
ATOM   3211 HG22 VAL A 784      74.000  30.980  45.320  1.00  0.00           H
ATOM   3212 HG23 VAL A 784      75.780  31.040  44.770  1.00  0.00           H
ATOM   3213  C   VAL A 784      73.220  34.910  44.600  1.00  0.00           C
ATOM   3214  O   VAL A 784      72.500  35.250  45.620  1.00  0.00           O
ATOM   3215  N   ARG A 785      73.740  35.780  43.750  1.00  0.00           N
ATOM   3216  HN  ARG A 785      74.230  35.500  42.920  1.00  0.00           H
ATOM   3217  CA  ARG A 785      73.440  37.210  43.850  1.00  0.00           C
ATOM   3218  HA  ARG A 785      73.690  37.480  44.870  1.00  0.00           H
ATOM   3219  CB  ARG A 785      74.440  38.120  43.010  1.00  0.00           C
ATOM   3220  HB1 ARG A 785      74.070  39.170  43.060  1.00  0.00           H
ATOM   3221  HB2 ARG A 785      74.390  37.780  41.950  1.00  0.00           H
ATOM   3222  CG  ARG A 785      75.880  38.050  43.490  1.00  0.00           C
ATOM   3223  HG1 ARG A 785      76.420  37.130  43.150  1.00  0.00           H
ATOM   3224  HG2 ARG A 785      75.850  38.060  44.600  1.00  0.00           H
ATOM   3225  CD  ARG A 785      76.730  39.180  42.870  1.00  0.00           C
ATOM   3226  HD1 ARG A 785      76.110  40.070  42.670  1.00  0.00           H
ATOM   3227  HD2 ARG A 785      77.160  38.810  41.920  1.00  0.00           H
ATOM   3228  NE  ARG A 785      77.870  39.500  43.820  1.00  0.00           N
ATOM   3229  HE  ARG A 785      77.760  39.410  44.810  1.00  0.00           H
ATOM   3230  CZ  ARG A 785      78.800  40.380  43.510  1.00  0.00           C
ATOM   3231  NH1 ARG A 785      79.000  40.810  42.280  1.00  0.00           N
ATOM   3232 HH11 ARG A 785      79.730  41.490  42.320  1.00  0.00           H
ATOM   3233 HH12 ARG A 785      78.900  40.220  41.480  1.00  0.00           H
ATOM   3234  NH2 ARG A 785      79.520  40.820  44.510  1.00  0.00           N
ATOM   3235 HH21 ARG A 785      79.330  40.570  45.460  1.00  0.00           H
ATOM   3236 HH22 ARG A 785      80.110  41.560  44.190  1.00  0.00           H
ATOM   3237  C   ARG A 785      72.000  37.630  43.730  1.00  0.00           C
ATOM   3238  O   ARG A 785      71.520  38.630  44.280  1.00  0.00           O
ATOM   3239  N   SER A 786      71.180  36.830  42.930  1.00  0.00           N
ATOM   3240  HN  SER A 786      71.560  36.320  42.160  1.00  0.00           H
ATOM   3241  CA  SER A 786      69.740  36.890  43.000  1.00  0.00           C
ATOM   3242  HA  SER A 786      69.420  37.920  42.870  1.00  0.00           H
ATOM   3243  CB  SER A 786      69.070  36.080  41.890  1.00  0.00           C
ATOM   3244  HB1 SER A 786      67.990  36.380  41.930  1.00  0.00           H
ATOM   3245  HB2 SER A 786      69.040  34.990  42.090  1.00  0.00           H
ATOM   3246  OG  SER A 786      69.540  36.460  40.620  1.00  0.00           O
ATOM   3247  HG1 SER A 786      70.390  36.000  40.680  1.00  0.00           H
ATOM   3248  C   SER A 786      69.090  36.470  44.320  1.00  0.00           C
ATOM   3249  O   SER A 786      68.210  37.090  44.870  1.00  0.00           O
ATOM   3250  N   THR A 787      69.590  35.360  44.880  1.00  0.00           N
ATOM   3251  HN  THR A 787      70.290  34.880  44.360  1.00  0.00           H
ATOM   3252  CA  THR A 787      69.010  34.750  46.060  1.00  0.00           C
ATOM   3253  HA  THR A 787      67.930  34.740  46.000  1.00  0.00           H
ATOM   3254  CB  THR A 787      69.390  33.360  46.220  1.00  0.00           C
ATOM   3255  HB  THR A 787      70.490  33.240  46.150  1.00  0.00           H
ATOM   3256  OG1 THR A 787      68.730  32.540  45.220  1.00  0.00           O
ATOM   3257  HG1 THR A 787      69.120  32.660  44.340  1.00  0.00           H
ATOM   3258  CG2 THR A 787      68.910  32.790  47.570  1.00  0.00           C
ATOM   3259 HG21 THR A 787      69.620  32.950  48.410  1.00  0.00           H
ATOM   3260 HG22 THR A 787      68.760  31.690  47.500  1.00  0.00           H
ATOM   3261 HG23 THR A 787      67.950  33.330  47.780  1.00  0.00           H
ATOM   3262  C   THR A 787      69.220  35.560  47.330  1.00  0.00           C
ATOM   3263  O   THR A 787      68.290  35.900  48.040  1.00  0.00           O
ATOM   3264  N   ILE A 788      70.430  36.080  47.520  1.00  0.00           N
ATOM   3265  HN  ILE A 788      71.010  35.820  46.750  1.00  0.00           H
ATOM   3266  CA  ILE A 788      70.910  37.010  48.570  1.00  0.00           C
ATOM   3267  HA  ILE A 788      70.610  36.580  49.510  1.00  0.00           H
ATOM   3268  CB  ILE A 788      72.460  37.210  48.510  1.00  0.00           C
ATOM   3269  HB  ILE A 788      72.710  37.370  47.440  1.00  0.00           H
ATOM   3270  CG2 ILE A 788      72.970  38.490  49.400  1.00  0.00           C
ATOM   3271 HG21 ILE A 788      72.550  39.490  49.140  1.00  0.00           H
ATOM   3272 HG22 ILE A 788      74.080  38.520  49.310  1.00  0.00           H
ATOM   3273 HG23 ILE A 788      72.640  38.290  50.440  1.00  0.00           H
ATOM   3274  CG1 ILE A 788      73.200  35.850  48.940  1.00  0.00           C
ATOM   3275 HG11 ILE A 788      72.930  35.050  48.220  1.00  0.00           H
ATOM   3276 HG12 ILE A 788      72.920  35.490  49.960  1.00  0.00           H
ATOM   3277  CD  ILE A 788      74.790  35.810  49.040  1.00  0.00           C
ATOM   3278  HD1 ILE A 788      75.140  34.750  48.960  1.00  0.00           H
ATOM   3279  HD2 ILE A 788      75.030  36.330  50.000  1.00  0.00           H
ATOM   3280  HD3 ILE A 788      75.210  36.450  48.250  1.00  0.00           H
ATOM   3281  C   ILE A 788      70.160  38.320  48.490  1.00  0.00           C
ATOM   3282  O   ILE A 788      69.840  38.900  49.550  1.00  0.00           O
ATOM   3283  N   SER A 789      69.900  38.820  47.240  1.00  0.00           N
ATOM   3284  HN  SER A 789      70.280  38.340  46.460  1.00  0.00           H
ATOM   3285  CA  SER A 789      68.990  40.030  47.060  1.00  0.00           C
ATOM   3286  HA  SER A 789      69.430  40.790  47.690  1.00  0.00           H
ATOM   3287  CB  SER A 789      69.130  40.420  45.610  1.00  0.00           C
ATOM   3288  HB1 SER A 789      68.790  39.510  45.080  1.00  0.00           H
ATOM   3289  HB2 SER A 789      70.160  40.720  45.330  1.00  0.00           H
ATOM   3290  OG  SER A 789      68.210  41.540  45.200  1.00  0.00           O
ATOM   3291  HG1 SER A 789      67.340  41.160  45.340  1.00  0.00           H
ATOM   3292  C   SER A 789      67.520  39.900  47.480  1.00  0.00           C
ATOM   3293  O   SER A 789      66.870  40.720  48.170  1.00  0.00           O
ATOM   3294  N   ASP A 790      66.860  38.770  47.090  1.00  0.00           N
ATOM   3295  HN  ASP A 790      67.360  38.110  46.530  1.00  0.00           H
ATOM   3296  CA  ASP A 790      65.560  38.370  47.500  1.00  0.00           C
ATOM   3297  HA  ASP A 790      64.850  39.150  47.240  1.00  0.00           H
ATOM   3298  CB  ASP A 790      65.260  36.960  46.780  1.00  0.00           C
ATOM   3299  HB1 ASP A 790      64.390  36.520  47.300  1.00  0.00           H
ATOM   3300  HB2 ASP A 790      66.110  36.260  46.940  1.00  0.00           H
ATOM   3301  CG  ASP A 790      64.790  37.170  45.340  1.00  0.00           C
ATOM   3302  OD1 ASP A 790      64.710  38.360  44.970  1.00  0.00           O
ATOM   3303  OD2 ASP A 790      64.570  36.210  44.550  1.00  0.00           O
ATOM   3304  C   ASP A 790      65.400  38.170  49.070  1.00  0.00           C
ATOM   3305  O   ASP A 790      64.480  38.790  49.630  1.00  0.00           O
ATOM   3306  N   PHE A 791      66.340  37.500  49.810  1.00  0.00           N
ATOM   3307  HN  PHE A 791      67.050  37.040  49.270  1.00  0.00           H
ATOM   3308  CA  PHE A 791      66.220  37.250  51.270  1.00  0.00           C
ATOM   3309  HA  PHE A 791      65.180  37.300  51.560  1.00  0.00           H
ATOM   3310  CB  PHE A 791      66.690  35.790  51.620  1.00  0.00           C
ATOM   3311  HB1 PHE A 791      66.990  35.640  52.680  1.00  0.00           H
ATOM   3312  HB2 PHE A 791      67.610  35.610  51.010  1.00  0.00           H
ATOM   3313  CG  PHE A 791      65.720  34.700  51.130  1.00  0.00           C
ATOM   3314  CD1 PHE A 791      66.160  33.910  50.050  1.00  0.00           C
ATOM   3315  HD1 PHE A 791      67.100  34.030  49.520  1.00  0.00           H
ATOM   3316  CE1 PHE A 791      65.290  32.950  49.540  1.00  0.00           C
ATOM   3317  HE1 PHE A 791      65.520  32.250  48.750  1.00  0.00           H
ATOM   3318  CZ  PHE A 791      64.090  32.670  50.190  1.00  0.00           C
ATOM   3319  HZ  PHE A 791      63.490  31.830  49.860  1.00  0.00           H
ATOM   3320  CD2 PHE A 791      64.440  34.490  51.680  1.00  0.00           C
ATOM   3321  HD2 PHE A 791      64.210  34.970  52.610  1.00  0.00           H
ATOM   3322  CE2 PHE A 791      63.640  33.530  51.150  1.00  0.00           C
ATOM   3323  HE2 PHE A 791      62.700  33.330  51.650  1.00  0.00           H
ATOM   3324  C   PHE A 791      66.830  38.320  52.140  1.00  0.00           C
ATOM   3325  O   PHE A 791      66.970  38.190  53.320  1.00  0.00           O
ATOM   3326  N   ALA A 792      67.180  39.420  51.470  1.00  0.00           N
ATOM   3327  HN  ALA A 792      67.010  39.630  50.510  1.00  0.00           H
ATOM   3328  CA  ALA A 792      68.120  40.410  52.030  1.00  0.00           C
ATOM   3329  HA  ALA A 792      69.070  39.920  52.200  1.00  0.00           H
ATOM   3330  CB  ALA A 792      68.260  41.620  51.100  1.00  0.00           C
ATOM   3331  HB1 ALA A 792      68.680  41.130  50.190  1.00  0.00           H
ATOM   3332  HB2 ALA A 792      68.980  42.360  51.500  1.00  0.00           H
ATOM   3333  HB3 ALA A 792      67.240  41.950  50.810  1.00  0.00           H
ATOM   3334  C   ALA A 792      67.720  40.960  53.330  1.00  0.00           C
ATOM   3335  O   ALA A 792      68.540  41.010  54.270  1.00  0.00           O
ATOM   3336  N   VAL A 793      66.410  41.360  53.560  1.00  0.00           N
ATOM   3337  HN  VAL A 793      65.910  41.390  52.700  1.00  0.00           H
ATOM   3338  CA  VAL A 793      65.880  41.790  54.900  1.00  0.00           C
ATOM   3339  HA  VAL A 793      66.510  42.550  55.340  1.00  0.00           H
ATOM   3340  CB  VAL A 793      64.410  42.330  54.680  1.00  0.00           C
ATOM   3341  HB  VAL A 793      63.770  41.660  54.060  1.00  0.00           H
ATOM   3342  CG1 VAL A 793      63.870  42.570  56.080  1.00  0.00           C
ATOM   3343 HG11 VAL A 793      63.610  41.670  56.670  1.00  0.00           H
ATOM   3344 HG12 VAL A 793      62.920  43.150  55.990  1.00  0.00           H
ATOM   3345 HG13 VAL A 793      64.550  43.140  56.730  1.00  0.00           H
ATOM   3346  CG2 VAL A 793      64.370  43.650  53.920  1.00  0.00           C
ATOM   3347 HG21 VAL A 793      63.370  44.130  53.910  1.00  0.00           H
ATOM   3348 HG22 VAL A 793      64.830  43.540  52.910  1.00  0.00           H
ATOM   3349 HG23 VAL A 793      64.940  44.380  54.550  1.00  0.00           H
ATOM   3350  C   VAL A 793      65.940  40.710  55.950  1.00  0.00           C
ATOM   3351  O   VAL A 793      66.170  40.930  57.160  1.00  0.00           O
ATOM   3352  N   PHE A 794      65.620  39.490  55.650  1.00  0.00           N
ATOM   3353  HN  PHE A 794      65.100  39.370  54.800  1.00  0.00           H
ATOM   3354  CA  PHE A 794      65.690  38.430  56.650  1.00  0.00           C
ATOM   3355  HA  PHE A 794      65.350  38.880  57.570  1.00  0.00           H
ATOM   3356  CB  PHE A 794      64.770  37.200  56.440  1.00  0.00           C
ATOM   3357  HB1 PHE A 794      64.990  36.730  55.460  1.00  0.00           H
ATOM   3358  HB2 PHE A 794      63.800  37.750  56.470  1.00  0.00           H
ATOM   3359  CG  PHE A 794      64.760  36.130  57.510  1.00  0.00           C
ATOM   3360  CD1 PHE A 794      64.480  36.450  58.810  1.00  0.00           C
ATOM   3361  HD1 PHE A 794      64.090  37.440  59.040  1.00  0.00           H
ATOM   3362  CE1 PHE A 794      64.470  35.530  59.840  1.00  0.00           C
ATOM   3363  HE1 PHE A 794      64.280  35.800  60.870  1.00  0.00           H
ATOM   3364  CZ  PHE A 794      64.840  34.220  59.620  1.00  0.00           C
ATOM   3365  HZ  PHE A 794      64.750  33.530  60.440  1.00  0.00           H
ATOM   3366  CD2 PHE A 794      65.130  34.830  57.210  1.00  0.00           C
ATOM   3367  HD2 PHE A 794      65.420  34.600  56.200  1.00  0.00           H
ATOM   3368  CE2 PHE A 794      65.120  33.850  58.240  1.00  0.00           C
ATOM   3369  HE2 PHE A 794      65.460  32.860  57.970  1.00  0.00           H
ATOM   3370  C   PHE A 794      67.170  37.940  57.030  1.00  0.00           C
ATOM   3371  O   PHE A 794      67.510  37.700  58.150  1.00  0.00           O
ATOM   3372  N   LEU A 795      68.080  37.830  56.040  1.00  0.00           N
ATOM   3373  HN  LEU A 795      67.630  38.000  55.170  1.00  0.00           H
ATOM   3374  CA  LEU A 795      69.540  37.610  56.240  1.00  0.00           C
ATOM   3375  HA  LEU A 795      69.810  36.740  56.820  1.00  0.00           H
ATOM   3376  CB  LEU A 795      70.110  37.460  54.770  1.00  0.00           C
ATOM   3377  HB1 LEU A 795      69.550  38.050  54.010  1.00  0.00           H
ATOM   3378  HB2 LEU A 795      69.690  36.470  54.510  1.00  0.00           H
ATOM   3379  CG  LEU A 795      71.600  37.650  54.590  1.00  0.00           C
ATOM   3380  HG  LEU A 795      71.990  38.570  55.070  1.00  0.00           H
ATOM   3381  CD1 LEU A 795      72.440  36.600  55.250  1.00  0.00           C
ATOM   3382 HD11 LEU A 795      72.380  35.580  54.800  1.00  0.00           H
ATOM   3383 HD12 LEU A 795      72.180  36.550  56.330  1.00  0.00           H
ATOM   3384 HD13 LEU A 795      73.530  36.780  55.100  1.00  0.00           H
ATOM   3385  CD2 LEU A 795      71.980  37.700  53.030  1.00  0.00           C
ATOM   3386 HD21 LEU A 795      71.450  38.600  52.630  1.00  0.00           H
ATOM   3387 HD22 LEU A 795      71.650  36.750  52.560  1.00  0.00           H
ATOM   3388 HD23 LEU A 795      73.080  37.780  52.900  1.00  0.00           H
ATOM   3389  C   LEU A 795      70.120  38.740  57.030  1.00  0.00           C
ATOM   3390  O   LEU A 795      70.810  38.460  58.040  1.00  0.00           O
ATOM   3391  N   THR A 796      69.760  40.010  56.770  1.00  0.00           N
ATOM   3392  HN  THR A 796      69.320  40.190  55.890  1.00  0.00           H
ATOM   3393  CA  THR A 796      70.050  41.120  57.690  1.00  0.00           C
ATOM   3394  HA  THR A 796      71.130  41.140  57.770  1.00  0.00           H
ATOM   3395  CB  THR A 796      69.540  42.460  57.160  1.00  0.00           C
ATOM   3396  HB  THR A 796      68.450  42.420  56.920  1.00  0.00           H
ATOM   3397  OG1 THR A 796      70.340  42.830  56.050  1.00  0.00           O
ATOM   3398  HG1 THR A 796      70.030  42.370  55.270  1.00  0.00           H
ATOM   3399  CG2 THR A 796      69.690  43.590  58.170  1.00  0.00           C
ATOM   3400 HG21 THR A 796      69.480  44.550  57.640  1.00  0.00           H
ATOM   3401 HG22 THR A 796      70.740  43.710  58.530  1.00  0.00           H
ATOM   3402 HG23 THR A 796      69.020  43.530  59.050  1.00  0.00           H
ATOM   3403  C   THR A 796      69.410  40.840  59.100  1.00  0.00           C
ATOM   3404  O   THR A 796      70.070  41.060  60.100  1.00  0.00           O
ATOM   3405  N   ILE A 797      68.090  40.440  59.280  1.00  0.00           N
ATOM   3406  HN  ILE A 797      67.560  40.290  58.450  1.00  0.00           H
ATOM   3407  CA  ILE A 797      67.440  40.300  60.540  1.00  0.00           C
ATOM   3408  HA  ILE A 797      67.560  41.210  61.110  1.00  0.00           H
ATOM   3409  CB  ILE A 797      65.940  40.060  60.510  1.00  0.00           C
ATOM   3410  HB  ILE A 797      65.610  39.430  59.660  1.00  0.00           H
ATOM   3411  CG2 ILE A 797      65.430  39.440  61.820  1.00  0.00           C
ATOM   3412 HG21 ILE A 797      65.730  40.070  62.690  1.00  0.00           H
ATOM   3413 HG22 ILE A 797      65.820  38.440  62.080  1.00  0.00           H
ATOM   3414 HG23 ILE A 797      64.320  39.470  61.810  1.00  0.00           H
ATOM   3415  CG1 ILE A 797      65.140  41.430  60.260  1.00  0.00           C
ATOM   3416 HG11 ILE A 797      65.780  42.030  59.570  1.00  0.00           H
ATOM   3417 HG12 ILE A 797      65.260  42.040  61.170  1.00  0.00           H
ATOM   3418  CD  ILE A 797      63.730  41.450  59.710  1.00  0.00           C
ATOM   3419  HD1 ILE A 797      63.180  40.670  60.290  1.00  0.00           H
ATOM   3420  HD2 ILE A 797      63.620  41.170  58.650  1.00  0.00           H
ATOM   3421  HD3 ILE A 797      63.210  42.420  59.800  1.00  0.00           H
ATOM   3422  C   ILE A 797      68.150  39.200  61.350  1.00  0.00           C
ATOM   3423  O   ILE A 797      68.360  39.470  62.560  1.00  0.00           O
ATOM   3424  N   VAL A 798      68.530  38.140  60.700  1.00  0.00           N
ATOM   3425  HN  VAL A 798      68.230  38.060  59.750  1.00  0.00           H
ATOM   3426  CA  VAL A 798      69.160  37.010  61.370  1.00  0.00           C
ATOM   3427  HA  VAL A 798      68.570  36.690  62.200  1.00  0.00           H
ATOM   3428  CB  VAL A 798      69.330  35.800  60.350  1.00  0.00           C
ATOM   3429  HB  VAL A 798      69.800  36.200  59.430  1.00  0.00           H
ATOM   3430  CG1 VAL A 798      70.100  34.620  60.970  1.00  0.00           C
ATOM   3431 HG11 VAL A 798      69.810  33.690  60.440  1.00  0.00           H
ATOM   3432 HG12 VAL A 798      69.710  34.400  61.990  1.00  0.00           H
ATOM   3433 HG13 VAL A 798      71.190  34.810  60.920  1.00  0.00           H
ATOM   3434  CG2 VAL A 798      67.960  35.160  60.050  1.00  0.00           C
ATOM   3435 HG21 VAL A 798      67.370  35.120  60.990  1.00  0.00           H
ATOM   3436 HG22 VAL A 798      68.090  34.140  59.620  1.00  0.00           H
ATOM   3437 HG23 VAL A 798      67.250  35.760  59.440  1.00  0.00           H
ATOM   3438  C   VAL A 798      70.510  37.370  61.900  1.00  0.00           C
ATOM   3439  O   VAL A 798      70.930  37.090  63.020  1.00  0.00           O
ATOM   3440  N   ILE A 799      71.310  38.040  61.030  1.00  0.00           N
ATOM   3441  HN  ILE A 799      71.100  38.220  60.080  1.00  0.00           H
ATOM   3442  CA  ILE A 799      72.600  38.500  61.430  1.00  0.00           C
ATOM   3443  HA  ILE A 799      73.220  37.700  61.780  1.00  0.00           H
ATOM   3444  CB  ILE A 799      73.310  39.110  60.120  1.00  0.00           C
ATOM   3445  HB  ILE A 799      72.590  39.780  59.630  1.00  0.00           H
ATOM   3446  CG2 ILE A 799      74.510  40.010  60.490  1.00  0.00           C
ATOM   3447 HG21 ILE A 799      75.280  40.080  59.690  1.00  0.00           H
ATOM   3448 HG22 ILE A 799      75.070  39.800  61.420  1.00  0.00           H
ATOM   3449 HG23 ILE A 799      74.050  41.020  60.600  1.00  0.00           H
ATOM   3450  CG1 ILE A 799      73.670  37.920  59.230  1.00  0.00           C
ATOM   3451 HG11 ILE A 799      72.760  37.290  59.080  1.00  0.00           H
ATOM   3452 HG12 ILE A 799      74.430  37.410  59.860  1.00  0.00           H
ATOM   3453  CD  ILE A 799      74.320  38.180  57.880  1.00  0.00           C
ATOM   3454  HD1 ILE A 799      75.370  38.460  58.080  1.00  0.00           H
ATOM   3455  HD2 ILE A 799      73.780  39.050  57.430  1.00  0.00           H
ATOM   3456  HD3 ILE A 799      74.320  37.330  57.170  1.00  0.00           H
ATOM   3457  C   ILE A 799      72.620  39.620  62.530  1.00  0.00           C
ATOM   3458  O   ILE A 799      73.290  39.410  63.510  1.00  0.00           O
ATOM   3459  N   MET A 800      71.800  40.680  62.520  1.00  0.00           N
ATOM   3460  HN  MET A 800      71.200  40.880  61.740  1.00  0.00           H
ATOM   3461  CA  MET A 800      71.550  41.580  63.640  1.00  0.00           C
ATOM   3462  HA  MET A 800      72.510  41.970  63.940  1.00  0.00           H
ATOM   3463  CB  MET A 800      70.660  42.840  63.280  1.00  0.00           C
ATOM   3464  HB1 MET A 800      70.490  43.410  64.220  1.00  0.00           H
ATOM   3465  HB2 MET A 800      69.690  42.470  62.900  1.00  0.00           H
ATOM   3466  CG  MET A 800      71.410  43.730  62.240  1.00  0.00           C
ATOM   3467  HG1 MET A 800      70.710  44.440  61.760  1.00  0.00           H
ATOM   3468  HG2 MET A 800      71.760  42.990  61.490  1.00  0.00           H
ATOM   3469  SD  MET A 800      72.760  44.670  63.080  1.00  0.00           S
ATOM   3470  CE  MET A 800      73.890  44.610  61.710  1.00  0.00           C
ATOM   3471  HE1 MET A 800      73.870  43.570  61.350  1.00  0.00           H
ATOM   3472  HE2 MET A 800      74.950  44.940  61.820  1.00  0.00           H
ATOM   3473  HE3 MET A 800      73.520  45.160  60.820  1.00  0.00           H
ATOM   3474  C   MET A 800      71.030  41.010  64.900  1.00  0.00           C
ATOM   3475  O   MET A 800      71.320  41.460  66.040  1.00  0.00           O
ATOM   3476  N   VAL A 801      70.210  39.950  64.800  1.00  0.00           N
ATOM   3477  HN  VAL A 801      69.750  39.730  63.940  1.00  0.00           H
ATOM   3478  CA  VAL A 801      69.780  39.220  66.000  1.00  0.00           C
ATOM   3479  HA  VAL A 801      69.530  39.930  66.780  1.00  0.00           H
ATOM   3480  CB  VAL A 801      68.500  38.430  65.660  1.00  0.00           C
ATOM   3481  HB  VAL A 801      68.650  38.050  64.630  1.00  0.00           H
ATOM   3482  CG1 VAL A 801      68.300  37.230  66.540  1.00  0.00           C
ATOM   3483 HG11 VAL A 801      69.080  36.440  66.460  1.00  0.00           H
ATOM   3484 HG12 VAL A 801      67.320  36.810  66.230  1.00  0.00           H
ATOM   3485 HG13 VAL A 801      68.240  37.490  67.620  1.00  0.00           H
ATOM   3486  CG2 VAL A 801      67.200  39.260  65.670  1.00  0.00           C
ATOM   3487 HG21 VAL A 801      66.910  39.560  66.700  1.00  0.00           H
ATOM   3488 HG22 VAL A 801      66.380  38.620  65.280  1.00  0.00           H
ATOM   3489 HG23 VAL A 801      67.340  40.150  65.010  1.00  0.00           H
ATOM   3490  C   VAL A 801      70.900  38.480  66.640  1.00  0.00           C
ATOM   3491  O   VAL A 801      71.150  38.560  67.830  1.00  0.00           O
ATOM   3492  N   THR A 802      71.650  37.780  65.810  1.00  0.00           N
ATOM   3493  HN  THR A 802      71.450  37.940  64.850  1.00  0.00           H
ATOM   3494  CA  THR A 802      72.870  37.110  66.240  1.00  0.00           C
ATOM   3495  HA  THR A 802      72.680  36.360  67.000  1.00  0.00           H
ATOM   3496  CB  THR A 802      73.520  36.470  65.070  1.00  0.00           C
ATOM   3497  HB  THR A 802      73.590  37.210  64.240  1.00  0.00           H
ATOM   3498  OG1 THR A 802      72.590  35.480  64.600  1.00  0.00           O
ATOM   3499  HG1 THR A 802      71.830  35.980  64.300  1.00  0.00           H
ATOM   3500  CG2 THR A 802      74.880  35.900  65.490  1.00  0.00           C
ATOM   3501 HG21 THR A 802      75.660  36.680  65.600  1.00  0.00           H
ATOM   3502 HG22 THR A 802      75.300  35.130  64.790  1.00  0.00           H
ATOM   3503 HG23 THR A 802      74.950  35.440  66.490  1.00  0.00           H
ATOM   3504  C   THR A 802      73.860  38.020  66.830  1.00  0.00           C
ATOM   3505  O   THR A 802      74.420  37.770  67.850  1.00  0.00           O
ATOM   3506  N   ILE A 803      74.080  39.180  66.260  1.00  0.00           N
ATOM   3507  HN  ILE A 803      73.610  39.300  65.390  1.00  0.00           H
ATOM   3508  CA  ILE A 803      74.970  40.210  66.770  1.00  0.00           C
ATOM   3509  HA  ILE A 803      75.960  39.800  66.730  1.00  0.00           H
ATOM   3510  CB  ILE A 803      75.040  41.420  65.780  1.00  0.00           C
ATOM   3511  HB  ILE A 803      74.030  41.580  65.350  1.00  0.00           H
ATOM   3512  CG2 ILE A 803      75.430  42.770  66.470  1.00  0.00           C
ATOM   3513 HG21 ILE A 803      74.610  43.030  67.170  1.00  0.00           H
ATOM   3514 HG22 ILE A 803      75.410  43.560  65.690  1.00  0.00           H
ATOM   3515 HG23 ILE A 803      76.470  42.860  66.860  1.00  0.00           H
ATOM   3516  CG1 ILE A 803      75.920  41.110  64.590  1.00  0.00           C
ATOM   3517 HG11 ILE A 803      75.780  41.900  63.820  1.00  0.00           H
ATOM   3518 HG12 ILE A 803      75.590  40.190  64.070  1.00  0.00           H
ATOM   3519  CD  ILE A 803      77.400  40.930  64.840  1.00  0.00           C
ATOM   3520  HD1 ILE A 803      77.880  41.620  65.560  1.00  0.00           H
ATOM   3521  HD2 ILE A 803      78.000  40.990  63.910  1.00  0.00           H
ATOM   3522  HD3 ILE A 803      77.630  39.930  65.290  1.00  0.00           H
ATOM   3523  C   ILE A 803      74.680  40.680  68.140  1.00  0.00           C
ATOM   3524  O   ILE A 803      75.540  40.740  69.030  1.00  0.00           O
ATOM   3525  N   ASP A 804      73.390  41.050  68.490  1.00  0.00           N
ATOM   3526  HN  ASP A 804      72.720  41.130  67.760  1.00  0.00           H
ATOM   3527  CA  ASP A 804      73.000  41.640  69.760  1.00  0.00           C
ATOM   3528  HA  ASP A 804      73.620  42.460  70.060  1.00  0.00           H
ATOM   3529  CB  ASP A 804      71.630  42.330  69.490  1.00  0.00           C
ATOM   3530  HB1 ASP A 804      70.900  41.860  68.790  1.00  0.00           H
ATOM   3531  HB2 ASP A 804      71.800  43.280  68.920  1.00  0.00           H
ATOM   3532  CG  ASP A 804      70.960  42.720  70.780  1.00  0.00           C
ATOM   3533  OD1 ASP A 804      70.330  41.800  71.350  1.00  0.00           O
ATOM   3534  OD2 ASP A 804      71.160  43.900  71.210  1.00  0.00           O
ATOM   3535  C   ASP A 804      73.210  40.640  70.950  1.00  0.00           C
ATOM   3536  O   ASP A 804      73.770  40.990  71.950  1.00  0.00           O
ATOM   3537  N   TYR A 805      72.870  39.340  70.720  1.00  0.00           N
ATOM   3538  HN  TYR A 805      72.420  38.990  69.900  1.00  0.00           H
ATOM   3539  CA  TYR A 805      73.150  38.210  71.670  1.00  0.00           C
ATOM   3540  HA  TYR A 805      72.690  38.460  72.620  1.00  0.00           H
ATOM   3541  CB  TYR A 805      72.490  36.930  71.090  1.00  0.00           C
ATOM   3542  HB1 TYR A 805      72.840  36.830  70.040  1.00  0.00           H
ATOM   3543  HB2 TYR A 805      71.390  37.020  71.080  1.00  0.00           H
ATOM   3544  CG  TYR A 805      72.840  35.730  71.890  1.00  0.00           C
ATOM   3545  CD1 TYR A 805      72.210  35.470  73.140  1.00  0.00           C
ATOM   3546  HD1 TYR A 805      71.460  36.180  73.450  1.00  0.00           H
ATOM   3547  CE1 TYR A 805      72.550  34.300  73.890  1.00  0.00           C
ATOM   3548  HE1 TYR A 805      72.010  34.130  74.810  1.00  0.00           H
ATOM   3549  CZ  TYR A 805      73.530  33.490  73.370  1.00  0.00           C
ATOM   3550  OH  TYR A 805      73.840  32.350  74.100  1.00  0.00           O
ATOM   3551  HH  TYR A 805      74.660  31.970  73.790  1.00  0.00           H
ATOM   3552  CD2 TYR A 805      73.710  34.830  71.420  1.00  0.00           C
ATOM   3553  HD2 TYR A 805      74.060  34.950  70.400  1.00  0.00           H
ATOM   3554  CE2 TYR A 805      74.200  33.750  72.150  1.00  0.00           C
ATOM   3555  HE2 TYR A 805      74.940  33.060  71.790  1.00  0.00           H
ATOM   3556  C   TYR A 805      74.630  38.110  72.010  1.00  0.00           C
ATOM   3557  O   TYR A 805      75.150  37.800  73.080  1.00  0.00           O
ATOM   3558  N   LEU A 806      75.490  38.120  70.910  1.00  0.00           N
ATOM   3559  HN  LEU A 806      75.130  38.290  69.990  1.00  0.00           H
ATOM   3560  CA  LEU A 806      76.910  38.050  71.060  1.00  0.00           C
ATOM   3561  HA  LEU A 806      77.090  37.170  71.650  1.00  0.00           H
ATOM   3562  CB  LEU A 806      77.590  37.610  69.770  1.00  0.00           C
ATOM   3563  HB1 LEU A 806      78.690  37.560  69.910  1.00  0.00           H
ATOM   3564  HB2 LEU A 806      77.230  38.280  68.960  1.00  0.00           H
ATOM   3565  CG  LEU A 806      77.200  36.170  69.260  1.00  0.00           C
ATOM   3566  HG  LEU A 806      76.120  36.230  68.980  1.00  0.00           H
ATOM   3567  CD1 LEU A 806      78.020  35.770  68.080  1.00  0.00           C
ATOM   3568 HD11 LEU A 806      77.720  34.770  67.680  1.00  0.00           H
ATOM   3569 HD12 LEU A 806      79.130  35.760  68.190  1.00  0.00           H
ATOM   3570 HD13 LEU A 806      77.790  36.450  67.230  1.00  0.00           H
ATOM   3571  CD2 LEU A 806      77.300  35.140  70.410  1.00  0.00           C
ATOM   3572 HD21 LEU A 806      78.220  35.390  70.980  1.00  0.00           H
ATOM   3573 HD22 LEU A 806      77.510  34.120  70.030  1.00  0.00           H
ATOM   3574 HD23 LEU A 806      76.420  35.070  71.080  1.00  0.00           H
ATOM   3575  C   LEU A 806      77.600  39.260  71.720  1.00  0.00           C
ATOM   3576  O   LEU A 806      78.460  39.110  72.600  1.00  0.00           O
ATOM   3577  N   VAL A 807      77.220  40.440  71.350  1.00  0.00           N
ATOM   3578  HN  VAL A 807      76.520  40.560  70.650  1.00  0.00           H
ATOM   3579  CA  VAL A 807      77.720  41.720  72.000  1.00  0.00           C
ATOM   3580  HA  VAL A 807      78.790  41.720  72.130  1.00  0.00           H
ATOM   3581  CB  VAL A 807      77.440  42.930  71.050  1.00  0.00           C
ATOM   3582  HB  VAL A 807      76.390  43.040  70.720  1.00  0.00           H
ATOM   3583  CG1 VAL A 807      78.010  44.190  71.730  1.00  0.00           C
ATOM   3584 HG11 VAL A 807      79.000  44.080  72.230  1.00  0.00           H
ATOM   3585 HG12 VAL A 807      77.380  44.610  72.550  1.00  0.00           H
ATOM   3586 HG13 VAL A 807      78.010  44.890  70.870  1.00  0.00           H
ATOM   3587  CG2 VAL A 807      78.310  42.720  69.730  1.00  0.00           C
ATOM   3588 HG21 VAL A 807      78.120  43.620  69.110  1.00  0.00           H
ATOM   3589 HG22 VAL A 807      78.010  41.780  69.220  1.00  0.00           H
ATOM   3590 HG23 VAL A 807      79.380  42.550  70.020  1.00  0.00           H
ATOM   3591  C   VAL A 807      77.210  42.010  73.450  1.00  0.00           C
ATOM   3592  O   VAL A 807      77.970  42.570  74.230  1.00  0.00           O
ATOM   3593  N   GLY A 808      75.970  41.580  73.730  1.00  0.00           N
ATOM   3594  HN  GLY A 808      75.390  41.200  73.010  1.00  0.00           H
ATOM   3595  CA  GLY A 808      75.380  41.490  75.040  1.00  0.00           C
ATOM   3596  HA1 GLY A 808      75.960  40.960  75.780  1.00  0.00           H
ATOM   3597  HA2 GLY A 808      74.440  40.980  74.890  1.00  0.00           H
ATOM   3598  C   GLY A 808      74.990  42.850  75.680  1.00  0.00           C
ATOM   3599  O   GLY A 808      74.620  42.930  76.880  1.00  0.00           O
ATOM   3600  N   VAL A 809      74.960  43.870  74.790  1.00  0.00           N
ATOM   3601  HN  VAL A 809      75.240  43.730  73.840  1.00  0.00           H
ATOM   3602  CA  VAL A 809      74.390  45.160  75.040  1.00  0.00           C
ATOM   3603  HA  VAL A 809      74.570  45.370  76.080  1.00  0.00           H
ATOM   3604  CB  VAL A 809      75.040  46.260  74.230  1.00  0.00           C
ATOM   3605  HB  VAL A 809      75.030  46.060  73.140  1.00  0.00           H
ATOM   3606  CG1 VAL A 809      74.290  47.600  74.470  1.00  0.00           C
ATOM   3607 HG11 VAL A 809      73.340  47.740  73.920  1.00  0.00           H
ATOM   3608 HG12 VAL A 809      74.880  48.480  74.130  1.00  0.00           H
ATOM   3609 HG13 VAL A 809      74.000  47.650  75.540  1.00  0.00           H
ATOM   3610  CG2 VAL A 809      76.550  46.400  74.630  1.00  0.00           C
ATOM   3611 HG21 VAL A 809      77.110  45.440  74.600  1.00  0.00           H
ATOM   3612 HG22 VAL A 809      76.780  46.900  75.590  1.00  0.00           H
ATOM   3613 HG23 VAL A 809      76.900  47.010  73.770  1.00  0.00           H
ATOM   3614  C   VAL A 809      72.860  45.030  74.910  1.00  0.00           C
ATOM   3615  O   VAL A 809      72.400  44.520  73.850  1.00  0.00           O
ATOM   3616  N   PRO A 810      72.040  45.380  75.910  1.00  0.00           N
ATOM   3617  CD  PRO A 810      72.500  45.800  77.270  1.00  0.00           C
ATOM   3618  HD1 PRO A 810      72.960  46.800  77.130  1.00  0.00           H
ATOM   3619  HD2 PRO A 810      73.270  45.100  77.630  1.00  0.00           H
ATOM   3620  CA  PRO A 810      70.690  44.690  75.910  1.00  0.00           C
ATOM   3621  HA  PRO A 810      70.710  43.780  75.340  1.00  0.00           H
ATOM   3622  CB  PRO A 810      70.320  44.610  77.460  1.00  0.00           C
ATOM   3623  HB1 PRO A 810      70.680  43.610  77.760  1.00  0.00           H
ATOM   3624  HB2 PRO A 810      69.230  44.710  77.630  1.00  0.00           H
ATOM   3625  CG  PRO A 810      71.200  45.770  78.090  1.00  0.00           C
ATOM   3626  HG1 PRO A 810      70.650  46.720  77.890  1.00  0.00           H
ATOM   3627  HG2 PRO A 810      71.150  45.600  79.180  1.00  0.00           H
ATOM   3628  C   PRO A 810      69.820  45.630  75.180  1.00  0.00           C
ATOM   3629  O   PRO A 810      69.200  46.520  75.780  1.00  0.00           O
ATOM   3630  N   SER A 811      69.770  45.630  73.840  1.00  0.00           N
ATOM   3631  HN  SER A 811      70.400  45.090  73.290  1.00  0.00           H
ATOM   3632  CA  SER A 811      68.800  46.420  73.020  1.00  0.00           C
ATOM   3633  HA  SER A 811      69.030  47.430  73.350  1.00  0.00           H
ATOM   3634  CB  SER A 811      68.930  46.310  71.460  1.00  0.00           C
ATOM   3635  HB1 SER A 811      69.950  46.640  71.160  1.00  0.00           H
ATOM   3636  HB2 SER A 811      68.170  46.970  70.990  1.00  0.00           H
ATOM   3637  OG  SER A 811      68.740  45.000  71.010  1.00  0.00           O
ATOM   3638  HG1 SER A 811      69.610  44.590  71.080  1.00  0.00           H
ATOM   3639  C   SER A 811      67.290  46.120  73.320  1.00  0.00           C
ATOM   3640  O   SER A 811      67.050  44.910  73.470  1.00  0.00           O
ATOM   3641  N   PRO A 812      66.390  47.120  73.400  1.00  0.00           N
ATOM   3642  CD  PRO A 812      66.700  48.560  73.370  1.00  0.00           C
ATOM   3643  HD1 PRO A 812      66.850  48.930  72.330  1.00  0.00           H
ATOM   3644  HD2 PRO A 812      67.550  48.910  74.000  1.00  0.00           H
ATOM   3645  CA  PRO A 812      64.940  46.910  73.510  1.00  0.00           C
ATOM   3646  HA  PRO A 812      64.720  46.640  74.530  1.00  0.00           H
ATOM   3647  CB  PRO A 812      64.300  48.280  73.270  1.00  0.00           C
ATOM   3648  HB1 PRO A 812      63.360  48.450  73.840  1.00  0.00           H
ATOM   3649  HB2 PRO A 812      64.240  48.650  72.230  1.00  0.00           H
ATOM   3650  CG  PRO A 812      65.370  49.270  73.870  1.00  0.00           C
ATOM   3651  HG1 PRO A 812      65.370  50.340  73.550  1.00  0.00           H
ATOM   3652  HG2 PRO A 812      65.330  49.200  74.980  1.00  0.00           H
ATOM   3653  C   PRO A 812      64.360  45.850  72.630  1.00  0.00           C
ATOM   3654  O   PRO A 812      64.840  45.820  71.470  1.00  0.00           O
ATOM   3655  N   LYS A 813      63.330  45.010  73.040  1.00  0.00           N
ATOM   3656  HN  LYS A 813      62.900  45.050  73.940  1.00  0.00           H
ATOM   3657  CA  LYS A 813      62.960  43.880  72.270  1.00  0.00           C
ATOM   3658  HA  LYS A 813      63.350  43.960  71.270  1.00  0.00           H
ATOM   3659  CB  LYS A 813      63.270  42.540  72.990  1.00  0.00           C
ATOM   3660  HB1 LYS A 813      62.940  41.610  72.460  1.00  0.00           H
ATOM   3661  HB2 LYS A 813      62.720  42.430  73.950  1.00  0.00           H
ATOM   3662  CG  LYS A 813      64.780  42.270  73.280  1.00  0.00           C
ATOM   3663  HG1 LYS A 813      64.830  41.260  73.750  1.00  0.00           H
ATOM   3664  HG2 LYS A 813      65.180  43.180  73.800  1.00  0.00           H
ATOM   3665  CD  LYS A 813      65.560  42.260  71.970  1.00  0.00           C
ATOM   3666  HD1 LYS A 813      65.460  43.280  71.520  1.00  0.00           H
ATOM   3667  HD2 LYS A 813      64.990  41.690  71.220  1.00  0.00           H
ATOM   3668  CE  LYS A 813      66.900  41.580  71.940  1.00  0.00           C
ATOM   3669  HE1 LYS A 813      67.150  41.170  70.940  1.00  0.00           H
ATOM   3670  HE2 LYS A 813      66.900  40.680  72.600  1.00  0.00           H
ATOM   3671  NZ  LYS A 813      67.920  42.580  72.300  1.00  0.00           N
ATOM   3672  HZ1 LYS A 813      67.750  43.510  71.860  1.00  0.00           H
ATOM   3673  HZ2 LYS A 813      68.870  42.240  72.060  1.00  0.00           H
ATOM   3674  HZ3 LYS A 813      67.750  42.690  73.320  1.00  0.00           H
ATOM   3675  C   LYS A 813      61.470  44.010  71.940  1.00  0.00           C
ATOM   3676  O   LYS A 813      60.690  44.680  72.590  1.00  0.00           O
ATOM   3677  N   LEU A 814      61.090  43.320  70.890  1.00  0.00           N
ATOM   3678  HN  LEU A 814      61.740  42.880  70.280  1.00  0.00           H
ATOM   3679  CA  LEU A 814      59.670  43.050  70.570  1.00  0.00           C
ATOM   3680  HA  LEU A 814      59.090  43.970  70.630  1.00  0.00           H
ATOM   3681  CB  LEU A 814      59.610  42.490  69.180  1.00  0.00           C
ATOM   3682  HB1 LEU A 814      60.270  41.580  69.180  1.00  0.00           H
ATOM   3683  HB2 LEU A 814      60.000  43.210  68.430  1.00  0.00           H
ATOM   3684  CG  LEU A 814      58.270  41.970  68.600  1.00  0.00           C
ATOM   3685  HG  LEU A 814      57.940  41.120  69.240  1.00  0.00           H
ATOM   3686  CD1 LEU A 814      57.150  42.980  68.600  1.00  0.00           C
ATOM   3687 HD11 LEU A 814      56.300  42.570  68.010  1.00  0.00           H
ATOM   3688 HD12 LEU A 814      57.390  43.940  68.110  1.00  0.00           H
ATOM   3689 HD13 LEU A 814      56.820  43.120  69.650  1.00  0.00           H
ATOM   3690  CD2 LEU A 814      58.410  41.500  67.180  1.00  0.00           C
ATOM   3691 HD21 LEU A 814      57.490  41.150  66.700  1.00  0.00           H
ATOM   3692 HD22 LEU A 814      59.220  40.730  67.120  1.00  0.00           H
ATOM   3693 HD23 LEU A 814      58.870  42.320  66.560  1.00  0.00           H
ATOM   3694  C   LEU A 814      58.970  42.130  71.660  1.00  0.00           C
ATOM   3695  O   LEU A 814      59.190  40.960  71.820  1.00  0.00           O
ATOM   3696  N   HSD A 815      57.960  42.700  72.330  1.00  0.00           N
ATOM   3697  HN  HSD A 815      57.910  43.690  72.180  1.00  0.00           H
ATOM   3698  CA  HSD A 815      57.160  42.140  73.410  1.00  0.00           C
ATOM   3699  HA  HSD A 815      57.670  41.240  73.670  1.00  0.00           H
ATOM   3700  CB  HSD A 815      56.950  43.070  74.670  1.00  0.00           C
ATOM   3701  HB1 HSD A 815      56.250  42.480  75.310  1.00  0.00           H
ATOM   3702  HB2 HSD A 815      56.450  44.050  74.530  1.00  0.00           H
ATOM   3703  ND1 HSD A 815      58.440  42.350  76.410  1.00  0.00           N
ATOM   3704  HD1 HSD A 815      57.900  41.530  76.600  1.00  0.00           H
ATOM   3705  CG  HSD A 815      58.200  43.210  75.420  1.00  0.00           C
ATOM   3706  CE1 HSD A 815      59.500  42.760  77.080  1.00  0.00           C
ATOM   3707  HE1 HSD A 815      59.930  42.220  77.930  1.00  0.00           H
ATOM   3708  NE2 HSD A 815      60.010  43.890  76.570  1.00  0.00           N
ATOM   3709  CD2 HSD A 815      59.140  44.190  75.540  1.00  0.00           C
ATOM   3710  HD2 HSD A 815      59.210  45.120  74.980  1.00  0.00           H
ATOM   3711  C   HSD A 815      55.880  41.670  72.870  1.00  0.00           C
ATOM   3712  O   HSD A 815      54.850  42.230  73.210  1.00  0.00           O
ATOM   3713  N   VAL A 816      55.880  40.560  72.110  1.00  0.00           N
ATOM   3714  HN  VAL A 816      56.700  40.120  71.760  1.00  0.00           H
ATOM   3715  CA  VAL A 816      54.690  39.770  71.700  1.00  0.00           C
ATOM   3716  HA  VAL A 816      54.080  40.520  71.210  1.00  0.00           H
ATOM   3717  CB  VAL A 816      54.950  38.600  70.790  1.00  0.00           C
ATOM   3718  HB  VAL A 816      55.420  39.010  69.870  1.00  0.00           H
ATOM   3719  CG1 VAL A 816      55.980  37.670  71.360  1.00  0.00           C
ATOM   3720 HG11 VAL A 816      55.620  37.130  72.270  1.00  0.00           H
ATOM   3721 HG12 VAL A 816      56.950  38.190  71.440  1.00  0.00           H
ATOM   3722 HG13 VAL A 816      56.030  36.760  70.720  1.00  0.00           H
ATOM   3723  CG2 VAL A 816      53.660  37.960  70.320  1.00  0.00           C
ATOM   3724 HG21 VAL A 816      53.810  37.060  69.690  1.00  0.00           H
ATOM   3725 HG22 VAL A 816      53.130  38.750  69.760  1.00  0.00           H
ATOM   3726 HG23 VAL A 816      53.160  37.600  71.250  1.00  0.00           H
ATOM   3727  C   VAL A 816      53.950  39.260  73.010  1.00  0.00           C
ATOM   3728  O   VAL A 816      54.560  38.820  73.950  1.00  0.00           O
ATOM   3729  N   PRO A 817      52.610  39.230  73.080  1.00  0.00           N
ATOM   3730  CD  PRO A 817      51.700  40.040  72.230  1.00  0.00           C
ATOM   3731  HD1 PRO A 817      51.570  39.570  71.230  1.00  0.00           H
ATOM   3732  HD2 PRO A 817      52.120  41.070  72.250  1.00  0.00           H
ATOM   3733  CA  PRO A 817      51.810  38.390  73.970  1.00  0.00           C
ATOM   3734  HA  PRO A 817      51.950  38.810  74.950  1.00  0.00           H
ATOM   3735  CB  PRO A 817      50.340  38.670  73.500  1.00  0.00           C
ATOM   3736  HB1 PRO A 817      49.650  38.480  74.350  1.00  0.00           H
ATOM   3737  HB2 PRO A 817      49.990  37.950  72.730  1.00  0.00           H
ATOM   3738  CG  PRO A 817      50.400  40.080  73.040  1.00  0.00           C
ATOM   3739  HG1 PRO A 817      49.450  40.340  72.540  1.00  0.00           H
ATOM   3740  HG2 PRO A 817      50.490  40.770  73.910  1.00  0.00           H
ATOM   3741  C   PRO A 817      52.190  36.980  74.210  1.00  0.00           C
ATOM   3742  O   PRO A 817      52.650  36.310  73.250  1.00  0.00           O
ATOM   3743  N   GLU A 818      52.000  36.480  75.470  1.00  0.00           N
ATOM   3744  HN  GLU A 818      51.490  36.970  76.170  1.00  0.00           H
ATOM   3745  CA  GLU A 818      52.320  35.170  75.960  1.00  0.00           C
ATOM   3746  HA  GLU A 818      52.590  34.510  75.140  1.00  0.00           H
ATOM   3747  CB  GLU A 818      53.480  35.370  76.920  1.00  0.00           C
ATOM   3748  HB1 GLU A 818      53.610  34.430  77.500  1.00  0.00           H
ATOM   3749  HB2 GLU A 818      53.250  36.210  77.620  1.00  0.00           H
ATOM   3750  CG  GLU A 818      54.880  35.580  76.230  1.00  0.00           C
ATOM   3751  HG1 GLU A 818      54.910  36.420  75.500  1.00  0.00           H
ATOM   3752  HG2 GLU A 818      55.180  34.610  75.770  1.00  0.00           H
ATOM   3753  CD  GLU A 818      55.900  35.930  77.300  1.00  0.00           C
ATOM   3754  OE1 GLU A 818      56.630  36.920  77.130  1.00  0.00           O
ATOM   3755  OE2 GLU A 818      55.940  35.260  78.330  1.00  0.00           O
ATOM   3756  C   GLU A 818      51.100  34.630  76.660  1.00  0.00           C
ATOM   3757  O   GLU A 818      50.970  33.440  76.840  1.00  0.00           O
ATOM   3758  N   LYS A 819      50.190  35.510  77.000  1.00  0.00           N
ATOM   3759  HN  LYS A 819      50.280  36.500  76.880  1.00  0.00           H
ATOM   3760  CA  LYS A 819      48.890  35.110  77.480  1.00  0.00           C
ATOM   3761  HA  LYS A 819      48.840  34.080  77.810  1.00  0.00           H
ATOM   3762  CB  LYS A 819      48.440  36.050  78.660  1.00  0.00           C
ATOM   3763  HB1 LYS A 819      47.340  36.080  78.760  1.00  0.00           H
ATOM   3764  HB2 LYS A 819      48.630  37.120  78.360  1.00  0.00           H
ATOM   3765  CG  LYS A 819      49.120  36.030  80.110  1.00  0.00           C
ATOM   3766  HG1 LYS A 819      48.530  36.630  80.830  1.00  0.00           H
ATOM   3767  HG2 LYS A 819      50.110  36.520  79.970  1.00  0.00           H
ATOM   3768  CD  LYS A 819      49.200  34.560  80.490  1.00  0.00           C
ATOM   3769  HD1 LYS A 819      49.820  33.980  79.770  1.00  0.00           H
ATOM   3770  HD2 LYS A 819      48.200  34.050  80.470  1.00  0.00           H
ATOM   3771  CE  LYS A 819      49.900  34.280  81.850  1.00  0.00           C
ATOM   3772  HE1 LYS A 819      50.750  34.980  81.940  1.00  0.00           H
ATOM   3773  HE2 LYS A 819      50.260  33.220  81.900  1.00  0.00           H
ATOM   3774  NZ  LYS A 819      49.030  34.430  83.030  1.00  0.00           N
ATOM   3775  HZ1 LYS A 819      48.080  34.010  82.990  1.00  0.00           H
ATOM   3776  HZ2 LYS A 819      48.960  35.450  83.250  1.00  0.00           H
ATOM   3777  HZ3 LYS A 819      49.510  34.070  83.870  1.00  0.00           H
ATOM   3778  C   LYS A 819      47.890  35.300  76.390  1.00  0.00           C
ATOM   3779  O   LYS A 819      47.840  36.330  75.750  1.00  0.00           O
ATOM   3780  N   PHE A 820      46.960  34.260  76.180  1.00  0.00           N
ATOM   3781  HN  PHE A 820      46.890  33.620  76.940  1.00  0.00           H
ATOM   3782  CA  PHE A 820      46.160  34.110  75.020  1.00  0.00           C
ATOM   3783  HA  PHE A 820      46.520  34.770  74.250  1.00  0.00           H
ATOM   3784  CB  PHE A 820      45.930  32.680  74.550  1.00  0.00           C
ATOM   3785  HB1 PHE A 820      45.320  32.750  73.620  1.00  0.00           H
ATOM   3786  HB2 PHE A 820      45.340  32.130  75.300  1.00  0.00           H
ATOM   3787  CG  PHE A 820      47.120  31.780  74.270  1.00  0.00           C
ATOM   3788  CD1 PHE A 820      48.430  32.050  74.580  1.00  0.00           C
ATOM   3789  HD1 PHE A 820      48.650  33.000  75.030  1.00  0.00           H
ATOM   3790  CE1 PHE A 820      49.450  31.060  74.320  1.00  0.00           C
ATOM   3791  HE1 PHE A 820      50.500  31.180  74.550  1.00  0.00           H
ATOM   3792  CZ  PHE A 820      49.080  29.780  73.780  1.00  0.00           C
ATOM   3793  HZ  PHE A 820      49.850  29.070  73.530  1.00  0.00           H
ATOM   3794  CD2 PHE A 820      46.860  30.570  73.710  1.00  0.00           C
ATOM   3795  HD2 PHE A 820      45.860  30.320  73.390  1.00  0.00           H
ATOM   3796  CE2 PHE A 820      47.780  29.520  73.430  1.00  0.00           C
ATOM   3797  HE2 PHE A 820      47.480  28.600  72.950  1.00  0.00           H
ATOM   3798  C   PHE A 820      44.730  34.690  75.260  1.00  0.00           C
ATOM   3799  O   PHE A 820      43.870  34.590  74.390  1.00  0.00           O
ATOM   3800  N   GLU A 821      44.440  35.130  76.460  1.00  0.00           N
ATOM   3801  HN  GLU A 821      45.140  35.170  77.160  1.00  0.00           H
ATOM   3802  CA  GLU A 821      43.150  35.550  76.880  1.00  0.00           C
ATOM   3803  HA  GLU A 821      42.410  35.190  76.170  1.00  0.00           H
ATOM   3804  CB  GLU A 821      42.790  35.090  78.220  1.00  0.00           C
ATOM   3805  HB1 GLU A 821      41.860  35.470  78.700  1.00  0.00           H
ATOM   3806  HB2 GLU A 821      43.560  35.290  78.990  1.00  0.00           H
ATOM   3807  CG  GLU A 821      42.790  33.500  78.330  1.00  0.00           C
ATOM   3808  HG1 GLU A 821      43.730  33.060  77.870  1.00  0.00           H
ATOM   3809  HG2 GLU A 821      41.930  33.160  77.730  1.00  0.00           H
ATOM   3810  CD  GLU A 821      42.560  32.980  79.730  1.00  0.00           C
ATOM   3811  OE1 GLU A 821      43.450  33.170  80.580  1.00  0.00           O
ATOM   3812  OE2 GLU A 821      41.600  32.220  80.010  1.00  0.00           O
ATOM   3813  C   GLU A 821      43.100  37.090  76.890  1.00  0.00           C
ATOM   3814  O   GLU A 821      44.120  37.730  76.980  1.00  0.00           O
ATOM   3815  N   PRO A 822      41.930  37.760  76.880  1.00  0.00           N
ATOM   3816  CD  PRO A 822      40.690  37.020  76.480  1.00  0.00           C
ATOM   3817  HD1 PRO A 822      40.520  36.340  77.350  1.00  0.00           H
ATOM   3818  HD2 PRO A 822      40.870  36.470  75.530  1.00  0.00           H
ATOM   3819  CA  PRO A 822      41.720  39.180  77.120  1.00  0.00           C
ATOM   3820  HA  PRO A 822      42.130  39.620  76.230  1.00  0.00           H
ATOM   3821  CB  PRO A 822      40.230  39.240  77.240  1.00  0.00           C
ATOM   3822  HB1 PRO A 822      39.920  40.300  77.060  1.00  0.00           H
ATOM   3823  HB2 PRO A 822      39.960  38.980  78.280  1.00  0.00           H
ATOM   3824  CG  PRO A 822      39.660  38.100  76.260  1.00  0.00           C
ATOM   3825  HG1 PRO A 822      38.650  37.660  76.380  1.00  0.00           H
ATOM   3826  HG2 PRO A 822      39.890  38.530  75.260  1.00  0.00           H
ATOM   3827  C   PRO A 822      42.460  39.740  78.290  1.00  0.00           C
ATOM   3828  O   PRO A 822      42.760  38.990  79.240  1.00  0.00           O
ATOM   3829  N   THR A 823      42.720  41.040  78.280  1.00  0.00           N
ATOM   3830  HN  THR A 823      42.470  41.650  77.530  1.00  0.00           H
ATOM   3831  CA  THR A 823      43.340  41.710  79.410  1.00  0.00           C
ATOM   3832  HA  THR A 823      43.760  40.960  80.070  1.00  0.00           H
ATOM   3833  CB  THR A 823      44.490  42.660  79.030  1.00  0.00           C
ATOM   3834  HB  THR A 823      44.930  43.220  79.880  1.00  0.00           H
ATOM   3835  OG1 THR A 823      43.980  43.670  78.160  1.00  0.00           O
ATOM   3836  HG1 THR A 823      43.470  44.230  78.750  1.00  0.00           H
ATOM   3837  CG2 THR A 823      45.580  41.840  78.370  1.00  0.00           C
ATOM   3838 HG21 THR A 823      46.440  42.530  78.260  1.00  0.00           H
ATOM   3839 HG22 THR A 823      45.200  41.550  77.370  1.00  0.00           H
ATOM   3840 HG23 THR A 823      45.900  41.020  79.040  1.00  0.00           H
ATOM   3841  C   THR A 823      42.330  42.480  80.260  1.00  0.00           C
ATOM   3842  O   THR A 823      42.750  43.200  81.180  1.00  0.00           O
ATOM   3843  N   HSD A 824      41.060  42.180  80.150  1.00  0.00           N
ATOM   3844  HN  HSD A 824      40.830  41.660  79.330  1.00  0.00           H
ATOM   3845  CA  HSD A 824      40.080  42.400  81.200  1.00  0.00           C
ATOM   3846  HA  HSD A 824      40.610  42.220  82.120  1.00  0.00           H
ATOM   3847  CB  HSD A 824      39.280  43.760  81.190  1.00  0.00           C
ATOM   3848  HB1 HSD A 824      38.620  43.820  80.290  1.00  0.00           H
ATOM   3849  HB2 HSD A 824      40.080  44.540  81.110  1.00  0.00           H
ATOM   3850  ND1 HSD A 824      37.250  44.020  82.730  1.00  0.00           N
ATOM   3851  HD1 HSD A 824      36.630  44.150  81.960  1.00  0.00           H
ATOM   3852  CG  HSD A 824      38.630  44.120  82.520  1.00  0.00           C
ATOM   3853  CE1 HSD A 824      37.070  44.420  84.040  1.00  0.00           C
ATOM   3854  HE1 HSD A 824      36.070  44.460  84.480  1.00  0.00           H
ATOM   3855  NE2 HSD A 824      38.250  44.670  84.640  1.00  0.00           N
ATOM   3856  CD2 HSD A 824      39.170  44.620  83.630  1.00  0.00           C
ATOM   3857  HD2 HSD A 824      40.230  44.730  83.820  1.00  0.00           H
ATOM   3858  C   HSD A 824      39.110  41.240  81.380  1.00  0.00           C
ATOM   3859  O   HSD A 824      38.770  40.660  80.310  1.00  0.00           O
ATOM   3860  N   PRO A 825      38.510  40.770  82.530  1.00  0.00           N
ATOM   3861  CD  PRO A 825      39.060  41.090  83.860  1.00  0.00           C
ATOM   3862  HD1 PRO A 825      38.540  41.970  84.290  1.00  0.00           H
ATOM   3863  HD2 PRO A 825      40.130  41.380  83.810  1.00  0.00           H
ATOM   3864  CA  PRO A 825      37.660  39.590  82.620  1.00  0.00           C
ATOM   3865  HA  PRO A 825      38.280  38.830  82.160  1.00  0.00           H
ATOM   3866  CB  PRO A 825      37.500  39.350  84.180  1.00  0.00           C
ATOM   3867  HB1 PRO A 825      37.400  38.250  84.300  1.00  0.00           H
ATOM   3868  HB2 PRO A 825      36.610  39.930  84.530  1.00  0.00           H
ATOM   3869  CG  PRO A 825      38.830  39.800  84.700  1.00  0.00           C
ATOM   3870  HG1 PRO A 825      38.800  40.010  85.800  1.00  0.00           H
ATOM   3871  HG2 PRO A 825      39.650  39.110  84.420  1.00  0.00           H
ATOM   3872  C   PRO A 825      36.320  39.660  81.990  1.00  0.00           C
ATOM   3873  O   PRO A 825      35.710  38.690  81.650  1.00  0.00           O
ATOM   3874  N   GLU A 826      35.830  40.910  81.910  1.00  0.00           N
ATOM   3875  HN  GLU A 826      36.290  41.710  82.270  1.00  0.00           H
ATOM   3876  CA  GLU A 826      34.510  41.030  81.310  1.00  0.00           C
ATOM   3877  HA  GLU A 826      33.820  40.370  81.820  1.00  0.00           H
ATOM   3878  CB  GLU A 826      34.060  42.480  81.380  1.00  0.00           C
ATOM   3879  HB1 GLU A 826      33.100  42.640  80.840  1.00  0.00           H
ATOM   3880  HB2 GLU A 826      34.870  43.070  80.900  1.00  0.00           H
ATOM   3881  CG  GLU A 826      33.860  42.990  82.830  1.00  0.00           C
ATOM   3882  HG1 GLU A 826      33.750  44.100  82.720  1.00  0.00           H
ATOM   3883  HG2 GLU A 826      34.660  42.850  83.600  1.00  0.00           H
ATOM   3884  CD  GLU A 826      32.560  42.400  83.370  1.00  0.00           C
ATOM   3885  OE1 GLU A 826      32.550  41.330  84.040  1.00  0.00           O
ATOM   3886  OE2 GLU A 826      31.510  43.030  83.220  1.00  0.00           O
ATOM   3887  C   GLU A 826      34.510  40.590  79.860  1.00  0.00           C
ATOM   3888  O   GLU A 826      33.490  40.030  79.350  1.00  0.00           O
ATOM   3889  N   ARG A 827      35.580  40.860  79.140  1.00  0.00           N
ATOM   3890  HN  ARG A 827      36.410  41.210  79.530  1.00  0.00           H
ATOM   3891  CA  ARG A 827      35.740  40.490  77.750  1.00  0.00           C
ATOM   3892  HA  ARG A 827      34.920  40.900  77.180  1.00  0.00           H
ATOM   3893  CB  ARG A 827      37.080  41.000  77.100  1.00  0.00           C
ATOM   3894  HB1 ARG A 827      37.360  40.520  76.140  1.00  0.00           H
ATOM   3895  HB2 ARG A 827      37.880  40.700  77.820  1.00  0.00           H
ATOM   3896  CG  ARG A 827      37.140  42.550  76.860  1.00  0.00           C
ATOM   3897  HG1 ARG A 827      38.130  42.940  76.570  1.00  0.00           H
ATOM   3898  HG2 ARG A 827      37.050  43.210  77.760  1.00  0.00           H
ATOM   3899  CD  ARG A 827      36.280  43.010  75.680  1.00  0.00           C
ATOM   3900  HD1 ARG A 827      36.390  44.100  75.500  1.00  0.00           H
ATOM   3901  HD2 ARG A 827      35.230  42.650  75.780  1.00  0.00           H
ATOM   3902  NE  ARG A 827      36.940  42.380  74.440  1.00  0.00           N
ATOM   3903  HE  ARG A 827      37.910  42.530  74.230  1.00  0.00           H
ATOM   3904  CZ  ARG A 827      36.450  41.430  73.620  1.00  0.00           C
ATOM   3905  NH1 ARG A 827      35.160  41.140  73.680  1.00  0.00           N
ATOM   3906 HH11 ARG A 827      34.630  41.460  74.470  1.00  0.00           H
ATOM   3907 HH12 ARG A 827      34.670  40.560  73.030  1.00  0.00           H
ATOM   3908  NH2 ARG A 827      37.120  41.040  72.590  1.00  0.00           N
ATOM   3909 HH21 ARG A 827      38.020  41.440  72.420  1.00  0.00           H
ATOM   3910 HH22 ARG A 827      36.650  40.740  71.770  1.00  0.00           H
ATOM   3911  C   ARG A 827      35.810  38.970  77.450  1.00  0.00           C
ATOM   3912  O   ARG A 827      36.450  38.190  78.060  1.00  0.00           O
ATOM   3913  N   GLY A 828      35.090  38.600  76.370  1.00  0.00           N
ATOM   3914  HN  GLY A 828      34.480  39.230  75.900  1.00  0.00           H
ATOM   3915  CA  GLY A 828      35.060  37.220  75.950  1.00  0.00           C
ATOM   3916  HA1 GLY A 828      34.280  36.710  76.500  1.00  0.00           H
ATOM   3917  HA2 GLY A 828      36.020  36.710  75.870  1.00  0.00           H
ATOM   3918  C   GLY A 828      34.630  37.230  74.530  1.00  0.00           C
ATOM   3919  O   GLY A 828      33.790  38.000  74.070  1.00  0.00           O
ATOM   3920  N   TRP A 829      35.270  36.390  73.780  1.00  0.00           N
ATOM   3921  HN  TRP A 829      35.850  35.660  74.150  1.00  0.00           H
ATOM   3922  CA  TRP A 829      35.310  36.250  72.350  1.00  0.00           C
ATOM   3923  HA  TRP A 829      35.800  37.150  72.040  1.00  0.00           H
ATOM   3924  CB  TRP A 829      36.190  34.990  71.980  1.00  0.00           C
ATOM   3925  HB1 TRP A 829      36.320  34.970  70.880  1.00  0.00           H
ATOM   3926  HB2 TRP A 829      35.600  34.090  72.240  1.00  0.00           H
ATOM   3927  CG  TRP A 829      37.550  34.940  72.580  1.00  0.00           C
ATOM   3928  CD1 TRP A 829      38.190  34.060  73.450  1.00  0.00           C
ATOM   3929  HD1 TRP A 829      37.880  33.050  73.660  1.00  0.00           H
ATOM   3930  NE1 TRP A 829      39.500  34.500  73.630  1.00  0.00           N
ATOM   3931  HE1 TRP A 829      40.260  33.950  73.920  1.00  0.00           H
ATOM   3932  CE2 TRP A 829      39.750  35.650  72.980  1.00  0.00           C
ATOM   3933  CD2 TRP A 829      38.550  35.970  72.290  1.00  0.00           C
ATOM   3934  CE3 TRP A 829      38.630  36.940  71.320  1.00  0.00           C
ATOM   3935  HE3 TRP A 829      37.820  37.150  70.640  1.00  0.00           H
ATOM   3936  CZ3 TRP A 829      39.720  37.780  71.340  1.00  0.00           C
ATOM   3937  HZ3 TRP A 829      39.790  38.610  70.650  1.00  0.00           H
ATOM   3938  CZ2 TRP A 829      40.890  36.440  72.900  1.00  0.00           C
ATOM   3939  HZ2 TRP A 829      41.790  36.270  73.490  1.00  0.00           H
ATOM   3940  CH2 TRP A 829      40.830  37.640  72.210  1.00  0.00           C
ATOM   3941  HH2 TRP A 829      41.700  38.270  72.170  1.00  0.00           H
ATOM   3942  C   TRP A 829      33.920  36.220  71.600  1.00  0.00           C
ATOM   3943  O   TRP A 829      33.710  36.960  70.690  1.00  0.00           O
ATOM   3944  N   ILE A 830      32.960  35.440  72.120  1.00  0.00           N
ATOM   3945  HN  ILE A 830      33.080  34.910  72.950  1.00  0.00           H
ATOM   3946  CA  ILE A 830      31.650  35.210  71.530  1.00  0.00           C
ATOM   3947  HA  ILE A 830      31.690  35.690  70.560  1.00  0.00           H
ATOM   3948  CB  ILE A 830      31.300  33.790  71.330  1.00  0.00           C
ATOM   3949  HB  ILE A 830      30.330  33.700  70.800  1.00  0.00           H
ATOM   3950  CG2 ILE A 830      32.210  33.070  70.350  1.00  0.00           C
ATOM   3951 HG21 ILE A 830      31.880  32.010  70.210  1.00  0.00           H
ATOM   3952 HG22 ILE A 830      33.150  32.830  70.890  1.00  0.00           H
ATOM   3953 HG23 ILE A 830      32.190  33.590  69.360  1.00  0.00           H
ATOM   3954  CG1 ILE A 830      31.260  33.050  72.630  1.00  0.00           C
ATOM   3955 HG11 ILE A 830      31.060  33.630  73.560  1.00  0.00           H
ATOM   3956 HG12 ILE A 830      32.220  32.520  72.770  1.00  0.00           H
ATOM   3957  CD  ILE A 830      30.080  32.080  72.580  1.00  0.00           C
ATOM   3958  HD1 ILE A 830      29.120  32.640  72.750  1.00  0.00           H
ATOM   3959  HD2 ILE A 830      30.220  31.210  73.250  1.00  0.00           H
ATOM   3960  HD3 ILE A 830      30.040  31.570  71.590  1.00  0.00           H
ATOM   3961  C   ILE A 830      30.660  36.000  72.330  1.00  0.00           C
ATOM   3962  O   ILE A 830      29.440  35.800  72.150  1.00  0.00           O
ATOM   3963  N   ILE A 831      31.090  36.850  73.270  1.00  0.00           N
ATOM   3964  HN  ILE A 831      32.030  37.170  73.330  1.00  0.00           H
ATOM   3965  CA  ILE A 831      30.210  37.500  74.280  1.00  0.00           C
ATOM   3966  HA  ILE A 831      29.150  37.290  74.280  1.00  0.00           H
ATOM   3967  CB  ILE A 831      30.700  37.210  75.700  1.00  0.00           C
ATOM   3968  HB  ILE A 831      31.720  37.630  75.860  1.00  0.00           H
ATOM   3969  CG2 ILE A 831      29.850  38.000  76.630  1.00  0.00           C
ATOM   3970 HG21 ILE A 831      29.780  37.530  77.640  1.00  0.00           H
ATOM   3971 HG22 ILE A 831      28.790  37.890  76.300  1.00  0.00           H
ATOM   3972 HG23 ILE A 831      30.120  39.070  76.660  1.00  0.00           H
ATOM   3973  CG1 ILE A 831      30.680  35.690  76.160  1.00  0.00           C
ATOM   3974 HG11 ILE A 831      31.230  35.690  77.120  1.00  0.00           H
ATOM   3975 HG12 ILE A 831      31.390  35.160  75.490  1.00  0.00           H
ATOM   3976  CD  ILE A 831      29.260  35.100  76.080  1.00  0.00           C
ATOM   3977  HD1 ILE A 831      28.480  35.750  76.520  1.00  0.00           H
ATOM   3978  HD2 ILE A 831      29.250  34.100  76.560  1.00  0.00           H
ATOM   3979  HD3 ILE A 831      28.920  34.960  75.030  1.00  0.00           H
ATOM   3980  C   ILE A 831      30.200  39.050  74.010  1.00  0.00           C
ATOM   3981  O   ILE A 831      31.250  39.740  74.180  1.00  0.00           O
ATOM   3982  N   SER A 832      29.080  39.690  73.560  1.00  0.00           N
ATOM   3983  HN  SER A 832      28.180  39.250  73.460  1.00  0.00           H
ATOM   3984  CA  SER A 832      29.090  41.120  73.310  1.00  0.00           C
ATOM   3985  HA  SER A 832      29.980  41.630  73.640  1.00  0.00           H
ATOM   3986  CB  SER A 832      29.050  41.390  71.760  1.00  0.00           C
ATOM   3987  HB1 SER A 832      28.060  41.220  71.280  1.00  0.00           H
ATOM   3988  HB2 SER A 832      29.740  40.600  71.390  1.00  0.00           H
ATOM   3989  OG  SER A 832      29.600  42.660  71.370  1.00  0.00           O
ATOM   3990  HG1 SER A 832      30.540  42.580  71.510  1.00  0.00           H
ATOM   3991  C   SER A 832      28.040  41.630  74.060  1.00  0.00           C
ATOM   3992  O   SER A 832      26.970  41.010  74.040  1.00  0.00           O
ATOM   3993  N   PRO A 833      28.050  42.780  74.840  1.00  0.00           N
ATOM   3994  CD  PRO A 833      29.220  43.580  75.260  1.00  0.00           C
ATOM   3995  HD1 PRO A 833      29.690  44.090  74.390  1.00  0.00           H
ATOM   3996  HD2 PRO A 833      30.040  42.980  75.700  1.00  0.00           H
ATOM   3997  CA  PRO A 833      26.880  43.320  75.440  1.00  0.00           C
ATOM   3998  HA  PRO A 833      26.160  42.550  75.720  1.00  0.00           H
ATOM   3999  CB  PRO A 833      27.390  43.990  76.690  1.00  0.00           C
ATOM   4000  HB1 PRO A 833      27.390  43.260  77.530  1.00  0.00           H
ATOM   4001  HB2 PRO A 833      26.670  44.710  77.140  1.00  0.00           H
ATOM   4002  CG  PRO A 833      28.760  44.540  76.370  1.00  0.00           C
ATOM   4003  HG1 PRO A 833      28.760  45.580  76.000  1.00  0.00           H
ATOM   4004  HG2 PRO A 833      29.340  44.390  77.310  1.00  0.00           H
ATOM   4005  C   PRO A 833      26.210  44.250  74.420  1.00  0.00           C
ATOM   4006  O   PRO A 833      26.320  45.460  74.550  1.00  0.00           O
ATOM   4007  N   LEU A 834      25.480  43.670  73.500  1.00  0.00           N
ATOM   4008  HN  LEU A 834      25.350  42.680  73.500  1.00  0.00           H
ATOM   4009  CA  LEU A 834      24.630  44.520  72.580  1.00  0.00           C
ATOM   4010  HA  LEU A 834      25.310  45.180  72.040  1.00  0.00           H
ATOM   4011  CB  LEU A 834      23.970  43.800  71.360  1.00  0.00           C
ATOM   4012  HB1 LEU A 834      23.450  44.530  70.700  1.00  0.00           H
ATOM   4013  HB2 LEU A 834      23.210  43.090  71.730  1.00  0.00           H
ATOM   4014  CG  LEU A 834      24.990  42.990  70.640  1.00  0.00           C
ATOM   4015  HG  LEU A 834      25.230  42.130  71.310  1.00  0.00           H
ATOM   4016  CD1 LEU A 834      24.310  42.250  69.400  1.00  0.00           C
ATOM   4017 HD11 LEU A 834      25.050  41.850  68.680  1.00  0.00           H
ATOM   4018 HD12 LEU A 834      23.660  42.930  68.800  1.00  0.00           H
ATOM   4019 HD13 LEU A 834      23.680  41.390  69.680  1.00  0.00           H
ATOM   4020  CD2 LEU A 834      26.210  43.770  70.130  1.00  0.00           C
ATOM   4021 HD21 LEU A 834      26.940  43.060  69.690  1.00  0.00           H
ATOM   4022 HD22 LEU A 834      26.760  44.210  70.990  1.00  0.00           H
ATOM   4023 HD23 LEU A 834      25.870  44.610  69.480  1.00  0.00           H
ATOM   4024  C   LEU A 834      23.530  45.350  73.320  1.00  0.00           C
ATOM   4025  O   LEU A 834      23.310  46.540  73.080  1.00  0.00           O
ATOM   4026  N   GLY A 835      22.720  44.630  74.210  1.00  0.00           N
ATOM   4027  HN  GLY A 835      23.070  43.770  74.590  1.00  0.00           H
ATOM   4028  CA  GLY A 835      21.390  45.090  74.520  1.00  0.00           C
ATOM   4029  HA1 GLY A 835      20.770  44.310  74.960  1.00  0.00           H
ATOM   4030  HA2 GLY A 835      20.880  45.520  73.680  1.00  0.00           H
ATOM   4031  C   GLY A 835      21.280  46.030  75.640  1.00  0.00           C
ATOM   4032  O   GLY A 835      20.180  46.420  75.920  1.00  0.00           O
ATOM   4033  N   ASP A 836      22.430  46.350  76.320  1.00  0.00           N
ATOM   4034  HN  ASP A 836      23.320  46.000  75.990  1.00  0.00           H
ATOM   4035  CA  ASP A 836      22.520  47.280  77.420  1.00  0.00           C
ATOM   4036  HA  ASP A 836      21.840  47.100  78.230  1.00  0.00           H
ATOM   4037  CB  ASP A 836      24.040  47.200  77.880  1.00  0.00           C
ATOM   4038  HB1 ASP A 836      24.330  48.130  78.410  1.00  0.00           H
ATOM   4039  HB2 ASP A 836      24.650  47.090  76.960  1.00  0.00           H
ATOM   4040  CG  ASP A 836      24.190  46.050  78.820  1.00  0.00           C
ATOM   4041  OD1 ASP A 836      23.150  45.370  79.050  1.00  0.00           O
ATOM   4042  OD2 ASP A 836      25.310  45.710  79.180  1.00  0.00           O
ATOM   4043  C   ASP A 836      22.080  48.780  77.050  1.00  0.00           C
ATOM   4044  O   ASP A 836      21.230  49.280  77.720  1.00  0.00           O
ATOM   4045  N   ASN A 837      22.630  49.360  76.020  1.00  0.00           N
ATOM   4046  HN  ASN A 837      23.230  48.800  75.460  1.00  0.00           H
ATOM   4047  CA  ASN A 837      22.390  50.780  75.660  1.00  0.00           C
ATOM   4048  HA  ASN A 837      22.630  51.380  76.520  1.00  0.00           H
ATOM   4049  CB  ASN A 837      23.220  51.290  74.550  1.00  0.00           C
ATOM   4050  HB1 ASN A 837      22.860  52.290  74.250  1.00  0.00           H
ATOM   4051  HB2 ASN A 837      23.240  50.660  73.630  1.00  0.00           H
ATOM   4052  CG  ASN A 837      24.650  51.700  75.040  1.00  0.00           C
ATOM   4053  OD1 ASN A 837      25.010  51.580  76.220  1.00  0.00           O
ATOM   4054  ND2 ASN A 837      25.420  52.340  74.130  1.00  0.00           N
ATOM   4055 HD21 ASN A 837      26.330  52.600  74.470  1.00  0.00           H
ATOM   4056 HD22 ASN A 837      25.160  52.280  73.170  1.00  0.00           H
ATOM   4057  C   ASN A 837      20.890  51.020  75.230  1.00  0.00           C
ATOM   4058  O   ASN A 837      20.330  50.360  74.360  1.00  0.00           O
ATOM   4059  N   PRO A 838      20.260  52.040  75.800  1.00  0.00           N
ATOM   4060  CD  PRO A 838      20.930  53.130  76.570  1.00  0.00           C
ATOM   4061  HD1 PRO A 838      21.960  53.390  76.240  1.00  0.00           H
ATOM   4062  HD2 PRO A 838      20.990  52.740  77.600  1.00  0.00           H
ATOM   4063  CA  PRO A 838      18.990  52.590  75.270  1.00  0.00           C
ATOM   4064  HA  PRO A 838      18.190  51.890  75.400  1.00  0.00           H
ATOM   4065  CB  PRO A 838      18.730  53.850  76.020  1.00  0.00           C
ATOM   4066  HB1 PRO A 838      18.140  53.680  76.950  1.00  0.00           H
ATOM   4067  HB2 PRO A 838      18.120  54.650  75.540  1.00  0.00           H
ATOM   4068  CG  PRO A 838      20.050  54.350  76.550  1.00  0.00           C
ATOM   4069  HG1 PRO A 838      20.470  55.180  75.940  1.00  0.00           H
ATOM   4070  HG2 PRO A 838      19.850  54.710  77.580  1.00  0.00           H
ATOM   4071  C   PRO A 838      18.980  52.980  73.780  1.00  0.00           C
ATOM   4072  O   PRO A 838      19.830  53.670  73.140  1.00  0.00           O
ATOM   4073  N   TRP A 839      17.890  52.530  73.140  1.00  0.00           N
ATOM   4074  HN  TRP A 839      17.070  52.180  73.600  1.00  0.00           H
ATOM   4075  CA  TRP A 839      17.680  52.600  71.710  1.00  0.00           C
ATOM   4076  HA  TRP A 839      18.560  52.040  71.410  1.00  0.00           H
ATOM   4077  CB  TRP A 839      16.390  51.800  71.500  1.00  0.00           C
ATOM   4078  HB1 TRP A 839      15.510  52.340  71.920  1.00  0.00           H
ATOM   4079  HB2 TRP A 839      16.480  50.840  72.030  1.00  0.00           H
ATOM   4080  CG  TRP A 839      16.050  51.530  70.100  1.00  0.00           C
ATOM   4081  CD1 TRP A 839      16.150  50.300  69.430  1.00  0.00           C
ATOM   4082  HD1 TRP A 839      16.690  49.490  69.890  1.00  0.00           H
ATOM   4083  NE1 TRP A 839      15.390  50.270  68.350  1.00  0.00           N
ATOM   4084  HE1 TRP A 839      15.140  49.530  67.750  1.00  0.00           H
ATOM   4085  CE2 TRP A 839      14.870  51.560  68.190  1.00  0.00           C
ATOM   4086  CD2 TRP A 839      15.250  52.350  69.270  1.00  0.00           C
ATOM   4087  CE3 TRP A 839      14.840  53.710  69.330  1.00  0.00           C
ATOM   4088  HE3 TRP A 839      15.110  54.290  70.210  1.00  0.00           H
ATOM   4089  CZ3 TRP A 839      13.970  54.130  68.360  1.00  0.00           C
ATOM   4090  HZ3 TRP A 839      13.640  55.160  68.340  1.00  0.00           H
ATOM   4091  CZ2 TRP A 839      13.940  52.040  67.240  1.00  0.00           C
ATOM   4092  HZ2 TRP A 839      13.560  51.390  66.470  1.00  0.00           H
ATOM   4093  CH2 TRP A 839      13.520  53.360  67.260  1.00  0.00           C
ATOM   4094  HH2 TRP A 839      12.980  53.790  66.430  1.00  0.00           H
ATOM   4095  C   TRP A 839      17.670  54.000  71.040  1.00  0.00           C
ATOM   4096  O   TRP A 839      18.270  54.210  69.990  1.00  0.00           O
ATOM   4097  N   TRP A 840      17.220  55.090  71.640  1.00  0.00           N
ATOM   4098  HN  TRP A 840      16.730  54.980  72.500  1.00  0.00           H
ATOM   4099  CA  TRP A 840      17.350  56.490  71.200  1.00  0.00           C
ATOM   4100  HA  TRP A 840      16.790  56.590  70.280  1.00  0.00           H
ATOM   4101  CB  TRP A 840      16.630  57.390  72.210  1.00  0.00           C
ATOM   4102  HB1 TRP A 840      15.630  56.990  72.430  1.00  0.00           H
ATOM   4103  HB2 TRP A 840      16.310  58.350  71.730  1.00  0.00           H
ATOM   4104  CG  TRP A 840      17.350  57.610  73.550  1.00  0.00           C
ATOM   4105  CD1 TRP A 840      17.040  57.050  74.740  1.00  0.00           C
ATOM   4106  HD1 TRP A 840      16.270  56.310  74.860  1.00  0.00           H
ATOM   4107  NE1 TRP A 840      17.840  57.540  75.730  1.00  0.00           N
ATOM   4108  HE1 TRP A 840      17.790  57.340  76.690  1.00  0.00           H
ATOM   4109  CE2 TRP A 840      18.590  58.550  75.230  1.00  0.00           C
ATOM   4110  CD2 TRP A 840      18.340  58.660  73.840  1.00  0.00           C
ATOM   4111  CE3 TRP A 840      18.990  59.560  73.130  1.00  0.00           C
ATOM   4112  HE3 TRP A 840      18.840  59.690  72.070  1.00  0.00           H
ATOM   4113  CZ3 TRP A 840      19.800  60.460  73.770  1.00  0.00           C
ATOM   4114  HZ3 TRP A 840      20.250  61.160  73.090  1.00  0.00           H
ATOM   4115  CZ2 TRP A 840      19.410  59.510  75.910  1.00  0.00           C
ATOM   4116  HZ2 TRP A 840      19.520  59.600  76.980  1.00  0.00           H
ATOM   4117  CH2 TRP A 840      19.950  60.560  75.130  1.00  0.00           C
ATOM   4118  HH2 TRP A 840      20.360  61.370  75.710  1.00  0.00           H
ATOM   4119  C   TRP A 840      18.850  56.850  70.960  1.00  0.00           C
ATOM   4120  O   TRP A 840      19.230  57.520  70.050  1.00  0.00           O
ATOM   4121  N   THR A 841      19.790  56.280  71.800  1.00  0.00           N
ATOM   4122  HN  THR A 841      19.470  55.750  72.580  1.00  0.00           H
ATOM   4123  CA  THR A 841      21.240  56.530  71.600  1.00  0.00           C
ATOM   4124  HA  THR A 841      21.410  57.520  71.210  1.00  0.00           H
ATOM   4125  CB  THR A 841      22.130  56.430  72.840  1.00  0.00           C
ATOM   4126  HB  THR A 841      23.190  56.650  72.570  1.00  0.00           H
ATOM   4127  OG1 THR A 841      22.070  55.150  73.370  1.00  0.00           O
ATOM   4128  HG1 THR A 841      21.170  54.860  73.260  1.00  0.00           H
ATOM   4129  CG2 THR A 841      21.600  57.330  73.960  1.00  0.00           C
ATOM   4130 HG21 THR A 841      22.330  57.310  74.800  1.00  0.00           H
ATOM   4131 HG22 THR A 841      20.570  57.010  74.240  1.00  0.00           H
ATOM   4132 HG23 THR A 841      21.400  58.340  73.560  1.00  0.00           H
ATOM   4133  C   THR A 841      21.870  55.670  70.510  1.00  0.00           C
ATOM   4134  O   THR A 841      22.900  56.150  69.940  1.00  0.00           O
ATOM   4135  N   LEU A 842      21.290  54.500  70.130  1.00  0.00           N
ATOM   4136  HN  LEU A 842      20.440  54.280  70.610  1.00  0.00           H
ATOM   4137  CA  LEU A 842      21.500  53.630  69.020  1.00  0.00           C
ATOM   4138  HA  LEU A 842      22.560  53.410  69.040  1.00  0.00           H
ATOM   4139  CB  LEU A 842      20.900  52.180  69.090  1.00  0.00           C
ATOM   4140  HB1 LEU A 842      20.890  51.670  68.100  1.00  0.00           H
ATOM   4141  HB2 LEU A 842      19.820  52.400  69.250  1.00  0.00           H
ATOM   4142  CG  LEU A 842      21.340  51.280  70.290  1.00  0.00           C
ATOM   4143  HG  LEU A 842      21.180  51.950  71.160  1.00  0.00           H
ATOM   4144  CD1 LEU A 842      20.450  50.070  70.330  1.00  0.00           C
ATOM   4145 HD11 LEU A 842      19.400  50.360  70.560  1.00  0.00           H
ATOM   4146 HD12 LEU A 842      20.830  49.290  71.020  1.00  0.00           H
ATOM   4147 HD13 LEU A 842      20.460  49.590  69.330  1.00  0.00           H
ATOM   4148  CD2 LEU A 842      22.810  50.750  70.280  1.00  0.00           C
ATOM   4149 HD21 LEU A 842      22.990  49.880  70.940  1.00  0.00           H
ATOM   4150 HD22 LEU A 842      23.450  51.570  70.680  1.00  0.00           H
ATOM   4151 HD23 LEU A 842      23.040  50.410  69.250  1.00  0.00           H
ATOM   4152  C   LEU A 842      21.310  54.290  67.730  1.00  0.00           C
ATOM   4153  O   LEU A 842      22.130  54.150  66.830  1.00  0.00           O
ATOM   4154  N   LEU A 843      20.260  55.090  67.640  1.00  0.00           N
ATOM   4155  HN  LEU A 843      19.740  55.220  68.490  1.00  0.00           H
ATOM   4156  CA  LEU A 843      19.950  55.880  66.440  1.00  0.00           C
ATOM   4157  HA  LEU A 843      19.990  55.270  65.550  1.00  0.00           H
ATOM   4158  CB  LEU A 843      18.550  56.580  66.500  1.00  0.00           C
ATOM   4159  HB1 LEU A 843      18.300  57.210  65.620  1.00  0.00           H
ATOM   4160  HB2 LEU A 843      18.450  57.300  67.350  1.00  0.00           H
ATOM   4161  CG  LEU A 843      17.300  55.660  66.730  1.00  0.00           C
ATOM   4162  HG  LEU A 843      17.350  55.130  67.710  1.00  0.00           H
ATOM   4163  CD1 LEU A 843      16.030  56.570  66.630  1.00  0.00           C
ATOM   4164 HD11 LEU A 843      16.100  57.040  65.630  1.00  0.00           H
ATOM   4165 HD12 LEU A 843      16.110  57.220  67.530  1.00  0.00           H
ATOM   4166 HD13 LEU A 843      15.110  55.990  66.740  1.00  0.00           H
ATOM   4167  CD2 LEU A 843      17.330  54.650  65.590  1.00  0.00           C
ATOM   4168 HD21 LEU A 843      16.470  53.970  65.700  1.00  0.00           H
ATOM   4169 HD22 LEU A 843      18.300  54.110  65.550  1.00  0.00           H
ATOM   4170 HD23 LEU A 843      17.220  55.220  64.640  1.00  0.00           H
ATOM   4171  C   LEU A 843      20.950  57.080  66.280  1.00  0.00           C
ATOM   4172  O   LEU A 843      21.220  57.470  65.150  1.00  0.00           O
ATOM   4173  N   ILE A 844      21.490  57.680  67.340  1.00  0.00           N
ATOM   4174  HN  ILE A 844      21.130  57.580  68.270  1.00  0.00           H
ATOM   4175  CA  ILE A 844      22.490  58.770  67.250  1.00  0.00           C
ATOM   4176  HA  ILE A 844      22.360  59.390  66.370  1.00  0.00           H
ATOM   4177  CB  ILE A 844      22.470  59.770  68.540  1.00  0.00           C
ATOM   4178  HB  ILE A 844      23.000  59.250  69.360  1.00  0.00           H
ATOM   4179  CG2 ILE A 844      23.220  61.070  68.160  1.00  0.00           C
ATOM   4180 HG21 ILE A 844      24.240  60.830  67.800  1.00  0.00           H
ATOM   4181 HG22 ILE A 844      23.280  61.700  69.080  1.00  0.00           H
ATOM   4182 HG23 ILE A 844      22.640  61.610  67.380  1.00  0.00           H
ATOM   4183  CG1 ILE A 844      21.130  60.100  69.080  1.00  0.00           C
ATOM   4184 HG11 ILE A 844      20.600  59.160  69.360  1.00  0.00           H
ATOM   4185 HG12 ILE A 844      20.490  60.460  68.240  1.00  0.00           H
ATOM   4186  CD  ILE A 844      20.950  61.050  70.200  1.00  0.00           C
ATOM   4187  HD1 ILE A 844      19.870  61.180  70.420  1.00  0.00           H
ATOM   4188  HD2 ILE A 844      21.330  62.050  69.890  1.00  0.00           H
ATOM   4189  HD3 ILE A 844      21.600  60.630  71.000  1.00  0.00           H
ATOM   4190  C   ILE A 844      23.910  58.190  67.050  1.00  0.00           C
ATOM   4191  O   ILE A 844      24.840  58.810  66.530  1.00  0.00           O
ATOM   4192  N   ALA A 845      24.040  56.860  67.420  1.00  0.00           N
ATOM   4193  HN  ALA A 845      23.270  56.500  67.920  1.00  0.00           H
ATOM   4194  CA  ALA A 845      25.210  56.100  67.090  1.00  0.00           C
ATOM   4195  HA  ALA A 845      26.020  56.790  67.280  1.00  0.00           H
ATOM   4196  CB  ALA A 845      25.410  54.970  68.070  1.00  0.00           C
ATOM   4197  HB1 ALA A 845      24.530  54.330  67.870  1.00  0.00           H
ATOM   4198  HB2 ALA A 845      25.240  55.300  69.120  1.00  0.00           H
ATOM   4199  HB3 ALA A 845      26.400  54.470  67.950  1.00  0.00           H
ATOM   4200  C   ALA A 845      25.390  55.780  65.630  1.00  0.00           C
ATOM   4201  O   ALA A 845      26.550  55.630  65.120  1.00  0.00           O
ATOM   4202  N   ALA A 846      24.290  55.690  64.820  1.00  0.00           N
ATOM   4203  HN  ALA A 846      23.410  55.680  65.270  1.00  0.00           H
ATOM   4204  CA  ALA A 846      24.270  55.600  63.370  1.00  0.00           C
ATOM   4205  HA  ALA A 846      24.780  54.720  63.010  1.00  0.00           H
ATOM   4206  CB  ALA A 846      22.880  55.540  62.710  1.00  0.00           C
ATOM   4207  HB1 ALA A 846      22.280  54.740  63.190  1.00  0.00           H
ATOM   4208  HB2 ALA A 846      22.970  55.300  61.630  1.00  0.00           H
ATOM   4209  HB3 ALA A 846      22.330  56.490  62.920  1.00  0.00           H
ATOM   4210  C   ALA A 846      24.950  56.700  62.590  1.00  0.00           C
ATOM   4211  O   ALA A 846      25.700  56.530  61.600  1.00  0.00           O
ATOM   4212  N   ILE A 847      24.780  57.950  63.010  1.00  0.00           N
ATOM   4213  HN  ILE A 847      24.110  58.260  63.690  1.00  0.00           H
ATOM   4214  CA  ILE A 847      25.430  59.100  62.430  1.00  0.00           C
ATOM   4215  HA  ILE A 847      25.060  59.210  61.420  1.00  0.00           H
ATOM   4216  CB  ILE A 847      24.920  60.360  63.110  1.00  0.00           C
ATOM   4217  HB  ILE A 847      25.420  60.510  64.100  1.00  0.00           H
ATOM   4218  CG2 ILE A 847      25.180  61.600  62.230  1.00  0.00           C
ATOM   4219 HG21 ILE A 847      24.880  62.520  62.770  1.00  0.00           H
ATOM   4220 HG22 ILE A 847      24.530  61.580  61.320  1.00  0.00           H
ATOM   4221 HG23 ILE A 847      26.230  61.620  61.850  1.00  0.00           H
ATOM   4222  CG1 ILE A 847      23.350  60.260  63.410  1.00  0.00           C
ATOM   4223 HG11 ILE A 847      23.020  59.360  63.960  1.00  0.00           H
ATOM   4224 HG12 ILE A 847      22.720  60.380  62.510  1.00  0.00           H
ATOM   4225  CD  ILE A 847      22.890  61.320  64.400  1.00  0.00           C
ATOM   4226  HD1 ILE A 847      23.740  61.820  64.900  1.00  0.00           H
ATOM   4227  HD2 ILE A 847      22.120  61.010  65.130  1.00  0.00           H
ATOM   4228  HD3 ILE A 847      22.390  62.070  63.740  1.00  0.00           H
ATOM   4229  C   ILE A 847      26.920  59.060  62.420  1.00  0.00           C
ATOM   4230  O   ILE A 847      27.550  59.180  61.440  1.00  0.00           O
ATOM   4231  N   PRO A 848      27.710  58.840  63.440  1.00  0.00           N
ATOM   4232  CD  PRO A 848      27.420  58.890  64.860  1.00  0.00           C
ATOM   4233  HD1 PRO A 848      26.570  58.210  65.060  1.00  0.00           H
ATOM   4234  HD2 PRO A 848      27.160  59.880  65.300  1.00  0.00           H
ATOM   4235  CA  PRO A 848      29.180  58.760  63.250  1.00  0.00           C
ATOM   4236  HA  PRO A 848      29.560  59.610  62.670  1.00  0.00           H
ATOM   4237  CB  PRO A 848      29.720  58.980  64.680  1.00  0.00           C
ATOM   4238  HB1 PRO A 848      30.000  60.050  64.800  1.00  0.00           H
ATOM   4239  HB2 PRO A 848      30.690  58.440  64.750  1.00  0.00           H
ATOM   4240  CG  PRO A 848      28.680  58.380  65.620  1.00  0.00           C
ATOM   4241  HG1 PRO A 848      28.730  57.270  65.600  1.00  0.00           H
ATOM   4242  HG2 PRO A 848      28.690  58.730  66.680  1.00  0.00           H
ATOM   4243  C   PRO A 848      29.690  57.550  62.500  1.00  0.00           C
ATOM   4244  O   PRO A 848      30.780  57.650  62.000  1.00  0.00           O
ATOM   4245  N   ALA A 849      28.880  56.490  62.570  1.00  0.00           N
ATOM   4246  HN  ALA A 849      28.100  56.570  63.180  1.00  0.00           H
ATOM   4247  CA  ALA A 849      29.080  55.340  61.700  1.00  0.00           C
ATOM   4248  HA  ALA A 849      30.090  55.040  61.940  1.00  0.00           H
ATOM   4249  CB  ALA A 849      28.020  54.290  62.070  1.00  0.00           C
ATOM   4250  HB1 ALA A 849      28.130  53.350  61.480  1.00  0.00           H
ATOM   4251  HB2 ALA A 849      26.970  54.660  62.030  1.00  0.00           H
ATOM   4252  HB3 ALA A 849      28.160  53.850  63.080  1.00  0.00           H
ATOM   4253  C   ALA A 849      28.920  55.620  60.220  1.00  0.00           C
ATOM   4254  O   ALA A 849      29.570  55.000  59.400  1.00  0.00           O
ATOM   4255  N   LEU A 850      28.110  56.640  59.880  1.00  0.00           N
ATOM   4256  HN  LEU A 850      27.690  57.180  60.610  1.00  0.00           H
ATOM   4257  CA  LEU A 850      28.100  57.150  58.500  1.00  0.00           C
ATOM   4258  HA  LEU A 850      27.960  56.340  57.800  1.00  0.00           H
ATOM   4259  CB  LEU A 850      26.980  58.190  58.220  1.00  0.00           C
ATOM   4260  HB1 LEU A 850      27.160  59.010  58.950  1.00  0.00           H
ATOM   4261  HB2 LEU A 850      25.990  57.820  58.570  1.00  0.00           H
ATOM   4262  CG  LEU A 850      26.850  58.920  56.850  1.00  0.00           C
ATOM   4263  HG  LEU A 850      27.870  59.250  56.620  1.00  0.00           H
ATOM   4264  CD1 LEU A 850      26.560  57.840  55.760  1.00  0.00           C
ATOM   4265 HD11 LEU A 850      25.550  57.390  55.890  1.00  0.00           H
ATOM   4266 HD12 LEU A 850      27.350  57.050  55.730  1.00  0.00           H
ATOM   4267 HD13 LEU A 850      26.620  58.360  54.780  1.00  0.00           H
ATOM   4268  CD2 LEU A 850      25.920  60.100  56.610  1.00  0.00           C
ATOM   4269 HD21 LEU A 850      26.150  60.860  57.380  1.00  0.00           H
ATOM   4270 HD22 LEU A 850      24.830  59.850  56.610  1.00  0.00           H
ATOM   4271 HD23 LEU A 850      26.160  60.570  55.640  1.00  0.00           H
ATOM   4272  C   LEU A 850      29.380  57.870  58.130  1.00  0.00           C
ATOM   4273  O   LEU A 850      29.880  57.700  57.030  1.00  0.00           O
ATOM   4274  N   LEU A 851      29.890  58.650  59.080  1.00  0.00           N
ATOM   4275  HN  LEU A 851      29.460  58.780  59.970  1.00  0.00           H
ATOM   4276  CA  LEU A 851      31.120  59.370  58.770  1.00  0.00           C
ATOM   4277  HA  LEU A 851      31.010  59.780  57.770  1.00  0.00           H
ATOM   4278  CB  LEU A 851      31.380  60.540  59.670  1.00  0.00           C
ATOM   4279  HB1 LEU A 851      32.370  60.970  59.440  1.00  0.00           H
ATOM   4280  HB2 LEU A 851      31.390  60.110  60.700  1.00  0.00           H
ATOM   4281  CG  LEU A 851      30.320  61.680  59.710  1.00  0.00           C
ATOM   4282  HG  LEU A 851      29.370  61.180  59.970  1.00  0.00           H
ATOM   4283  CD1 LEU A 851      30.700  62.690  60.860  1.00  0.00           C
ATOM   4284 HD11 LEU A 851      30.720  62.190  61.850  1.00  0.00           H
ATOM   4285 HD12 LEU A 851      29.980  63.550  60.880  1.00  0.00           H
ATOM   4286 HD13 LEU A 851      31.670  63.160  60.560  1.00  0.00           H
ATOM   4287  CD2 LEU A 851      30.250  62.490  58.380  1.00  0.00           C
ATOM   4288 HD21 LEU A 851      31.280  62.720  58.020  1.00  0.00           H
ATOM   4289 HD22 LEU A 851      29.830  63.490  58.640  1.00  0.00           H
ATOM   4290 HD23 LEU A 851      29.710  62.050  57.510  1.00  0.00           H
ATOM   4291  C   LEU A 851      32.370  58.410  58.740  1.00  0.00           C
ATOM   4292  O   LEU A 851      33.200  58.480  57.840  1.00  0.00           O
ATOM   4293  N   CYS A 852      32.450  57.360  59.640  1.00  0.00           N
ATOM   4294  HN  CYS A 852      31.970  57.430  60.520  1.00  0.00           H
ATOM   4295  CA  CYS A 852      33.280  56.140  59.460  1.00  0.00           C
ATOM   4296  HA  CYS A 852      34.310  56.470  59.450  1.00  0.00           H
ATOM   4297  CB  CYS A 852      33.030  55.330  60.770  1.00  0.00           C
ATOM   4298  HB1 CYS A 852      31.960  55.060  60.650  1.00  0.00           H
ATOM   4299  HB2 CYS A 852      33.150  55.940  61.690  1.00  0.00           H
ATOM   4300  SG  CYS A 852      34.020  53.850  61.120  1.00  0.00           S
ATOM   4301  HG1 CYS A 852      32.950  53.130  61.440  1.00  0.00           H
ATOM   4302  C   CYS A 852      33.180  55.340  58.210  1.00  0.00           C
ATOM   4303  O   CYS A 852      34.230  55.010  57.590  1.00  0.00           O
ATOM   4304  N   THR A 853      31.970  55.160  57.660  1.00  0.00           N
ATOM   4305  HN  THR A 853      31.080  55.380  58.060  1.00  0.00           H
ATOM   4306  CA  THR A 853      31.680  54.490  56.330  1.00  0.00           C
ATOM   4307  HA  THR A 853      32.180  53.540  56.420  1.00  0.00           H
ATOM   4308  CB  THR A 853      30.170  54.270  56.140  1.00  0.00           C
ATOM   4309  HB  THR A 853      29.720  55.270  56.310  1.00  0.00           H
ATOM   4310  OG1 THR A 853      29.710  53.370  57.080  1.00  0.00           O
ATOM   4311  HG1 THR A 853      29.750  53.790  57.940  1.00  0.00           H
ATOM   4312  CG2 THR A 853      29.840  53.800  54.750  1.00  0.00           C
ATOM   4313 HG21 THR A 853      28.750  53.610  54.650  1.00  0.00           H
ATOM   4314 HG22 THR A 853      30.440  52.900  54.530  1.00  0.00           H
ATOM   4315 HG23 THR A 853      30.030  54.560  53.960  1.00  0.00           H
ATOM   4316  C   THR A 853      32.220  55.320  55.180  1.00  0.00           C
ATOM   4317  O   THR A 853      32.750  54.810  54.200  1.00  0.00           O
ATOM   4318  N   ILE A 854      32.060  56.670  55.260  1.00  0.00           N
ATOM   4319  HN  ILE A 854      31.530  57.140  55.970  1.00  0.00           H
ATOM   4320  CA  ILE A 854      32.650  57.570  54.300  1.00  0.00           C
ATOM   4321  HA  ILE A 854      32.370  57.310  53.290  1.00  0.00           H
ATOM   4322  CB  ILE A 854      32.050  58.970  54.390  1.00  0.00           C
ATOM   4323  HB  ILE A 854      32.040  59.270  55.450  1.00  0.00           H
ATOM   4324  CG2 ILE A 854      32.870  59.950  53.610  1.00  0.00           C
ATOM   4325 HG21 ILE A 854      33.830  60.100  54.130  1.00  0.00           H
ATOM   4326 HG22 ILE A 854      32.430  60.970  53.630  1.00  0.00           H
ATOM   4327 HG23 ILE A 854      32.930  59.660  52.540  1.00  0.00           H
ATOM   4328  CG1 ILE A 854      30.500  59.010  54.010  1.00  0.00           C
ATOM   4329 HG11 ILE A 854      29.970  58.190  54.540  1.00  0.00           H
ATOM   4330 HG12 ILE A 854      30.350  58.850  52.930  1.00  0.00           H
ATOM   4331  CD  ILE A 854      29.760  60.270  54.450  1.00  0.00           C
ATOM   4332  HD1 ILE A 854      30.190  61.240  54.110  1.00  0.00           H
ATOM   4333  HD2 ILE A 854      29.820  60.210  55.560  1.00  0.00           H
ATOM   4334  HD3 ILE A 854      28.690  60.160  54.180  1.00  0.00           H
ATOM   4335  C   ILE A 854      34.200  57.450  54.360  1.00  0.00           C
ATOM   4336  O   ILE A 854      34.890  57.340  53.350  1.00  0.00           O
ATOM   4337  N   LEU A 855      34.810  57.510  55.520  1.00  0.00           N
ATOM   4338  HN  LEU A 855      34.350  57.850  56.330  1.00  0.00           H
ATOM   4339  CA  LEU A 855      36.300  57.390  55.630  1.00  0.00           C
ATOM   4340  HA  LEU A 855      36.830  58.100  55.000  1.00  0.00           H
ATOM   4341  CB  LEU A 855      36.700  57.610  57.190  1.00  0.00           C
ATOM   4342  HB1 LEU A 855      36.320  56.780  57.820  1.00  0.00           H
ATOM   4343  HB2 LEU A 855      36.040  58.420  57.530  1.00  0.00           H
ATOM   4344  CG  LEU A 855      38.120  58.030  57.540  1.00  0.00           C
ATOM   4345  HG  LEU A 855      38.530  58.710  56.760  1.00  0.00           H
ATOM   4346  CD1 LEU A 855      38.080  58.870  58.820  1.00  0.00           C
ATOM   4347 HD11 LEU A 855      39.090  59.330  58.960  1.00  0.00           H
ATOM   4348 HD12 LEU A 855      37.830  58.220  59.690  1.00  0.00           H
ATOM   4349 HD13 LEU A 855      37.370  59.720  58.760  1.00  0.00           H
ATOM   4350  CD2 LEU A 855      39.060  56.800  57.690  1.00  0.00           C
ATOM   4351 HD21 LEU A 855      40.030  57.010  58.200  1.00  0.00           H
ATOM   4352 HD22 LEU A 855      39.290  56.350  56.700  1.00  0.00           H
ATOM   4353 HD23 LEU A 855      38.620  56.010  58.340  1.00  0.00           H
ATOM   4354  C   LEU A 855      36.810  56.050  55.120  1.00  0.00           C
ATOM   4355  O   LEU A 855      37.780  55.970  54.450  1.00  0.00           O
ATOM   4356  N   ILE A 856      36.090  54.940  55.530  1.00  0.00           N
ATOM   4357  HN  ILE A 856      35.300  54.980  56.140  1.00  0.00           H
ATOM   4358  CA  ILE A 856      36.560  53.540  55.230  1.00  0.00           C
ATOM   4359  HA  ILE A 856      37.580  53.480  55.560  1.00  0.00           H
ATOM   4360  CB  ILE A 856      35.830  52.420  55.960  1.00  0.00           C
ATOM   4361  HB  ILE A 856      34.880  52.760  56.420  1.00  0.00           H
ATOM   4362  CG2 ILE A 856      35.540  51.130  55.190  1.00  0.00           C
ATOM   4363 HG21 ILE A 856      36.510  50.650  54.940  1.00  0.00           H
ATOM   4364 HG22 ILE A 856      34.860  51.280  54.310  1.00  0.00           H
ATOM   4365 HG23 ILE A 856      35.040  50.430  55.890  1.00  0.00           H
ATOM   4366  CG1 ILE A 856      36.600  51.880  57.220  1.00  0.00           C
ATOM   4367 HG11 ILE A 856      37.510  51.350  56.850  1.00  0.00           H
ATOM   4368 HG12 ILE A 856      36.020  51.060  57.700  1.00  0.00           H
ATOM   4369  CD  ILE A 856      36.970  53.020  58.340  1.00  0.00           C
ATOM   4370  HD1 ILE A 856      37.000  52.530  59.330  1.00  0.00           H
ATOM   4371  HD2 ILE A 856      36.130  53.750  58.380  1.00  0.00           H
ATOM   4372  HD3 ILE A 856      37.960  53.450  58.080  1.00  0.00           H
ATOM   4373  C   ILE A 856      36.540  53.270  53.680  1.00  0.00           C
ATOM   4374  O   ILE A 856      37.410  52.620  53.120  1.00  0.00           O
ATOM   4375  N   PHE A 857      35.520  53.920  53.020  1.00  0.00           N
ATOM   4376  HN  PHE A 857      34.790  54.430  53.470  1.00  0.00           H
ATOM   4377  CA  PHE A 857      35.430  54.110  51.550  1.00  0.00           C
ATOM   4378  HA  PHE A 857      35.450  53.150  51.060  1.00  0.00           H
ATOM   4379  CB  PHE A 857      34.080  54.640  51.110  1.00  0.00           C
ATOM   4380  HB1 PHE A 857      33.860  55.660  51.500  1.00  0.00           H
ATOM   4381  HB2 PHE A 857      33.200  54.110  51.520  1.00  0.00           H
ATOM   4382  CG  PHE A 857      33.950  54.720  49.660  1.00  0.00           C
ATOM   4383  CD1 PHE A 857      33.560  53.630  48.930  1.00  0.00           C
ATOM   4384  HD1 PHE A 857      33.320  52.710  49.440  1.00  0.00           H
ATOM   4385  CE1 PHE A 857      33.410  53.690  47.560  1.00  0.00           C
ATOM   4386  HE1 PHE A 857      33.080  52.840  46.970  1.00  0.00           H
ATOM   4387  CZ  PHE A 857      33.730  54.870  46.850  1.00  0.00           C
ATOM   4388  HZ  PHE A 857      33.800  54.800  45.780  1.00  0.00           H
ATOM   4389  CD2 PHE A 857      34.420  55.890  48.950  1.00  0.00           C
ATOM   4390  HD2 PHE A 857      34.730  56.750  49.510  1.00  0.00           H
ATOM   4391  CE2 PHE A 857      34.390  55.920  47.600  1.00  0.00           C
ATOM   4392  HE2 PHE A 857      34.550  56.840  47.050  1.00  0.00           H
ATOM   4393  C   PHE A 857      36.590  54.840  50.980  1.00  0.00           C
ATOM   4394  O   PHE A 857      37.240  54.310  50.050  1.00  0.00           O
ATOM   4395  N   MET A 858      36.880  56.090  51.460  1.00  0.00           N
ATOM   4396  HN  MET A 858      36.270  56.430  52.180  1.00  0.00           H
ATOM   4397  CA  MET A 858      37.930  56.940  50.860  1.00  0.00           C
ATOM   4398  HA  MET A 858      37.620  57.040  49.820  1.00  0.00           H
ATOM   4399  CB  MET A 858      37.940  58.400  51.520  1.00  0.00           C
ATOM   4400  HB1 MET A 858      38.830  58.960  51.190  1.00  0.00           H
ATOM   4401  HB2 MET A 858      38.070  58.390  52.620  1.00  0.00           H
ATOM   4402  CG  MET A 858      36.770  59.280  51.270  1.00  0.00           C
ATOM   4403  HG1 MET A 858      36.840  60.190  51.900  1.00  0.00           H
ATOM   4404  HG2 MET A 858      35.860  58.840  51.720  1.00  0.00           H
ATOM   4405  SD  MET A 858      36.490  59.850  49.520  1.00  0.00           S
ATOM   4406  CE  MET A 858      35.500  61.270  50.140  1.00  0.00           C
ATOM   4407  HE1 MET A 858      34.450  61.030  50.430  1.00  0.00           H
ATOM   4408  HE2 MET A 858      35.370  62.040  49.350  1.00  0.00           H
ATOM   4409  HE3 MET A 858      35.940  61.780  51.020  1.00  0.00           H
ATOM   4410  C   MET A 858      39.290  56.350  50.970  1.00  0.00           C
ATOM   4411  O   MET A 858      39.960  56.190  49.950  1.00  0.00           O
ATOM   4412  N   ASP A 859      39.700  55.970  52.250  1.00  0.00           N
ATOM   4413  HN  ASP A 859      39.110  56.250  53.000  1.00  0.00           H
ATOM   4414  CA  ASP A 859      40.980  55.340  52.600  1.00  0.00           C
ATOM   4415  HA  ASP A 859      41.790  56.040  52.440  1.00  0.00           H
ATOM   4416  CB  ASP A 859      41.040  55.120  54.100  1.00  0.00           C
ATOM   4417  HB1 ASP A 859      40.380  54.320  54.480  1.00  0.00           H
ATOM   4418  HB2 ASP A 859      40.630  55.980  54.670  1.00  0.00           H
ATOM   4419  CG  ASP A 859      42.450  55.070  54.740  1.00  0.00           C
ATOM   4420  OD1 ASP A 859      42.430  55.150  56.020  1.00  0.00           O
ATOM   4421  OD2 ASP A 859      43.480  54.980  54.060  1.00  0.00           O
ATOM   4422  C   ASP A 859      41.280  54.060  51.830  1.00  0.00           C
ATOM   4423  O   ASP A 859      42.290  53.820  51.150  1.00  0.00           O
ATOM   4424  N   GLN A 860      40.290  53.110  51.830  1.00  0.00           N
ATOM   4425  HN  GLN A 860      39.510  53.440  52.360  1.00  0.00           H
ATOM   4426  CA  GLN A 860      40.470  51.870  51.000  1.00  0.00           C
ATOM   4427  HA  GLN A 860      41.390  51.480  51.400  1.00  0.00           H
ATOM   4428  CB  GLN A 860      39.290  50.800  51.390  1.00  0.00           C
ATOM   4429  HB1 GLN A 860      39.230  50.060  50.570  1.00  0.00           H
ATOM   4430  HB2 GLN A 860      38.320  51.330  51.300  1.00  0.00           H
ATOM   4431  CG  GLN A 860      39.450  50.050  52.700  1.00  0.00           C
ATOM   4432  HG1 GLN A 860      38.590  49.360  52.720  1.00  0.00           H
ATOM   4433  HG2 GLN A 860      39.320  50.660  53.610  1.00  0.00           H
ATOM   4434  CD  GLN A 860      40.720  49.290  53.030  1.00  0.00           C
ATOM   4435  OE1 GLN A 860      41.360  49.450  54.070  1.00  0.00           O
ATOM   4436  NE2 GLN A 860      41.270  48.560  52.020  1.00  0.00           N
ATOM   4437 HE21 GLN A 860      42.250  48.400  52.060  1.00  0.00           H
ATOM   4438 HE22 GLN A 860      40.670  47.970  51.460  1.00  0.00           H
ATOM   4439  C   GLN A 860      40.620  52.030  49.500  1.00  0.00           C
ATOM   4440  O   GLN A 860      41.570  51.470  48.980  1.00  0.00           O
ATOM   4441  N   GLN A 861      39.790  52.920  48.830  1.00  0.00           N
ATOM   4442  HN  GLN A 861      39.210  53.460  49.430  1.00  0.00           H
ATOM   4443  CA  GLN A 861      39.840  53.220  47.370  1.00  0.00           C
ATOM   4444  HA  GLN A 861      39.880  52.280  46.830  1.00  0.00           H
ATOM   4445  CB  GLN A 861      38.660  53.950  46.590  1.00  0.00           C
ATOM   4446  HB1 GLN A 861      39.060  54.040  45.560  1.00  0.00           H
ATOM   4447  HB2 GLN A 861      38.540  54.950  47.060  1.00  0.00           H
ATOM   4448  CG  GLN A 861      37.300  53.280  46.600  1.00  0.00           C
ATOM   4449  HG1 GLN A 861      36.970  53.350  45.540  1.00  0.00           H
ATOM   4450  HG2 GLN A 861      36.580  53.860  47.200  1.00  0.00           H
ATOM   4451  CD  GLN A 861      37.260  51.870  47.280  1.00  0.00           C
ATOM   4452  OE1 GLN A 861      37.630  50.940  46.570  1.00  0.00           O
ATOM   4453  NE2 GLN A 861      36.790  51.680  48.570  1.00  0.00           N
ATOM   4454 HE21 GLN A 861      36.730  50.730  48.860  1.00  0.00           H
ATOM   4455 HE22 GLN A 861      36.330  52.410  49.090  1.00  0.00           H
ATOM   4456  C   GLN A 861      41.150  53.870  46.960  1.00  0.00           C
ATOM   4457  O   GLN A 861      41.860  53.400  46.090  1.00  0.00           O
ATOM   4458  N   ILE A 862      41.490  54.900  47.680  1.00  0.00           N
ATOM   4459  HN  ILE A 862      41.010  55.250  48.480  1.00  0.00           H
ATOM   4460  CA  ILE A 862      42.800  55.570  47.490  1.00  0.00           C
ATOM   4461  HA  ILE A 862      42.630  55.950  46.490  1.00  0.00           H
ATOM   4462  CB  ILE A 862      42.890  56.950  48.250  1.00  0.00           C
ATOM   4463  HB  ILE A 862      41.940  57.490  48.120  1.00  0.00           H
ATOM   4464  CG2 ILE A 862      43.140  56.700  49.740  1.00  0.00           C
ATOM   4465 HG21 ILE A 862      42.290  56.140  50.170  1.00  0.00           H
ATOM   4466 HG22 ILE A 862      43.060  57.650  50.310  1.00  0.00           H
ATOM   4467 HG23 ILE A 862      44.040  56.050  49.840  1.00  0.00           H
ATOM   4468  CG1 ILE A 862      44.220  57.680  47.850  1.00  0.00           C
ATOM   4469 HG11 ILE A 862      44.990  57.150  48.440  1.00  0.00           H
ATOM   4470 HG12 ILE A 862      44.220  58.720  48.250  1.00  0.00           H
ATOM   4471  CD  ILE A 862      44.460  57.810  46.340  1.00  0.00           C
ATOM   4472  HD1 ILE A 862      44.450  56.780  45.930  1.00  0.00           H
ATOM   4473  HD2 ILE A 862      45.380  58.380  46.070  1.00  0.00           H
ATOM   4474  HD3 ILE A 862      43.570  58.340  45.940  1.00  0.00           H
ATOM   4475  C   ILE A 862      43.990  54.590  47.560  1.00  0.00           C
ATOM   4476  O   ILE A 862      44.740  54.710  46.580  1.00  0.00           O
ATOM   4477  N   THR A 863      44.140  53.670  48.540  1.00  0.00           N
ATOM   4478  HN  THR A 863      43.540  53.790  49.330  1.00  0.00           H
ATOM   4479  CA  THR A 863      45.220  52.760  48.570  1.00  0.00           C
ATOM   4480  HA  THR A 863      46.080  53.370  48.350  1.00  0.00           H
ATOM   4481  CB  THR A 863      45.350  52.070  49.920  1.00  0.00           C
ATOM   4482  HB  THR A 863      44.550  51.300  50.080  1.00  0.00           H
ATOM   4483  OG1 THR A 863      45.300  52.980  51.010  1.00  0.00           O
ATOM   4484  HG1 THR A 863      44.380  53.170  51.230  1.00  0.00           H
ATOM   4485  CG2 THR A 863      46.760  51.390  50.000  1.00  0.00           C
ATOM   4486 HG21 THR A 863      46.950  50.790  49.100  1.00  0.00           H
ATOM   4487 HG22 THR A 863      47.040  50.660  50.790  1.00  0.00           H
ATOM   4488 HG23 THR A 863      47.590  52.140  49.980  1.00  0.00           H
ATOM   4489  C   THR A 863      45.170  51.790  47.490  1.00  0.00           C
ATOM   4490  O   THR A 863      46.180  51.360  46.840  1.00  0.00           O
ATOM   4491  N   ALA A 864      43.970  51.330  47.060  1.00  0.00           N
ATOM   4492  HN  ALA A 864      43.110  51.610  47.480  1.00  0.00           H
ATOM   4493  CA  ALA A 864      43.720  50.430  45.920  1.00  0.00           C
ATOM   4494  HA  ALA A 864      44.280  49.520  46.060  1.00  0.00           H
ATOM   4495  CB  ALA A 864      42.240  50.010  45.900  1.00  0.00           C
ATOM   4496  HB1 ALA A 864      41.760  49.960  46.890  1.00  0.00           H
ATOM   4497  HB2 ALA A 864      42.160  49.030  45.380  1.00  0.00           H
ATOM   4498  HB3 ALA A 864      41.620  50.800  45.410  1.00  0.00           H
ATOM   4499  C   ALA A 864      44.170  50.980  44.530  1.00  0.00           C
ATOM   4500  O   ALA A 864      44.910  50.320  43.770  1.00  0.00           O
ATOM   4501  N   VAL A 865      43.920  52.300  44.300  1.00  0.00           N
ATOM   4502  HN  VAL A 865      43.370  52.830  44.950  1.00  0.00           H
ATOM   4503  CA  VAL A 865      44.550  52.950  43.220  1.00  0.00           C
ATOM   4504  HA  VAL A 865      44.250  52.460  42.310  1.00  0.00           H
ATOM   4505  CB  VAL A 865      44.100  54.420  43.110  1.00  0.00           C
ATOM   4506  HB  VAL A 865      44.410  55.020  43.990  1.00  0.00           H
ATOM   4507  CG1 VAL A 865      44.720  55.140  41.950  1.00  0.00           C
ATOM   4508 HG11 VAL A 865      44.350  54.760  40.980  1.00  0.00           H
ATOM   4509 HG12 VAL A 865      45.830  55.150  41.910  1.00  0.00           H
ATOM   4510 HG13 VAL A 865      44.600  56.250  42.050  1.00  0.00           H
ATOM   4511  CG2 VAL A 865      42.550  54.550  42.860  1.00  0.00           C
ATOM   4512 HG21 VAL A 865      42.370  55.450  42.230  1.00  0.00           H
ATOM   4513 HG22 VAL A 865      41.910  54.490  43.770  1.00  0.00           H
ATOM   4514 HG23 VAL A 865      42.240  53.700  42.210  1.00  0.00           H
ATOM   4515  C   VAL A 865      46.040  52.970  43.210  1.00  0.00           C
ATOM   4516  O   VAL A 865      46.630  52.650  42.210  1.00  0.00           O
ATOM   4517  N   ILE A 866      46.730  53.230  44.360  1.00  0.00           N
ATOM   4518  HN  ILE A 866      46.250  53.310  45.230  1.00  0.00           H
ATOM   4519  CA  ILE A 866      48.190  53.330  44.530  1.00  0.00           C
ATOM   4520  HA  ILE A 866      48.540  54.010  43.770  1.00  0.00           H
ATOM   4521  CB  ILE A 866      48.450  54.150  45.830  1.00  0.00           C
ATOM   4522  HB  ILE A 866      48.050  53.490  46.620  1.00  0.00           H
ATOM   4523  CG2 ILE A 866      49.980  54.220  46.040  1.00  0.00           C
ATOM   4524 HG21 ILE A 866      50.330  54.770  45.130  1.00  0.00           H
ATOM   4525 HG22 ILE A 866      50.380  53.200  45.930  1.00  0.00           H
ATOM   4526 HG23 ILE A 866      50.260  54.840  46.930  1.00  0.00           H
ATOM   4527  CG1 ILE A 866      47.840  55.520  45.850  1.00  0.00           C
ATOM   4528 HG11 ILE A 866      46.840  55.670  45.390  1.00  0.00           H
ATOM   4529 HG12 ILE A 866      48.460  56.280  45.340  1.00  0.00           H
ATOM   4530  CD  ILE A 866      47.670  56.060  47.320  1.00  0.00           C
ATOM   4531  HD1 ILE A 866      48.690  56.080  47.780  1.00  0.00           H
ATOM   4532  HD2 ILE A 866      47.000  55.440  47.940  1.00  0.00           H
ATOM   4533  HD3 ILE A 866      47.280  57.100  47.240  1.00  0.00           H
ATOM   4534  C   ILE A 866      48.900  51.990  44.320  1.00  0.00           C
ATOM   4535  O   ILE A 866      50.020  51.950  43.780  1.00  0.00           O
ATOM   4536  N   ILE A 867      48.260  50.840  44.760  1.00  0.00           N
ATOM   4537  HN  ILE A 867      47.530  50.930  45.430  1.00  0.00           H
ATOM   4538  CA  ILE A 867      48.560  49.490  44.510  1.00  0.00           C
ATOM   4539  HA  ILE A 867      49.610  49.340  44.740  1.00  0.00           H
ATOM   4540  CB  ILE A 867      47.720  48.600  45.390  1.00  0.00           C
ATOM   4541  HB  ILE A 867      46.680  48.980  45.280  1.00  0.00           H
ATOM   4542  CG2 ILE A 867      47.960  47.100  44.990  1.00  0.00           C
ATOM   4543 HG21 ILE A 867      47.440  46.420  45.700  1.00  0.00           H
ATOM   4544 HG22 ILE A 867      49.020  46.790  45.080  1.00  0.00           H
ATOM   4545 HG23 ILE A 867      47.490  46.850  44.020  1.00  0.00           H
ATOM   4546  CG1 ILE A 867      48.210  48.850  46.830  1.00  0.00           C
ATOM   4547 HG11 ILE A 867      48.200  49.940  47.080  1.00  0.00           H
ATOM   4548 HG12 ILE A 867      49.170  48.290  46.880  1.00  0.00           H
ATOM   4549  CD  ILE A 867      47.240  48.100  47.790  1.00  0.00           C
ATOM   4550  HD1 ILE A 867      47.600  48.300  48.820  1.00  0.00           H
ATOM   4551  HD2 ILE A 867      47.100  47.010  47.630  1.00  0.00           H
ATOM   4552  HD3 ILE A 867      46.190  48.470  47.670  1.00  0.00           H
ATOM   4553  C   ILE A 867      48.430  49.040  43.050  1.00  0.00           C
ATOM   4554  O   ILE A 867      49.380  48.520  42.460  1.00  0.00           O
ATOM   4555  N   ASN A 868      47.310  49.400  42.480  1.00  0.00           N
ATOM   4556  HN  ASN A 868      46.560  49.870  42.960  1.00  0.00           H
ATOM   4557  CA  ASN A 868      46.940  48.880  41.120  1.00  0.00           C
ATOM   4558  HA  ASN A 868      47.470  47.940  41.070  1.00  0.00           H
ATOM   4559  CB  ASN A 868      45.490  48.840  40.940  1.00  0.00           C
ATOM   4560  HB1 ASN A 868      45.240  48.470  39.920  1.00  0.00           H
ATOM   4561  HB2 ASN A 868      45.000  49.830  41.050  1.00  0.00           H
ATOM   4562  CG  ASN A 868      44.870  47.930  42.010  1.00  0.00           C
ATOM   4563  OD1 ASN A 868      45.510  47.020  42.540  1.00  0.00           O
ATOM   4564  ND2 ASN A 868      43.570  48.170  42.410  1.00  0.00           N
ATOM   4565 HD21 ASN A 868      42.960  48.910  42.150  1.00  0.00           H
ATOM   4566 HD22 ASN A 868      43.310  47.620  43.200  1.00  0.00           H
ATOM   4567  C   ASN A 868      47.570  49.720  39.930  1.00  0.00           C
ATOM   4568  O   ASN A 868      47.420  49.270  38.800  1.00  0.00           O
ATOM   4569  N   ARG A 869      48.200  50.860  40.200  1.00  0.00           N
ATOM   4570  HN  ARG A 869      48.330  51.120  41.160  1.00  0.00           H
ATOM   4571  CA  ARG A 869      48.730  51.770  39.260  1.00  0.00           C
ATOM   4572  HA  ARG A 869      47.980  52.380  38.790  1.00  0.00           H
ATOM   4573  CB  ARG A 869      49.570  52.840  39.970  1.00  0.00           C
ATOM   4574  HB1 ARG A 869      48.930  53.310  40.740  1.00  0.00           H
ATOM   4575  HB2 ARG A 869      49.710  53.600  39.180  1.00  0.00           H
ATOM   4576  CG  ARG A 869      51.010  52.380  40.260  1.00  0.00           C
ATOM   4577  HG1 ARG A 869      51.580  52.480  39.310  1.00  0.00           H
ATOM   4578  HG2 ARG A 869      51.060  51.370  40.740  1.00  0.00           H
ATOM   4579  CD  ARG A 869      51.660  53.440  41.230  1.00  0.00           C
ATOM   4580  HD1 ARG A 869      51.280  53.390  42.270  1.00  0.00           H
ATOM   4581  HD2 ARG A 869      51.530  54.420  40.730  1.00  0.00           H
ATOM   4582  NE  ARG A 869      53.070  52.900  41.500  1.00  0.00           N
ATOM   4583  HE  ARG A 869      53.150  52.050  42.020  1.00  0.00           H
ATOM   4584  CZ  ARG A 869      54.220  53.220  40.890  1.00  0.00           C
ATOM   4585  NH1 ARG A 869      54.380  54.260  40.070  1.00  0.00           N
ATOM   4586 HH11 ARG A 869      53.620  54.840  39.790  1.00  0.00           H
ATOM   4587 HH12 ARG A 869      55.280  54.710  40.000  1.00  0.00           H
ATOM   4588  NH2 ARG A 869      55.300  52.570  41.130  1.00  0.00           N
ATOM   4589 HH21 ARG A 869      56.080  52.650  40.510  1.00  0.00           H
ATOM   4590 HH22 ARG A 869      55.170  51.750  41.710  1.00  0.00           H
ATOM   4591  C   ARG A 869      49.560  51.240  38.090  1.00  0.00           C
ATOM   4592  O   ARG A 869      50.110  50.130  38.120  1.00  0.00           O
ATOM   4593  N   LYS A 870      49.670  52.010  36.970  1.00  0.00           N
ATOM   4594  HN  LYS A 870      49.350  52.960  36.910  1.00  0.00           H
ATOM   4595  CA  LYS A 870      50.110  51.540  35.640  1.00  0.00           C
ATOM   4596  HA  LYS A 870      49.480  50.690  35.430  1.00  0.00           H
ATOM   4597  CB  LYS A 870      49.900  52.610  34.430  1.00  0.00           C
ATOM   4598  HB1 LYS A 870      50.330  53.610  34.620  1.00  0.00           H
ATOM   4599  HB2 LYS A 870      48.800  52.750  34.340  1.00  0.00           H
ATOM   4600  CG  LYS A 870      50.420  52.120  33.030  1.00  0.00           C
ATOM   4601  HG1 LYS A 870      50.020  51.080  32.860  1.00  0.00           H
ATOM   4602  HG2 LYS A 870      51.520  52.160  32.910  1.00  0.00           H
ATOM   4603  CD  LYS A 870      50.040  53.060  31.840  1.00  0.00           C
ATOM   4604  HD1 LYS A 870      48.950  53.290  31.860  1.00  0.00           H
ATOM   4605  HD2 LYS A 870      50.160  52.450  30.930  1.00  0.00           H
ATOM   4606  CE  LYS A 870      50.690  54.400  31.840  1.00  0.00           C
ATOM   4607  HE1 LYS A 870      51.770  54.140  31.860  1.00  0.00           H
ATOM   4608  HE2 LYS A 870      50.440  55.000  32.740  1.00  0.00           H
ATOM   4609  NZ  LYS A 870      50.250  55.070  30.630  1.00  0.00           N
ATOM   4610  HZ1 LYS A 870      50.480  54.570  29.750  1.00  0.00           H
ATOM   4611  HZ2 LYS A 870      50.760  55.970  30.610  1.00  0.00           H
ATOM   4612  HZ3 LYS A 870      49.230  55.250  30.590  1.00  0.00           H
ATOM   4613  C   LYS A 870      51.480  50.930  35.630  1.00  0.00           C
ATOM   4614  O   LYS A 870      51.650  49.820  35.160  1.00  0.00           O
ATOM   4615  N   GLU A 871      52.470  51.560  36.310  1.00  0.00           N
ATOM   4616  HN  GLU A 871      52.270  52.460  36.690  1.00  0.00           H
ATOM   4617  CA  GLU A 871      53.780  51.130  36.420  1.00  0.00           C
ATOM   4618  HA  GLU A 871      53.950  50.690  35.450  1.00  0.00           H
ATOM   4619  CB  GLU A 871      54.770  52.420  36.450  1.00  0.00           C
ATOM   4620  HB1 GLU A 871      55.820  52.140  36.700  1.00  0.00           H
ATOM   4621  HB2 GLU A 871      54.370  53.040  37.280  1.00  0.00           H
ATOM   4622  CG  GLU A 871      54.670  53.170  35.120  1.00  0.00           C
ATOM   4623  HG1 GLU A 871      53.630  53.540  34.960  1.00  0.00           H
ATOM   4624  HG2 GLU A 871      55.020  52.440  34.360  1.00  0.00           H
ATOM   4625  CD  GLU A 871      55.630  54.330  35.050  1.00  0.00           C
ATOM   4626  OE1 GLU A 871      55.270  55.520  34.820  1.00  0.00           O
ATOM   4627  OE2 GLU A 871      56.880  54.010  35.140  1.00  0.00           O
ATOM   4628  C   GLU A 871      54.120  50.140  37.610  1.00  0.00           C
ATOM   4629  O   GLU A 871      55.250  50.080  38.110  1.00  0.00           O
ATOM   4630  N   HSD A 872      53.010  49.460  38.120  1.00  0.00           N
ATOM   4631  HN  HSD A 872      52.050  49.670  37.980  1.00  0.00           H
ATOM   4632  CA  HSD A 872      53.300  48.220  38.900  1.00  0.00           C
ATOM   4633  HA  HSD A 872      54.280  48.150  39.350  1.00  0.00           H
ATOM   4634  CB  HSD A 872      52.270  48.130  40.070  1.00  0.00           C
ATOM   4635  HB1 HSD A 872      52.230  47.120  40.510  1.00  0.00           H
ATOM   4636  HB2 HSD A 872      51.260  48.400  39.690  1.00  0.00           H
ATOM   4637  ND1 HSD A 872      51.820  49.430  42.220  1.00  0.00           N
ATOM   4638  HD1 HSD A 872      50.830  49.300  42.220  1.00  0.00           H
ATOM   4639  CG  HSD A 872      52.680  48.990  41.240  1.00  0.00           C
ATOM   4640  CE1 HSD A 872      52.520  50.180  43.100  1.00  0.00           C
ATOM   4641  HE1 HSD A 872      51.990  50.630  43.940  1.00  0.00           H
ATOM   4642  NE2 HSD A 872      53.750  50.180  42.820  1.00  0.00           N
ATOM   4643  CD2 HSD A 872      53.940  49.390  41.660  1.00  0.00           C
ATOM   4644  HD2 HSD A 872      54.880  49.430  41.120  1.00  0.00           H
ATOM   4645  C   HSD A 872      53.050  46.940  38.080  1.00  0.00           C
ATOM   4646  O   HSD A 872      53.210  45.770  38.420  1.00  0.00           O
ATOM   4647  N   LYS A 873      52.510  47.160  36.860  1.00  0.00           N
ATOM   4648  HN  LYS A 873      52.310  48.070  36.520  1.00  0.00           H
ATOM   4649  CA  LYS A 873      52.240  46.170  35.780  1.00  0.00           C
ATOM   4650  HA  LYS A 873      51.690  46.760  35.070  1.00  0.00           H
ATOM   4651  CB  LYS A 873      53.500  45.900  34.920  1.00  0.00           C
ATOM   4652  HB1 LYS A 873      53.410  45.070  34.190  1.00  0.00           H
ATOM   4653  HB2 LYS A 873      54.290  45.640  35.650  1.00  0.00           H
ATOM   4654  CG  LYS A 873      54.010  47.130  34.220  1.00  0.00           C
ATOM   4655  HG1 LYS A 873      55.010  46.930  33.790  1.00  0.00           H
ATOM   4656  HG2 LYS A 873      54.240  47.920  34.970  1.00  0.00           H
ATOM   4657  CD  LYS A 873      53.070  47.580  33.080  1.00  0.00           C
ATOM   4658  HD1 LYS A 873      52.310  48.200  33.570  1.00  0.00           H
ATOM   4659  HD2 LYS A 873      52.580  46.680  32.640  1.00  0.00           H
ATOM   4660  CE  LYS A 873      53.850  48.340  32.000  1.00  0.00           C
ATOM   4661  HE1 LYS A 873      54.800  47.840  31.670  1.00  0.00           H
ATOM   4662  HE2 LYS A 873      54.140  49.360  32.370  1.00  0.00           H
ATOM   4663  NZ  LYS A 873      53.000  48.510  30.820  1.00  0.00           N
ATOM   4664  HZ1 LYS A 873      52.830  47.650  30.270  1.00  0.00           H
ATOM   4665  HZ2 LYS A 873      53.210  49.270  30.140  1.00  0.00           H
ATOM   4666  HZ3 LYS A 873      52.070  48.890  31.080  1.00  0.00           H
ATOM   4667  C   LYS A 873      51.590  44.880  36.000  1.00  0.00           C
ATOM   4668  O   LYS A 873      52.180  43.850  35.910  1.00  0.00           O
ATOM   4669  N   LEU A 874      50.280  44.880  36.190  1.00  0.00           N
ATOM   4670  HN  LEU A 874      49.720  45.710  36.110  1.00  0.00           H
ATOM   4671  CA  LEU A 874      49.360  43.900  36.620  1.00  0.00           C
ATOM   4672  HA  LEU A 874      49.890  43.200  37.260  1.00  0.00           H
ATOM   4673  CB  LEU A 874      48.190  44.540  37.300  1.00  0.00           C
ATOM   4674  HB1 LEU A 874      47.290  43.890  37.280  1.00  0.00           H
ATOM   4675  HB2 LEU A 874      47.930  45.490  36.770  1.00  0.00           H
ATOM   4676  CG  LEU A 874      48.320  44.920  38.790  1.00  0.00           C
ATOM   4677  HG  LEU A 874      48.400  44.040  39.470  1.00  0.00           H
ATOM   4678  CD1 LEU A 874      49.510  45.890  39.030  1.00  0.00           C
ATOM   4679 HD11 LEU A 874      50.490  45.340  38.960  1.00  0.00           H
ATOM   4680 HD12 LEU A 874      49.460  46.210  40.090  1.00  0.00           H
ATOM   4681 HD13 LEU A 874      49.480  46.790  38.370  1.00  0.00           H
ATOM   4682  CD2 LEU A 874      46.990  45.510  39.320  1.00  0.00           C
ATOM   4683 HD21 LEU A 874      46.230  44.710  39.370  1.00  0.00           H
ATOM   4684 HD22 LEU A 874      46.710  46.400  38.720  1.00  0.00           H
ATOM   4685 HD23 LEU A 874      47.240  45.860  40.350  1.00  0.00           H
ATOM   4686  C   LEU A 874      48.890  43.020  35.500  1.00  0.00           C
ATOM   4687  O   LEU A 874      48.220  43.460  34.550  1.00  0.00           O
ATOM   4688  N   LYS A 875      49.060  41.680  35.580  1.00  0.00           N
ATOM   4689  HN  LYS A 875      49.480  41.280  36.390  1.00  0.00           H
ATOM   4690  CA  LYS A 875      48.800  40.800  34.390  1.00  0.00           C
ATOM   4691  HA  LYS A 875      48.520  41.360  33.510  1.00  0.00           H
ATOM   4692  CB  LYS A 875      50.010  39.850  34.090  1.00  0.00           C
ATOM   4693  HB1 LYS A 875      49.710  39.100  33.330  1.00  0.00           H
ATOM   4694  HB2 LYS A 875      50.190  39.390  35.090  1.00  0.00           H
ATOM   4695  CG  LYS A 875      51.250  40.730  33.770  1.00  0.00           C
ATOM   4696  HG1 LYS A 875      52.090  40.050  33.500  1.00  0.00           H
ATOM   4697  HG2 LYS A 875      51.480  41.410  34.620  1.00  0.00           H
ATOM   4698  CD  LYS A 875      51.120  41.530  32.510  1.00  0.00           C
ATOM   4699  HD1 LYS A 875      50.350  42.330  32.600  1.00  0.00           H
ATOM   4700  HD2 LYS A 875      51.020  40.840  31.650  1.00  0.00           H
ATOM   4701  CE  LYS A 875      52.410  42.390  32.290  1.00  0.00           C
ATOM   4702  HE1 LYS A 875      53.330  41.770  32.330  1.00  0.00           H
ATOM   4703  HE2 LYS A 875      52.490  43.110  33.140  1.00  0.00           H
ATOM   4704  NZ  LYS A 875      52.340  43.000  30.910  1.00  0.00           N
ATOM   4705  HZ1 LYS A 875      51.400  43.350  30.670  1.00  0.00           H
ATOM   4706  HZ2 LYS A 875      52.410  42.340  30.100  1.00  0.00           H
ATOM   4707  HZ3 LYS A 875      52.920  43.860  30.750  1.00  0.00           H
ATOM   4708  C   LYS A 875      47.570  39.890  34.730  1.00  0.00           C
ATOM   4709  O   LYS A 875      47.050  39.210  33.840  1.00  0.00           O
ATOM   4710  N   LYS A 876      47.070  40.080  35.940  1.00  0.00           N
ATOM   4711  HN  LYS A 876      47.690  40.480  36.610  1.00  0.00           H
ATOM   4712  CA  LYS A 876      45.860  39.460  36.350  1.00  0.00           C
ATOM   4713  HA  LYS A 876      45.400  38.920  35.550  1.00  0.00           H
ATOM   4714  CB  LYS A 876      46.110  38.440  37.470  1.00  0.00           C
ATOM   4715  HB1 LYS A 876      45.180  37.920  37.830  1.00  0.00           H
ATOM   4716  HB2 LYS A 876      46.570  39.020  38.290  1.00  0.00           H
ATOM   4717  CG  LYS A 876      47.100  37.340  37.040  1.00  0.00           C
ATOM   4718  HG1 LYS A 876      48.160  37.560  36.840  1.00  0.00           H
ATOM   4719  HG2 LYS A 876      46.740  36.960  36.050  1.00  0.00           H
ATOM   4720  CD  LYS A 876      47.240  36.260  38.170  1.00  0.00           C
ATOM   4721  HD1 LYS A 876      46.220  35.830  38.220  1.00  0.00           H
ATOM   4722  HD2 LYS A 876      47.460  36.830  39.100  1.00  0.00           H
ATOM   4723  CE  LYS A 876      48.330  35.160  38.030  1.00  0.00           C
ATOM   4724  HE1 LYS A 876      49.320  35.670  38.090  1.00  0.00           H
ATOM   4725  HE2 LYS A 876      48.260  34.610  37.070  1.00  0.00           H
ATOM   4726  NZ  LYS A 876      48.360  34.110  39.100  1.00  0.00           N
ATOM   4727  HZ1 LYS A 876      47.490  33.590  38.920  1.00  0.00           H
ATOM   4728  HZ2 LYS A 876      48.280  34.570  40.040  1.00  0.00           H
ATOM   4729  HZ3 LYS A 876      49.250  33.550  39.060  1.00  0.00           H
ATOM   4730  C   LYS A 876      44.760  40.480  36.860  1.00  0.00           C
ATOM   4731  O   LYS A 876      45.060  41.260  37.700  1.00  0.00           O
ATOM   4732  N   GLY A 877      43.500  40.400  36.370  1.00  0.00           N
ATOM   4733  HN  GLY A 877      43.310  39.750  35.640  1.00  0.00           H
ATOM   4734  CA  GLY A 877      42.350  41.310  36.500  1.00  0.00           C
ATOM   4735  HA1 GLY A 877      41.550  40.730  36.100  1.00  0.00           H
ATOM   4736  HA2 GLY A 877      42.530  42.240  35.980  1.00  0.00           H
ATOM   4737  C   GLY A 877      41.960  41.700  37.910  1.00  0.00           C
ATOM   4738  O   GLY A 877      42.260  40.980  38.860  1.00  0.00           O
ATOM   4739  N   ALA A 878      41.200  42.800  38.060  1.00  0.00           N
ATOM   4740  HN  ALA A 878      40.870  43.310  37.260  1.00  0.00           H
ATOM   4741  CA  ALA A 878      40.890  43.430  39.330  1.00  0.00           C
ATOM   4742  HA  ALA A 878      41.660  43.220  40.060  1.00  0.00           H
ATOM   4743  CB  ALA A 878      40.820  44.950  39.110  1.00  0.00           C
ATOM   4744  HB1 ALA A 878      40.470  45.540  39.990  1.00  0.00           H
ATOM   4745  HB2 ALA A 878      40.210  45.240  38.230  1.00  0.00           H
ATOM   4746  HB3 ALA A 878      41.860  45.290  38.920  1.00  0.00           H
ATOM   4747  C   ALA A 878      39.470  43.080  39.900  1.00  0.00           C
ATOM   4748  O   ALA A 878      38.580  42.530  39.250  1.00  0.00           O
ATOM   4749  N   GLY A 879      39.250  43.430  41.180  1.00  0.00           N
ATOM   4750  HN  GLY A 879      39.910  43.850  41.790  1.00  0.00           H
ATOM   4751  CA  GLY A 879      37.890  43.470  41.720  1.00  0.00           C
ATOM   4752  HA1 GLY A 879      37.560  42.470  41.970  1.00  0.00           H
ATOM   4753  HA2 GLY A 879      37.220  43.880  40.970  1.00  0.00           H
ATOM   4754  C   GLY A 879      37.750  44.300  42.980  1.00  0.00           C
ATOM   4755  O   GLY A 879      37.760  43.860  44.150  1.00  0.00           O
ATOM   4756  N   TYR A 880      37.670  45.650  42.750  1.00  0.00           N
ATOM   4757  HN  TYR A 880      37.780  45.970  41.820  1.00  0.00           H
ATOM   4758  CA  TYR A 880      37.230  46.650  43.790  1.00  0.00           C
ATOM   4759  HA  TYR A 880      38.140  46.710  44.360  1.00  0.00           H
ATOM   4760  CB  TYR A 880      36.890  48.040  43.210  1.00  0.00           C
ATOM   4761  HB1 TYR A 880      36.480  48.740  43.960  1.00  0.00           H
ATOM   4762  HB2 TYR A 880      36.100  47.920  42.430  1.00  0.00           H
ATOM   4763  CG  TYR A 880      38.100  48.710  42.660  1.00  0.00           C
ATOM   4764  CD1 TYR A 880      38.840  49.580  43.470  1.00  0.00           C
ATOM   4765  HD1 TYR A 880      38.490  49.890  44.450  1.00  0.00           H
ATOM   4766  CE1 TYR A 880      39.930  50.330  42.980  1.00  0.00           C
ATOM   4767  HE1 TYR A 880      40.380  51.150  43.530  1.00  0.00           H
ATOM   4768  CZ  TYR A 880      40.450  50.030  41.690  1.00  0.00           C
ATOM   4769  OH  TYR A 880      41.600  50.620  41.140  1.00  0.00           O
ATOM   4770  HH  TYR A 880      41.830  50.260  40.290  1.00  0.00           H
ATOM   4771  CD2 TYR A 880      38.620  48.510  41.360  1.00  0.00           C
ATOM   4772  HD2 TYR A 880      38.140  47.750  40.760  1.00  0.00           H
ATOM   4773  CE2 TYR A 880      39.830  49.000  40.940  1.00  0.00           C
ATOM   4774  HE2 TYR A 880      40.350  48.710  40.040  1.00  0.00           H
ATOM   4775  C   TYR A 880      36.100  46.180  44.670  1.00  0.00           C
ATOM   4776  O   TYR A 880      36.190  46.470  45.850  1.00  0.00           O
ATOM   4777  N   HSD A 881      34.990  45.590  44.210  1.00  0.00           N
ATOM   4778  HN  HSD A 881      34.940  45.230  43.280  1.00  0.00           H
ATOM   4779  CA  HSD A 881      33.800  45.240  45.080  1.00  0.00           C
ATOM   4780  HA  HSD A 881      33.590  46.130  45.650  1.00  0.00           H
ATOM   4781  CB  HSD A 881      32.550  44.790  44.220  1.00  0.00           C
ATOM   4782  HB1 HSD A 881      31.680  44.550  44.870  1.00  0.00           H
ATOM   4783  HB2 HSD A 881      32.850  43.900  43.640  1.00  0.00           H
ATOM   4784  ND1 HSD A 881      32.650  45.960  41.890  1.00  0.00           N
ATOM   4785  HD1 HSD A 881      33.390  45.430  41.460  1.00  0.00           H
ATOM   4786  CG  HSD A 881      32.160  45.810  43.180  1.00  0.00           C
ATOM   4787  CE1 HSD A 881      31.970  46.920  41.260  1.00  0.00           C
ATOM   4788  HE1 HSD A 881      32.050  47.210  40.210  1.00  0.00           H
ATOM   4789  NE2 HSD A 881      30.970  47.440  42.010  1.00  0.00           N
ATOM   4790  CD2 HSD A 881      31.110  46.770  43.200  1.00  0.00           C
ATOM   4791  HD2 HSD A 881      30.520  46.950  44.090  1.00  0.00           H
ATOM   4792  C   HSD A 881      34.140  44.110  46.000  1.00  0.00           C
ATOM   4793  O   HSD A 881      33.810  44.170  47.170  1.00  0.00           O
ATOM   4794  N   LEU A 882      34.960  43.120  45.560  1.00  0.00           N
ATOM   4795  HN  LEU A 882      35.290  43.240  44.630  1.00  0.00           H
ATOM   4796  CA  LEU A 882      35.520  42.130  46.360  1.00  0.00           C
ATOM   4797  HA  LEU A 882      34.710  41.620  46.870  1.00  0.00           H
ATOM   4798  CB  LEU A 882      36.280  41.020  45.540  1.00  0.00           C
ATOM   4799  HB1 LEU A 882      36.680  40.250  46.240  1.00  0.00           H
ATOM   4800  HB2 LEU A 882      37.090  41.550  44.980  1.00  0.00           H
ATOM   4801  CG  LEU A 882      35.510  40.300  44.410  1.00  0.00           C
ATOM   4802  HG  LEU A 882      35.010  41.080  43.810  1.00  0.00           H
ATOM   4803  CD1 LEU A 882      36.360  39.550  43.410  1.00  0.00           C
ATOM   4804 HD11 LEU A 882      37.080  40.210  42.870  1.00  0.00           H
ATOM   4805 HD12 LEU A 882      35.600  39.160  42.690  1.00  0.00           H
ATOM   4806 HD13 LEU A 882      36.890  38.780  43.980  1.00  0.00           H
ATOM   4807  CD2 LEU A 882      34.470  39.450  45.010  1.00  0.00           C
ATOM   4808 HD21 LEU A 882      34.170  39.810  46.030  1.00  0.00           H
ATOM   4809 HD22 LEU A 882      34.950  38.520  45.370  1.00  0.00           H
ATOM   4810 HD23 LEU A 882      33.590  39.290  44.360  1.00  0.00           H
ATOM   4811  C   LEU A 882      36.370  42.610  47.470  1.00  0.00           C
ATOM   4812  O   LEU A 882      36.270  42.280  48.600  1.00  0.00           O
ATOM   4813  N   ASP A 883      37.290  43.600  47.080  1.00  0.00           N
ATOM   4814  HN  ASP A 883      37.420  43.610  46.090  1.00  0.00           H
ATOM   4815  CA  ASP A 883      38.200  44.340  47.970  1.00  0.00           C
ATOM   4816  HA  ASP A 883      38.720  43.620  48.570  1.00  0.00           H
ATOM   4817  CB  ASP A 883      39.090  45.250  47.120  1.00  0.00           C
ATOM   4818  HB1 ASP A 883      39.710  45.970  47.700  1.00  0.00           H
ATOM   4819  HB2 ASP A 883      38.370  45.770  46.470  1.00  0.00           H
ATOM   4820  CG  ASP A 883      39.980  44.540  46.080  1.00  0.00           C
ATOM   4821  OD1 ASP A 883      40.220  43.350  46.120  1.00  0.00           O
ATOM   4822  OD2 ASP A 883      40.340  45.410  45.110  1.00  0.00           O
ATOM   4823  HD2 ASP A 883      40.700  44.810  44.470  1.00  0.00           H
ATOM   4824  C   ASP A 883      37.340  45.150  49.030  1.00  0.00           C
ATOM   4825  O   ASP A 883      37.620  45.250  50.180  1.00  0.00           O
ATOM   4826  N   LEU A 884      36.240  45.770  48.580  1.00  0.00           N
ATOM   4827  HN  LEU A 884      35.940  45.770  47.630  1.00  0.00           H
ATOM   4828  CA  LEU A 884      35.400  46.600  49.500  1.00  0.00           C
ATOM   4829  HA  LEU A 884      36.080  47.150  50.140  1.00  0.00           H
ATOM   4830  CB  LEU A 884      34.490  47.570  48.640  1.00  0.00           C
ATOM   4831  HB1 LEU A 884      33.890  46.980  47.920  1.00  0.00           H
ATOM   4832  HB2 LEU A 884      35.220  48.140  48.000  1.00  0.00           H
ATOM   4833  CG  LEU A 884      33.560  48.510  49.470  1.00  0.00           C
ATOM   4834  HG  LEU A 884      32.940  47.790  50.060  1.00  0.00           H
ATOM   4835  CD1 LEU A 884      34.310  49.410  50.420  1.00  0.00           C
ATOM   4836 HD11 LEU A 884      34.890  48.720  51.060  1.00  0.00           H
ATOM   4837 HD12 LEU A 884      33.640  50.090  51.000  1.00  0.00           H
ATOM   4838 HD13 LEU A 884      35.120  49.980  49.910  1.00  0.00           H
ATOM   4839  CD2 LEU A 884      32.670  49.340  48.580  1.00  0.00           C
ATOM   4840 HD21 LEU A 884      33.190  50.270  48.240  1.00  0.00           H
ATOM   4841 HD22 LEU A 884      31.830  49.680  49.220  1.00  0.00           H
ATOM   4842 HD23 LEU A 884      32.220  48.840  47.690  1.00  0.00           H
ATOM   4843  C   LEU A 884      34.580  45.760  50.460  1.00  0.00           C
ATOM   4844  O   LEU A 884      34.560  45.960  51.700  1.00  0.00           O
ATOM   4845  N   LEU A 885      33.950  44.690  49.950  1.00  0.00           N
ATOM   4846  HN  LEU A 885      34.140  44.420  49.010  1.00  0.00           H
ATOM   4847  CA  LEU A 885      33.140  43.770  50.620  1.00  0.00           C
ATOM   4848  HA  LEU A 885      32.490  44.360  51.250  1.00  0.00           H
ATOM   4849  CB  LEU A 885      32.370  42.890  49.580  1.00  0.00           C
ATOM   4850  HB1 LEU A 885      33.170  42.430  48.960  1.00  0.00           H
ATOM   4851  HB2 LEU A 885      31.750  43.580  48.960  1.00  0.00           H
ATOM   4852  CG  LEU A 885      31.470  41.780  50.160  1.00  0.00           C
ATOM   4853  HG  LEU A 885      31.020  42.220  51.080  1.00  0.00           H
ATOM   4854  CD1 LEU A 885      30.360  41.610  49.090  1.00  0.00           C
ATOM   4855 HD11 LEU A 885      29.670  40.800  49.390  1.00  0.00           H
ATOM   4856 HD12 LEU A 885      30.890  41.400  48.130  1.00  0.00           H
ATOM   4857 HD13 LEU A 885      29.770  42.550  49.020  1.00  0.00           H
ATOM   4858  CD2 LEU A 885      32.210  40.450  50.350  1.00  0.00           C
ATOM   4859 HD21 LEU A 885      33.090  40.320  51.030  1.00  0.00           H
ATOM   4860 HD22 LEU A 885      32.740  40.260  49.390  1.00  0.00           H
ATOM   4861 HD23 LEU A 885      31.540  39.580  50.550  1.00  0.00           H
ATOM   4862  C   LEU A 885      33.960  42.970  51.620  1.00  0.00           C
ATOM   4863  O   LEU A 885      33.490  42.690  52.720  1.00  0.00           O
ATOM   4864  N   MET A 886      35.150  42.540  51.350  1.00  0.00           N
ATOM   4865  HN  MET A 886      35.590  42.740  50.470  1.00  0.00           H
ATOM   4866  CA  MET A 886      35.970  41.800  52.290  1.00  0.00           C
ATOM   4867  HA  MET A 886      35.280  41.200  52.850  1.00  0.00           H
ATOM   4868  CB  MET A 886      36.800  40.750  51.560  1.00  0.00           C
ATOM   4869  HB1 MET A 886      37.560  40.400  52.280  1.00  0.00           H
ATOM   4870  HB2 MET A 886      37.310  41.270  50.730  1.00  0.00           H
ATOM   4871  CG  MET A 886      36.000  39.570  50.960  1.00  0.00           C
ATOM   4872  HG1 MET A 886      36.730  39.110  50.250  1.00  0.00           H
ATOM   4873  HG2 MET A 886      35.140  39.910  50.350  1.00  0.00           H
ATOM   4874  SD  MET A 886      35.310  38.250  52.110  1.00  0.00           S
ATOM   4875  CE  MET A 886      36.610  37.980  53.340  1.00  0.00           C
ATOM   4876  HE1 MET A 886      36.910  38.860  53.940  1.00  0.00           H
ATOM   4877  HE2 MET A 886      37.470  37.440  52.880  1.00  0.00           H
ATOM   4878  HE3 MET A 886      36.270  37.300  54.150  1.00  0.00           H
ATOM   4879  C   MET A 886      36.620  42.610  53.430  1.00  0.00           C
ATOM   4880  O   MET A 886      36.830  42.030  54.460  1.00  0.00           O
ATOM   4881  N   VAL A 887      36.770  43.930  53.300  1.00  0.00           N
ATOM   4882  HN  VAL A 887      36.810  44.320  52.380  1.00  0.00           H
ATOM   4883  CA  VAL A 887      36.800  44.880  54.400  1.00  0.00           C
ATOM   4884  HA  VAL A 887      37.510  44.480  55.120  1.00  0.00           H
ATOM   4885  CB  VAL A 887      37.450  46.220  54.040  1.00  0.00           C
ATOM   4886  HB  VAL A 887      36.910  46.810  53.260  1.00  0.00           H
ATOM   4887  CG1 VAL A 887      37.440  47.190  55.290  1.00  0.00           C
ATOM   4888 HG11 VAL A 887      36.420  47.300  55.700  1.00  0.00           H
ATOM   4889 HG12 VAL A 887      37.850  48.200  55.110  1.00  0.00           H
ATOM   4890 HG13 VAL A 887      37.920  46.700  56.160  1.00  0.00           H
ATOM   4891  CG2 VAL A 887      38.860  45.990  53.500  1.00  0.00           C
ATOM   4892 HG21 VAL A 887      39.370  45.460  54.340  1.00  0.00           H
ATOM   4893 HG22 VAL A 887      39.380  46.940  53.250  1.00  0.00           H
ATOM   4894 HG23 VAL A 887      38.960  45.380  52.580  1.00  0.00           H
ATOM   4895  C   VAL A 887      35.460  45.090  55.120  1.00  0.00           C
ATOM   4896  O   VAL A 887      35.350  45.120  56.340  1.00  0.00           O
ATOM   4897  N   GLY A 888      34.270  45.200  54.400  1.00  0.00           N
ATOM   4898  HN  GLY A 888      34.280  45.200  53.410  1.00  0.00           H
ATOM   4899  CA  GLY A 888      33.130  45.530  55.210  1.00  0.00           C
ATOM   4900  HA1 GLY A 888      32.380  45.740  54.450  1.00  0.00           H
ATOM   4901  HA2 GLY A 888      33.270  46.320  55.920  1.00  0.00           H
ATOM   4902  C   GLY A 888      32.530  44.450  56.020  1.00  0.00           C
ATOM   4903  O   GLY A 888      32.190  44.550  57.170  1.00  0.00           O
ATOM   4904  N   VAL A 889      32.420  43.240  55.370  1.00  0.00           N
ATOM   4905  HN  VAL A 889      32.840  43.190  54.470  1.00  0.00           H
ATOM   4906  CA  VAL A 889      31.800  42.070  55.980  1.00  0.00           C
ATOM   4907  HA  VAL A 889      30.800  42.250  56.340  1.00  0.00           H
ATOM   4908  CB  VAL A 889      31.770  40.880  54.990  1.00  0.00           C
ATOM   4909  HB  VAL A 889      32.680  40.740  54.390  1.00  0.00           H
ATOM   4910  CG1 VAL A 889      31.350  39.540  55.660  1.00  0.00           C
ATOM   4911 HG11 VAL A 889      30.330  39.570  56.100  1.00  0.00           H
ATOM   4912 HG12 VAL A 889      32.020  39.280  56.510  1.00  0.00           H
ATOM   4913 HG13 VAL A 889      31.270  38.720  54.930  1.00  0.00           H
ATOM   4914  CG2 VAL A 889      30.740  41.300  53.930  1.00  0.00           C
ATOM   4915 HG21 VAL A 889      31.050  42.160  53.310  1.00  0.00           H
ATOM   4916 HG22 VAL A 889      29.790  41.530  54.450  1.00  0.00           H
ATOM   4917 HG23 VAL A 889      30.480  40.490  53.220  1.00  0.00           H
ATOM   4918  C   VAL A 889      32.640  41.700  57.260  1.00  0.00           C
ATOM   4919  O   VAL A 889      32.080  41.580  58.330  1.00  0.00           O
ATOM   4920  N   MET A 890      33.990  41.590  57.090  1.00  0.00           N
ATOM   4921  HN  MET A 890      34.360  41.830  56.200  1.00  0.00           H
ATOM   4922  CA  MET A 890      34.920  41.410  58.160  1.00  0.00           C
ATOM   4923  HA  MET A 890      34.630  40.520  58.690  1.00  0.00           H
ATOM   4924  CB  MET A 890      36.340  41.280  57.610  1.00  0.00           C
ATOM   4925  HB1 MET A 890      37.170  41.250  58.340  1.00  0.00           H
ATOM   4926  HB2 MET A 890      36.520  42.200  57.020  1.00  0.00           H
ATOM   4927  CG  MET A 890      36.600  39.950  56.760  1.00  0.00           C
ATOM   4928  HG1 MET A 890      37.680  39.860  56.520  1.00  0.00           H
ATOM   4929  HG2 MET A 890      36.040  40.050  55.790  1.00  0.00           H
ATOM   4930  SD  MET A 890      35.780  38.450  57.400  1.00  0.00           S
ATOM   4931  CE  MET A 890      36.910  38.110  58.760  1.00  0.00           C
ATOM   4932  HE1 MET A 890      36.610  37.350  59.510  1.00  0.00           H
ATOM   4933  HE2 MET A 890      37.230  39.020  59.300  1.00  0.00           H
ATOM   4934  HE3 MET A 890      37.830  37.700  58.280  1.00  0.00           H
ATOM   4935  C   MET A 890      34.830  42.450  59.300  1.00  0.00           C
ATOM   4936  O   MET A 890      34.740  42.030  60.480  1.00  0.00           O
ATOM   4937  N   LEU A 891      34.720  43.750  59.010  1.00  0.00           N
ATOM   4938  HN  LEU A 891      34.830  43.990  58.050  1.00  0.00           H
ATOM   4939  CA  LEU A 891      34.620  44.890  59.970  1.00  0.00           C
ATOM   4940  HA  LEU A 891      35.560  44.910  60.510  1.00  0.00           H
ATOM   4941  CB  LEU A 891      34.540  46.240  59.150  1.00  0.00           C
ATOM   4942  HB1 LEU A 891      33.740  46.120  58.390  1.00  0.00           H
ATOM   4943  HB2 LEU A 891      35.470  46.220  58.530  1.00  0.00           H
ATOM   4944  CG  LEU A 891      34.430  47.590  59.940  1.00  0.00           C
ATOM   4945  HG  LEU A 891      34.780  47.400  60.970  1.00  0.00           H
ATOM   4946  CD1 LEU A 891      35.260  48.720  59.300  1.00  0.00           C
ATOM   4947 HD11 LEU A 891      35.080  49.760  59.660  1.00  0.00           H
ATOM   4948 HD12 LEU A 891      34.920  48.720  58.240  1.00  0.00           H
ATOM   4949 HD13 LEU A 891      36.370  48.600  59.300  1.00  0.00           H
ATOM   4950  CD2 LEU A 891      32.900  47.980  60.200  1.00  0.00           C
ATOM   4951 HD21 LEU A 891      32.400  48.070  59.200  1.00  0.00           H
ATOM   4952 HD22 LEU A 891      32.910  49.030  60.560  1.00  0.00           H
ATOM   4953 HD23 LEU A 891      32.330  47.210  60.770  1.00  0.00           H
ATOM   4954  C   LEU A 891      33.470  44.570  60.920  1.00  0.00           C
ATOM   4955  O   LEU A 891      33.670  44.710  62.090  1.00  0.00           O
ATOM   4956  N   GLY A 892      32.310  44.060  60.440  1.00  0.00           N
ATOM   4957  HN  GLY A 892      32.250  43.940  59.450  1.00  0.00           H
ATOM   4958  CA  GLY A 892      31.240  43.640  61.270  1.00  0.00           C
ATOM   4959  HA1 GLY A 892      30.470  43.260  60.620  1.00  0.00           H
ATOM   4960  HA2 GLY A 892      30.800  44.390  61.900  1.00  0.00           H
ATOM   4961  C   GLY A 892      31.480  42.410  62.090  1.00  0.00           C
ATOM   4962  O   GLY A 892      31.220  42.370  63.300  1.00  0.00           O
ATOM   4963  N   VAL A 893      31.990  41.270  61.590  1.00  0.00           N
ATOM   4964  HN  VAL A 893      32.170  41.290  60.610  1.00  0.00           H
ATOM   4965  CA  VAL A 893      32.290  40.110  62.340  1.00  0.00           C
ATOM   4966  HA  VAL A 893      31.400  39.760  62.840  1.00  0.00           H
ATOM   4967  CB  VAL A 893      32.780  38.960  61.520  1.00  0.00           C
ATOM   4968  HB  VAL A 893      33.640  39.370  60.940  1.00  0.00           H
ATOM   4969  CG1 VAL A 893      33.290  37.770  62.380  1.00  0.00           C
ATOM   4970 HG11 VAL A 893      34.200  37.950  62.990  1.00  0.00           H
ATOM   4971 HG12 VAL A 893      33.670  37.020  61.650  1.00  0.00           H
ATOM   4972 HG13 VAL A 893      32.430  37.390  62.980  1.00  0.00           H
ATOM   4973  CG2 VAL A 893      31.740  38.490  60.490  1.00  0.00           C
ATOM   4974 HG21 VAL A 893      30.900  39.190  60.280  1.00  0.00           H
ATOM   4975 HG22 VAL A 893      31.210  37.650  60.990  1.00  0.00           H
ATOM   4976 HG23 VAL A 893      32.190  38.130  59.540  1.00  0.00           H
ATOM   4977  C   VAL A 893      33.340  40.420  63.480  1.00  0.00           C
ATOM   4978  O   VAL A 893      33.210  39.900  64.610  1.00  0.00           O
ATOM   4979  N   CYS A 894      34.330  41.280  63.130  1.00  0.00           N
ATOM   4980  HN  CYS A 894      34.390  41.530  62.160  1.00  0.00           H
ATOM   4981  CA  CYS A 894      35.430  41.800  64.020  1.00  0.00           C
ATOM   4982  HA  CYS A 894      35.850  40.970  64.560  1.00  0.00           H
ATOM   4983  CB  CYS A 894      36.460  42.520  63.140  1.00  0.00           C
ATOM   4984  HB1 CYS A 894      37.070  43.230  63.740  1.00  0.00           H
ATOM   4985  HB2 CYS A 894      35.950  43.160  62.380  1.00  0.00           H
ATOM   4986  SG  CYS A 894      37.720  41.330  62.340  1.00  0.00           S
ATOM   4987  HG1 CYS A 894      37.030  41.300  61.220  1.00  0.00           H
ATOM   4988  C   CYS A 894      34.820  42.660  65.110  1.00  0.00           C
ATOM   4989  O   CYS A 894      35.130  42.450  66.290  1.00  0.00           O
ATOM   4990  N   SER A 895      33.850  43.580  64.740  1.00  0.00           N
ATOM   4991  HN  SER A 895      33.760  43.840  63.780  1.00  0.00           H
ATOM   4992  CA  SER A 895      33.090  44.330  65.730  1.00  0.00           C
ATOM   4993  HA  SER A 895      33.760  45.040  66.210  1.00  0.00           H
ATOM   4994  CB  SER A 895      31.970  45.210  65.120  1.00  0.00           C
ATOM   4995  HB1 SER A 895      31.510  45.870  65.870  1.00  0.00           H
ATOM   4996  HB2 SER A 895      31.070  44.710  64.720  1.00  0.00           H
ATOM   4997  OG  SER A 895      32.540  46.040  64.060  1.00  0.00           O
ATOM   4998  HG1 SER A 895      32.610  45.490  63.280  1.00  0.00           H
ATOM   4999  C   SER A 895      32.320  43.520  66.780  1.00  0.00           C
ATOM   5000  O   SER A 895      32.350  43.880  67.970  1.00  0.00           O
ATOM   5001  N   VAL A 896      31.700  42.430  66.370  1.00  0.00           N
ATOM   5002  HN  VAL A 896      31.780  42.040  65.460  1.00  0.00           H
ATOM   5003  CA  VAL A 896      31.000  41.550  67.300  1.00  0.00           C
ATOM   5004  HA  VAL A 896      30.410  42.180  67.960  1.00  0.00           H
ATOM   5005  CB  VAL A 896      29.900  40.780  66.590  1.00  0.00           C
ATOM   5006  HB  VAL A 896      30.430  40.190  65.810  1.00  0.00           H
ATOM   5007  CG1 VAL A 896      29.100  39.910  67.590  1.00  0.00           C
ATOM   5008 HG11 VAL A 896      28.120  39.560  67.190  1.00  0.00           H
ATOM   5009 HG12 VAL A 896      28.970  40.510  68.510  1.00  0.00           H
ATOM   5010 HG13 VAL A 896      29.700  39.020  67.890  1.00  0.00           H
ATOM   5011  CG2 VAL A 896      28.990  41.820  65.910  1.00  0.00           C
ATOM   5012 HG21 VAL A 896      28.150  41.340  65.360  1.00  0.00           H
ATOM   5013 HG22 VAL A 896      29.530  42.410  65.150  1.00  0.00           H
ATOM   5014 HG23 VAL A 896      28.580  42.590  66.610  1.00  0.00           H
ATOM   5015  C   VAL A 896      31.830  40.830  68.290  1.00  0.00           C
ATOM   5016  O   VAL A 896      31.460  40.680  69.460  1.00  0.00           O
ATOM   5017  N   MET A 897      33.050  40.460  67.830  1.00  0.00           N
ATOM   5018  HN  MET A 897      33.360  40.610  66.900  1.00  0.00           H
ATOM   5019  CA  MET A 897      33.960  39.750  68.730  1.00  0.00           C
ATOM   5020  HA  MET A 897      33.390  39.280  69.520  1.00  0.00           H
ATOM   5021  CB  MET A 897      34.850  38.740  67.880  1.00  0.00           C
ATOM   5022  HB1 MET A 897      35.630  38.290  68.520  1.00  0.00           H
ATOM   5023  HB2 MET A 897      35.380  39.300  67.080  1.00  0.00           H
ATOM   5024  CG  MET A 897      33.940  37.650  67.190  1.00  0.00           C
ATOM   5025  HG1 MET A 897      33.150  38.120  66.570  1.00  0.00           H
ATOM   5026  HG2 MET A 897      33.340  37.200  68.010  1.00  0.00           H
ATOM   5027  SD  MET A 897      34.900  36.250  66.470  1.00  0.00           S
ATOM   5028  CE  MET A 897      33.430  35.810  65.500  1.00  0.00           C
ATOM   5029  HE1 MET A 897      33.510  34.820  65.020  1.00  0.00           H
ATOM   5030  HE2 MET A 897      33.400  36.650  64.770  1.00  0.00           H
ATOM   5031  HE3 MET A 897      32.510  35.920  66.110  1.00  0.00           H
ATOM   5032  C   MET A 897      34.900  40.700  69.390  1.00  0.00           C
ATOM   5033  O   MET A 897      35.770  40.230  70.160  1.00  0.00           O
ATOM   5034  N   GLY A 898      34.760  42.050  69.220  1.00  0.00           N
ATOM   5035  HN  GLY A 898      34.170  42.430  68.510  1.00  0.00           H
ATOM   5036  CA  GLY A 898      35.620  43.060  69.960  1.00  0.00           C
ATOM   5037  HA1 GLY A 898      35.500  42.910  71.020  1.00  0.00           H
ATOM   5038  HA2 GLY A 898      35.360  44.090  69.720  1.00  0.00           H
ATOM   5039  C   GLY A 898      37.060  43.000  69.550  1.00  0.00           C
ATOM   5040  O   GLY A 898      38.020  43.330  70.300  1.00  0.00           O
ATOM   5041  N   LEU A 899      37.200  42.790  68.290  1.00  0.00           N
ATOM   5042  HN  LEU A 899      36.370  42.560  67.780  1.00  0.00           H
ATOM   5043  CA  LEU A 899      38.520  42.760  67.600  1.00  0.00           C
ATOM   5044  HA  LEU A 899      39.350  42.730  68.280  1.00  0.00           H
ATOM   5045  CB  LEU A 899      38.740  41.530  66.570  1.00  0.00           C
ATOM   5046  HB1 LEU A 899      39.790  41.470  66.180  1.00  0.00           H
ATOM   5047  HB2 LEU A 899      38.040  41.630  65.720  1.00  0.00           H
ATOM   5048  CG  LEU A 899      38.480  40.140  67.150  1.00  0.00           C
ATOM   5049  HG  LEU A 899      37.440  40.200  67.520  1.00  0.00           H
ATOM   5050  CD1 LEU A 899      38.460  39.040  66.170  1.00  0.00           C
ATOM   5051 HD11 LEU A 899      38.310  38.080  66.720  1.00  0.00           H
ATOM   5052 HD12 LEU A 899      39.390  38.940  65.570  1.00  0.00           H
ATOM   5053 HD13 LEU A 899      37.640  39.140  65.430  1.00  0.00           H
ATOM   5054  CD2 LEU A 899      39.510  39.780  68.180  1.00  0.00           C
ATOM   5055 HD21 LEU A 899      39.280  40.450  69.040  1.00  0.00           H
ATOM   5056 HD22 LEU A 899      40.520  39.870  67.730  1.00  0.00           H
ATOM   5057 HD23 LEU A 899      39.470  38.720  68.510  1.00  0.00           H
ATOM   5058  C   LEU A 899      38.600  43.990  66.650  1.00  0.00           C
ATOM   5059  O   LEU A 899      37.570  44.200  65.980  1.00  0.00           O
ATOM   5060  N   PRO A 900      39.680  44.740  66.680  1.00  0.00           N
[truncated: 7,490,634 more chars]
