# Supplementary material for: CryoEM and computational modeling structural insights into the pH regulator NBCn1
Source: Nat Commun. 2025 Nov 11;16:9932. doi: 10.1038/s41467-025-64868-z (PMC12606367; doi:10.1038/s41467-025-64868-z)
Supplement: Supplementary file 8 — Supplementary Data 6 [file 41467_2025_64868_MOESM8_ESM.zip › 1us_unrestr_MD_OF_IF_transition_apoNBCn1/transition_rep2_traj1_first.pdb]

REMARK    GENERATED BY TRJCONV
TITLE     Title t=   0.00000 step= 0
REMARK    THIS IS A SIMULATION BOX
CRYST1   95.689   95.689  105.406  90.00  90.00  90.00 P 1           1
MODEL        1
ATOM      1  N   LEU A 585      29.880  44.400  41.190  1.00  0.00           N
ATOM      2  HT1 LEU A 585      28.900  44.120  40.950  1.00  0.00           H
ATOM      3  HT2 LEU A 585      30.420  44.560  40.320  1.00  0.00           H
ATOM      4  HT3 LEU A 585      29.720  45.300  41.680  1.00  0.00           H
ATOM      5  CA  LEU A 585      30.480  43.340  41.990  1.00  0.00           C
ATOM      6  HA  LEU A 585      31.450  43.700  42.300  1.00  0.00           H
ATOM      7  CB  LEU A 585      29.610  43.120  43.270  1.00  0.00           C
ATOM      8  HB1 LEU A 585      28.530  42.990  43.070  1.00  0.00           H
ATOM      9  HB2 LEU A 585      29.720  44.060  43.860  1.00  0.00           H
ATOM     10  CG  LEU A 585      30.070  41.960  44.190  1.00  0.00           C
ATOM     11  HG  LEU A 585      30.100  41.030  43.590  1.00  0.00           H
ATOM     12  CD1 LEU A 585      31.470  42.240  44.650  1.00  0.00           C
ATOM     13 HD11 LEU A 585      31.460  43.120  45.330  1.00  0.00           H
ATOM     14 HD12 LEU A 585      32.180  42.430  43.820  1.00  0.00           H
ATOM     15 HD13 LEU A 585      31.910  41.380  45.190  1.00  0.00           H
ATOM     16  CD2 LEU A 585      29.080  41.920  45.380  1.00  0.00           C
ATOM     17 HD21 LEU A 585      29.430  41.240  46.200  1.00  0.00           H
ATOM     18 HD22 LEU A 585      28.120  41.540  44.970  1.00  0.00           H
ATOM     19 HD23 LEU A 585      29.030  42.940  45.830  1.00  0.00           H
ATOM     20  C   LEU A 585      30.600  42.040  41.280  1.00  0.00           C
ATOM     21  O   LEU A 585      31.680  41.570  41.150  1.00  0.00           O
ATOM     22  N   ILE A 586      29.480  41.540  40.620  1.00  0.00           N
ATOM     23  HN  ILE A 586      28.650  42.080  40.540  1.00  0.00           H
ATOM     24  CA  ILE A 586      29.400  40.300  39.900  1.00  0.00           C
ATOM     25  HA  ILE A 586      29.650  39.600  40.690  1.00  0.00           H
ATOM     26  CB  ILE A 586      27.950  40.080  39.570  1.00  0.00           C
ATOM     27  HB  ILE A 586      27.660  40.980  38.990  1.00  0.00           H
ATOM     28  CG2 ILE A 586      27.740  38.880  38.620  1.00  0.00           C
ATOM     29 HG21 ILE A 586      28.210  38.000  39.100  1.00  0.00           H
ATOM     30 HG22 ILE A 586      28.170  39.090  37.610  1.00  0.00           H
ATOM     31 HG23 ILE A 586      26.660  38.620  38.640  1.00  0.00           H
ATOM     32  CG1 ILE A 586      27.030  40.000  40.800  1.00  0.00           C
ATOM     33 HG11 ILE A 586      26.030  39.730  40.390  1.00  0.00           H
ATOM     34 HG12 ILE A 586      26.990  41.010  41.260  1.00  0.00           H
ATOM     35  CD  ILE A 586      27.400  39.060  41.960  1.00  0.00           C
ATOM     36  HD1 ILE A 586      27.300  38.000  41.650  1.00  0.00           H
ATOM     37  HD2 ILE A 586      26.800  39.160  42.890  1.00  0.00           H
ATOM     38  HD3 ILE A 586      28.410  39.320  42.350  1.00  0.00           H
ATOM     39  C   ILE A 586      30.470  40.140  38.860  1.00  0.00           C
ATOM     40  O   ILE A 586      31.200  39.130  38.900  1.00  0.00           O
ATOM     41  N   LEU A 587      30.720  41.190  38.120  1.00  0.00           N
ATOM     42  HN  LEU A 587      30.080  41.960  38.120  1.00  0.00           H
ATOM     43  CA  LEU A 587      31.810  41.280  37.160  1.00  0.00           C
ATOM     44  HA  LEU A 587      31.630  40.330  36.680  1.00  0.00           H
ATOM     45  CB  LEU A 587      31.590  42.490  36.290  1.00  0.00           C
ATOM     46  HB1 LEU A 587      31.700  43.360  36.970  1.00  0.00           H
ATOM     47  HB2 LEU A 587      30.560  42.380  35.870  1.00  0.00           H
ATOM     48  CG  LEU A 587      32.570  42.810  35.160  1.00  0.00           C
ATOM     49  HG  LEU A 587      33.620  42.890  35.500  1.00  0.00           H
ATOM     50  CD1 LEU A 587      32.590  41.660  34.110  1.00  0.00           C
ATOM     51 HD11 LEU A 587      33.340  41.860  33.320  1.00  0.00           H
ATOM     52 HD12 LEU A 587      31.620  41.570  33.580  1.00  0.00           H
ATOM     53 HD13 LEU A 587      33.030  40.720  34.500  1.00  0.00           H
ATOM     54  CD2 LEU A 587      32.270  44.120  34.410  1.00  0.00           C
ATOM     55 HD21 LEU A 587      32.890  44.090  33.490  1.00  0.00           H
ATOM     56 HD22 LEU A 587      32.660  45.030  34.920  1.00  0.00           H
ATOM     57 HD23 LEU A 587      31.200  44.110  34.100  1.00  0.00           H
ATOM     58  C   LEU A 587      33.250  41.100  37.750  1.00  0.00           C
ATOM     59  O   LEU A 587      34.100  40.420  37.190  1.00  0.00           O
ATOM     60  N   ASP A 588      33.510  41.730  38.870  1.00  0.00           N
ATOM     61  HN  ASP A 588      32.860  42.380  39.240  1.00  0.00           H
ATOM     62  CA  ASP A 588      34.690  41.460  39.680  1.00  0.00           C
ATOM     63  HA  ASP A 588      35.520  41.780  39.060  1.00  0.00           H
ATOM     64  CB  ASP A 588      34.770  42.180  41.040  1.00  0.00           C
ATOM     65  HB1 ASP A 588      35.740  41.970  41.520  1.00  0.00           H
ATOM     66  HB2 ASP A 588      33.980  41.900  41.770  1.00  0.00           H
ATOM     67  CG  ASP A 588      34.620  43.670  41.000  1.00  0.00           C
ATOM     68  OD1 ASP A 588      34.750  44.260  39.870  1.00  0.00           O
ATOM     69  OD2 ASP A 588      34.490  44.340  42.100  1.00  0.00           O
ATOM     70  C   ASP A 588      34.860  39.910  40.080  1.00  0.00           C
ATOM     71  O   ASP A 588      35.980  39.480  39.990  1.00  0.00           O
ATOM     72  N   ILE A 589      33.700  39.290  40.520  1.00  0.00           N
ATOM     73  HN  ILE A 589      32.870  39.830  40.600  1.00  0.00           H
ATOM     74  CA  ILE A 589      33.720  37.850  40.760  1.00  0.00           C
ATOM     75  HA  ILE A 589      34.520  37.760  41.490  1.00  0.00           H
ATOM     76  CB  ILE A 589      32.440  37.270  41.400  1.00  0.00           C
ATOM     77  HB  ILE A 589      31.630  37.370  40.650  1.00  0.00           H
ATOM     78  CG2 ILE A 589      32.730  35.760  41.740  1.00  0.00           C
ATOM     79 HG21 ILE A 589      32.590  35.140  40.830  1.00  0.00           H
ATOM     80 HG22 ILE A 589      31.890  35.310  42.310  1.00  0.00           H
ATOM     81 HG23 ILE A 589      33.710  35.620  42.240  1.00  0.00           H
ATOM     82  CG1 ILE A 589      32.050  38.180  42.550  1.00  0.00           C
ATOM     83 HG11 ILE A 589      31.870  39.250  42.320  1.00  0.00           H
ATOM     84 HG12 ILE A 589      32.760  38.120  43.400  1.00  0.00           H
ATOM     85  CD  ILE A 589      30.660  37.740  43.170  1.00  0.00           C
ATOM     86  HD1 ILE A 589      30.800  36.870  43.850  1.00  0.00           H
ATOM     87  HD2 ILE A 589      30.000  37.430  42.330  1.00  0.00           H
ATOM     88  HD3 ILE A 589      30.260  38.560  43.810  1.00  0.00           H
ATOM     89  C   ILE A 589      34.090  36.910  39.570  1.00  0.00           C
ATOM     90  O   ILE A 589      34.880  36.010  39.690  1.00  0.00           O
ATOM     91  N   LYS A 590      33.360  37.160  38.460  1.00  0.00           N
ATOM     92  HN  LYS A 590      32.800  37.990  38.530  1.00  0.00           H
ATOM     93  CA  LYS A 590      33.520  36.550  37.210  1.00  0.00           C
ATOM     94  HA  LYS A 590      33.430  35.470  37.240  1.00  0.00           H
ATOM     95  CB  LYS A 590      32.340  37.000  36.360  1.00  0.00           C
ATOM     96  HB1 LYS A 590      32.450  38.100  36.380  1.00  0.00           H
ATOM     97  HB2 LYS A 590      31.370  36.680  36.770  1.00  0.00           H
ATOM     98  CG  LYS A 590      32.410  36.560  34.890  1.00  0.00           C
ATOM     99  HG1 LYS A 590      32.870  35.540  34.980  1.00  0.00           H
ATOM    100  HG2 LYS A 590      33.240  37.100  34.400  1.00  0.00           H
ATOM    101  CD  LYS A 590      31.110  36.520  34.140  1.00  0.00           C
ATOM    102  HD1 LYS A 590      30.300  35.960  34.640  1.00  0.00           H
ATOM    103  HD2 LYS A 590      31.230  35.930  33.210  1.00  0.00           H
ATOM    104  CE  LYS A 590      30.580  37.910  33.910  1.00  0.00           C
ATOM    105  HE1 LYS A 590      31.070  38.530  33.120  1.00  0.00           H
ATOM    106  HE2 LYS A 590      30.600  38.470  34.870  1.00  0.00           H
ATOM    107  NZ  LYS A 590      29.160  37.820  33.560  1.00  0.00           N
ATOM    108  HZ1 LYS A 590      28.580  37.400  34.320  1.00  0.00           H
ATOM    109  HZ2 LYS A 590      29.020  37.220  32.720  1.00  0.00           H
ATOM    110  HZ3 LYS A 590      28.780  38.780  33.450  1.00  0.00           H
ATOM    111  C   LYS A 590      34.880  36.740  36.590  1.00  0.00           C
ATOM    112  O   LYS A 590      35.430  35.870  35.910  1.00  0.00           O
ATOM    113  N   ARG A 591      35.530  37.940  36.780  1.00  0.00           N
ATOM    114  HN  ARG A 591      35.030  38.660  37.250  1.00  0.00           H
ATOM    115  CA  ARG A 591      36.940  38.130  36.400  1.00  0.00           C
ATOM    116  HA  ARG A 591      37.140  37.700  35.430  1.00  0.00           H
ATOM    117  CB  ARG A 591      37.400  39.640  36.380  1.00  0.00           C
ATOM    118  HB1 ARG A 591      38.470  39.830  36.240  1.00  0.00           H
ATOM    119  HB2 ARG A 591      37.220  39.970  37.420  1.00  0.00           H
ATOM    120  CG  ARG A 591      36.670  40.420  35.320  1.00  0.00           C
ATOM    121  HG1 ARG A 591      35.620  40.060  35.270  1.00  0.00           H
ATOM    122  HG2 ARG A 591      37.120  40.250  34.320  1.00  0.00           H
ATOM    123  CD  ARG A 591      36.670  41.890  35.660  1.00  0.00           C
ATOM    124  HD1 ARG A 591      37.720  42.080  35.990  1.00  0.00           H
ATOM    125  HD2 ARG A 591      35.980  42.010  36.530  1.00  0.00           H
ATOM    126  NE  ARG A 591      36.270  42.580  34.360  1.00  0.00           N
ATOM    127  HE  ARG A 591      36.280  41.990  33.550  1.00  0.00           H
ATOM    128  CZ  ARG A 591      36.360  43.860  34.120  1.00  0.00           C
ATOM    129  NH1 ARG A 591      36.690  44.720  35.120  1.00  0.00           N
ATOM    130 HH11 ARG A 591      36.400  45.640  34.850  1.00  0.00           H
ATOM    131 HH12 ARG A 591      36.600  44.440  36.070  1.00  0.00           H
ATOM    132  NH2 ARG A 591      36.310  44.420  32.910  1.00  0.00           N
ATOM    133 HH21 ARG A 591      35.940  43.870  32.170  1.00  0.00           H
ATOM    134 HH22 ARG A 591      36.500  45.390  32.810  1.00  0.00           H
ATOM    135  C   ARG A 591      37.940  37.380  37.250  1.00  0.00           C
ATOM    136  O   ARG A 591      38.960  36.910  36.740  1.00  0.00           O
ATOM    137  N   LYS A 592      37.660  37.110  38.560  1.00  0.00           N
ATOM    138  HN  LYS A 592      36.760  37.330  38.920  1.00  0.00           H
ATOM    139  CA  LYS A 592      38.660  36.400  39.260  1.00  0.00           C
ATOM    140  HA  LYS A 592      39.620  36.780  38.920  1.00  0.00           H
ATOM    141  CB  LYS A 592      38.660  36.640  40.790  1.00  0.00           C
ATOM    142  HB1 LYS A 592      39.490  36.190  41.370  1.00  0.00           H
ATOM    143  HB2 LYS A 592      37.690  36.290  41.230  1.00  0.00           H
ATOM    144  CG  LYS A 592      38.940  38.090  41.180  1.00  0.00           C
ATOM    145  HG1 LYS A 592      39.060  38.110  42.280  1.00  0.00           H
ATOM    146  HG2 LYS A 592      38.060  38.680  40.870  1.00  0.00           H
ATOM    147  CD  LYS A 592      40.250  38.730  40.500  1.00  0.00           C
ATOM    148  HD1 LYS A 592      40.460  39.640  41.100  1.00  0.00           H
ATOM    149  HD2 LYS A 592      39.980  39.130  39.500  1.00  0.00           H
ATOM    150  CE  LYS A 592      41.490  37.890  40.410  1.00  0.00           C
ATOM    151  HE1 LYS A 592      41.490  36.930  39.850  1.00  0.00           H
ATOM    152  HE2 LYS A 592      41.930  37.670  41.400  1.00  0.00           H
ATOM    153  NZ  LYS A 592      42.480  38.770  39.750  1.00  0.00           N
ATOM    154  HZ1 LYS A 592      42.130  39.080  38.820  1.00  0.00           H
ATOM    155  HZ2 LYS A 592      43.390  38.300  39.590  1.00  0.00           H
ATOM    156  HZ3 LYS A 592      42.720  39.650  40.260  1.00  0.00           H
ATOM    157  C   LYS A 592      38.630  34.870  39.130  1.00  0.00           C
ATOM    158  O   LYS A 592      39.700  34.280  39.200  1.00  0.00           O
ATOM    159  N   ALA A 593      37.460  34.240  38.870  1.00  0.00           N
ATOM    160  HN  ALA A 593      36.660  34.830  38.800  1.00  0.00           H
ATOM    161  CA  ALA A 593      37.380  32.780  38.920  1.00  0.00           C
ATOM    162  HA  ALA A 593      37.620  32.590  39.950  1.00  0.00           H
ATOM    163  CB  ALA A 593      35.980  32.310  38.750  1.00  0.00           C
ATOM    164  HB1 ALA A 593      35.340  32.680  37.920  1.00  0.00           H
ATOM    165  HB2 ALA A 593      35.360  32.700  39.580  1.00  0.00           H
ATOM    166  HB3 ALA A 593      35.890  31.210  38.630  1.00  0.00           H
ATOM    167  C   ALA A 593      38.350  31.990  38.070  1.00  0.00           C
ATOM    168  O   ALA A 593      38.990  31.150  38.650  1.00  0.00           O
ATOM    169  N   PRO A 594      38.660  32.160  36.800  1.00  0.00           N
ATOM    170  CD  PRO A 594      37.740  32.980  35.910  1.00  0.00           C
ATOM    171  HD1 PRO A 594      37.910  34.070  36.010  1.00  0.00           H
ATOM    172  HD2 PRO A 594      36.670  32.840  36.170  1.00  0.00           H
ATOM    173  CA  PRO A 594      39.570  31.370  35.960  1.00  0.00           C
ATOM    174  HA  PRO A 594      39.220  30.360  35.870  1.00  0.00           H
ATOM    175  CB  PRO A 594      39.410  32.030  34.570  1.00  0.00           C
ATOM    176  HB1 PRO A 594      39.670  31.410  33.690  1.00  0.00           H
ATOM    177  HB2 PRO A 594      39.960  32.990  34.530  1.00  0.00           H
ATOM    178  CG  PRO A 594      37.920  32.310  34.540  1.00  0.00           C
ATOM    179  HG1 PRO A 594      37.650  32.980  33.710  1.00  0.00           H
ATOM    180  HG2 PRO A 594      37.330  31.360  34.550  1.00  0.00           H
ATOM    181  C   PRO A 594      40.940  31.450  36.500  1.00  0.00           C
ATOM    182  O   PRO A 594      41.690  30.490  36.360  1.00  0.00           O
ATOM    183  N   PHE A 595      41.190  32.540  37.210  1.00  0.00           N
ATOM    184  HN  PHE A 595      40.360  33.050  37.410  1.00  0.00           H
ATOM    185  CA  PHE A 595      42.420  32.950  37.750  1.00  0.00           C
ATOM    186  HA  PHE A 595      43.190  32.360  37.270  1.00  0.00           H
ATOM    187  CB  PHE A 595      42.600  34.450  37.500  1.00  0.00           C
ATOM    188  HB1 PHE A 595      43.440  34.990  37.990  1.00  0.00           H
ATOM    189  HB2 PHE A 595      41.700  34.970  37.890  1.00  0.00           H
ATOM    190  CG  PHE A 595      42.580  34.790  36.020  1.00  0.00           C
ATOM    191  CD1 PHE A 595      43.790  34.590  35.290  1.00  0.00           C
ATOM    192  HD1 PHE A 595      44.680  34.380  35.860  1.00  0.00           H
ATOM    193  CE1 PHE A 595      43.860  34.890  33.910  1.00  0.00           C
ATOM    194  HE1 PHE A 595      44.830  34.830  33.430  1.00  0.00           H
ATOM    195  CZ  PHE A 595      42.690  35.310  33.260  1.00  0.00           C
ATOM    196  HZ  PHE A 595      42.680  35.560  32.210  1.00  0.00           H
ATOM    197  CD2 PHE A 595      41.440  35.180  35.330  1.00  0.00           C
ATOM    198  HD2 PHE A 595      40.510  35.190  35.890  1.00  0.00           H
ATOM    199  CE2 PHE A 595      41.490  35.510  33.930  1.00  0.00           C
ATOM    200  HE2 PHE A 595      40.550  35.590  33.420  1.00  0.00           H
ATOM    201  C   PHE A 595      42.660  32.800  39.320  1.00  0.00           C
ATOM    202  O   PHE A 595      43.780  33.160  39.750  1.00  0.00           O
ATOM    203  N   PHE A 596      41.670  32.330  40.080  1.00  0.00           N
ATOM    204  HN  PHE A 596      40.770  32.270  39.660  1.00  0.00           H
ATOM    205  CA  PHE A 596      41.650  32.160  41.510  1.00  0.00           C
ATOM    206  HA  PHE A 596      42.000  33.140  41.840  1.00  0.00           H
ATOM    207  CB  PHE A 596      40.180  31.770  41.990  1.00  0.00           C
ATOM    208  HB1 PHE A 596      40.090  30.820  41.420  1.00  0.00           H
ATOM    209  HB2 PHE A 596      39.480  32.600  41.770  1.00  0.00           H
ATOM    210  CG  PHE A 596      40.140  31.390  43.510  1.00  0.00           C
ATOM    211  CD1 PHE A 596      39.180  30.440  43.850  1.00  0.00           C
ATOM    212  HD1 PHE A 596      38.630  30.000  43.030  1.00  0.00           H
ATOM    213  CE1 PHE A 596      38.810  30.140  45.170  1.00  0.00           C
ATOM    214  HE1 PHE A 596      37.920  29.530  45.280  1.00  0.00           H
ATOM    215  CZ  PHE A 596      39.570  30.850  46.190  1.00  0.00           C
ATOM    216  HZ  PHE A 596      39.360  30.730  47.250  1.00  0.00           H
ATOM    217  CD2 PHE A 596      40.860  32.080  44.480  1.00  0.00           C
ATOM    218  HD2 PHE A 596      41.520  32.860  44.180  1.00  0.00           H
ATOM    219  CE2 PHE A 596      40.560  31.800  45.820  1.00  0.00           C
ATOM    220  HE2 PHE A 596      41.190  32.290  46.540  1.00  0.00           H
ATOM    221  C   PHE A 596      42.740  31.270  42.050  1.00  0.00           C
ATOM    222  O   PHE A 596      43.430  31.560  43.060  1.00  0.00           O
ATOM    223  N   LEU A 597      43.010  30.170  41.390  1.00  0.00           N
ATOM    224  HN  LEU A 597      42.500  29.910  40.570  1.00  0.00           H
ATOM    225  CA  LEU A 597      44.030  29.160  41.850  1.00  0.00           C
ATOM    226  HA  LEU A 597      44.360  29.400  42.850  1.00  0.00           H
ATOM    227  CB  LEU A 597      43.570  27.650  41.930  1.00  0.00           C
ATOM    228  HB1 LEU A 597      44.410  27.020  42.280  1.00  0.00           H
ATOM    229  HB2 LEU A 597      43.240  27.270  40.940  1.00  0.00           H
ATOM    230  CG  LEU A 597      42.410  27.310  42.930  1.00  0.00           C
ATOM    231  HG  LEU A 597      41.490  27.830  42.610  1.00  0.00           H
ATOM    232  CD1 LEU A 597      42.190  25.840  43.080  1.00  0.00           C
ATOM    233 HD11 LEU A 597      42.980  25.310  43.650  1.00  0.00           H
ATOM    234 HD12 LEU A 597      42.300  25.230  42.150  1.00  0.00           H
ATOM    235 HD13 LEU A 597      41.230  25.490  43.520  1.00  0.00           H
ATOM    236  CD2 LEU A 597      42.590  27.990  44.360  1.00  0.00           C
ATOM    237 HD21 LEU A 597      43.640  27.970  44.720  1.00  0.00           H
ATOM    238 HD22 LEU A 597      41.720  27.660  44.980  1.00  0.00           H
ATOM    239 HD23 LEU A 597      42.410  29.070  44.320  1.00  0.00           H
ATOM    240  C   LEU A 597      45.260  29.420  41.030  1.00  0.00           C
ATOM    241  O   LEU A 597      46.330  28.850  41.340  1.00  0.00           O
ATOM    242  N   SER A 598      45.230  30.270  40.050  1.00  0.00           N
ATOM    243  HN  SER A 598      44.360  30.660  39.740  1.00  0.00           H
ATOM    244  CA  SER A 598      46.380  30.700  39.270  1.00  0.00           C
ATOM    245  HA  SER A 598      46.820  29.770  38.960  1.00  0.00           H
ATOM    246  CB  SER A 598      46.070  31.480  38.010  1.00  0.00           C
ATOM    247  HB1 SER A 598      47.060  31.740  37.560  1.00  0.00           H
ATOM    248  HB2 SER A 598      45.430  32.340  38.280  1.00  0.00           H
ATOM    249  OG  SER A 598      45.540  30.580  37.070  1.00  0.00           O
ATOM    250  HG1 SER A 598      44.660  30.910  36.830  1.00  0.00           H
ATOM    251  C   SER A 598      47.380  31.450  40.120  1.00  0.00           C
ATOM    252  O   SER A 598      48.610  31.190  39.950  1.00  0.00           O
ATOM    253  N   ASP A 599      46.960  32.380  41.000  1.00  0.00           N
ATOM    254  HN  ASP A 599      45.990  32.580  41.100  1.00  0.00           H
ATOM    255  CA  ASP A 599      47.840  33.050  41.930  1.00  0.00           C
ATOM    256  HA  ASP A 599      48.500  33.610  41.290  1.00  0.00           H
ATOM    257  CB  ASP A 599      47.110  34.090  42.760  1.00  0.00           C
ATOM    258  HB1 ASP A 599      47.780  34.590  43.490  1.00  0.00           H
ATOM    259  HB2 ASP A 599      46.290  33.690  43.390  1.00  0.00           H
ATOM    260  CG  ASP A 599      46.480  35.200  41.910  1.00  0.00           C
ATOM    261  OD1 ASP A 599      46.840  35.490  40.750  1.00  0.00           O
ATOM    262  OD2 ASP A 599      45.660  35.940  42.510  1.00  0.00           O
ATOM    263  C   ASP A 599      48.630  32.080  42.720  1.00  0.00           C
ATOM    264  O   ASP A 599      49.870  32.070  42.630  1.00  0.00           O
ATOM    265  N   PHE A 600      47.900  31.100  43.400  1.00  0.00           N
ATOM    266  HN  PHE A 600      46.900  31.100  43.330  1.00  0.00           H
ATOM    267  CA  PHE A 600      48.550  30.020  44.140  1.00  0.00           C
ATOM    268  HA  PHE A 600      49.370  30.350  44.760  1.00  0.00           H
ATOM    269  CB  PHE A 600      47.420  29.120  44.720  1.00  0.00           C
ATOM    270  HB1 PHE A 600      47.840  28.110  44.870  1.00  0.00           H
ATOM    271  HB2 PHE A 600      46.560  29.060  44.010  1.00  0.00           H
ATOM    272  CG  PHE A 600      46.750  29.710  45.990  1.00  0.00           C
ATOM    273  CD1 PHE A 600      47.130  29.070  47.170  1.00  0.00           C
ATOM    274  HD1 PHE A 600      47.950  28.360  47.190  1.00  0.00           H
ATOM    275  CE1 PHE A 600      46.520  29.420  48.340  1.00  0.00           C
ATOM    276  HE1 PHE A 600      46.790  28.950  49.270  1.00  0.00           H
ATOM    277  CZ  PHE A 600      45.530  30.440  48.400  1.00  0.00           C
ATOM    278  HZ  PHE A 600      45.050  30.750  49.320  1.00  0.00           H
ATOM    279  CD2 PHE A 600      45.640  30.650  46.000  1.00  0.00           C
ATOM    280  HD2 PHE A 600      45.160  31.120  45.150  1.00  0.00           H
ATOM    281  CE2 PHE A 600      45.110  31.030  47.190  1.00  0.00           C
ATOM    282  HE2 PHE A 600      44.330  31.780  47.240  1.00  0.00           H
ATOM    283  C   PHE A 600      49.460  29.120  43.310  1.00  0.00           C
ATOM    284  O   PHE A 600      50.510  28.720  43.770  1.00  0.00           O
ATOM    285  N   LYS A 601      49.100  28.780  42.120  1.00  0.00           N
ATOM    286  HN  LYS A 601      48.300  29.100  41.610  1.00  0.00           H
ATOM    287  CA  LYS A 601      49.940  27.790  41.320  1.00  0.00           C
ATOM    288  HA  LYS A 601      50.120  27.050  42.090  1.00  0.00           H
ATOM    289  CB  LYS A 601      49.220  27.220  40.100  1.00  0.00           C
ATOM    290  HB1 LYS A 601      48.140  27.120  40.320  1.00  0.00           H
ATOM    291  HB2 LYS A 601      49.520  26.160  39.990  1.00  0.00           H
ATOM    292  CG  LYS A 601      49.330  27.910  38.760  1.00  0.00           C
ATOM    293  HG1 LYS A 601      50.380  27.880  38.380  1.00  0.00           H
ATOM    294  HG2 LYS A 601      49.130  28.990  38.960  1.00  0.00           H
ATOM    295  CD  LYS A 601      48.380  27.460  37.640  1.00  0.00           C
ATOM    296  HD1 LYS A 601      47.340  27.440  38.030  1.00  0.00           H
ATOM    297  HD2 LYS A 601      48.650  26.420  37.360  1.00  0.00           H
ATOM    298  CE  LYS A 601      48.360  28.390  36.440  1.00  0.00           C
ATOM    299  HE1 LYS A 601      47.870  29.370  36.660  1.00  0.00           H
ATOM    300  HE2 LYS A 601      47.900  27.830  35.590  1.00  0.00           H
ATOM    301  NZ  LYS A 601      49.750  28.660  35.990  1.00  0.00           N
ATOM    302  HZ1 LYS A 601      50.150  27.750  35.680  1.00  0.00           H
ATOM    303  HZ2 LYS A 601      50.310  29.100  36.750  1.00  0.00           H
ATOM    304  HZ3 LYS A 601      49.750  29.260  35.150  1.00  0.00           H
ATOM    305  C   LYS A 601      51.250  28.350  40.850  1.00  0.00           C
ATOM    306  O   LYS A 601      52.250  27.620  40.810  1.00  0.00           O
ATOM    307  N   ASP A 602      51.370  29.630  40.670  1.00  0.00           N
ATOM    308  HN  ASP A 602      50.640  30.310  40.630  1.00  0.00           H
ATOM    309  CA  ASP A 602      52.570  30.330  40.170  1.00  0.00           C
ATOM    310  HA  ASP A 602      53.250  29.650  39.670  1.00  0.00           H
ATOM    311  CB  ASP A 602      52.180  31.490  39.200  1.00  0.00           C
ATOM    312  HB1 ASP A 602      53.120  32.040  38.980  1.00  0.00           H
ATOM    313  HB2 ASP A 602      51.470  32.170  39.710  1.00  0.00           H
ATOM    314  CG  ASP A 602      51.600  31.010  37.880  1.00  0.00           C
ATOM    315  OD1 ASP A 602      51.460  29.850  37.700  1.00  0.00           O
ATOM    316  OD2 ASP A 602      51.270  31.870  36.940  1.00  0.00           O
ATOM    317  C   ASP A 602      53.320  30.810  41.370  1.00  0.00           C
ATOM    318  O   ASP A 602      54.410  31.330  41.240  1.00  0.00           O
ATOM    319  N   ALA A 603      52.800  30.480  42.550  1.00  0.00           N
ATOM    320  HN  ALA A 603      51.980  29.940  42.680  1.00  0.00           H
ATOM    321  CA  ALA A 603      53.420  30.750  43.810  1.00  0.00           C
ATOM    322  HA  ALA A 603      54.180  31.510  43.710  1.00  0.00           H
ATOM    323  CB  ALA A 603      52.430  31.140  44.910  1.00  0.00           C
ATOM    324  HB1 ALA A 603      53.010  31.470  45.790  1.00  0.00           H
ATOM    325  HB2 ALA A 603      51.770  30.280  45.160  1.00  0.00           H
ATOM    326  HB3 ALA A 603      51.770  31.990  44.620  1.00  0.00           H
ATOM    327  C   ALA A 603      54.200  29.510  44.290  1.00  0.00           C
ATOM    328  O   ALA A 603      54.770  29.530  45.370  1.00  0.00           O
ATOM    329  N   LEU A 604      54.190  28.360  43.500  1.00  0.00           N
ATOM    330  HN  LEU A 604      53.450  28.260  42.840  1.00  0.00           H
ATOM    331  CA  LEU A 604      54.960  27.170  43.800  1.00  0.00           C
ATOM    332  HA  LEU A 604      54.670  26.800  44.780  1.00  0.00           H
ATOM    333  CB  LEU A 604      54.460  26.050  42.920  1.00  0.00           C
ATOM    334  HB1 LEU A 604      54.480  26.390  41.870  1.00  0.00           H
ATOM    335  HB2 LEU A 604      53.370  25.890  43.110  1.00  0.00           H
ATOM    336  CG  LEU A 604      55.310  24.730  42.980  1.00  0.00           C
ATOM    337  HG  LEU A 604      56.290  25.050  42.570  1.00  0.00           H
ATOM    338  CD1 LEU A 604      55.360  24.060  44.370  1.00  0.00           C
ATOM    339 HD11 LEU A 604      54.330  23.680  44.520  1.00  0.00           H
ATOM    340 HD12 LEU A 604      55.600  24.780  45.180  1.00  0.00           H
ATOM    341 HD13 LEU A 604      56.050  23.190  44.380  1.00  0.00           H
ATOM    342  CD2 LEU A 604      54.760  23.620  42.010  1.00  0.00           C
ATOM    343 HD21 LEU A 604      54.820  23.940  40.950  1.00  0.00           H
ATOM    344 HD22 LEU A 604      53.740  23.290  42.310  1.00  0.00           H
ATOM    345 HD23 LEU A 604      55.410  22.730  42.090  1.00  0.00           H
ATOM    346  C   LEU A 604      56.520  27.340  43.760  1.00  0.00           C
ATOM    347  O   LEU A 604      57.270  26.800  44.530  1.00  0.00           O
ATOM    348  N   SER A 605      56.950  28.210  42.810  1.00  0.00           N
ATOM    349  HN  SER A 605      56.270  28.550  42.160  1.00  0.00           H
ATOM    350  CA  SER A 605      58.370  28.590  42.660  1.00  0.00           C
ATOM    351  HA  SER A 605      58.920  28.260  43.530  1.00  0.00           H
ATOM    352  CB  SER A 605      58.930  27.940  41.390  1.00  0.00           C
ATOM    353  HB1 SER A 605      58.310  28.200  40.510  1.00  0.00           H
ATOM    354  HB2 SER A 605      58.940  26.840  41.500  1.00  0.00           H
ATOM    355  OG  SER A 605      60.260  28.480  41.170  1.00  0.00           O
ATOM    356  HG1 SER A 605      60.950  27.990  41.640  1.00  0.00           H
ATOM    357  C   SER A 605      58.670  30.120  42.630  1.00  0.00           C
ATOM    358  O   SER A 605      57.970  30.830  41.930  1.00  0.00           O
ATOM    359  N   LEU A 606      59.570  30.590  43.560  1.00  0.00           N
ATOM    360  HN  LEU A 606      59.970  30.020  44.270  1.00  0.00           H
ATOM    361  CA  LEU A 606      60.000  32.000  43.690  1.00  0.00           C
ATOM    362  HA  LEU A 606      60.790  31.920  44.420  1.00  0.00           H
ATOM    363  CB  LEU A 606      60.470  32.680  42.390  1.00  0.00           C
ATOM    364  HB1 LEU A 606      60.850  33.720  42.490  1.00  0.00           H
ATOM    365  HB2 LEU A 606      59.560  32.900  41.780  1.00  0.00           H
ATOM    366  CG  LEU A 606      61.490  31.930  41.470  1.00  0.00           C
ATOM    367  HG  LEU A 606      61.010  31.000  41.090  1.00  0.00           H
ATOM    368  CD1 LEU A 606      61.720  32.840  40.260  1.00  0.00           C
ATOM    369 HD11 LEU A 606      62.160  32.320  39.380  1.00  0.00           H
ATOM    370 HD12 LEU A 606      62.570  33.540  40.420  1.00  0.00           H
ATOM    371 HD13 LEU A 606      60.840  33.380  39.850  1.00  0.00           H
ATOM    372  CD2 LEU A 606      62.830  31.630  42.120  1.00  0.00           C
ATOM    373 HD21 LEU A 606      63.650  31.570  41.370  1.00  0.00           H
ATOM    374 HD22 LEU A 606      62.700  30.730  42.770  1.00  0.00           H
ATOM    375 HD23 LEU A 606      63.050  32.520  42.730  1.00  0.00           H
ATOM    376  C   LEU A 606      58.960  32.870  44.450  1.00  0.00           C
ATOM    377  O   LEU A 606      57.810  32.540  44.670  1.00  0.00           O
ATOM    378  N   GLN A 607      59.570  33.950  45.010  1.00  0.00           N
ATOM    379  HN  GLN A 607      60.560  34.000  44.910  1.00  0.00           H
ATOM    380  CA  GLN A 607      59.000  35.080  45.710  1.00  0.00           C
ATOM    381  HA  GLN A 607      59.710  35.860  45.910  1.00  0.00           H
ATOM    382  CB  GLN A 607      57.970  35.880  44.770  1.00  0.00           C
ATOM    383  HB1 GLN A 607      57.710  36.780  45.360  1.00  0.00           H
ATOM    384  HB2 GLN A 607      57.020  35.320  44.610  1.00  0.00           H
ATOM    385  CG  GLN A 607      58.560  36.340  43.450  1.00  0.00           C
ATOM    386  HG1 GLN A 607      57.880  36.980  42.860  1.00  0.00           H
ATOM    387  HG2 GLN A 607      58.800  35.440  42.840  1.00  0.00           H
ATOM    388  CD  GLN A 607      59.940  36.950  43.580  1.00  0.00           C
ATOM    389  OE1 GLN A 607      60.960  36.360  43.410  1.00  0.00           O
ATOM    390  NE2 GLN A 607      59.900  38.310  43.890  1.00  0.00           N
ATOM    391 HE21 GLN A 607      60.810  38.680  44.110  1.00  0.00           H
ATOM    392 HE22 GLN A 607      59.090  38.890  43.970  1.00  0.00           H
ATOM    393  C   GLN A 607      58.330  34.920  47.020  1.00  0.00           C
ATOM    394  O   GLN A 607      58.320  35.770  47.890  1.00  0.00           O
ATOM    395  N   CYS A 608      57.770  33.720  47.330  1.00  0.00           N
ATOM    396  HN  CYS A 608      57.640  33.010  46.650  1.00  0.00           H
ATOM    397  CA  CYS A 608      57.020  33.570  48.540  1.00  0.00           C
ATOM    398  HA  CYS A 608      56.530  34.520  48.680  1.00  0.00           H
ATOM    399  CB  CYS A 608      55.880  32.650  48.510  1.00  0.00           C
ATOM    400  HB1 CYS A 608      55.330  32.570  49.470  1.00  0.00           H
ATOM    401  HB2 CYS A 608      56.160  31.580  48.370  1.00  0.00           H
ATOM    402  SG  CYS A 608      54.590  32.980  47.210  1.00  0.00           S
ATOM    403  HG1 CYS A 608      55.420  32.810  46.180  1.00  0.00           H
ATOM    404  C   CYS A 608      57.760  33.510  49.880  1.00  0.00           C
ATOM    405  O   CYS A 608      57.420  34.340  50.740  1.00  0.00           O
ATOM    406  N   LEU A 609      58.830  32.760  50.180  1.00  0.00           N
ATOM    407  HN  LEU A 609      59.190  32.050  49.590  1.00  0.00           H
ATOM    408  CA  LEU A 609      59.390  32.830  51.520  1.00  0.00           C
ATOM    409  HA  LEU A 609      58.510  32.690  52.130  1.00  0.00           H
ATOM    410  CB  LEU A 609      60.490  31.770  51.800  1.00  0.00           C
ATOM    411  HB1 LEU A 609      60.860  31.810  52.850  1.00  0.00           H
ATOM    412  HB2 LEU A 609      61.350  31.940  51.120  1.00  0.00           H
ATOM    413  CG  LEU A 609      59.950  30.290  51.590  1.00  0.00           C
ATOM    414  HG  LEU A 609      59.450  30.370  50.600  1.00  0.00           H
ATOM    415  CD1 LEU A 609      61.130  29.280  51.520  1.00  0.00           C
ATOM    416 HD11 LEU A 609      61.770  29.440  50.630  1.00  0.00           H
ATOM    417 HD12 LEU A 609      60.880  28.210  51.680  1.00  0.00           H
ATOM    418 HD13 LEU A 609      61.740  29.530  52.410  1.00  0.00           H
ATOM    419  CD2 LEU A 609      58.680  29.890  52.420  1.00  0.00           C
ATOM    420 HD21 LEU A 609      58.370  28.860  52.120  1.00  0.00           H
ATOM    421 HD22 LEU A 609      57.860  30.610  52.170  1.00  0.00           H
ATOM    422 HD23 LEU A 609      58.850  29.980  53.510  1.00  0.00           H
ATOM    423  C   LEU A 609      59.990  34.180  51.780  1.00  0.00           C
ATOM    424  O   LEU A 609      59.790  34.710  52.890  1.00  0.00           O
ATOM    425  N   ALA A 610      60.680  34.710  50.800  1.00  0.00           N
ATOM    426  HN  ALA A 610      60.810  34.230  49.940  1.00  0.00           H
ATOM    427  CA  ALA A 610      61.280  36.030  50.900  1.00  0.00           C
ATOM    428  HA  ALA A 610      61.910  36.080  51.780  1.00  0.00           H
ATOM    429  CB  ALA A 610      62.140  36.450  49.690  1.00  0.00           C
ATOM    430  HB1 ALA A 610      62.440  37.510  49.840  1.00  0.00           H
ATOM    431  HB2 ALA A 610      61.580  36.280  48.750  1.00  0.00           H
ATOM    432  HB3 ALA A 610      63.020  35.760  49.670  1.00  0.00           H
ATOM    433  C   ALA A 610      60.280  37.200  51.010  1.00  0.00           C
ATOM    434  O   ALA A 610      60.440  38.150  51.730  1.00  0.00           O
ATOM    435  N   SER A 611      59.120  37.190  50.270  1.00  0.00           N
ATOM    436  HN  SER A 611      58.980  36.520  49.550  1.00  0.00           H
ATOM    437  CA  SER A 611      58.060  38.150  50.520  1.00  0.00           C
ATOM    438  HA  SER A 611      58.520  39.120  50.510  1.00  0.00           H
ATOM    439  CB  SER A 611      57.000  38.030  49.380  1.00  0.00           C
ATOM    440  HB1 SER A 611      56.610  36.990  49.390  1.00  0.00           H
ATOM    441  HB2 SER A 611      57.610  38.120  48.450  1.00  0.00           H
ATOM    442  OG  SER A 611      55.880  39.000  49.470  1.00  0.00           O
ATOM    443  HG1 SER A 611      56.220  39.860  49.210  1.00  0.00           H
ATOM    444  C   SER A 611      57.400  37.980  51.920  1.00  0.00           C
ATOM    445  O   SER A 611      57.080  38.880  52.700  1.00  0.00           O
ATOM    446  N   ILE A 612      57.090  36.720  52.370  1.00  0.00           N
ATOM    447  HN  ILE A 612      57.260  35.930  51.790  1.00  0.00           H
ATOM    448  CA  ILE A 612      56.450  36.390  53.660  1.00  0.00           C
ATOM    449  HA  ILE A 612      55.480  36.850  53.770  1.00  0.00           H
ATOM    450  CB  ILE A 612      56.220  34.920  53.750  1.00  0.00           C
ATOM    451  HB  ILE A 612      57.210  34.520  53.450  1.00  0.00           H
ATOM    452  CG2 ILE A 612      55.720  34.460  55.120  1.00  0.00           C
ATOM    453 HG21 ILE A 612      55.570  33.360  55.150  1.00  0.00           H
ATOM    454 HG22 ILE A 612      54.720  34.880  55.390  1.00  0.00           H
ATOM    455 HG23 ILE A 612      56.330  34.820  55.980  1.00  0.00           H
ATOM    456  CG1 ILE A 612      55.170  34.410  52.710  1.00  0.00           C
ATOM    457 HG11 ILE A 612      55.330  34.930  51.740  1.00  0.00           H
ATOM    458 HG12 ILE A 612      54.230  34.740  53.200  1.00  0.00           H
ATOM    459  CD  ILE A 612      55.010  32.900  52.620  1.00  0.00           C
ATOM    460  HD1 ILE A 612      54.190  32.810  51.890  1.00  0.00           H
ATOM    461  HD2 ILE A 612      54.570  32.530  53.570  1.00  0.00           H
ATOM    462  HD3 ILE A 612      55.970  32.420  52.330  1.00  0.00           H
ATOM    463  C   ILE A 612      57.230  36.910  54.900  1.00  0.00           C
ATOM    464  O   ILE A 612      56.750  37.680  55.750  1.00  0.00           O
ATOM    465  N   LEU A 613      58.530  36.570  54.960  1.00  0.00           N
ATOM    466  HN  LEU A 613      58.940  35.970  54.280  1.00  0.00           H
ATOM    467  CA  LEU A 613      59.560  37.110  55.880  1.00  0.00           C
ATOM    468  HA  LEU A 613      59.080  36.950  56.840  1.00  0.00           H
ATOM    469  CB  LEU A 613      60.910  36.180  55.790  1.00  0.00           C
ATOM    470  HB1 LEU A 613      61.580  36.610  56.570  1.00  0.00           H
ATOM    471  HB2 LEU A 613      61.410  36.250  54.800  1.00  0.00           H
ATOM    472  CG  LEU A 613      60.640  34.700  56.180  1.00  0.00           C
ATOM    473  HG  LEU A 613      59.730  34.270  55.700  1.00  0.00           H
ATOM    474  CD1 LEU A 613      61.910  33.830  55.970  1.00  0.00           C
ATOM    475 HD11 LEU A 613      62.190  33.970  54.910  1.00  0.00           H
ATOM    476 HD12 LEU A 613      61.620  32.770  56.140  1.00  0.00           H
ATOM    477 HD13 LEU A 613      62.730  33.870  56.720  1.00  0.00           H
ATOM    478  CD2 LEU A 613      60.300  34.490  57.630  1.00  0.00           C
ATOM    479 HD21 LEU A 613      59.420  35.160  57.830  1.00  0.00           H
ATOM    480 HD22 LEU A 613      61.170  34.750  58.260  1.00  0.00           H
ATOM    481 HD23 LEU A 613      60.070  33.420  57.750  1.00  0.00           H
ATOM    482  C   LEU A 613      59.870  38.590  55.850  1.00  0.00           C
ATOM    483  O   LEU A 613      59.970  39.150  56.940  1.00  0.00           O
ATOM    484  N   PHE A 614      59.950  39.270  54.650  1.00  0.00           N
ATOM    485  HN  PHE A 614      60.090  38.830  53.770  1.00  0.00           H
ATOM    486  CA  PHE A 614      59.920  40.660  54.780  1.00  0.00           C
ATOM    487  HA  PHE A 614      60.650  40.910  55.520  1.00  0.00           H
ATOM    488  CB  PHE A 614      60.120  41.240  53.360  1.00  0.00           C
ATOM    489  HB1 PHE A 614      59.350  40.820  52.680  1.00  0.00           H
ATOM    490  HB2 PHE A 614      61.100  40.920  52.940  1.00  0.00           H
ATOM    491  CG  PHE A 614      60.220  42.680  53.070  1.00  0.00           C
ATOM    492  CD1 PHE A 614      60.510  43.690  54.030  1.00  0.00           C
ATOM    493  HD1 PHE A 614      60.570  43.320  55.040  1.00  0.00           H
ATOM    494  CE1 PHE A 614      60.570  45.060  53.650  1.00  0.00           C
ATOM    495  HE1 PHE A 614      60.750  45.780  54.440  1.00  0.00           H
ATOM    496  CZ  PHE A 614      60.660  45.440  52.260  1.00  0.00           C
ATOM    497  HZ  PHE A 614      60.730  46.460  51.910  1.00  0.00           H
ATOM    498  CD2 PHE A 614      60.150  43.100  51.770  1.00  0.00           C
ATOM    499  HD2 PHE A 614      59.780  42.420  51.020  1.00  0.00           H
ATOM    500  CE2 PHE A 614      60.350  44.420  51.350  1.00  0.00           C
ATOM    501  HE2 PHE A 614      60.370  44.620  50.290  1.00  0.00           H
ATOM    502  C   PHE A 614      58.610  41.310  55.380  1.00  0.00           C
ATOM    503  O   PHE A 614      58.690  42.080  56.350  1.00  0.00           O
ATOM    504  N   LEU A 615      57.370  41.000  54.890  1.00  0.00           N
ATOM    505  HN  LEU A 615      57.250  40.370  54.130  1.00  0.00           H
ATOM    506  CA  LEU A 615      56.220  41.690  55.390  1.00  0.00           C
ATOM    507  HA  LEU A 615      56.390  42.760  55.360  1.00  0.00           H
ATOM    508  CB  LEU A 615      55.150  41.400  54.360  1.00  0.00           C
ATOM    509  HB1 LEU A 615      54.140  41.460  54.800  1.00  0.00           H
ATOM    510  HB2 LEU A 615      55.340  40.350  54.040  1.00  0.00           H
ATOM    511  CG  LEU A 615      55.230  42.240  53.050  1.00  0.00           C
ATOM    512  HG  LEU A 615      56.310  42.450  52.880  1.00  0.00           H
ATOM    513  CD1 LEU A 615      54.620  41.580  51.820  1.00  0.00           C
ATOM    514 HD11 LEU A 615      55.230  40.770  51.370  1.00  0.00           H
ATOM    515 HD12 LEU A 615      54.560  42.380  51.040  1.00  0.00           H
ATOM    516 HD13 LEU A 615      53.580  41.260  52.020  1.00  0.00           H
ATOM    517  CD2 LEU A 615      54.520  43.510  53.480  1.00  0.00           C
ATOM    518 HD21 LEU A 615      53.470  43.330  53.150  1.00  0.00           H
ATOM    519 HD22 LEU A 615      54.900  44.350  52.850  1.00  0.00           H
ATOM    520 HD23 LEU A 615      54.580  43.880  54.530  1.00  0.00           H
ATOM    521  C   LEU A 615      55.770  41.330  56.820  1.00  0.00           C
ATOM    522  O   LEU A 615      55.490  42.180  57.690  1.00  0.00           O
ATOM    523  N   TYR A 616      55.770  39.980  57.210  1.00  0.00           N
ATOM    524  HN  TYR A 616      56.050  39.300  56.530  1.00  0.00           H
ATOM    525  CA  TYR A 616      55.420  39.560  58.610  1.00  0.00           C
ATOM    526  HA  TYR A 616      54.480  39.890  59.000  1.00  0.00           H
ATOM    527  CB  TYR A 616      55.320  38.030  58.460  1.00  0.00           C
ATOM    528  HB1 TYR A 616      56.250  37.730  57.930  1.00  0.00           H
ATOM    529  HB2 TYR A 616      54.440  37.740  57.850  1.00  0.00           H
ATOM    530  CG  TYR A 616      55.240  37.320  59.800  1.00  0.00           C
ATOM    531  CD1 TYR A 616      54.390  37.690  60.760  1.00  0.00           C
ATOM    532  HD1 TYR A 616      53.800  38.590  60.600  1.00  0.00           H
ATOM    533  CE1 TYR A 616      54.540  37.150  62.060  1.00  0.00           C
ATOM    534  HE1 TYR A 616      53.900  37.600  62.800  1.00  0.00           H
ATOM    535  CZ  TYR A 616      55.590  36.270  62.370  1.00  0.00           C
ATOM    536  OH  TYR A 616      55.910  35.730  63.660  1.00  0.00           O
ATOM    537  HH  TYR A 616      55.200  35.990  64.250  1.00  0.00           H
ATOM    538  CD2 TYR A 616      56.200  36.290  60.010  1.00  0.00           C
ATOM    539  HD2 TYR A 616      56.770  35.950  59.150  1.00  0.00           H
ATOM    540  CE2 TYR A 616      56.360  35.740  61.280  1.00  0.00           C
ATOM    541  HE2 TYR A 616      57.150  35.010  61.430  1.00  0.00           H
ATOM    542  C   TYR A 616      56.330  40.090  59.740  1.00  0.00           C
ATOM    543  O   TYR A 616      55.870  40.700  60.700  1.00  0.00           O
ATOM    544  N   CYS A 617      57.660  40.070  59.630  1.00  0.00           N
ATOM    545  HN  CYS A 617      58.180  39.560  58.950  1.00  0.00           H
ATOM    546  CA  CYS A 617      58.510  40.740  60.610  1.00  0.00           C
ATOM    547  HA  CYS A 617      58.310  40.330  61.590  1.00  0.00           H
ATOM    548  CB  CYS A 617      59.910  40.400  60.130  1.00  0.00           C
ATOM    549  HB1 CYS A 617      60.740  40.640  60.830  1.00  0.00           H
ATOM    550  HB2 CYS A 617      60.130  40.920  59.170  1.00  0.00           H
ATOM    551  SG  CYS A 617      60.130  38.540  59.860  1.00  0.00           S
ATOM    552  HG1 CYS A 617      59.820  38.580  58.580  1.00  0.00           H
ATOM    553  C   CYS A 617      58.250  42.320  60.800  1.00  0.00           C
ATOM    554  O   CYS A 617      57.940  42.880  61.870  1.00  0.00           O
ATOM    555  N   ALA A 618      58.260  43.050  59.620  1.00  0.00           N
ATOM    556  HN  ALA A 618      58.440  42.630  58.740  1.00  0.00           H
ATOM    557  CA  ALA A 618      57.870  44.470  59.530  1.00  0.00           C
ATOM    558  HA  ALA A 618      58.590  44.990  60.150  1.00  0.00           H
ATOM    559  CB  ALA A 618      58.010  45.030  58.100  1.00  0.00           C
ATOM    560  HB1 ALA A 618      57.350  44.380  57.490  1.00  0.00           H
ATOM    561  HB2 ALA A 618      59.060  44.980  57.740  1.00  0.00           H
ATOM    562  HB3 ALA A 618      57.700  46.080  58.110  1.00  0.00           H
ATOM    563  C   ALA A 618      56.460  44.750  60.090  1.00  0.00           C
ATOM    564  O   ALA A 618      56.300  45.630  60.910  1.00  0.00           O
ATOM    565  N   CYS A 619      55.480  43.960  59.710  1.00  0.00           N
ATOM    566  HN  CYS A 619      55.610  43.280  58.990  1.00  0.00           H
ATOM    567  CA  CYS A 619      54.060  44.190  60.120  1.00  0.00           C
ATOM    568  HA  CYS A 619      53.770  45.200  59.900  1.00  0.00           H
ATOM    569  CB  CYS A 619      53.210  43.210  59.260  1.00  0.00           C
ATOM    570  HB1 CYS A 619      53.500  42.150  59.400  1.00  0.00           H
ATOM    571  HB2 CYS A 619      53.470  43.510  58.220  1.00  0.00           H
ATOM    572  SG  CYS A 619      51.370  43.420  59.360  1.00  0.00           S
ATOM    573  HG1 CYS A 619      51.320  43.280  60.670  1.00  0.00           H
ATOM    574  C   CYS A 619      53.760  43.860  61.620  1.00  0.00           C
ATOM    575  O   CYS A 619      53.000  44.480  62.270  1.00  0.00           O
ATOM    576  N   MET A 620      54.530  42.930  62.200  1.00  0.00           N
ATOM    577  HN  MET A 620      55.270  42.470  61.710  1.00  0.00           H
ATOM    578  CA  MET A 620      54.330  42.570  63.610  1.00  0.00           C
ATOM    579  HA  MET A 620      53.330  42.190  63.800  1.00  0.00           H
ATOM    580  CB  MET A 620      55.310  41.480  64.010  1.00  0.00           C
ATOM    581  HB1 MET A 620      56.340  41.860  63.940  1.00  0.00           H
ATOM    582  HB2 MET A 620      55.130  40.650  63.300  1.00  0.00           H
ATOM    583  CG  MET A 620      55.300  40.950  65.390  1.00  0.00           C
ATOM    584  HG1 MET A 620      55.440  41.750  66.150  1.00  0.00           H
ATOM    585  HG2 MET A 620      56.110  40.200  65.420  1.00  0.00           H
ATOM    586  SD  MET A 620      53.770  40.080  65.770  1.00  0.00           S
ATOM    587  CE  MET A 620      54.500  39.590  67.380  1.00  0.00           C
ATOM    588  HE1 MET A 620      53.780  38.870  67.830  1.00  0.00           H
ATOM    589  HE2 MET A 620      54.750  40.480  68.010  1.00  0.00           H
ATOM    590  HE3 MET A 620      55.490  39.100  67.250  1.00  0.00           H
ATOM    591  C   MET A 620      54.410  43.750  64.530  1.00  0.00           C
ATOM    592  O   MET A 620      53.560  43.790  65.410  1.00  0.00           O
ATOM    593  N   SER A 621      55.350  44.720  64.450  1.00  0.00           N
ATOM    594  HN  SER A 621      56.170  44.570  63.920  1.00  0.00           H
ATOM    595  CA  SER A 621      55.390  45.920  65.290  1.00  0.00           C
ATOM    596  HA  SER A 621      55.380  45.700  66.350  1.00  0.00           H
ATOM    597  CB  SER A 621      56.720  46.730  65.120  1.00  0.00           C
ATOM    598  HB1 SER A 621      56.940  47.200  64.140  1.00  0.00           H
ATOM    599  HB2 SER A 621      57.480  45.940  65.190  1.00  0.00           H
ATOM    600  OG  SER A 621      56.980  47.680  66.140  1.00  0.00           O
ATOM    601  HG1 SER A 621      56.780  48.580  65.840  1.00  0.00           H
ATOM    602  C   SER A 621      54.240  46.880  65.290  1.00  0.00           C
ATOM    603  O   SER A 621      53.790  47.240  66.410  1.00  0.00           O
ATOM    604  N   PRO A 622      53.530  47.310  64.200  1.00  0.00           N
ATOM    605  CD  PRO A 622      54.170  47.370  62.840  1.00  0.00           C
ATOM    606  HD1 PRO A 622      54.600  46.460  62.370  1.00  0.00           H
ATOM    607  HD2 PRO A 622      54.950  48.130  62.960  1.00  0.00           H
ATOM    608  CA  PRO A 622      52.320  48.140  64.300  1.00  0.00           C
ATOM    609  HA  PRO A 622      52.580  48.970  64.940  1.00  0.00           H
ATOM    610  CB  PRO A 622      52.040  48.580  62.830  1.00  0.00           C
ATOM    611  HB1 PRO A 622      52.210  49.680  62.770  1.00  0.00           H
ATOM    612  HB2 PRO A 622      50.950  48.480  62.640  1.00  0.00           H
ATOM    613  CG  PRO A 622      53.000  47.870  61.930  1.00  0.00           C
ATOM    614  HG1 PRO A 622      52.510  46.920  61.590  1.00  0.00           H
ATOM    615  HG2 PRO A 622      53.410  48.490  61.110  1.00  0.00           H
ATOM    616  C   PRO A 622      51.130  47.480  64.890  1.00  0.00           C
ATOM    617  O   PRO A 622      50.330  48.220  65.410  1.00  0.00           O
ATOM    618  N   VAL A 623      50.830  46.120  64.760  1.00  0.00           N
ATOM    619  HN  VAL A 623      51.260  45.710  63.960  1.00  0.00           H
ATOM    620  CA  VAL A 623      49.740  45.430  65.480  1.00  0.00           C
ATOM    621  HA  VAL A 623      48.780  45.910  65.360  1.00  0.00           H
ATOM    622  CB  VAL A 623      49.660  43.970  64.890  1.00  0.00           C
ATOM    623  HB  VAL A 623      50.620  43.410  64.810  1.00  0.00           H
ATOM    624  CG1 VAL A 623      48.790  42.980  65.700  1.00  0.00           C
ATOM    625 HG11 VAL A 623      49.270  42.730  66.670  1.00  0.00           H
ATOM    626 HG12 VAL A 623      48.750  42.030  65.130  1.00  0.00           H
ATOM    627 HG13 VAL A 623      47.810  43.460  65.890  1.00  0.00           H
ATOM    628  CG2 VAL A 623      49.060  44.040  63.490  1.00  0.00           C
ATOM    629 HG21 VAL A 623      48.030  44.450  63.560  1.00  0.00           H
ATOM    630 HG22 VAL A 623      48.940  43.020  63.060  1.00  0.00           H
ATOM    631 HG23 VAL A 623      49.640  44.750  62.870  1.00  0.00           H
ATOM    632  C   VAL A 623      50.010  45.280  67.010  1.00  0.00           C
ATOM    633  O   VAL A 623      49.120  45.560  67.820  1.00  0.00           O
ATOM    634  N   ILE A 624      51.230  44.870  67.360  1.00  0.00           N
ATOM    635  HN  ILE A 624      51.860  44.710  66.610  1.00  0.00           H
ATOM    636  CA  ILE A 624      51.730  44.970  68.790  1.00  0.00           C
ATOM    637  HA  ILE A 624      51.070  44.310  69.360  1.00  0.00           H
ATOM    638  CB  ILE A 624      53.090  44.340  68.790  1.00  0.00           C
ATOM    639  HB  ILE A 624      53.500  44.860  67.900  1.00  0.00           H
ATOM    640  CG2 ILE A 624      53.930  44.640  70.040  1.00  0.00           C
ATOM    641 HG21 ILE A 624      54.040  45.680  70.400  1.00  0.00           H
ATOM    642 HG22 ILE A 624      55.000  44.390  69.880  1.00  0.00           H
ATOM    643 HG23 ILE A 624      53.530  43.970  70.830  1.00  0.00           H
ATOM    644  CG1 ILE A 624      53.060  42.710  68.570  1.00  0.00           C
ATOM    645 HG11 ILE A 624      54.040  42.530  68.080  1.00  0.00           H
ATOM    646 HG12 ILE A 624      52.340  42.370  67.810  1.00  0.00           H
ATOM    647  CD  ILE A 624      52.910  41.710  69.800  1.00  0.00           C
ATOM    648  HD1 ILE A 624      52.830  40.680  69.370  1.00  0.00           H
ATOM    649  HD2 ILE A 624      52.000  42.060  70.320  1.00  0.00           H
ATOM    650  HD3 ILE A 624      53.770  41.780  70.500  1.00  0.00           H
ATOM    651  C   ILE A 624      51.640  46.360  69.400  1.00  0.00           C
ATOM    652  O   ILE A 624      51.140  46.580  70.490  1.00  0.00           O
ATOM    653  N   THR A 625      52.120  47.450  68.660  1.00  0.00           N
ATOM    654  HN  THR A 625      52.590  47.360  67.780  1.00  0.00           H
ATOM    655  CA  THR A 625      52.270  48.810  69.150  1.00  0.00           C
ATOM    656  HA  THR A 625      52.650  48.750  70.160  1.00  0.00           H
ATOM    657  CB  THR A 625      53.210  49.780  68.420  1.00  0.00           C
ATOM    658  HB  THR A 625      52.740  50.250  67.520  1.00  0.00           H
ATOM    659  OG1 THR A 625      54.430  49.180  68.160  1.00  0.00           O
ATOM    660  HG1 THR A 625      54.250  48.410  67.620  1.00  0.00           H
ATOM    661  CG2 THR A 625      53.500  51.000  69.310  1.00  0.00           C
ATOM    662 HG21 THR A 625      52.630  51.540  69.750  1.00  0.00           H
ATOM    663 HG22 THR A 625      54.120  51.750  68.770  1.00  0.00           H
ATOM    664 HG23 THR A 625      54.040  50.680  70.220  1.00  0.00           H
ATOM    665  C   THR A 625      50.890  49.460  69.250  1.00  0.00           C
ATOM    666  O   THR A 625      50.550  49.990  70.350  1.00  0.00           O
ATOM    667  N   PHE A 626      50.020  49.340  68.170  1.00  0.00           N
ATOM    668  HN  PHE A 626      50.180  48.730  67.400  1.00  0.00           H
ATOM    669  CA  PHE A 626      48.700  49.930  68.220  1.00  0.00           C
ATOM    670  HA  PHE A 626      48.720  50.940  68.600  1.00  0.00           H
ATOM    671  CB  PHE A 626      48.060  49.920  66.760  1.00  0.00           C
ATOM    672  HB1 PHE A 626      48.260  48.960  66.260  1.00  0.00           H
ATOM    673  HB2 PHE A 626      48.520  50.770  66.210  1.00  0.00           H
ATOM    674  CG  PHE A 626      46.560  50.090  66.660  1.00  0.00           C
ATOM    675  CD1 PHE A 626      45.700  49.070  66.580  1.00  0.00           C
ATOM    676  HD1 PHE A 626      46.040  48.060  66.810  1.00  0.00           H
ATOM    677  CE1 PHE A 626      44.360  49.190  66.280  1.00  0.00           C
ATOM    678  HE1 PHE A 626      43.760  48.290  66.210  1.00  0.00           H
ATOM    679  CZ  PHE A 626      43.790  50.470  66.020  1.00  0.00           C
ATOM    680  HZ  PHE A 626      42.720  50.630  65.950  1.00  0.00           H
ATOM    681  CD2 PHE A 626      46.000  51.380  66.360  1.00  0.00           C
ATOM    682  HD2 PHE A 626      46.630  52.250  66.430  1.00  0.00           H
ATOM    683  CE2 PHE A 626      44.660  51.570  65.960  1.00  0.00           C
ATOM    684  HE2 PHE A 626      44.380  52.590  65.760  1.00  0.00           H
ATOM    685  C   PHE A 626      47.850  49.240  69.300  1.00  0.00           C
ATOM    686  O   PHE A 626      47.130  49.920  70.070  1.00  0.00           O
ATOM    687  N   GLY A 627      48.010  47.890  69.480  1.00  0.00           N
ATOM    688  HN  GLY A 627      48.660  47.370  68.930  1.00  0.00           H
ATOM    689  CA  GLY A 627      47.370  47.160  70.560  1.00  0.00           C
ATOM    690  HA1 GLY A 627      47.630  46.120  70.510  1.00  0.00           H
ATOM    691  HA2 GLY A 627      46.300  47.270  70.500  1.00  0.00           H
ATOM    692  C   GLY A 627      47.830  47.620  71.930  1.00  0.00           C
ATOM    693  O   GLY A 627      46.990  47.700  72.800  1.00  0.00           O
ATOM    694  N   GLY A 628      49.090  47.890  72.210  1.00  0.00           N
ATOM    695  HN  GLY A 628      49.770  47.680  71.500  1.00  0.00           H
ATOM    696  CA  GLY A 628      49.600  48.480  73.400  1.00  0.00           C
ATOM    697  HA1 GLY A 628      50.650  48.710  73.240  1.00  0.00           H
ATOM    698  HA2 GLY A 628      49.440  47.830  74.250  1.00  0.00           H
ATOM    699  C   GLY A 628      48.900  49.820  73.710  1.00  0.00           C
ATOM    700  O   GLY A 628      48.420  50.100  74.830  1.00  0.00           O
ATOM    701  N   LEU A 629      48.890  50.780  72.740  1.00  0.00           N
ATOM    702  HN  LEU A 629      49.350  50.460  71.920  1.00  0.00           H
ATOM    703  CA  LEU A 629      48.400  52.130  72.840  1.00  0.00           C
ATOM    704  HA  LEU A 629      49.010  52.550  73.620  1.00  0.00           H
ATOM    705  CB  LEU A 629      48.500  52.850  71.490  1.00  0.00           C
ATOM    706  HB1 LEU A 629      47.920  53.790  71.440  1.00  0.00           H
ATOM    707  HB2 LEU A 629      48.190  52.230  70.620  1.00  0.00           H
ATOM    708  CG  LEU A 629      49.990  53.310  71.250  1.00  0.00           C
ATOM    709  HG  LEU A 629      50.530  52.350  71.220  1.00  0.00           H
ATOM    710  CD1 LEU A 629      50.250  53.800  69.850  1.00  0.00           C
ATOM    711 HD11 LEU A 629      49.850  53.200  69.000  1.00  0.00           H
ATOM    712 HD12 LEU A 629      51.360  53.830  69.770  1.00  0.00           H
ATOM    713 HD13 LEU A 629      49.850  54.840  69.770  1.00  0.00           H
ATOM    714  CD2 LEU A 629      50.480  54.350  72.290  1.00  0.00           C
ATOM    715 HD21 LEU A 629      51.370  54.960  71.990  1.00  0.00           H
ATOM    716 HD22 LEU A 629      50.750  53.830  73.240  1.00  0.00           H
ATOM    717 HD23 LEU A 629      49.740  55.140  72.560  1.00  0.00           H
ATOM    718  C   LEU A 629      46.890  52.120  73.140  1.00  0.00           C
ATOM    719  O   LEU A 629      46.440  52.870  73.950  1.00  0.00           O
ATOM    720  N   LEU A 630      46.160  51.230  72.420  1.00  0.00           N
ATOM    721  HN  LEU A 630      46.610  50.550  71.860  1.00  0.00           H
ATOM    722  CA  LEU A 630      44.740  50.880  72.680  1.00  0.00           C
ATOM    723  HA  LEU A 630      44.100  51.750  72.680  1.00  0.00           H
ATOM    724  CB  LEU A 630      44.100  50.030  71.540  1.00  0.00           C
ATOM    725  HB1 LEU A 630      43.140  49.620  71.930  1.00  0.00           H
ATOM    726  HB2 LEU A 630      44.710  49.130  71.310  1.00  0.00           H
ATOM    727  CG  LEU A 630      43.770  50.770  70.250  1.00  0.00           C
ATOM    728  HG  LEU A 630      44.680  51.140  69.740  1.00  0.00           H
ATOM    729  CD1 LEU A 630      43.110  49.740  69.320  1.00  0.00           C
ATOM    730 HD11 LEU A 630      42.710  50.280  68.440  1.00  0.00           H
ATOM    731 HD12 LEU A 630      42.200  49.410  69.890  1.00  0.00           H
ATOM    732 HD13 LEU A 630      43.760  48.860  69.160  1.00  0.00           H
ATOM    733  CD2 LEU A 630      42.730  51.860  70.510  1.00  0.00           C
ATOM    734 HD21 LEU A 630      41.830  51.580  71.100  1.00  0.00           H
ATOM    735 HD22 LEU A 630      42.460  52.380  69.560  1.00  0.00           H
ATOM    736 HD23 LEU A 630      43.170  52.570  71.240  1.00  0.00           H
ATOM    737  C   LEU A 630      44.450  50.230  74.030  1.00  0.00           C
ATOM    738  O   LEU A 630      43.440  50.570  74.670  1.00  0.00           O
ATOM    739  N   GLY A 631      45.360  49.310  74.470  1.00  0.00           N
ATOM    740  HN  GLY A 631      46.180  49.160  73.930  1.00  0.00           H
ATOM    741  CA  GLY A 631      45.130  48.470  75.650  1.00  0.00           C
ATOM    742  HA1 GLY A 631      45.870  47.690  75.780  1.00  0.00           H
ATOM    743  HA2 GLY A 631      44.140  48.050  75.710  1.00  0.00           H
ATOM    744  C   GLY A 631      45.390  49.310  76.900  1.00  0.00           C
ATOM    745  O   GLY A 631      44.660  49.190  77.890  1.00  0.00           O
ATOM    746  N   GLU A 632      46.370  50.230  76.870  1.00  0.00           N
ATOM    747  HN  GLU A 632      46.960  50.410  76.090  1.00  0.00           H
ATOM    748  CA  GLU A 632      46.510  51.200  77.980  1.00  0.00           C
ATOM    749  HA  GLU A 632      46.750  50.630  78.860  1.00  0.00           H
ATOM    750  CB  GLU A 632      47.790  52.020  77.830  1.00  0.00           C
ATOM    751  HB1 GLU A 632      47.770  52.760  78.650  1.00  0.00           H
ATOM    752  HB2 GLU A 632      47.670  52.530  76.850  1.00  0.00           H
ATOM    753  CG  GLU A 632      49.140  51.310  77.860  1.00  0.00           C
ATOM    754  HG1 GLU A 632      49.240  50.570  77.030  1.00  0.00           H
ATOM    755  HG2 GLU A 632      49.450  51.010  78.880  1.00  0.00           H
ATOM    756  CD  GLU A 632      50.220  52.330  77.500  1.00  0.00           C
ATOM    757  OE1 GLU A 632      51.390  51.950  77.740  1.00  0.00           O
ATOM    758  OE2 GLU A 632      49.960  53.470  77.020  1.00  0.00           O
ATOM    759  C   GLU A 632      45.410  52.120  78.170  1.00  0.00           C
ATOM    760  O   GLU A 632      44.830  52.340  79.220  1.00  0.00           O
ATOM    761  N   ALA A 633      45.050  52.780  77.060  1.00  0.00           N
ATOM    762  HN  ALA A 633      45.520  52.540  76.210  1.00  0.00           H
ATOM    763  CA  ALA A 633      44.060  53.830  76.950  1.00  0.00           C
ATOM    764  HA  ALA A 633      44.400  54.590  77.630  1.00  0.00           H
ATOM    765  CB  ALA A 633      44.190  54.380  75.560  1.00  0.00           C
ATOM    766  HB1 ALA A 633      45.150  54.930  75.440  1.00  0.00           H
ATOM    767  HB2 ALA A 633      43.410  55.150  75.400  1.00  0.00           H
ATOM    768  HB3 ALA A 633      44.160  53.630  74.750  1.00  0.00           H
ATOM    769  C   ALA A 633      42.560  53.390  77.290  1.00  0.00           C
ATOM    770  O   ALA A 633      41.740  54.180  77.840  1.00  0.00           O
ATOM    771  N   THR A 634      42.170  52.120  76.870  1.00  0.00           N
ATOM    772  HN  THR A 634      42.770  51.570  76.300  1.00  0.00           H
ATOM    773  CA  THR A 634      40.830  51.510  77.110  1.00  0.00           C
ATOM    774  HA  THR A 634      40.150  52.320  77.290  1.00  0.00           H
ATOM    775  CB  THR A 634      40.300  50.710  75.940  1.00  0.00           C
ATOM    776  HB  THR A 634      39.320  50.200  76.070  1.00  0.00           H
ATOM    777  OG1 THR A 634      41.150  49.610  75.540  1.00  0.00           O
ATOM    778  HG1 THR A 634      41.920  50.050  75.170  1.00  0.00           H
ATOM    779  CG2 THR A 634      40.170  51.640  74.790  1.00  0.00           C
ATOM    780 HG21 THR A 634      40.980  52.390  74.680  1.00  0.00           H
ATOM    781 HG22 THR A 634      39.250  52.270  74.880  1.00  0.00           H
ATOM    782 HG23 THR A 634      40.140  51.020  73.870  1.00  0.00           H
ATOM    783  C   THR A 634      40.840  50.720  78.370  1.00  0.00           C
ATOM    784  O   THR A 634      39.850  50.200  78.870  1.00  0.00           O
ATOM    785  N   GLU A 635      41.990  50.700  79.130  1.00  0.00           N
ATOM    786  HN  GLU A 635      42.730  51.210  78.690  1.00  0.00           H
ATOM    787  CA  GLU A 635      42.180  50.170  80.450  1.00  0.00           C
ATOM    788  HA  GLU A 635      43.170  50.530  80.670  1.00  0.00           H
ATOM    789  CB  GLU A 635      41.240  50.740  81.540  1.00  0.00           C
ATOM    790  HB1 GLU A 635      41.680  50.330  82.470  1.00  0.00           H
ATOM    791  HB2 GLU A 635      40.160  50.490  81.420  1.00  0.00           H
ATOM    792  CG  GLU A 635      41.450  52.280  81.510  1.00  0.00           C
ATOM    793  HG1 GLU A 635      40.940  52.710  80.620  1.00  0.00           H
ATOM    794  HG2 GLU A 635      42.540  52.490  81.540  1.00  0.00           H
ATOM    795  CD  GLU A 635      40.920  52.940  82.770  1.00  0.00           C
ATOM    796  OE1 GLU A 635      40.310  52.270  83.680  1.00  0.00           O
ATOM    797  OE2 GLU A 635      41.100  54.170  82.870  1.00  0.00           O
ATOM    798  C   GLU A 635      42.220  48.640  80.530  1.00  0.00           C
ATOM    799  O   GLU A 635      41.840  48.020  81.550  1.00  0.00           O
ATOM    800  N   GLY A 636      42.640  47.940  79.430  1.00  0.00           N
ATOM    801  HN  GLY A 636      43.080  48.400  78.670  1.00  0.00           H
ATOM    802  CA  GLY A 636      42.840  46.500  79.230  1.00  0.00           C
ATOM    803  HA1 GLY A 636      42.980  45.870  80.090  1.00  0.00           H
ATOM    804  HA2 GLY A 636      43.620  46.440  78.480  1.00  0.00           H
ATOM    805  C   GLY A 636      41.690  45.960  78.510  1.00  0.00           C
ATOM    806  O   GLY A 636      41.610  44.740  78.290  1.00  0.00           O
ATOM    807  N   ARG A 637      40.650  46.700  78.180  1.00  0.00           N
ATOM    808  HN  ARG A 637      40.540  47.670  78.360  1.00  0.00           H
ATOM    809  CA  ARG A 637      39.540  46.170  77.410  1.00  0.00           C
ATOM    810  HA  ARG A 637      39.210  45.300  77.970  1.00  0.00           H
ATOM    811  CB  ARG A 637      38.390  47.150  77.230  1.00  0.00           C
ATOM    812  HB1 ARG A 637      37.490  46.710  76.740  1.00  0.00           H
ATOM    813  HB2 ARG A 637      38.660  48.060  76.650  1.00  0.00           H
ATOM    814  CG  ARG A 637      37.830  47.750  78.560  1.00  0.00           C
ATOM    815  HG1 ARG A 637      38.680  48.090  79.190  1.00  0.00           H
ATOM    816  HG2 ARG A 637      37.550  46.880  79.190  1.00  0.00           H
ATOM    817  CD  ARG A 637      36.710  48.730  78.380  1.00  0.00           C
ATOM    818  HD1 ARG A 637      35.960  48.360  77.660  1.00  0.00           H
ATOM    819  HD2 ARG A 637      37.060  49.750  78.100  1.00  0.00           H
ATOM    820  NE  ARG A 637      36.010  48.900  79.670  1.00  0.00           N
ATOM    821  HE  ARG A 637      35.070  48.560  79.700  1.00  0.00           H
ATOM    822  CZ  ARG A 637      36.350  49.570  80.760  1.00  0.00           C
ATOM    823  NH1 ARG A 637      37.470  50.290  80.870  1.00  0.00           N
ATOM    824 HH11 ARG A 637      37.980  50.550  80.050  1.00  0.00           H
ATOM    825 HH12 ARG A 637      37.660  50.660  81.770  1.00  0.00           H
ATOM    826  NH2 ARG A 637      35.520  49.490  81.750  1.00  0.00           N
ATOM    827 HH21 ARG A 637      35.720  50.020  82.580  1.00  0.00           H
ATOM    828 HH22 ARG A 637      34.550  49.380  81.560  1.00  0.00           H
ATOM    829  C   ARG A 637      39.800  45.600  76.050  1.00  0.00           C
ATOM    830  O   ARG A 637      39.340  44.510  75.760  1.00  0.00           O
ATOM    831  N   LEU A 638      40.550  46.370  75.230  1.00  0.00           N
ATOM    832  HN  LEU A 638      40.880  47.270  75.450  1.00  0.00           H
ATOM    833  CA  LEU A 638      40.910  45.860  73.930  1.00  0.00           C
ATOM    834  HA  LEU A 638      40.450  44.880  73.810  1.00  0.00           H
ATOM    835  CB  LEU A 638      40.810  46.840  72.770  1.00  0.00           C
ATOM    836  HB1 LEU A 638      41.080  46.430  71.770  1.00  0.00           H
ATOM    837  HB2 LEU A 638      41.550  47.650  72.910  1.00  0.00           H
ATOM    838  CG  LEU A 638      39.420  47.540  72.670  1.00  0.00           C
ATOM    839  HG  LEU A 638      39.080  48.210  73.490  1.00  0.00           H
ATOM    840  CD1 LEU A 638      39.320  48.450  71.440  1.00  0.00           C
ATOM    841 HD11 LEU A 638      40.120  49.200  71.370  1.00  0.00           H
ATOM    842 HD12 LEU A 638      38.330  48.920  71.610  1.00  0.00           H
ATOM    843 HD13 LEU A 638      39.350  47.830  70.510  1.00  0.00           H
ATOM    844  CD2 LEU A 638      38.260  46.480  72.360  1.00  0.00           C
ATOM    845 HD21 LEU A 638      38.540  45.870  71.470  1.00  0.00           H
ATOM    846 HD22 LEU A 638      37.330  47.000  72.040  1.00  0.00           H
ATOM    847 HD23 LEU A 638      38.140  45.890  73.290  1.00  0.00           H
ATOM    848  C   LEU A 638      42.410  45.570  74.180  1.00  0.00           C
ATOM    849  O   LEU A 638      42.890  46.070  75.240  1.00  0.00           O
ATOM    850  N   SER A 639      43.130  44.780  73.350  1.00  0.00           N
ATOM    851  HN  SER A 639      42.750  44.460  72.490  1.00  0.00           H
ATOM    852  CA  SER A 639      44.490  44.360  73.670  1.00  0.00           C
ATOM    853  HA  SER A 639      45.020  45.160  74.160  1.00  0.00           H
ATOM    854  CB  SER A 639      44.530  43.050  74.510  1.00  0.00           C
ATOM    855  HB1 SER A 639      43.870  43.370  75.340  1.00  0.00           H
ATOM    856  HB2 SER A 639      45.600  42.930  74.780  1.00  0.00           H
ATOM    857  OG  SER A 639      44.010  41.860  73.910  1.00  0.00           O
ATOM    858  HG1 SER A 639      43.100  41.670  74.180  1.00  0.00           H
ATOM    859  C   SER A 639      45.230  44.000  72.440  1.00  0.00           C
ATOM    860  O   SER A 639      44.760  43.830  71.330  1.00  0.00           O
ATOM    861  N   ALA A 640      46.510  43.750  72.600  1.00  0.00           N
ATOM    862  HN  ALA A 640      46.820  43.910  73.530  1.00  0.00           H
ATOM    863  CA  ALA A 640      47.530  43.230  71.690  1.00  0.00           C
ATOM    864  HA  ALA A 640      47.640  43.830  70.790  1.00  0.00           H
ATOM    865  CB  ALA A 640      48.890  43.240  72.380  1.00  0.00           C
ATOM    866  HB1 ALA A 640      48.980  44.330  72.580  1.00  0.00           H
ATOM    867  HB2 ALA A 640      49.780  42.810  71.870  1.00  0.00           H
ATOM    868  HB3 ALA A 640      48.750  42.580  73.270  1.00  0.00           H
ATOM    869  C   ALA A 640      47.210  41.810  71.230  1.00  0.00           C
ATOM    870  O   ALA A 640      47.300  41.530  70.060  1.00  0.00           O
ATOM    871  N   ILE A 641      46.780  40.920  72.120  1.00  0.00           N
ATOM    872  HN  ILE A 641      46.780  41.120  73.100  1.00  0.00           H
ATOM    873  CA  ILE A 641      46.280  39.560  71.780  1.00  0.00           C
ATOM    874  HA  ILE A 641      47.020  39.000  71.230  1.00  0.00           H
ATOM    875  CB  ILE A 641      45.780  38.800  72.950  1.00  0.00           C
ATOM    876  HB  ILE A 641      44.890  39.280  73.390  1.00  0.00           H
ATOM    877  CG2 ILE A 641      45.440  37.390  72.480  1.00  0.00           C
ATOM    878 HG21 ILE A 641      44.670  37.360  71.690  1.00  0.00           H
ATOM    879 HG22 ILE A 641      45.060  36.790  73.330  1.00  0.00           H
ATOM    880 HG23 ILE A 641      46.400  36.980  72.090  1.00  0.00           H
ATOM    881  CG1 ILE A 641      46.840  38.750  74.000  1.00  0.00           C
ATOM    882 HG11 ILE A 641      47.410  39.710  74.110  1.00  0.00           H
ATOM    883 HG12 ILE A 641      47.580  38.000  73.660  1.00  0.00           H
ATOM    884  CD  ILE A 641      46.320  38.450  75.400  1.00  0.00           C
ATOM    885  HD1 ILE A 641      45.880  39.370  75.860  1.00  0.00           H
ATOM    886  HD2 ILE A 641      47.180  38.330  76.090  1.00  0.00           H
ATOM    887  HD3 ILE A 641      45.620  37.600  75.530  1.00  0.00           H
ATOM    888  C   ILE A 641      45.020  39.630  70.740  1.00  0.00           C
ATOM    889  O   ILE A 641      44.930  39.120  69.610  1.00  0.00           O
ATOM    890  N   GLU A 642      44.030  40.470  71.050  1.00  0.00           N
ATOM    891  HN  GLU A 642      44.120  41.030  71.860  1.00  0.00           H
ATOM    892  CA  GLU A 642      42.830  40.690  70.300  1.00  0.00           C
ATOM    893  HA  GLU A 642      42.510  39.710  69.990  1.00  0.00           H
ATOM    894  CB  GLU A 642      41.790  41.320  71.270  1.00  0.00           C
ATOM    895  HB1 GLU A 642      40.950  41.420  70.560  1.00  0.00           H
ATOM    896  HB2 GLU A 642      42.120  42.330  71.600  1.00  0.00           H
ATOM    897  CG  GLU A 642      41.430  40.440  72.450  1.00  0.00           C
ATOM    898  HG1 GLU A 642      42.330  39.900  72.850  1.00  0.00           H
ATOM    899  HG2 GLU A 642      40.810  39.600  72.100  1.00  0.00           H
ATOM    900  CD  GLU A 642      40.870  41.220  73.630  1.00  0.00           C
ATOM    901  OE1 GLU A 642      41.530  41.270  74.680  1.00  0.00           O
ATOM    902  OE2 GLU A 642      39.730  41.700  73.570  1.00  0.00           O
ATOM    903  C   GLU A 642      43.160  41.560  69.020  1.00  0.00           C
ATOM    904  O   GLU A 642      42.420  41.440  68.040  1.00  0.00           O
ATOM    905  N   SER A 643      44.310  42.250  68.930  1.00  0.00           N
ATOM    906  HN  SER A 643      44.920  42.250  69.720  1.00  0.00           H
ATOM    907  CA  SER A 643      44.910  42.880  67.720  1.00  0.00           C
ATOM    908  HA  SER A 643      44.050  43.250  67.180  1.00  0.00           H
ATOM    909  CB  SER A 643      45.970  44.000  67.970  1.00  0.00           C
ATOM    910  HB1 SER A 643      46.250  44.430  66.980  1.00  0.00           H
ATOM    911  HB2 SER A 643      46.870  43.440  68.310  1.00  0.00           H
ATOM    912  OG  SER A 643      45.370  44.910  68.900  1.00  0.00           O
ATOM    913  HG1 SER A 643      45.230  44.460  69.740  1.00  0.00           H
ATOM    914  C   SER A 643      45.510  41.860  66.790  1.00  0.00           C
ATOM    915  O   SER A 643      45.250  41.870  65.620  1.00  0.00           O
ATOM    916  N   LEU A 644      46.280  40.840  67.370  1.00  0.00           N
ATOM    917  HN  LEU A 644      46.580  41.030  68.300  1.00  0.00           H
ATOM    918  CA  LEU A 644      46.860  39.770  66.580  1.00  0.00           C
ATOM    919  HA  LEU A 644      47.410  40.220  65.770  1.00  0.00           H
ATOM    920  CB  LEU A 644      47.740  38.770  67.280  1.00  0.00           C
ATOM    921  HB1 LEU A 644      47.940  37.900  66.620  1.00  0.00           H
ATOM    922  HB2 LEU A 644      47.200  38.290  68.130  1.00  0.00           H
ATOM    923  CG  LEU A 644      49.020  39.280  68.010  1.00  0.00           C
ATOM    924  HG  LEU A 644      48.800  40.220  68.580  1.00  0.00           H
ATOM    925  CD1 LEU A 644      49.550  38.240  69.030  1.00  0.00           C
ATOM    926 HD11 LEU A 644      50.550  38.390  69.480  1.00  0.00           H
ATOM    927 HD12 LEU A 644      49.590  37.240  68.540  1.00  0.00           H
ATOM    928 HD13 LEU A 644      48.810  38.110  69.850  1.00  0.00           H
ATOM    929  CD2 LEU A 644      50.120  39.650  67.110  1.00  0.00           C
ATOM    930 HD21 LEU A 644      50.640  38.750  66.720  1.00  0.00           H
ATOM    931 HD22 LEU A 644      50.890  40.120  67.750  1.00  0.00           H
ATOM    932 HD23 LEU A 644      49.880  40.360  66.290  1.00  0.00           H
ATOM    933  C   LEU A 644      45.800  38.870  65.940  1.00  0.00           C
ATOM    934  O   LEU A 644      45.820  38.600  64.720  1.00  0.00           O
ATOM    935  N   PHE A 645      44.760  38.550  66.740  1.00  0.00           N
ATOM    936  HN  PHE A 645      44.820  38.860  67.690  1.00  0.00           H
ATOM    937  CA  PHE A 645      43.630  37.790  66.290  1.00  0.00           C
ATOM    938  HA  PHE A 645      44.030  36.950  65.720  1.00  0.00           H
ATOM    939  CB  PHE A 645      42.740  37.240  67.390  1.00  0.00           C
ATOM    940  HB1 PHE A 645      42.390  38.120  67.950  1.00  0.00           H
ATOM    941  HB2 PHE A 645      43.360  36.740  68.170  1.00  0.00           H
ATOM    942  CG  PHE A 645      41.640  36.280  66.970  1.00  0.00           C
ATOM    943  CD1 PHE A 645      41.880  35.190  66.040  1.00  0.00           C
ATOM    944  HD1 PHE A 645      42.860  35.100  65.620  1.00  0.00           H
ATOM    945  CE1 PHE A 645      40.930  34.170  65.850  1.00  0.00           C
ATOM    946  HE1 PHE A 645      41.220  33.350  65.210  1.00  0.00           H
ATOM    947  CZ  PHE A 645      39.690  34.300  66.450  1.00  0.00           C
ATOM    948  HZ  PHE A 645      38.930  33.550  66.230  1.00  0.00           H
ATOM    949  CD2 PHE A 645      40.430  36.330  67.560  1.00  0.00           C
ATOM    950  HD2 PHE A 645      40.190  37.230  68.110  1.00  0.00           H
ATOM    951  CE2 PHE A 645      39.420  35.420  67.300  1.00  0.00           C
ATOM    952  HE2 PHE A 645      38.460  35.580  67.760  1.00  0.00           H
ATOM    953  C   PHE A 645      42.750  38.560  65.330  1.00  0.00           C
ATOM    954  O   PHE A 645      42.220  38.010  64.370  1.00  0.00           O
ATOM    955  N   GLY A 646      42.580  39.900  65.510  1.00  0.00           N
ATOM    956  HN  GLY A 646      43.240  40.300  66.140  1.00  0.00           H
ATOM    957  CA  GLY A 646      41.810  40.780  64.580  1.00  0.00           C
ATOM    958  HA1 GLY A 646      41.550  41.710  65.020  1.00  0.00           H
ATOM    959  HA2 GLY A 646      40.900  40.210  64.390  1.00  0.00           H
ATOM    960  C   GLY A 646      42.470  41.110  63.300  1.00  0.00           C
ATOM    961  O   GLY A 646      41.900  41.100  62.170  1.00  0.00           O
ATOM    962  N   ALA A 647      43.770  41.330  63.410  1.00  0.00           N
ATOM    963  HN  ALA A 647      44.270  41.380  64.260  1.00  0.00           H
ATOM    964  CA  ALA A 647      44.570  41.370  62.210  1.00  0.00           C
ATOM    965  HA  ALA A 647      44.120  42.110  61.570  1.00  0.00           H
ATOM    966  CB  ALA A 647      45.950  41.920  62.600  1.00  0.00           C
ATOM    967  HB1 ALA A 647      46.650  42.070  61.750  1.00  0.00           H
ATOM    968  HB2 ALA A 647      46.490  41.150  63.190  1.00  0.00           H
ATOM    969  HB3 ALA A 647      45.890  42.890  63.140  1.00  0.00           H
ATOM    970  C   ALA A 647      44.620  40.050  61.450  1.00  0.00           C
ATOM    971  O   ALA A 647      44.430  40.060  60.240  1.00  0.00           O
ATOM    972  N   SER A 648      44.800  38.940  62.180  1.00  0.00           N
ATOM    973  HN  SER A 648      45.090  38.850  63.130  1.00  0.00           H
ATOM    974  CA  SER A 648      44.670  37.610  61.560  1.00  0.00           C
ATOM    975  HA  SER A 648      45.340  37.470  60.710  1.00  0.00           H
ATOM    976  CB  SER A 648      45.230  36.590  62.620  1.00  0.00           C
ATOM    977  HB1 SER A 648      44.420  36.520  63.370  1.00  0.00           H
ATOM    978  HB2 SER A 648      46.210  36.970  62.970  1.00  0.00           H
ATOM    979  OG  SER A 648      45.380  35.300  62.120  1.00  0.00           O
ATOM    980  HG1 SER A 648      45.750  35.390  61.240  1.00  0.00           H
ATOM    981  C   SER A 648      43.370  37.100  60.990  1.00  0.00           C
ATOM    982  O   SER A 648      43.380  36.680  59.820  1.00  0.00           O
ATOM    983  N   LEU A 649      42.260  37.170  61.650  1.00  0.00           N
ATOM    984  HN  LEU A 649      42.360  37.360  62.620  1.00  0.00           H
ATOM    985  CA  LEU A 649      40.950  36.780  61.230  1.00  0.00           C
ATOM    986  HA  LEU A 649      41.030  35.740  60.950  1.00  0.00           H
ATOM    987  CB  LEU A 649      39.940  36.900  62.370  1.00  0.00           C
ATOM    988  HB1 LEU A 649      40.090  37.910  62.810  1.00  0.00           H
ATOM    989  HB2 LEU A 649      40.170  36.150  63.160  1.00  0.00           H
ATOM    990  CG  LEU A 649      38.480  36.680  62.130  1.00  0.00           C
ATOM    991  HG  LEU A 649      38.030  37.560  61.610  1.00  0.00           H
ATOM    992  CD1 LEU A 649      38.020  35.390  61.400  1.00  0.00           C
ATOM    993 HD11 LEU A 649      38.340  34.560  62.080  1.00  0.00           H
ATOM    994 HD12 LEU A 649      38.550  35.410  60.420  1.00  0.00           H
ATOM    995 HD13 LEU A 649      36.920  35.370  61.250  1.00  0.00           H
ATOM    996  CD2 LEU A 649      37.700  36.700  63.520  1.00  0.00           C
ATOM    997 HD21 LEU A 649      38.170  36.020  64.270  1.00  0.00           H
ATOM    998 HD22 LEU A 649      36.620  36.440  63.380  1.00  0.00           H
ATOM    999 HD23 LEU A 649      37.770  37.720  63.960  1.00  0.00           H
ATOM   1000  C   LEU A 649      40.590  37.630  59.930  1.00  0.00           C
ATOM   1001  O   LEU A 649      40.170  37.080  58.930  1.00  0.00           O
ATOM   1002  N   THR A 650      40.750  39.000  59.950  1.00  0.00           N
ATOM   1003  HN  THR A 650      41.000  39.450  60.800  1.00  0.00           H
ATOM   1004  CA  THR A 650      40.370  39.920  58.880  1.00  0.00           C
ATOM   1005  HA  THR A 650      39.330  39.620  58.790  1.00  0.00           H
ATOM   1006  CB  THR A 650      40.670  41.420  59.240  1.00  0.00           C
ATOM   1007  HB  THR A 650      41.750  41.510  59.460  1.00  0.00           H
ATOM   1008  OG1 THR A 650      39.890  41.900  60.350  1.00  0.00           O
ATOM   1009  HG1 THR A 650      40.160  41.580  61.210  1.00  0.00           H
ATOM   1010  CG2 THR A 650      40.330  42.300  58.030  1.00  0.00           C
ATOM   1011 HG21 THR A 650      40.510  43.370  58.290  1.00  0.00           H
ATOM   1012 HG22 THR A 650      39.240  42.340  57.850  1.00  0.00           H
ATOM   1013 HG23 THR A 650      40.840  42.050  57.070  1.00  0.00           H
ATOM   1014  C   THR A 650      41.210  39.580  57.630  1.00  0.00           C
ATOM   1015  O   THR A 650      40.730  39.390  56.540  1.00  0.00           O
ATOM   1016  N   GLY A 651      42.560  39.520  57.790  1.00  0.00           N
ATOM   1017  HN  GLY A 651      42.890  39.460  58.730  1.00  0.00           H
ATOM   1018  CA  GLY A 651      43.470  39.370  56.680  1.00  0.00           C
ATOM   1019  HA1 GLY A 651      44.400  39.560  57.210  1.00  0.00           H
ATOM   1020  HA2 GLY A 651      43.150  40.090  55.940  1.00  0.00           H
ATOM   1021  C   GLY A 651      43.610  38.070  55.980  1.00  0.00           C
ATOM   1022  O   GLY A 651      43.780  38.040  54.760  1.00  0.00           O
ATOM   1023  N   ILE A 652      43.450  36.940  56.720  1.00  0.00           N
ATOM   1024  HN  ILE A 652      43.250  37.000  57.690  1.00  0.00           H
ATOM   1025  CA  ILE A 652      43.160  35.610  56.130  1.00  0.00           C
ATOM   1026  HA  ILE A 652      44.030  35.290  55.580  1.00  0.00           H
ATOM   1027  CB  ILE A 652      42.990  34.610  57.300  1.00  0.00           C
ATOM   1028  HB  ILE A 652      42.260  35.160  57.930  1.00  0.00           H
ATOM   1029  CG2 ILE A 652      42.430  33.270  56.750  1.00  0.00           C
ATOM   1030 HG21 ILE A 652      41.950  32.660  57.540  1.00  0.00           H
ATOM   1031 HG22 ILE A 652      43.180  32.740  56.130  1.00  0.00           H
ATOM   1032 HG23 ILE A 652      41.530  33.370  56.100  1.00  0.00           H
ATOM   1033  CG1 ILE A 652      44.390  34.480  57.970  1.00  0.00           C
ATOM   1034 HG11 ILE A 652      44.860  35.480  57.990  1.00  0.00           H
ATOM   1035 HG12 ILE A 652      44.860  33.900  57.140  1.00  0.00           H
ATOM   1036  CD  ILE A 652      44.350  33.870  59.370  1.00  0.00           C
ATOM   1037  HD1 ILE A 652      45.370  33.740  59.770  1.00  0.00           H
ATOM   1038  HD2 ILE A 652      43.870  32.880  59.200  1.00  0.00           H
ATOM   1039  HD3 ILE A 652      43.690  34.400  60.090  1.00  0.00           H
ATOM   1040  C   ILE A 652      42.040  35.510  55.180  1.00  0.00           C
ATOM   1041  O   ILE A 652      42.130  35.110  54.020  1.00  0.00           O
ATOM   1042  N   ALA A 653      40.750  35.850  55.690  1.00  0.00           N
ATOM   1043  HN  ALA A 653      40.690  36.130  56.640  1.00  0.00           H
ATOM   1044  CA  ALA A 653      39.540  35.760  54.840  1.00  0.00           C
ATOM   1045  HA  ALA A 653      39.420  34.780  54.400  1.00  0.00           H
ATOM   1046  CB  ALA A 653      38.330  35.930  55.700  1.00  0.00           C
ATOM   1047  HB1 ALA A 653      37.400  35.740  55.110  1.00  0.00           H
ATOM   1048  HB2 ALA A 653      38.270  36.920  56.200  1.00  0.00           H
ATOM   1049  HB3 ALA A 653      38.440  35.140  56.470  1.00  0.00           H
ATOM   1050  C   ALA A 653      39.590  36.710  53.640  1.00  0.00           C
ATOM   1051  O   ALA A 653      39.280  36.350  52.500  1.00  0.00           O
ATOM   1052  N   TYR A 654      39.970  37.980  53.820  1.00  0.00           N
ATOM   1053  HN  TYR A 654      40.060  38.210  54.790  1.00  0.00           H
ATOM   1054  CA  TYR A 654      40.240  39.000  52.830  1.00  0.00           C
ATOM   1055  HA  TYR A 654      39.340  39.200  52.270  1.00  0.00           H
ATOM   1056  CB  TYR A 654      40.900  40.220  53.490  1.00  0.00           C
ATOM   1057  HB1 TYR A 654      41.880  39.980  53.940  1.00  0.00           H
ATOM   1058  HB2 TYR A 654      40.240  40.580  54.310  1.00  0.00           H
ATOM   1059  CG  TYR A 654      41.140  41.350  52.540  1.00  0.00           C
ATOM   1060  CD1 TYR A 654      42.380  41.530  51.880  1.00  0.00           C
ATOM   1061  HD1 TYR A 654      43.140  40.780  52.040  1.00  0.00           H
ATOM   1062  CE1 TYR A 654      42.540  42.470  50.870  1.00  0.00           C
ATOM   1063  HE1 TYR A 654      43.510  42.480  50.400  1.00  0.00           H
ATOM   1064  CZ  TYR A 654      41.470  43.410  50.610  1.00  0.00           C
ATOM   1065  OH  TYR A 654      41.610  44.440  49.660  1.00  0.00           O
ATOM   1066  HH  TYR A 654      42.440  44.360  49.190  1.00  0.00           H
ATOM   1067  CD2 TYR A 654      40.110  42.320  52.270  1.00  0.00           C
ATOM   1068  HD2 TYR A 654      39.200  42.240  52.850  1.00  0.00           H
ATOM   1069  CE2 TYR A 654      40.250  43.290  51.350  1.00  0.00           C
ATOM   1070  HE2 TYR A 654      39.520  44.010  51.030  1.00  0.00           H
ATOM   1071  C   TYR A 654      41.210  38.460  51.770  1.00  0.00           C
ATOM   1072  O   TYR A 654      40.930  38.560  50.570  1.00  0.00           O
ATOM   1073  N   SER A 655      42.350  37.970  52.170  1.00  0.00           N
ATOM   1074  HN  SER A 655      42.530  37.840  53.140  1.00  0.00           H
ATOM   1075  CA  SER A 655      43.390  37.510  51.270  1.00  0.00           C
ATOM   1076  HA  SER A 655      43.690  38.330  50.630  1.00  0.00           H
ATOM   1077  CB  SER A 655      44.690  37.140  51.910  1.00  0.00           C
ATOM   1078  HB1 SER A 655      45.460  36.820  51.180  1.00  0.00           H
ATOM   1079  HB2 SER A 655      44.630  36.220  52.540  1.00  0.00           H
ATOM   1080  OG  SER A 655      45.300  38.220  52.570  1.00  0.00           O
ATOM   1081  HG1 SER A 655      44.780  38.470  53.340  1.00  0.00           H
ATOM   1082  C   SER A 655      42.880  36.360  50.370  1.00  0.00           C
ATOM   1083  O   SER A 655      43.110  36.270  49.210  1.00  0.00           O
ATOM   1084  N   LEU A 656      42.150  35.390  50.880  1.00  0.00           N
ATOM   1085  HN  LEU A 656      41.780  35.420  51.820  1.00  0.00           H
ATOM   1086  CA  LEU A 656      41.560  34.380  50.050  1.00  0.00           C
ATOM   1087  HA  LEU A 656      42.340  33.860  49.510  1.00  0.00           H
ATOM   1088  CB  LEU A 656      40.800  33.300  50.880  1.00  0.00           C
ATOM   1089  HB1 LEU A 656      40.260  32.530  50.290  1.00  0.00           H
ATOM   1090  HB2 LEU A 656      40.160  33.910  51.580  1.00  0.00           H
ATOM   1091  CG  LEU A 656      41.690  32.500  51.710  1.00  0.00           C
ATOM   1092  HG  LEU A 656      42.470  33.180  52.110  1.00  0.00           H
ATOM   1093  CD1 LEU A 656      40.970  31.760  52.940  1.00  0.00           C
ATOM   1094 HD11 LEU A 656      41.570  30.880  53.230  1.00  0.00           H
ATOM   1095 HD12 LEU A 656      39.950  31.450  52.620  1.00  0.00           H
ATOM   1096 HD13 LEU A 656      40.900  32.500  53.760  1.00  0.00           H
ATOM   1097  CD2 LEU A 656      42.480  31.520  50.840  1.00  0.00           C
ATOM   1098 HD21 LEU A 656      43.270  30.950  51.360  1.00  0.00           H
ATOM   1099 HD22 LEU A 656      42.930  32.100  50.000  1.00  0.00           H
ATOM   1100 HD23 LEU A 656      41.810  30.740  50.430  1.00  0.00           H
ATOM   1101  C   LEU A 656      40.630  34.880  49.010  1.00  0.00           C
ATOM   1102  O   LEU A 656      40.840  34.530  47.830  1.00  0.00           O
ATOM   1103  N   PHE A 657      39.680  35.750  49.330  1.00  0.00           N
ATOM   1104  HN  PHE A 657      39.740  36.110  50.260  1.00  0.00           H
ATOM   1105  CA  PHE A 657      38.430  35.860  48.560  1.00  0.00           C
ATOM   1106  HA  PHE A 657      38.570  35.350  47.620  1.00  0.00           H
ATOM   1107  CB  PHE A 657      37.180  35.370  49.280  1.00  0.00           C
ATOM   1108  HB1 PHE A 657      36.250  35.520  48.680  1.00  0.00           H
ATOM   1109  HB2 PHE A 657      37.040  36.000  50.200  1.00  0.00           H
ATOM   1110  CG  PHE A 657      37.320  33.930  49.730  1.00  0.00           C
ATOM   1111  CD1 PHE A 657      37.120  32.990  48.690  1.00  0.00           C
ATOM   1112  HD1 PHE A 657      37.080  33.380  47.680  1.00  0.00           H
ATOM   1113  CE1 PHE A 657      37.160  31.630  49.030  1.00  0.00           C
ATOM   1114  HE1 PHE A 657      37.150  30.850  48.290  1.00  0.00           H
ATOM   1115  CZ  PHE A 657      37.290  31.190  50.350  1.00  0.00           C
ATOM   1116  HZ  PHE A 657      37.220  30.150  50.610  1.00  0.00           H
ATOM   1117  CD2 PHE A 657      37.410  33.510  51.070  1.00  0.00           C
ATOM   1118  HD2 PHE A 657      37.530  34.240  51.860  1.00  0.00           H
ATOM   1119  CE2 PHE A 657      37.420  32.140  51.380  1.00  0.00           C
ATOM   1120  HE2 PHE A 657      37.580  31.760  52.360  1.00  0.00           H
ATOM   1121  C   PHE A 657      38.250  37.310  48.170  1.00  0.00           C
ATOM   1122  O   PHE A 657      37.250  37.690  47.540  1.00  0.00           O
ATOM   1123  N   ALA A 658      39.240  38.160  48.420  1.00  0.00           N
ATOM   1124  HN  ALA A 658      40.000  37.980  49.040  1.00  0.00           H
ATOM   1125  CA  ALA A 658      39.320  39.440  47.700  1.00  0.00           C
ATOM   1126  HA  ALA A 658      38.370  39.960  47.660  1.00  0.00           H
ATOM   1127  CB  ALA A 658      40.100  40.560  48.490  1.00  0.00           C
ATOM   1128  HB1 ALA A 658      39.740  41.580  48.240  1.00  0.00           H
ATOM   1129  HB2 ALA A 658      41.170  40.460  48.240  1.00  0.00           H
ATOM   1130  HB3 ALA A 658      40.010  40.400  49.580  1.00  0.00           H
ATOM   1131  C   ALA A 658      39.920  39.480  46.280  1.00  0.00           C
ATOM   1132  O   ALA A 658      40.680  38.620  45.830  1.00  0.00           O
ATOM   1133  N   GLY A 659      39.600  40.640  45.560  1.00  0.00           N
ATOM   1134  HN  GLY A 659      39.070  41.350  46.010  1.00  0.00           H
ATOM   1135  CA  GLY A 659      40.260  41.050  44.400  1.00  0.00           C
ATOM   1136  HA1 GLY A 659      39.780  41.960  44.070  1.00  0.00           H
ATOM   1137  HA2 GLY A 659      40.150  40.340  43.590  1.00  0.00           H
ATOM   1138  C   GLY A 659      41.680  41.370  44.420  1.00  0.00           C
ATOM   1139  O   GLY A 659      42.440  40.840  43.610  1.00  0.00           O
ATOM   1140  N   GLN A 660      42.090  42.270  45.300  1.00  0.00           N
ATOM   1141  HN  GLN A 660      41.410  42.860  45.730  1.00  0.00           H
ATOM   1142  CA  GLN A 660      43.430  42.800  45.540  1.00  0.00           C
ATOM   1143  HA  GLN A 660      44.080  42.540  44.710  1.00  0.00           H
ATOM   1144  CB  GLN A 660      43.500  44.350  45.580  1.00  0.00           C
ATOM   1145  HB1 GLN A 660      44.480  44.720  45.940  1.00  0.00           H
ATOM   1146  HB2 GLN A 660      42.750  44.560  46.370  1.00  0.00           H
ATOM   1147  CG  GLN A 660      43.350  45.170  44.210  1.00  0.00           C
ATOM   1148  HG1 GLN A 660      44.350  45.360  43.770  1.00  0.00           H
ATOM   1149  HG2 GLN A 660      42.950  46.200  44.350  1.00  0.00           H
ATOM   1150  CD  GLN A 660      42.540  44.460  43.100  1.00  0.00           C
ATOM   1151  OE1 GLN A 660      41.320  44.560  43.110  1.00  0.00           O
ATOM   1152  NE2 GLN A 660      43.200  43.710  42.210  1.00  0.00           N
ATOM   1153 HE21 GLN A 660      42.690  43.020  41.700  1.00  0.00           H
ATOM   1154 HE22 GLN A 660      44.200  43.630  42.270  1.00  0.00           H
ATOM   1155  C   GLN A 660      44.220  42.260  46.730  1.00  0.00           C
ATOM   1156  O   GLN A 660      44.240  42.920  47.760  1.00  0.00           O
ATOM   1157  N   PRO A 661      44.810  41.050  46.790  1.00  0.00           N
ATOM   1158  CD  PRO A 661      44.690  39.930  45.850  1.00  0.00           C
ATOM   1159  HD1 PRO A 661      45.030  40.280  44.850  1.00  0.00           H
ATOM   1160  HD2 PRO A 661      43.630  39.620  45.750  1.00  0.00           H
ATOM   1161  CA  PRO A 661      45.400  40.520  48.060  1.00  0.00           C
ATOM   1162  HA  PRO A 661      44.920  40.900  48.950  1.00  0.00           H
ATOM   1163  CB  PRO A 661      45.410  38.970  47.870  1.00  0.00           C
ATOM   1164  HB1 PRO A 661      44.470  38.590  48.310  1.00  0.00           H
ATOM   1165  HB2 PRO A 661      46.310  38.550  48.360  1.00  0.00           H
ATOM   1166  CG  PRO A 661      45.440  38.820  46.350  1.00  0.00           C
ATOM   1167  HG1 PRO A 661      46.480  38.950  45.980  1.00  0.00           H
ATOM   1168  HG2 PRO A 661      45.010  37.850  46.030  1.00  0.00           H
ATOM   1169  C   PRO A 661      46.890  41.110  48.150  1.00  0.00           C
ATOM   1170  O   PRO A 661      47.620  40.680  49.030  1.00  0.00           O
ATOM   1171  N   LEU A 662      47.260  42.190  47.440  1.00  0.00           N
ATOM   1172  HN  LEU A 662      46.670  42.480  46.690  1.00  0.00           H
ATOM   1173  CA  LEU A 662      48.450  42.920  47.720  1.00  0.00           C
ATOM   1174  HA  LEU A 662      49.290  42.280  47.940  1.00  0.00           H
ATOM   1175  CB  LEU A 662      48.720  43.770  46.490  1.00  0.00           C
ATOM   1176  HB1 LEU A 662      49.440  44.620  46.580  1.00  0.00           H
ATOM   1177  HB2 LEU A 662      47.760  44.250  46.210  1.00  0.00           H
ATOM   1178  CG  LEU A 662      49.080  42.990  45.210  1.00  0.00           C
ATOM   1179  HG  LEU A 662      48.210  42.300  45.050  1.00  0.00           H
ATOM   1180  CD1 LEU A 662      49.320  43.980  44.020  1.00  0.00           C
ATOM   1181 HD11 LEU A 662      49.840  44.910  44.300  1.00  0.00           H
ATOM   1182 HD12 LEU A 662      48.360  44.360  43.600  1.00  0.00           H
ATOM   1183 HD13 LEU A 662      49.820  43.520  43.140  1.00  0.00           H
ATOM   1184  CD2 LEU A 662      50.340  42.100  45.390  1.00  0.00           C
ATOM   1185 HD21 LEU A 662      50.660  41.610  44.440  1.00  0.00           H
ATOM   1186 HD22 LEU A 662      50.210  41.420  46.250  1.00  0.00           H
ATOM   1187 HD23 LEU A 662      51.140  42.790  45.750  1.00  0.00           H
ATOM   1188  C   LEU A 662      48.310  43.910  48.860  1.00  0.00           C
ATOM   1189  O   LEU A 662      49.310  44.160  49.470  1.00  0.00           O
ATOM   1190  N   THR A 663      47.030  44.470  49.060  1.00  0.00           N
ATOM   1191  HN  THR A 663      46.170  44.250  48.620  1.00  0.00           H
ATOM   1192  CA  THR A 663      46.810  45.450  50.070  1.00  0.00           C
ATOM   1193  HA  THR A 663      47.670  46.120  50.000  1.00  0.00           H
ATOM   1194  CB  THR A 663      45.650  46.430  49.810  1.00  0.00           C
ATOM   1195  HB  THR A 663      45.450  47.030  50.720  1.00  0.00           H
ATOM   1196  OG1 THR A 663      44.510  45.710  49.550  1.00  0.00           O
ATOM   1197  HG1 THR A 663      44.070  45.700  50.400  1.00  0.00           H
ATOM   1198  CG2 THR A 663      46.010  47.330  48.560  1.00  0.00           C
ATOM   1199 HG21 THR A 663      46.890  47.970  48.800  1.00  0.00           H
ATOM   1200 HG22 THR A 663      45.140  47.960  48.250  1.00  0.00           H
ATOM   1201 HG23 THR A 663      46.180  46.640  47.700  1.00  0.00           H
ATOM   1202  C   THR A 663      46.810  44.940  51.490  1.00  0.00           C
ATOM   1203  O   THR A 663      45.770  44.420  51.880  1.00  0.00           O
ATOM   1204  N   ILE A 664      47.900  45.270  52.290  1.00  0.00           N
ATOM   1205  HN  ILE A 664      48.740  45.530  51.810  1.00  0.00           H
ATOM   1206  CA  ILE A 664      48.050  44.900  53.710  1.00  0.00           C
ATOM   1207  HA  ILE A 664      47.720  43.870  53.810  1.00  0.00           H
ATOM   1208  CB  ILE A 664      49.530  44.930  54.160  1.00  0.00           C
ATOM   1209  HB  ILE A 664      49.900  45.960  54.000  1.00  0.00           H
ATOM   1210  CG2 ILE A 664      49.690  44.490  55.630  1.00  0.00           C
ATOM   1211 HG21 ILE A 664      50.740  44.410  55.980  1.00  0.00           H
ATOM   1212 HG22 ILE A 664      49.180  43.530  55.870  1.00  0.00           H
ATOM   1213 HG23 ILE A 664      49.200  45.230  56.290  1.00  0.00           H
ATOM   1214  CG1 ILE A 664      50.520  44.130  53.260  1.00  0.00           C
ATOM   1215 HG11 ILE A 664      51.530  44.180  53.720  1.00  0.00           H
ATOM   1216 HG12 ILE A 664      50.540  44.710  52.300  1.00  0.00           H
ATOM   1217  CD  ILE A 664      50.200  42.630  53.020  1.00  0.00           C
ATOM   1218  HD1 ILE A 664      51.050  42.140  52.520  1.00  0.00           H
ATOM   1219  HD2 ILE A 664      49.200  42.470  52.560  1.00  0.00           H
ATOM   1220  HD3 ILE A 664      50.250  42.210  54.050  1.00  0.00           H
ATOM   1221  C   ILE A 664      47.160  45.720  54.610  1.00  0.00           C
ATOM   1222  O   ILE A 664      47.430  46.900  54.750  1.00  0.00           O
ATOM   1223  N   LEU A 665      46.180  45.110  55.330  1.00  0.00           N
ATOM   1224  HN  LEU A 665      45.970  44.140  55.210  1.00  0.00           H
ATOM   1225  CA  LEU A 665      45.430  45.700  56.450  1.00  0.00           C
ATOM   1226  HA  LEU A 665      45.080  46.670  56.130  1.00  0.00           H
ATOM   1227  CB  LEU A 665      44.360  44.810  57.020  1.00  0.00           C
ATOM   1228  HB1 LEU A 665      43.870  45.390  57.840  1.00  0.00           H
ATOM   1229  HB2 LEU A 665      44.770  43.940  57.580  1.00  0.00           H
ATOM   1230  CG  LEU A 665      43.290  44.190  56.010  1.00  0.00           C
ATOM   1231  HG  LEU A 665      42.470  43.740  56.620  1.00  0.00           H
ATOM   1232  CD1 LEU A 665      42.570  45.310  55.130  1.00  0.00           C
ATOM   1233 HD11 LEU A 665      41.940  44.810  54.360  1.00  0.00           H
ATOM   1234 HD12 LEU A 665      43.330  45.940  54.620  1.00  0.00           H
ATOM   1235 HD13 LEU A 665      41.920  45.810  55.860  1.00  0.00           H
ATOM   1236  CD2 LEU A 665      43.780  43.040  55.110  1.00  0.00           C
ATOM   1237 HD21 LEU A 665      44.300  43.430  54.220  1.00  0.00           H
ATOM   1238 HD22 LEU A 665      42.910  42.590  54.590  1.00  0.00           H
ATOM   1239 HD23 LEU A 665      44.380  42.280  55.660  1.00  0.00           H
ATOM   1240  C   LEU A 665      46.480  45.990  57.540  1.00  0.00           C
ATOM   1241  O   LEU A 665      47.160  45.120  58.060  1.00  0.00           O
ATOM   1242  N   GLY A 666      46.580  47.270  57.930  1.00  0.00           N
ATOM   1243  HN  GLY A 666      46.020  48.040  57.640  1.00  0.00           H
ATOM   1244  CA  GLY A 666      47.430  47.690  59.080  1.00  0.00           C
ATOM   1245  HA1 GLY A 666      48.230  48.290  58.670  1.00  0.00           H
ATOM   1246  HA2 GLY A 666      47.770  46.830  59.630  1.00  0.00           H
ATOM   1247  C   GLY A 666      46.610  48.550  60.010  1.00  0.00           C
ATOM   1248  O   GLY A 666      45.510  48.900  59.640  1.00  0.00           O
ATOM   1249  N   SER A 667      47.140  48.930  61.220  1.00  0.00           N
ATOM   1250  HN  SER A 667      48.000  48.570  61.580  1.00  0.00           H
ATOM   1251  CA  SER A 667      46.660  49.820  62.210  1.00  0.00           C
ATOM   1252  HA  SER A 667      45.650  49.620  62.530  1.00  0.00           H
ATOM   1253  CB  SER A 667      47.430  49.670  63.490  1.00  0.00           C
ATOM   1254  HB1 SER A 667      47.270  48.650  63.940  1.00  0.00           H
ATOM   1255  HB2 SER A 667      47.150  50.410  64.250  1.00  0.00           H
ATOM   1256  OG  SER A 667      48.800  49.840  63.320  1.00  0.00           O
ATOM   1257  HG1 SER A 667      48.890  50.800  63.360  1.00  0.00           H
ATOM   1258  C   SER A 667      46.750  51.310  61.740  1.00  0.00           C
ATOM   1259  O   SER A 667      47.820  51.730  61.370  1.00  0.00           O
ATOM   1260  N   THR A 668      45.630  52.130  61.860  1.00  0.00           N
ATOM   1261  HN  THR A 668      44.750  51.810  62.210  1.00  0.00           H
ATOM   1262  CA  THR A 668      45.710  53.500  61.310  1.00  0.00           C
ATOM   1263  HA  THR A 668      46.740  53.640  61.010  1.00  0.00           H
ATOM   1264  CB  THR A 668      44.780  53.680  60.120  1.00  0.00           C
ATOM   1265  HB  THR A 668      44.910  52.940  59.300  1.00  0.00           H
ATOM   1266  OG1 THR A 668      45.110  54.940  59.520  1.00  0.00           O
ATOM   1267  HG1 THR A 668      45.960  54.790  59.080  1.00  0.00           H
ATOM   1268  CG2 THR A 668      43.360  53.820  60.560  1.00  0.00           C
ATOM   1269 HG21 THR A 668      43.170  54.800  61.050  1.00  0.00           H
ATOM   1270 HG22 THR A 668      43.090  53.060  61.330  1.00  0.00           H
ATOM   1271 HG23 THR A 668      42.690  53.850  59.670  1.00  0.00           H
ATOM   1272  C   THR A 668      45.320  54.410  62.460  1.00  0.00           C
ATOM   1273  O   THR A 668      44.460  54.170  63.270  1.00  0.00           O
ATOM   1274  N   GLY A 669      46.100  55.490  62.670  1.00  0.00           N
ATOM   1275  HN  GLY A 669      46.870  55.740  62.100  1.00  0.00           H
ATOM   1276  CA  GLY A 669      45.880  56.370  63.820  1.00  0.00           C
ATOM   1277  HA1 GLY A 669      46.630  57.130  63.730  1.00  0.00           H
ATOM   1278  HA2 GLY A 669      46.080  55.830  64.730  1.00  0.00           H
ATOM   1279  C   GLY A 669      44.520  57.150  63.820  1.00  0.00           C
ATOM   1280  O   GLY A 669      44.090  57.410  64.900  1.00  0.00           O
ATOM   1281  N   PRO A 670      43.800  57.620  62.740  1.00  0.00           N
ATOM   1282  CD  PRO A 670      44.360  57.990  61.480  1.00  0.00           C
ATOM   1283  HD1 PRO A 670      44.690  57.120  60.880  1.00  0.00           H
ATOM   1284  HD2 PRO A 670      45.210  58.680  61.690  1.00  0.00           H
ATOM   1285  CA  PRO A 670      42.350  57.930  62.820  1.00  0.00           C
ATOM   1286  HA  PRO A 670      42.280  58.860  63.370  1.00  0.00           H
ATOM   1287  CB  PRO A 670      41.960  58.180  61.330  1.00  0.00           C
ATOM   1288  HB1 PRO A 670      41.080  58.820  61.170  1.00  0.00           H
ATOM   1289  HB2 PRO A 670      41.740  57.240  60.790  1.00  0.00           H
ATOM   1290  CG  PRO A 670      43.280  58.700  60.670  1.00  0.00           C
ATOM   1291  HG1 PRO A 670      43.250  58.590  59.560  1.00  0.00           H
ATOM   1292  HG2 PRO A 670      43.520  59.780  60.820  1.00  0.00           H
ATOM   1293  C   PRO A 670      41.460  56.910  63.530  1.00  0.00           C
ATOM   1294  O   PRO A 670      40.590  57.340  64.180  1.00  0.00           O
ATOM   1295  N   VAL A 671      41.750  55.560  63.450  1.00  0.00           N
ATOM   1296  HN  VAL A 671      42.490  55.160  62.910  1.00  0.00           H
ATOM   1297  CA  VAL A 671      41.000  54.610  64.320  1.00  0.00           C
ATOM   1298  HA  VAL A 671      39.980  54.930  64.220  1.00  0.00           H
ATOM   1299  CB  VAL A 671      41.010  53.190  63.880  1.00  0.00           C
ATOM   1300  HB  VAL A 671      42.020  52.750  63.740  1.00  0.00           H
ATOM   1301  CG1 VAL A 671      40.320  52.180  64.950  1.00  0.00           C
ATOM   1302 HG11 VAL A 671      39.290  52.440  65.270  1.00  0.00           H
ATOM   1303 HG12 VAL A 671      40.950  52.060  65.850  1.00  0.00           H
ATOM   1304 HG13 VAL A 671      40.230  51.210  64.420  1.00  0.00           H
ATOM   1305  CG2 VAL A 671      40.210  53.080  62.550  1.00  0.00           C
ATOM   1306 HG21 VAL A 671      40.590  53.660  61.690  1.00  0.00           H
ATOM   1307 HG22 VAL A 671      39.230  53.570  62.760  1.00  0.00           H
ATOM   1308 HG23 VAL A 671      40.090  52.050  62.140  1.00  0.00           H
ATOM   1309  C   VAL A 671      41.410  54.800  65.820  1.00  0.00           C
ATOM   1310  O   VAL A 671      40.590  54.870  66.710  1.00  0.00           O
ATOM   1311  N   LEU A 672      42.720  54.910  66.140  1.00  0.00           N
ATOM   1312  HN  LEU A 672      43.440  54.880  65.450  1.00  0.00           H
ATOM   1313  CA  LEU A 672      43.340  55.080  67.420  1.00  0.00           C
ATOM   1314  HA  LEU A 672      43.210  54.270  68.110  1.00  0.00           H
ATOM   1315  CB  LEU A 672      44.870  55.320  67.350  1.00  0.00           C
ATOM   1316  HB1 LEU A 672      45.180  56.210  66.740  1.00  0.00           H
ATOM   1317  HB2 LEU A 672      45.380  54.380  67.100  1.00  0.00           H
ATOM   1318  CG  LEU A 672      45.610  55.530  68.730  1.00  0.00           C
ATOM   1319  HG  LEU A 672      45.390  56.540  69.120  1.00  0.00           H
ATOM   1320  CD1 LEU A 672      45.260  54.390  69.800  1.00  0.00           C
ATOM   1321 HD11 LEU A 672      45.800  53.480  69.490  1.00  0.00           H
ATOM   1322 HD12 LEU A 672      44.190  54.090  69.930  1.00  0.00           H
ATOM   1323 HD13 LEU A 672      45.590  54.710  70.810  1.00  0.00           H
ATOM   1324  CD2 LEU A 672      47.080  55.450  68.580  1.00  0.00           C
ATOM   1325 HD21 LEU A 672      47.220  54.380  68.310  1.00  0.00           H
ATOM   1326 HD22 LEU A 672      47.640  55.680  69.510  1.00  0.00           H
ATOM   1327 HD23 LEU A 672      47.420  56.140  67.780  1.00  0.00           H
ATOM   1328  C   LEU A 672      42.790  56.300  68.160  1.00  0.00           C
ATOM   1329  O   LEU A 672      42.400  56.200  69.300  1.00  0.00           O
ATOM   1330  N   VAL A 673      42.600  57.440  67.440  1.00  0.00           N
ATOM   1331  HN  VAL A 673      42.990  57.590  66.540  1.00  0.00           H
ATOM   1332  CA  VAL A 673      42.030  58.690  68.020  1.00  0.00           C
ATOM   1333  HA  VAL A 673      42.570  58.830  68.940  1.00  0.00           H
ATOM   1334  CB  VAL A 673      42.290  59.810  67.020  1.00  0.00           C
ATOM   1335  HB  VAL A 673      41.980  59.490  66.000  1.00  0.00           H
ATOM   1336  CG1 VAL A 673      41.580  61.180  67.320  1.00  0.00           C
ATOM   1337 HG11 VAL A 673      41.770  61.630  68.320  1.00  0.00           H
ATOM   1338 HG12 VAL A 673      40.500  60.990  67.160  1.00  0.00           H
ATOM   1339 HG13 VAL A 673      41.940  61.940  66.590  1.00  0.00           H
ATOM   1340  CG2 VAL A 673      43.830  60.180  66.860  1.00  0.00           C
ATOM   1341 HG21 VAL A 673      44.040  60.620  67.860  1.00  0.00           H
ATOM   1342 HG22 VAL A 673      44.090  60.740  65.940  1.00  0.00           H
ATOM   1343 HG23 VAL A 673      44.400  59.230  66.960  1.00  0.00           H
ATOM   1344  C   VAL A 673      40.520  58.520  68.380  1.00  0.00           C
ATOM   1345  O   VAL A 673      40.040  58.980  69.440  1.00  0.00           O
ATOM   1346  N   PHE A 674      39.860  57.890  67.470  1.00  0.00           N
ATOM   1347  HN  PHE A 674      40.360  57.480  66.710  1.00  0.00           H
ATOM   1348  CA  PHE A 674      38.490  57.540  67.540  1.00  0.00           C
ATOM   1349  HA  PHE A 674      37.910  58.390  67.860  1.00  0.00           H
ATOM   1350  CB  PHE A 674      37.900  57.170  66.190  1.00  0.00           C
ATOM   1351  HB1 PHE A 674      38.590  56.380  65.820  1.00  0.00           H
ATOM   1352  HB2 PHE A 674      37.920  58.060  65.530  1.00  0.00           H
ATOM   1353  CG  PHE A 674      36.440  56.680  66.150  1.00  0.00           C
ATOM   1354  CD1 PHE A 674      35.440  57.510  66.620  1.00  0.00           C
ATOM   1355  HD1 PHE A 674      35.680  58.530  66.900  1.00  0.00           H
ATOM   1356  CE1 PHE A 674      34.180  57.080  66.790  1.00  0.00           C
ATOM   1357  HE1 PHE A 674      33.510  57.710  67.360  1.00  0.00           H
ATOM   1358  CZ  PHE A 674      33.760  55.840  66.460  1.00  0.00           C
ATOM   1359  HZ  PHE A 674      32.790  55.470  66.750  1.00  0.00           H
ATOM   1360  CD2 PHE A 674      36.100  55.350  65.890  1.00  0.00           C
ATOM   1361  HD2 PHE A 674      36.880  54.620  65.700  1.00  0.00           H
ATOM   1362  CE2 PHE A 674      34.720  54.930  65.880  1.00  0.00           C
ATOM   1363  HE2 PHE A 674      34.410  53.920  65.660  1.00  0.00           H
ATOM   1364  C   PHE A 674      38.020  56.540  68.510  1.00  0.00           C
ATOM   1365  O   PHE A 674      37.070  56.720  69.280  1.00  0.00           O
ATOM   1366  N   GLU A 675      38.770  55.450  68.680  1.00  0.00           N
ATOM   1367  HN  GLU A 675      39.540  55.170  68.110  1.00  0.00           H
ATOM   1368  CA  GLU A 675      38.650  54.650  69.890  1.00  0.00           C
ATOM   1369  HA  GLU A 675      37.640  54.280  69.940  1.00  0.00           H
ATOM   1370  CB  GLU A 675      39.720  53.510  69.860  1.00  0.00           C
ATOM   1371  HB1 GLU A 675      39.870  52.990  70.830  1.00  0.00           H
ATOM   1372  HB2 GLU A 675      40.730  53.970  69.750  1.00  0.00           H
ATOM   1373  CG  GLU A 675      39.490  52.290  68.930  1.00  0.00           C
ATOM   1374  HG1 GLU A 675      40.380  51.630  69.060  1.00  0.00           H
ATOM   1375  HG2 GLU A 675      39.390  52.650  67.880  1.00  0.00           H
ATOM   1376  CD  GLU A 675      38.340  51.370  69.120  1.00  0.00           C
ATOM   1377  OE1 GLU A 675      37.340  51.650  69.830  1.00  0.00           O
ATOM   1378  OE2 GLU A 675      38.330  50.340  68.380  1.00  0.00           O
ATOM   1379  C   GLU A 675      38.870  55.450  71.200  1.00  0.00           C
ATOM   1380  O   GLU A 675      37.970  55.470  72.100  1.00  0.00           O
ATOM   1381  N   LYS A 676      40.010  56.130  71.380  1.00  0.00           N
ATOM   1382  HN  LYS A 676      40.690  56.250  70.660  1.00  0.00           H
ATOM   1383  CA  LYS A 676      40.120  56.910  72.590  1.00  0.00           C
ATOM   1384  HA  LYS A 676      40.100  56.260  73.450  1.00  0.00           H
ATOM   1385  CB  LYS A 676      41.430  57.730  72.510  1.00  0.00           C
ATOM   1386  HB1 LYS A 676      41.440  58.590  73.200  1.00  0.00           H
ATOM   1387  HB2 LYS A 676      41.540  58.080  71.460  1.00  0.00           H
ATOM   1388  CG  LYS A 676      42.650  56.910  72.870  1.00  0.00           C
ATOM   1389  HG1 LYS A 676      42.620  56.060  72.150  1.00  0.00           H
ATOM   1390  HG2 LYS A 676      42.610  56.350  73.830  1.00  0.00           H
ATOM   1391  CD  LYS A 676      44.060  57.470  72.720  1.00  0.00           C
ATOM   1392  HD1 LYS A 676      44.080  57.830  71.670  1.00  0.00           H
ATOM   1393  HD2 LYS A 676      44.720  56.570  72.760  1.00  0.00           H
ATOM   1394  CE  LYS A 676      44.470  58.400  73.830  1.00  0.00           C
ATOM   1395  HE1 LYS A 676      44.290  57.780  74.740  1.00  0.00           H
ATOM   1396  HE2 LYS A 676      43.960  59.390  73.850  1.00  0.00           H
ATOM   1397  NZ  LYS A 676      45.970  58.700  73.760  1.00  0.00           N
ATOM   1398  HZ1 LYS A 676      46.580  57.850  73.830  1.00  0.00           H
ATOM   1399  HZ2 LYS A 676      46.290  59.240  74.590  1.00  0.00           H
ATOM   1400  HZ3 LYS A 676      46.090  59.280  72.910  1.00  0.00           H
ATOM   1401  C   LYS A 676      38.950  57.940  72.870  1.00  0.00           C
ATOM   1402  O   LYS A 676      38.400  58.080  73.950  1.00  0.00           O
ATOM   1403  N   ILE A 677      38.500  58.680  71.870  1.00  0.00           N
ATOM   1404  HN  ILE A 677      39.130  58.670  71.090  1.00  0.00           H
ATOM   1405  CA  ILE A 677      37.450  59.700  71.970  1.00  0.00           C
ATOM   1406  HA  ILE A 677      37.650  60.330  72.830  1.00  0.00           H
ATOM   1407  CB  ILE A 677      37.610  60.680  70.830  1.00  0.00           C
ATOM   1408  HB  ILE A 677      38.670  60.970  70.670  1.00  0.00           H
ATOM   1409  CG2 ILE A 677      37.050  60.220  69.470  1.00  0.00           C
ATOM   1410 HG21 ILE A 677      36.530  61.110  69.060  1.00  0.00           H
ATOM   1411 HG22 ILE A 677      36.320  59.380  69.570  1.00  0.00           H
ATOM   1412 HG23 ILE A 677      37.940  60.030  68.830  1.00  0.00           H
ATOM   1413  CG1 ILE A 677      36.880  61.980  71.240  1.00  0.00           C
ATOM   1414 HG11 ILE A 677      35.820  61.780  71.520  1.00  0.00           H
ATOM   1415 HG12 ILE A 677      36.650  62.540  70.310  1.00  0.00           H
ATOM   1416  CD  ILE A 677      37.650  62.900  72.280  1.00  0.00           C
ATOM   1417  HD1 ILE A 677      37.860  62.260  73.170  1.00  0.00           H
ATOM   1418  HD2 ILE A 677      37.070  63.760  72.650  1.00  0.00           H
ATOM   1419  HD3 ILE A 677      38.680  63.170  71.970  1.00  0.00           H
ATOM   1420  C   ILE A 677      36.090  59.080  72.170  1.00  0.00           C
ATOM   1421  O   ILE A 677      35.250  59.690  72.850  1.00  0.00           O
ATOM   1422  N   LEU A 678      35.800  57.860  71.630  1.00  0.00           N
ATOM   1423  HN  LEU A 678      36.490  57.530  70.990  1.00  0.00           H
ATOM   1424  CA  LEU A 678      34.600  57.140  71.780  1.00  0.00           C
ATOM   1425  HA  LEU A 678      33.860  57.870  71.490  1.00  0.00           H
ATOM   1426  CB  LEU A 678      34.360  55.880  70.910  1.00  0.00           C
ATOM   1427  HB1 LEU A 678      35.040  55.040  71.180  1.00  0.00           H
ATOM   1428  HB2 LEU A 678      34.580  56.210  69.870  1.00  0.00           H
ATOM   1429  CG  LEU A 678      32.980  55.170  71.010  1.00  0.00           C
ATOM   1430  HG  LEU A 678      32.550  55.100  72.030  1.00  0.00           H
ATOM   1431  CD1 LEU A 678      32.050  56.100  70.250  1.00  0.00           C
ATOM   1432 HD11 LEU A 678      31.020  55.670  70.270  1.00  0.00           H
ATOM   1433 HD12 LEU A 678      32.510  56.050  69.240  1.00  0.00           H
ATOM   1434 HD13 LEU A 678      31.920  57.140  70.600  1.00  0.00           H
ATOM   1435  CD2 LEU A 678      32.880  53.810  70.460  1.00  0.00           C
ATOM   1436 HD21 LEU A 678      32.650  53.830  69.370  1.00  0.00           H
ATOM   1437 HD22 LEU A 678      32.130  53.290  71.080  1.00  0.00           H
ATOM   1438 HD23 LEU A 678      33.820  53.250  70.630  1.00  0.00           H
ATOM   1439  C   LEU A 678      34.410  56.690  73.180  1.00  0.00           C
ATOM   1440  O   LEU A 678      33.400  56.960  73.840  1.00  0.00           O
ATOM   1441  N   TYR A 679      35.470  56.140  73.750  1.00  0.00           N
ATOM   1442  HN  TYR A 679      36.200  55.820  73.160  1.00  0.00           H
ATOM   1443  CA  TYR A 679      35.630  55.860  75.150  1.00  0.00           C
ATOM   1444  HA  TYR A 679      34.850  55.140  75.340  1.00  0.00           H
ATOM   1445  CB  TYR A 679      36.950  55.020  75.270  1.00  0.00           C
ATOM   1446  HB1 TYR A 679      37.740  55.540  74.690  1.00  0.00           H
ATOM   1447  HB2 TYR A 679      36.730  54.140  74.640  1.00  0.00           H
ATOM   1448  CG  TYR A 679      37.340  54.630  76.620  1.00  0.00           C
ATOM   1449  CD1 TYR A 679      37.960  55.460  77.550  1.00  0.00           C
ATOM   1450  HD1 TYR A 679      38.010  56.510  77.320  1.00  0.00           H
ATOM   1451  CE1 TYR A 679      38.310  54.980  78.860  1.00  0.00           C
ATOM   1452  HE1 TYR A 679      38.800  55.620  79.580  1.00  0.00           H
ATOM   1453  CZ  TYR A 679      38.070  53.660  79.150  1.00  0.00           C
ATOM   1454  OH  TYR A 679      38.400  53.180  80.380  1.00  0.00           O
ATOM   1455  HH  TYR A 679      38.610  53.950  80.910  1.00  0.00           H
ATOM   1456  CD2 TYR A 679      37.200  53.300  76.930  1.00  0.00           C
ATOM   1457  HD2 TYR A 679      36.740  52.610  76.240  1.00  0.00           H
ATOM   1458  CE2 TYR A 679      37.560  52.820  78.170  1.00  0.00           C
ATOM   1459  HE2 TYR A 679      37.420  51.790  78.450  1.00  0.00           H
ATOM   1460  C   TYR A 679      35.580  57.040  76.100  1.00  0.00           C
ATOM   1461  O   TYR A 679      35.020  56.910  77.170  1.00  0.00           O
ATOM   1462  N   LYS A 680      36.170  58.190  75.740  1.00  0.00           N
ATOM   1463  HN  LYS A 680      36.630  58.270  74.850  1.00  0.00           H
ATOM   1464  CA  LYS A 680      36.110  59.450  76.480  1.00  0.00           C
ATOM   1465  HA  LYS A 680      36.530  59.300  77.470  1.00  0.00           H
ATOM   1466  CB  LYS A 680      37.080  60.350  75.790  1.00  0.00           C
ATOM   1467  HB1 LYS A 680      36.670  60.570  74.780  1.00  0.00           H
ATOM   1468  HB2 LYS A 680      37.990  59.720  75.660  1.00  0.00           H
ATOM   1469  CG  LYS A 680      37.470  61.670  76.420  1.00  0.00           C
ATOM   1470  HG1 LYS A 680      38.350  62.120  75.920  1.00  0.00           H
ATOM   1471  HG2 LYS A 680      37.660  61.450  77.490  1.00  0.00           H
ATOM   1472  CD  LYS A 680      36.260  62.670  76.420  1.00  0.00           C
ATOM   1473  HD1 LYS A 680      35.300  62.340  76.890  1.00  0.00           H
ATOM   1474  HD2 LYS A 680      36.000  62.900  75.360  1.00  0.00           H
ATOM   1475  CE  LYS A 680      36.630  63.980  77.080  1.00  0.00           C
ATOM   1476  HE1 LYS A 680      35.840  64.750  76.970  1.00  0.00           H
ATOM   1477  HE2 LYS A 680      37.620  64.340  76.720  1.00  0.00           H
ATOM   1478  NZ  LYS A 680      36.700  63.750  78.530  1.00  0.00           N
ATOM   1479  HZ1 LYS A 680      37.110  62.800  78.670  1.00  0.00           H
ATOM   1480  HZ2 LYS A 680      35.740  63.770  78.940  1.00  0.00           H
ATOM   1481  HZ3 LYS A 680      37.380  64.420  78.940  1.00  0.00           H
ATOM   1482  C   LYS A 680      34.650  59.880  76.630  1.00  0.00           C
ATOM   1483  O   LYS A 680      34.190  60.110  77.760  1.00  0.00           O
ATOM   1484  N   PHE A 681      33.840  59.950  75.520  1.00  0.00           N
ATOM   1485  HN  PHE A 681      34.220  59.660  74.650  1.00  0.00           H
ATOM   1486  CA  PHE A 681      32.380  60.250  75.560  1.00  0.00           C
ATOM   1487  HA  PHE A 681      32.280  61.160  76.110  1.00  0.00           H
ATOM   1488  CB  PHE A 681      31.870  60.430  74.080  1.00  0.00           C
ATOM   1489  HB1 PHE A 681      30.770  60.400  73.970  1.00  0.00           H
ATOM   1490  HB2 PHE A 681      32.220  59.640  73.390  1.00  0.00           H
ATOM   1491  CG  PHE A 681      32.320  61.700  73.610  1.00  0.00           C
ATOM   1492  CD1 PHE A 681      33.090  61.820  72.420  1.00  0.00           C
ATOM   1493  HD1 PHE A 681      33.470  60.930  71.930  1.00  0.00           H
ATOM   1494  CE1 PHE A 681      33.280  63.080  71.830  1.00  0.00           C
ATOM   1495  HE1 PHE A 681      33.860  63.120  70.920  1.00  0.00           H
ATOM   1496  CZ  PHE A 681      32.890  64.260  72.500  1.00  0.00           C
ATOM   1497  HZ  PHE A 681      33.080  65.260  72.160  1.00  0.00           H
ATOM   1498  CD2 PHE A 681      31.890  62.870  74.250  1.00  0.00           C
ATOM   1499  HD2 PHE A 681      31.200  62.900  75.080  1.00  0.00           H
ATOM   1500  CE2 PHE A 681      32.210  64.140  73.740  1.00  0.00           C
ATOM   1501  HE2 PHE A 681      31.800  65.050  74.140  1.00  0.00           H
ATOM   1502  C   PHE A 681      31.630  59.180  76.340  1.00  0.00           C
ATOM   1503  O   PHE A 681      30.790  59.490  77.210  1.00  0.00           O
ATOM   1504  N   CYS A 682      32.040  57.910  76.130  1.00  0.00           N
ATOM   1505  HN  CYS A 682      32.830  57.740  75.540  1.00  0.00           H
ATOM   1506  CA  CYS A 682      31.300  56.830  76.870  1.00  0.00           C
ATOM   1507  HA  CYS A 682      30.260  57.070  76.730  1.00  0.00           H
ATOM   1508  CB  CYS A 682      31.550  55.350  76.310  1.00  0.00           C
ATOM   1509  HB1 CYS A 682      30.970  54.720  77.010  1.00  0.00           H
ATOM   1510  HB2 CYS A 682      32.630  55.150  76.160  1.00  0.00           H
ATOM   1511  SG  CYS A 682      30.870  55.230  74.590  1.00  0.00           S
ATOM   1512  HG1 CYS A 682      31.800  55.990  74.050  1.00  0.00           H
ATOM   1513  C   CYS A 682      31.530  56.850  78.370  1.00  0.00           C
ATOM   1514  O   CYS A 682      30.580  56.740  79.160  1.00  0.00           O
ATOM   1515  N   ARG A 683      32.770  57.180  78.790  1.00  0.00           N
ATOM   1516  HN  ARG A 683      33.490  57.350  78.130  1.00  0.00           H
ATOM   1517  CA  ARG A 683      33.100  57.470  80.160  1.00  0.00           C
ATOM   1518  HA  ARG A 683      32.820  56.660  80.810  1.00  0.00           H
ATOM   1519  CB  ARG A 683      34.620  57.700  80.200  1.00  0.00           C
ATOM   1520  HB1 ARG A 683      35.000  58.370  79.400  1.00  0.00           H
ATOM   1521  HB2 ARG A 683      35.090  56.760  79.850  1.00  0.00           H
ATOM   1522  CG  ARG A 683      35.140  58.100  81.590  1.00  0.00           C
ATOM   1523  HG1 ARG A 683      34.840  59.150  81.810  1.00  0.00           H
ATOM   1524  HG2 ARG A 683      36.250  58.160  81.540  1.00  0.00           H
ATOM   1525  CD  ARG A 683      34.750  57.220  82.770  1.00  0.00           C
ATOM   1526  HD1 ARG A 683      33.630  57.300  82.860  1.00  0.00           H
ATOM   1527  HD2 ARG A 683      35.230  57.630  83.680  1.00  0.00           H
ATOM   1528  NE  ARG A 683      35.230  55.820  82.510  1.00  0.00           N
ATOM   1529  HE  ARG A 683      35.740  55.630  81.670  1.00  0.00           H
ATOM   1530  CZ  ARG A 683      35.200  54.920  83.480  1.00  0.00           C
ATOM   1531  NH1 ARG A 683      34.300  54.970  84.390  1.00  0.00           N
ATOM   1532 HH11 ARG A 683      33.500  55.550  84.230  1.00  0.00           H
ATOM   1533 HH12 ARG A 683      34.390  54.330  85.150  1.00  0.00           H
ATOM   1534  NH2 ARG A 683      36.170  53.990  83.580  1.00  0.00           N
ATOM   1535 HH21 ARG A 683      37.010  54.140  83.040  1.00  0.00           H
ATOM   1536 HH22 ARG A 683      36.220  53.300  84.300  1.00  0.00           H
ATOM   1537  C   ARG A 683      32.390  58.640  80.750  1.00  0.00           C
ATOM   1538  O   ARG A 683      31.830  58.530  81.870  1.00  0.00           O
ATOM   1539  N   ASP A 684      32.340  59.790  80.010  1.00  0.00           N
ATOM   1540  HN  ASP A 684      32.970  59.970  79.260  1.00  0.00           H
ATOM   1541  CA  ASP A 684      31.580  60.940  80.470  1.00  0.00           C
ATOM   1542  HA  ASP A 684      31.780  61.150  81.510  1.00  0.00           H
ATOM   1543  CB  ASP A 684      32.110  62.210  79.690  1.00  0.00           C
ATOM   1544  HB1 ASP A 684      31.440  63.090  79.600  1.00  0.00           H
ATOM   1545  HB2 ASP A 684      32.340  61.760  78.700  1.00  0.00           H
ATOM   1546  CG  ASP A 684      33.410  62.700  80.210  1.00  0.00           C
ATOM   1547  OD1 ASP A 684      33.730  62.600  81.430  1.00  0.00           O
ATOM   1548  OD2 ASP A 684      34.190  63.310  79.420  1.00  0.00           O
ATOM   1549  C   ASP A 684      30.080  60.890  80.430  1.00  0.00           C
ATOM   1550  O   ASP A 684      29.490  61.650  81.210  1.00  0.00           O
ATOM   1551  N   TYR A 685      29.430  60.070  79.620  1.00  0.00           N
ATOM   1552  HN  TYR A 685      29.970  59.600  78.920  1.00  0.00           H
ATOM   1553  CA  TYR A 685      28.000  59.960  79.620  1.00  0.00           C
ATOM   1554  HA  TYR A 685      27.560  60.700  80.270  1.00  0.00           H
ATOM   1555  CB  TYR A 685      27.430  60.210  78.160  1.00  0.00           C
ATOM   1556  HB1 TYR A 685      26.370  59.900  78.100  1.00  0.00           H
ATOM   1557  HB2 TYR A 685      28.070  59.650  77.440  1.00  0.00           H
ATOM   1558  CG  TYR A 685      27.340  61.730  77.780  1.00  0.00           C
ATOM   1559  CD1 TYR A 685      26.300  62.640  78.010  1.00  0.00           C
ATOM   1560  HD1 TYR A 685      25.450  62.250  78.530  1.00  0.00           H
ATOM   1561  CE1 TYR A 685      26.380  63.950  77.590  1.00  0.00           C
ATOM   1562  HE1 TYR A 685      25.620  64.690  77.790  1.00  0.00           H
ATOM   1563  CZ  TYR A 685      27.600  64.400  76.930  1.00  0.00           C
ATOM   1564  OH  TYR A 685      27.690  65.740  76.550  1.00  0.00           O
ATOM   1565  HH  TYR A 685      28.620  65.860  76.350  1.00  0.00           H
ATOM   1566  CD2 TYR A 685      28.470  62.130  77.140  1.00  0.00           C
ATOM   1567  HD2 TYR A 685      29.220  61.400  76.870  1.00  0.00           H
ATOM   1568  CE2 TYR A 685      28.630  63.430  76.700  1.00  0.00           C
ATOM   1569  HE2 TYR A 685      29.570  63.650  76.200  1.00  0.00           H
ATOM   1570  C   TYR A 685      27.520  58.660  80.070  1.00  0.00           C
ATOM   1571  O   TYR A 685      26.380  58.330  79.860  1.00  0.00           O
ATOM   1572  N   GLN A 686      28.260  57.860  80.740  1.00  0.00           N
ATOM   1573  HN  GLN A 686      29.210  58.130  80.870  1.00  0.00           H
ATOM   1574  CA  GLN A 686      27.830  56.640  81.430  1.00  0.00           C
ATOM   1575  HA  GLN A 686      28.730  56.330  81.950  1.00  0.00           H
ATOM   1576  CB  GLN A 686      26.730  56.940  82.490  1.00  0.00           C
ATOM   1577  HB1 GLN A 686      26.200  56.060  82.920  1.00  0.00           H
ATOM   1578  HB2 GLN A 686      25.900  57.500  81.990  1.00  0.00           H
ATOM   1579  CG  GLN A 686      27.210  57.940  83.580  1.00  0.00           C
ATOM   1580  HG1 GLN A 686      26.370  58.310  84.210  1.00  0.00           H
ATOM   1581  HG2 GLN A 686      27.680  58.850  83.150  1.00  0.00           H
ATOM   1582  CD  GLN A 686      28.290  57.390  84.500  1.00  0.00           C
ATOM   1583  OE1 GLN A 686      29.470  57.370  84.210  1.00  0.00           O
ATOM   1584  NE2 GLN A 686      27.930  56.760  85.630  1.00  0.00           N
ATOM   1585 HE21 GLN A 686      28.650  56.220  86.070  1.00  0.00           H
ATOM   1586 HE22 GLN A 686      27.020  56.820  86.030  1.00  0.00           H
ATOM   1587  C   GLN A 686      27.400  55.450  80.550  1.00  0.00           C
ATOM   1588  O   GLN A 686      26.560  54.620  80.960  1.00  0.00           O
ATOM   1589  N   LEU A 687      27.940  55.390  79.380  1.00  0.00           N
ATOM   1590  HN  LEU A 687      28.570  56.130  79.140  1.00  0.00           H
ATOM   1591  CA  LEU A 687      27.580  54.470  78.300  1.00  0.00           C
ATOM   1592  HA  LEU A 687      26.580  54.060  78.430  1.00  0.00           H
ATOM   1593  CB  LEU A 687      27.490  55.140  76.910  1.00  0.00           C
ATOM   1594  HB1 LEU A 687      27.210  54.390  76.140  1.00  0.00           H
ATOM   1595  HB2 LEU A 687      28.500  55.590  76.810  1.00  0.00           H
ATOM   1596  CG  LEU A 687      26.580  56.410  76.730  1.00  0.00           C
ATOM   1597  HG  LEU A 687      26.940  57.130  77.490  1.00  0.00           H
ATOM   1598  CD1 LEU A 687      26.770  57.090  75.380  1.00  0.00           C
ATOM   1599 HD11 LEU A 687      26.000  57.870  75.220  1.00  0.00           H
ATOM   1600 HD12 LEU A 687      26.680  56.410  74.510  1.00  0.00           H
ATOM   1601 HD13 LEU A 687      27.810  57.480  75.370  1.00  0.00           H
ATOM   1602  CD2 LEU A 687      25.120  56.030  77.050  1.00  0.00           C
ATOM   1603 HD21 LEU A 687      24.710  55.280  76.350  1.00  0.00           H
ATOM   1604 HD22 LEU A 687      24.510  56.960  76.970  1.00  0.00           H
ATOM   1605 HD23 LEU A 687      25.170  55.750  78.120  1.00  0.00           H
ATOM   1606  C   LEU A 687      28.590  53.310  78.300  1.00  0.00           C
ATOM   1607  O   LEU A 687      29.760  53.480  78.510  1.00  0.00           O
ATOM   1608  N   SER A 688      28.130  52.070  78.090  1.00  0.00           N
ATOM   1609  HN  SER A 688      27.160  51.810  78.120  1.00  0.00           H
ATOM   1610  CA  SER A 688      28.980  50.930  77.630  1.00  0.00           C
ATOM   1611  HA  SER A 688      29.780  50.740  78.330  1.00  0.00           H
ATOM   1612  CB  SER A 688      28.140  49.620  77.480  1.00  0.00           C
ATOM   1613  HB1 SER A 688      27.250  49.870  76.860  1.00  0.00           H
ATOM   1614  HB2 SER A 688      27.730  49.270  78.450  1.00  0.00           H
ATOM   1615  OG  SER A 688      28.860  48.520  76.920  1.00  0.00           O
ATOM   1616  HG1 SER A 688      29.460  48.180  77.590  1.00  0.00           H
ATOM   1617  C   SER A 688      29.630  51.130  76.240  1.00  0.00           C
ATOM   1618  O   SER A 688      28.950  51.100  75.170  1.00  0.00           O
ATOM   1619  N   TYR A 689      30.940  51.370  76.190  1.00  0.00           N
ATOM   1620  HN  TYR A 689      31.260  51.370  77.120  1.00  0.00           H
ATOM   1621  CA  TYR A 689      31.820  51.420  75.060  1.00  0.00           C
ATOM   1622  HA  TYR A 689      31.690  52.300  74.460  1.00  0.00           H
ATOM   1623  CB  TYR A 689      33.230  51.830  75.630  1.00  0.00           C
ATOM   1624  HB1 TYR A 689      33.430  51.230  76.540  1.00  0.00           H
ATOM   1625  HB2 TYR A 689      33.250  52.840  76.110  1.00  0.00           H
ATOM   1626  CG  TYR A 689      34.460  51.680  74.760  1.00  0.00           C
ATOM   1627  CD1 TYR A 689      34.640  52.430  73.590  1.00  0.00           C
ATOM   1628  HD1 TYR A 689      33.900  53.120  73.200  1.00  0.00           H
ATOM   1629  CE1 TYR A 689      35.740  52.190  72.770  1.00  0.00           C
ATOM   1630  HE1 TYR A 689      35.840  52.760  71.850  1.00  0.00           H
ATOM   1631  CZ  TYR A 689      36.700  51.290  73.160  1.00  0.00           C
ATOM   1632  OH  TYR A 689      37.770  51.130  72.310  1.00  0.00           O
ATOM   1633  HH  TYR A 689      37.520  51.460  71.440  1.00  0.00           H
ATOM   1634  CD2 TYR A 689      35.480  50.670  75.100  1.00  0.00           C
ATOM   1635  HD2 TYR A 689      35.380  50.210  76.080  1.00  0.00           H
ATOM   1636  CE2 TYR A 689      36.610  50.590  74.370  1.00  0.00           C
ATOM   1637  HE2 TYR A 689      37.490  50.020  74.630  1.00  0.00           H
ATOM   1638  C   TYR A 689      31.910  50.140  74.160  1.00  0.00           C
ATOM   1639  O   TYR A 689      31.860  50.180  72.910  1.00  0.00           O
ATOM   1640  N   LEU A 690      31.960  48.990  74.800  1.00  0.00           N
ATOM   1641  HN  LEU A 690      32.110  49.020  75.780  1.00  0.00           H
ATOM   1642  CA  LEU A 690      31.900  47.720  74.090  1.00  0.00           C
ATOM   1643  HA  LEU A 690      32.820  47.570  73.540  1.00  0.00           H
ATOM   1644  CB  LEU A 690      32.030  46.470  75.040  1.00  0.00           C
ATOM   1645  HB1 LEU A 690      31.940  45.620  74.330  1.00  0.00           H
ATOM   1646  HB2 LEU A 690      31.240  46.380  75.810  1.00  0.00           H
ATOM   1647  CG  LEU A 690      33.490  46.430  75.810  1.00  0.00           C
ATOM   1648  HG  LEU A 690      33.430  47.090  76.690  1.00  0.00           H
ATOM   1649  CD1 LEU A 690      33.500  44.900  76.290  1.00  0.00           C
ATOM   1650 HD11 LEU A 690      33.640  44.360  75.330  1.00  0.00           H
ATOM   1651 HD12 LEU A 690      32.500  44.520  76.630  1.00  0.00           H
ATOM   1652 HD13 LEU A 690      34.310  44.590  76.980  1.00  0.00           H
ATOM   1653  CD2 LEU A 690      34.690  46.820  75.050  1.00  0.00           C
ATOM   1654 HD21 LEU A 690      35.600  46.800  75.710  1.00  0.00           H
ATOM   1655 HD22 LEU A 690      34.720  47.890  74.750  1.00  0.00           H
ATOM   1656 HD23 LEU A 690      34.830  46.180  74.150  1.00  0.00           H
ATOM   1657  C   LEU A 690      30.710  47.560  73.230  1.00  0.00           C
ATOM   1658  O   LEU A 690      30.760  47.130  72.030  1.00  0.00           O
ATOM   1659  N   SER A 691      29.480  47.910  73.760  1.00  0.00           N
ATOM   1660  HN  SER A 691      29.510  48.300  74.680  1.00  0.00           H
ATOM   1661  CA  SER A 691      28.260  47.850  73.010  1.00  0.00           C
ATOM   1662  HA  SER A 691      28.060  46.900  72.540  1.00  0.00           H
ATOM   1663  CB  SER A 691      27.130  48.190  74.080  1.00  0.00           C
ATOM   1664  HB1 SER A 691      27.260  49.210  74.510  1.00  0.00           H
ATOM   1665  HB2 SER A 691      27.360  47.540  74.940  1.00  0.00           H
ATOM   1666  OG  SER A 691      25.800  48.060  73.600  1.00  0.00           O
ATOM   1667  HG1 SER A 691      25.640  47.110  73.670  1.00  0.00           H
ATOM   1668  C   SER A 691      28.170  48.950  71.960  1.00  0.00           C
ATOM   1669  O   SER A 691      27.960  48.670  70.810  1.00  0.00           O
ATOM   1670  N   LEU A 692      28.420  50.230  72.300  1.00  0.00           N
ATOM   1671  HN  LEU A 692      28.620  50.530  73.230  1.00  0.00           H
ATOM   1672  CA  LEU A 692      28.260  51.350  71.360  1.00  0.00           C
ATOM   1673  HA  LEU A 692      27.250  51.260  70.990  1.00  0.00           H
ATOM   1674  CB  LEU A 692      28.460  52.740  71.970  1.00  0.00           C
ATOM   1675  HB1 LEU A 692      29.500  52.900  72.320  1.00  0.00           H
ATOM   1676  HB2 LEU A 692      27.750  52.750  72.820  1.00  0.00           H
ATOM   1677  CG  LEU A 692      28.160  53.980  71.060  1.00  0.00           C
ATOM   1678  HG  LEU A 692      28.790  53.720  70.180  1.00  0.00           H
ATOM   1679  CD1 LEU A 692      26.750  53.910  70.450  1.00  0.00           C
ATOM   1680 HD11 LEU A 692      26.040  54.570  70.990  1.00  0.00           H
ATOM   1681 HD12 LEU A 692      26.330  52.880  70.440  1.00  0.00           H
ATOM   1682 HD13 LEU A 692      26.710  54.320  69.420  1.00  0.00           H
ATOM   1683  CD2 LEU A 692      28.370  55.310  71.690  1.00  0.00           C
ATOM   1684 HD21 LEU A 692      29.470  55.410  71.830  1.00  0.00           H
ATOM   1685 HD22 LEU A 692      27.770  55.440  72.610  1.00  0.00           H
ATOM   1686 HD23 LEU A 692      28.140  56.160  71.010  1.00  0.00           H
ATOM   1687  C   LEU A 692      29.220  51.220  70.180  1.00  0.00           C
ATOM   1688  O   LEU A 692      28.750  51.440  69.050  1.00  0.00           O
ATOM   1689  N   ARG A 693      30.520  50.740  70.440  1.00  0.00           N
ATOM   1690  HN  ARG A 693      30.910  50.600  71.350  1.00  0.00           H
ATOM   1691  CA  ARG A 693      31.350  50.420  69.390  1.00  0.00           C
ATOM   1692  HA  ARG A 693      31.550  51.300  68.790  1.00  0.00           H
ATOM   1693  CB  ARG A 693      32.710  50.080  69.910  1.00  0.00           C
ATOM   1694  HB1 ARG A 693      32.870  49.040  70.270  1.00  0.00           H
ATOM   1695  HB2 ARG A 693      32.910  50.830  70.710  1.00  0.00           H
ATOM   1696  CG  ARG A 693      33.770  50.360  68.800  1.00  0.00           C
ATOM   1697  HG1 ARG A 693      33.810  51.450  68.610  1.00  0.00           H
ATOM   1698  HG2 ARG A 693      33.480  49.950  67.810  1.00  0.00           H
ATOM   1699  CD  ARG A 693      35.220  49.750  68.960  1.00  0.00           C
ATOM   1700  HD1 ARG A 693      35.500  49.850  70.040  1.00  0.00           H
ATOM   1701  HD2 ARG A 693      35.870  50.300  68.250  1.00  0.00           H
ATOM   1702  NE  ARG A 693      35.120  48.250  68.600  1.00  0.00           N
ATOM   1703  HE  ARG A 693      34.260  47.780  68.770  1.00  0.00           H
ATOM   1704  CZ  ARG A 693      35.990  47.570  67.970  1.00  0.00           C
ATOM   1705  NH1 ARG A 693      37.170  47.980  67.570  1.00  0.00           N
ATOM   1706 HH11 ARG A 693      37.470  47.650  66.680  1.00  0.00           H
ATOM   1707 HH12 ARG A 693      37.510  48.850  67.900  1.00  0.00           H
ATOM   1708  NH2 ARG A 693      35.650  46.390  67.510  1.00  0.00           N
ATOM   1709 HH21 ARG A 693      34.860  46.060  68.020  1.00  0.00           H
ATOM   1710 HH22 ARG A 693      36.350  45.740  67.230  1.00  0.00           H
ATOM   1711  C   ARG A 693      30.830  49.430  68.450  1.00  0.00           C
ATOM   1712  O   ARG A 693      30.850  49.670  67.270  1.00  0.00           O
ATOM   1713  N   THR A 694      30.290  48.340  68.960  1.00  0.00           N
ATOM   1714  HN  THR A 694      30.170  48.340  69.950  1.00  0.00           H
ATOM   1715  CA  THR A 694      29.650  47.200  68.190  1.00  0.00           C
ATOM   1716  HA  THR A 694      30.370  46.750  67.530  1.00  0.00           H
ATOM   1717  CB  THR A 694      29.200  46.130  69.140  1.00  0.00           C
ATOM   1718  HB  THR A 694      28.540  46.560  69.920  1.00  0.00           H
ATOM   1719  OG1 THR A 694      30.320  45.470  69.730  1.00  0.00           O
ATOM   1720  HG1 THR A 694      30.790  46.010  70.370  1.00  0.00           H
ATOM   1721  CG2 THR A 694      28.260  44.980  68.380  1.00  0.00           C
ATOM   1722 HG21 THR A 694      28.590  44.730  67.350  1.00  0.00           H
ATOM   1723 HG22 THR A 694      27.210  45.320  68.360  1.00  0.00           H
ATOM   1724 HG23 THR A 694      28.380  44.070  69.000  1.00  0.00           H
ATOM   1725  C   THR A 694      28.470  47.750  67.370  1.00  0.00           C
ATOM   1726  O   THR A 694      28.350  47.410  66.160  1.00  0.00           O
ATOM   1727  N   SER A 695      27.580  48.690  67.880  1.00  0.00           N
ATOM   1728  HN  SER A 695      27.710  49.050  68.790  1.00  0.00           H
ATOM   1729  CA  SER A 695      26.520  49.260  67.090  1.00  0.00           C
ATOM   1730  HA  SER A 695      26.060  48.360  66.700  1.00  0.00           H
ATOM   1731  CB  SER A 695      25.540  50.120  68.030  1.00  0.00           C
ATOM   1732  HB1 SER A 695      26.030  50.970  68.550  1.00  0.00           H
ATOM   1733  HB2 SER A 695      25.290  49.370  68.810  1.00  0.00           H
ATOM   1734  OG  SER A 695      24.400  50.500  67.280  1.00  0.00           O
ATOM   1735  HG1 SER A 695      23.680  50.710  67.870  1.00  0.00           H
ATOM   1736  C   SER A 695      26.980  50.170  65.940  1.00  0.00           C
ATOM   1737  O   SER A 695      26.480  50.090  64.830  1.00  0.00           O
ATOM   1738  N   ILE A 696      28.070  50.880  66.180  1.00  0.00           N
ATOM   1739  HN  ILE A 696      28.500  50.930  67.080  1.00  0.00           H
ATOM   1740  CA  ILE A 696      28.790  51.650  65.130  1.00  0.00           C
ATOM   1741  HA  ILE A 696      28.030  52.190  64.590  1.00  0.00           H
ATOM   1742  CB  ILE A 696      29.740  52.710  65.800  1.00  0.00           C
ATOM   1743  HB  ILE A 696      30.370  52.170  66.540  1.00  0.00           H
ATOM   1744  CG2 ILE A 696      30.700  53.350  64.760  1.00  0.00           C
ATOM   1745 HG21 ILE A 696      31.430  52.560  64.470  1.00  0.00           H
ATOM   1746 HG22 ILE A 696      31.220  54.220  65.190  1.00  0.00           H
ATOM   1747 HG23 ILE A 696      30.170  53.580  63.820  1.00  0.00           H
ATOM   1748  CG1 ILE A 696      28.990  53.860  66.520  1.00  0.00           C
ATOM   1749 HG11 ILE A 696      28.030  53.480  66.940  1.00  0.00           H
ATOM   1750 HG12 ILE A 696      28.780  54.630  65.740  1.00  0.00           H
ATOM   1751  CD  ILE A 696      29.760  54.470  67.690  1.00  0.00           C
ATOM   1752  HD1 ILE A 696      30.010  53.740  68.500  1.00  0.00           H
ATOM   1753  HD2 ILE A 696      29.280  55.390  68.080  1.00  0.00           H
ATOM   1754  HD3 ILE A 696      30.750  54.810  67.320  1.00  0.00           H
ATOM   1755  C   ILE A 696      29.470  50.780  64.140  1.00  0.00           C
ATOM   1756  O   ILE A 696      29.570  51.110  62.980  1.00  0.00           O
ATOM   1757  N   GLY A 697      30.010  49.580  64.490  1.00  0.00           N
ATOM   1758  HN  GLY A 697      30.230  49.540  65.460  1.00  0.00           H
ATOM   1759  CA  GLY A 697      30.370  48.500  63.610  1.00  0.00           C
ATOM   1760  HA1 GLY A 697      30.630  47.690  64.270  1.00  0.00           H
ATOM   1761  HA2 GLY A 697      31.250  48.710  63.020  1.00  0.00           H
ATOM   1762  C   GLY A 697      29.310  47.920  62.750  1.00  0.00           C
ATOM   1763  O   GLY A 697      29.530  47.640  61.600  1.00  0.00           O
ATOM   1764  N   LEU A 698      28.160  47.600  63.290  1.00  0.00           N
ATOM   1765  HN  LEU A 698      28.140  47.830  64.260  1.00  0.00           H
ATOM   1766  CA  LEU A 698      26.940  47.250  62.520  1.00  0.00           C
ATOM   1767  HA  LEU A 698      27.240  46.500  61.800  1.00  0.00           H
ATOM   1768  CB  LEU A 698      25.870  46.590  63.490  1.00  0.00           C
ATOM   1769  HB1 LEU A 698      25.010  46.250  62.870  1.00  0.00           H
ATOM   1770  HB2 LEU A 698      25.530  47.420  64.160  1.00  0.00           H
ATOM   1771  CG  LEU A 698      26.460  45.380  64.270  1.00  0.00           C
ATOM   1772  HG  LEU A 698      27.470  45.640  64.650  1.00  0.00           H
ATOM   1773  CD1 LEU A 698      25.540  45.150  65.470  1.00  0.00           C
ATOM   1774 HD11 LEU A 698      24.560  44.680  65.260  1.00  0.00           H
ATOM   1775 HD12 LEU A 698      25.260  46.130  65.900  1.00  0.00           H
ATOM   1776 HD13 LEU A 698      26.020  44.520  66.250  1.00  0.00           H
ATOM   1777  CD2 LEU A 698      26.560  44.090  63.420  1.00  0.00           C
ATOM   1778 HD21 LEU A 698      26.820  43.300  64.140  1.00  0.00           H
ATOM   1779 HD22 LEU A 698      27.260  44.250  62.570  1.00  0.00           H
ATOM   1780 HD23 LEU A 698      25.540  43.780  63.110  1.00  0.00           H
ATOM   1781  C   LEU A 698      26.450  48.280  61.600  1.00  0.00           C
ATOM   1782  O   LEU A 698      26.220  48.020  60.470  1.00  0.00           O
ATOM   1783  N   TRP A 699      26.410  49.590  61.980  1.00  0.00           N
ATOM   1784  HN  TRP A 699      26.590  49.860  62.920  1.00  0.00           H
ATOM   1785  CA  TRP A 699      26.080  50.650  61.050  1.00  0.00           C
ATOM   1786  HA  TRP A 699      25.200  50.300  60.520  1.00  0.00           H
ATOM   1787  CB  TRP A 699      25.750  52.000  61.800  1.00  0.00           C
ATOM   1788  HB1 TRP A 699      25.920  52.870  61.120  1.00  0.00           H
ATOM   1789  HB2 TRP A 699      26.420  52.210  62.660  1.00  0.00           H
ATOM   1790  CG  TRP A 699      24.350  52.000  62.420  1.00  0.00           C
ATOM   1791  CD1 TRP A 699      23.990  51.960  63.700  1.00  0.00           C
ATOM   1792  HD1 TRP A 699      24.600  51.690  64.560  1.00  0.00           H
ATOM   1793  NE1 TRP A 699      22.610  52.230  63.780  1.00  0.00           N
ATOM   1794  HE1 TRP A 699      22.090  52.420  64.590  1.00  0.00           H
ATOM   1795  CE2 TRP A 699      22.080  52.310  62.590  1.00  0.00           C
ATOM   1796  CD2 TRP A 699      23.090  52.160  61.640  1.00  0.00           C
ATOM   1797  CE3 TRP A 699      22.790  52.280  60.240  1.00  0.00           C
ATOM   1798  HE3 TRP A 699      23.610  52.150  59.550  1.00  0.00           H
ATOM   1799  CZ3 TRP A 699      21.480  52.460  59.830  1.00  0.00           C
ATOM   1800  HZ3 TRP A 699      21.170  52.400  58.800  1.00  0.00           H
ATOM   1801  CZ2 TRP A 699      20.720  52.450  62.220  1.00  0.00           C
ATOM   1802  HZ2 TRP A 699      19.870  52.490  62.890  1.00  0.00           H
ATOM   1803  CH2 TRP A 699      20.450  52.490  60.780  1.00  0.00           C
ATOM   1804  HH2 TRP A 699      19.400  52.420  60.520  1.00  0.00           H
ATOM   1805  C   TRP A 699      27.120  50.840  59.970  1.00  0.00           C
ATOM   1806  O   TRP A 699      26.810  51.200  58.870  1.00  0.00           O
ATOM   1807  N   THR A 700      28.420  50.620  60.320  1.00  0.00           N
ATOM   1808  HN  THR A 700      28.630  50.490  61.290  1.00  0.00           H
ATOM   1809  CA  THR A 700      29.540  50.830  59.440  1.00  0.00           C
ATOM   1810  HA  THR A 700      29.430  51.780  58.930  1.00  0.00           H
ATOM   1811  CB  THR A 700      30.880  50.990  60.110  1.00  0.00           C
ATOM   1812  HB  THR A 700      31.010  50.110  60.780  1.00  0.00           H
ATOM   1813  OG1 THR A 700      30.860  52.180  60.860  1.00  0.00           O
ATOM   1814  HG1 THR A 700      30.400  52.030  61.690  1.00  0.00           H
ATOM   1815  CG2 THR A 700      32.080  51.250  59.180  1.00  0.00           C
ATOM   1816 HG21 THR A 700      32.170  50.670  58.230  1.00  0.00           H
ATOM   1817 HG22 THR A 700      32.970  51.230  59.830  1.00  0.00           H
ATOM   1818 HG23 THR A 700      31.990  52.290  58.790  1.00  0.00           H
ATOM   1819  C   THR A 700      29.590  49.720  58.390  1.00  0.00           C
ATOM   1820  O   THR A 700      29.560  49.900  57.140  1.00  0.00           O
ATOM   1821  N   SER A 701      29.600  48.490  58.900  1.00  0.00           N
ATOM   1822  HN  SER A 701      29.410  48.290  59.860  1.00  0.00           H
ATOM   1823  CA  SER A 701      29.610  47.300  58.010  1.00  0.00           C
ATOM   1824  HA  SER A 701      30.550  47.220  57.480  1.00  0.00           H
ATOM   1825  CB  SER A 701      29.730  46.010  58.840  1.00  0.00           C
ATOM   1826  HB1 SER A 701      30.750  45.990  59.290  1.00  0.00           H
ATOM   1827  HB2 SER A 701      29.610  45.120  58.180  1.00  0.00           H
ATOM   1828  OG  SER A 701      28.680  45.940  59.840  1.00  0.00           O
ATOM   1829  HG1 SER A 701      29.000  46.460  60.580  1.00  0.00           H
ATOM   1830  C   SER A 701      28.430  47.260  57.050  1.00  0.00           C
ATOM   1831  O   SER A 701      28.660  46.880  55.870  1.00  0.00           O
ATOM   1832  N   PHE A 702      27.200  47.610  57.470  1.00  0.00           N
ATOM   1833  HN  PHE A 702      27.210  47.790  58.450  1.00  0.00           H
ATOM   1834  CA  PHE A 702      25.990  47.910  56.740  1.00  0.00           C
ATOM   1835  HA  PHE A 702      25.670  46.980  56.280  1.00  0.00           H
ATOM   1836  CB  PHE A 702      24.790  48.410  57.620  1.00  0.00           C
ATOM   1837  HB1 PHE A 702      24.990  49.350  58.190  1.00  0.00           H
ATOM   1838  HB2 PHE A 702      24.600  47.640  58.410  1.00  0.00           H
ATOM   1839  CG  PHE A 702      23.540  48.470  56.790  1.00  0.00           C
ATOM   1840  CD1 PHE A 702      23.090  47.310  56.170  1.00  0.00           C
ATOM   1841  HD1 PHE A 702      23.640  46.390  56.070  1.00  0.00           H
ATOM   1842  CE1 PHE A 702      21.860  47.410  55.430  1.00  0.00           C
ATOM   1843  HE1 PHE A 702      21.390  46.530  55.000  1.00  0.00           H
ATOM   1844  CZ  PHE A 702      21.100  48.560  55.430  1.00  0.00           C
ATOM   1845  HZ  PHE A 702      20.040  48.610  55.210  1.00  0.00           H
ATOM   1846  CD2 PHE A 702      22.860  49.680  56.780  1.00  0.00           C
ATOM   1847  HD2 PHE A 702      23.250  50.530  57.310  1.00  0.00           H
ATOM   1848  CE2 PHE A 702      21.630  49.680  56.120  1.00  0.00           C
ATOM   1849  HE2 PHE A 702      20.890  50.450  56.160  1.00  0.00           H
ATOM   1850  C   PHE A 702      26.180  48.910  55.580  1.00  0.00           C
ATOM   1851  O   PHE A 702      26.120  48.460  54.410  1.00  0.00           O
ATOM   1852  N   LEU A 703      26.470  50.180  55.780  1.00  0.00           N
ATOM   1853  HN  LEU A 703      26.540  50.390  56.750  1.00  0.00           H
ATOM   1854  CA  LEU A 703      26.770  51.260  54.880  1.00  0.00           C
ATOM   1855  HA  LEU A 703      25.880  51.430  54.280  1.00  0.00           H
ATOM   1856  CB  LEU A 703      26.990  52.610  55.610  1.00  0.00           C
ATOM   1857  HB1 LEU A 703      27.490  53.390  54.990  1.00  0.00           H
ATOM   1858  HB2 LEU A 703      27.750  52.350  56.380  1.00  0.00           H
ATOM   1859  CG  LEU A 703      25.690  53.180  56.290  1.00  0.00           C
ATOM   1860  HG  LEU A 703      25.330  52.290  56.840  1.00  0.00           H
ATOM   1861  CD1 LEU A 703      25.910  54.210  57.370  1.00  0.00           C
ATOM   1862 HD11 LEU A 703      26.750  53.980  58.050  1.00  0.00           H
ATOM   1863 HD12 LEU A 703      24.970  54.470  57.900  1.00  0.00           H
ATOM   1864 HD13 LEU A 703      26.280  55.170  56.930  1.00  0.00           H
ATOM   1865  CD2 LEU A 703      24.570  53.470  55.270  1.00  0.00           C
ATOM   1866 HD21 LEU A 703      24.220  52.530  54.800  1.00  0.00           H
ATOM   1867 HD22 LEU A 703      25.050  54.090  54.480  1.00  0.00           H
ATOM   1868 HD23 LEU A 703      23.690  53.980  55.710  1.00  0.00           H
ATOM   1869  C   LEU A 703      28.000  51.030  53.980  1.00  0.00           C
ATOM   1870  O   LEU A 703      28.170  51.520  52.860  1.00  0.00           O
ATOM   1871  N   CYS A 704      29.020  50.300  54.400  1.00  0.00           N
ATOM   1872  HN  CYS A 704      29.060  50.130  55.380  1.00  0.00           H
ATOM   1873  CA  CYS A 704      30.080  49.710  53.540  1.00  0.00           C
ATOM   1874  HA  CYS A 704      30.560  50.520  53.000  1.00  0.00           H
ATOM   1875  CB  CYS A 704      31.110  49.040  54.420  1.00  0.00           C
ATOM   1876  HB1 CYS A 704      30.650  48.110  54.800  1.00  0.00           H
ATOM   1877  HB2 CYS A 704      31.380  49.600  55.340  1.00  0.00           H
ATOM   1878  SG  CYS A 704      32.730  48.730  53.490  1.00  0.00           S
ATOM   1879  HG1 CYS A 704      32.280  47.860  52.590  1.00  0.00           H
ATOM   1880  C   CYS A 704      29.590  48.830  52.440  1.00  0.00           C
ATOM   1881  O   CYS A 704      30.030  48.930  51.290  1.00  0.00           O
ATOM   1882  N   ILE A 705      28.630  47.910  52.750  1.00  0.00           N
ATOM   1883  HN  ILE A 705      28.270  47.820  53.680  1.00  0.00           H
ATOM   1884  CA  ILE A 705      27.890  47.080  51.720  1.00  0.00           C
ATOM   1885  HA  ILE A 705      28.650  46.700  51.050  1.00  0.00           H
ATOM   1886  CB  ILE A 705      27.400  45.810  52.290  1.00  0.00           C
ATOM   1887  HB  ILE A 705      27.210  46.070  53.360  1.00  0.00           H
ATOM   1888  CG2 ILE A 705      26.110  45.360  51.540  1.00  0.00           C
ATOM   1889 HG21 ILE A 705      25.880  44.330  51.910  1.00  0.00           H
ATOM   1890 HG22 ILE A 705      26.200  45.540  50.450  1.00  0.00           H
ATOM   1891 HG23 ILE A 705      25.370  46.100  51.940  1.00  0.00           H
ATOM   1892  CG1 ILE A 705      28.450  44.650  52.200  1.00  0.00           C
ATOM   1893 HG11 ILE A 705      28.860  44.540  51.170  1.00  0.00           H
ATOM   1894 HG12 ILE A 705      27.930  43.720  52.520  1.00  0.00           H
ATOM   1895  CD  ILE A 705      29.680  44.880  53.110  1.00  0.00           C
ATOM   1896  HD1 ILE A 705      30.350  45.690  52.750  1.00  0.00           H
ATOM   1897  HD2 ILE A 705      30.340  43.990  53.110  1.00  0.00           H
ATOM   1898  HD3 ILE A 705      29.320  45.000  54.150  1.00  0.00           H
ATOM   1899  C   ILE A 705      26.910  47.900  50.820  1.00  0.00           C
ATOM   1900  O   ILE A 705      26.750  47.750  49.620  1.00  0.00           O
ATOM   1901  N   VAL A 706      26.310  48.960  51.390  1.00  0.00           N
ATOM   1902  HN  VAL A 706      26.540  49.070  52.360  1.00  0.00           H
ATOM   1903  CA  VAL A 706      25.490  49.850  50.560  1.00  0.00           C
ATOM   1904  HA  VAL A 706      24.770  49.260  50.010  1.00  0.00           H
ATOM   1905  CB  VAL A 706      24.870  50.990  51.430  1.00  0.00           C
ATOM   1906  HB  VAL A 706      25.700  51.500  51.960  1.00  0.00           H
ATOM   1907  CG1 VAL A 706      24.100  51.940  50.500  1.00  0.00           C
ATOM   1908 HG11 VAL A 706      23.260  51.410  50.000  1.00  0.00           H
ATOM   1909 HG12 VAL A 706      24.700  52.480  49.740  1.00  0.00           H
ATOM   1910 HG13 VAL A 706      23.690  52.810  51.050  1.00  0.00           H
ATOM   1911  CG2 VAL A 706      23.830  50.540  52.580  1.00  0.00           C
ATOM   1912 HG21 VAL A 706      23.490  51.500  53.010  1.00  0.00           H
ATOM   1913 HG22 VAL A 706      24.410  49.960  53.330  1.00  0.00           H
ATOM   1914 HG23 VAL A 706      23.000  49.920  52.150  1.00  0.00           H
ATOM   1915  C   VAL A 706      26.460  50.540  49.500  1.00  0.00           C
ATOM   1916  O   VAL A 706      26.170  50.700  48.340  1.00  0.00           O
ATOM   1917  N   LEU A 707      27.720  50.850  49.800  1.00  0.00           N
ATOM   1918  HN  LEU A 707      27.900  50.880  50.780  1.00  0.00           H
ATOM   1919  CA  LEU A 707      28.690  51.400  48.850  1.00  0.00           C
ATOM   1920  HA  LEU A 707      28.220  52.140  48.230  1.00  0.00           H
ATOM   1921  CB  LEU A 707      29.970  52.000  49.540  1.00  0.00           C
ATOM   1922  HB1 LEU A 707      30.830  52.020  48.840  1.00  0.00           H
ATOM   1923  HB2 LEU A 707      30.330  51.300  50.330  1.00  0.00           H
ATOM   1924  CG  LEU A 707      29.620  53.310  50.260  1.00  0.00           C
ATOM   1925  HG  LEU A 707      28.630  53.460  50.720  1.00  0.00           H
ATOM   1926  CD1 LEU A 707      30.710  53.510  51.360  1.00  0.00           C
ATOM   1927 HD11 LEU A 707      30.660  54.580  51.680  1.00  0.00           H
ATOM   1928 HD12 LEU A 707      31.750  53.290  51.070  1.00  0.00           H
ATOM   1929 HD13 LEU A 707      30.480  52.840  52.220  1.00  0.00           H
ATOM   1930  CD2 LEU A 707      29.630  54.400  49.200  1.00  0.00           C
ATOM   1931 HD21 LEU A 707      30.620  54.430  48.690  1.00  0.00           H
ATOM   1932 HD22 LEU A 707      29.310  55.390  49.590  1.00  0.00           H
ATOM   1933 HD23 LEU A 707      28.880  54.180  48.410  1.00  0.00           H
ATOM   1934  C   LEU A 707      29.080  50.380  47.840  1.00  0.00           C
ATOM   1935  O   LEU A 707      29.390  50.790  46.730  1.00  0.00           O
ATOM   1936  N   VAL A 708      29.190  49.020  48.100  1.00  0.00           N
ATOM   1937  HN  VAL A 708      29.000  48.820  49.060  1.00  0.00           H
ATOM   1938  CA  VAL A 708      29.220  47.980  47.030  1.00  0.00           C
ATOM   1939  HA  VAL A 708      30.140  48.160  46.490  1.00  0.00           H
ATOM   1940  CB  VAL A 708      29.370  46.620  47.770  1.00  0.00           C
ATOM   1941  HB  VAL A 708      28.530  46.410  48.470  1.00  0.00           H
ATOM   1942  CG1 VAL A 708      29.340  45.360  46.920  1.00  0.00           C
ATOM   1943 HG11 VAL A 708      28.430  45.410  46.280  1.00  0.00           H
ATOM   1944 HG12 VAL A 708      29.350  44.540  47.670  1.00  0.00           H
ATOM   1945 HG13 VAL A 708      30.270  45.290  46.310  1.00  0.00           H
ATOM   1946  CG2 VAL A 708      30.620  46.480  48.640  1.00  0.00           C
ATOM   1947 HG21 VAL A 708      30.760  45.460  49.070  1.00  0.00           H
ATOM   1948 HG22 VAL A 708      30.610  47.230  49.450  1.00  0.00           H
ATOM   1949 HG23 VAL A 708      31.410  46.680  47.880  1.00  0.00           H
ATOM   1950  C   VAL A 708      28.110  47.970  46.120  1.00  0.00           C
ATOM   1951  O   VAL A 708      28.240  47.880  44.920  1.00  0.00           O
ATOM   1952  N   ALA A 709      26.950  48.090  46.660  1.00  0.00           N
ATOM   1953  HN  ALA A 709      26.950  48.060  47.660  1.00  0.00           H
ATOM   1954  CA  ALA A 709      25.660  48.040  45.900  1.00  0.00           C
ATOM   1955  HA  ALA A 709      25.790  47.140  45.290  1.00  0.00           H
ATOM   1956  CB  ALA A 709      24.400  47.930  46.820  1.00  0.00           C
ATOM   1957  HB1 ALA A 709      24.510  47.060  47.500  1.00  0.00           H
ATOM   1958  HB2 ALA A 709      23.480  47.700  46.250  1.00  0.00           H
ATOM   1959  HB3 ALA A 709      24.230  48.920  47.290  1.00  0.00           H
ATOM   1960  C   ALA A 709      25.590  49.230  44.940  1.00  0.00           C
ATOM   1961  O   ALA A 709      25.120  49.220  43.800  1.00  0.00           O
ATOM   1962  N   THR A 710      25.890  50.450  45.510  1.00  0.00           N
ATOM   1963  HN  THR A 710      26.090  50.410  46.490  1.00  0.00           H
ATOM   1964  CA  THR A 710      25.840  51.640  44.660  1.00  0.00           C
ATOM   1965  HA  THR A 710      25.070  51.520  43.910  1.00  0.00           H
ATOM   1966  CB  THR A 710      25.630  52.960  45.410  1.00  0.00           C
ATOM   1967  HB  THR A 710      25.640  53.810  44.690  1.00  0.00           H
ATOM   1968  OG1 THR A 710      26.690  53.240  46.310  1.00  0.00           O
ATOM   1969  HG1 THR A 710      26.620  52.640  47.060  1.00  0.00           H
ATOM   1970  CG2 THR A 710      24.270  52.920  46.130  1.00  0.00           C
ATOM   1971 HG21 THR A 710      23.490  52.840  45.350  1.00  0.00           H
ATOM   1972 HG22 THR A 710      24.020  53.850  46.700  1.00  0.00           H
ATOM   1973 HG23 THR A 710      24.200  52.090  46.860  1.00  0.00           H
ATOM   1974  C   THR A 710      27.130  51.800  43.820  1.00  0.00           C
ATOM   1975  O   THR A 710      28.200  51.350  44.100  1.00  0.00           O
ATOM   1976  N   ASP A 711      26.980  52.540  42.740  1.00  0.00           N
ATOM   1977  HN  ASP A 711      26.090  52.940  42.500  1.00  0.00           H
ATOM   1978  CA  ASP A 711      27.980  52.670  41.680  1.00  0.00           C
ATOM   1979  HA  ASP A 711      28.570  51.760  41.580  1.00  0.00           H
ATOM   1980  CB  ASP A 711      27.200  52.920  40.360  1.00  0.00           C
ATOM   1981  HB1 ASP A 711      27.950  53.280  39.620  1.00  0.00           H
ATOM   1982  HB2 ASP A 711      26.450  53.730  40.520  1.00  0.00           H
ATOM   1983  CG  ASP A 711      26.430  51.610  40.030  1.00  0.00           C
ATOM   1984  OD1 ASP A 711      25.440  51.770  39.250  1.00  0.00           O
ATOM   1985  OD2 ASP A 711      26.890  50.470  40.440  1.00  0.00           O
ATOM   1986  C   ASP A 711      28.970  53.750  42.060  1.00  0.00           C
ATOM   1987  O   ASP A 711      29.270  54.690  41.240  1.00  0.00           O
ATOM   1988  N   ALA A 712      29.650  53.610  43.210  1.00  0.00           N
ATOM   1989  HN  ALA A 712      29.370  52.920  43.870  1.00  0.00           H
ATOM   1990  CA  ALA A 712      30.500  54.520  43.880  1.00  0.00           C
ATOM   1991  HA  ALA A 712      30.310  55.500  43.470  1.00  0.00           H
ATOM   1992  CB  ALA A 712      30.330  54.390  45.430  1.00  0.00           C
ATOM   1993  HB1 ALA A 712      31.180  54.880  45.970  1.00  0.00           H
ATOM   1994  HB2 ALA A 712      30.190  53.370  45.840  1.00  0.00           H
ATOM   1995  HB3 ALA A 712      29.480  55.040  45.710  1.00  0.00           H
ATOM   1996  C   ALA A 712      31.950  54.160  43.490  1.00  0.00           C
ATOM   1997  O   ALA A 712      32.870  55.010  43.590  1.00  0.00           O
ATOM   1998  N   SER A 713      32.210  52.970  42.910  1.00  0.00           N
ATOM   1999  HN  SER A 713      31.480  52.320  42.770  1.00  0.00           H
ATOM   2000  CA  SER A 713      33.560  52.620  42.430  1.00  0.00           C
ATOM   2001  HA  SER A 713      34.280  53.100  43.070  1.00  0.00           H
ATOM   2002  CB  SER A 713      33.840  51.110  42.630  1.00  0.00           C
ATOM   2003  HB1 SER A 713      34.860  50.910  42.230  1.00  0.00           H
ATOM   2004  HB2 SER A 713      33.150  50.450  42.060  1.00  0.00           H
ATOM   2005  OG  SER A 713      33.690  50.760  44.050  1.00  0.00           O
ATOM   2006  HG1 SER A 713      32.770  50.630  44.290  1.00  0.00           H
ATOM   2007  C   SER A 713      33.630  52.930  40.930  1.00  0.00           C
ATOM   2008  O   SER A 713      34.710  52.860  40.380  1.00  0.00           O
ATOM   2009  N   SER A 714      32.450  53.300  40.300  1.00  0.00           N
ATOM   2010  HN  SER A 714      31.600  53.130  40.800  1.00  0.00           H
ATOM   2011  CA  SER A 714      32.390  53.910  38.980  1.00  0.00           C
ATOM   2012  HA  SER A 714      32.950  53.260  38.320  1.00  0.00           H
ATOM   2013  CB  SER A 714      30.990  54.000  38.440  1.00  0.00           C
ATOM   2014  HB1 SER A 714      30.810  54.670  37.580  1.00  0.00           H
ATOM   2015  HB2 SER A 714      30.270  54.350  39.210  1.00  0.00           H
ATOM   2016  OG  SER A 714      30.570  52.670  38.140  1.00  0.00           O
ATOM   2017  HG1 SER A 714      30.620  52.110  38.930  1.00  0.00           H
ATOM   2018  C   SER A 714      33.070  55.220  38.850  1.00  0.00           C
ATOM   2019  O   SER A 714      32.970  55.840  37.840  1.00  0.00           O
ATOM   2020  N   LEU A 715      33.610  55.830  39.930  1.00  0.00           N
ATOM   2021  HN  LEU A 715      33.720  55.280  40.750  1.00  0.00           H
ATOM   2022  CA  LEU A 715      34.180  57.210  40.010  1.00  0.00           C
ATOM   2023  HA  LEU A 715      33.870  57.700  39.090  1.00  0.00           H
ATOM   2024  CB  LEU A 715      33.470  57.840  41.200  1.00  0.00           C
ATOM   2025  HB1 LEU A 715      33.710  58.920  41.320  1.00  0.00           H
ATOM   2026  HB2 LEU A 715      33.770  57.290  42.120  1.00  0.00           H
ATOM   2027  CG  LEU A 715      31.930  57.780  41.080  1.00  0.00           C
ATOM   2028  HG  LEU A 715      31.650  56.710  41.000  1.00  0.00           H
ATOM   2029  CD1 LEU A 715      31.270  58.260  42.390  1.00  0.00           C
ATOM   2030 HD11 LEU A 715      31.350  59.360  42.550  1.00  0.00           H
ATOM   2031 HD12 LEU A 715      32.010  57.870  43.130  1.00  0.00           H
ATOM   2032 HD13 LEU A 715      30.270  57.870  42.660  1.00  0.00           H
ATOM   2033  CD2 LEU A 715      31.300  58.560  39.840  1.00  0.00           C
ATOM   2034 HD21 LEU A 715      31.440  59.660  39.830  1.00  0.00           H
ATOM   2035 HD22 LEU A 715      30.230  58.340  39.800  1.00  0.00           H
ATOM   2036 HD23 LEU A 715      31.830  58.140  38.950  1.00  0.00           H
ATOM   2037  C   LEU A 715      35.690  57.160  40.040  1.00  0.00           C
ATOM   2038  O   LEU A 715      36.350  58.190  40.180  1.00  0.00           O
ATOM   2039  N   VAL A 716      36.250  55.910  39.970  1.00  0.00           N
ATOM   2040  HN  VAL A 716      35.760  55.050  40.000  1.00  0.00           H
ATOM   2041  CA  VAL A 716      37.690  55.750  39.910  1.00  0.00           C
ATOM   2042  HA  VAL A 716      38.180  56.110  40.800  1.00  0.00           H
ATOM   2043  CB  VAL A 716      38.030  54.180  39.750  1.00  0.00           C
ATOM   2044  HB  VAL A 716      37.280  53.890  38.990  1.00  0.00           H
ATOM   2045  CG1 VAL A 716      39.400  53.960  39.140  1.00  0.00           C
ATOM   2046 HG11 VAL A 716      40.250  54.530  39.590  1.00  0.00           H
ATOM   2047 HG12 VAL A 716      39.230  54.250  38.080  1.00  0.00           H
ATOM   2048 HG13 VAL A 716      39.680  52.890  39.190  1.00  0.00           H
ATOM   2049  CG2 VAL A 716      37.850  53.430  41.080  1.00  0.00           C
ATOM   2050 HG21 VAL A 716      38.650  53.570  41.840  1.00  0.00           H
ATOM   2051 HG22 VAL A 716      37.620  52.380  40.820  1.00  0.00           H
ATOM   2052 HG23 VAL A 716      36.880  53.740  41.530  1.00  0.00           H
ATOM   2053  C   VAL A 716      38.400  56.620  38.890  1.00  0.00           C
ATOM   2054  O   VAL A 716      39.450  57.230  39.250  1.00  0.00           O
ATOM   2055  N   CYS A 717      37.840  56.800  37.750  1.00  0.00           N
ATOM   2056  HN  CYS A 717      37.060  56.240  37.470  1.00  0.00           H
ATOM   2057  CA  CYS A 717      38.270  57.780  36.760  1.00  0.00           C
ATOM   2058  HA  CYS A 717      39.110  57.390  36.200  1.00  0.00           H
ATOM   2059  CB  CYS A 717      37.160  57.960  35.740  1.00  0.00           C
ATOM   2060  HB1 CYS A 717      37.010  56.990  35.220  1.00  0.00           H
ATOM   2061  HB2 CYS A 717      37.490  58.730  35.000  1.00  0.00           H
ATOM   2062  SG  CYS A 717      35.510  58.360  36.390  1.00  0.00           S
ATOM   2063  HG1 CYS A 717      35.760  59.660  36.450  1.00  0.00           H
ATOM   2064  C   CYS A 717      38.620  59.210  37.380  1.00  0.00           C
ATOM   2065  O   CYS A 717      39.610  59.790  37.060  1.00  0.00           O
ATOM   2066  N   TYR A 718      37.820  59.750  38.270  1.00  0.00           N
ATOM   2067  HN  TYR A 718      37.200  59.100  38.700  1.00  0.00           H
ATOM   2068  CA  TYR A 718      38.060  61.120  38.830  1.00  0.00           C
ATOM   2069  HA  TYR A 718      38.470  61.750  38.060  1.00  0.00           H
ATOM   2070  CB  TYR A 718      36.720  61.680  39.320  1.00  0.00           C
ATOM   2071  HB1 TYR A 718      36.930  62.710  39.680  1.00  0.00           H
ATOM   2072  HB2 TYR A 718      36.390  61.110  40.220  1.00  0.00           H
ATOM   2073  CG  TYR A 718      35.670  61.820  38.280  1.00  0.00           C
ATOM   2074  CD1 TYR A 718      35.820  62.720  37.210  1.00  0.00           C
ATOM   2075  HD1 TYR A 718      36.760  63.240  37.160  1.00  0.00           H
ATOM   2076  CE1 TYR A 718      34.780  62.970  36.350  1.00  0.00           C
ATOM   2077  HE1 TYR A 718      34.810  63.740  35.600  1.00  0.00           H
ATOM   2078  CZ  TYR A 718      33.570  62.250  36.550  1.00  0.00           C
ATOM   2079  OH  TYR A 718      32.340  62.670  35.940  1.00  0.00           O
ATOM   2080  HH  TYR A 718      32.590  63.220  35.210  1.00  0.00           H
ATOM   2081  CD2 TYR A 718      34.460  61.090  38.370  1.00  0.00           C
ATOM   2082  HD2 TYR A 718      34.430  60.400  39.200  1.00  0.00           H
ATOM   2083  CE2 TYR A 718      33.350  61.340  37.560  1.00  0.00           C
ATOM   2084  HE2 TYR A 718      32.400  60.940  37.850  1.00  0.00           H
ATOM   2085  C   TYR A 718      39.130  61.280  39.890  1.00  0.00           C
ATOM   2086  O   TYR A 718      39.550  62.380  40.110  1.00  0.00           O
ATOM   2087  N   ILE A 719      39.500  60.190  40.640  1.00  0.00           N
ATOM   2088  HN  ILE A 719      39.170  59.280  40.410  1.00  0.00           H
ATOM   2089  CA  ILE A 719      40.480  60.250  41.630  1.00  0.00           C
ATOM   2090  HA  ILE A 719      40.240  61.010  42.360  1.00  0.00           H
ATOM   2091  CB  ILE A 719      40.450  58.920  42.460  1.00  0.00           C
ATOM   2092  HB  ILE A 719      40.920  58.040  41.950  1.00  0.00           H
ATOM   2093  CG2 ILE A 719      41.330  59.130  43.690  1.00  0.00           C
ATOM   2094 HG21 ILE A 719      42.340  59.520  43.420  1.00  0.00           H
ATOM   2095 HG22 ILE A 719      41.560  58.200  44.260  1.00  0.00           H
ATOM   2096 HG23 ILE A 719      40.870  59.780  44.460  1.00  0.00           H
ATOM   2097  CG1 ILE A 719      39.060  58.560  42.870  1.00  0.00           C
ATOM   2098 HG11 ILE A 719      38.410  58.410  41.980  1.00  0.00           H
ATOM   2099 HG12 ILE A 719      38.610  59.340  43.520  1.00  0.00           H
ATOM   2100  CD  ILE A 719      38.940  57.240  43.650  1.00  0.00           C
ATOM   2101  HD1 ILE A 719      37.900  56.950  43.900  1.00  0.00           H
ATOM   2102  HD2 ILE A 719      39.450  57.540  44.590  1.00  0.00           H
ATOM   2103  HD3 ILE A 719      39.470  56.410  43.150  1.00  0.00           H
ATOM   2104  C   ILE A 719      41.770  60.660  41.000  1.00  0.00           C
ATOM   2105  O   ILE A 719      42.430  61.620  41.450  1.00  0.00           O
ATOM   2106  N   THR A 720      42.170  60.040  39.910  1.00  0.00           N
ATOM   2107  HN  THR A 720      41.730  59.260  39.460  1.00  0.00           H
ATOM   2108  CA  THR A 720      43.340  60.500  39.140  1.00  0.00           C
ATOM   2109  HA  THR A 720      43.390  59.570  38.570  1.00  0.00           H
ATOM   2110  CB  THR A 720      42.940  61.520  38.040  1.00  0.00           C
ATOM   2111  HB  THR A 720      41.950  61.180  37.670  1.00  0.00           H
ATOM   2112  OG1 THR A 720      43.820  61.410  36.920  1.00  0.00           O
ATOM   2113  HG1 THR A 720      43.340  61.590  36.110  1.00  0.00           H
ATOM   2114  CG2 THR A 720      42.850  62.980  38.470  1.00  0.00           C
ATOM   2115 HG21 THR A 720      43.550  63.150  39.310  1.00  0.00           H
ATOM   2116 HG22 THR A 720      41.830  63.270  38.810  1.00  0.00           H
ATOM   2117 HG23 THR A 720      43.120  63.670  37.640  1.00  0.00           H
ATOM   2118  C   THR A 720      44.760  60.570  39.740  1.00  0.00           C
ATOM   2119  O   THR A 720      44.990  60.670  40.920  1.00  0.00           O
ATOM   2120  N   ARG A 721      45.760  60.490  38.860  1.00  0.00           N
ATOM   2121  HN  ARG A 721      45.480  60.650  37.910  1.00  0.00           H
ATOM   2122  CA  ARG A 721      47.120  60.650  39.140  1.00  0.00           C
ATOM   2123  HA  ARG A 721      47.240  59.880  39.890  1.00  0.00           H
ATOM   2124  CB  ARG A 721      47.980  60.290  37.940  1.00  0.00           C
ATOM   2125  HB1 ARG A 721      48.990  60.540  38.310  1.00  0.00           H
ATOM   2126  HB2 ARG A 721      47.700  60.950  37.080  1.00  0.00           H
ATOM   2127  CG  ARG A 721      47.760  58.830  37.530  1.00  0.00           C
ATOM   2128  HG1 ARG A 721      46.690  58.720  37.260  1.00  0.00           H
ATOM   2129  HG2 ARG A 721      48.000  58.230  38.440  1.00  0.00           H
ATOM   2130  CD  ARG A 721      48.660  58.270  36.360  1.00  0.00           C
ATOM   2131  HD1 ARG A 721      48.400  58.800  35.420  1.00  0.00           H
ATOM   2132  HD2 ARG A 721      48.440  57.190  36.240  1.00  0.00           H
ATOM   2133  NE  ARG A 721      50.060  58.480  36.830  1.00  0.00           N
ATOM   2134  HE  ARG A 721      50.280  58.620  37.790  1.00  0.00           H
ATOM   2135  CZ  ARG A 721      51.130  58.050  36.130  1.00  0.00           C
ATOM   2136  NH1 ARG A 721      51.150  57.850  34.870  1.00  0.00           N
ATOM   2137 HH11 ARG A 721      50.290  58.130  34.440  1.00  0.00           H
ATOM   2138 HH12 ARG A 721      52.010  57.720  34.380  1.00  0.00           H
ATOM   2139  NH2 ARG A 721      52.300  57.920  36.690  1.00  0.00           N
ATOM   2140 HH21 ARG A 721      52.280  58.000  37.690  1.00  0.00           H
ATOM   2141 HH22 ARG A 721      52.900  57.270  36.240  1.00  0.00           H
ATOM   2142  C   ARG A 721      47.580  61.980  39.920  1.00  0.00           C
ATOM   2143  O   ARG A 721      48.540  61.880  40.710  1.00  0.00           O
ATOM   2144  N   PHE A 722      46.930  63.150  39.850  1.00  0.00           N
ATOM   2145  HN  PHE A 722      46.160  63.280  39.230  1.00  0.00           H
ATOM   2146  CA  PHE A 722      47.130  64.330  40.710  1.00  0.00           C
ATOM   2147  HA  PHE A 722      48.080  64.820  40.550  1.00  0.00           H
ATOM   2148  CB  PHE A 722      46.080  65.430  40.370  1.00  0.00           C
ATOM   2149  HB1 PHE A 722      45.080  65.050  40.650  1.00  0.00           H
ATOM   2150  HB2 PHE A 722      46.140  65.650  39.280  1.00  0.00           H
ATOM   2151  CG  PHE A 722      46.390  66.790  41.050  1.00  0.00           C
ATOM   2152  CD1 PHE A 722      47.180  67.760  40.460  1.00  0.00           C
ATOM   2153  HD1 PHE A 722      47.620  67.630  39.490  1.00  0.00           H
ATOM   2154  CE1 PHE A 722      47.320  69.060  41.010  1.00  0.00           C
ATOM   2155  HE1 PHE A 722      47.980  69.770  40.520  1.00  0.00           H
ATOM   2156  CZ  PHE A 722      46.630  69.390  42.190  1.00  0.00           C
ATOM   2157  HZ  PHE A 722      46.640  70.380  42.630  1.00  0.00           H
ATOM   2158  CD2 PHE A 722      45.740  67.160  42.260  1.00  0.00           C
ATOM   2159  HD2 PHE A 722      45.060  66.450  42.690  1.00  0.00           H
ATOM   2160  CE2 PHE A 722      45.830  68.400  42.770  1.00  0.00           C
ATOM   2161  HE2 PHE A 722      45.260  68.640  43.660  1.00  0.00           H
ATOM   2162  C   PHE A 722      46.960  64.000  42.230  1.00  0.00           C
ATOM   2163  O   PHE A 722      47.720  64.490  43.060  1.00  0.00           O
ATOM   2164  N   THR A 723      45.980  63.110  42.540  1.00  0.00           N
ATOM   2165  HN  THR A 723      45.440  62.880  41.730  1.00  0.00           H
ATOM   2166  CA  THR A 723      45.540  62.830  43.900  1.00  0.00           C
ATOM   2167  HA  THR A 723      45.650  63.660  44.580  1.00  0.00           H
ATOM   2168  CB  THR A 723      44.070  62.330  44.080  1.00  0.00           C
ATOM   2169  HB  THR A 723      43.820  61.340  43.650  1.00  0.00           H
ATOM   2170  OG1 THR A 723      43.250  63.330  43.470  1.00  0.00           O
ATOM   2171  HG1 THR A 723      42.820  62.870  42.750  1.00  0.00           H
ATOM   2172  CG2 THR A 723      43.760  62.380  45.590  1.00  0.00           C
ATOM   2173 HG21 THR A 723      44.020  63.360  46.040  1.00  0.00           H
ATOM   2174 HG22 THR A 723      44.340  61.610  46.130  1.00  0.00           H
ATOM   2175 HG23 THR A 723      42.680  62.240  45.820  1.00  0.00           H
ATOM   2176  C   THR A 723      46.410  61.700  44.430  1.00  0.00           C
ATOM   2177  O   THR A 723      47.040  61.860  45.460  1.00  0.00           O
ATOM   2178  N   GLU A 724      46.530  60.620  43.630  1.00  0.00           N
ATOM   2179  HN  GLU A 724      46.190  60.560  42.700  1.00  0.00           H
ATOM   2180  CA  GLU A 724      47.370  59.440  43.950  1.00  0.00           C
ATOM   2181  HA  GLU A 724      46.920  58.980  44.810  1.00  0.00           H
ATOM   2182  CB  GLU A 724      47.260  58.450  42.760  1.00  0.00           C
ATOM   2183  HB1 GLU A 724      47.390  58.950  41.770  1.00  0.00           H
ATOM   2184  HB2 GLU A 724      46.180  58.210  42.740  1.00  0.00           H
ATOM   2185  CG  GLU A 724      48.240  57.230  42.750  1.00  0.00           C
ATOM   2186  HG1 GLU A 724      47.780  56.360  43.280  1.00  0.00           H
ATOM   2187  HG2 GLU A 724      49.210  57.480  43.230  1.00  0.00           H
ATOM   2188  CD  GLU A 724      48.620  56.680  41.350  1.00  0.00           C
ATOM   2189  OE1 GLU A 724      47.710  56.320  40.490  1.00  0.00           O
ATOM   2190  OE2 GLU A 724      49.830  56.600  41.090  1.00  0.00           O
ATOM   2191  C   GLU A 724      48.850  59.670  44.270  1.00  0.00           C
ATOM   2192  O   GLU A 724      49.340  59.230  45.360  1.00  0.00           O
ATOM   2193  N   GLU A 725      49.490  60.470  43.410  1.00  0.00           N
ATOM   2194  HN  GLU A 725      49.080  60.710  42.530  1.00  0.00           H
ATOM   2195  CA  GLU A 725      50.890  60.930  43.680  1.00  0.00           C
ATOM   2196  HA  GLU A 725      51.510  60.050  43.700  1.00  0.00           H
ATOM   2197  CB  GLU A 725      51.360  61.910  42.490  1.00  0.00           C
ATOM   2198  HB1 GLU A 725      52.230  62.520  42.800  1.00  0.00           H
ATOM   2199  HB2 GLU A 725      50.510  62.510  42.120  1.00  0.00           H
ATOM   2200  CG  GLU A 725      51.700  61.050  41.240  1.00  0.00           C
ATOM   2201  HG1 GLU A 725      51.790  61.580  40.270  1.00  0.00           H
ATOM   2202  HG2 GLU A 725      50.770  60.450  41.080  1.00  0.00           H
ATOM   2203  CD  GLU A 725      52.950  60.230  41.340  1.00  0.00           C
ATOM   2204  OE1 GLU A 725      54.100  60.840  41.350  1.00  0.00           O
ATOM   2205  OE2 GLU A 725      52.910  58.960  41.420  1.00  0.00           O
ATOM   2206  C   GLU A 725      51.090  61.700  45.010  1.00  0.00           C
ATOM   2207  O   GLU A 725      52.030  61.580  45.830  1.00  0.00           O
ATOM   2208  N   ALA A 726      50.130  62.590  45.270  1.00  0.00           N
ATOM   2209  HN  ALA A 726      49.460  62.650  44.530  1.00  0.00           H
ATOM   2210  CA  ALA A 726      50.320  63.570  46.330  1.00  0.00           C
ATOM   2211  HA  ALA A 726      51.320  63.950  46.170  1.00  0.00           H
ATOM   2212  CB  ALA A 726      49.300  64.770  46.200  1.00  0.00           C
ATOM   2213  HB1 ALA A 726      49.350  65.510  47.030  1.00  0.00           H
ATOM   2214  HB2 ALA A 726      48.310  64.260  46.090  1.00  0.00           H
ATOM   2215  HB3 ALA A 726      49.480  65.290  45.230  1.00  0.00           H
ATOM   2216  C   ALA A 726      50.150  63.000  47.770  1.00  0.00           C
ATOM   2217  O   ALA A 726      50.940  63.210  48.730  1.00  0.00           O
ATOM   2218  N   PHE A 727      49.120  62.200  47.910  1.00  0.00           N
ATOM   2219  HN  PHE A 727      48.500  62.110  47.140  1.00  0.00           H
ATOM   2220  CA  PHE A 727      48.970  61.240  49.060  1.00  0.00           C
ATOM   2221  HA  PHE A 727      49.010  61.890  49.920  1.00  0.00           H
ATOM   2222  CB  PHE A 727      47.560  60.490  49.060  1.00  0.00           C
ATOM   2223  HB1 PHE A 727      47.580  59.590  49.720  1.00  0.00           H
ATOM   2224  HB2 PHE A 727      47.300  60.150  48.040  1.00  0.00           H
ATOM   2225  CG  PHE A 727      46.470  61.370  49.630  1.00  0.00           C
ATOM   2226  CD1 PHE A 727      45.910  62.410  48.920  1.00  0.00           C
ATOM   2227  HD1 PHE A 727      46.310  62.520  47.920  1.00  0.00           H
ATOM   2228  CE1 PHE A 727      44.760  63.190  49.330  1.00  0.00           C
ATOM   2229  HE1 PHE A 727      44.220  63.900  48.720  1.00  0.00           H
ATOM   2230  CZ  PHE A 727      44.310  63.000  50.660  1.00  0.00           C
ATOM   2231  HZ  PHE A 727      43.470  63.610  50.960  1.00  0.00           H
ATOM   2232  CD2 PHE A 727      45.920  61.220  50.950  1.00  0.00           C
ATOM   2233  HD2 PHE A 727      46.270  60.440  51.620  1.00  0.00           H
ATOM   2234  CE2 PHE A 727      44.920  62.040  51.530  1.00  0.00           C
ATOM   2235  HE2 PHE A 727      44.520  61.820  52.500  1.00  0.00           H
ATOM   2236  C   PHE A 727      50.100  60.260  49.160  1.00  0.00           C
ATOM   2237  O   PHE A 727      50.710  60.180  50.180  1.00  0.00           O
ATOM   2238  N   ALA A 728      50.420  59.500  48.060  1.00  0.00           N
ATOM   2239  HN  ALA A 728      50.000  59.590  47.160  1.00  0.00           H
ATOM   2240  CA  ALA A 728      51.520  58.510  48.100  1.00  0.00           C
ATOM   2241  HA  ALA A 728      51.310  57.730  48.830  1.00  0.00           H
ATOM   2242  CB  ALA A 728      51.710  57.890  46.660  1.00  0.00           C
ATOM   2243  HB1 ALA A 728      50.810  57.480  46.160  1.00  0.00           H
ATOM   2244  HB2 ALA A 728      52.480  57.110  46.650  1.00  0.00           H
ATOM   2245  HB3 ALA A 728      52.070  58.710  45.990  1.00  0.00           H
ATOM   2246  C   ALA A 728      52.810  58.990  48.440  1.00  0.00           C
ATOM   2247  O   ALA A 728      53.520  58.320  49.200  1.00  0.00           O
ATOM   2248  N   ALA A 729      53.240  60.160  47.940  1.00  0.00           N
ATOM   2249  HN  ALA A 729      52.610  60.610  47.310  1.00  0.00           H
ATOM   2250  CA  ALA A 729      54.470  60.790  48.310  1.00  0.00           C
ATOM   2251  HA  ALA A 729      55.340  60.190  48.070  1.00  0.00           H
ATOM   2252  CB  ALA A 729      54.670  62.000  47.490  1.00  0.00           C
ATOM   2253  HB1 ALA A 729      54.960  61.690  46.460  1.00  0.00           H
ATOM   2254  HB2 ALA A 729      55.480  62.660  47.880  1.00  0.00           H
ATOM   2255  HB3 ALA A 729      53.830  62.700  47.340  1.00  0.00           H
ATOM   2256  C   ALA A 729      54.540  61.190  49.770  1.00  0.00           C
ATOM   2257  O   ALA A 729      55.520  60.830  50.460  1.00  0.00           O
ATOM   2258  N   LEU A 730      53.510  61.920  50.370  1.00  0.00           N
ATOM   2259  HN  LEU A 730      52.810  62.250  49.750  1.00  0.00           H
ATOM   2260  CA  LEU A 730      53.470  62.320  51.750  1.00  0.00           C
ATOM   2261  HA  LEU A 730      54.280  63.010  51.920  1.00  0.00           H
ATOM   2262  CB  LEU A 730      52.200  63.080  51.980  1.00  0.00           C
ATOM   2263  HB1 LEU A 730      51.430  62.330  51.690  1.00  0.00           H
ATOM   2264  HB2 LEU A 730      52.230  64.030  51.410  1.00  0.00           H
ATOM   2265  CG  LEU A 730      51.710  63.440  53.460  1.00  0.00           C
ATOM   2266  HG  LEU A 730      51.680  62.580  54.150  1.00  0.00           H
ATOM   2267  CD1 LEU A 730      52.730  64.420  53.950  1.00  0.00           C
ATOM   2268 HD11 LEU A 730      52.360  64.750  54.950  1.00  0.00           H
ATOM   2269 HD12 LEU A 730      52.890  65.340  53.360  1.00  0.00           H
ATOM   2270 HD13 LEU A 730      53.720  63.950  54.150  1.00  0.00           H
ATOM   2271  CD2 LEU A 730      50.300  64.030  53.300  1.00  0.00           C
ATOM   2272 HD21 LEU A 730      50.360  64.890  52.600  1.00  0.00           H
ATOM   2273 HD22 LEU A 730      49.880  64.300  54.290  1.00  0.00           H
ATOM   2274 HD23 LEU A 730      49.610  63.310  52.820  1.00  0.00           H
ATOM   2275  C   LEU A 730      53.650  61.170  52.730  1.00  0.00           C
ATOM   2276  O   LEU A 730      54.420  61.280  53.670  1.00  0.00           O
ATOM   2277  N   ILE A 731      52.950  60.030  52.510  1.00  0.00           N
ATOM   2278  HN  ILE A 731      52.330  60.040  51.720  1.00  0.00           H
ATOM   2279  CA  ILE A 731      52.890  58.770  53.280  1.00  0.00           C
ATOM   2280  HA  ILE A 731      52.580  58.930  54.300  1.00  0.00           H
ATOM   2281  CB  ILE A 731      51.800  57.880  52.800  1.00  0.00           C
ATOM   2282  HB  ILE A 731      51.860  57.750  51.700  1.00  0.00           H
ATOM   2283  CG2 ILE A 731      51.860  56.480  53.430  1.00  0.00           C
ATOM   2284 HG21 ILE A 731      51.860  56.530  54.540  1.00  0.00           H
ATOM   2285 HG22 ILE A 731      52.720  55.900  53.030  1.00  0.00           H
ATOM   2286 HG23 ILE A 731      50.980  55.970  53.000  1.00  0.00           H
ATOM   2287  CG1 ILE A 731      50.420  58.510  53.250  1.00  0.00           C
ATOM   2288 HG11 ILE A 731      50.470  59.600  53.470  1.00  0.00           H
ATOM   2289 HG12 ILE A 731      50.180  58.120  54.260  1.00  0.00           H
ATOM   2290  CD  ILE A 731      49.250  58.060  52.390  1.00  0.00           C
ATOM   2291  HD1 ILE A 731      49.180  56.950  52.430  1.00  0.00           H
ATOM   2292  HD2 ILE A 731      49.430  58.350  51.340  1.00  0.00           H
ATOM   2293  HD3 ILE A 731      48.320  58.570  52.750  1.00  0.00           H
ATOM   2294  C   ILE A 731      54.190  58.150  53.360  1.00  0.00           C
ATOM   2295  O   ILE A 731      54.580  57.710  54.440  1.00  0.00           O
ATOM   2296  N   CYS A 732      54.920  58.200  52.290  1.00  0.00           N
ATOM   2297  HN  CYS A 732      54.490  58.640  51.500  1.00  0.00           H
ATOM   2298  CA  CYS A 732      56.350  57.750  52.280  1.00  0.00           C
ATOM   2299  HA  CYS A 732      56.430  56.700  52.500  1.00  0.00           H
ATOM   2300  CB  CYS A 732      57.060  57.970  50.920  1.00  0.00           C
ATOM   2301  HB1 CYS A 732      58.110  57.680  51.110  1.00  0.00           H
ATOM   2302  HB2 CYS A 732      57.110  59.030  50.610  1.00  0.00           H
ATOM   2303  SG  CYS A 732      56.360  56.930  49.550  1.00  0.00           S
ATOM   2304  HG1 CYS A 732      55.180  57.550  49.560  1.00  0.00           H
ATOM   2305  C   CYS A 732      57.190  58.600  53.280  1.00  0.00           C
ATOM   2306  O   CYS A 732      57.850  58.090  54.180  1.00  0.00           O
ATOM   2307  N   ILE A 733      57.120  59.910  53.240  1.00  0.00           N
ATOM   2308  HN  ILE A 733      56.490  60.250  52.550  1.00  0.00           H
ATOM   2309  CA  ILE A 733      57.770  60.900  54.220  1.00  0.00           C
ATOM   2310  HA  ILE A 733      58.820  60.650  54.170  1.00  0.00           H
ATOM   2311  CB  ILE A 733      57.560  62.360  53.740  1.00  0.00           C
ATOM   2312  HB  ILE A 733      56.560  62.740  54.000  1.00  0.00           H
ATOM   2313  CG2 ILE A 733      58.490  63.190  54.640  1.00  0.00           C
ATOM   2314 HG21 ILE A 733      58.100  63.260  55.680  1.00  0.00           H
ATOM   2315 HG22 ILE A 733      58.610  64.270  54.400  1.00  0.00           H
ATOM   2316 HG23 ILE A 733      59.460  62.650  54.630  1.00  0.00           H
ATOM   2317  CG1 ILE A 733      57.720  62.720  52.250  1.00  0.00           C
ATOM   2318 HG11 ILE A 733      57.630  63.820  52.190  1.00  0.00           H
ATOM   2319 HG12 ILE A 733      56.790  62.410  51.730  1.00  0.00           H
ATOM   2320  CD  ILE A 733      58.960  62.170  51.590  1.00  0.00           C
ATOM   2321  HD1 ILE A 733      58.850  62.430  50.520  1.00  0.00           H
ATOM   2322  HD2 ILE A 733      59.030  61.060  51.590  1.00  0.00           H
ATOM   2323  HD3 ILE A 733      59.910  62.560  52.030  1.00  0.00           H
ATOM   2324  C   ILE A 733      57.350  60.690  55.660  1.00  0.00           C
ATOM   2325  O   ILE A 733      58.170  60.680  56.580  1.00  0.00           O
ATOM   2326  N   ILE A 734      56.030  60.520  55.940  1.00  0.00           N
ATOM   2327  HN  ILE A 734      55.380  60.540  55.190  1.00  0.00           H
ATOM   2328  CA  ILE A 734      55.490  60.220  57.250  1.00  0.00           C
ATOM   2329  HA  ILE A 734      55.850  61.020  57.880  1.00  0.00           H
ATOM   2330  CB  ILE A 734      53.920  60.380  57.300  1.00  0.00           C
ATOM   2331  HB  ILE A 734      53.600  59.610  56.570  1.00  0.00           H
ATOM   2332  CG2 ILE A 734      53.340  60.090  58.750  1.00  0.00           C
ATOM   2333 HG21 ILE A 734      53.480  59.050  59.130  1.00  0.00           H
ATOM   2334 HG22 ILE A 734      52.240  60.210  58.760  1.00  0.00           H
ATOM   2335 HG23 ILE A 734      53.750  60.740  59.550  1.00  0.00           H
ATOM   2336  CG1 ILE A 734      53.330  61.720  56.790  1.00  0.00           C
ATOM   2337 HG11 ILE A 734      52.350  61.890  57.280  1.00  0.00           H
ATOM   2338 HG12 ILE A 734      53.410  61.700  55.680  1.00  0.00           H
ATOM   2339  CD  ILE A 734      54.120  62.990  57.180  1.00  0.00           C
ATOM   2340  HD1 ILE A 734      53.450  63.830  56.890  1.00  0.00           H
ATOM   2341  HD2 ILE A 734      55.080  63.010  56.620  1.00  0.00           H
ATOM   2342  HD3 ILE A 734      54.420  62.910  58.250  1.00  0.00           H
ATOM   2343  C   ILE A 734      55.890  58.840  57.790  1.00  0.00           C
ATOM   2344  O   ILE A 734      56.120  58.550  58.950  1.00  0.00           O
ATOM   2345  N   PHE A 735      56.070  57.800  56.900  1.00  0.00           N
ATOM   2346  HN  PHE A 735      55.870  57.930  55.940  1.00  0.00           H
ATOM   2347  CA  PHE A 735      56.690  56.540  57.320  1.00  0.00           C
ATOM   2348  HA  PHE A 735      56.280  56.360  58.300  1.00  0.00           H
ATOM   2349  CB  PHE A 735      56.320  55.520  56.250  1.00  0.00           C
ATOM   2350  HB1 PHE A 735      57.000  55.640  55.380  1.00  0.00           H
ATOM   2351  HB2 PHE A 735      55.300  55.630  55.840  1.00  0.00           H
ATOM   2352  CG  PHE A 735      56.500  54.090  56.790  1.00  0.00           C
ATOM   2353  CD1 PHE A 735      55.340  53.480  57.350  1.00  0.00           C
ATOM   2354  HD1 PHE A 735      54.480  54.070  57.610  1.00  0.00           H
ATOM   2355  CE1 PHE A 735      55.420  52.140  57.690  1.00  0.00           C
ATOM   2356  HE1 PHE A 735      54.630  51.590  58.190  1.00  0.00           H
ATOM   2357  CZ  PHE A 735      56.540  51.370  57.470  1.00  0.00           C
ATOM   2358  HZ  PHE A 735      56.530  50.300  57.620  1.00  0.00           H
ATOM   2359  CD2 PHE A 735      57.650  53.290  56.570  1.00  0.00           C
ATOM   2360  HD2 PHE A 735      58.550  53.670  56.100  1.00  0.00           H
ATOM   2361  CE2 PHE A 735      57.700  51.940  56.880  1.00  0.00           C
ATOM   2362  HE2 PHE A 735      58.540  51.310  56.630  1.00  0.00           H
ATOM   2363  C   PHE A 735      58.170  56.620  57.550  1.00  0.00           C
ATOM   2364  O   PHE A 735      58.740  56.040  58.500  1.00  0.00           O
ATOM   2365  N   ILE A 736      58.880  57.460  56.830  1.00  0.00           N
ATOM   2366  HN  ILE A 736      58.490  58.000  56.090  1.00  0.00           H
ATOM   2367  CA  ILE A 736      60.320  57.730  57.110  1.00  0.00           C
ATOM   2368  HA  ILE A 736      60.980  56.890  57.190  1.00  0.00           H
ATOM   2369  CB  ILE A 736      60.930  58.570  55.980  1.00  0.00           C
ATOM   2370  HB  ILE A 736      60.170  59.350  55.810  1.00  0.00           H
ATOM   2371  CG2 ILE A 736      62.190  59.340  56.440  1.00  0.00           C
ATOM   2372 HG21 ILE A 736      62.920  58.760  57.050  1.00  0.00           H
ATOM   2373 HG22 ILE A 736      61.950  60.270  57.000  1.00  0.00           H
ATOM   2374 HG23 ILE A 736      62.690  59.750  55.540  1.00  0.00           H
ATOM   2375  CG1 ILE A 736      61.190  57.710  54.740  1.00  0.00           C
ATOM   2376 HG11 ILE A 736      60.440  56.890  54.650  1.00  0.00           H
ATOM   2377 HG12 ILE A 736      62.060  57.040  54.880  1.00  0.00           H
ATOM   2378  CD  ILE A 736      61.320  58.550  53.440  1.00  0.00           C
ATOM   2379  HD1 ILE A 736      62.040  59.390  53.580  1.00  0.00           H
ATOM   2380  HD2 ILE A 736      60.350  58.980  53.100  1.00  0.00           H
ATOM   2381  HD3 ILE A 736      61.770  57.990  52.590  1.00  0.00           H
ATOM   2382  C   ILE A 736      60.520  58.430  58.420  1.00  0.00           C
ATOM   2383  O   ILE A 736      61.230  58.050  59.330  1.00  0.00           O
ATOM   2384  N   TYR A 737      59.710  59.530  58.580  1.00  0.00           N
ATOM   2385  HN  TYR A 737      59.150  59.860  57.820  1.00  0.00           H
ATOM   2386  CA  TYR A 737      59.620  60.390  59.770  1.00  0.00           C
ATOM   2387  HA  TYR A 737      60.670  60.550  59.980  1.00  0.00           H
ATOM   2388  CB  TYR A 737      58.770  61.640  59.410  1.00  0.00           C
ATOM   2389  HB1 TYR A 737      57.810  61.460  58.880  1.00  0.00           H
ATOM   2390  HB2 TYR A 737      59.400  62.160  58.670  1.00  0.00           H
ATOM   2391  CG  TYR A 737      58.520  62.720  60.490  1.00  0.00           C
ATOM   2392  CD1 TYR A 737      59.570  63.600  60.940  1.00  0.00           C
ATOM   2393  HD1 TYR A 737      60.540  63.390  60.510  1.00  0.00           H
ATOM   2394  CE1 TYR A 737      59.330  64.480  61.950  1.00  0.00           C
ATOM   2395  HE1 TYR A 737      60.110  65.190  62.200  1.00  0.00           H
ATOM   2396  CZ  TYR A 737      58.040  64.800  62.320  1.00  0.00           C
ATOM   2397  OH  TYR A 737      57.640  65.910  63.120  1.00  0.00           O
ATOM   2398  HH  TYR A 737      58.460  66.320  63.410  1.00  0.00           H
ATOM   2399  CD2 TYR A 737      57.240  62.990  60.880  1.00  0.00           C
ATOM   2400  HD2 TYR A 737      56.500  62.400  60.370  1.00  0.00           H
ATOM   2401  CE2 TYR A 737      57.010  63.990  61.770  1.00  0.00           C
ATOM   2402  HE2 TYR A 737      56.000  64.180  62.100  1.00  0.00           H
ATOM   2403  C   TYR A 737      59.200  59.710  61.020  1.00  0.00           C
ATOM   2404  O   TYR A 737      59.850  59.960  62.030  1.00  0.00           O
ATOM   2405  N   GLU A 738      58.240  58.830  60.960  1.00  0.00           N
ATOM   2406  HN  GLU A 738      57.750  58.440  60.180  1.00  0.00           H
ATOM   2407  CA  GLU A 738      57.810  58.060  62.150  1.00  0.00           C
ATOM   2408  HA  GLU A 738      57.450  58.720  62.930  1.00  0.00           H
ATOM   2409  CB  GLU A 738      56.520  57.140  61.800  1.00  0.00           C
ATOM   2410  HB1 GLU A 738      56.730  56.420  60.980  1.00  0.00           H
ATOM   2411  HB2 GLU A 738      55.740  57.830  61.450  1.00  0.00           H
ATOM   2412  CG  GLU A 738      55.910  56.300  62.920  1.00  0.00           C
ATOM   2413  HG1 GLU A 738      55.560  57.020  63.700  1.00  0.00           H
ATOM   2414  HG2 GLU A 738      56.680  55.710  63.460  1.00  0.00           H
ATOM   2415  CD  GLU A 738      54.690  55.550  62.450  1.00  0.00           C
ATOM   2416  OE1 GLU A 738      53.580  55.790  62.960  1.00  0.00           O
ATOM   2417  OE2 GLU A 738      54.880  54.690  61.550  1.00  0.00           O
ATOM   2418  C   GLU A 738      58.920  57.150  62.740  1.00  0.00           C
ATOM   2419  O   GLU A 738      59.010  56.960  63.960  1.00  0.00           O
ATOM   2420  N   ALA A 739      59.750  56.520  61.890  1.00  0.00           N
ATOM   2421  HN  ALA A 739      59.550  56.610  60.920  1.00  0.00           H
ATOM   2422  CA  ALA A 739      60.980  55.770  62.290  1.00  0.00           C
ATOM   2423  HA  ALA A 739      60.600  54.960  62.900  1.00  0.00           H
ATOM   2424  CB  ALA A 739      61.620  55.120  61.110  1.00  0.00           C
ATOM   2425  HB1 ALA A 739      61.890  55.930  60.390  1.00  0.00           H
ATOM   2426  HB2 ALA A 739      60.840  54.450  60.690  1.00  0.00           H
ATOM   2427  HB3 ALA A 739      62.390  54.370  61.360  1.00  0.00           H
ATOM   2428  C   ALA A 739      61.930  56.640  63.030  1.00  0.00           C
ATOM   2429  O   ALA A 739      62.550  56.290  64.040  1.00  0.00           O
ATOM   2430  N   LEU A 740      62.100  57.880  62.470  1.00  0.00           N
ATOM   2431  HN  LEU A 740      61.620  58.090  61.630  1.00  0.00           H
ATOM   2432  CA  LEU A 740      63.020  58.910  63.090  1.00  0.00           C
ATOM   2433  HA  LEU A 740      63.980  58.430  63.250  1.00  0.00           H
ATOM   2434  CB  LEU A 740      63.330  60.200  62.230  1.00  0.00           C
ATOM   2435  HB1 LEU A 740      64.120  60.870  62.630  1.00  0.00           H
ATOM   2436  HB2 LEU A 740      62.400  60.810  62.090  1.00  0.00           H
ATOM   2437  CG  LEU A 740      63.850  59.740  60.860  1.00  0.00           C
ATOM   2438  HG  LEU A 740      63.040  59.220  60.310  1.00  0.00           H
ATOM   2439  CD1 LEU A 740      64.300  60.990  60.170  1.00  0.00           C
ATOM   2440 HD11 LEU A 740      63.540  61.800  60.070  1.00  0.00           H
ATOM   2441 HD12 LEU A 740      64.620  60.800  59.130  1.00  0.00           H
ATOM   2442 HD13 LEU A 740      65.120  61.520  60.700  1.00  0.00           H
ATOM   2443  CD2 LEU A 740      65.030  58.790  60.900  1.00  0.00           C
ATOM   2444 HD21 LEU A 740      65.180  58.410  59.870  1.00  0.00           H
ATOM   2445 HD22 LEU A 740      64.940  57.890  61.550  1.00  0.00           H
ATOM   2446 HD23 LEU A 740      65.930  59.360  61.190  1.00  0.00           H
ATOM   2447  C   LEU A 740      62.470  59.390  64.450  1.00  0.00           C
ATOM   2448  O   LEU A 740      63.180  59.500  65.430  1.00  0.00           O
ATOM   2449  N   GLU A 741      61.190  59.700  64.580  1.00  0.00           N
ATOM   2450  HN  GLU A 741      60.630  59.800  63.760  1.00  0.00           H
ATOM   2451  CA  GLU A 741      60.530  59.960  65.870  1.00  0.00           C
ATOM   2452  HA  GLU A 741      60.920  60.790  66.420  1.00  0.00           H
ATOM   2453  CB  GLU A 741      59.030  60.370  65.690  1.00  0.00           C
ATOM   2454  HB1 GLU A 741      58.490  60.340  66.660  1.00  0.00           H
ATOM   2455  HB2 GLU A 741      58.680  59.570  65.010  1.00  0.00           H
ATOM   2456  CG  GLU A 741      58.870  61.790  65.130  1.00  0.00           C
ATOM   2457  HG1 GLU A 741      58.810  61.770  64.020  1.00  0.00           H
ATOM   2458  HG2 GLU A 741      59.780  62.370  65.380  1.00  0.00           H
ATOM   2459  CD  GLU A 741      57.760  62.580  65.730  1.00  0.00           C
ATOM   2460  OE1 GLU A 741      58.040  63.530  66.500  1.00  0.00           O
ATOM   2461  OE2 GLU A 741      56.550  62.330  65.580  1.00  0.00           O
ATOM   2462  C   GLU A 741      60.560  58.820  66.880  1.00  0.00           C
ATOM   2463  O   GLU A 741      60.830  59.010  68.020  1.00  0.00           O
ATOM   2464  N   LYS A 742      60.330  57.540  66.430  1.00  0.00           N
ATOM   2465  HN  LYS A 742      59.920  57.430  65.530  1.00  0.00           H
ATOM   2466  CA  LYS A 742      60.500  56.320  67.200  1.00  0.00           C
ATOM   2467  HA  LYS A 742      60.070  56.430  68.190  1.00  0.00           H
ATOM   2468  CB  LYS A 742      59.850  55.000  66.520  1.00  0.00           C
ATOM   2469  HB1 LYS A 742      60.150  54.140  67.150  1.00  0.00           H
ATOM   2470  HB2 LYS A 742      60.360  55.010  65.540  1.00  0.00           H
ATOM   2471  CG  LYS A 742      58.300  55.170  66.430  1.00  0.00           C
ATOM   2472  HG1 LYS A 742      58.080  56.110  65.880  1.00  0.00           H
ATOM   2473  HG2 LYS A 742      58.010  55.220  67.500  1.00  0.00           H
ATOM   2474  CD  LYS A 742      57.810  53.940  65.730  1.00  0.00           C
ATOM   2475  HD1 LYS A 742      58.240  53.020  66.160  1.00  0.00           H
ATOM   2476  HD2 LYS A 742      58.280  54.130  64.750  1.00  0.00           H
ATOM   2477  CE  LYS A 742      56.260  53.700  65.510  1.00  0.00           C
ATOM   2478  HE1 LYS A 742      56.150  52.960  64.690  1.00  0.00           H
ATOM   2479  HE2 LYS A 742      55.810  54.680  65.210  1.00  0.00           H
ATOM   2480  NZ  LYS A 742      55.730  53.240  66.830  1.00  0.00           N
ATOM   2481  HZ1 LYS A 742      55.360  53.990  67.450  1.00  0.00           H
ATOM   2482  HZ2 LYS A 742      56.420  52.610  67.300  1.00  0.00           H
ATOM   2483  HZ3 LYS A 742      54.910  52.680  66.550  1.00  0.00           H
ATOM   2484  C   LYS A 742      61.900  56.110  67.690  1.00  0.00           C
ATOM   2485  O   LYS A 742      62.210  55.880  68.870  1.00  0.00           O
ATOM   2486  N   LEU A 743      62.880  56.320  66.820  1.00  0.00           N
ATOM   2487  HN  LEU A 743      62.720  56.410  65.840  1.00  0.00           H
ATOM   2488  CA  LEU A 743      64.290  56.550  67.130  1.00  0.00           C
ATOM   2489  HA  LEU A 743      64.580  55.570  67.490  1.00  0.00           H
ATOM   2490  CB  LEU A 743      65.220  56.920  65.900  1.00  0.00           C
ATOM   2491  HB1 LEU A 743      65.020  57.960  65.550  1.00  0.00           H
ATOM   2492  HB2 LEU A 743      64.850  56.280  65.070  1.00  0.00           H
ATOM   2493  CG  LEU A 743      66.700  56.770  66.250  1.00  0.00           C
ATOM   2494  HG  LEU A 743      66.810  57.430  67.140  1.00  0.00           H
ATOM   2495  CD1 LEU A 743      66.990  55.350  66.830  1.00  0.00           C
ATOM   2496 HD11 LEU A 743      66.580  54.580  66.130  1.00  0.00           H
ATOM   2497 HD12 LEU A 743      66.530  55.090  67.800  1.00  0.00           H
ATOM   2498 HD13 LEU A 743      68.080  55.110  66.770  1.00  0.00           H
ATOM   2499  CD2 LEU A 743      67.680  57.240  65.180  1.00  0.00           C
ATOM   2500 HD21 LEU A 743      67.360  58.230  64.780  1.00  0.00           H
ATOM   2501 HD22 LEU A 743      67.770  56.390  64.480  1.00  0.00           H
ATOM   2502 HD23 LEU A 743      68.730  57.350  65.530  1.00  0.00           H
ATOM   2503  C   LEU A 743      64.540  57.610  68.200  1.00  0.00           C
ATOM   2504  O   LEU A 743      65.120  57.420  69.280  1.00  0.00           O
ATOM   2505  N   PHE A 744      64.010  58.820  68.010  1.00  0.00           N
ATOM   2506  HN  PHE A 744      63.630  59.060  67.120  1.00  0.00           H
ATOM   2507  CA  PHE A 744      64.150  59.900  68.970  1.00  0.00           C
ATOM   2508  HA  PHE A 744      65.210  60.020  69.120  1.00  0.00           H
ATOM   2509  CB  PHE A 744      63.590  61.180  68.320  1.00  0.00           C
ATOM   2510  HB1 PHE A 744      63.450  62.020  69.040  1.00  0.00           H
ATOM   2511  HB2 PHE A 744      62.550  60.970  67.980  1.00  0.00           H
ATOM   2512  CG  PHE A 744      64.360  61.620  67.060  1.00  0.00           C
ATOM   2513  CD1 PHE A 744      63.570  62.310  66.190  1.00  0.00           C
ATOM   2514  HD1 PHE A 744      62.510  62.410  66.360  1.00  0.00           H
ATOM   2515  CE1 PHE A 744      64.070  62.740  64.920  1.00  0.00           C
ATOM   2516  HE1 PHE A 744      63.420  63.200  64.190  1.00  0.00           H
ATOM   2517  CZ  PHE A 744      65.390  62.370  64.530  1.00  0.00           C
ATOM   2518  HZ  PHE A 744      65.730  62.800  63.590  1.00  0.00           H
ATOM   2519  CD2 PHE A 744      65.730  61.330  66.810  1.00  0.00           C
ATOM   2520  HD2 PHE A 744      66.190  60.710  67.560  1.00  0.00           H
ATOM   2521  CE2 PHE A 744      66.240  61.690  65.500  1.00  0.00           C
ATOM   2522  HE2 PHE A 744      67.270  61.450  65.280  1.00  0.00           H
ATOM   2523  C   PHE A 744      63.560  59.720  70.360  1.00  0.00           C
ATOM   2524  O   PHE A 744      64.170  59.860  71.440  1.00  0.00           O
ATOM   2525  N   ASP A 745      62.290  59.190  70.440  1.00  0.00           N
ATOM   2526  HN  ASP A 745      61.760  59.080  69.610  1.00  0.00           H
ATOM   2527  CA  ASP A 745      61.680  58.660  71.640  1.00  0.00           C
ATOM   2528  HA  ASP A 745      61.700  59.500  72.320  1.00  0.00           H
ATOM   2529  CB  ASP A 745      60.260  58.080  71.270  1.00  0.00           C
ATOM   2530  HB1 ASP A 745      59.880  57.300  71.960  1.00  0.00           H
ATOM   2531  HB2 ASP A 745      60.330  57.560  70.290  1.00  0.00           H
ATOM   2532  CG  ASP A 745      59.050  59.060  71.310  1.00  0.00           C
ATOM   2533  OD1 ASP A 745      59.160  60.270  71.610  1.00  0.00           O
ATOM   2534  OD2 ASP A 745      57.920  58.550  70.890  1.00  0.00           O
ATOM   2535  C   ASP A 745      62.520  57.610  72.390  1.00  0.00           C
ATOM   2536  O   ASP A 745      62.690  57.590  73.610  1.00  0.00           O
ATOM   2537  N   LEU A 746      63.080  56.560  71.680  1.00  0.00           N
ATOM   2538  HN  LEU A 746      62.920  56.570  70.690  1.00  0.00           H
ATOM   2539  CA  LEU A 746      63.980  55.550  72.210  1.00  0.00           C
ATOM   2540  HA  LEU A 746      63.620  54.970  73.040  1.00  0.00           H
ATOM   2541  CB  LEU A 746      64.220  54.500  71.170  1.00  0.00           C
ATOM   2542  HB1 LEU A 746      64.590  55.040  70.270  1.00  0.00           H
ATOM   2543  HB2 LEU A 746      63.210  54.070  70.990  1.00  0.00           H
ATOM   2544  CG  LEU A 746      65.310  53.350  71.370  1.00  0.00           C
ATOM   2545  HG  LEU A 746      65.410  53.090  72.450  1.00  0.00           H
ATOM   2546  CD1 LEU A 746      64.880  52.060  70.740  1.00  0.00           C
ATOM   2547 HD11 LEU A 746      63.810  51.910  71.010  1.00  0.00           H
ATOM   2548 HD12 LEU A 746      65.490  51.200  71.100  1.00  0.00           H
ATOM   2549 HD13 LEU A 746      64.820  52.030  69.630  1.00  0.00           H
ATOM   2550  CD2 LEU A 746      66.730  53.710  70.980  1.00  0.00           C
ATOM   2551 HD21 LEU A 746      67.120  54.530  71.620  1.00  0.00           H
ATOM   2552 HD22 LEU A 746      66.740  54.040  69.920  1.00  0.00           H
ATOM   2553 HD23 LEU A 746      67.530  52.960  71.030  1.00  0.00           H
ATOM   2554  C   LEU A 746      65.150  56.270  72.810  1.00  0.00           C
ATOM   2555  O   LEU A 746      65.560  55.980  73.920  1.00  0.00           O
ATOM   2556  N   GLY A 747      65.700  57.290  72.140  1.00  0.00           N
ATOM   2557  HN  GLY A 747      65.360  57.410  71.210  1.00  0.00           H
ATOM   2558  CA  GLY A 747      66.840  58.160  72.540  1.00  0.00           C
ATOM   2559  HA1 GLY A 747      67.020  58.980  71.860  1.00  0.00           H
ATOM   2560  HA2 GLY A 747      67.640  57.450  72.570  1.00  0.00           H
ATOM   2561  C   GLY A 747      66.720  58.800  73.890  1.00  0.00           C
ATOM   2562  O   GLY A 747      67.590  58.510  74.790  1.00  0.00           O
ATOM   2563  N   GLU A 748      65.610  59.480  74.180  1.00  0.00           N
ATOM   2564  HN  GLU A 748      64.890  59.540  73.490  1.00  0.00           H
ATOM   2565  CA  GLU A 748      65.360  60.040  75.450  1.00  0.00           C
ATOM   2566  HA  GLU A 748      66.200  60.660  75.720  1.00  0.00           H
ATOM   2567  CB  GLU A 748      64.190  61.030  75.380  1.00  0.00           C
ATOM   2568  HB1 GLU A 748      64.200  61.580  74.410  1.00  0.00           H
ATOM   2569  HB2 GLU A 748      64.250  61.690  76.260  1.00  0.00           H
ATOM   2570  CG  GLU A 748      62.760  60.430  75.400  1.00  0.00           C
ATOM   2571  HG1 GLU A 748      62.780  59.570  76.100  1.00  0.00           H
ATOM   2572  HG2 GLU A 748      62.500  60.020  74.400  1.00  0.00           H
ATOM   2573  CD  GLU A 748      61.720  61.430  75.760  1.00  0.00           C
ATOM   2574  OE1 GLU A 748      61.370  62.320  74.920  1.00  0.00           O
ATOM   2575  OE2 GLU A 748      61.170  61.420  76.890  1.00  0.00           O
ATOM   2576  C   GLU A 748      65.160  59.010  76.590  1.00  0.00           C
ATOM   2577  O   GLU A 748      65.020  59.300  77.790  1.00  0.00           O
ATOM   2578  N   THR A 749      65.040  57.710  76.230  1.00  0.00           N
ATOM   2579  HN  THR A 749      65.380  57.550  75.310  1.00  0.00           H
ATOM   2580  CA  THR A 749      64.640  56.580  77.100  1.00  0.00           C
ATOM   2581  HA  THR A 749      64.240  56.940  78.030  1.00  0.00           H
ATOM   2582  CB  THR A 749      63.580  55.650  76.520  1.00  0.00           C
ATOM   2583  HB  THR A 749      64.080  55.010  75.770  1.00  0.00           H
ATOM   2584  OG1 THR A 749      62.470  56.360  75.930  1.00  0.00           O
ATOM   2585  HG1 THR A 749      62.920  56.820  75.210  1.00  0.00           H
ATOM   2586  CG2 THR A 749      63.130  54.700  77.610  1.00  0.00           C
ATOM   2587 HG21 THR A 749      63.870  53.920  77.880  1.00  0.00           H
ATOM   2588 HG22 THR A 749      62.250  54.100  77.270  1.00  0.00           H
ATOM   2589 HG23 THR A 749      62.740  55.140  78.550  1.00  0.00           H
ATOM   2590  C   THR A 749      65.870  55.700  77.520  1.00  0.00           C
ATOM   2591  O   THR A 749      65.880  55.140  78.580  1.00  0.00           O
ATOM   2592  N   TYR A 750      67.080  55.850  76.890  1.00  0.00           N
ATOM   2593  HN  TYR A 750      67.170  56.540  76.180  1.00  0.00           H
ATOM   2594  CA  TYR A 750      68.260  55.090  77.230  1.00  0.00           C
ATOM   2595  HA  TYR A 750      68.090  54.620  78.190  1.00  0.00           H
ATOM   2596  CB  TYR A 750      68.570  53.830  76.320  1.00  0.00           C
ATOM   2597  HB1 TYR A 750      69.480  53.280  76.630  1.00  0.00           H
ATOM   2598  HB2 TYR A 750      68.840  54.160  75.290  1.00  0.00           H
ATOM   2599  CG  TYR A 750      67.390  52.950  76.240  1.00  0.00           C
ATOM   2600  CD1 TYR A 750      67.240  51.920  77.120  1.00  0.00           C
ATOM   2601  HD1 TYR A 750      67.970  51.710  77.880  1.00  0.00           H
ATOM   2602  CE1 TYR A 750      66.100  51.140  77.180  1.00  0.00           C
ATOM   2603  HE1 TYR A 750      65.990  50.380  77.950  1.00  0.00           H
ATOM   2604  CZ  TYR A 750      65.100  51.440  76.290  1.00  0.00           C
ATOM   2605  OH  TYR A 750      63.920  50.700  76.350  1.00  0.00           O
ATOM   2606  HH  TYR A 750      63.440  50.840  75.530  1.00  0.00           H
ATOM   2607  CD2 TYR A 750      66.450  53.160  75.160  1.00  0.00           C
ATOM   2608  HD2 TYR A 750      66.480  54.010  74.510  1.00  0.00           H
ATOM   2609  CE2 TYR A 750      65.300  52.390  75.260  1.00  0.00           C
ATOM   2610  HE2 TYR A 750      64.490  52.660  74.600  1.00  0.00           H
ATOM   2611  C   TYR A 750      69.560  55.950  77.400  1.00  0.00           C
ATOM   2612  O   TYR A 750      69.720  57.050  76.930  1.00  0.00           O
ATOM   2613  N   ALA A 751      70.530  55.450  78.190  1.00  0.00           N
ATOM   2614  HN  ALA A 751      70.230  54.600  78.620  1.00  0.00           H
ATOM   2615  CA  ALA A 751      71.720  56.160  78.590  1.00  0.00           C
ATOM   2616  HA  ALA A 751      71.780  57.040  77.960  1.00  0.00           H
ATOM   2617  CB  ALA A 751      71.700  56.590  80.070  1.00  0.00           C
ATOM   2618  HB1 ALA A 751      72.520  57.230  80.440  1.00  0.00           H
ATOM   2619  HB2 ALA A 751      71.580  55.710  80.740  1.00  0.00           H
ATOM   2620  HB3 ALA A 751      70.740  57.170  80.180  1.00  0.00           H
ATOM   2621  C   ALA A 751      73.050  55.340  78.270  1.00  0.00           C
ATOM   2622  O   ALA A 751      73.970  55.830  77.650  1.00  0.00           O
ATOM   2623  N   ASP A 752      73.010  54.100  78.740  1.00  0.00           N
ATOM   2624  HN  ASP A 752      72.160  53.810  79.180  1.00  0.00           H
ATOM   2625  CA  ASP A 752      74.040  53.110  78.520  1.00  0.00           C
ATOM   2626  HA  ASP A 752      74.970  53.640  78.430  1.00  0.00           H
ATOM   2627  CB  ASP A 752      73.970  52.050  79.690  1.00  0.00           C
ATOM   2628  HB1 ASP A 752      74.470  51.090  79.440  1.00  0.00           H
ATOM   2629  HB2 ASP A 752      72.880  51.880  79.790  1.00  0.00           H
ATOM   2630  CG  ASP A 752      74.510  52.610  80.940  1.00  0.00           C
ATOM   2631  OD1 ASP A 752      75.410  53.490  80.900  1.00  0.00           O
ATOM   2632  OD2 ASP A 752      74.310  51.950  82.040  1.00  0.00           O
ATOM   2633  C   ASP A 752      73.960  52.320  77.200  1.00  0.00           C
ATOM   2634  O   ASP A 752      74.950  51.940  76.570  1.00  0.00           O
ATOM   2635  N   VAL A 753      72.740  51.960  76.710  1.00  0.00           N
ATOM   2636  HN  VAL A 753      71.900  52.220  77.180  1.00  0.00           H
ATOM   2637  CA  VAL A 753      72.460  51.000  75.620  1.00  0.00           C
ATOM   2638  HA  VAL A 753      73.350  50.410  75.510  1.00  0.00           H
ATOM   2639  CB  VAL A 753      71.410  49.960  75.940  1.00  0.00           C
ATOM   2640  HB  VAL A 753      71.450  49.220  75.130  1.00  0.00           H
ATOM   2641  CG1 VAL A 753      71.810  49.260  77.260  1.00  0.00           C
ATOM   2642 HG11 VAL A 753      72.750  48.700  77.100  1.00  0.00           H
ATOM   2643 HG12 VAL A 753      70.970  48.610  77.580  1.00  0.00           H
ATOM   2644 HG13 VAL A 753      72.060  49.950  78.110  1.00  0.00           H
ATOM   2645  CG2 VAL A 753      70.010  50.540  75.960  1.00  0.00           C
ATOM   2646 HG21 VAL A 753      69.920  51.090  75.000  1.00  0.00           H
ATOM   2647 HG22 VAL A 753      69.980  51.300  76.770  1.00  0.00           H
ATOM   2648 HG23 VAL A 753      69.220  49.770  76.050  1.00  0.00           H
ATOM   2649  C   VAL A 753      72.230  51.730  74.310  1.00  0.00           C
ATOM   2650  O   VAL A 753      72.150  51.320  73.170  1.00  0.00           O
ATOM   2651  N   LEU A 754      72.260  53.070  74.460  1.00  0.00           N
ATOM   2652  HN  LEU A 754      72.530  53.420  75.350  1.00  0.00           H
ATOM   2653  CA  LEU A 754      72.000  54.120  73.420  1.00  0.00           C
ATOM   2654  HA  LEU A 754      70.960  54.100  73.100  1.00  0.00           H
ATOM   2655  CB  LEU A 754      72.200  55.530  73.970  1.00  0.00           C
ATOM   2656  HB1 LEU A 754      73.150  55.700  74.520  1.00  0.00           H
ATOM   2657  HB2 LEU A 754      71.360  55.670  74.680  1.00  0.00           H
ATOM   2658  CG  LEU A 754      72.110  56.700  72.950  1.00  0.00           C
ATOM   2659  HG  LEU A 754      72.990  56.710  72.280  1.00  0.00           H
ATOM   2660  CD1 LEU A 754      70.770  56.700  72.130  1.00  0.00           C
ATOM   2661 HD11 LEU A 754      70.530  55.730  71.630  1.00  0.00           H
ATOM   2662 HD12 LEU A 754      70.810  57.580  71.450  1.00  0.00           H
ATOM   2663 HD13 LEU A 754      69.850  56.750  72.750  1.00  0.00           H
ATOM   2664  CD2 LEU A 754      72.290  58.020  73.810  1.00  0.00           C
ATOM   2665 HD21 LEU A 754      71.660  58.050  74.720  1.00  0.00           H
ATOM   2666 HD22 LEU A 754      72.170  58.900  73.140  1.00  0.00           H
ATOM   2667 HD23 LEU A 754      73.360  58.140  74.100  1.00  0.00           H
ATOM   2668  C   LEU A 754      72.790  54.080  72.150  1.00  0.00           C
ATOM   2669  O   LEU A 754      72.230  54.160  71.080  1.00  0.00           O
ATOM   2670  N   PHE A 755      74.130  53.940  72.210  1.00  0.00           N
ATOM   2671  HN  PHE A 755      74.670  53.780  73.040  1.00  0.00           H
ATOM   2672  CA  PHE A 755      75.080  53.940  71.120  1.00  0.00           C
ATOM   2673  HA  PHE A 755      74.780  54.740  70.460  1.00  0.00           H
ATOM   2674  CB  PHE A 755      76.560  54.090  71.700  1.00  0.00           C
ATOM   2675  HB1 PHE A 755      77.170  54.430  70.840  1.00  0.00           H
ATOM   2676  HB2 PHE A 755      77.070  53.150  72.000  1.00  0.00           H
ATOM   2677  CG  PHE A 755      76.610  55.020  72.850  1.00  0.00           C
ATOM   2678  CD1 PHE A 755      76.570  56.370  72.550  1.00  0.00           C
ATOM   2679  HD1 PHE A 755      76.360  56.610  71.520  1.00  0.00           H
ATOM   2680  CE1 PHE A 755      76.760  57.370  73.520  1.00  0.00           C
ATOM   2681  HE1 PHE A 755      76.370  58.340  73.270  1.00  0.00           H
ATOM   2682  CZ  PHE A 755      76.940  56.910  74.880  1.00  0.00           C
ATOM   2683  HZ  PHE A 755      76.860  57.570  75.730  1.00  0.00           H
ATOM   2684  CD2 PHE A 755      76.760  54.580  74.190  1.00  0.00           C
ATOM   2685  HD2 PHE A 755      76.850  53.540  74.490  1.00  0.00           H
ATOM   2686  CE2 PHE A 755      76.910  55.560  75.230  1.00  0.00           C
ATOM   2687  HE2 PHE A 755      76.940  55.240  76.270  1.00  0.00           H
ATOM   2688  C   PHE A 755      74.940  52.690  70.310  1.00  0.00           C
ATOM   2689  O   PHE A 755      74.890  52.710  69.070  1.00  0.00           O
ATOM   2690  N   TRP A 756      74.830  51.510  70.970  1.00  0.00           N
ATOM   2691  HN  TRP A 756      74.770  51.460  71.970  1.00  0.00           H
ATOM   2692  CA  TRP A 756      74.590  50.220  70.420  1.00  0.00           C
ATOM   2693  HA  TRP A 756      75.280  50.000  69.620  1.00  0.00           H
ATOM   2694  CB  TRP A 756      74.790  49.080  71.430  1.00  0.00           C
ATOM   2695  HB1 TRP A 756      74.120  49.280  72.290  1.00  0.00           H
ATOM   2696  HB2 TRP A 756      75.750  49.170  71.980  1.00  0.00           H
ATOM   2697  CG  TRP A 756      74.520  47.680  70.960  1.00  0.00           C
ATOM   2698  CD1 TRP A 756      73.540  46.880  71.440  1.00  0.00           C
ATOM   2699  HD1 TRP A 756      72.940  47.100  72.310  1.00  0.00           H
ATOM   2700  NE1 TRP A 756      73.450  45.780  70.550  1.00  0.00           N
ATOM   2701  HE1 TRP A 756      72.740  45.130  70.420  1.00  0.00           H
ATOM   2702  CE2 TRP A 756      74.320  45.900  69.540  1.00  0.00           C
ATOM   2703  CD2 TRP A 756      75.040  47.050  69.770  1.00  0.00           C
ATOM   2704  CE3 TRP A 756      76.030  47.410  68.850  1.00  0.00           C
ATOM   2705  HE3 TRP A 756      76.600  48.310  69.040  1.00  0.00           H
ATOM   2706  CZ3 TRP A 756      76.210  46.730  67.670  1.00  0.00           C
ATOM   2707  HZ3 TRP A 756      76.960  47.010  66.950  1.00  0.00           H
ATOM   2708  CZ2 TRP A 756      74.620  45.020  68.400  1.00  0.00           C
ATOM   2709  HZ2 TRP A 756      74.080  44.080  68.380  1.00  0.00           H
ATOM   2710  CH2 TRP A 756      75.420  45.570  67.420  1.00  0.00           C
ATOM   2711  HH2 TRP A 756      75.580  45.040  66.500  1.00  0.00           H
ATOM   2712  C   TRP A 756      73.300  50.160  69.610  1.00  0.00           C
ATOM   2713  O   TRP A 756      73.270  49.680  68.500  1.00  0.00           O
ATOM   2714  N   CYS A 757      72.160  50.660  70.150  1.00  0.00           N
ATOM   2715  HN  CYS A 757      72.170  50.950  71.110  1.00  0.00           H
ATOM   2716  CA  CYS A 757      70.950  50.880  69.370  1.00  0.00           C
ATOM   2717  HA  CYS A 757      70.590  49.910  69.060  1.00  0.00           H
ATOM   2718  CB  CYS A 757      69.820  51.500  70.180  1.00  0.00           C
ATOM   2719  HB1 CYS A 757      68.870  51.590  69.610  1.00  0.00           H
ATOM   2720  HB2 CYS A 757      70.110  52.450  70.660  1.00  0.00           H
ATOM   2721  SG  CYS A 757      69.410  50.300  71.600  1.00  0.00           S
ATOM   2722  HG1 CYS A 757      70.300  50.860  72.400  1.00  0.00           H
ATOM   2723  C   CYS A 757      71.080  51.700  68.120  1.00  0.00           C
ATOM   2724  O   CYS A 757      70.570  51.340  67.060  1.00  0.00           O
ATOM   2725  N   VAL A 758      71.900  52.770  68.180  1.00  0.00           N
ATOM   2726  HN  VAL A 758      72.290  53.100  69.040  1.00  0.00           H
ATOM   2727  CA  VAL A 758      71.940  53.680  67.020  1.00  0.00           C
ATOM   2728  HA  VAL A 758      71.010  53.730  66.480  1.00  0.00           H
ATOM   2729  CB  VAL A 758      72.350  55.150  67.420  1.00  0.00           C
ATOM   2730  HB  VAL A 758      73.240  55.190  68.080  1.00  0.00           H
ATOM   2731  CG1 VAL A 758      72.650  56.010  66.160  1.00  0.00           C
ATOM   2732 HG11 VAL A 758      73.570  55.580  65.700  1.00  0.00           H
ATOM   2733 HG12 VAL A 758      72.800  57.020  66.600  1.00  0.00           H
ATOM   2734 HG13 VAL A 758      71.810  55.940  65.440  1.00  0.00           H
ATOM   2735  CG2 VAL A 758      71.180  55.790  68.120  1.00  0.00           C
ATOM   2736 HG21 VAL A 758      70.320  55.870  67.420  1.00  0.00           H
ATOM   2737 HG22 VAL A 758      71.490  56.820  68.410  1.00  0.00           H
ATOM   2738 HG23 VAL A 758      70.970  55.290  69.090  1.00  0.00           H
ATOM   2739  C   VAL A 758      72.910  52.980  65.950  1.00  0.00           C
ATOM   2740  O   VAL A 758      72.550  53.130  64.780  1.00  0.00           O
ATOM   2741  N   ILE A 759      73.910  52.170  66.380  1.00  0.00           N
ATOM   2742  HN  ILE A 759      74.100  52.100  67.360  1.00  0.00           H
ATOM   2743  CA  ILE A 759      74.640  51.310  65.520  1.00  0.00           C
ATOM   2744  HA  ILE A 759      75.100  51.920  64.750  1.00  0.00           H
ATOM   2745  CB  ILE A 759      75.890  50.690  66.220  1.00  0.00           C
ATOM   2746  HB  ILE A 759      75.470  50.280  67.170  1.00  0.00           H
ATOM   2747  CG2 ILE A 759      76.590  49.550  65.420  1.00  0.00           C
ATOM   2748 HG21 ILE A 759      75.960  48.640  65.280  1.00  0.00           H
ATOM   2749 HG22 ILE A 759      77.570  49.280  65.860  1.00  0.00           H
ATOM   2750 HG23 ILE A 759      76.880  49.910  64.410  1.00  0.00           H
ATOM   2751  CG1 ILE A 759      77.000  51.790  66.560  1.00  0.00           C
ATOM   2752 HG11 ILE A 759      76.580  52.820  66.580  1.00  0.00           H
ATOM   2753 HG12 ILE A 759      77.690  51.700  65.690  1.00  0.00           H
ATOM   2754  CD  ILE A 759      77.930  51.410  67.730  1.00  0.00           C
ATOM   2755  HD1 ILE A 759      78.540  50.500  67.640  1.00  0.00           H
ATOM   2756  HD2 ILE A 759      77.360  51.360  68.680  1.00  0.00           H
ATOM   2757  HD3 ILE A 759      78.630  52.240  67.960  1.00  0.00           H
ATOM   2758  C   ILE A 759      73.820  50.170  64.900  1.00  0.00           C
ATOM   2759  O   ILE A 759      74.010  50.020  63.710  1.00  0.00           O
ATOM   2760  N   LEU A 760      72.880  49.530  65.720  1.00  0.00           N
ATOM   2761  HN  LEU A 760      72.730  49.570  66.710  1.00  0.00           H
ATOM   2762  CA  LEU A 760      71.950  48.600  65.100  1.00  0.00           C
ATOM   2763  HA  LEU A 760      72.570  47.820  64.670  1.00  0.00           H
ATOM   2764  CB  LEU A 760      71.010  48.020  66.130  1.00  0.00           C
ATOM   2765  HB1 LEU A 760      70.160  47.550  65.600  1.00  0.00           H
ATOM   2766  HB2 LEU A 760      70.430  48.840  66.620  1.00  0.00           H
ATOM   2767  CG  LEU A 760      71.580  47.060  67.130  1.00  0.00           C
ATOM   2768  HG  LEU A 760      72.590  47.420  67.440  1.00  0.00           H
ATOM   2769  CD1 LEU A 760      70.630  46.880  68.260  1.00  0.00           C
ATOM   2770 HD11 LEU A 760      69.550  46.900  67.970  1.00  0.00           H
ATOM   2771 HD12 LEU A 760      70.690  47.700  69.000  1.00  0.00           H
ATOM   2772 HD13 LEU A 760      70.910  46.010  68.890  1.00  0.00           H
ATOM   2773  CD2 LEU A 760      71.660  45.730  66.450  1.00  0.00           C
ATOM   2774 HD21 LEU A 760      72.110  45.900  65.450  1.00  0.00           H
ATOM   2775 HD22 LEU A 760      70.710  45.190  66.330  1.00  0.00           H
ATOM   2776 HD23 LEU A 760      72.380  45.010  66.880  1.00  0.00           H
ATOM   2777  C   LEU A 760      71.170  49.090  63.880  1.00  0.00           C
ATOM   2778  O   LEU A 760      71.040  48.480  62.830  1.00  0.00           O
ATOM   2779  N   PHE A 761      70.660  50.360  64.090  1.00  0.00           N
ATOM   2780  HN  PHE A 761      70.730  50.810  64.980  1.00  0.00           H
ATOM   2781  CA  PHE A 761      69.750  50.950  63.180  1.00  0.00           C
ATOM   2782  HA  PHE A 761      68.920  50.280  63.050  1.00  0.00           H
ATOM   2783  CB  PHE A 761      69.280  52.290  63.910  1.00  0.00           C
ATOM   2784  HB1 PHE A 761      70.130  52.930  64.220  1.00  0.00           H
ATOM   2785  HB2 PHE A 761      68.840  51.830  64.830  1.00  0.00           H
ATOM   2786  CG  PHE A 761      68.220  53.050  63.180  1.00  0.00           C
ATOM   2787  CD1 PHE A 761      66.850  52.970  63.380  1.00  0.00           C
ATOM   2788  HD1 PHE A 761      66.450  52.390  64.190  1.00  0.00           H
ATOM   2789  CE1 PHE A 761      65.940  53.900  62.800  1.00  0.00           C
ATOM   2790  HE1 PHE A 761      64.870  53.820  62.940  1.00  0.00           H
ATOM   2791  CZ  PHE A 761      66.460  54.850  61.900  1.00  0.00           C
ATOM   2792  HZ  PHE A 761      65.780  55.530  61.410  1.00  0.00           H
ATOM   2793  CD2 PHE A 761      68.690  54.200  62.450  1.00  0.00           C
ATOM   2794  HD2 PHE A 761      69.760  54.270  62.290  1.00  0.00           H
ATOM   2795  CE2 PHE A 761      67.840  55.050  61.820  1.00  0.00           C
ATOM   2796  HE2 PHE A 761      68.320  55.720  61.120  1.00  0.00           H
ATOM   2797  C   PHE A 761      70.430  51.330  61.800  1.00  0.00           C
ATOM   2798  O   PHE A 761      70.150  50.740  60.750  1.00  0.00           O
ATOM   2799  N   PHE A 762      71.550  52.160  61.860  1.00  0.00           N
ATOM   2800  HN  PHE A 762      71.740  52.630  62.720  1.00  0.00           H
ATOM   2801  CA  PHE A 762      72.390  52.390  60.720  1.00  0.00           C
ATOM   2802  HA  PHE A 762      71.660  52.730  60.000  1.00  0.00           H
ATOM   2803  CB  PHE A 762      73.490  53.520  60.790  1.00  0.00           C
ATOM   2804  HB1 PHE A 762      74.120  53.520  59.870  1.00  0.00           H
ATOM   2805  HB2 PHE A 762      74.060  53.360  61.730  1.00  0.00           H
ATOM   2806  CG  PHE A 762      72.690  54.830  60.910  1.00  0.00           C
ATOM   2807  CD1 PHE A 762      71.840  55.180  59.770  1.00  0.00           C
ATOM   2808  HD1 PHE A 762      71.940  54.560  58.890  1.00  0.00           H
ATOM   2809  CE1 PHE A 762      71.330  56.460  59.760  1.00  0.00           C
ATOM   2810  HE1 PHE A 762      70.650  56.820  59.010  1.00  0.00           H
ATOM   2811  CZ  PHE A 762      71.390  57.310  60.920  1.00  0.00           C
ATOM   2812  HZ  PHE A 762      70.960  58.290  60.820  1.00  0.00           H
ATOM   2813  CD2 PHE A 762      72.790  55.740  62.000  1.00  0.00           C
ATOM   2814  HD2 PHE A 762      73.470  55.580  62.820  1.00  0.00           H
ATOM   2815  CE2 PHE A 762      72.080  56.970  62.030  1.00  0.00           C
ATOM   2816  HE2 PHE A 762      72.140  57.620  62.890  1.00  0.00           H
ATOM   2817  C   PHE A 762      73.020  51.190  60.000  1.00  0.00           C
ATOM   2818  O   PHE A 762      72.810  50.980  58.830  1.00  0.00           O
ATOM   2819  N   THR A 763      73.540  50.190  60.700  1.00  0.00           N
ATOM   2820  HN  THR A 763      73.630  50.300  61.690  1.00  0.00           H
ATOM   2821  CA  THR A 763      74.060  49.000  60.230  1.00  0.00           C
ATOM   2822  HA  THR A 763      74.750  49.310  59.460  1.00  0.00           H
ATOM   2823  CB  THR A 763      74.810  48.060  61.270  1.00  0.00           C
ATOM   2824  HB  THR A 763      74.010  47.570  61.880  1.00  0.00           H
ATOM   2825  OG1 THR A 763      75.720  48.850  62.090  1.00  0.00           O
ATOM   2826  HG1 THR A 763      75.110  49.210  62.750  1.00  0.00           H
ATOM   2827  CG2 THR A 763      75.740  47.120  60.420  1.00  0.00           C
ATOM   2828 HG21 THR A 763      76.310  47.710  59.680  1.00  0.00           H
ATOM   2829 HG22 THR A 763      75.200  46.420  59.740  1.00  0.00           H
ATOM   2830 HG23 THR A 763      76.530  46.680  61.070  1.00  0.00           H
ATOM   2831  C   THR A 763      73.000  48.220  59.420  1.00  0.00           C
ATOM   2832  O   THR A 763      73.290  47.620  58.350  1.00  0.00           O
ATOM   2833  N   THR A 764      71.800  48.200  59.930  1.00  0.00           N
ATOM   2834  HN  THR A 764      71.540  48.810  60.670  1.00  0.00           H
ATOM   2835  CA  THR A 764      70.630  47.530  59.350  1.00  0.00           C
ATOM   2836  HA  THR A 764      70.930  46.500  59.220  1.00  0.00           H
ATOM   2837  CB  THR A 764      69.430  47.470  60.300  1.00  0.00           C
ATOM   2838  HB  THR A 764      69.360  48.500  60.710  1.00  0.00           H
ATOM   2839  OG1 THR A 764      69.670  46.550  61.370  1.00  0.00           O
ATOM   2840  HG1 THR A 764      70.380  46.920  61.900  1.00  0.00           H
ATOM   2841  CG2 THR A 764      68.130  47.050  59.640  1.00  0.00           C
ATOM   2842 HG21 THR A 764      67.810  47.800  58.890  1.00  0.00           H
ATOM   2843 HG22 THR A 764      67.370  47.100  60.430  1.00  0.00           H
ATOM   2844 HG23 THR A 764      68.150  46.040  59.160  1.00  0.00           H
ATOM   2845  C   THR A 764      70.210  48.030  57.990  1.00  0.00           C
ATOM   2846  O   THR A 764      69.810  47.370  57.000  1.00  0.00           O
ATOM   2847  N   PHE A 765      70.170  49.380  57.900  1.00  0.00           N
ATOM   2848  HN  PHE A 765      70.180  49.950  58.720  1.00  0.00           H
ATOM   2849  CA  PHE A 765      69.920  50.030  56.700  1.00  0.00           C
ATOM   2850  HA  PHE A 765      69.010  49.640  56.250  1.00  0.00           H
ATOM   2851  CB  PHE A 765      69.700  51.520  57.030  1.00  0.00           C
ATOM   2852  HB1 PHE A 765      70.660  51.860  57.490  1.00  0.00           H
ATOM   2853  HB2 PHE A 765      68.860  51.640  57.760  1.00  0.00           H
ATOM   2854  CG  PHE A 765      69.420  52.470  55.870  1.00  0.00           C
ATOM   2855  CD1 PHE A 765      68.550  52.070  54.820  1.00  0.00           C
ATOM   2856  HD1 PHE A 765      68.170  51.060  54.760  1.00  0.00           H
ATOM   2857  CE1 PHE A 765      68.180  52.980  53.880  1.00  0.00           C
ATOM   2858  HE1 PHE A 765      67.470  52.740  53.100  1.00  0.00           H
ATOM   2859  CZ  PHE A 765      68.780  54.230  53.770  1.00  0.00           C
ATOM   2860  HZ  PHE A 765      68.570  55.060  53.120  1.00  0.00           H
ATOM   2861  CD2 PHE A 765      69.890  53.820  55.890  1.00  0.00           C
ATOM   2862  HD2 PHE A 765      70.510  54.280  56.630  1.00  0.00           H
ATOM   2863  CE2 PHE A 765      69.580  54.690  54.800  1.00  0.00           C
ATOM   2864  HE2 PHE A 765      69.850  55.730  54.860  1.00  0.00           H
ATOM   2865  C   PHE A 765      70.840  49.810  55.550  1.00  0.00           C
ATOM   2866  O   PHE A 765      70.510  49.270  54.510  1.00  0.00           O
ATOM   2867  N   PHE A 766      72.140  50.050  55.780  1.00  0.00           N
ATOM   2868  HN  PHE A 766      72.450  50.400  56.660  1.00  0.00           H
ATOM   2869  CA  PHE A 766      73.210  49.870  54.850  1.00  0.00           C
ATOM   2870  HA  PHE A 766      72.940  50.350  53.930  1.00  0.00           H
ATOM   2871  CB  PHE A 766      74.510  50.590  55.260  1.00  0.00           C
ATOM   2872  HB1 PHE A 766      75.330  50.490  54.510  1.00  0.00           H
ATOM   2873  HB2 PHE A 766      74.850  50.130  56.210  1.00  0.00           H
ATOM   2874  CG  PHE A 766      74.290  52.120  55.500  1.00  0.00           C
ATOM   2875  CD1 PHE A 766      74.450  52.720  56.760  1.00  0.00           C
ATOM   2876  HD1 PHE A 766      74.780  52.160  57.620  1.00  0.00           H
ATOM   2877  CE1 PHE A 766      74.020  54.020  56.940  1.00  0.00           C
ATOM   2878  HE1 PHE A 766      74.080  54.590  57.860  1.00  0.00           H
ATOM   2879  CZ  PHE A 766      73.560  54.800  55.890  1.00  0.00           C
ATOM   2880  HZ  PHE A 766      73.250  55.840  55.940  1.00  0.00           H
ATOM   2881  CD2 PHE A 766      73.780  52.820  54.400  1.00  0.00           C
ATOM   2882  HD2 PHE A 766      73.640  52.370  53.430  1.00  0.00           H
ATOM   2883  CE2 PHE A 766      73.430  54.240  54.580  1.00  0.00           C
ATOM   2884  HE2 PHE A 766      73.040  54.870  53.800  1.00  0.00           H
ATOM   2885  C   PHE A 766      73.400  48.350  54.460  1.00  0.00           C
ATOM   2886  O   PHE A 766      73.670  48.100  53.270  1.00  0.00           O
ATOM   2887  N   LEU A 767      73.340  47.370  55.430  1.00  0.00           N
ATOM   2888  HN  LEU A 767      73.060  47.680  56.330  1.00  0.00           H
ATOM   2889  CA  LEU A 767      73.420  45.960  55.200  1.00  0.00           C
ATOM   2890  HA  LEU A 767      74.280  45.800  54.560  1.00  0.00           H
ATOM   2891  CB  LEU A 767      73.660  45.150  56.530  1.00  0.00           C
ATOM   2892  HB1 LEU A 767      72.690  45.330  57.040  1.00  0.00           H
ATOM   2893  HB2 LEU A 767      74.490  45.550  57.140  1.00  0.00           H
ATOM   2894  CG  LEU A 767      73.630  43.610  56.430  1.00  0.00           C
ATOM   2895  HG  LEU A 767      72.650  43.250  56.070  1.00  0.00           H
ATOM   2896  CD1 LEU A 767      74.830  43.130  55.660  1.00  0.00           C
ATOM   2897 HD11 LEU A 767      75.780  43.610  55.970  1.00  0.00           H
ATOM   2898 HD12 LEU A 767      74.710  43.440  54.600  1.00  0.00           H
ATOM   2899 HD13 LEU A 767      74.770  42.030  55.530  1.00  0.00           H
ATOM   2900  CD2 LEU A 767      73.810  43.170  57.870  1.00  0.00           C
ATOM   2901 HD21 LEU A 767      73.180  43.730  58.600  1.00  0.00           H
ATOM   2902 HD22 LEU A 767      74.850  43.180  58.260  1.00  0.00           H
ATOM   2903 HD23 LEU A 767      73.560  42.080  57.890  1.00  0.00           H
ATOM   2904  C   LEU A 767      72.280  45.470  54.320  1.00  0.00           C
ATOM   2905  O   LEU A 767      72.510  44.770  53.320  1.00  0.00           O
ATOM   2906  N   SER A 768      70.980  45.820  54.580  1.00  0.00           N
ATOM   2907  HN  SER A 768      70.800  46.390  55.380  1.00  0.00           H
ATOM   2908  CA  SER A 768      69.870  45.340  53.840  1.00  0.00           C
ATOM   2909  HA  SER A 768      69.930  44.260  53.850  1.00  0.00           H
ATOM   2910  CB  SER A 768      68.490  45.740  54.420  1.00  0.00           C
ATOM   2911  HB1 SER A 768      68.350  45.180  55.370  1.00  0.00           H
ATOM   2912  HB2 SER A 768      67.680  45.510  53.700  1.00  0.00           H
ATOM   2913  OG  SER A 768      68.270  47.070  54.810  1.00  0.00           O
ATOM   2914  HG1 SER A 768      68.780  47.260  55.600  1.00  0.00           H
ATOM   2915  C   SER A 768      69.880  45.790  52.370  1.00  0.00           C
ATOM   2916  O   SER A 768      69.740  45.000  51.460  1.00  0.00           O
ATOM   2917  N   SER A 769      70.180  47.050  52.160  1.00  0.00           N
ATOM   2918  HN  SER A 769      70.100  47.670  52.940  1.00  0.00           H
ATOM   2919  CA  SER A 769      70.530  47.540  50.860  1.00  0.00           C
ATOM   2920  HA  SER A 769      69.660  47.560  50.230  1.00  0.00           H
ATOM   2921  CB  SER A 769      70.870  49.000  50.950  1.00  0.00           C
ATOM   2922  HB1 SER A 769      70.820  49.470  49.940  1.00  0.00           H
ATOM   2923  HB2 SER A 769      71.810  49.240  51.500  1.00  0.00           H
ATOM   2924  OG  SER A 769      69.840  49.650  51.790  1.00  0.00           O
ATOM   2925  HG1 SER A 769      70.030  49.610  52.730  1.00  0.00           H
ATOM   2926  C   SER A 769      71.710  46.940  50.150  1.00  0.00           C
ATOM   2927  O   SER A 769      71.770  46.920  48.970  1.00  0.00           O
ATOM   2928  N   PHE A 770      72.780  46.600  50.920  1.00  0.00           N
ATOM   2929  HN  PHE A 770      72.780  46.710  51.910  1.00  0.00           H
ATOM   2930  CA  PHE A 770      73.960  45.970  50.360  1.00  0.00           C
ATOM   2931  HA  PHE A 770      74.340  46.510  49.500  1.00  0.00           H
ATOM   2932  CB  PHE A 770      75.030  45.810  51.470  1.00  0.00           C
ATOM   2933  HB1 PHE A 770      74.650  45.210  52.320  1.00  0.00           H
ATOM   2934  HB2 PHE A 770      75.200  46.850  51.850  1.00  0.00           H
ATOM   2935  CG  PHE A 770      76.390  45.190  50.870  1.00  0.00           C
ATOM   2936  CD1 PHE A 770      76.670  43.840  50.860  1.00  0.00           C
ATOM   2937  HD1 PHE A 770      75.840  43.250  51.200  1.00  0.00           H
ATOM   2938  CE1 PHE A 770      77.860  43.330  50.310  1.00  0.00           C
ATOM   2939  HE1 PHE A 770      77.970  42.250  50.300  1.00  0.00           H
ATOM   2940  CZ  PHE A 770      78.740  44.240  49.630  1.00  0.00           C
ATOM   2941  HZ  PHE A 770      79.630  43.940  49.090  1.00  0.00           H
ATOM   2942  CD2 PHE A 770      77.330  46.130  50.320  1.00  0.00           C
ATOM   2943  HD2 PHE A 770      77.150  47.160  50.570  1.00  0.00           H
ATOM   2944  CE2 PHE A 770      78.470  45.630  49.670  1.00  0.00           C
ATOM   2945  HE2 PHE A 770      79.080  46.370  49.160  1.00  0.00           H
ATOM   2946  C   PHE A 770      73.690  44.520  49.800  1.00  0.00           C
ATOM   2947  O   PHE A 770      74.000  44.240  48.670  1.00  0.00           O
ATOM   2948  N   LEU A 771      73.060  43.640  50.590  1.00  0.00           N
ATOM   2949  HN  LEU A 771      72.810  43.910  51.520  1.00  0.00           H
ATOM   2950  CA  LEU A 771      72.740  42.280  50.170  1.00  0.00           C
ATOM   2951  HA  LEU A 771      73.660  41.810  49.850  1.00  0.00           H
ATOM   2952  CB  LEU A 771      72.110  41.550  51.340  1.00  0.00           C
ATOM   2953  HB1 LEU A 771      71.800  40.510  51.140  1.00  0.00           H
ATOM   2954  HB2 LEU A 771      71.200  42.120  51.620  1.00  0.00           H
ATOM   2955  CG  LEU A 771      72.930  41.440  52.630  1.00  0.00           C
ATOM   2956  HG  LEU A 771      73.460  42.380  52.890  1.00  0.00           H
ATOM   2957  CD1 LEU A 771      72.060  41.230  53.950  1.00  0.00           C
ATOM   2958 HD11 LEU A 771      72.800  41.200  54.780  1.00  0.00           H
ATOM   2959 HD12 LEU A 771      71.570  40.220  53.880  1.00  0.00           H
ATOM   2960 HD13 LEU A 771      71.260  41.970  54.050  1.00  0.00           H
ATOM   2961  CD2 LEU A 771      74.100  40.470  52.390  1.00  0.00           C
ATOM   2962 HD21 LEU A 771      74.580  40.800  51.450  1.00  0.00           H
ATOM   2963 HD22 LEU A 771      73.830  39.410  52.220  1.00  0.00           H
ATOM   2964 HD23 LEU A 771      74.920  40.490  53.140  1.00  0.00           H
ATOM   2965  C   LEU A 771      71.750  42.350  48.980  1.00  0.00           C
ATOM   2966  O   LEU A 771      71.810  41.610  48.010  1.00  0.00           O
ATOM   2967  N   LYS A 772      70.750  43.210  49.090  1.00  0.00           N
ATOM   2968  HN  LYS A 772      70.660  43.670  49.960  1.00  0.00           H
ATOM   2969  CA  LYS A 772      69.790  43.550  48.010  1.00  0.00           C
ATOM   2970  HA  LYS A 772      69.220  42.660  47.790  1.00  0.00           H
ATOM   2971  CB  LYS A 772      68.860  44.530  48.690  1.00  0.00           C
ATOM   2972  HB1 LYS A 772      69.360  45.380  49.190  1.00  0.00           H
ATOM   2973  HB2 LYS A 772      68.360  43.950  49.500  1.00  0.00           H
ATOM   2974  CG  LYS A 772      67.870  45.210  47.680  1.00  0.00           C
ATOM   2975  HG1 LYS A 772      68.440  45.820  46.950  1.00  0.00           H
ATOM   2976  HG2 LYS A 772      67.310  45.960  48.260  1.00  0.00           H
ATOM   2977  CD  LYS A 772      66.850  44.250  47.080  1.00  0.00           C
ATOM   2978  HD1 LYS A 772      66.490  43.600  47.910  1.00  0.00           H
ATOM   2979  HD2 LYS A 772      67.220  43.620  46.250  1.00  0.00           H
ATOM   2980  CE  LYS A 772      65.530  44.920  46.650  1.00  0.00           C
ATOM   2981  HE1 LYS A 772      65.180  45.530  47.520  1.00  0.00           H
ATOM   2982  HE2 LYS A 772      64.770  44.260  46.210  1.00  0.00           H
ATOM   2983  NZ  LYS A 772      65.890  45.980  45.650  1.00  0.00           N
ATOM   2984  HZ1 LYS A 772      66.690  46.550  46.020  1.00  0.00           H
ATOM   2985  HZ2 LYS A 772      65.050  46.500  45.330  1.00  0.00           H
ATOM   2986  HZ3 LYS A 772      66.410  45.480  44.900  1.00  0.00           H
ATOM   2987  C   LYS A 772      70.250  44.120  46.660  1.00  0.00           C
ATOM   2988  O   LYS A 772      69.890  43.680  45.570  1.00  0.00           O
ATOM   2989  N   GLN A 773      71.150  45.060  46.780  1.00  0.00           N
ATOM   2990  HN  GLN A 773      71.500  45.400  47.640  1.00  0.00           H
ATOM   2991  CA  GLN A 773      71.640  45.730  45.530  1.00  0.00           C
ATOM   2992  HA  GLN A 773      70.800  45.610  44.860  1.00  0.00           H
ATOM   2993  CB  GLN A 773      71.910  47.250  45.690  1.00  0.00           C
ATOM   2994  HB1 GLN A 773      72.490  47.590  44.810  1.00  0.00           H
ATOM   2995  HB2 GLN A 773      72.620  47.480  46.510  1.00  0.00           H
ATOM   2996  CG  GLN A 773      70.640  48.200  45.730  1.00  0.00           C
ATOM   2997  HG1 GLN A 773      70.880  49.290  45.720  1.00  0.00           H
ATOM   2998  HG2 GLN A 773      69.980  48.020  46.610  1.00  0.00           H
ATOM   2999  CD  GLN A 773      69.480  47.850  44.700  1.00  0.00           C
ATOM   3000  OE1 GLN A 773      68.360  47.510  45.030  1.00  0.00           O
ATOM   3001  NE2 GLN A 773      69.880  47.780  43.380  1.00  0.00           N
ATOM   3002 HE21 GLN A 773      70.850  47.870  43.180  1.00  0.00           H
ATOM   3003 HE22 GLN A 773      69.220  47.450  42.700  1.00  0.00           H
ATOM   3004  C   GLN A 773      72.820  44.910  44.890  1.00  0.00           C
ATOM   3005  O   GLN A 773      73.600  45.410  44.070  1.00  0.00           O
ATOM   3006  N   PHE A 774      73.050  43.680  45.320  1.00  0.00           N
ATOM   3007  HN  PHE A 774      72.310  43.310  45.890  1.00  0.00           H
ATOM   3008  CA  PHE A 774      74.090  42.800  44.950  1.00  0.00           C
ATOM   3009  HA  PHE A 774      74.990  43.400  44.900  1.00  0.00           H
ATOM   3010  CB  PHE A 774      74.200  41.670  46.010  1.00  0.00           C
ATOM   3011  HB1 PHE A 774      73.390  40.920  45.990  1.00  0.00           H
ATOM   3012  HB2 PHE A 774      74.000  42.190  46.970  1.00  0.00           H
ATOM   3013  CG  PHE A 774      75.500  40.870  46.150  1.00  0.00           C
ATOM   3014  CD1 PHE A 774      76.830  41.360  45.950  1.00  0.00           C
ATOM   3015  HD1 PHE A 774      76.880  42.340  45.500  1.00  0.00           H
ATOM   3016  CE1 PHE A 774      77.970  40.680  46.240  1.00  0.00           C
ATOM   3017  HE1 PHE A 774      78.850  41.170  45.870  1.00  0.00           H
ATOM   3018  CZ  PHE A 774      77.830  39.420  46.840  1.00  0.00           C
ATOM   3019  HZ  PHE A 774      78.670  38.770  47.050  1.00  0.00           H
ATOM   3020  CD2 PHE A 774      75.410  39.570  46.660  1.00  0.00           C
ATOM   3021  HD2 PHE A 774      74.390  39.220  46.740  1.00  0.00           H
ATOM   3022  CE2 PHE A 774      76.560  38.890  47.120  1.00  0.00           C
ATOM   3023  HE2 PHE A 774      76.460  37.920  47.590  1.00  0.00           H
ATOM   3024  C   PHE A 774      73.990  42.180  43.550  1.00  0.00           C
ATOM   3025  O   PHE A 774      75.060  41.800  43.050  1.00  0.00           O
ATOM   3026  N   LYS A 775      72.750  42.130  42.890  1.00  0.00           N
ATOM   3027  HN  LYS A 775      71.990  42.600  43.320  1.00  0.00           H
ATOM   3028  CA  LYS A 775      72.660  41.350  41.680  1.00  0.00           C
ATOM   3029  HA  LYS A 775      73.520  40.700  41.600  1.00  0.00           H
ATOM   3030  CB  LYS A 775      71.340  40.550  41.540  1.00  0.00           C
ATOM   3031  HB1 LYS A 775      71.130  39.910  42.430  1.00  0.00           H
ATOM   3032  HB2 LYS A 775      71.380  39.870  40.670  1.00  0.00           H
ATOM   3033  CG  LYS A 775      69.970  41.290  41.380  1.00  0.00           C
ATOM   3034  HG1 LYS A 775      69.810  41.780  40.390  1.00  0.00           H
ATOM   3035  HG2 LYS A 775      70.100  42.090  42.140  1.00  0.00           H
ATOM   3036  CD  LYS A 775      68.670  40.490  41.420  1.00  0.00           C
ATOM   3037  HD1 LYS A 775      68.740  39.980  42.400  1.00  0.00           H
ATOM   3038  HD2 LYS A 775      68.650  39.770  40.580  1.00  0.00           H
ATOM   3039  CE  LYS A 775      67.390  41.310  41.270  1.00  0.00           C
ATOM   3040  HE1 LYS A 775      67.610  41.930  40.380  1.00  0.00           H
ATOM   3041  HE2 LYS A 775      67.340  41.940  42.180  1.00  0.00           H
ATOM   3042  NZ  LYS A 775      66.140  40.570  40.950  1.00  0.00           N
ATOM   3043  HZ1 LYS A 775      65.970  39.820  41.650  1.00  0.00           H
ATOM   3044  HZ2 LYS A 775      66.420  39.970  40.140  1.00  0.00           H
ATOM   3045  HZ3 LYS A 775      65.380  41.150  40.570  1.00  0.00           H
ATOM   3046  C   LYS A 775      72.870  42.250  40.500  1.00  0.00           C
ATOM   3047  O   LYS A 775      73.020  41.890  39.290  1.00  0.00           O
ATOM   3048  N   THR A 776      72.960  43.610  40.740  1.00  0.00           N
ATOM   3049  HN  THR A 776      72.860  44.040  41.630  1.00  0.00           H
ATOM   3050  CA  THR A 776      73.370  44.570  39.790  1.00  0.00           C
ATOM   3051  HA  THR A 776      73.080  44.230  38.810  1.00  0.00           H
ATOM   3052  CB  THR A 776      72.520  45.830  39.930  1.00  0.00           C
ATOM   3053  HB  THR A 776      72.770  46.680  39.270  1.00  0.00           H
ATOM   3054  OG1 THR A 776      72.310  46.210  41.340  1.00  0.00           O
ATOM   3055  HG1 THR A 776      72.810  47.010  41.520  1.00  0.00           H
ATOM   3056  CG2 THR A 776      71.150  45.480  39.320  1.00  0.00           C
ATOM   3057 HG21 THR A 776      70.420  46.310  39.470  1.00  0.00           H
ATOM   3058 HG22 THR A 776      70.780  44.600  39.880  1.00  0.00           H
ATOM   3059 HG23 THR A 776      71.280  45.170  38.260  1.00  0.00           H
ATOM   3060  C   THR A 776      74.760  44.960  39.710  1.00  0.00           C
ATOM   3061  O   THR A 776      75.130  45.780  38.890  1.00  0.00           O
ATOM   3062  N   LYS A 777      75.660  44.340  40.530  1.00  0.00           N
ATOM   3063  HN  LYS A 777      75.300  43.620  41.110  1.00  0.00           H
ATOM   3064  CA  LYS A 777      77.150  44.300  40.380  1.00  0.00           C
ATOM   3065  HA  LYS A 777      77.390  45.040  39.630  1.00  0.00           H
ATOM   3066  CB  LYS A 777      78.040  44.440  41.650  1.00  0.00           C
ATOM   3067  HB1 LYS A 777      79.130  44.280  41.530  1.00  0.00           H
ATOM   3068  HB2 LYS A 777      77.820  43.670  42.420  1.00  0.00           H
ATOM   3069  CG  LYS A 777      77.920  45.820  42.300  1.00  0.00           C
ATOM   3070  HG1 LYS A 777      78.060  46.680  41.600  1.00  0.00           H
ATOM   3071  HG2 LYS A 777      78.680  45.950  43.090  1.00  0.00           H
ATOM   3072  CD  LYS A 777      76.640  46.010  43.150  1.00  0.00           C
ATOM   3073  HD1 LYS A 777      76.600  45.060  43.720  1.00  0.00           H
ATOM   3074  HD2 LYS A 777      75.780  46.090  42.460  1.00  0.00           H
ATOM   3075  CE  LYS A 777      76.800  47.260  44.150  1.00  0.00           C
ATOM   3076  HE1 LYS A 777      76.950  48.230  43.630  1.00  0.00           H
ATOM   3077  HE2 LYS A 777      77.630  47.030  44.860  1.00  0.00           H
ATOM   3078  NZ  LYS A 777      75.450  47.460  44.770  1.00  0.00           N
ATOM   3079  HZ1 LYS A 777      75.100  46.550  45.130  1.00  0.00           H
ATOM   3080  HZ2 LYS A 777      74.800  47.750  44.030  1.00  0.00           H
ATOM   3081  HZ3 LYS A 777      75.430  48.240  45.470  1.00  0.00           H
ATOM   3082  C   LYS A 777      77.500  43.000  39.750  1.00  0.00           C
ATOM   3083  O   LYS A 777      76.970  41.910  40.160  1.00  0.00           O
ATOM   3084  N   ARG A 778      78.410  42.970  38.760  1.00  0.00           N
ATOM   3085  HN  ARG A 778      78.870  43.820  38.520  1.00  0.00           H
ATOM   3086  CA  ARG A 778      78.760  41.750  38.040  1.00  0.00           C
ATOM   3087  HA  ARG A 778      78.100  40.950  38.350  1.00  0.00           H
ATOM   3088  CB  ARG A 778      78.600  42.060  36.460  1.00  0.00           C
ATOM   3089  HB1 ARG A 778      79.260  42.930  36.280  1.00  0.00           H
ATOM   3090  HB2 ARG A 778      77.590  42.530  36.420  1.00  0.00           H
ATOM   3091  CG  ARG A 778      78.960  40.920  35.530  1.00  0.00           C
ATOM   3092  HG1 ARG A 778      78.360  40.020  35.790  1.00  0.00           H
ATOM   3093  HG2 ARG A 778      79.980  40.490  35.570  1.00  0.00           H
ATOM   3094  CD  ARG A 778      78.640  41.170  34.100  1.00  0.00           C
ATOM   3095  HD1 ARG A 778      78.940  40.400  33.360  1.00  0.00           H
ATOM   3096  HD2 ARG A 778      79.020  42.170  33.750  1.00  0.00           H
ATOM   3097  NE  ARG A 778      77.110  41.360  34.080  1.00  0.00           N
ATOM   3098  HE  ARG A 778      76.470  41.160  34.820  1.00  0.00           H
ATOM   3099  CZ  ARG A 778      76.390  41.300  33.020  1.00  0.00           C
ATOM   3100  NH1 ARG A 778      76.820  40.890  31.790  1.00  0.00           N
ATOM   3101 HH11 ARG A 778      77.750  41.090  31.480  1.00  0.00           H
ATOM   3102 HH12 ARG A 778      76.160  40.700  31.060  1.00  0.00           H
ATOM   3103  NH2 ARG A 778      75.110  41.300  33.190  1.00  0.00           N
ATOM   3104 HH21 ARG A 778      74.650  41.570  34.040  1.00  0.00           H
ATOM   3105 HH22 ARG A 778      74.530  41.290  32.380  1.00  0.00           H
ATOM   3106  C   ARG A 778      80.170  41.240  38.290  1.00  0.00           C
ATOM   3107  O   ARG A 778      81.070  42.040  38.210  1.00  0.00           O
ATOM   3108  N   TYR A 779      80.350  39.950  38.700  1.00  0.00           N
ATOM   3109  HN  TYR A 779      79.550  39.350  38.760  1.00  0.00           H
ATOM   3110  CA  TYR A 779      81.600  39.420  39.250  1.00  0.00           C
ATOM   3111  HA  TYR A 779      82.400  39.540  38.540  1.00  0.00           H
ATOM   3112  CB  TYR A 779      81.920  40.290  40.510  1.00  0.00           C
ATOM   3113  HB1 TYR A 779      81.060  40.170  41.200  1.00  0.00           H
ATOM   3114  HB2 TYR A 779      82.100  41.350  40.280  1.00  0.00           H
ATOM   3115  CG  TYR A 779      83.200  39.920  41.280  1.00  0.00           C
ATOM   3116  CD1 TYR A 779      83.170  39.970  42.680  1.00  0.00           C
ATOM   3117  HD1 TYR A 779      82.310  40.390  43.180  1.00  0.00           H
ATOM   3118  CE1 TYR A 779      84.430  39.930  43.430  1.00  0.00           C
ATOM   3119  HE1 TYR A 779      84.500  40.220  44.460  1.00  0.00           H
ATOM   3120  CZ  TYR A 779      85.620  39.710  42.670  1.00  0.00           C
ATOM   3121  OH  TYR A 779      86.760  39.890  43.510  1.00  0.00           O
ATOM   3122  HH  TYR A 779      87.510  39.630  42.980  1.00  0.00           H
ATOM   3123  CD2 TYR A 779      84.420  39.830  40.620  1.00  0.00           C
ATOM   3124  HD2 TYR A 779      84.340  39.910  39.540  1.00  0.00           H
ATOM   3125  CE2 TYR A 779      85.600  39.730  41.280  1.00  0.00           C
ATOM   3126  HE2 TYR A 779      86.500  39.710  40.690  1.00  0.00           H
ATOM   3127  C   TYR A 779      81.600  37.880  39.630  1.00  0.00           C
ATOM   3128  O   TYR A 779      82.500  37.120  39.270  1.00  0.00           O
ATOM   3129  N   PHE A 780      80.510  37.420  40.230  1.00  0.00           N
ATOM   3130  HN  PHE A 780      79.660  37.960  40.280  1.00  0.00           H
ATOM   3131  CA  PHE A 780      80.370  36.050  40.780  1.00  0.00           C
ATOM   3132  HA  PHE A 780      80.950  35.450  40.110  1.00  0.00           H
ATOM   3133  CB  PHE A 780      80.700  35.890  42.320  1.00  0.00           C
ATOM   3134  HB1 PHE A 780      80.410  34.870  42.660  1.00  0.00           H
ATOM   3135  HB2 PHE A 780      80.100  36.640  42.860  1.00  0.00           H
ATOM   3136  CG  PHE A 780      82.090  36.160  42.740  1.00  0.00           C
ATOM   3137  CD1 PHE A 780      82.360  36.660  44.020  1.00  0.00           C
ATOM   3138  HD1 PHE A 780      81.500  36.950  44.600  1.00  0.00           H
ATOM   3139  CE1 PHE A 780      83.680  36.840  44.470  1.00  0.00           C
ATOM   3140  HE1 PHE A 780      83.980  37.380  45.350  1.00  0.00           H
ATOM   3141  CZ  PHE A 780      84.750  36.620  43.520  1.00  0.00           C
ATOM   3142  HZ  PHE A 780      85.750  36.890  43.860  1.00  0.00           H
ATOM   3143  CD2 PHE A 780      83.220  35.890  41.830  1.00  0.00           C
ATOM   3144  HD2 PHE A 780      83.090  35.360  40.890  1.00  0.00           H
ATOM   3145  CE2 PHE A 780      84.560  36.160  42.230  1.00  0.00           C
ATOM   3146  HE2 PHE A 780      85.420  36.060  41.590  1.00  0.00           H
ATOM   3147  C   PHE A 780      78.930  35.580  40.640  1.00  0.00           C
ATOM   3148  O   PHE A 780      77.990  36.390  40.810  1.00  0.00           O
ATOM   3149  N   PRO A 781      78.710  34.250  40.370  1.00  0.00           N
ATOM   3150  CD  PRO A 781      79.710  33.140  40.410  1.00  0.00           C
ATOM   3151  HD1 PRO A 781      80.300  33.120  41.350  1.00  0.00           H
ATOM   3152  HD2 PRO A 781      80.420  33.230  39.560  1.00  0.00           H
ATOM   3153  CA  PRO A 781      77.430  33.730  39.880  1.00  0.00           C
ATOM   3154  HA  PRO A 781      77.530  33.780  38.810  1.00  0.00           H
ATOM   3155  CB  PRO A 781      77.420  32.210  40.350  1.00  0.00           C
ATOM   3156  HB1 PRO A 781      76.750  31.620  39.690  1.00  0.00           H
ATOM   3157  HB2 PRO A 781      77.080  32.120  41.400  1.00  0.00           H
ATOM   3158  CG  PRO A 781      78.930  31.860  40.180  1.00  0.00           C
ATOM   3159  HG1 PRO A 781      79.340  31.140  40.920  1.00  0.00           H
ATOM   3160  HG2 PRO A 781      79.180  31.440  39.180  1.00  0.00           H
ATOM   3161  C   PRO A 781      76.060  34.450  40.250  1.00  0.00           C
ATOM   3162  O   PRO A 781      75.730  34.550  41.430  1.00  0.00           O
ATOM   3163  N   THR A 782      75.300  34.870  39.230  1.00  0.00           N
ATOM   3164  HN  THR A 782      75.670  34.730  38.310  1.00  0.00           H
ATOM   3165  CA  THR A 782      74.160  35.730  39.280  1.00  0.00           C
ATOM   3166  HA  THR A 782      74.480  36.630  39.790  1.00  0.00           H
ATOM   3167  CB  THR A 782      73.590  35.970  37.910  1.00  0.00           C
ATOM   3168  HB  THR A 782      72.510  36.250  37.910  1.00  0.00           H
ATOM   3169  OG1 THR A 782      73.680  34.860  37.040  1.00  0.00           O
ATOM   3170  HG1 THR A 782      74.120  35.120  36.210  1.00  0.00           H
ATOM   3171  CG2 THR A 782      74.380  37.110  37.220  1.00  0.00           C
ATOM   3172 HG21 THR A 782      74.410  37.970  37.910  1.00  0.00           H
ATOM   3173 HG22 THR A 782      73.810  37.440  36.330  1.00  0.00           H
ATOM   3174 HG23 THR A 782      75.430  36.920  36.900  1.00  0.00           H
ATOM   3175  C   THR A 782      72.990  35.150  40.100  1.00  0.00           C
ATOM   3176  O   THR A 782      72.340  35.780  40.930  1.00  0.00           O
ATOM   3177  N   LYS A 783      72.820  33.790  39.850  1.00  0.00           N
ATOM   3178  HN  LYS A 783      73.390  33.340  39.170  1.00  0.00           H
ATOM   3179  CA  LYS A 783      71.750  32.980  40.570  1.00  0.00           C
ATOM   3180  HA  LYS A 783      70.780  33.430  40.460  1.00  0.00           H
ATOM   3181  CB  LYS A 783      71.510  31.610  39.980  1.00  0.00           C
ATOM   3182  HB1 LYS A 783      70.820  31.050  40.650  1.00  0.00           H
ATOM   3183  HB2 LYS A 783      72.520  31.130  40.110  1.00  0.00           H
ATOM   3184  CG  LYS A 783      71.190  31.400  38.460  1.00  0.00           C
ATOM   3185  HG1 LYS A 783      71.340  30.330  38.200  1.00  0.00           H
ATOM   3186  HG2 LYS A 783      71.810  32.070  37.820  1.00  0.00           H
ATOM   3187  CD  LYS A 783      69.700  31.650  38.160  1.00  0.00           C
ATOM   3188  HD1 LYS A 783      69.520  31.830  37.090  1.00  0.00           H
ATOM   3189  HD2 LYS A 783      69.470  32.620  38.660  1.00  0.00           H
ATOM   3190  CE  LYS A 783      68.860  30.500  38.810  1.00  0.00           C
ATOM   3191  HE1 LYS A 783      69.130  30.330  39.880  1.00  0.00           H
ATOM   3192  HE2 LYS A 783      69.070  29.580  38.230  1.00  0.00           H
ATOM   3193  NZ  LYS A 783      67.520  30.770  38.670  1.00  0.00           N
ATOM   3194  HZ1 LYS A 783      67.280  31.640  39.180  1.00  0.00           H
ATOM   3195  HZ2 LYS A 783      66.910  30.020  39.070  1.00  0.00           H
ATOM   3196  HZ3 LYS A 783      67.340  30.950  37.660  1.00  0.00           H
ATOM   3197  C   LYS A 783      71.860  32.940  42.110  1.00  0.00           C
ATOM   3198  O   LYS A 783      70.970  33.300  42.870  1.00  0.00           O
ATOM   3199  N   VAL A 784      73.090  32.720  42.660  1.00  0.00           N
ATOM   3200  HN  VAL A 784      73.750  32.250  42.080  1.00  0.00           H
ATOM   3201  CA  VAL A 784      73.480  32.990  44.080  1.00  0.00           C
ATOM   3202  HA  VAL A 784      72.900  32.290  44.670  1.00  0.00           H
ATOM   3203  CB  VAL A 784      74.920  32.600  44.430  1.00  0.00           C
ATOM   3204  HB  VAL A 784      75.620  33.320  43.940  1.00  0.00           H
ATOM   3205  CG1 VAL A 784      75.010  32.440  45.970  1.00  0.00           C
ATOM   3206 HG11 VAL A 784      75.940  31.880  46.190  1.00  0.00           H
ATOM   3207 HG12 VAL A 784      74.260  31.740  46.420  1.00  0.00           H
ATOM   3208 HG13 VAL A 784      74.970  33.470  46.380  1.00  0.00           H
ATOM   3209  CG2 VAL A 784      75.230  31.200  43.830  1.00  0.00           C
ATOM   3210 HG21 VAL A 784      74.420  30.490  44.090  1.00  0.00           H
ATOM   3211 HG22 VAL A 784      76.170  30.740  44.190  1.00  0.00           H
ATOM   3212 HG23 VAL A 784      75.360  31.440  42.750  1.00  0.00           H
ATOM   3213  C   VAL A 784      73.270  34.470  44.560  1.00  0.00           C
ATOM   3214  O   VAL A 784      72.670  34.720  45.620  1.00  0.00           O
ATOM   3215  N   ARG A 785      73.700  35.380  43.780  1.00  0.00           N
ATOM   3216  HN  ARG A 785      74.370  35.090  43.080  1.00  0.00           H
ATOM   3217  CA  ARG A 785      73.470  36.770  44.090  1.00  0.00           C
ATOM   3218  HA  ARG A 785      73.840  36.980  45.080  1.00  0.00           H
ATOM   3219  CB  ARG A 785      74.190  37.610  43.040  1.00  0.00           C
ATOM   3220  HB1 ARG A 785      73.810  38.620  43.320  1.00  0.00           H
ATOM   3221  HB2 ARG A 785      73.900  37.490  41.980  1.00  0.00           H
ATOM   3222  CG  ARG A 785      75.730  37.540  43.170  1.00  0.00           C
ATOM   3223  HG1 ARG A 785      76.050  36.560  42.750  1.00  0.00           H
ATOM   3224  HG2 ARG A 785      75.950  37.410  44.250  1.00  0.00           H
ATOM   3225  CD  ARG A 785      76.490  38.670  42.480  1.00  0.00           C
ATOM   3226  HD1 ARG A 785      75.960  39.640  42.620  1.00  0.00           H
ATOM   3227  HD2 ARG A 785      76.700  38.540  41.390  1.00  0.00           H
ATOM   3228  NE  ARG A 785      77.810  38.750  43.150  1.00  0.00           N
ATOM   3229  HE  ARG A 785      78.070  38.000  43.750  1.00  0.00           H
ATOM   3230  CZ  ARG A 785      78.650  39.770  42.990  1.00  0.00           C
ATOM   3231  NH1 ARG A 785      78.570  40.790  42.200  1.00  0.00           N
ATOM   3232 HH11 ARG A 785      79.250  41.500  42.300  1.00  0.00           H
ATOM   3233 HH12 ARG A 785      77.760  40.930  41.620  1.00  0.00           H
ATOM   3234  NH2 ARG A 785      79.730  39.640  43.690  1.00  0.00           N
ATOM   3235 HH21 ARG A 785      79.800  39.080  44.500  1.00  0.00           H
ATOM   3236 HH22 ARG A 785      80.380  40.390  43.600  1.00  0.00           H
ATOM   3237  C   ARG A 785      71.990  37.090  44.040  1.00  0.00           C
ATOM   3238  O   ARG A 785      71.440  37.890  44.770  1.00  0.00           O
ATOM   3239  N   SER A 786      71.140  36.490  43.160  1.00  0.00           N
ATOM   3240  HN  SER A 786      71.610  35.910  42.500  1.00  0.00           H
ATOM   3241  CA  SER A 786      69.730  36.660  43.160  1.00  0.00           C
ATOM   3242  HA  SER A 786      69.390  37.650  42.890  1.00  0.00           H
ATOM   3243  CB  SER A 786      69.160  35.830  41.910  1.00  0.00           C
ATOM   3244  HB1 SER A 786      69.510  34.780  41.990  1.00  0.00           H
ATOM   3245  HB2 SER A 786      69.600  36.290  41.010  1.00  0.00           H
ATOM   3246  OG  SER A 786      67.740  35.910  41.840  1.00  0.00           O
ATOM   3247  HG1 SER A 786      67.420  35.190  42.380  1.00  0.00           H
ATOM   3248  C   SER A 786      69.010  36.190  44.490  1.00  0.00           C
ATOM   3249  O   SER A 786      68.170  36.900  45.040  1.00  0.00           O
ATOM   3250  N   THR A 787      69.450  35.030  45.020  1.00  0.00           N
ATOM   3251  HN  THR A 787      70.100  34.400  44.620  1.00  0.00           H
ATOM   3252  CA  THR A 787      68.930  34.380  46.230  1.00  0.00           C
ATOM   3253  HA  THR A 787      67.860  34.420  46.130  1.00  0.00           H
ATOM   3254  CB  THR A 787      69.450  32.990  46.400  1.00  0.00           C
ATOM   3255  HB  THR A 787      70.560  32.940  46.380  1.00  0.00           H
ATOM   3256  OG1 THR A 787      68.930  32.250  45.330  1.00  0.00           O
ATOM   3257  HG1 THR A 787      69.420  31.430  45.430  1.00  0.00           H
ATOM   3258  CG2 THR A 787      68.940  32.420  47.760  1.00  0.00           C
ATOM   3259 HG21 THR A 787      69.210  31.340  47.750  1.00  0.00           H
ATOM   3260 HG22 THR A 787      67.850  32.590  47.800  1.00  0.00           H
ATOM   3261 HG23 THR A 787      69.400  32.770  48.710  1.00  0.00           H
ATOM   3262  C   THR A 787      69.260  35.220  47.460  1.00  0.00           C
ATOM   3263  O   THR A 787      68.380  35.440  48.340  1.00  0.00           O
ATOM   3264  N   ILE A 788      70.540  35.760  47.650  1.00  0.00           N
ATOM   3265  HN  ILE A 788      71.280  35.610  47.010  1.00  0.00           H
ATOM   3266  CA  ILE A 788      70.860  36.690  48.660  1.00  0.00           C
ATOM   3267  HA  ILE A 788      70.600  36.360  49.660  1.00  0.00           H
ATOM   3268  CB  ILE A 788      72.380  36.970  48.600  1.00  0.00           C
ATOM   3269  HB  ILE A 788      72.630  37.230  47.550  1.00  0.00           H
ATOM   3270  CG2 ILE A 788      72.710  38.290  49.390  1.00  0.00           C
ATOM   3271 HG21 ILE A 788      72.420  38.060  50.440  1.00  0.00           H
ATOM   3272 HG22 ILE A 788      72.180  39.230  49.100  1.00  0.00           H
ATOM   3273 HG23 ILE A 788      73.800  38.520  49.350  1.00  0.00           H
ATOM   3274  CG1 ILE A 788      73.420  35.900  48.970  1.00  0.00           C
ATOM   3275 HG11 ILE A 788      74.410  36.370  49.140  1.00  0.00           H
ATOM   3276 HG12 ILE A 788      73.560  35.280  48.060  1.00  0.00           H
ATOM   3277  CD  ILE A 788      73.000  34.990  50.110  1.00  0.00           C
ATOM   3278  HD1 ILE A 788      73.660  34.110  50.240  1.00  0.00           H
ATOM   3279  HD2 ILE A 788      72.000  34.510  50.130  1.00  0.00           H
ATOM   3280  HD3 ILE A 788      72.970  35.540  51.070  1.00  0.00           H
ATOM   3281  C   ILE A 788      70.090  38.000  48.500  1.00  0.00           C
ATOM   3282  O   ILE A 788      69.580  38.480  49.480  1.00  0.00           O
ATOM   3283  N   SER A 789      69.890  38.540  47.250  1.00  0.00           N
ATOM   3284  HN  SER A 789      70.350  38.110  46.480  1.00  0.00           H
ATOM   3285  CA  SER A 789      68.980  39.700  47.000  1.00  0.00           C
ATOM   3286  HA  SER A 789      69.340  40.440  47.700  1.00  0.00           H
ATOM   3287  CB  SER A 789      69.250  40.280  45.510  1.00  0.00           C
ATOM   3288  HB1 SER A 789      69.140  39.370  44.890  1.00  0.00           H
ATOM   3289  HB2 SER A 789      70.270  40.710  45.400  1.00  0.00           H
ATOM   3290  OG  SER A 789      68.310  41.230  45.080  1.00  0.00           O
ATOM   3291  HG1 SER A 789      68.640  42.070  45.390  1.00  0.00           H
ATOM   3292  C   SER A 789      67.510  39.580  47.370  1.00  0.00           C
ATOM   3293  O   SER A 789      66.940  40.440  48.010  1.00  0.00           O
ATOM   3294  N   ASP A 790      66.900  38.450  47.130  1.00  0.00           N
ATOM   3295  HN  ASP A 790      67.380  37.720  46.660  1.00  0.00           H
ATOM   3296  CA  ASP A 790      65.460  38.240  47.410  1.00  0.00           C
ATOM   3297  HA  ASP A 790      64.850  39.110  47.210  1.00  0.00           H
ATOM   3298  CB  ASP A 790      64.900  36.980  46.760  1.00  0.00           C
ATOM   3299  HB1 ASP A 790      63.880  36.720  47.110  1.00  0.00           H
ATOM   3300  HB2 ASP A 790      65.450  36.100  47.170  1.00  0.00           H
ATOM   3301  CG  ASP A 790      64.850  37.080  45.230  1.00  0.00           C
ATOM   3302  OD1 ASP A 790      64.630  38.180  44.670  1.00  0.00           O
ATOM   3303  OD2 ASP A 790      64.850  35.910  44.610  1.00  0.00           O
ATOM   3304  C   ASP A 790      65.360  38.140  48.860  1.00  0.00           C
ATOM   3305  O   ASP A 790      64.500  38.680  49.510  1.00  0.00           O
ATOM   3306  N   PHE A 791      66.270  37.400  49.540  1.00  0.00           N
ATOM   3307  HN  PHE A 791      66.900  36.800  49.050  1.00  0.00           H
ATOM   3308  CA  PHE A 791      66.190  37.190  51.000  1.00  0.00           C
ATOM   3309  HA  PHE A 791      65.140  37.060  51.240  1.00  0.00           H
ATOM   3310  CB  PHE A 791      66.790  35.810  51.390  1.00  0.00           C
ATOM   3311  HB1 PHE A 791      67.270  35.700  52.380  1.00  0.00           H
ATOM   3312  HB2 PHE A 791      67.660  35.590  50.740  1.00  0.00           H
ATOM   3313  CG  PHE A 791      65.780  34.660  51.280  1.00  0.00           C
ATOM   3314  CD1 PHE A 791      66.030  33.670  50.280  1.00  0.00           C
ATOM   3315  HD1 PHE A 791      66.900  33.790  49.660  1.00  0.00           H
ATOM   3316  CE1 PHE A 791      65.090  32.690  50.080  1.00  0.00           C
ATOM   3317  HE1 PHE A 791      65.280  32.050  49.230  1.00  0.00           H
ATOM   3318  CZ  PHE A 791      64.040  32.510  50.980  1.00  0.00           C
ATOM   3319  HZ  PHE A 791      63.370  31.690  50.770  1.00  0.00           H
ATOM   3320  CD2 PHE A 791      64.730  34.430  52.240  1.00  0.00           C
ATOM   3321  HD2 PHE A 791      64.540  35.040  53.110  1.00  0.00           H
ATOM   3322  CE2 PHE A 791      63.920  33.340  52.080  1.00  0.00           C
ATOM   3323  HE2 PHE A 791      63.200  33.120  52.850  1.00  0.00           H
ATOM   3324  C   PHE A 791      66.860  38.230  51.890  1.00  0.00           C
ATOM   3325  O   PHE A 791      66.980  38.080  53.090  1.00  0.00           O
ATOM   3326  N   ALA A 792      67.310  39.320  51.290  1.00  0.00           N
ATOM   3327  HN  ALA A 792      67.310  39.340  50.290  1.00  0.00           H
ATOM   3328  CA  ALA A 792      68.110  40.340  51.870  1.00  0.00           C
ATOM   3329  HA  ALA A 792      69.000  39.820  52.160  1.00  0.00           H
ATOM   3330  CB  ALA A 792      68.390  41.400  50.850  1.00  0.00           C
ATOM   3331  HB1 ALA A 792      67.440  41.860  50.510  1.00  0.00           H
ATOM   3332  HB2 ALA A 792      68.970  41.130  49.940  1.00  0.00           H
ATOM   3333  HB3 ALA A 792      68.870  42.320  51.250  1.00  0.00           H
ATOM   3334  C   ALA A 792      67.590  40.980  53.170  1.00  0.00           C
ATOM   3335  O   ALA A 792      68.360  41.220  54.120  1.00  0.00           O
ATOM   3336  N   VAL A 793      66.270  41.180  53.230  1.00  0.00           N
ATOM   3337  HN  VAL A 793      65.700  41.090  52.430  1.00  0.00           H
ATOM   3338  CA  VAL A 793      65.710  41.670  54.470  1.00  0.00           C
ATOM   3339  HA  VAL A 793      66.270  42.570  54.720  1.00  0.00           H
ATOM   3340  CB  VAL A 793      64.280  42.100  54.240  1.00  0.00           C
ATOM   3341  HB  VAL A 793      63.630  41.240  53.950  1.00  0.00           H
ATOM   3342  CG1 VAL A 793      63.700  42.710  55.560  1.00  0.00           C
ATOM   3343 HG11 VAL A 793      62.690  43.140  55.430  1.00  0.00           H
ATOM   3344 HG12 VAL A 793      64.200  43.620  55.940  1.00  0.00           H
ATOM   3345 HG13 VAL A 793      63.770  42.020  56.430  1.00  0.00           H
ATOM   3346  CG2 VAL A 793      64.220  43.120  53.050  1.00  0.00           C
ATOM   3347 HG21 VAL A 793      63.190  43.540  53.100  1.00  0.00           H
ATOM   3348 HG22 VAL A 793      64.480  42.650  52.080  1.00  0.00           H
ATOM   3349 HG23 VAL A 793      64.950  43.950  53.190  1.00  0.00           H
ATOM   3350  C   VAL A 793      65.780  40.720  55.620  1.00  0.00           C
ATOM   3351  O   VAL A 793      66.040  41.070  56.740  1.00  0.00           O
ATOM   3352  N   PHE A 794      65.430  39.440  55.320  1.00  0.00           N
ATOM   3353  HN  PHE A 794      65.170  39.190  54.390  1.00  0.00           H
ATOM   3354  CA  PHE A 794      65.500  38.300  56.290  1.00  0.00           C
ATOM   3355  HA  PHE A 794      65.030  38.550  57.230  1.00  0.00           H
ATOM   3356  CB  PHE A 794      64.740  37.020  55.770  1.00  0.00           C
ATOM   3357  HB1 PHE A 794      64.940  36.970  54.680  1.00  0.00           H
ATOM   3358  HB2 PHE A 794      63.680  37.050  56.120  1.00  0.00           H
ATOM   3359  CG  PHE A 794      65.240  35.730  56.490  1.00  0.00           C
ATOM   3360  CD1 PHE A 794      64.900  35.530  57.860  1.00  0.00           C
ATOM   3361  HD1 PHE A 794      64.350  36.330  58.340  1.00  0.00           H
ATOM   3362  CE1 PHE A 794      65.110  34.250  58.470  1.00  0.00           C
ATOM   3363  HE1 PHE A 794      64.760  34.190  59.490  1.00  0.00           H
ATOM   3364  CZ  PHE A 794      65.750  33.260  57.730  1.00  0.00           C
ATOM   3365  HZ  PHE A 794      65.980  32.380  58.310  1.00  0.00           H
ATOM   3366  CD2 PHE A 794      65.920  34.740  55.800  1.00  0.00           C
ATOM   3367  HD2 PHE A 794      66.180  34.970  54.780  1.00  0.00           H
ATOM   3368  CE2 PHE A 794      66.200  33.510  56.410  1.00  0.00           C
ATOM   3369  HE2 PHE A 794      66.770  32.740  55.920  1.00  0.00           H
ATOM   3370  C   PHE A 794      66.990  38.030  56.730  1.00  0.00           C
ATOM   3371  O   PHE A 794      67.280  37.910  57.910  1.00  0.00           O
ATOM   3372  N   LEU A 795      67.900  38.120  55.690  1.00  0.00           N
ATOM   3373  HN  LEU A 795      67.460  38.290  54.810  1.00  0.00           H
ATOM   3374  CA  LEU A 795      69.340  37.930  55.950  1.00  0.00           C
ATOM   3375  HA  LEU A 795      69.410  37.050  56.570  1.00  0.00           H
ATOM   3376  CB  LEU A 795      70.110  37.770  54.680  1.00  0.00           C
ATOM   3377  HB1 LEU A 795      71.180  37.610  54.960  1.00  0.00           H
ATOM   3378  HB2 LEU A 795      70.260  38.690  54.060  1.00  0.00           H
ATOM   3379  CG  LEU A 795      69.820  36.540  53.770  1.00  0.00           C
ATOM   3380  HG  LEU A 795      68.720  36.570  53.680  1.00  0.00           H
ATOM   3381  CD1 LEU A 795      70.460  36.550  52.360  1.00  0.00           C
ATOM   3382 HD11 LEU A 795      70.160  35.650  51.790  1.00  0.00           H
ATOM   3383 HD12 LEU A 795      71.570  36.600  52.430  1.00  0.00           H
ATOM   3384 HD13 LEU A 795      70.090  37.460  51.830  1.00  0.00           H
ATOM   3385  CD2 LEU A 795      70.100  35.190  54.380  1.00  0.00           C
ATOM   3386 HD21 LEU A 795      69.630  34.870  55.330  1.00  0.00           H
ATOM   3387 HD22 LEU A 795      71.180  35.090  54.600  1.00  0.00           H
ATOM   3388 HD23 LEU A 795      69.700  34.350  53.760  1.00  0.00           H
ATOM   3389  C   LEU A 795      69.900  39.050  56.940  1.00  0.00           C
ATOM   3390  O   LEU A 795      70.600  38.720  57.920  1.00  0.00           O
ATOM   3391  N   THR A 796      69.520  40.300  56.630  1.00  0.00           N
ATOM   3392  HN  THR A 796      69.000  40.560  55.810  1.00  0.00           H
ATOM   3393  CA  THR A 796      69.650  41.410  57.520  1.00  0.00           C
ATOM   3394  HA  THR A 796      70.720  41.570  57.570  1.00  0.00           H
ATOM   3395  CB  THR A 796      69.130  42.790  57.230  1.00  0.00           C
ATOM   3396  HB  THR A 796      68.020  42.740  57.370  1.00  0.00           H
ATOM   3397  OG1 THR A 796      69.430  43.130  55.950  1.00  0.00           O
ATOM   3398  HG1 THR A 796      69.170  42.380  55.410  1.00  0.00           H
ATOM   3399  CG2 THR A 796      69.740  43.830  58.090  1.00  0.00           C
ATOM   3400 HG21 THR A 796      69.260  43.710  59.090  1.00  0.00           H
ATOM   3401 HG22 THR A 796      69.410  44.840  57.750  1.00  0.00           H
ATOM   3402 HG23 THR A 796      70.840  43.840  58.220  1.00  0.00           H
ATOM   3403  C   THR A 796      69.130  41.160  58.980  1.00  0.00           C
ATOM   3404  O   THR A 796      69.890  41.150  59.920  1.00  0.00           O
ATOM   3405  N   ILE A 797      67.880  40.730  59.180  1.00  0.00           N
ATOM   3406  HN  ILE A 797      67.150  40.540  58.530  1.00  0.00           H
ATOM   3407  CA  ILE A 797      67.470  40.260  60.500  1.00  0.00           C
ATOM   3408  HA  ILE A 797      67.660  41.080  61.170  1.00  0.00           H
ATOM   3409  CB  ILE A 797      65.970  40.030  60.670  1.00  0.00           C
ATOM   3410  HB  ILE A 797      65.580  39.580  59.740  1.00  0.00           H
ATOM   3411  CG2 ILE A 797      65.580  38.990  61.910  1.00  0.00           C
ATOM   3412 HG21 ILE A 797      64.490  39.070  62.080  1.00  0.00           H
ATOM   3413 HG22 ILE A 797      66.230  39.250  62.780  1.00  0.00           H
ATOM   3414 HG23 ILE A 797      65.680  37.900  61.720  1.00  0.00           H
ATOM   3415  CG1 ILE A 797      65.190  41.390  60.900  1.00  0.00           C
ATOM   3416 HG11 ILE A 797      65.810  42.280  60.660  1.00  0.00           H
ATOM   3417 HG12 ILE A 797      64.940  41.430  61.980  1.00  0.00           H
ATOM   3418  CD  ILE A 797      63.920  41.550  60.050  1.00  0.00           C
ATOM   3419  HD1 ILE A 797      63.490  42.540  60.330  1.00  0.00           H
ATOM   3420  HD2 ILE A 797      63.270  40.700  60.310  1.00  0.00           H
ATOM   3421  HD3 ILE A 797      64.180  41.440  58.970  1.00  0.00           H
ATOM   3422  C   ILE A 797      68.190  39.100  61.200  1.00  0.00           C
ATOM   3423  O   ILE A 797      68.570  39.170  62.390  1.00  0.00           O
ATOM   3424  N   VAL A 798      68.540  38.030  60.490  1.00  0.00           N
ATOM   3425  HN  VAL A 798      68.270  37.830  59.550  1.00  0.00           H
ATOM   3426  CA  VAL A 798      69.300  36.940  61.140  1.00  0.00           C
ATOM   3427  HA  VAL A 798      68.880  36.550  62.050  1.00  0.00           H
ATOM   3428  CB  VAL A 798      69.300  35.770  60.120  1.00  0.00           C
ATOM   3429  HB  VAL A 798      69.500  36.280  59.150  1.00  0.00           H
ATOM   3430  CG1 VAL A 798      70.390  34.730  60.250  1.00  0.00           C
ATOM   3431 HG11 VAL A 798      70.390  33.890  59.520  1.00  0.00           H
ATOM   3432 HG12 VAL A 798      70.310  34.320  61.280  1.00  0.00           H
ATOM   3433 HG13 VAL A 798      71.410  35.160  60.240  1.00  0.00           H
ATOM   3434  CG2 VAL A 798      67.850  35.150  59.960  1.00  0.00           C
ATOM   3435 HG21 VAL A 798      67.050  35.890  59.780  1.00  0.00           H
ATOM   3436 HG22 VAL A 798      67.610  34.520  60.840  1.00  0.00           H
ATOM   3437 HG23 VAL A 798      67.930  34.510  59.050  1.00  0.00           H
ATOM   3438  C   VAL A 798      70.660  37.300  61.600  1.00  0.00           C
ATOM   3439  O   VAL A 798      71.030  36.830  62.690  1.00  0.00           O
ATOM   3440  N   ILE A 799      71.330  38.180  60.860  1.00  0.00           N
ATOM   3441  HN  ILE A 799      70.980  38.540  60.000  1.00  0.00           H
ATOM   3442  CA  ILE A 799      72.670  38.780  61.260  1.00  0.00           C
ATOM   3443  HA  ILE A 799      73.370  38.000  61.550  1.00  0.00           H
ATOM   3444  CB  ILE A 799      73.330  39.500  60.040  1.00  0.00           C
ATOM   3445  HB  ILE A 799      72.520  40.170  59.660  1.00  0.00           H
ATOM   3446  CG2 ILE A 799      74.630  40.350  60.480  1.00  0.00           C
ATOM   3447 HG21 ILE A 799      75.270  39.680  61.100  1.00  0.00           H
ATOM   3448 HG22 ILE A 799      74.270  41.180  61.120  1.00  0.00           H
ATOM   3449 HG23 ILE A 799      75.340  40.780  59.740  1.00  0.00           H
ATOM   3450  CG1 ILE A 799      73.660  38.550  58.870  1.00  0.00           C
ATOM   3451 HG11 ILE A 799      72.720  37.950  58.820  1.00  0.00           H
ATOM   3452 HG12 ILE A 799      74.540  37.970  59.200  1.00  0.00           H
ATOM   3453  CD  ILE A 799      73.930  39.210  57.480  1.00  0.00           C
ATOM   3454  HD1 ILE A 799      74.000  38.480  56.650  1.00  0.00           H
ATOM   3455  HD2 ILE A 799      74.910  39.730  57.550  1.00  0.00           H
ATOM   3456  HD3 ILE A 799      73.140  39.950  57.230  1.00  0.00           H
ATOM   3457  C   ILE A 799      72.520  39.660  62.440  1.00  0.00           C
ATOM   3458  O   ILE A 799      73.110  39.450  63.450  1.00  0.00           O
ATOM   3459  N   MET A 800      71.640  40.630  62.400  1.00  0.00           N
ATOM   3460  HN  MET A 800      71.080  40.640  61.570  1.00  0.00           H
ATOM   3461  CA  MET A 800      71.350  41.510  63.510  1.00  0.00           C
ATOM   3462  HA  MET A 800      72.250  42.060  63.720  1.00  0.00           H
ATOM   3463  CB  MET A 800      70.390  42.550  62.960  1.00  0.00           C
ATOM   3464  HB1 MET A 800      69.950  43.260  63.700  1.00  0.00           H
ATOM   3465  HB2 MET A 800      69.560  42.000  62.470  1.00  0.00           H
ATOM   3466  CG  MET A 800      71.090  43.400  61.850  1.00  0.00           C
ATOM   3467  HG1 MET A 800      70.250  43.800  61.250  1.00  0.00           H
ATOM   3468  HG2 MET A 800      71.710  42.760  61.190  1.00  0.00           H
ATOM   3469  SD  MET A 800      72.040  44.720  62.480  1.00  0.00           S
ATOM   3470  CE  MET A 800      73.300  44.650  61.230  1.00  0.00           C
ATOM   3471  HE1 MET A 800      72.730  44.800  60.290  1.00  0.00           H
ATOM   3472  HE2 MET A 800      73.760  43.640  61.230  1.00  0.00           H
ATOM   3473  HE3 MET A 800      74.140  45.360  61.410  1.00  0.00           H
ATOM   3474  C   MET A 800      70.810  40.950  64.830  1.00  0.00           C
ATOM   3475  O   MET A 800      71.150  41.260  65.950  1.00  0.00           O
ATOM   3476  N   VAL A 801      69.960  39.870  64.760  1.00  0.00           N
ATOM   3477  HN  VAL A 801      69.560  39.500  63.930  1.00  0.00           H
ATOM   3478  CA  VAL A 801      69.740  38.980  65.870  1.00  0.00           C
ATOM   3479  HA  VAL A 801      69.410  39.650  66.660  1.00  0.00           H
ATOM   3480  CB  VAL A 801      68.510  38.200  65.620  1.00  0.00           C
ATOM   3481  HB  VAL A 801      68.690  37.630  64.690  1.00  0.00           H
ATOM   3482  CG1 VAL A 801      68.350  37.160  66.750  1.00  0.00           C
ATOM   3483 HG11 VAL A 801      67.430  36.550  66.590  1.00  0.00           H
ATOM   3484 HG12 VAL A 801      68.350  37.630  67.750  1.00  0.00           H
ATOM   3485 HG13 VAL A 801      69.170  36.420  66.720  1.00  0.00           H
ATOM   3486  CG2 VAL A 801      67.290  39.220  65.460  1.00  0.00           C
ATOM   3487 HG21 VAL A 801      67.450  40.170  64.910  1.00  0.00           H
ATOM   3488 HG22 VAL A 801      66.950  39.500  66.480  1.00  0.00           H
ATOM   3489 HG23 VAL A 801      66.430  38.760  64.940  1.00  0.00           H
ATOM   3490  C   VAL A 801      71.010  38.190  66.330  1.00  0.00           C
ATOM   3491  O   VAL A 801      71.200  38.120  67.530  1.00  0.00           O
ATOM   3492  N   THR A 802      71.820  37.580  65.520  1.00  0.00           N
ATOM   3493  HN  THR A 802      71.580  37.440  64.560  1.00  0.00           H
ATOM   3494  CA  THR A 802      72.950  36.890  66.090  1.00  0.00           C
ATOM   3495  HA  THR A 802      72.690  36.230  66.900  1.00  0.00           H
ATOM   3496  CB  THR A 802      73.670  36.080  64.990  1.00  0.00           C
ATOM   3497  HB  THR A 802      74.220  36.720  64.260  1.00  0.00           H
ATOM   3498  OG1 THR A 802      72.770  35.140  64.380  1.00  0.00           O
ATOM   3499  HG1 THR A 802      72.220  35.740  63.880  1.00  0.00           H
ATOM   3500  CG2 THR A 802      74.690  35.150  65.590  1.00  0.00           C
ATOM   3501 HG21 THR A 802      75.020  34.300  64.970  1.00  0.00           H
ATOM   3502 HG22 THR A 802      74.230  34.620  66.450  1.00  0.00           H
ATOM   3503 HG23 THR A 802      75.610  35.690  65.920  1.00  0.00           H
ATOM   3504  C   THR A 802      73.980  37.720  66.750  1.00  0.00           C
ATOM   3505  O   THR A 802      74.420  37.420  67.870  1.00  0.00           O
ATOM   3506  N   ILE A 803      74.310  38.870  66.090  1.00  0.00           N
ATOM   3507  HN  ILE A 803      73.900  39.190  65.240  1.00  0.00           H
ATOM   3508  CA  ILE A 803      75.400  39.730  66.650  1.00  0.00           C
ATOM   3509  HA  ILE A 803      76.290  39.120  66.830  1.00  0.00           H
ATOM   3510  CB  ILE A 803      75.690  40.710  65.550  1.00  0.00           C
ATOM   3511  HB  ILE A 803      75.760  40.160  64.590  1.00  0.00           H
ATOM   3512  CG2 ILE A 803      74.510  41.710  65.410  1.00  0.00           C
ATOM   3513 HG21 ILE A 803      74.520  42.470  66.220  1.00  0.00           H
ATOM   3514 HG22 ILE A 803      73.500  41.260  65.360  1.00  0.00           H
ATOM   3515 HG23 ILE A 803      74.650  42.250  64.440  1.00  0.00           H
ATOM   3516  CG1 ILE A 803      77.020  41.450  65.850  1.00  0.00           C
ATOM   3517 HG11 ILE A 803      77.680  40.570  66.030  1.00  0.00           H
ATOM   3518 HG12 ILE A 803      77.050  42.110  66.750  1.00  0.00           H
ATOM   3519  CD  ILE A 803      77.470  42.260  64.640  1.00  0.00           C
ATOM   3520  HD1 ILE A 803      76.910  43.220  64.700  1.00  0.00           H
ATOM   3521  HD2 ILE A 803      77.330  41.790  63.640  1.00  0.00           H
ATOM   3522  HD3 ILE A 803      78.550  42.550  64.640  1.00  0.00           H
ATOM   3523  C   ILE A 803      75.050  40.280  68.030  1.00  0.00           C
ATOM   3524  O   ILE A 803      75.890  40.330  68.970  1.00  0.00           O
ATOM   3525  N   ASP A 804      73.740  40.690  68.220  1.00  0.00           N
ATOM   3526  HN  ASP A 804      73.070  40.710  67.490  1.00  0.00           H
ATOM   3527  CA  ASP A 804      73.240  41.250  69.480  1.00  0.00           C
ATOM   3528  HA  ASP A 804      73.930  41.990  69.840  1.00  0.00           H
ATOM   3529  CB  ASP A 804      71.800  41.790  69.160  1.00  0.00           C
ATOM   3530  HB1 ASP A 804      71.240  40.890  68.800  1.00  0.00           H
ATOM   3531  HB2 ASP A 804      71.840  42.490  68.300  1.00  0.00           H
ATOM   3532  CG  ASP A 804      71.020  42.350  70.290  1.00  0.00           C
ATOM   3533  OD1 ASP A 804      71.430  43.350  70.920  1.00  0.00           O
ATOM   3534  OD2 ASP A 804      69.940  41.850  70.610  1.00  0.00           O
ATOM   3535  C   ASP A 804      73.270  40.250  70.640  1.00  0.00           C
ATOM   3536  O   ASP A 804      73.710  40.660  71.670  1.00  0.00           O
ATOM   3537  N   TYR A 805      72.860  38.990  70.460  1.00  0.00           N
ATOM   3538  HN  TYR A 805      72.470  38.590  69.630  1.00  0.00           H
ATOM   3539  CA  TYR A 805      73.000  37.970  71.460  1.00  0.00           C
ATOM   3540  HA  TYR A 805      72.440  38.030  72.380  1.00  0.00           H
ATOM   3541  CB  TYR A 805      72.550  36.710  70.650  1.00  0.00           C
ATOM   3542  HB1 TYR A 805      73.280  36.170  70.010  1.00  0.00           H
ATOM   3543  HB2 TYR A 805      71.660  36.880  70.010  1.00  0.00           H
ATOM   3544  CG  TYR A 805      72.080  35.770  71.700  1.00  0.00           C
ATOM   3545  CD1 TYR A 805      70.800  35.860  72.310  1.00  0.00           C
ATOM   3546  HD1 TYR A 805      70.200  36.690  72.000  1.00  0.00           H
ATOM   3547  CE1 TYR A 805      70.380  35.060  73.390  1.00  0.00           C
ATOM   3548  HE1 TYR A 805      69.390  35.300  73.760  1.00  0.00           H
ATOM   3549  CZ  TYR A 805      71.180  34.040  73.830  1.00  0.00           C
ATOM   3550  OH  TYR A 805      70.760  33.270  74.900  1.00  0.00           O
ATOM   3551  HH  TYR A 805      71.440  32.610  74.930  1.00  0.00           H
ATOM   3552  CD2 TYR A 805      72.830  34.630  72.180  1.00  0.00           C
ATOM   3553  HD2 TYR A 805      73.750  34.370  71.680  1.00  0.00           H
ATOM   3554  CE2 TYR A 805      72.460  33.820  73.240  1.00  0.00           C
ATOM   3555  HE2 TYR A 805      73.080  32.980  73.520  1.00  0.00           H
ATOM   3556  C   TYR A 805      74.440  37.720  71.960  1.00  0.00           C
ATOM   3557  O   TYR A 805      74.690  37.570  73.130  1.00  0.00           O
ATOM   3558  N   LEU A 806      75.460  37.720  71.050  1.00  0.00           N
ATOM   3559  HN  LEU A 806      75.320  37.740  70.060  1.00  0.00           H
ATOM   3560  CA  LEU A 806      76.850  37.620  71.410  1.00  0.00           C
ATOM   3561  HA  LEU A 806      76.970  36.800  72.100  1.00  0.00           H
ATOM   3562  CB  LEU A 806      77.630  37.250  70.060  1.00  0.00           C
ATOM   3563  HB1 LEU A 806      78.710  37.200  70.300  1.00  0.00           H
ATOM   3564  HB2 LEU A 806      77.480  38.170  69.470  1.00  0.00           H
ATOM   3565  CG  LEU A 806      77.180  36.070  69.130  1.00  0.00           C
ATOM   3566  HG  LEU A 806      76.080  36.180  68.970  1.00  0.00           H
ATOM   3567  CD1 LEU A 806      77.800  36.030  67.770  1.00  0.00           C
ATOM   3568 HD11 LEU A 806      77.410  36.930  67.230  1.00  0.00           H
ATOM   3569 HD12 LEU A 806      77.450  35.110  67.260  1.00  0.00           H
ATOM   3570 HD13 LEU A 806      78.900  36.130  67.740  1.00  0.00           H
ATOM   3571  CD2 LEU A 806      77.330  34.800  69.990  1.00  0.00           C
ATOM   3572 HD21 LEU A 806      76.640  34.900  70.850  1.00  0.00           H
ATOM   3573 HD22 LEU A 806      78.400  34.710  70.280  1.00  0.00           H
ATOM   3574 HD23 LEU A 806      77.300  33.870  69.390  1.00  0.00           H
ATOM   3575  C   LEU A 806      77.470  38.900  72.100  1.00  0.00           C
ATOM   3576  O   LEU A 806      78.300  38.780  73.030  1.00  0.00           O
ATOM   3577  N   VAL A 807      77.200  40.150  71.570  1.00  0.00           N
ATOM   3578  HN  VAL A 807      76.660  40.260  70.740  1.00  0.00           H
ATOM   3579  CA  VAL A 807      77.650  41.490  72.050  1.00  0.00           C
ATOM   3580  HA  VAL A 807      78.720  41.560  72.190  1.00  0.00           H
ATOM   3581  CB  VAL A 807      77.040  42.560  71.120  1.00  0.00           C
ATOM   3582  HB  VAL A 807      76.030  42.170  70.840  1.00  0.00           H
ATOM   3583  CG1 VAL A 807      76.970  43.940  71.850  1.00  0.00           C
ATOM   3584 HG11 VAL A 807      76.500  44.610  71.100  1.00  0.00           H
ATOM   3585 HG12 VAL A 807      77.980  44.320  72.110  1.00  0.00           H
ATOM   3586 HG13 VAL A 807      76.320  43.940  72.750  1.00  0.00           H
ATOM   3587  CG2 VAL A 807      77.950  42.670  69.910  1.00  0.00           C
ATOM   3588 HG21 VAL A 807      78.040  41.700  69.380  1.00  0.00           H
ATOM   3589 HG22 VAL A 807      78.950  42.960  70.320  1.00  0.00           H
ATOM   3590 HG23 VAL A 807      77.520  43.410  69.190  1.00  0.00           H
ATOM   3591  C   VAL A 807      77.110  41.670  73.470  1.00  0.00           C
ATOM   3592  O   VAL A 807      77.860  42.150  74.320  1.00  0.00           O
ATOM   3593  N   GLY A 808      75.910  41.210  73.830  1.00  0.00           N
ATOM   3594  HN  GLY A 808      75.450  40.680  73.120  1.00  0.00           H
ATOM   3595  CA  GLY A 808      75.300  41.190  75.160  1.00  0.00           C
ATOM   3596  HA1 GLY A 808      75.910  40.510  75.750  1.00  0.00           H
ATOM   3597  HA2 GLY A 808      74.330  40.760  75.010  1.00  0.00           H
ATOM   3598  C   GLY A 808      75.110  42.480  75.920  1.00  0.00           C
ATOM   3599  O   GLY A 808      75.450  42.650  77.100  1.00  0.00           O
ATOM   3600  N   VAL A 809      74.500  43.530  75.330  1.00  0.00           N
ATOM   3601  HN  VAL A 809      74.130  43.350  74.420  1.00  0.00           H
ATOM   3602  CA  VAL A 809      74.360  44.860  75.820  1.00  0.00           C
ATOM   3603  HA  VAL A 809      74.690  45.030  76.830  1.00  0.00           H
ATOM   3604  CB  VAL A 809      75.170  45.760  74.850  1.00  0.00           C
ATOM   3605  HB  VAL A 809      75.040  45.510  73.780  1.00  0.00           H
ATOM   3606  CG1 VAL A 809      74.810  47.190  74.950  1.00  0.00           C
ATOM   3607 HG11 VAL A 809      75.280  47.820  74.170  1.00  0.00           H
ATOM   3608 HG12 VAL A 809      75.170  47.580  75.920  1.00  0.00           H
ATOM   3609 HG13 VAL A 809      73.710  47.330  74.930  1.00  0.00           H
ATOM   3610  CG2 VAL A 809      76.710  45.570  75.120  1.00  0.00           C
ATOM   3611 HG21 VAL A 809      76.960  44.510  75.300  1.00  0.00           H
ATOM   3612 HG22 VAL A 809      77.050  46.160  76.000  1.00  0.00           H
ATOM   3613 HG23 VAL A 809      77.120  45.840  74.120  1.00  0.00           H
ATOM   3614  C   VAL A 809      72.870  45.140  75.660  1.00  0.00           C
ATOM   3615  O   VAL A 809      72.460  45.180  74.520  1.00  0.00           O
ATOM   3616  N   PRO A 810      72.010  45.180  76.650  1.00  0.00           N
ATOM   3617  CD  PRO A 810      72.360  45.120  78.100  1.00  0.00           C
ATOM   3618  HD1 PRO A 810      72.590  46.150  78.460  1.00  0.00           H
ATOM   3619  HD2 PRO A 810      73.180  44.440  78.440  1.00  0.00           H
ATOM   3620  CA  PRO A 810      70.510  45.140  76.490  1.00  0.00           C
ATOM   3621  HA  PRO A 810      70.300  44.230  75.940  1.00  0.00           H
ATOM   3622  CB  PRO A 810      69.940  45.220  77.930  1.00  0.00           C
ATOM   3623  HB1 PRO A 810      69.020  44.620  78.130  1.00  0.00           H
ATOM   3624  HB2 PRO A 810      69.660  46.240  78.270  1.00  0.00           H
ATOM   3625  CG  PRO A 810      71.050  44.690  78.760  1.00  0.00           C
ATOM   3626  HG1 PRO A 810      70.900  45.000  79.820  1.00  0.00           H
ATOM   3627  HG2 PRO A 810      71.080  43.580  78.760  1.00  0.00           H
ATOM   3628  C   PRO A 810      69.880  46.160  75.580  1.00  0.00           C
ATOM   3629  O   PRO A 810      69.490  47.240  75.950  1.00  0.00           O
ATOM   3630  N   SER A 811      69.630  45.800  74.310  1.00  0.00           N
ATOM   3631  HN  SER A 811      69.990  44.980  73.870  1.00  0.00           H
ATOM   3632  CA  SER A 811      68.960  46.660  73.350  1.00  0.00           C
ATOM   3633  HA  SER A 811      69.210  47.690  73.540  1.00  0.00           H
ATOM   3634  CB  SER A 811      69.390  46.400  71.820  1.00  0.00           C
ATOM   3635  HB1 SER A 811      70.470  46.590  71.650  1.00  0.00           H
ATOM   3636  HB2 SER A 811      68.710  46.950  71.140  1.00  0.00           H
ATOM   3637  OG  SER A 811      69.160  45.050  71.390  1.00  0.00           O
ATOM   3638  HG1 SER A 811      69.890  44.440  71.310  1.00  0.00           H
ATOM   3639  C   SER A 811      67.470  46.290  73.440  1.00  0.00           C
ATOM   3640  O   SER A 811      67.240  45.080  73.440  1.00  0.00           O
ATOM   3641  N   PRO A 812      66.500  47.230  73.430  1.00  0.00           N
ATOM   3642  CD  PRO A 812      66.750  48.650  73.480  1.00  0.00           C
ATOM   3643  HD1 PRO A 812      67.330  48.960  72.590  1.00  0.00           H
ATOM   3644  HD2 PRO A 812      67.370  48.990  74.340  1.00  0.00           H
ATOM   3645  CA  PRO A 812      65.100  46.880  73.390  1.00  0.00           C
ATOM   3646  HA  PRO A 812      64.820  46.690  74.420  1.00  0.00           H
ATOM   3647  CB  PRO A 812      64.360  48.210  73.160  1.00  0.00           C
ATOM   3648  HB1 PRO A 812      63.400  48.160  73.720  1.00  0.00           H
ATOM   3649  HB2 PRO A 812      64.160  48.380  72.080  1.00  0.00           H
ATOM   3650  CG  PRO A 812      65.360  49.240  73.700  1.00  0.00           C
ATOM   3651  HG1 PRO A 812      65.230  50.200  73.140  1.00  0.00           H
ATOM   3652  HG2 PRO A 812      65.200  49.330  74.790  1.00  0.00           H
ATOM   3653  C   PRO A 812      64.570  45.710  72.560  1.00  0.00           C
ATOM   3654  O   PRO A 812      65.020  45.560  71.460  1.00  0.00           O
ATOM   3655  N   LYS A 813      63.660  44.830  73.070  1.00  0.00           N
ATOM   3656  HN  LYS A 813      63.260  45.010  73.960  1.00  0.00           H
ATOM   3657  CA  LYS A 813      63.160  43.700  72.460  1.00  0.00           C
ATOM   3658  HA  LYS A 813      63.600  43.630  71.470  1.00  0.00           H
ATOM   3659  CB  LYS A 813      63.470  42.440  73.340  1.00  0.00           C
ATOM   3660  HB1 LYS A 813      63.120  41.510  72.850  1.00  0.00           H
ATOM   3661  HB2 LYS A 813      62.940  42.500  74.320  1.00  0.00           H
ATOM   3662  CG  LYS A 813      65.020  42.300  73.510  1.00  0.00           C
ATOM   3663  HG1 LYS A 813      65.190  41.370  74.110  1.00  0.00           H
ATOM   3664  HG2 LYS A 813      65.500  43.130  74.060  1.00  0.00           H
ATOM   3665  CD  LYS A 813      65.830  42.070  72.200  1.00  0.00           C
ATOM   3666  HD1 LYS A 813      66.000  42.940  71.530  1.00  0.00           H
ATOM   3667  HD2 LYS A 813      65.180  41.440  71.550  1.00  0.00           H
ATOM   3668  CE  LYS A 813      67.190  41.390  72.240  1.00  0.00           C
ATOM   3669  HE1 LYS A 813      67.400  41.050  71.210  1.00  0.00           H
ATOM   3670  HE2 LYS A 813      67.050  40.580  72.990  1.00  0.00           H
ATOM   3671  NZ  LYS A 813      68.210  42.340  72.600  1.00  0.00           N
ATOM   3672  HZ1 LYS A 813      69.100  42.220  72.060  1.00  0.00           H
ATOM   3673  HZ2 LYS A 813      68.480  42.230  73.600  1.00  0.00           H
ATOM   3674  HZ3 LYS A 813      67.870  43.320  72.490  1.00  0.00           H
ATOM   3675  C   LYS A 813      61.710  43.850  72.230  1.00  0.00           C
ATOM   3676  O   LYS A 813      61.000  44.730  72.720  1.00  0.00           O
ATOM   3677  N   LEU A 814      61.140  42.920  71.400  1.00  0.00           N
ATOM   3678  HN  LEU A 814      61.610  42.110  71.090  1.00  0.00           H
ATOM   3679  CA  LEU A 814      59.740  42.910  71.070  1.00  0.00           C
ATOM   3680  HA  LEU A 814      59.370  43.910  70.870  1.00  0.00           H
ATOM   3681  CB  LEU A 814      59.770  42.220  69.710  1.00  0.00           C
ATOM   3682  HB1 LEU A 814      60.160  41.190  69.860  1.00  0.00           H
ATOM   3683  HB2 LEU A 814      60.550  42.670  69.060  1.00  0.00           H
ATOM   3684  CG  LEU A 814      58.430  42.040  68.930  1.00  0.00           C
ATOM   3685  HG  LEU A 814      57.750  41.430  69.570  1.00  0.00           H
ATOM   3686  CD1 LEU A 814      57.740  43.390  68.640  1.00  0.00           C
ATOM   3687 HD11 LEU A 814      56.770  43.250  68.130  1.00  0.00           H
ATOM   3688 HD12 LEU A 814      58.400  43.970  67.950  1.00  0.00           H
ATOM   3689 HD13 LEU A 814      57.730  44.010  69.560  1.00  0.00           H
ATOM   3690  CD2 LEU A 814      58.660  41.190  67.700  1.00  0.00           C
ATOM   3691 HD21 LEU A 814      59.230  40.250  67.850  1.00  0.00           H
ATOM   3692 HD22 LEU A 814      59.090  41.790  66.870  1.00  0.00           H
ATOM   3693 HD23 LEU A 814      57.710  40.750  67.330  1.00  0.00           H
ATOM   3694  C   LEU A 814      58.950  42.240  72.170  1.00  0.00           C
ATOM   3695  O   LEU A 814      59.160  41.110  72.590  1.00  0.00           O
ATOM   3696  N   HSD A 815      58.000  42.920  72.720  1.00  0.00           N
ATOM   3697  HN  HSD A 815      58.010  43.900  72.560  1.00  0.00           H
ATOM   3698  CA  HSD A 815      57.070  42.510  73.740  1.00  0.00           C
ATOM   3699  HA  HSD A 815      57.550  41.730  74.320  1.00  0.00           H
ATOM   3700  CB  HSD A 815      56.540  43.540  74.820  1.00  0.00           C
ATOM   3701  HB1 HSD A 815      55.900  42.870  75.450  1.00  0.00           H
ATOM   3702  HB2 HSD A 815      56.000  44.440  74.460  1.00  0.00           H
ATOM   3703  ND1 HSD A 815      58.520  45.060  75.360  1.00  0.00           N
ATOM   3704  HD1 HSD A 815      58.530  45.440  74.430  1.00  0.00           H
ATOM   3705  CG  HSD A 815      57.650  44.040  75.760  1.00  0.00           C
ATOM   3706  CE1 HSD A 815      59.150  45.520  76.490  1.00  0.00           C
ATOM   3707  HE1 HSD A 815      60.050  46.150  76.400  1.00  0.00           H
ATOM   3708  NE2 HSD A 815      58.830  44.830  77.580  1.00  0.00           N
ATOM   3709  CD2 HSD A 815      57.860  43.920  77.100  1.00  0.00           C
ATOM   3710  HD2 HSD A 815      57.370  43.280  77.820  1.00  0.00           H
ATOM   3711  C   HSD A 815      55.790  41.810  73.130  1.00  0.00           C
ATOM   3712  O   HSD A 815      54.750  42.470  72.950  1.00  0.00           O
ATOM   3713  N   VAL A 816      55.840  40.430  73.030  1.00  0.00           N
ATOM   3714  HN  VAL A 816      56.730  40.030  73.250  1.00  0.00           H
ATOM   3715  CA  VAL A 816      54.780  39.630  72.460  1.00  0.00           C
ATOM   3716  HA  VAL A 816      54.240  40.270  71.760  1.00  0.00           H
ATOM   3717  CB  VAL A 816      55.380  38.520  71.550  1.00  0.00           C
ATOM   3718  HB  VAL A 816      55.830  37.730  72.180  1.00  0.00           H
ATOM   3719  CG1 VAL A 816      54.380  37.750  70.630  1.00  0.00           C
ATOM   3720 HG11 VAL A 816      53.770  37.160  71.330  1.00  0.00           H
ATOM   3721 HG12 VAL A 816      54.930  37.010  70.000  1.00  0.00           H
ATOM   3722 HG13 VAL A 816      53.920  38.490  69.940  1.00  0.00           H
ATOM   3723  CG2 VAL A 816      56.520  39.000  70.700  1.00  0.00           C
ATOM   3724 HG21 VAL A 816      56.110  39.760  70.010  1.00  0.00           H
ATOM   3725 HG22 VAL A 816      56.790  38.190  69.980  1.00  0.00           H
ATOM   3726 HG23 VAL A 816      57.450  39.270  71.240  1.00  0.00           H
ATOM   3727  C   VAL A 816      53.760  39.030  73.530  1.00  0.00           C
ATOM   3728  O   VAL A 816      54.250  38.440  74.500  1.00  0.00           O
ATOM   3729  N   PRO A 817      52.480  39.080  73.420  1.00  0.00           N
ATOM   3730  CD  PRO A 817      51.730  39.890  72.520  1.00  0.00           C
ATOM   3731  HD1 PRO A 817      51.730  39.310  71.570  1.00  0.00           H
ATOM   3732  HD2 PRO A 817      52.060  40.940  72.390  1.00  0.00           H
ATOM   3733  CA  PRO A 817      51.660  38.170  74.220  1.00  0.00           C
ATOM   3734  HA  PRO A 817      51.730  38.560  75.220  1.00  0.00           H
ATOM   3735  CB  PRO A 817      50.230  38.420  73.710  1.00  0.00           C
ATOM   3736  HB1 PRO A 817      49.490  38.320  74.540  1.00  0.00           H
ATOM   3737  HB2 PRO A 817      49.910  37.770  72.870  1.00  0.00           H
ATOM   3738  CG  PRO A 817      50.350  39.850  73.160  1.00  0.00           C
ATOM   3739  HG1 PRO A 817      49.530  39.960  72.420  1.00  0.00           H
ATOM   3740  HG2 PRO A 817      50.230  40.660  73.910  1.00  0.00           H
ATOM   3741  C   PRO A 817      52.000  36.650  74.310  1.00  0.00           C
ATOM   3742  O   PRO A 817      52.580  36.180  73.400  1.00  0.00           O
ATOM   3743  N   GLU A 818      51.730  36.130  75.540  1.00  0.00           N
ATOM   3744  HN  GLU A 818      51.470  36.750  76.280  1.00  0.00           H
ATOM   3745  CA  GLU A 818      51.990  34.720  75.650  1.00  0.00           C
ATOM   3746  HA  GLU A 818      52.510  34.270  74.820  1.00  0.00           H
ATOM   3747  CB  GLU A 818      52.780  34.340  76.940  1.00  0.00           C
ATOM   3748  HB1 GLU A 818      52.840  33.240  77.080  1.00  0.00           H
ATOM   3749  HB2 GLU A 818      52.230  34.720  77.830  1.00  0.00           H
ATOM   3750  CG  GLU A 818      54.230  34.960  76.950  1.00  0.00           C
ATOM   3751  HG1 GLU A 818      54.120  36.040  76.710  1.00  0.00           H
ATOM   3752  HG2 GLU A 818      54.920  34.490  76.220  1.00  0.00           H
ATOM   3753  CD  GLU A 818      54.790  34.870  78.300  1.00  0.00           C
ATOM   3754  OE1 GLU A 818      55.800  34.100  78.530  1.00  0.00           O
ATOM   3755  OE2 GLU A 818      54.360  35.590  79.190  1.00  0.00           O
ATOM   3756  C   GLU A 818      50.620  34.010  75.780  1.00  0.00           C
ATOM   3757  O   GLU A 818      50.530  32.810  75.740  1.00  0.00           O
ATOM   3758  N   LYS A 819      49.610  34.770  76.120  1.00  0.00           N
ATOM   3759  HN  LYS A 819      49.780  35.750  76.130  1.00  0.00           H
ATOM   3760  CA  LYS A 819      48.320  34.270  76.370  1.00  0.00           C
ATOM   3761  HA  LYS A 819      48.260  33.220  76.590  1.00  0.00           H
ATOM   3762  CB  LYS A 819      47.550  35.010  77.510  1.00  0.00           C
ATOM   3763  HB1 LYS A 819      46.440  34.960  77.590  1.00  0.00           H
ATOM   3764  HB2 LYS A 819      47.680  36.100  77.400  1.00  0.00           H
ATOM   3765  CG  LYS A 819      48.100  34.760  78.880  1.00  0.00           C
ATOM   3766  HG1 LYS A 819      47.360  35.200  79.580  1.00  0.00           H
ATOM   3767  HG2 LYS A 819      49.100  35.240  79.010  1.00  0.00           H
ATOM   3768  CD  LYS A 819      48.170  33.220  79.260  1.00  0.00           C
ATOM   3769  HD1 LYS A 819      48.910  32.690  78.630  1.00  0.00           H
ATOM   3770  HD2 LYS A 819      47.170  32.790  79.050  1.00  0.00           H
ATOM   3771  CE  LYS A 819      48.530  33.020  80.810  1.00  0.00           C
ATOM   3772  HE1 LYS A 819      48.650  31.940  81.080  1.00  0.00           H
ATOM   3773  HE2 LYS A 819      47.710  33.480  81.410  1.00  0.00           H
ATOM   3774  NZ  LYS A 819      49.700  33.750  81.140  1.00  0.00           N
ATOM   3775  HZ1 LYS A 819      50.330  33.600  80.330  1.00  0.00           H
ATOM   3776  HZ2 LYS A 819      50.200  33.480  82.000  1.00  0.00           H
ATOM   3777  HZ3 LYS A 819      49.590  34.780  81.260  1.00  0.00           H
ATOM   3778  C   LYS A 819      47.470  34.370  75.190  1.00  0.00           C
ATOM   3779  O   LYS A 819      47.570  35.280  74.380  1.00  0.00           O
ATOM   3780  N   PHE A 820      46.570  33.370  74.960  1.00  0.00           N
ATOM   3781  HN  PHE A 820      46.380  32.640  75.620  1.00  0.00           H
ATOM   3782  CA  PHE A 820      45.670  33.380  73.850  1.00  0.00           C
ATOM   3783  HA  PHE A 820      45.860  34.190  73.160  1.00  0.00           H
ATOM   3784  CB  PHE A 820      45.770  31.990  73.220  1.00  0.00           C
ATOM   3785  HB1 PHE A 820      45.320  31.180  73.820  1.00  0.00           H
ATOM   3786  HB2 PHE A 820      46.840  31.840  72.950  1.00  0.00           H
ATOM   3787  CG  PHE A 820      45.030  32.080  71.830  1.00  0.00           C
ATOM   3788  CD1 PHE A 820      43.990  31.180  71.590  1.00  0.00           C
ATOM   3789  HD1 PHE A 820      43.920  30.360  72.290  1.00  0.00           H
ATOM   3790  CE1 PHE A 820      43.320  31.130  70.350  1.00  0.00           C
ATOM   3791  HE1 PHE A 820      42.540  30.410  70.150  1.00  0.00           H
ATOM   3792  CZ  PHE A 820      43.610  32.100  69.350  1.00  0.00           C
ATOM   3793  HZ  PHE A 820      43.220  31.980  68.350  1.00  0.00           H
ATOM   3794  CD2 PHE A 820      45.300  33.090  70.820  1.00  0.00           C
ATOM   3795  HD2 PHE A 820      46.060  33.840  70.940  1.00  0.00           H
ATOM   3796  CE2 PHE A 820      44.460  33.150  69.640  1.00  0.00           C
ATOM   3797  HE2 PHE A 820      44.580  34.040  69.030  1.00  0.00           H
ATOM   3798  C   PHE A 820      44.240  33.590  74.530  1.00  0.00           C
ATOM   3799  O   PHE A 820      43.150  33.310  74.010  1.00  0.00           O
ATOM   3800  N   GLU A 821      44.300  34.200  75.700  1.00  0.00           N
ATOM   3801  HN  GLU A 821      45.180  34.370  76.140  1.00  0.00           H
ATOM   3802  CA  GLU A 821      43.150  34.540  76.450  1.00  0.00           C
ATOM   3803  HA  GLU A 821      42.270  34.170  75.940  1.00  0.00           H
ATOM   3804  CB  GLU A 821      43.340  33.760  77.780  1.00  0.00           C
ATOM   3805  HB1 GLU A 821      42.530  34.120  78.440  1.00  0.00           H
ATOM   3806  HB2 GLU A 821      44.340  33.930  78.230  1.00  0.00           H
ATOM   3807  CG  GLU A 821      43.040  32.250  77.580  1.00  0.00           C
ATOM   3808  HG1 GLU A 821      43.660  31.770  76.790  1.00  0.00           H
ATOM   3809  HG2 GLU A 821      42.030  31.920  77.290  1.00  0.00           H
ATOM   3810  CD  GLU A 821      43.310  31.580  78.810  1.00  0.00           C
ATOM   3811  OE1 GLU A 821      44.460  30.910  78.800  1.00  0.00           O
ATOM   3812  OE2 GLU A 821      42.680  31.650  79.860  1.00  0.00           O
ATOM   3813  C   GLU A 821      42.900  36.040  76.760  1.00  0.00           C
ATOM   3814  O   GLU A 821      43.890  36.700  77.090  1.00  0.00           O
ATOM   3815  N   PRO A 822      41.770  36.680  76.550  1.00  0.00           N
ATOM   3816  CD  PRO A 822      40.770  36.250  75.560  1.00  0.00           C
ATOM   3817  HD1 PRO A 822      40.110  35.570  76.150  1.00  0.00           H
ATOM   3818  HD2 PRO A 822      41.180  35.740  74.670  1.00  0.00           H
ATOM   3819  CA  PRO A 822      41.640  38.120  76.830  1.00  0.00           C
ATOM   3820  HA  PRO A 822      42.350  38.650  76.220  1.00  0.00           H
ATOM   3821  CB  PRO A 822      40.250  38.380  76.520  1.00  0.00           C
ATOM   3822  HB1 PRO A 822      40.030  39.430  76.250  1.00  0.00           H
ATOM   3823  HB2 PRO A 822      39.520  38.160  77.320  1.00  0.00           H
ATOM   3824  CG  PRO A 822      40.030  37.490  75.310  1.00  0.00           C
ATOM   3825  HG1 PRO A 822      38.980  37.170  75.160  1.00  0.00           H
ATOM   3826  HG2 PRO A 822      40.380  38.120  74.470  1.00  0.00           H
ATOM   3827  C   PRO A 822      41.900  38.500  78.250  1.00  0.00           C
ATOM   3828  O   PRO A 822      41.450  37.900  79.200  1.00  0.00           O
ATOM   3829  N   THR A 823      42.540  39.690  78.410  1.00  0.00           N
ATOM   3830  HN  THR A 823      42.810  40.290  77.670  1.00  0.00           H
ATOM   3831  CA  THR A 823      42.840  40.150  79.800  1.00  0.00           C
ATOM   3832  HA  THR A 823      43.290  39.440  80.490  1.00  0.00           H
ATOM   3833  CB  THR A 823      44.060  41.140  79.780  1.00  0.00           C
ATOM   3834  HB  THR A 823      45.040  40.680  79.530  1.00  0.00           H
ATOM   3835  OG1 THR A 823      44.200  41.980  80.910  1.00  0.00           O
ATOM   3836  HG1 THR A 823      44.260  41.320  81.600  1.00  0.00           H
ATOM   3837  CG2 THR A 823      43.930  42.080  78.580  1.00  0.00           C
ATOM   3838 HG21 THR A 823      43.910  41.490  77.640  1.00  0.00           H
ATOM   3839 HG22 THR A 823      44.610  42.960  78.630  1.00  0.00           H
ATOM   3840 HG23 THR A 823      42.890  42.460  78.530  1.00  0.00           H
ATOM   3841  C   THR A 823      41.670  40.750  80.550  1.00  0.00           C
ATOM   3842  O   THR A 823      41.520  40.610  81.760  1.00  0.00           O
ATOM   3843  N   HSD A 824      40.670  41.360  79.780  1.00  0.00           N
ATOM   3844  HN  HSD A 824      40.770  41.570  78.810  1.00  0.00           H
ATOM   3845  CA  HSD A 824      39.470  41.900  80.490  1.00  0.00           C
ATOM   3846  HA  HSD A 824      39.860  42.410  81.360  1.00  0.00           H
ATOM   3847  CB  HSD A 824      38.800  43.040  79.510  1.00  0.00           C
ATOM   3848  HB1 HSD A 824      38.510  42.520  78.570  1.00  0.00           H
ATOM   3849  HB2 HSD A 824      39.550  43.850  79.320  1.00  0.00           H
ATOM   3850  ND1 HSD A 824      37.670  44.560  81.200  1.00  0.00           N
ATOM   3851  HD1 HSD A 824      38.500  44.780  81.710  1.00  0.00           H
ATOM   3852  CG  HSD A 824      37.600  43.690  80.140  1.00  0.00           C
ATOM   3853  CE1 HSD A 824      36.410  45.170  81.190  1.00  0.00           C
ATOM   3854  HE1 HSD A 824      36.170  45.950  81.920  1.00  0.00           H
ATOM   3855  NE2 HSD A 824      35.570  44.740  80.320  1.00  0.00           N
ATOM   3856  CD2 HSD A 824      36.300  43.760  79.670  1.00  0.00           C
ATOM   3857  HD2 HSD A 824      35.810  43.270  78.830  1.00  0.00           H
ATOM   3858  C   HSD A 824      38.500  40.850  80.870  1.00  0.00           C
ATOM   3859  O   HSD A 824      38.200  39.900  80.150  1.00  0.00           O
ATOM   3860  N   PRO A 825      37.950  40.820  82.020  1.00  0.00           N
ATOM   3861  CD  PRO A 825      38.680  41.460  83.200  1.00  0.00           C
ATOM   3862  HD1 PRO A 825      38.900  42.550  83.190  1.00  0.00           H
ATOM   3863  HD2 PRO A 825      39.690  41.000  83.210  1.00  0.00           H
ATOM   3864  CA  PRO A 825      37.000  39.800  82.450  1.00  0.00           C
ATOM   3865  HA  PRO A 825      37.470  38.850  82.280  1.00  0.00           H
ATOM   3866  CB  PRO A 825      36.680  40.230  83.890  1.00  0.00           C
ATOM   3867  HB1 PRO A 825      36.490  39.370  84.570  1.00  0.00           H
ATOM   3868  HB2 PRO A 825      35.900  41.020  83.960  1.00  0.00           H
ATOM   3869  CG  PRO A 825      37.900  41.060  84.400  1.00  0.00           C
ATOM   3870  HG1 PRO A 825      37.630  41.990  84.950  1.00  0.00           H
ATOM   3871  HG2 PRO A 825      38.520  40.400  85.040  1.00  0.00           H
ATOM   3872  C   PRO A 825      35.630  39.740  81.640  1.00  0.00           C
ATOM   3873  O   PRO A 825      35.110  38.670  81.390  1.00  0.00           O
ATOM   3874  N   GLU A 826      35.120  40.930  81.240  1.00  0.00           N
ATOM   3875  HN  GLU A 826      35.440  41.840  81.500  1.00  0.00           H
ATOM   3876  CA  GLU A 826      33.930  40.970  80.400  1.00  0.00           C
ATOM   3877  HA  GLU A 826      33.300  40.130  80.670  1.00  0.00           H
ATOM   3878  CB  GLU A 826      32.970  42.130  80.860  1.00  0.00           C
ATOM   3879  HB1 GLU A 826      32.040  41.870  80.310  1.00  0.00           H
ATOM   3880  HB2 GLU A 826      33.410  43.110  80.610  1.00  0.00           H
ATOM   3881  CG  GLU A 826      32.740  42.160  82.360  1.00  0.00           C
ATOM   3882  HG1 GLU A 826      32.060  42.970  82.680  1.00  0.00           H
ATOM   3883  HG2 GLU A 826      33.630  42.390  83.000  1.00  0.00           H
ATOM   3884  CD  GLU A 826      32.080  40.920  82.900  1.00  0.00           C
ATOM   3885  OE1 GLU A 826      31.150  40.440  82.230  1.00  0.00           O
ATOM   3886  OE2 GLU A 826      32.440  40.340  83.970  1.00  0.00           O
ATOM   3887  C   GLU A 826      34.210  40.980  78.870  1.00  0.00           C
ATOM   3888  O   GLU A 826      33.250  41.180  78.110  1.00  0.00           O
ATOM   3889  N   ARG A 827      35.400  40.590  78.450  1.00  0.00           N
ATOM   3890  HN  ARG A 827      36.090  40.410  79.150  1.00  0.00           H
ATOM   3891  CA  ARG A 827      35.720  40.170  77.090  1.00  0.00           C
ATOM   3892  HA  ARG A 827      34.910  40.520  76.460  1.00  0.00           H
ATOM   3893  CB  ARG A 827      37.110  40.730  76.590  1.00  0.00           C
ATOM   3894  HB1 ARG A 827      37.560  40.180  75.740  1.00  0.00           H
ATOM   3895  HB2 ARG A 827      37.830  40.650  77.440  1.00  0.00           H
ATOM   3896  CG  ARG A 827      37.110  42.230  76.240  1.00  0.00           C
ATOM   3897  HG1 ARG A 827      38.160  42.550  76.080  1.00  0.00           H
ATOM   3898  HG2 ARG A 827      36.630  42.770  77.090  1.00  0.00           H
ATOM   3899  CD  ARG A 827      36.180  42.560  75.070  1.00  0.00           C
ATOM   3900  HD1 ARG A 827      36.230  43.650  74.880  1.00  0.00           H
ATOM   3901  HD2 ARG A 827      35.090  42.330  75.090  1.00  0.00           H
ATOM   3902  NE  ARG A 827      36.760  41.800  73.900  1.00  0.00           N
ATOM   3903  HE  ARG A 827      37.760  41.840  73.810  1.00  0.00           H
ATOM   3904  CZ  ARG A 827      36.230  40.840  73.140  1.00  0.00           C
ATOM   3905  NH1 ARG A 827      34.970  40.570  73.130  1.00  0.00           N
ATOM   3906 HH11 ARG A 827      34.400  40.810  73.910  1.00  0.00           H
ATOM   3907 HH12 ARG A 827      34.560  39.860  72.560  1.00  0.00           H
ATOM   3908  NH2 ARG A 827      37.050  40.400  72.190  1.00  0.00           N
ATOM   3909 HH21 ARG A 827      38.000  40.710  72.190  1.00  0.00           H
ATOM   3910 HH22 ARG A 827      36.600  39.950  71.430  1.00  0.00           H
ATOM   3911  C   ARG A 827      35.570  38.650  76.800  1.00  0.00           C
ATOM   3912  O   ARG A 827      35.700  37.820  77.720  1.00  0.00           O
ATOM   3913  N   GLY A 828      35.320  38.320  75.540  1.00  0.00           N
ATOM   3914  HN  GLY A 828      35.240  39.060  74.870  1.00  0.00           H
ATOM   3915  CA  GLY A 828      35.330  37.010  75.040  1.00  0.00           C
ATOM   3916  HA1 GLY A 828      34.750  36.340  75.660  1.00  0.00           H
ATOM   3917  HA2 GLY A 828      36.390  36.760  75.020  1.00  0.00           H
ATOM   3918  C   GLY A 828      34.880  36.910  73.640  1.00  0.00           C
ATOM   3919  O   GLY A 828      34.210  37.830  73.080  1.00  0.00           O
ATOM   3920  N   TRP A 829      35.310  35.850  72.880  1.00  0.00           N
ATOM   3921  HN  TRP A 829      35.910  35.190  73.340  1.00  0.00           H
ATOM   3922  CA  TRP A 829      35.210  35.770  71.410  1.00  0.00           C
ATOM   3923  HA  TRP A 829      35.750  36.660  71.120  1.00  0.00           H
ATOM   3924  CB  TRP A 829      35.820  34.440  70.830  1.00  0.00           C
ATOM   3925  HB1 TRP A 829      35.890  34.520  69.730  1.00  0.00           H
ATOM   3926  HB2 TRP A 829      35.140  33.600  71.090  1.00  0.00           H
ATOM   3927  CG  TRP A 829      37.230  34.140  71.340  1.00  0.00           C
ATOM   3928  CD1 TRP A 829      37.620  32.930  71.860  1.00  0.00           C
ATOM   3929  HD1 TRP A 829      36.960  32.060  71.860  1.00  0.00           H
ATOM   3930  NE1 TRP A 829      38.970  32.950  72.090  1.00  0.00           N
ATOM   3931  HE1 TRP A 829      39.380  32.340  72.720  1.00  0.00           H
ATOM   3932  CE2 TRP A 829      39.440  34.140  71.920  1.00  0.00           C
ATOM   3933  CD2 TRP A 829      38.410  35.000  71.400  1.00  0.00           C
ATOM   3934  CE3 TRP A 829      38.770  36.320  71.040  1.00  0.00           C
ATOM   3935  HE3 TRP A 829      38.160  37.030  70.490  1.00  0.00           H
ATOM   3936  CZ3 TRP A 829      40.150  36.650  71.090  1.00  0.00           C
ATOM   3937  HZ3 TRP A 829      40.480  37.610  70.710  1.00  0.00           H
ATOM   3938  CZ2 TRP A 829      40.710  34.580  72.120  1.00  0.00           C
ATOM   3939  HZ2 TRP A 829      41.520  33.940  72.440  1.00  0.00           H
ATOM   3940  CH2 TRP A 829      41.070  35.860  71.670  1.00  0.00           C
ATOM   3941  HH2 TRP A 829      42.120  36.060  71.540  1.00  0.00           H
ATOM   3942  C   TRP A 829      33.840  35.960  70.770  1.00  0.00           C
ATOM   3943  O   TRP A 829      33.670  36.540  69.710  1.00  0.00           O
ATOM   3944  N   ILE A 830      32.780  35.420  71.450  1.00  0.00           N
ATOM   3945  HN  ILE A 830      32.990  34.920  72.280  1.00  0.00           H
ATOM   3946  CA  ILE A 830      31.390  35.420  70.910  1.00  0.00           C
ATOM   3947  HA  ILE A 830      31.460  35.820  69.910  1.00  0.00           H
ATOM   3948  CB  ILE A 830      30.730  34.050  71.050  1.00  0.00           C
ATOM   3949  HB  ILE A 830      31.310  33.290  70.490  1.00  0.00           H
ATOM   3950  CG2 ILE A 830      30.540  33.490  72.490  1.00  0.00           C
ATOM   3951 HG21 ILE A 830      31.350  32.950  73.020  1.00  0.00           H
ATOM   3952 HG22 ILE A 830      29.670  32.800  72.520  1.00  0.00           H
ATOM   3953 HG23 ILE A 830      30.130  34.400  73.000  1.00  0.00           H
ATOM   3954  CG1 ILE A 830      29.350  34.160  70.320  1.00  0.00           C
ATOM   3955 HG11 ILE A 830      29.380  34.990  69.590  1.00  0.00           H
ATOM   3956 HG12 ILE A 830      28.630  34.490  71.100  1.00  0.00           H
ATOM   3957  CD  ILE A 830      28.820  32.830  69.690  1.00  0.00           C
ATOM   3958  HD1 ILE A 830      27.720  32.840  69.580  1.00  0.00           H
ATOM   3959  HD2 ILE A 830      29.170  32.010  70.340  1.00  0.00           H
ATOM   3960  HD3 ILE A 830      29.270  32.700  68.680  1.00  0.00           H
ATOM   3961  C   ILE A 830      30.650  36.420  71.760  1.00  0.00           C
ATOM   3962  O   ILE A 830      29.660  36.940  71.380  1.00  0.00           O
ATOM   3963  N   ILE A 831      31.210  36.760  72.970  1.00  0.00           N
ATOM   3964  HN  ILE A 831      32.080  36.460  73.350  1.00  0.00           H
ATOM   3965  CA  ILE A 831      30.560  37.620  74.020  1.00  0.00           C
ATOM   3966  HA  ILE A 831      29.630  37.100  74.160  1.00  0.00           H
ATOM   3967  CB  ILE A 831      31.220  37.540  75.410  1.00  0.00           C
ATOM   3968  HB  ILE A 831      32.050  38.260  75.410  1.00  0.00           H
ATOM   3969  CG2 ILE A 831      30.150  38.080  76.410  1.00  0.00           C
ATOM   3970 HG21 ILE A 831      30.040  39.190  76.340  1.00  0.00           H
ATOM   3971 HG22 ILE A 831      30.690  37.840  77.360  1.00  0.00           H
ATOM   3972 HG23 ILE A 831      29.210  37.530  76.270  1.00  0.00           H
ATOM   3973  CG1 ILE A 831      31.790  36.130  75.840  1.00  0.00           C
ATOM   3974 HG11 ILE A 831      32.150  36.190  76.890  1.00  0.00           H
ATOM   3975 HG12 ILE A 831      32.640  36.050  75.130  1.00  0.00           H
ATOM   3976  CD  ILE A 831      30.820  34.940  75.720  1.00  0.00           C
ATOM   3977  HD1 ILE A 831      30.210  34.740  76.620  1.00  0.00           H
ATOM   3978  HD2 ILE A 831      31.340  33.970  75.540  1.00  0.00           H
ATOM   3979  HD3 ILE A 831      30.190  35.130  74.820  1.00  0.00           H
ATOM   3980  C   ILE A 831      30.220  39.050  73.710  1.00  0.00           C
ATOM   3981  O   ILE A 831      31.150  39.890  73.570  1.00  0.00           O
ATOM   3982  N   SER A 832      28.890  39.280  73.440  1.00  0.00           N
ATOM   3983  HN  SER A 832      28.180  38.610  73.630  1.00  0.00           H
ATOM   3984  CA  SER A 832      28.530  40.580  72.790  1.00  0.00           C
ATOM   3985  HA  SER A 832      29.410  41.180  72.630  1.00  0.00           H
ATOM   3986  CB  SER A 832      27.900  40.420  71.420  1.00  0.00           C
ATOM   3987  HB1 SER A 832      26.920  39.940  71.480  1.00  0.00           H
ATOM   3988  HB2 SER A 832      28.650  39.870  70.810  1.00  0.00           H
ATOM   3989  OG  SER A 832      27.850  41.690  70.850  1.00  0.00           O
ATOM   3990  HG1 SER A 832      28.760  41.970  70.660  1.00  0.00           H
ATOM   3991  C   SER A 832      27.480  41.330  73.690  1.00  0.00           C
ATOM   3992  O   SER A 832      26.410  40.750  73.980  1.00  0.00           O
ATOM   3993  N   PRO A 833      27.710  42.560  74.140  1.00  0.00           N
ATOM   3994  CD  PRO A 833      29.080  43.150  74.210  1.00  0.00           C
ATOM   3995  HD1 PRO A 833      29.310  43.510  73.180  1.00  0.00           H
ATOM   3996  HD2 PRO A 833      29.870  42.490  74.630  1.00  0.00           H
ATOM   3997  CA  PRO A 833      26.680  43.290  74.900  1.00  0.00           C
ATOM   3998  HA  PRO A 833      26.050  42.610  75.460  1.00  0.00           H
ATOM   3999  CB  PRO A 833      27.610  44.080  75.820  1.00  0.00           C
ATOM   4000  HB1 PRO A 833      27.880  43.400  76.660  1.00  0.00           H
ATOM   4001  HB2 PRO A 833      27.150  44.940  76.360  1.00  0.00           H
ATOM   4002  CG  PRO A 833      28.880  44.450  75.020  1.00  0.00           C
ATOM   4003  HG1 PRO A 833      28.700  45.310  74.330  1.00  0.00           H
ATOM   4004  HG2 PRO A 833      29.780  44.660  75.630  1.00  0.00           H
ATOM   4005  C   PRO A 833      25.730  44.150  74.010  1.00  0.00           C
ATOM   4006  O   PRO A 833      25.740  45.370  74.110  1.00  0.00           O
ATOM   4007  N   LEU A 834      24.950  43.460  73.180  1.00  0.00           N
ATOM   4008  HN  LEU A 834      25.090  42.480  73.080  1.00  0.00           H
ATOM   4009  CA  LEU A 834      23.920  44.090  72.370  1.00  0.00           C
ATOM   4010  HA  LEU A 834      24.500  44.750  71.740  1.00  0.00           H
ATOM   4011  CB  LEU A 834      23.260  43.110  71.420  1.00  0.00           C
ATOM   4012  HB1 LEU A 834      22.460  43.650  70.860  1.00  0.00           H
ATOM   4013  HB2 LEU A 834      22.810  42.350  72.090  1.00  0.00           H
ATOM   4014  CG  LEU A 834      24.200  42.430  70.410  1.00  0.00           C
ATOM   4015  HG  LEU A 834      25.140  42.210  70.940  1.00  0.00           H
ATOM   4016  CD1 LEU A 834      23.720  41.040  69.950  1.00  0.00           C
ATOM   4017 HD11 LEU A 834      24.610  40.510  69.540  1.00  0.00           H
ATOM   4018 HD12 LEU A 834      22.960  41.030  69.140  1.00  0.00           H
ATOM   4019 HD13 LEU A 834      23.410  40.420  70.820  1.00  0.00           H
ATOM   4020  CD2 LEU A 834      24.430  43.360  69.230  1.00  0.00           C
ATOM   4021 HD21 LEU A 834      25.070  44.240  69.500  1.00  0.00           H
ATOM   4022 HD22 LEU A 834      23.480  43.800  68.850  1.00  0.00           H
ATOM   4023 HD23 LEU A 834      24.920  42.720  68.480  1.00  0.00           H
ATOM   4024  C   LEU A 834      22.900  44.840  73.150  1.00  0.00           C
ATOM   4025  O   LEU A 834      22.430  45.820  72.640  1.00  0.00           O
ATOM   4026  N   GLY A 835      22.440  44.410  74.340  1.00  0.00           N
ATOM   4027  HN  GLY A 835      22.890  43.620  74.770  1.00  0.00           H
ATOM   4028  CA  GLY A 835      21.360  45.130  75.080  1.00  0.00           C
ATOM   4029  HA1 GLY A 835      20.750  44.370  75.550  1.00  0.00           H
ATOM   4030  HA2 GLY A 835      20.780  45.750  74.410  1.00  0.00           H
ATOM   4031  C   GLY A 835      21.750  46.110  76.160  1.00  0.00           C
ATOM   4032  O   GLY A 835      20.910  46.450  76.960  1.00  0.00           O
ATOM   4033  N   ASP A 836      23.060  46.460  76.220  1.00  0.00           N
ATOM   4034  HN  ASP A 836      23.620  46.010  75.540  1.00  0.00           H
ATOM   4035  CA  ASP A 836      23.580  47.280  77.350  1.00  0.00           C
ATOM   4036  HA  ASP A 836      22.990  47.040  78.220  1.00  0.00           H
ATOM   4037  CB  ASP A 836      25.040  46.980  77.740  1.00  0.00           C
ATOM   4038  HB1 ASP A 836      25.340  47.680  78.550  1.00  0.00           H
ATOM   4039  HB2 ASP A 836      25.750  47.050  76.880  1.00  0.00           H
ATOM   4040  CG  ASP A 836      25.210  45.580  78.310  1.00  0.00           C
ATOM   4041  OD1 ASP A 836      24.150  44.970  78.650  1.00  0.00           O
ATOM   4042  OD2 ASP A 836      26.360  45.220  78.630  1.00  0.00           O
ATOM   4043  C   ASP A 836      23.260  48.790  77.250  1.00  0.00           C
ATOM   4044  O   ASP A 836      23.460  49.510  78.230  1.00  0.00           O
ATOM   4045  N   ASN A 837      22.700  49.310  76.170  1.00  0.00           N
ATOM   4046  HN  ASN A 837      22.510  48.790  75.340  1.00  0.00           H
ATOM   4047  CA  ASN A 837      22.470  50.820  76.070  1.00  0.00           C
ATOM   4048  HA  ASN A 837      22.630  51.280  77.030  1.00  0.00           H
ATOM   4049  CB  ASN A 837      23.370  51.430  74.970  1.00  0.00           C
ATOM   4050  HB1 ASN A 837      23.090  52.470  74.690  1.00  0.00           H
ATOM   4051  HB2 ASN A 837      23.440  50.770  74.080  1.00  0.00           H
ATOM   4052  CG  ASN A 837      24.790  51.640  75.530  1.00  0.00           C
ATOM   4053  OD1 ASN A 837      25.100  51.880  76.630  1.00  0.00           O
ATOM   4054  ND2 ASN A 837      25.770  51.410  74.610  1.00  0.00           N
ATOM   4055 HD21 ASN A 837      26.720  51.720  74.670  1.00  0.00           H
ATOM   4056 HD22 ASN A 837      25.400  51.120  73.720  1.00  0.00           H
ATOM   4057  C   ASN A 837      20.960  51.000  75.870  1.00  0.00           C
ATOM   4058  O   ASN A 837      20.450  50.180  75.130  1.00  0.00           O
ATOM   4059  N   PRO A 838      20.290  52.030  76.440  1.00  0.00           N
ATOM   4060  CD  PRO A 838      20.720  52.880  77.530  1.00  0.00           C
ATOM   4061  HD1 PRO A 838      21.330  53.690  77.090  1.00  0.00           H
ATOM   4062  HD2 PRO A 838      21.310  52.310  78.280  1.00  0.00           H
ATOM   4063  CA  PRO A 838      18.980  52.390  76.000  1.00  0.00           C
ATOM   4064  HA  PRO A 838      18.290  51.600  76.250  1.00  0.00           H
ATOM   4065  CB  PRO A 838      18.610  53.650  76.810  1.00  0.00           C
ATOM   4066  HB1 PRO A 838      17.530  53.720  77.070  1.00  0.00           H
ATOM   4067  HB2 PRO A 838      18.930  54.580  76.300  1.00  0.00           H
ATOM   4068  CG  PRO A 838      19.420  53.500  78.060  1.00  0.00           C
ATOM   4069  HG1 PRO A 838      19.620  54.470  78.560  1.00  0.00           H
ATOM   4070  HG2 PRO A 838      18.820  52.850  78.730  1.00  0.00           H
ATOM   4071  C   PRO A 838      18.910  52.600  74.530  1.00  0.00           C
ATOM   4072  O   PRO A 838      19.810  52.970  73.820  1.00  0.00           O
ATOM   4073  N   TRP A 839      17.750  52.390  73.940  1.00  0.00           N
ATOM   4074  HN  TRP A 839      17.050  51.930  74.480  1.00  0.00           H
ATOM   4075  CA  TRP A 839      17.440  52.470  72.570  1.00  0.00           C
ATOM   4076  HA  TRP A 839      18.080  51.760  72.050  1.00  0.00           H
ATOM   4077  CB  TRP A 839      15.980  52.120  72.370  1.00  0.00           C
ATOM   4078  HB1 TRP A 839      15.390  52.970  72.800  1.00  0.00           H
ATOM   4079  HB2 TRP A 839      15.890  51.240  73.030  1.00  0.00           H
ATOM   4080  CG  TRP A 839      15.490  51.760  70.970  1.00  0.00           C
ATOM   4081  CD1 TRP A 839      15.820  50.600  70.310  1.00  0.00           C
ATOM   4082  HD1 TRP A 839      16.230  49.730  70.790  1.00  0.00           H
ATOM   4083  NE1 TRP A 839      15.470  50.680  68.990  1.00  0.00           N
ATOM   4084  HE1 TRP A 839      15.410  49.880  68.440  1.00  0.00           H
ATOM   4085  CE2 TRP A 839      14.910  51.890  68.790  1.00  0.00           C
ATOM   4086  CD2 TRP A 839      14.950  52.650  69.900  1.00  0.00           C
ATOM   4087  CE3 TRP A 839      14.420  53.960  69.900  1.00  0.00           C
ATOM   4088  HE3 TRP A 839      14.460  54.500  70.840  1.00  0.00           H
ATOM   4089  CZ3 TRP A 839      13.810  54.380  68.770  1.00  0.00           C
ATOM   4090  HZ3 TRP A 839      13.280  55.320  68.740  1.00  0.00           H
ATOM   4091  CZ2 TRP A 839      14.260  52.320  67.680  1.00  0.00           C
ATOM   4092  HZ2 TRP A 839      14.270  51.670  66.820  1.00  0.00           H
ATOM   4093  CH2 TRP A 839      13.800  53.560  67.650  1.00  0.00           C
ATOM   4094  HH2 TRP A 839      13.370  54.020  66.770  1.00  0.00           H
ATOM   4095  C   TRP A 839      17.680  53.750  71.780  1.00  0.00           C
ATOM   4096  O   TRP A 839      18.090  53.670  70.670  1.00  0.00           O
ATOM   4097  N   TRP A 840      17.520  54.970  72.360  1.00  0.00           N
ATOM   4098  HN  TRP A 840      16.880  54.940  73.130  1.00  0.00           H
ATOM   4099  CA  TRP A 840      17.740  56.220  71.710  1.00  0.00           C
ATOM   4100  HA  TRP A 840      17.100  56.160  70.840  1.00  0.00           H
ATOM   4101  CB  TRP A 840      17.270  57.350  72.670  1.00  0.00           C
ATOM   4102  HB1 TRP A 840      16.170  57.320  72.720  1.00  0.00           H
ATOM   4103  HB2 TRP A 840      17.400  58.260  72.040  1.00  0.00           H
ATOM   4104  CG  TRP A 840      17.900  57.440  73.990  1.00  0.00           C
ATOM   4105  CD1 TRP A 840      17.500  56.950  75.270  1.00  0.00           C
ATOM   4106  HD1 TRP A 840      16.640  56.300  75.380  1.00  0.00           H
ATOM   4107  NE1 TRP A 840      18.460  57.190  76.200  1.00  0.00           N
ATOM   4108  HE1 TRP A 840      18.550  56.790  77.090  1.00  0.00           H
ATOM   4109  CE2 TRP A 840      19.510  57.910  75.590  1.00  0.00           C
ATOM   4110  CD2 TRP A 840      19.120  58.150  74.250  1.00  0.00           C
ATOM   4111  CE3 TRP A 840      20.050  58.820  73.440  1.00  0.00           C
ATOM   4112  HE3 TRP A 840      19.950  59.000  72.380  1.00  0.00           H
ATOM   4113  CZ3 TRP A 840      21.350  59.090  73.950  1.00  0.00           C
ATOM   4114  HZ3 TRP A 840      22.060  59.530  73.270  1.00  0.00           H
ATOM   4115  CZ2 TRP A 840      20.640  58.320  76.160  1.00  0.00           C
ATOM   4116  HZ2 TRP A 840      20.890  58.140  77.200  1.00  0.00           H
ATOM   4117  CH2 TRP A 840      21.600  58.800  75.310  1.00  0.00           C
ATOM   4118  HH2 TRP A 840      22.520  59.100  75.770  1.00  0.00           H
ATOM   4119  C   TRP A 840      19.230  56.430  71.240  1.00  0.00           C
ATOM   4120  O   TRP A 840      19.500  57.130  70.320  1.00  0.00           O
ATOM   4121  N   THR A 841      20.180  55.720  71.890  1.00  0.00           N
ATOM   4122  HN  THR A 841      19.840  55.210  72.680  1.00  0.00           H
ATOM   4123  CA  THR A 841      21.540  55.450  71.550  1.00  0.00           C
ATOM   4124  HA  THR A 841      22.000  56.430  71.520  1.00  0.00           H
ATOM   4125  CB  THR A 841      22.280  54.520  72.530  1.00  0.00           C
ATOM   4126  HB  THR A 841      22.020  53.450  72.370  1.00  0.00           H
ATOM   4127  OG1 THR A 841      21.930  54.750  73.880  1.00  0.00           O
ATOM   4128  HG1 THR A 841      21.050  54.370  73.910  1.00  0.00           H
ATOM   4129  CG2 THR A 841      23.770  54.850  72.520  1.00  0.00           C
ATOM   4130 HG21 THR A 841      24.280  54.050  73.090  1.00  0.00           H
ATOM   4131 HG22 THR A 841      24.020  55.770  73.080  1.00  0.00           H
ATOM   4132 HG23 THR A 841      24.230  54.940  71.510  1.00  0.00           H
ATOM   4133  C   THR A 841      21.700  54.760  70.250  1.00  0.00           C
ATOM   4134  O   THR A 841      22.680  54.800  69.560  1.00  0.00           O
ATOM   4135  N   LEU A 842      20.730  53.960  69.790  1.00  0.00           N
ATOM   4136  HN  LEU A 842      19.860  53.880  70.270  1.00  0.00           H
ATOM   4137  CA  LEU A 842      20.670  53.370  68.470  1.00  0.00           C
ATOM   4138  HA  LEU A 842      21.600  52.850  68.330  1.00  0.00           H
ATOM   4139  CB  LEU A 842      19.550  52.210  68.400  1.00  0.00           C
ATOM   4140  HB1 LEU A 842      18.600  52.720  68.690  1.00  0.00           H
ATOM   4141  HB2 LEU A 842      19.910  51.470  69.140  1.00  0.00           H
ATOM   4142  CG  LEU A 842      19.480  51.560  67.020  1.00  0.00           C
ATOM   4143  HG  LEU A 842      19.400  52.250  66.150  1.00  0.00           H
ATOM   4144  CD1 LEU A 842      20.700  50.680  66.770  1.00  0.00           C
ATOM   4145 HD11 LEU A 842      20.500  50.030  65.900  1.00  0.00           H
ATOM   4146 HD12 LEU A 842      20.920  50.020  67.630  1.00  0.00           H
ATOM   4147 HD13 LEU A 842      21.620  51.270  66.550  1.00  0.00           H
ATOM   4148  CD2 LEU A 842      18.270  50.590  67.080  1.00  0.00           C
ATOM   4149 HD21 LEU A 842      17.290  51.100  67.160  1.00  0.00           H
ATOM   4150 HD22 LEU A 842      18.360  49.920  67.960  1.00  0.00           H
ATOM   4151 HD23 LEU A 842      18.250  49.930  66.190  1.00  0.00           H
ATOM   4152  C   LEU A 842      20.690  54.360  67.330  1.00  0.00           C
ATOM   4153  O   LEU A 842      21.310  54.250  66.250  1.00  0.00           O
ATOM   4154  N   LEU A 843      19.970  55.480  67.670  1.00  0.00           N
ATOM   4155  HN  LEU A 843      19.530  55.650  68.550  1.00  0.00           H
ATOM   4156  CA  LEU A 843      19.790  56.570  66.710  1.00  0.00           C
ATOM   4157  HA  LEU A 843      19.620  56.110  65.750  1.00  0.00           H
ATOM   4158  CB  LEU A 843      18.690  57.570  67.170  1.00  0.00           C
ATOM   4159  HB1 LEU A 843      18.480  58.380  66.430  1.00  0.00           H
ATOM   4160  HB2 LEU A 843      19.130  58.180  67.990  1.00  0.00           H
ATOM   4161  CG  LEU A 843      17.260  57.130  67.620  1.00  0.00           C
ATOM   4162  HG  LEU A 843      17.400  56.360  68.410  1.00  0.00           H
ATOM   4163  CD1 LEU A 843      16.490  58.090  68.450  1.00  0.00           C
ATOM   4164 HD11 LEU A 843      17.030  58.320  69.390  1.00  0.00           H
ATOM   4165 HD12 LEU A 843      15.480  57.710  68.700  1.00  0.00           H
ATOM   4166 HD13 LEU A 843      16.240  59.030  67.910  1.00  0.00           H
ATOM   4167  CD2 LEU A 843      16.440  56.590  66.440  1.00  0.00           C
ATOM   4168 HD21 LEU A 843      17.150  56.120  65.720  1.00  0.00           H
ATOM   4169 HD22 LEU A 843      16.010  57.470  65.910  1.00  0.00           H
ATOM   4170 HD23 LEU A 843      15.680  55.840  66.770  1.00  0.00           H
ATOM   4171  C   LEU A 843      21.100  57.290  66.440  1.00  0.00           C
ATOM   4172  O   LEU A 843      21.570  57.480  65.330  1.00  0.00           O
ATOM   4173  N   ILE A 844      21.760  57.600  67.590  1.00  0.00           N
ATOM   4174  HN  ILE A 844      21.340  57.400  68.470  1.00  0.00           H
ATOM   4175  CA  ILE A 844      23.160  58.170  67.600  1.00  0.00           C
ATOM   4176  HA  ILE A 844      23.090  59.110  67.080  1.00  0.00           H
ATOM   4177  CB  ILE A 844      23.600  58.260  69.060  1.00  0.00           C
ATOM   4178  HB  ILE A 844      23.700  57.260  69.520  1.00  0.00           H
ATOM   4179  CG2 ILE A 844      24.950  59.070  69.120  1.00  0.00           C
ATOM   4180 HG21 ILE A 844      25.180  59.850  68.370  1.00  0.00           H
ATOM   4181 HG22 ILE A 844      25.850  58.410  69.070  1.00  0.00           H
ATOM   4182 HG23 ILE A 844      25.030  59.580  70.110  1.00  0.00           H
ATOM   4183  CG1 ILE A 844      22.550  59.040  69.910  1.00  0.00           C
ATOM   4184 HG11 ILE A 844      22.850  58.950  70.980  1.00  0.00           H
ATOM   4185 HG12 ILE A 844      21.580  58.490  69.890  1.00  0.00           H
ATOM   4186  CD  ILE A 844      22.390  60.510  69.650  1.00  0.00           C
ATOM   4187  HD1 ILE A 844      21.750  61.050  70.380  1.00  0.00           H
ATOM   4188  HD2 ILE A 844      21.970  60.620  68.620  1.00  0.00           H
ATOM   4189  HD3 ILE A 844      23.360  61.010  69.540  1.00  0.00           H
ATOM   4190  C   ILE A 844      24.160  57.370  66.940  1.00  0.00           C
ATOM   4191  O   ILE A 844      24.990  57.980  66.260  1.00  0.00           O
ATOM   4192  N   ALA A 845      24.170  56.070  67.040  1.00  0.00           N
ATOM   4193  HN  ALA A 845      23.440  55.560  67.500  1.00  0.00           H
ATOM   4194  CA  ALA A 845      25.270  55.220  66.650  1.00  0.00           C
ATOM   4195  HA  ALA A 845      26.080  55.730  67.140  1.00  0.00           H
ATOM   4196  CB  ALA A 845      24.930  53.820  67.220  1.00  0.00           C
ATOM   4197  HB1 ALA A 845      25.820  53.240  67.540  1.00  0.00           H
ATOM   4198  HB2 ALA A 845      24.330  53.330  66.430  1.00  0.00           H
ATOM   4199  HB3 ALA A 845      24.220  53.910  68.070  1.00  0.00           H
ATOM   4200  C   ALA A 845      25.490  55.200  65.120  1.00  0.00           C
ATOM   4201  O   ALA A 845      26.570  54.930  64.610  1.00  0.00           O
ATOM   4202  N   ALA A 846      24.470  55.550  64.350  1.00  0.00           N
ATOM   4203  HN  ALA A 846      23.590  55.730  64.790  1.00  0.00           H
ATOM   4204  CA  ALA A 846      24.390  55.760  62.840  1.00  0.00           C
ATOM   4205  HA  ALA A 846      24.860  54.910  62.370  1.00  0.00           H
ATOM   4206  CB  ALA A 846      22.980  55.910  62.330  1.00  0.00           C
ATOM   4207  HB1 ALA A 846      23.020  56.060  61.230  1.00  0.00           H
ATOM   4208  HB2 ALA A 846      22.440  56.710  62.870  1.00  0.00           H
ATOM   4209  HB3 ALA A 846      22.480  54.940  62.570  1.00  0.00           H
ATOM   4210  C   ALA A 846      25.190  56.980  62.350  1.00  0.00           C
ATOM   4211  O   ALA A 846      25.880  56.960  61.330  1.00  0.00           O
ATOM   4212  N   ILE A 847      25.250  58.080  63.080  1.00  0.00           N
ATOM   4213  HN  ILE A 847      24.810  58.130  63.980  1.00  0.00           H
ATOM   4214  CA  ILE A 847      25.800  59.410  62.770  1.00  0.00           C
ATOM   4215  HA  ILE A 847      25.440  59.700  61.790  1.00  0.00           H
ATOM   4216  CB  ILE A 847      25.020  60.400  63.630  1.00  0.00           C
ATOM   4217  HB  ILE A 847      25.230  60.240  64.720  1.00  0.00           H
ATOM   4218  CG2 ILE A 847      25.620  61.760  63.300  1.00  0.00           C
ATOM   4219 HG21 ILE A 847      25.500  62.180  62.280  1.00  0.00           H
ATOM   4220 HG22 ILE A 847      26.720  61.840  63.490  1.00  0.00           H
ATOM   4221 HG23 ILE A 847      25.100  62.580  63.840  1.00  0.00           H
ATOM   4222  CG1 ILE A 847      23.530  60.380  63.380  1.00  0.00           C
ATOM   4223 HG11 ILE A 847      23.250  59.330  63.170  1.00  0.00           H
ATOM   4224 HG12 ILE A 847      23.180  61.010  62.540  1.00  0.00           H
ATOM   4225  CD  ILE A 847      22.600  60.840  64.540  1.00  0.00           C
ATOM   4226  HD1 ILE A 847      21.550  60.920  64.190  1.00  0.00           H
ATOM   4227  HD2 ILE A 847      22.940  61.860  64.840  1.00  0.00           H
ATOM   4228  HD3 ILE A 847      22.510  60.200  65.440  1.00  0.00           H
ATOM   4229  C   ILE A 847      27.340  59.500  62.680  1.00  0.00           C
ATOM   4230  O   ILE A 847      27.840  60.010  61.710  1.00  0.00           O
ATOM   4231  N   PRO A 848      28.060  58.900  63.610  1.00  0.00           N
ATOM   4232  CD  PRO A 848      27.610  58.730  65.030  1.00  0.00           C
ATOM   4233  HD1 PRO A 848      27.310  57.660  65.090  1.00  0.00           H
ATOM   4234  HD2 PRO A 848      26.780  59.440  65.210  1.00  0.00           H
ATOM   4235  CA  PRO A 848      29.500  58.690  63.490  1.00  0.00           C
ATOM   4236  HA  PRO A 848      29.980  59.590  63.150  1.00  0.00           H
ATOM   4237  CB  PRO A 848      29.830  58.150  64.950  1.00  0.00           C
ATOM   4238  HB1 PRO A 848      30.890  58.330  65.220  1.00  0.00           H
ATOM   4239  HB2 PRO A 848      29.660  57.060  65.030  1.00  0.00           H
ATOM   4240  CG  PRO A 848      28.820  58.860  65.910  1.00  0.00           C
ATOM   4241  HG1 PRO A 848      28.530  58.450  66.900  1.00  0.00           H
ATOM   4242  HG2 PRO A 848      28.990  59.950  66.040  1.00  0.00           H
ATOM   4243  C   PRO A 848      29.820  57.590  62.470  1.00  0.00           C
ATOM   4244  O   PRO A 848      30.920  57.620  61.870  1.00  0.00           O
ATOM   4245  N   ALA A 849      28.990  56.510  62.420  1.00  0.00           N
ATOM   4246  HN  ALA A 849      28.300  56.460  63.130  1.00  0.00           H
ATOM   4247  CA  ALA A 849      29.200  55.410  61.490  1.00  0.00           C
ATOM   4248  HA  ALA A 849      30.120  54.880  61.680  1.00  0.00           H
ATOM   4249  CB  ALA A 849      28.130  54.390  61.850  1.00  0.00           C
ATOM   4250  HB1 ALA A 849      28.140  54.180  62.950  1.00  0.00           H
ATOM   4251  HB2 ALA A 849      28.460  53.370  61.540  1.00  0.00           H
ATOM   4252  HB3 ALA A 849      27.120  54.620  61.460  1.00  0.00           H
ATOM   4253  C   ALA A 849      29.160  55.760  60.020  1.00  0.00           C
ATOM   4254  O   ALA A 849      29.960  55.290  59.200  1.00  0.00           O
ATOM   4255  N   LEU A 850      28.250  56.720  59.660  1.00  0.00           N
ATOM   4256  HN  LEU A 850      27.640  57.070  60.370  1.00  0.00           H
ATOM   4257  CA  LEU A 850      28.260  57.230  58.290  1.00  0.00           C
ATOM   4258  HA  LEU A 850      28.070  56.370  57.660  1.00  0.00           H
ATOM   4259  CB  LEU A 850      27.160  58.300  58.160  1.00  0.00           C
ATOM   4260  HB1 LEU A 850      27.290  59.000  59.010  1.00  0.00           H
ATOM   4261  HB2 LEU A 850      26.210  57.760  58.340  1.00  0.00           H
ATOM   4262  CG  LEU A 850      27.210  59.210  56.940  1.00  0.00           C
ATOM   4263  HG  LEU A 850      28.170  59.780  56.900  1.00  0.00           H
ATOM   4264  CD1 LEU A 850      27.130  58.280  55.710  1.00  0.00           C
ATOM   4265 HD11 LEU A 850      28.050  57.650  55.730  1.00  0.00           H
ATOM   4266 HD12 LEU A 850      27.190  59.000  54.860  1.00  0.00           H
ATOM   4267 HD13 LEU A 850      26.280  57.570  55.740  1.00  0.00           H
ATOM   4268  CD2 LEU A 850      26.000  60.130  56.940  1.00  0.00           C
ATOM   4269 HD21 LEU A 850      26.030  60.940  56.180  1.00  0.00           H
ATOM   4270 HD22 LEU A 850      25.830  60.500  57.970  1.00  0.00           H
ATOM   4271 HD23 LEU A 850      25.120  59.510  56.640  1.00  0.00           H
ATOM   4272  C   LEU A 850      29.620  57.840  57.920  1.00  0.00           C
ATOM   4273  O   LEU A 850      30.220  57.550  56.950  1.00  0.00           O
ATOM   4274  N   LEU A 851      30.120  58.740  58.810  1.00  0.00           N
ATOM   4275  HN  LEU A 851      29.560  58.970  59.600  1.00  0.00           H
ATOM   4276  CA  LEU A 851      31.470  59.300  58.670  1.00  0.00           C
ATOM   4277  HA  LEU A 851      31.550  59.720  57.680  1.00  0.00           H
ATOM   4278  CB  LEU A 851      31.640  60.430  59.630  1.00  0.00           C
ATOM   4279  HB1 LEU A 851      31.560  60.130  60.700  1.00  0.00           H
ATOM   4280  HB2 LEU A 851      30.830  61.170  59.510  1.00  0.00           H
ATOM   4281  CG  LEU A 851      32.920  61.210  59.520  1.00  0.00           C
ATOM   4282  HG  LEU A 851      33.790  60.520  59.520  1.00  0.00           H
ATOM   4283  CD1 LEU A 851      33.150  61.990  58.220  1.00  0.00           C
ATOM   4284 HD11 LEU A 851      34.180  62.410  58.180  1.00  0.00           H
ATOM   4285 HD12 LEU A 851      32.450  62.850  58.200  1.00  0.00           H
ATOM   4286 HD13 LEU A 851      32.970  61.360  57.330  1.00  0.00           H
ATOM   4287  CD2 LEU A 851      33.080  62.060  60.740  1.00  0.00           C
ATOM   4288 HD21 LEU A 851      32.140  62.620  60.960  1.00  0.00           H
ATOM   4289 HD22 LEU A 851      33.840  62.850  60.640  1.00  0.00           H
ATOM   4290 HD23 LEU A 851      33.330  61.480  61.650  1.00  0.00           H
ATOM   4291  C   LEU A 851      32.550  58.250  58.740  1.00  0.00           C
ATOM   4292  O   LEU A 851      33.520  58.290  57.960  1.00  0.00           O
ATOM   4293  N   CYS A 852      32.400  57.250  59.640  1.00  0.00           N
ATOM   4294  HN  CYS A 852      31.550  57.160  60.160  1.00  0.00           H
ATOM   4295  CA  CYS A 852      33.490  56.170  59.640  1.00  0.00           C
ATOM   4296  HA  CYS A 852      34.490  56.550  59.830  1.00  0.00           H
ATOM   4297  CB  CYS A 852      33.240  55.080  60.810  1.00  0.00           C
ATOM   4298  HB1 CYS A 852      32.220  54.650  60.660  1.00  0.00           H
ATOM   4299  HB2 CYS A 852      33.220  55.590  61.800  1.00  0.00           H
ATOM   4300  SG  CYS A 852      34.350  53.710  60.800  1.00  0.00           S
ATOM   4301  HG1 CYS A 852      33.780  53.090  59.760  1.00  0.00           H
ATOM   4302  C   CYS A 852      33.530  55.430  58.300  1.00  0.00           C
ATOM   4303  O   CYS A 852      34.610  55.010  57.870  1.00  0.00           O
ATOM   4304  N   THR A 853      32.320  55.180  57.680  1.00  0.00           N
ATOM   4305  HN  THR A 853      31.490  55.520  58.110  1.00  0.00           H
ATOM   4306  CA  THR A 853      32.250  54.530  56.430  1.00  0.00           C
ATOM   4307  HA  THR A 853      32.740  53.570  56.520  1.00  0.00           H
ATOM   4308  CB  THR A 853      30.840  54.240  56.020  1.00  0.00           C
ATOM   4309  HB  THR A 853      30.310  55.200  55.930  1.00  0.00           H
ATOM   4310  OG1 THR A 853      30.140  53.570  57.020  1.00  0.00           O
ATOM   4311  HG1 THR A 853      30.380  54.120  57.770  1.00  0.00           H
ATOM   4312  CG2 THR A 853      30.820  53.320  54.740  1.00  0.00           C
ATOM   4313 HG21 THR A 853      29.810  53.020  54.380  1.00  0.00           H
ATOM   4314 HG22 THR A 853      31.420  52.390  54.830  1.00  0.00           H
ATOM   4315 HG23 THR A 853      31.200  54.010  53.960  1.00  0.00           H
ATOM   4316  C   THR A 853      32.970  55.320  55.320  1.00  0.00           C
ATOM   4317  O   THR A 853      33.740  54.730  54.610  1.00  0.00           O
ATOM   4318  N   ILE A 854      32.770  56.650  55.280  1.00  0.00           N
ATOM   4319  HN  ILE A 854      32.090  56.980  55.930  1.00  0.00           H
ATOM   4320  CA  ILE A 854      33.300  57.360  54.040  1.00  0.00           C
ATOM   4321  HA  ILE A 854      33.090  56.750  53.170  1.00  0.00           H
ATOM   4322  CB  ILE A 854      32.520  58.640  53.770  1.00  0.00           C
ATOM   4323  HB  ILE A 854      31.480  58.250  53.660  1.00  0.00           H
ATOM   4324  CG2 ILE A 854      32.550  59.640  54.950  1.00  0.00           C
ATOM   4325 HG21 ILE A 854      32.450  59.310  56.000  1.00  0.00           H
ATOM   4326 HG22 ILE A 854      31.720  60.380  54.910  1.00  0.00           H
ATOM   4327 HG23 ILE A 854      33.440  60.310  54.900  1.00  0.00           H
ATOM   4328  CG1 ILE A 854      32.910  59.420  52.460  1.00  0.00           C
ATOM   4329 HG11 ILE A 854      33.960  59.770  52.550  1.00  0.00           H
ATOM   4330 HG12 ILE A 854      32.220  60.280  52.430  1.00  0.00           H
ATOM   4331  CD  ILE A 854      32.740  58.520  51.190  1.00  0.00           C
ATOM   4332  HD1 ILE A 854      31.730  58.300  50.760  1.00  0.00           H
ATOM   4333  HD2 ILE A 854      33.400  57.630  51.270  1.00  0.00           H
ATOM   4334  HD3 ILE A 854      33.250  59.110  50.400  1.00  0.00           H
ATOM   4335  C   ILE A 854      34.790  57.650  54.130  1.00  0.00           C
ATOM   4336  O   ILE A 854      35.520  57.850  53.180  1.00  0.00           O
ATOM   4337  N   LEU A 855      35.280  57.700  55.360  1.00  0.00           N
ATOM   4338  HN  LEU A 855      34.680  57.570  56.150  1.00  0.00           H
ATOM   4339  CA  LEU A 855      36.720  57.960  55.630  1.00  0.00           C
ATOM   4340  HA  LEU A 855      37.070  58.730  54.970  1.00  0.00           H
ATOM   4341  CB  LEU A 855      37.000  58.450  57.140  1.00  0.00           C
ATOM   4342  HB1 LEU A 855      38.110  58.470  57.280  1.00  0.00           H
ATOM   4343  HB2 LEU A 855      36.430  57.730  57.780  1.00  0.00           H
ATOM   4344  CG  LEU A 855      36.570  59.870  57.430  1.00  0.00           C
ATOM   4345  HG  LEU A 855      35.490  59.880  57.150  1.00  0.00           H
ATOM   4346  CD1 LEU A 855      36.700  60.030  58.980  1.00  0.00           C
ATOM   4347 HD11 LEU A 855      37.740  59.870  59.340  1.00  0.00           H
ATOM   4348 HD12 LEU A 855      36.150  59.180  59.430  1.00  0.00           H
ATOM   4349 HD13 LEU A 855      36.260  60.940  59.440  1.00  0.00           H
ATOM   4350  CD2 LEU A 855      37.460  60.920  56.710  1.00  0.00           C
ATOM   4351 HD21 LEU A 855      36.980  61.920  56.840  1.00  0.00           H
ATOM   4352 HD22 LEU A 855      37.600  60.600  55.650  1.00  0.00           H
ATOM   4353 HD23 LEU A 855      38.480  60.860  57.150  1.00  0.00           H
ATOM   4354  C   LEU A 855      37.390  56.590  55.290  1.00  0.00           C
ATOM   4355  O   LEU A 855      38.420  56.570  54.610  1.00  0.00           O
ATOM   4356  N   ILE A 856      36.800  55.430  55.600  1.00  0.00           N
ATOM   4357  HN  ILE A 856      36.110  55.360  56.320  1.00  0.00           H
ATOM   4358  CA  ILE A 856      37.430  54.160  55.230  1.00  0.00           C
ATOM   4359  HA  ILE A 856      38.490  54.330  55.380  1.00  0.00           H
ATOM   4360  CB  ILE A 856      36.800  53.000  56.030  1.00  0.00           C
ATOM   4361  HB  ILE A 856      35.690  53.020  56.010  1.00  0.00           H
ATOM   4362  CG2 ILE A 856      37.300  51.590  55.530  1.00  0.00           C
ATOM   4363 HG21 ILE A 856      37.130  51.420  54.450  1.00  0.00           H
ATOM   4364 HG22 ILE A 856      36.770  50.770  56.070  1.00  0.00           H
ATOM   4365 HG23 ILE A 856      38.390  51.430  55.680  1.00  0.00           H
ATOM   4366  CG1 ILE A 856      37.350  53.170  57.480  1.00  0.00           C
ATOM   4367 HG11 ILE A 856      37.000  54.150  57.860  1.00  0.00           H
ATOM   4368 HG12 ILE A 856      38.460  53.120  57.480  1.00  0.00           H
ATOM   4369  CD  ILE A 856      36.810  52.050  58.470  1.00  0.00           C
ATOM   4370  HD1 ILE A 856      36.890  52.360  59.530  1.00  0.00           H
ATOM   4371  HD2 ILE A 856      37.330  51.090  58.300  1.00  0.00           H
ATOM   4372  HD3 ILE A 856      35.730  51.830  58.270  1.00  0.00           H
ATOM   4373  C   ILE A 856      37.370  53.920  53.770  1.00  0.00           C
ATOM   4374  O   ILE A 856      38.350  53.440  53.220  1.00  0.00           O
ATOM   4375  N   PHE A 857      36.240  54.240  53.150  1.00  0.00           N
ATOM   4376  HN  PHE A 857      35.500  54.670  53.680  1.00  0.00           H
ATOM   4377  CA  PHE A 857      36.030  54.100  51.830  1.00  0.00           C
ATOM   4378  HA  PHE A 857      36.270  53.110  51.480  1.00  0.00           H
ATOM   4379  CB  PHE A 857      34.500  54.440  51.460  1.00  0.00           C
ATOM   4380  HB1 PHE A 857      34.360  55.470  51.850  1.00  0.00           H
ATOM   4381  HB2 PHE A 857      33.690  53.860  51.960  1.00  0.00           H
ATOM   4382  CG  PHE A 857      34.280  54.470  49.980  1.00  0.00           C
ATOM   4383  CD1 PHE A 857      34.370  53.320  49.250  1.00  0.00           C
ATOM   4384  HD1 PHE A 857      34.340  52.370  49.760  1.00  0.00           H
ATOM   4385  CE1 PHE A 857      34.320  53.200  47.910  1.00  0.00           C
ATOM   4386  HE1 PHE A 857      34.240  52.220  47.450  1.00  0.00           H
ATOM   4387  CZ  PHE A 857      34.070  54.370  47.170  1.00  0.00           C
ATOM   4388  HZ  PHE A 857      34.030  54.290  46.090  1.00  0.00           H
ATOM   4389  CD2 PHE A 857      34.130  55.680  49.260  1.00  0.00           C
ATOM   4390  HD2 PHE A 857      34.120  56.630  49.780  1.00  0.00           H
ATOM   4391  CE2 PHE A 857      33.950  55.620  47.800  1.00  0.00           C
ATOM   4392  HE2 PHE A 857      33.720  56.520  47.260  1.00  0.00           H
ATOM   4393  C   PHE A 857      37.010  54.900  50.980  1.00  0.00           C
ATOM   4394  O   PHE A 857      37.590  54.360  50.090  1.00  0.00           O
ATOM   4395  N   MET A 858      37.300  56.170  51.340  1.00  0.00           N
ATOM   4396  HN  MET A 858      36.720  56.600  52.030  1.00  0.00           H
ATOM   4397  CA  MET A 858      38.350  56.910  50.710  1.00  0.00           C
ATOM   4398  HA  MET A 858      38.230  57.040  49.640  1.00  0.00           H
ATOM   4399  CB  MET A 858      38.430  58.290  51.330  1.00  0.00           C
ATOM   4400  HB1 MET A 858      39.380  58.820  51.080  1.00  0.00           H
ATOM   4401  HB2 MET A 858      38.380  58.170  52.440  1.00  0.00           H
ATOM   4402  CG  MET A 858      37.220  59.140  50.790  1.00  0.00           C
ATOM   4403  HG1 MET A 858      37.270  60.060  51.400  1.00  0.00           H
ATOM   4404  HG2 MET A 858      36.320  58.490  50.900  1.00  0.00           H
ATOM   4405  SD  MET A 858      37.240  59.610  48.950  1.00  0.00           S
ATOM   4406  CE  MET A 858      35.530  60.130  48.920  1.00  0.00           C
ATOM   4407  HE1 MET A 858      34.900  59.230  48.860  1.00  0.00           H
ATOM   4408  HE2 MET A 858      35.390  60.780  48.030  1.00  0.00           H
ATOM   4409  HE3 MET A 858      35.250  60.650  49.870  1.00  0.00           H
ATOM   4410  C   MET A 858      39.700  56.340  50.870  1.00  0.00           C
ATOM   4411  O   MET A 858      40.450  56.250  49.890  1.00  0.00           O
ATOM   4412  N   ASP A 859      40.150  55.960  52.080  1.00  0.00           N
ATOM   4413  HN  ASP A 859      39.550  56.090  52.860  1.00  0.00           H
ATOM   4414  CA  ASP A 859      41.460  55.340  52.290  1.00  0.00           C
ATOM   4415  HA  ASP A 859      42.150  56.010  51.810  1.00  0.00           H
ATOM   4416  CB  ASP A 859      41.920  55.460  53.810  1.00  0.00           C
ATOM   4417  HB1 ASP A 859      41.520  54.530  54.260  1.00  0.00           H
ATOM   4418  HB2 ASP A 859      41.420  56.340  54.250  1.00  0.00           H
ATOM   4419  CG  ASP A 859      43.360  55.430  54.020  1.00  0.00           C
ATOM   4420  OD1 ASP A 859      43.800  55.400  55.220  1.00  0.00           O
ATOM   4421  OD2 ASP A 859      44.130  55.620  53.010  1.00  0.00           O
ATOM   4422  C   ASP A 859      41.770  53.960  51.670  1.00  0.00           C
ATOM   4423  O   ASP A 859      42.780  53.680  51.030  1.00  0.00           O
ATOM   4424  N   GLN A 860      40.750  53.030  51.730  1.00  0.00           N
ATOM   4425  HN  GLN A 860      39.910  53.220  52.250  1.00  0.00           H
ATOM   4426  CA  GLN A 860      40.670  51.840  50.940  1.00  0.00           C
ATOM   4427  HA  GLN A 860      41.550  51.250  51.190  1.00  0.00           H
ATOM   4428  CB  GLN A 860      39.270  51.150  51.310  1.00  0.00           C
ATOM   4429  HB1 GLN A 860      38.540  52.000  51.220  1.00  0.00           H
ATOM   4430  HB2 GLN A 860      39.230  50.780  52.350  1.00  0.00           H
ATOM   4431  CG  GLN A 860      38.690  49.980  50.470  1.00  0.00           C
ATOM   4432  HG1 GLN A 860      38.180  50.290  49.540  1.00  0.00           H
ATOM   4433  HG2 GLN A 860      37.930  49.480  51.120  1.00  0.00           H
ATOM   4434  CD  GLN A 860      39.830  49.020  50.040  1.00  0.00           C
ATOM   4435  OE1 GLN A 860      40.620  48.600  50.860  1.00  0.00           O
ATOM   4436  NE2 GLN A 860      39.840  48.740  48.740  1.00  0.00           N
ATOM   4437 HE21 GLN A 860      40.610  48.200  48.420  1.00  0.00           H
ATOM   4438 HE22 GLN A 860      39.180  49.090  48.080  1.00  0.00           H
ATOM   4439  C   GLN A 860      40.680  52.120  49.390  1.00  0.00           C
ATOM   4440  O   GLN A 860      41.500  51.550  48.670  1.00  0.00           O
ATOM   4441  N   GLN A 861      39.820  53.070  48.900  1.00  0.00           N
ATOM   4442  HN  GLN A 861      39.250  53.640  49.490  1.00  0.00           H
ATOM   4443  CA  GLN A 861      39.720  53.320  47.510  1.00  0.00           C
ATOM   4444  HA  GLN A 861      39.540  52.340  47.080  1.00  0.00           H
ATOM   4445  CB  GLN A 861      38.510  54.240  47.190  1.00  0.00           C
ATOM   4446  HB1 GLN A 861      38.600  55.140  47.830  1.00  0.00           H
ATOM   4447  HB2 GLN A 861      37.650  53.630  47.530  1.00  0.00           H
ATOM   4448  CG  GLN A 861      38.410  54.660  45.760  1.00  0.00           C
ATOM   4449  HG1 GLN A 861      39.280  55.240  45.390  1.00  0.00           H
ATOM   4450  HG2 GLN A 861      37.480  55.280  45.750  1.00  0.00           H
ATOM   4451  CD  GLN A 861      38.060  53.540  44.850  1.00  0.00           C
ATOM   4452  OE1 GLN A 861      36.970  53.430  44.330  1.00  0.00           O
ATOM   4453  NE2 GLN A 861      39.080  52.670  44.470  1.00  0.00           N
ATOM   4454 HE21 GLN A 861      38.800  52.030  43.760  1.00  0.00           H
ATOM   4455 HE22 GLN A 861      40.040  52.790  44.720  1.00  0.00           H
ATOM   4456  C   GLN A 861      41.030  53.890  46.890  1.00  0.00           C
ATOM   4457  O   GLN A 861      41.520  53.490  45.860  1.00  0.00           O
ATOM   4458  N   ILE A 862      41.680  54.850  47.540  1.00  0.00           N
ATOM   4459  HN  ILE A 862      41.330  55.180  48.420  1.00  0.00           H
ATOM   4460  CA  ILE A 862      42.940  55.430  47.110  1.00  0.00           C
ATOM   4461  HA  ILE A 862      42.810  55.610  46.060  1.00  0.00           H
ATOM   4462  CB  ILE A 862      43.250  56.840  47.800  1.00  0.00           C
ATOM   4463  HB  ILE A 862      42.300  57.420  47.880  1.00  0.00           H
ATOM   4464  CG2 ILE A 862      43.800  56.630  49.280  1.00  0.00           C
ATOM   4465 HG21 ILE A 862      43.800  57.470  49.990  1.00  0.00           H
ATOM   4466 HG22 ILE A 862      44.750  56.060  49.230  1.00  0.00           H
ATOM   4467 HG23 ILE A 862      43.120  55.910  49.810  1.00  0.00           H
ATOM   4468  CG1 ILE A 862      44.200  57.710  46.960  1.00  0.00           C
ATOM   4469 HG11 ILE A 862      43.830  58.000  45.950  1.00  0.00           H
ATOM   4470 HG12 ILE A 862      45.120  57.110  46.800  1.00  0.00           H
ATOM   4471  CD  ILE A 862      44.570  59.090  47.640  1.00  0.00           C
ATOM   4472  HD1 ILE A 862      43.660  59.710  47.790  1.00  0.00           H
ATOM   4473  HD2 ILE A 862      45.270  59.660  46.990  1.00  0.00           H
ATOM   4474  HD3 ILE A 862      45.160  59.050  48.570  1.00  0.00           H
ATOM   4475  C   ILE A 862      44.120  54.420  47.080  1.00  0.00           C
ATOM   4476  O   ILE A 862      44.880  54.400  46.140  1.00  0.00           O
ATOM   4477  N   THR A 863      44.200  53.630  48.090  1.00  0.00           N
ATOM   4478  HN  THR A 863      43.600  53.820  48.860  1.00  0.00           H
ATOM   4479  CA  THR A 863      45.220  52.640  48.330  1.00  0.00           C
ATOM   4480  HA  THR A 863      46.190  53.090  48.170  1.00  0.00           H
ATOM   4481  CB  THR A 863      45.280  52.210  49.790  1.00  0.00           C
ATOM   4482  HB  THR A 863      44.420  51.540  50.000  1.00  0.00           H
ATOM   4483  OG1 THR A 863      45.420  53.310  50.680  1.00  0.00           O
ATOM   4484  HG1 THR A 863      44.500  53.530  50.880  1.00  0.00           H
ATOM   4485  CG2 THR A 863      46.640  51.460  49.970  1.00  0.00           C
ATOM   4486 HG21 THR A 863      46.790  51.250  51.060  1.00  0.00           H
ATOM   4487 HG22 THR A 863      47.500  52.030  49.540  1.00  0.00           H
ATOM   4488 HG23 THR A 863      46.510  50.460  49.500  1.00  0.00           H
ATOM   4489  C   THR A 863      45.160  51.480  47.360  1.00  0.00           C
ATOM   4490  O   THR A 863      46.150  51.020  46.860  1.00  0.00           O
ATOM   4491  N   ALA A 864      43.950  51.030  47.020  1.00  0.00           N
ATOM   4492  HN  ALA A 864      43.100  51.320  47.430  1.00  0.00           H
ATOM   4493  CA  ALA A 864      43.710  50.130  45.850  1.00  0.00           C
ATOM   4494  HA  ALA A 864      44.410  49.320  46.030  1.00  0.00           H
ATOM   4495  CB  ALA A 864      42.290  49.560  46.000  1.00  0.00           C
ATOM   4496  HB1 ALA A 864      42.150  48.710  45.300  1.00  0.00           H
ATOM   4497  HB2 ALA A 864      41.470  50.310  46.090  1.00  0.00           H
ATOM   4498  HB3 ALA A 864      42.260  49.140  47.030  1.00  0.00           H
ATOM   4499  C   ALA A 864      44.030  50.800  44.490  1.00  0.00           C
ATOM   4500  O   ALA A 864      44.610  50.290  43.600  1.00  0.00           O
ATOM   4501  N   VAL A 865      43.690  52.040  44.350  1.00  0.00           N
ATOM   4502  HN  VAL A 865      43.080  52.520  44.980  1.00  0.00           H
ATOM   4503  CA  VAL A 865      44.160  52.870  43.220  1.00  0.00           C
ATOM   4504  HA  VAL A 865      43.910  52.410  42.270  1.00  0.00           H
ATOM   4505  CB  VAL A 865      43.390  54.230  43.140  1.00  0.00           C
ATOM   4506  HB  VAL A 865      43.490  54.710  44.140  1.00  0.00           H
ATOM   4507  CG1 VAL A 865      43.990  55.110  42.070  1.00  0.00           C
ATOM   4508 HG11 VAL A 865      43.760  54.670  41.080  1.00  0.00           H
ATOM   4509 HG12 VAL A 865      45.070  55.360  42.010  1.00  0.00           H
ATOM   4510 HG13 VAL A 865      43.440  56.080  42.090  1.00  0.00           H
ATOM   4511  CG2 VAL A 865      41.880  53.980  42.790  1.00  0.00           C
ATOM   4512 HG21 VAL A 865      41.620  53.640  41.770  1.00  0.00           H
ATOM   4513 HG22 VAL A 865      41.310  54.920  42.930  1.00  0.00           H
ATOM   4514 HG23 VAL A 865      41.440  53.170  43.420  1.00  0.00           H
ATOM   4515  C   VAL A 865      45.730  52.950  43.050  1.00  0.00           C
ATOM   4516  O   VAL A 865      46.230  52.780  41.990  1.00  0.00           O
ATOM   4517  N   ILE A 866      46.550  53.240  44.130  1.00  0.00           N
ATOM   4518  HN  ILE A 866      46.300  53.690  44.980  1.00  0.00           H
ATOM   4519  CA  ILE A 866      47.990  53.090  44.100  1.00  0.00           C
ATOM   4520  HA  ILE A 866      48.380  53.720  43.320  1.00  0.00           H
ATOM   4521  CB  ILE A 866      48.460  53.680  45.410  1.00  0.00           C
ATOM   4522  HB  ILE A 866      47.940  53.240  46.280  1.00  0.00           H
ATOM   4523  CG2 ILE A 866      49.940  53.320  45.560  1.00  0.00           C
ATOM   4524 HG21 ILE A 866      50.500  53.420  44.600  1.00  0.00           H
ATOM   4525 HG22 ILE A 866      50.030  52.280  45.920  1.00  0.00           H
ATOM   4526 HG23 ILE A 866      50.470  53.990  46.250  1.00  0.00           H
ATOM   4527  CG1 ILE A 866      48.170  55.180  45.590  1.00  0.00           C
ATOM   4528 HG11 ILE A 866      47.250  55.530  45.060  1.00  0.00           H
ATOM   4529 HG12 ILE A 866      48.970  55.690  45.010  1.00  0.00           H
ATOM   4530  CD  ILE A 866      48.030  55.660  47.090  1.00  0.00           C
ATOM   4531  HD1 ILE A 866      47.020  55.400  47.470  1.00  0.00           H
ATOM   4532  HD2 ILE A 866      48.220  56.740  47.250  1.00  0.00           H
ATOM   4533  HD3 ILE A 866      48.720  55.070  47.730  1.00  0.00           H
ATOM   4534  C   ILE A 866      48.500  51.720  43.750  1.00  0.00           C
ATOM   4535  O   ILE A 866      49.530  51.510  43.080  1.00  0.00           O
ATOM   4536  N   ILE A 867      47.670  50.630  44.080  1.00  0.00           N
ATOM   4537  HN  ILE A 867      46.790  50.890  44.490  1.00  0.00           H
ATOM   4538  CA  ILE A 867      48.070  49.240  43.920  1.00  0.00           C
ATOM   4539  HA  ILE A 867      49.140  49.210  43.950  1.00  0.00           H
ATOM   4540  CB  ILE A 867      47.670  48.220  45.160  1.00  0.00           C
ATOM   4541  HB  ILE A 867      47.320  48.900  45.960  1.00  0.00           H
ATOM   4542  CG2 ILE A 867      46.490  47.350  44.680  1.00  0.00           C
ATOM   4543 HG21 ILE A 867      45.640  47.980  44.330  1.00  0.00           H
ATOM   4544 HG22 ILE A 867      46.220  46.760  45.570  1.00  0.00           H
ATOM   4545 HG23 ILE A 867      46.820  46.630  43.890  1.00  0.00           H
ATOM   4546  CG1 ILE A 867      48.840  47.460  45.710  1.00  0.00           C
ATOM   4547 HG11 ILE A 867      49.380  46.930  44.890  1.00  0.00           H
ATOM   4548 HG12 ILE A 867      48.430  46.730  46.430  1.00  0.00           H
ATOM   4549  CD  ILE A 867      49.850  48.420  46.370  1.00  0.00           C
ATOM   4550  HD1 ILE A 867      50.540  47.750  46.920  1.00  0.00           H
ATOM   4551  HD2 ILE A 867      49.300  49.150  46.990  1.00  0.00           H
ATOM   4552  HD3 ILE A 867      50.410  49.020  45.620  1.00  0.00           H
ATOM   4553  C   ILE A 867      47.790  48.860  42.450  1.00  0.00           C
ATOM   4554  O   ILE A 867      48.470  47.920  41.970  1.00  0.00           O
ATOM   4555  N   ASN A 868      46.800  49.500  41.800  1.00  0.00           N
ATOM   4556  HN  ASN A 868      46.030  49.910  42.300  1.00  0.00           H
ATOM   4557  CA  ASN A 868      46.440  49.230  40.380  1.00  0.00           C
ATOM   4558  HA  ASN A 868      46.840  48.280  40.070  1.00  0.00           H
ATOM   4559  CB  ASN A 868      44.940  49.100  40.300  1.00  0.00           C
ATOM   4560  HB1 ASN A 868      44.660  49.010  39.220  1.00  0.00           H
ATOM   4561  HB2 ASN A 868      44.520  50.040  40.730  1.00  0.00           H
ATOM   4562  CG  ASN A 868      44.400  47.880  41.070  1.00  0.00           C
ATOM   4563  OD1 ASN A 868      44.960  46.760  41.010  1.00  0.00           O
ATOM   4564  ND2 ASN A 868      43.320  48.100  41.860  1.00  0.00           N
ATOM   4565 HD21 ASN A 868      42.890  49.000  41.810  1.00  0.00           H
ATOM   4566 HD22 ASN A 868      43.070  47.420  42.550  1.00  0.00           H
ATOM   4567  C   ASN A 868      46.990  50.310  39.400  1.00  0.00           C
ATOM   4568  O   ASN A 868      46.650  50.290  38.200  1.00  0.00           O
ATOM   4569  N   ARG A 869      47.930  51.160  39.840  1.00  0.00           N
ATOM   4570  HN  ARG A 869      48.320  51.200  40.760  1.00  0.00           H
ATOM   4571  CA  ARG A 869      48.710  51.930  38.910  1.00  0.00           C
ATOM   4572  HA  ARG A 869      47.950  52.560  38.460  1.00  0.00           H
ATOM   4573  CB  ARG A 869      49.610  53.030  39.600  1.00  0.00           C
ATOM   4574  HB1 ARG A 869      49.010  53.610  40.340  1.00  0.00           H
ATOM   4575  HB2 ARG A 869      50.080  53.650  38.810  1.00  0.00           H
ATOM   4576  CG  ARG A 869      50.900  52.420  40.200  1.00  0.00           C
ATOM   4577  HG1 ARG A 869      51.540  51.970  39.420  1.00  0.00           H
ATOM   4578  HG2 ARG A 869      50.620  51.590  40.900  1.00  0.00           H
ATOM   4579  CD  ARG A 869      51.850  53.460  40.900  1.00  0.00           C
ATOM   4580  HD1 ARG A 869      51.280  53.980  41.700  1.00  0.00           H
ATOM   4581  HD2 ARG A 869      52.260  54.170  40.160  1.00  0.00           H
ATOM   4582  NE  ARG A 869      52.970  52.670  41.510  1.00  0.00           N
ATOM   4583  HE  ARG A 869      52.740  51.700  41.610  1.00  0.00           H
ATOM   4584  CZ  ARG A 869      53.960  53.200  42.210  1.00  0.00           C
ATOM   4585  NH1 ARG A 869      54.150  54.510  42.390  1.00  0.00           N
ATOM   4586 HH11 ARG A 869      55.060  54.820  42.690  1.00  0.00           H
ATOM   4587 HH12 ARG A 869      53.490  55.120  41.990  1.00  0.00           H
ATOM   4588  NH2 ARG A 869      54.900  52.320  42.590  1.00  0.00           N
ATOM   4589 HH21 ARG A 869      54.610  51.360  42.530  1.00  0.00           H
ATOM   4590 HH22 ARG A 869      55.510  52.450  43.370  1.00  0.00           H
ATOM   4591  C   ARG A 869      49.490  51.250  37.740  1.00  0.00           C
ATOM   4592  O   ARG A 869      49.950  50.150  37.860  1.00  0.00           O
ATOM   4593  N   LYS A 870      49.630  52.000  36.620  1.00  0.00           N
ATOM   4594  HN  LYS A 870      49.050  52.800  36.590  1.00  0.00           H
ATOM   4595  CA  LYS A 870      50.330  51.590  35.430  1.00  0.00           C
ATOM   4596  HA  LYS A 870      49.760  50.770  35.060  1.00  0.00           H
ATOM   4597  CB  LYS A 870      50.460  52.820  34.410  1.00  0.00           C
ATOM   4598  HB1 LYS A 870      51.230  52.480  33.680  1.00  0.00           H
ATOM   4599  HB2 LYS A 870      50.860  53.700  34.960  1.00  0.00           H
ATOM   4600  CG  LYS A 870      49.200  53.210  33.630  1.00  0.00           C
ATOM   4601  HG1 LYS A 870      48.360  53.540  34.270  1.00  0.00           H
ATOM   4602  HG2 LYS A 870      48.760  52.270  33.240  1.00  0.00           H
ATOM   4603  CD  LYS A 870      49.490  54.160  32.440  1.00  0.00           C
ATOM   4604  HD1 LYS A 870      48.480  54.330  32.010  1.00  0.00           H
ATOM   4605  HD2 LYS A 870      50.230  53.690  31.750  1.00  0.00           H
ATOM   4606  CE  LYS A 870      50.130  55.480  32.760  1.00  0.00           C
ATOM   4607  HE1 LYS A 870      51.200  55.300  33.010  1.00  0.00           H
ATOM   4608  HE2 LYS A 870      49.650  56.210  33.440  1.00  0.00           H
ATOM   4609  NZ  LYS A 870      50.240  56.240  31.470  1.00  0.00           N
ATOM   4610  HZ1 LYS A 870      50.710  55.580  30.820  1.00  0.00           H
ATOM   4611  HZ2 LYS A 870      50.810  57.090  31.580  1.00  0.00           H
ATOM   4612  HZ3 LYS A 870      49.300  56.380  31.050  1.00  0.00           H
ATOM   4613  C   LYS A 870      51.700  50.980  35.620  1.00  0.00           C
ATOM   4614  O   LYS A 870      51.960  49.930  35.060  1.00  0.00           O
ATOM   4615  N   GLU A 871      52.670  51.620  36.370  1.00  0.00           N
ATOM   4616  HN  GLU A 871      52.370  52.530  36.640  1.00  0.00           H
ATOM   4617  CA  GLU A 871      54.010  51.080  36.580  1.00  0.00           C
ATOM   4618  HA  GLU A 871      54.470  50.860  35.630  1.00  0.00           H
ATOM   4619  CB  GLU A 871      55.000  52.160  37.050  1.00  0.00           C
ATOM   4620  HB1 GLU A 871      56.010  51.720  37.240  1.00  0.00           H
ATOM   4621  HB2 GLU A 871      54.610  52.610  37.990  1.00  0.00           H
ATOM   4622  CG  GLU A 871      55.250  53.190  35.950  1.00  0.00           C
ATOM   4623  HG1 GLU A 871      54.320  53.750  35.670  1.00  0.00           H
ATOM   4624  HG2 GLU A 871      55.740  52.710  35.090  1.00  0.00           H
ATOM   4625  CD  GLU A 871      56.200  54.240  36.460  1.00  0.00           C
ATOM   4626  OE1 GLU A 871      55.880  55.430  36.650  1.00  0.00           O
ATOM   4627  OE2 GLU A 871      57.320  53.870  36.900  1.00  0.00           O
ATOM   4628  C   GLU A 871      54.200  49.780  37.310  1.00  0.00           C
ATOM   4629  O   GLU A 871      55.310  49.320  37.610  1.00  0.00           O
ATOM   4630  N   HSD A 872      53.060  49.070  37.660  1.00  0.00           N
ATOM   4631  HN  HSD A 872      52.160  49.360  37.330  1.00  0.00           H
ATOM   4632  CA  HSD A 872      53.150  47.730  38.260  1.00  0.00           C
ATOM   4633  HA  HSD A 872      54.120  47.440  38.640  1.00  0.00           H
ATOM   4634  CB  HSD A 872      52.130  47.450  39.290  1.00  0.00           C
ATOM   4635  HB1 HSD A 872      52.320  46.450  39.740  1.00  0.00           H
ATOM   4636  HB2 HSD A 872      51.150  47.490  38.770  1.00  0.00           H
ATOM   4637  ND1 HSD A 872      51.100  48.690  41.170  1.00  0.00           N
ATOM   4638  HD1 HSD A 872      50.180  48.290  41.140  1.00  0.00           H
ATOM   4639  CG  HSD A 872      52.140  48.450  40.340  1.00  0.00           C
ATOM   4640  CE1 HSD A 872      51.550  49.460  42.180  1.00  0.00           C
ATOM   4641  HE1 HSD A 872      50.840  49.850  42.900  1.00  0.00           H
ATOM   4642  NE2 HSD A 872      52.820  49.800  42.050  1.00  0.00           N
ATOM   4643  CD2 HSD A 872      53.170  49.170  40.890  1.00  0.00           C
ATOM   4644  HD2 HSD A 872      54.220  49.190  40.630  1.00  0.00           H
ATOM   4645  C   HSD A 872      52.970  46.760  37.120  1.00  0.00           C
ATOM   4646  O   HSD A 872      53.270  45.550  37.280  1.00  0.00           O
ATOM   4647  N   LYS A 873      52.630  47.230  35.890  1.00  0.00           N
ATOM   4648  HN  LYS A 873      52.730  48.220  35.800  1.00  0.00           H
ATOM   4649  CA  LYS A 873      52.290  46.380  34.710  1.00  0.00           C
ATOM   4650  HA  LYS A 873      51.630  46.970  34.110  1.00  0.00           H
ATOM   4651  CB  LYS A 873      53.490  46.180  33.740  1.00  0.00           C
ATOM   4652  HB1 LYS A 873      53.250  45.410  32.980  1.00  0.00           H
ATOM   4653  HB2 LYS A 873      54.300  45.770  34.370  1.00  0.00           H
ATOM   4654  CG  LYS A 873      54.080  47.440  33.100  1.00  0.00           C
ATOM   4655  HG1 LYS A 873      55.020  47.160  32.590  1.00  0.00           H
ATOM   4656  HG2 LYS A 873      54.390  48.170  33.880  1.00  0.00           H
ATOM   4657  CD  LYS A 873      53.030  48.090  32.200  1.00  0.00           C
ATOM   4658  HD1 LYS A 873      52.000  48.110  32.610  1.00  0.00           H
ATOM   4659  HD2 LYS A 873      53.090  47.580  31.210  1.00  0.00           H
ATOM   4660  CE  LYS A 873      53.350  49.560  31.820  1.00  0.00           C
ATOM   4661  HE1 LYS A 873      54.240  49.600  31.150  1.00  0.00           H
ATOM   4662  HE2 LYS A 873      53.500  50.260  32.680  1.00  0.00           H
ATOM   4663  NZ  LYS A 873      52.290  50.170  31.030  1.00  0.00           N
ATOM   4664  HZ1 LYS A 873      51.410  49.930  31.530  1.00  0.00           H
ATOM   4665  HZ2 LYS A 873      52.310  49.700  30.100  1.00  0.00           H
ATOM   4666  HZ3 LYS A 873      52.360  51.190  30.880  1.00  0.00           H
ATOM   4667  C   LYS A 873      51.380  45.140  35.020  1.00  0.00           C
ATOM   4668  O   LYS A 873      51.780  44.040  34.750  1.00  0.00           O
ATOM   4669  N   LEU A 874      50.270  45.380  35.590  1.00  0.00           N
ATOM   4670  HN  LEU A 874      49.980  46.310  35.810  1.00  0.00           H
ATOM   4671  CA  LEU A 874      49.350  44.300  36.010  1.00  0.00           C
ATOM   4672  HA  LEU A 874      49.890  43.500  36.480  1.00  0.00           H
ATOM   4673  CB  LEU A 874      48.220  44.830  36.830  1.00  0.00           C
ATOM   4674  HB1 LEU A 874      47.500  44.040  37.140  1.00  0.00           H
ATOM   4675  HB2 LEU A 874      47.720  45.670  36.300  1.00  0.00           H
ATOM   4676  CG  LEU A 874      48.550  45.330  38.280  1.00  0.00           C
ATOM   4677  HG  LEU A 874      49.310  46.110  38.090  1.00  0.00           H
ATOM   4678  CD1 LEU A 874      47.290  45.850  38.910  1.00  0.00           C
ATOM   4679 HD11 LEU A 874      46.580  44.990  39.060  1.00  0.00           H
ATOM   4680 HD12 LEU A 874      46.780  46.580  38.250  1.00  0.00           H
ATOM   4681 HD13 LEU A 874      47.500  46.220  39.930  1.00  0.00           H
ATOM   4682  CD2 LEU A 874      49.190  44.310  39.250  1.00  0.00           C
ATOM   4683 HD21 LEU A 874      48.430  43.530  39.470  1.00  0.00           H
ATOM   4684 HD22 LEU A 874      49.460  44.780  40.220  1.00  0.00           H
ATOM   4685 HD23 LEU A 874      50.040  43.900  38.660  1.00  0.00           H
ATOM   4686  C   LEU A 874      48.700  43.590  34.890  1.00  0.00           C
ATOM   4687  O   LEU A 874      47.960  44.150  34.100  1.00  0.00           O
ATOM   4688  N   LYS A 875      48.810  42.270  34.900  1.00  0.00           N
ATOM   4689  HN  LYS A 875      49.240  41.760  35.640  1.00  0.00           H
ATOM   4690  CA  LYS A 875      48.400  41.420  33.790  1.00  0.00           C
ATOM   4691  HA  LYS A 875      48.260  41.970  32.860  1.00  0.00           H
ATOM   4692  CB  LYS A 875      49.430  40.200  33.710  1.00  0.00           C
ATOM   4693  HB1 LYS A 875      49.310  39.830  32.670  1.00  0.00           H
ATOM   4694  HB2 LYS A 875      49.170  39.400  34.430  1.00  0.00           H
ATOM   4695  CG  LYS A 875      50.900  40.590  33.850  1.00  0.00           C
ATOM   4696  HG1 LYS A 875      51.210  40.490  34.910  1.00  0.00           H
ATOM   4697  HG2 LYS A 875      51.090  41.620  33.490  1.00  0.00           H
ATOM   4698  CD  LYS A 875      51.880  39.630  33.160  1.00  0.00           C
ATOM   4699  HD1 LYS A 875      51.420  39.410  32.170  1.00  0.00           H
ATOM   4700  HD2 LYS A 875      51.820  38.630  33.670  1.00  0.00           H
ATOM   4701  CE  LYS A 875      53.260  40.220  33.180  1.00  0.00           C
ATOM   4702  HE1 LYS A 875      53.550  40.450  34.230  1.00  0.00           H
ATOM   4703  HE2 LYS A 875      53.350  41.130  32.550  1.00  0.00           H
ATOM   4704  NZ  LYS A 875      54.220  39.270  32.670  1.00  0.00           N
ATOM   4705  HZ1 LYS A 875      54.030  38.330  33.060  1.00  0.00           H
ATOM   4706  HZ2 LYS A 875      55.130  39.680  32.960  1.00  0.00           H
ATOM   4707  HZ3 LYS A 875      54.140  39.210  31.630  1.00  0.00           H
ATOM   4708  C   LYS A 875      47.070  40.780  34.120  1.00  0.00           C
ATOM   4709  O   LYS A 875      46.400  40.210  33.220  1.00  0.00           O
ATOM   4710  N   LYS A 876      46.530  40.820  35.370  1.00  0.00           N
ATOM   4711  HN  LYS A 876      46.980  41.340  36.090  1.00  0.00           H
ATOM   4712  CA  LYS A 876      45.280  40.140  35.680  1.00  0.00           C
ATOM   4713  HA  LYS A 876      44.800  39.720  34.810  1.00  0.00           H
ATOM   4714  CB  LYS A 876      45.400  38.870  36.550  1.00  0.00           C
ATOM   4715  HB1 LYS A 876      44.350  38.570  36.770  1.00  0.00           H
ATOM   4716  HB2 LYS A 876      46.000  38.970  37.480  1.00  0.00           H
ATOM   4717  CG  LYS A 876      46.040  37.660  35.770  1.00  0.00           C
ATOM   4718  HG1 LYS A 876      47.050  37.920  35.360  1.00  0.00           H
ATOM   4719  HG2 LYS A 876      45.420  37.450  34.880  1.00  0.00           H
ATOM   4720  CD  LYS A 876      46.400  36.440  36.610  1.00  0.00           C
ATOM   4721  HD1 LYS A 876      46.580  35.640  35.880  1.00  0.00           H
ATOM   4722  HD2 LYS A 876      45.550  36.230  37.300  1.00  0.00           H
ATOM   4723  CE  LYS A 876      47.710  36.580  37.490  1.00  0.00           C
ATOM   4724  HE1 LYS A 876      47.810  37.530  38.070  1.00  0.00           H
ATOM   4725  HE2 LYS A 876      48.590  36.590  36.800  1.00  0.00           H
ATOM   4726  NZ  LYS A 876      47.810  35.490  38.530  1.00  0.00           N
ATOM   4727  HZ1 LYS A 876      47.220  35.640  39.370  1.00  0.00           H
ATOM   4728  HZ2 LYS A 876      48.790  35.370  38.870  1.00  0.00           H
ATOM   4729  HZ3 LYS A 876      47.560  34.560  38.130  1.00  0.00           H
ATOM   4730  C   LYS A 876      44.260  41.050  36.240  1.00  0.00           C
ATOM   4731  O   LYS A 876      44.520  41.840  37.120  1.00  0.00           O
ATOM   4732  N   GLY A 877      43.010  40.990  35.700  1.00  0.00           N
ATOM   4733  HN  GLY A 877      42.710  40.330  35.010  1.00  0.00           H
ATOM   4734  CA  GLY A 877      41.850  41.910  36.100  1.00  0.00           C
ATOM   4735  HA1 GLY A 877      40.930  41.640  35.590  1.00  0.00           H
ATOM   4736  HA2 GLY A 877      42.270  42.890  35.920  1.00  0.00           H
ATOM   4737  C   GLY A 877      41.550  42.030  37.550  1.00  0.00           C
ATOM   4738  O   GLY A 877      41.800  41.120  38.370  1.00  0.00           O
ATOM   4739  N   ALA A 878      41.110  43.270  37.920  1.00  0.00           N
ATOM   4740  HN  ALA A 878      41.070  43.930  37.170  1.00  0.00           H
ATOM   4741  CA  ALA A 878      41.050  43.720  39.240  1.00  0.00           C
ATOM   4742  HA  ALA A 878      41.660  43.100  39.890  1.00  0.00           H
ATOM   4743  CB  ALA A 878      41.850  44.970  39.200  1.00  0.00           C
ATOM   4744  HB1 ALA A 878      42.840  44.790  38.720  1.00  0.00           H
ATOM   4745  HB2 ALA A 878      42.030  45.400  40.210  1.00  0.00           H
ATOM   4746  HB3 ALA A 878      41.530  45.780  38.510  1.00  0.00           H
ATOM   4747  C   ALA A 878      39.660  43.920  39.680  1.00  0.00           C
ATOM   4748  O   ALA A 878      38.680  43.960  38.920  1.00  0.00           O
ATOM   4749  N   GLY A 879      39.420  44.080  40.960  1.00  0.00           N
ATOM   4750  HN  GLY A 879      40.170  44.240  41.590  1.00  0.00           H
ATOM   4751  CA  GLY A 879      38.000  44.120  41.510  1.00  0.00           C
ATOM   4752  HA1 GLY A 879      37.700  43.150  41.870  1.00  0.00           H
ATOM   4753  HA2 GLY A 879      37.370  44.550  40.760  1.00  0.00           H
ATOM   4754  C   GLY A 879      37.810  45.020  42.760  1.00  0.00           C
ATOM   4755  O   GLY A 879      37.960  44.590  43.900  1.00  0.00           O
ATOM   4756  N   TYR A 880      37.490  46.300  42.440  1.00  0.00           N
ATOM   4757  HN  TYR A 880      37.500  46.680  41.520  1.00  0.00           H
ATOM   4758  CA  TYR A 880      37.410  47.350  43.520  1.00  0.00           C
ATOM   4759  HA  TYR A 880      38.330  47.310  44.070  1.00  0.00           H
ATOM   4760  CB  TYR A 880      37.110  48.720  42.900  1.00  0.00           C
ATOM   4761  HB1 TYR A 880      36.670  49.420  43.640  1.00  0.00           H
ATOM   4762  HB2 TYR A 880      36.310  48.610  42.140  1.00  0.00           H
ATOM   4763  CG  TYR A 880      38.410  49.290  42.280  1.00  0.00           C
ATOM   4764  CD1 TYR A 880      38.570  49.450  40.890  1.00  0.00           C
ATOM   4765  HD1 TYR A 880      37.810  49.190  40.160  1.00  0.00           H
ATOM   4766  CE1 TYR A 880      39.790  49.940  40.390  1.00  0.00           C
ATOM   4767  HE1 TYR A 880      39.920  49.880  39.320  1.00  0.00           H
ATOM   4768  CZ  TYR A 880      40.760  50.430  41.240  1.00  0.00           C
ATOM   4769  OH  TYR A 880      41.970  50.860  40.690  1.00  0.00           O
ATOM   4770  HH  TYR A 880      41.760  51.080  39.780  1.00  0.00           H
ATOM   4771  CD2 TYR A 880      39.490  49.650  43.120  1.00  0.00           C
ATOM   4772  HD2 TYR A 880      39.570  49.440  44.180  1.00  0.00           H
ATOM   4773  CE2 TYR A 880      40.590  50.240  42.580  1.00  0.00           C
ATOM   4774  HE2 TYR A 880      41.320  50.530  43.330  1.00  0.00           H
ATOM   4775  C   TYR A 880      36.250  47.090  44.540  1.00  0.00           C
ATOM   4776  O   TYR A 880      36.440  47.340  45.780  1.00  0.00           O
ATOM   4777  N   HSD A 881      35.060  46.620  44.020  1.00  0.00           N
ATOM   4778  HN  HSD A 881      34.910  46.420  43.050  1.00  0.00           H
ATOM   4779  CA  HSD A 881      33.800  46.380  44.730  1.00  0.00           C
ATOM   4780  HA  HSD A 881      33.640  47.340  45.210  1.00  0.00           H
ATOM   4781  CB  HSD A 881      32.560  46.210  43.830  1.00  0.00           C
ATOM   4782  HB1 HSD A 881      31.660  46.310  44.470  1.00  0.00           H
ATOM   4783  HB2 HSD A 881      32.590  45.190  43.380  1.00  0.00           H
ATOM   4784  ND1 HSD A 881      32.990  46.730  41.440  1.00  0.00           N
ATOM   4785  HD1 HSD A 881      33.660  45.980  41.450  1.00  0.00           H
ATOM   4786  CG  HSD A 881      32.410  47.140  42.590  1.00  0.00           C
ATOM   4787  CE1 HSD A 881      32.630  47.550  40.410  1.00  0.00           C
ATOM   4788  HE1 HSD A 881      33.010  47.420  39.400  1.00  0.00           H
ATOM   4789  NE2 HSD A 881      31.850  48.520  40.840  1.00  0.00           N
ATOM   4790  CD2 HSD A 881      31.680  48.240  42.220  1.00  0.00           C
ATOM   4791  HD2 HSD A 881      31.140  49.020  42.750  1.00  0.00           H
ATOM   4792  C   HSD A 881      33.980  45.170  45.730  1.00  0.00           C
ATOM   4793  O   HSD A 881      33.690  45.220  46.920  1.00  0.00           O
ATOM   4794  N   LEU A 882      34.580  44.110  45.140  1.00  0.00           N
ATOM   4795  HN  LEU A 882      34.710  44.140  44.160  1.00  0.00           H
ATOM   4796  CA  LEU A 882      34.790  42.860  45.910  1.00  0.00           C
ATOM   4797  HA  LEU A 882      33.840  42.620  46.370  1.00  0.00           H
ATOM   4798  CB  LEU A 882      35.250  41.740  44.980  1.00  0.00           C
ATOM   4799  HB1 LEU A 882      36.250  41.920  44.520  1.00  0.00           H
ATOM   4800  HB2 LEU A 882      34.420  41.670  44.240  1.00  0.00           H
ATOM   4801  CG  LEU A 882      35.630  40.410  45.670  1.00  0.00           C
ATOM   4802  HG  LEU A 882      36.500  40.460  46.350  1.00  0.00           H
ATOM   4803  CD1 LEU A 882      34.370  40.020  46.430  1.00  0.00           C
ATOM   4804 HD11 LEU A 882      34.530  39.150  47.100  1.00  0.00           H
ATOM   4805 HD12 LEU A 882      33.560  39.690  45.750  1.00  0.00           H
ATOM   4806 HD13 LEU A 882      33.830  40.780  47.030  1.00  0.00           H
ATOM   4807  CD2 LEU A 882      36.120  39.250  44.700  1.00  0.00           C
ATOM   4808 HD21 LEU A 882      36.190  38.410  45.420  1.00  0.00           H
ATOM   4809 HD22 LEU A 882      37.180  39.400  44.410  1.00  0.00           H
ATOM   4810 HD23 LEU A 882      35.430  39.110  43.830  1.00  0.00           H
ATOM   4811  C   LEU A 882      35.770  43.110  47.080  1.00  0.00           C
ATOM   4812  O   LEU A 882      35.550  42.480  48.110  1.00  0.00           O
ATOM   4813  N   ASP A 883      36.750  44.030  46.930  1.00  0.00           N
ATOM   4814  HN  ASP A 883      36.880  44.330  45.990  1.00  0.00           H
ATOM   4815  CA  ASP A 883      37.600  44.390  48.070  1.00  0.00           C
ATOM   4816  HA  ASP A 883      38.010  43.590  48.650  1.00  0.00           H
ATOM   4817  CB  ASP A 883      38.780  45.270  47.770  1.00  0.00           C
ATOM   4818  HB1 ASP A 883      39.540  45.340  48.560  1.00  0.00           H
ATOM   4819  HB2 ASP A 883      38.360  46.260  47.480  1.00  0.00           H
ATOM   4820  CG  ASP A 883      39.540  44.760  46.570  1.00  0.00           C
ATOM   4821  OD1 ASP A 883      39.740  43.590  46.280  1.00  0.00           O
ATOM   4822  OD2 ASP A 883      40.020  45.730  45.690  1.00  0.00           O
ATOM   4823  HD2 ASP A 883      40.340  45.250  44.920  1.00  0.00           H
ATOM   4824  C   ASP A 883      36.900  45.020  49.190  1.00  0.00           C
ATOM   4825  O   ASP A 883      37.130  44.820  50.360  1.00  0.00           O
ATOM   4826  N   LEU A 884      35.980  45.950  48.860  1.00  0.00           N
ATOM   4827  HN  LEU A 884      35.730  46.180  47.930  1.00  0.00           H
ATOM   4828  CA  LEU A 884      35.220  46.840  49.740  1.00  0.00           C
ATOM   4829  HA  LEU A 884      35.870  47.410  50.380  1.00  0.00           H
ATOM   4830  CB  LEU A 884      34.420  47.850  48.960  1.00  0.00           C
ATOM   4831  HB1 LEU A 884      33.820  47.360  48.170  1.00  0.00           H
ATOM   4832  HB2 LEU A 884      35.130  48.490  48.400  1.00  0.00           H
ATOM   4833  CG  LEU A 884      33.480  48.830  49.630  1.00  0.00           C
ATOM   4834  HG  LEU A 884      32.750  48.320  50.290  1.00  0.00           H
ATOM   4835  CD1 LEU A 884      34.410  49.650  50.530  1.00  0.00           C
ATOM   4836 HD11 LEU A 884      33.810  50.480  50.970  1.00  0.00           H
ATOM   4837 HD12 LEU A 884      35.190  50.160  49.920  1.00  0.00           H
ATOM   4838 HD13 LEU A 884      34.830  49.010  51.330  1.00  0.00           H
ATOM   4839  CD2 LEU A 884      32.580  49.650  48.610  1.00  0.00           C
ATOM   4840 HD21 LEU A 884      31.620  49.890  49.120  1.00  0.00           H
ATOM   4841 HD22 LEU A 884      32.300  49.080  47.700  1.00  0.00           H
ATOM   4842 HD23 LEU A 884      33.130  50.530  48.200  1.00  0.00           H
ATOM   4843  C   LEU A 884      34.320  46.020  50.600  1.00  0.00           C
ATOM   4844  O   LEU A 884      34.070  46.250  51.810  1.00  0.00           O
ATOM   4845  N   LEU A 885      33.580  45.090  49.950  1.00  0.00           N
ATOM   4846  HN  LEU A 885      33.570  45.180  48.960  1.00  0.00           H
ATOM   4847  CA  LEU A 885      32.800  44.040  50.520  1.00  0.00           C
ATOM   4848  HA  LEU A 885      32.010  44.540  51.060  1.00  0.00           H
ATOM   4849  CB  LEU A 885      32.410  43.090  49.470  1.00  0.00           C
ATOM   4850  HB1 LEU A 885      33.330  42.940  48.870  1.00  0.00           H
ATOM   4851  HB2 LEU A 885      31.630  43.650  48.910  1.00  0.00           H
ATOM   4852  CG  LEU A 885      31.770  41.620  49.850  1.00  0.00           C
ATOM   4853  HG  LEU A 885      32.640  41.070  50.260  1.00  0.00           H
ATOM   4854  CD1 LEU A 885      30.600  41.640  50.760  1.00  0.00           C
ATOM   4855 HD11 LEU A 885      29.710  42.200  50.400  1.00  0.00           H
ATOM   4856 HD12 LEU A 885      30.810  42.130  51.740  1.00  0.00           H
ATOM   4857 HD13 LEU A 885      30.190  40.660  51.080  1.00  0.00           H
ATOM   4858  CD2 LEU A 885      31.120  41.070  48.570  1.00  0.00           C
ATOM   4859 HD21 LEU A 885      31.910  41.060  47.790  1.00  0.00           H
ATOM   4860 HD22 LEU A 885      30.220  41.610  48.180  1.00  0.00           H
ATOM   4861 HD23 LEU A 885      30.830  40.010  48.720  1.00  0.00           H
ATOM   4862  C   LEU A 885      33.530  43.240  51.600  1.00  0.00           C
ATOM   4863  O   LEU A 885      33.020  43.080  52.690  1.00  0.00           O
ATOM   4864  N   MET A 886      34.710  42.740  51.250  1.00  0.00           N
ATOM   4865  HN  MET A 886      34.960  42.810  50.280  1.00  0.00           H
ATOM   4866  CA  MET A 886      35.540  42.000  52.150  1.00  0.00           C
ATOM   4867  HA  MET A 886      34.990  41.210  52.660  1.00  0.00           H
ATOM   4868  CB  MET A 886      36.610  41.070  51.470  1.00  0.00           C
ATOM   4869  HB1 MET A 886      37.380  40.740  52.200  1.00  0.00           H
ATOM   4870  HB2 MET A 886      37.200  41.790  50.860  1.00  0.00           H
ATOM   4871  CG  MET A 886      36.140  39.860  50.730  1.00  0.00           C
ATOM   4872  HG1 MET A 886      37.030  39.420  50.230  1.00  0.00           H
ATOM   4873  HG2 MET A 886      35.510  40.120  49.860  1.00  0.00           H
ATOM   4874  SD  MET A 886      35.110  38.670  51.680  1.00  0.00           S
ATOM   4875  CE  MET A 886      36.270  38.430  53.040  1.00  0.00           C
ATOM   4876  HE1 MET A 886      37.290  38.070  52.790  1.00  0.00           H
ATOM   4877  HE2 MET A 886      35.890  37.660  53.740  1.00  0.00           H
ATOM   4878  HE3 MET A 886      36.390  39.360  53.640  1.00  0.00           H
ATOM   4879  C   MET A 886      35.960  42.730  53.410  1.00  0.00           C
ATOM   4880  O   MET A 886      35.960  42.220  54.520  1.00  0.00           O
ATOM   4881  N   VAL A 887      36.330  43.990  53.220  1.00  0.00           N
ATOM   4882  HN  VAL A 887      36.480  44.310  52.290  1.00  0.00           H
ATOM   4883  CA  VAL A 887      36.600  44.860  54.400  1.00  0.00           C
ATOM   4884  HA  VAL A 887      37.470  44.350  54.800  1.00  0.00           H
ATOM   4885  CB  VAL A 887      37.180  46.160  53.870  1.00  0.00           C
ATOM   4886  HB  VAL A 887      36.670  46.360  52.900  1.00  0.00           H
ATOM   4887  CG1 VAL A 887      37.150  47.350  54.800  1.00  0.00           C
ATOM   4888 HG11 VAL A 887      37.550  48.270  54.320  1.00  0.00           H
ATOM   4889 HG12 VAL A 887      37.630  47.160  55.790  1.00  0.00           H
ATOM   4890 HG13 VAL A 887      36.110  47.650  55.060  1.00  0.00           H
ATOM   4891  CG2 VAL A 887      38.620  45.880  53.520  1.00  0.00           C
ATOM   4892 HG21 VAL A 887      39.280  45.750  54.410  1.00  0.00           H
ATOM   4893 HG22 VAL A 887      38.960  46.870  53.150  1.00  0.00           H
ATOM   4894 HG23 VAL A 887      38.870  45.190  52.700  1.00  0.00           H
ATOM   4895  C   VAL A 887      35.390  45.080  55.350  1.00  0.00           C
ATOM   4896  O   VAL A 887      35.450  44.830  56.560  1.00  0.00           O
ATOM   4897  N   GLY A 888      34.250  45.500  54.770  1.00  0.00           N
ATOM   4898  HN  GLY A 888      34.250  45.800  53.820  1.00  0.00           H
ATOM   4899  CA  GLY A 888      32.950  45.570  55.440  1.00  0.00           C
ATOM   4900  HA1 GLY A 888      32.260  45.610  54.610  1.00  0.00           H
ATOM   4901  HA2 GLY A 888      32.970  46.420  56.110  1.00  0.00           H
ATOM   4902  C   GLY A 888      32.450  44.390  56.210  1.00  0.00           C
ATOM   4903  O   GLY A 888      32.100  44.430  57.420  1.00  0.00           O
ATOM   4904  N   VAL A 889      32.470  43.190  55.540  1.00  0.00           N
ATOM   4905  HN  VAL A 889      32.730  43.280  54.590  1.00  0.00           H
ATOM   4906  CA  VAL A 889      32.090  41.880  56.060  1.00  0.00           C
ATOM   4907  HA  VAL A 889      31.170  42.030  56.620  1.00  0.00           H
ATOM   4908  CB  VAL A 889      31.990  40.790  55.000  1.00  0.00           C
ATOM   4909  HB  VAL A 889      32.780  41.080  54.280  1.00  0.00           H
ATOM   4910  CG1 VAL A 889      32.100  39.340  55.370  1.00  0.00           C
ATOM   4911 HG11 VAL A 889      33.120  39.170  55.770  1.00  0.00           H
ATOM   4912 HG12 VAL A 889      31.850  38.770  54.460  1.00  0.00           H
ATOM   4913 HG13 VAL A 889      31.310  39.210  56.150  1.00  0.00           H
ATOM   4914  CG2 VAL A 889      30.600  41.030  54.250  1.00  0.00           C
ATOM   4915 HG21 VAL A 889      30.400  40.320  53.410  1.00  0.00           H
ATOM   4916 HG22 VAL A 889      30.690  42.050  53.820  1.00  0.00           H
ATOM   4917 HG23 VAL A 889      29.720  40.890  54.910  1.00  0.00           H
ATOM   4918  C   VAL A 889      32.980  41.460  57.220  1.00  0.00           C
ATOM   4919  O   VAL A 889      32.520  41.420  58.390  1.00  0.00           O
ATOM   4920  N   MET A 890      34.280  41.460  56.990  1.00  0.00           N
ATOM   4921  HN  MET A 890      34.730  41.840  56.190  1.00  0.00           H
ATOM   4922  CA  MET A 890      35.210  41.070  58.040  1.00  0.00           C
ATOM   4923  HA  MET A 890      34.790  40.180  58.470  1.00  0.00           H
ATOM   4924  CB  MET A 890      36.700  40.700  57.550  1.00  0.00           C
ATOM   4925  HB1 MET A 890      37.220  40.530  58.510  1.00  0.00           H
ATOM   4926  HB2 MET A 890      37.180  41.550  57.000  1.00  0.00           H
ATOM   4927  CG  MET A 890      36.690  39.510  56.600  1.00  0.00           C
ATOM   4928  HG1 MET A 890      37.760  39.250  56.500  1.00  0.00           H
ATOM   4929  HG2 MET A 890      36.430  39.930  55.600  1.00  0.00           H
ATOM   4930  SD  MET A 890      35.790  37.980  57.090  1.00  0.00           S
ATOM   4931  CE  MET A 890      36.730  37.690  58.630  1.00  0.00           C
ATOM   4932  HE1 MET A 890      36.670  38.540  59.350  1.00  0.00           H
ATOM   4933  HE2 MET A 890      37.830  37.640  58.500  1.00  0.00           H
ATOM   4934  HE3 MET A 890      36.370  36.850  59.250  1.00  0.00           H
ATOM   4935  C   MET A 890      35.230  42.060  59.180  1.00  0.00           C
ATOM   4936  O   MET A 890      35.530  41.670  60.300  1.00  0.00           O
ATOM   4937  N   LEU A 891      35.000  43.400  58.940  1.00  0.00           N
ATOM   4938  HN  LEU A 891      34.930  43.800  58.030  1.00  0.00           H
ATOM   4939  CA  LEU A 891      34.890  44.430  59.930  1.00  0.00           C
ATOM   4940  HA  LEU A 891      35.710  44.330  60.620  1.00  0.00           H
ATOM   4941  CB  LEU A 891      34.960  45.890  59.290  1.00  0.00           C
ATOM   4942  HB1 LEU A 891      34.200  45.970  58.480  1.00  0.00           H
ATOM   4943  HB2 LEU A 891      35.930  46.040  58.770  1.00  0.00           H
ATOM   4944  CG  LEU A 891      34.890  47.100  60.230  1.00  0.00           C
ATOM   4945  HG  LEU A 891      35.450  46.870  61.170  1.00  0.00           H
ATOM   4946  CD1 LEU A 891      35.680  48.210  59.520  1.00  0.00           C
ATOM   4947 HD11 LEU A 891      35.740  49.130  60.150  1.00  0.00           H
ATOM   4948 HD12 LEU A 891      35.160  48.430  58.560  1.00  0.00           H
ATOM   4949 HD13 LEU A 891      36.660  47.780  59.250  1.00  0.00           H
ATOM   4950  CD2 LEU A 891      33.510  47.720  60.580  1.00  0.00           C
ATOM   4951 HD21 LEU A 891      32.910  48.040  59.710  1.00  0.00           H
ATOM   4952 HD22 LEU A 891      33.760  48.570  61.260  1.00  0.00           H
ATOM   4953 HD23 LEU A 891      32.890  46.980  61.100  1.00  0.00           H
ATOM   4954  C   LEU A 891      33.730  44.290  60.880  1.00  0.00           C
ATOM   4955  O   LEU A 891      33.880  44.440  62.110  1.00  0.00           O
ATOM   4956  N   GLY A 892      32.520  43.970  60.340  1.00  0.00           N
ATOM   4957  HN  GLY A 892      32.360  43.870  59.370  1.00  0.00           H
ATOM   4958  CA  GLY A 892      31.340  43.690  61.120  1.00  0.00           C
ATOM   4959  HA1 GLY A 892      30.600  43.410  60.390  1.00  0.00           H
ATOM   4960  HA2 GLY A 892      31.030  44.580  61.650  1.00  0.00           H
ATOM   4961  C   GLY A 892      31.430  42.460  62.010  1.00  0.00           C
ATOM   4962  O   GLY A 892      30.940  42.500  63.120  1.00  0.00           O
ATOM   4963  N   VAL A 893      32.140  41.370  61.540  1.00  0.00           N
ATOM   4964  HN  VAL A 893      32.430  41.480  60.590  1.00  0.00           H
ATOM   4965  CA  VAL A 893      32.450  40.120  62.290  1.00  0.00           C
ATOM   4966  HA  VAL A 893      31.530  39.630  62.610  1.00  0.00           H
ATOM   4967  CB  VAL A 893      33.040  39.070  61.350  1.00  0.00           C
ATOM   4968  HB  VAL A 893      33.760  39.610  60.700  1.00  0.00           H
ATOM   4969  CG1 VAL A 893      33.860  37.850  61.890  1.00  0.00           C
ATOM   4970 HG11 VAL A 893      34.590  37.450  61.150  1.00  0.00           H
ATOM   4971 HG12 VAL A 893      33.130  37.110  62.280  1.00  0.00           H
ATOM   4972 HG13 VAL A 893      34.520  38.140  62.730  1.00  0.00           H
ATOM   4973  CG2 VAL A 893      31.890  38.760  60.340  1.00  0.00           C
ATOM   4974 HG21 VAL A 893      30.920  38.500  60.820  1.00  0.00           H
ATOM   4975 HG22 VAL A 893      32.190  38.000  59.590  1.00  0.00           H
ATOM   4976 HG23 VAL A 893      31.600  39.550  59.610  1.00  0.00           H
ATOM   4977  C   VAL A 893      33.340  40.500  63.430  1.00  0.00           C
ATOM   4978  O   VAL A 893      33.110  40.070  64.520  1.00  0.00           O
ATOM   4979  N   CYS A 894      34.400  41.360  63.190  1.00  0.00           N
ATOM   4980  HN  CYS A 894      34.610  41.560  62.240  1.00  0.00           H
ATOM   4981  CA  CYS A 894      35.240  41.990  64.190  1.00  0.00           C
ATOM   4982  HA  CYS A 894      35.700  41.190  64.740  1.00  0.00           H
ATOM   4983  CB  CYS A 894      36.430  42.720  63.570  1.00  0.00           C
ATOM   4984  HB1 CYS A 894      36.820  43.510  64.250  1.00  0.00           H
ATOM   4985  HB2 CYS A 894      36.140  43.300  62.680  1.00  0.00           H
ATOM   4986  SG  CYS A 894      37.730  41.510  63.040  1.00  0.00           S
ATOM   4987  HG1 CYS A 894      38.110  42.120  61.930  1.00  0.00           H
ATOM   4988  C   CYS A 894      34.500  42.820  65.170  1.00  0.00           C
ATOM   4989  O   CYS A 894      34.850  42.700  66.360  1.00  0.00           O
ATOM   4990  N   SER A 895      33.500  43.600  64.760  1.00  0.00           N
ATOM   4991  HN  SER A 895      33.360  43.610  63.770  1.00  0.00           H
ATOM   4992  CA  SER A 895      32.740  44.450  65.710  1.00  0.00           C
ATOM   4993  HA  SER A 895      33.530  44.960  66.250  1.00  0.00           H
ATOM   4994  CB  SER A 895      31.810  45.360  64.990  1.00  0.00           C
ATOM   4995  HB1 SER A 895      31.340  46.050  65.730  1.00  0.00           H
ATOM   4996  HB2 SER A 895      31.010  44.760  64.510  1.00  0.00           H
ATOM   4997  OG  SER A 895      32.440  46.140  63.950  1.00  0.00           O
ATOM   4998  HG1 SER A 895      32.770  45.570  63.260  1.00  0.00           H
ATOM   4999  C   SER A 895      31.960  43.630  66.690  1.00  0.00           C
ATOM   5000  O   SER A 895      31.850  43.920  67.860  1.00  0.00           O
ATOM   5001  N   VAL A 896      31.370  42.500  66.330  1.00  0.00           N
ATOM   5002  HN  VAL A 896      31.390  42.140  65.410  1.00  0.00           H
ATOM   5003  CA  VAL A 896      30.500  41.750  67.270  1.00  0.00           C
ATOM   5004  HA  VAL A 896      29.940  42.350  67.960  1.00  0.00           H
ATOM   5005  CB  VAL A 896      29.360  40.890  66.660  1.00  0.00           C
ATOM   5006  HB  VAL A 896      28.840  40.200  67.360  1.00  0.00           H
ATOM   5007  CG1 VAL A 896      28.300  41.860  66.050  1.00  0.00           C
ATOM   5008 HG11 VAL A 896      27.550  41.260  65.490  1.00  0.00           H
ATOM   5009 HG12 VAL A 896      28.760  42.530  65.300  1.00  0.00           H
ATOM   5010 HG13 VAL A 896      27.710  42.410  66.820  1.00  0.00           H
ATOM   5011  CG2 VAL A 896      30.050  39.970  65.570  1.00  0.00           C
ATOM   5012 HG21 VAL A 896      30.890  39.460  66.080  1.00  0.00           H
ATOM   5013 HG22 VAL A 896      30.510  40.430  64.670  1.00  0.00           H
ATOM   5014 HG23 VAL A 896      29.320  39.180  65.260  1.00  0.00           H
ATOM   5015  C   VAL A 896      31.450  40.800  67.990  1.00  0.00           C
ATOM   5016  O   VAL A 896      31.020  40.110  68.910  1.00  0.00           O
ATOM   5017  N   MET A 897      32.730  40.720  67.570  1.00  0.00           N
ATOM   5018  HN  MET A 897      33.020  41.090  66.690  1.00  0.00           H
ATOM   5019  CA  MET A 897      33.740  39.890  68.270  1.00  0.00           C
ATOM   5020  HA  MET A 897      33.270  39.190  68.930  1.00  0.00           H
ATOM   5021  CB  MET A 897      34.590  39.040  67.250  1.00  0.00           C
ATOM   5022  HB1 MET A 897      35.530  38.680  67.700  1.00  0.00           H
ATOM   5023  HB2 MET A 897      34.860  39.770  66.460  1.00  0.00           H
ATOM   5024  CG  MET A 897      33.750  37.900  66.630  1.00  0.00           C
ATOM   5025  HG1 MET A 897      32.770  38.220  66.220  1.00  0.00           H
ATOM   5026  HG2 MET A 897      33.570  37.240  67.500  1.00  0.00           H
ATOM   5027  SD  MET A 897      34.680  37.040  65.330  1.00  0.00           S
ATOM   5028  CE  MET A 897      35.740  36.220  66.440  1.00  0.00           C
ATOM   5029  HE1 MET A 897      36.110  35.320  65.930  1.00  0.00           H
ATOM   5030  HE2 MET A 897      35.210  35.920  67.370  1.00  0.00           H
ATOM   5031  HE3 MET A 897      36.610  36.830  66.770  1.00  0.00           H
ATOM   5032  C   MET A 897      34.680  40.670  69.250  1.00  0.00           C
ATOM   5033  O   MET A 897      35.380  40.070  70.060  1.00  0.00           O
ATOM   5034  N   GLY A 898      34.630  41.980  69.140  1.00  0.00           N
ATOM   5035  HN  GLY A 898      33.980  42.200  68.420  1.00  0.00           H
ATOM   5036  CA  GLY A 898      35.130  42.900  70.120  1.00  0.00           C
ATOM   5037  HA1 GLY A 898      35.070  42.540  71.130  1.00  0.00           H
ATOM   5038  HA2 GLY A 898      34.600  43.850  70.080  1.00  0.00           H
ATOM   5039  C   GLY A 898      36.580  43.170  69.830  1.00  0.00           C
ATOM   5040  O   GLY A 898      37.360  43.420  70.720  1.00  0.00           O
ATOM   5041  N   LEU A 899      36.980  43.170  68.540  1.00  0.00           N
ATOM   5042  HN  LEU A 899      36.250  43.080  67.870  1.00  0.00           H
ATOM   5043  CA  LEU A 899      38.330  43.090  68.030  1.00  0.00           C
ATOM   5044  HA  LEU A 899      38.840  42.970  68.970  1.00  0.00           H
ATOM   5045  CB  LEU A 899      38.600  41.920  67.060  1.00  0.00           C
ATOM   5046  HB1 LEU A 899      39.690  41.790  66.900  1.00  0.00           H
ATOM   5047  HB2 LEU A 899      38.060  42.210  66.130  1.00  0.00           H
ATOM   5048  CG  LEU A 899      38.170  40.470  67.500  1.00  0.00           C
ATOM   5049  HG  LEU A 899      37.130  40.540  67.860  1.00  0.00           H
ATOM   5050  CD1 LEU A 899      38.360  39.520  66.240  1.00  0.00           C
ATOM   5051 HD11 LEU A 899      38.360  38.500  66.660  1.00  0.00           H
ATOM   5052 HD12 LEU A 899      39.320  39.720  65.710  1.00  0.00           H
ATOM   5053 HD13 LEU A 899      37.610  39.620  65.420  1.00  0.00           H
ATOM   5054  CD2 LEU A 899      39.000  40.000  68.750  1.00  0.00           C
ATOM   5055 HD21 LEU A 899      38.870  40.820  69.490  1.00  0.00           H
ATOM   5056 HD22 LEU A 899      40.090  39.930  68.570  1.00  0.00           H
ATOM   5057 HD23 LEU A 899      38.620  39.030  69.130  1.00  0.00           H
ATOM   5058  C   LEU A 899      38.640  44.400  67.290  1.00  0.00           C
ATOM   5059  O   LEU A 899      37.760  44.840  66.610  1.00  0.00           O
ATOM   5060  N   PRO A 900      39.750  45.120  67.490  1.00  0.00           N
[truncated: 7,490,634 more chars]
