# Supplementary material for: CryoEM and computational modeling structural insights into the pH regulator NBCn1
Source: Nat Commun. 2025 Nov 11;16:9932. doi: 10.1038/s41467-025-64868-z (PMC12606367; doi:10.1038/s41467-025-64868-z)
Supplement: Supplementary file 8 — Supplementary Data 6 [file 41467_2025_64868_MOESM8_ESM.zip › 1us_unrestr_MD_OF_IF_transition_apoNBCn1/transition_rep2_traj4_first.pdb]

REMARK    GENERATED BY TRJCONV
TITLE     Title t=   0.00000 step= 0
REMARK    THIS IS A SIMULATION BOX
CRYST1   96.209   96.209  104.573  90.00  90.00  90.00 P 1           1
MODEL        1
ATOM      1  N   LEU A 585      29.280  43.500  40.610  1.00  0.00           N
ATOM      2  HT1 LEU A 585      28.320  43.290  40.280  1.00  0.00           H
ATOM      3  HT2 LEU A 585      29.820  43.670  39.730  1.00  0.00           H
ATOM      4  HT3 LEU A 585      29.130  44.380  41.130  1.00  0.00           H
ATOM      5  CA  LEU A 585      29.690  42.470  41.550  1.00  0.00           C
ATOM      6  HA  LEU A 585      30.700  42.730  41.810  1.00  0.00           H
ATOM      7  CB  LEU A 585      28.830  42.610  42.880  1.00  0.00           C
ATOM      8  HB1 LEU A 585      27.770  42.530  42.570  1.00  0.00           H
ATOM      9  HB2 LEU A 585      28.960  43.650  43.250  1.00  0.00           H
ATOM     10  CG  LEU A 585      29.000  41.560  44.000  1.00  0.00           C
ATOM     11  HG  LEU A 585      28.470  41.990  44.870  1.00  0.00           H
ATOM     12  CD1 LEU A 585      28.310  40.150  43.740  1.00  0.00           C
ATOM     13 HD11 LEU A 585      28.850  39.270  44.160  1.00  0.00           H
ATOM     14 HD12 LEU A 585      28.120  39.920  42.670  1.00  0.00           H
ATOM     15 HD13 LEU A 585      27.300  40.270  44.200  1.00  0.00           H
ATOM     16  CD2 LEU A 585      30.470  41.450  44.430  1.00  0.00           C
ATOM     17 HD21 LEU A 585      31.100  40.900  43.690  1.00  0.00           H
ATOM     18 HD22 LEU A 585      30.640  40.870  45.370  1.00  0.00           H
ATOM     19 HD23 LEU A 585      31.050  42.370  44.620  1.00  0.00           H
ATOM     20  C   LEU A 585      29.790  41.150  41.000  1.00  0.00           C
ATOM     21  O   LEU A 585      30.820  40.520  41.140  1.00  0.00           O
ATOM     22  N   ILE A 586      28.710  40.600  40.360  1.00  0.00           N
ATOM     23  HN  ILE A 586      27.860  41.080  40.190  1.00  0.00           H
ATOM     24  CA  ILE A 586      28.850  39.250  39.700  1.00  0.00           C
ATOM     25  HA  ILE A 586      29.170  38.590  40.480  1.00  0.00           H
ATOM     26  CB  ILE A 586      27.440  38.690  39.280  1.00  0.00           C
ATOM     27  HB  ILE A 586      26.830  38.490  40.190  1.00  0.00           H
ATOM     28  CG2 ILE A 586      26.720  39.670  38.410  1.00  0.00           C
ATOM     29 HG21 ILE A 586      26.750  40.700  38.830  1.00  0.00           H
ATOM     30 HG22 ILE A 586      25.680  39.320  38.240  1.00  0.00           H
ATOM     31 HG23 ILE A 586      27.230  39.830  37.440  1.00  0.00           H
ATOM     32  CG1 ILE A 586      27.410  37.190  38.810  1.00  0.00           C
ATOM     33 HG11 ILE A 586      28.030  37.190  37.900  1.00  0.00           H
ATOM     34 HG12 ILE A 586      26.370  36.900  38.570  1.00  0.00           H
ATOM     35  CD  ILE A 586      28.100  36.290  39.840  1.00  0.00           C
ATOM     36  HD1 ILE A 586      29.210  36.220  39.760  1.00  0.00           H
ATOM     37  HD2 ILE A 586      27.760  35.250  39.630  1.00  0.00           H
ATOM     38  HD3 ILE A 586      27.790  36.590  40.860  1.00  0.00           H
ATOM     39  C   ILE A 586      29.850  39.090  38.560  1.00  0.00           C
ATOM     40  O   ILE A 586      30.470  38.060  38.410  1.00  0.00           O
ATOM     41  N   LEU A 587      30.030  40.070  37.710  1.00  0.00           N
ATOM     42  HN  LEU A 587      29.510  40.920  37.660  1.00  0.00           H
ATOM     43  CA  LEU A 587      31.040  40.050  36.650  1.00  0.00           C
ATOM     44  HA  LEU A 587      30.880  39.190  36.010  1.00  0.00           H
ATOM     45  CB  LEU A 587      30.990  41.210  35.670  1.00  0.00           C
ATOM     46  HB1 LEU A 587      31.800  41.000  34.950  1.00  0.00           H
ATOM     47  HB2 LEU A 587      31.280  42.230  36.020  1.00  0.00           H
ATOM     48  CG  LEU A 587      29.780  41.360  34.640  1.00  0.00           C
ATOM     49  HG  LEU A 587      28.820  41.350  35.210  1.00  0.00           H
ATOM     50  CD1 LEU A 587      29.930  42.740  33.900  1.00  0.00           C
ATOM     51 HD11 LEU A 587      29.090  42.900  33.190  1.00  0.00           H
ATOM     52 HD12 LEU A 587      30.940  42.770  33.440  1.00  0.00           H
ATOM     53 HD13 LEU A 587      29.900  43.520  34.690  1.00  0.00           H
ATOM     54  CD2 LEU A 587      29.660  40.240  33.640  1.00  0.00           C
ATOM     55 HD21 LEU A 587      30.450  40.340  32.860  1.00  0.00           H
ATOM     56 HD22 LEU A 587      28.620  40.190  33.280  1.00  0.00           H
ATOM     57 HD23 LEU A 587      29.910  39.370  34.290  1.00  0.00           H
ATOM     58  C   LEU A 587      32.470  39.830  37.220  1.00  0.00           C
ATOM     59  O   LEU A 587      33.320  39.120  36.680  1.00  0.00           O
ATOM     60  N   ASP A 588      32.810  40.520  38.320  1.00  0.00           N
ATOM     61  HN  ASP A 588      32.160  41.190  38.630  1.00  0.00           H
ATOM     62  CA  ASP A 588      34.100  40.420  39.080  1.00  0.00           C
ATOM     63  HA  ASP A 588      34.890  40.810  38.460  1.00  0.00           H
ATOM     64  CB  ASP A 588      34.120  41.120  40.430  1.00  0.00           C
ATOM     65  HB1 ASP A 588      35.130  40.900  40.850  1.00  0.00           H
ATOM     66  HB2 ASP A 588      33.290  40.800  41.100  1.00  0.00           H
ATOM     67  CG  ASP A 588      33.980  42.570  40.180  1.00  0.00           C
ATOM     68  OD1 ASP A 588      33.900  43.120  39.020  1.00  0.00           O
ATOM     69  OD2 ASP A 588      34.060  43.290  41.250  1.00  0.00           O
ATOM     70  C   ASP A 588      34.370  38.920  39.460  1.00  0.00           C
ATOM     71  O   ASP A 588      35.500  38.370  39.240  1.00  0.00           O
ATOM     72  N   ILE A 589      33.340  38.210  40.030  1.00  0.00           N
ATOM     73  HN  ILE A 589      32.480  38.660  40.240  1.00  0.00           H
ATOM     74  CA  ILE A 589      33.300  36.800  40.460  1.00  0.00           C
ATOM     75  HA  ILE A 589      34.120  36.670  41.170  1.00  0.00           H
ATOM     76  CB  ILE A 589      32.080  36.420  41.200  1.00  0.00           C
ATOM     77  HB  ILE A 589      31.170  36.550  40.570  1.00  0.00           H
ATOM     78  CG2 ILE A 589      32.200  34.940  41.490  1.00  0.00           C
ATOM     79 HG21 ILE A 589      33.100  34.750  42.120  1.00  0.00           H
ATOM     80 HG22 ILE A 589      32.260  34.330  40.570  1.00  0.00           H
ATOM     81 HG23 ILE A 589      31.390  34.650  42.200  1.00  0.00           H
ATOM     82  CG1 ILE A 589      31.880  37.300  42.440  1.00  0.00           C
ATOM     83 HG11 ILE A 589      32.110  38.360  42.180  1.00  0.00           H
ATOM     84 HG12 ILE A 589      32.720  36.970  43.090  1.00  0.00           H
ATOM     85  CD  ILE A 589      30.600  37.100  43.230  1.00  0.00           C
ATOM     86  HD1 ILE A 589      29.680  37.550  42.780  1.00  0.00           H
ATOM     87  HD2 ILE A 589      30.650  37.690  44.170  1.00  0.00           H
ATOM     88  HD3 ILE A 589      30.390  36.060  43.560  1.00  0.00           H
ATOM     89  C   ILE A 589      33.560  35.960  39.270  1.00  0.00           C
ATOM     90  O   ILE A 589      34.520  35.150  39.360  1.00  0.00           O
ATOM     91  N   LYS A 590      32.850  36.050  38.110  1.00  0.00           N
ATOM     92  HN  LYS A 590      32.200  36.790  37.970  1.00  0.00           H
ATOM     93  CA  LYS A 590      33.250  35.360  36.930  1.00  0.00           C
ATOM     94  HA  LYS A 590      33.180  34.320  37.220  1.00  0.00           H
ATOM     95  CB  LYS A 590      32.230  35.560  35.820  1.00  0.00           C
ATOM     96  HB1 LYS A 590      32.400  34.710  35.130  1.00  0.00           H
ATOM     97  HB2 LYS A 590      32.410  36.550  35.350  1.00  0.00           H
ATOM     98  CG  LYS A 590      30.810  35.410  36.320  1.00  0.00           C
ATOM     99  HG1 LYS A 590      30.550  36.130  37.130  1.00  0.00           H
ATOM    100  HG2 LYS A 590      30.640  34.360  36.620  1.00  0.00           H
ATOM    101  CD  LYS A 590      29.770  35.550  35.140  1.00  0.00           C
ATOM    102  HD1 LYS A 590      30.300  34.940  34.370  1.00  0.00           H
ATOM    103  HD2 LYS A 590      29.630  36.610  34.830  1.00  0.00           H
ATOM    104  CE  LYS A 590      28.340  34.980  35.440  1.00  0.00           C
ATOM    105  HE1 LYS A 590      27.870  35.560  36.260  1.00  0.00           H
ATOM    106  HE2 LYS A 590      28.340  33.910  35.730  1.00  0.00           H
ATOM    107  NZ  LYS A 590      27.600  35.170  34.180  1.00  0.00           N
ATOM    108  HZ1 LYS A 590      27.830  36.090  33.760  1.00  0.00           H
ATOM    109  HZ2 LYS A 590      26.560  35.010  34.170  1.00  0.00           H
ATOM    110  HZ3 LYS A 590      28.000  34.450  33.560  1.00  0.00           H
ATOM    111  C   LYS A 590      34.650  35.680  36.360  1.00  0.00           C
ATOM    112  O   LYS A 590      35.390  34.770  35.900  1.00  0.00           O
ATOM    113  N   ARG A 591      35.140  36.900  36.440  1.00  0.00           N
ATOM    114  HN  ARG A 591      34.570  37.620  36.810  1.00  0.00           H
ATOM    115  CA  ARG A 591      36.480  37.290  35.970  1.00  0.00           C
ATOM    116  HA  ARG A 591      36.560  36.820  35.000  1.00  0.00           H
ATOM    117  CB  ARG A 591      36.470  38.880  35.860  1.00  0.00           C
ATOM    118  HB1 ARG A 591      37.510  39.250  35.960  1.00  0.00           H
ATOM    119  HB2 ARG A 591      35.820  39.240  36.690  1.00  0.00           H
ATOM    120  CG  ARG A 591      35.790  39.420  34.620  1.00  0.00           C
ATOM    121  HG1 ARG A 591      34.840  38.930  34.300  1.00  0.00           H
ATOM    122  HG2 ARG A 591      36.500  39.270  33.770  1.00  0.00           H
ATOM    123  CD  ARG A 591      35.340  40.880  34.770  1.00  0.00           C
ATOM    124  HD1 ARG A 591      36.180  41.570  34.970  1.00  0.00           H
ATOM    125  HD2 ARG A 591      34.550  41.050  35.550  1.00  0.00           H
ATOM    126  NE  ARG A 591      34.770  41.280  33.490  1.00  0.00           N
ATOM    127  HE  ARG A 591      34.820  40.800  32.620  1.00  0.00           H
ATOM    128  CZ  ARG A 591      34.000  42.430  33.480  1.00  0.00           C
ATOM    129  NH1 ARG A 591      33.820  43.260  34.520  1.00  0.00           N
ATOM    130 HH11 ARG A 591      33.440  44.170  34.300  1.00  0.00           H
ATOM    131 HH12 ARG A 591      34.330  43.190  35.380  1.00  0.00           H
ATOM    132  NH2 ARG A 591      33.550  42.860  32.330  1.00  0.00           N
ATOM    133 HH21 ARG A 591      33.790  42.320  31.520  1.00  0.00           H
ATOM    134 HH22 ARG A 591      33.070  43.730  32.190  1.00  0.00           H
ATOM    135  C   ARG A 591      37.660  36.780  36.780  1.00  0.00           C
ATOM    136  O   ARG A 591      38.600  36.190  36.220  1.00  0.00           O
ATOM    137  N   LYS A 592      37.540  36.750  38.150  1.00  0.00           N
ATOM    138  HN  LYS A 592      36.680  37.090  38.540  1.00  0.00           H
ATOM    139  CA  LYS A 592      38.420  36.110  39.110  1.00  0.00           C
ATOM    140  HA  LYS A 592      39.420  36.400  38.810  1.00  0.00           H
ATOM    141  CB  LYS A 592      38.340  36.690  40.500  1.00  0.00           C
ATOM    142  HB1 LYS A 592      38.960  36.110  41.220  1.00  0.00           H
ATOM    143  HB2 LYS A 592      37.280  36.550  40.800  1.00  0.00           H
ATOM    144  CG  LYS A 592      38.640  38.170  40.740  1.00  0.00           C
ATOM    145  HG1 LYS A 592      38.450  38.400  41.820  1.00  0.00           H
ATOM    146  HG2 LYS A 592      37.840  38.790  40.260  1.00  0.00           H
ATOM    147  CD  LYS A 592      40.100  38.710  40.440  1.00  0.00           C
ATOM    148  HD1 LYS A 592      40.260  39.580  41.110  1.00  0.00           H
ATOM    149  HD2 LYS A 592      40.210  39.130  39.410  1.00  0.00           H
ATOM    150  CE  LYS A 592      41.140  37.630  40.670  1.00  0.00           C
ATOM    151  HE1 LYS A 592      41.260  37.040  39.730  1.00  0.00           H
ATOM    152  HE2 LYS A 592      41.000  36.990  41.570  1.00  0.00           H
ATOM    153  NZ  LYS A 592      42.470  38.360  40.750  1.00  0.00           N
ATOM    154  HZ1 LYS A 592      42.570  39.060  39.990  1.00  0.00           H
ATOM    155  HZ2 LYS A 592      43.340  37.790  40.760  1.00  0.00           H
ATOM    156  HZ3 LYS A 592      42.530  38.900  41.640  1.00  0.00           H
ATOM    157  C   LYS A 592      38.360  34.580  39.070  1.00  0.00           C
ATOM    158  O   LYS A 592      39.400  33.970  39.370  1.00  0.00           O
ATOM    159  N   ALA A 593      37.270  33.910  38.660  1.00  0.00           N
ATOM    160  HN  ALA A 593      36.600  34.480  38.190  1.00  0.00           H
ATOM    161  CA  ALA A 593      37.160  32.460  38.700  1.00  0.00           C
ATOM    162  HA  ALA A 593      37.250  32.050  39.700  1.00  0.00           H
ATOM    163  CB  ALA A 593      35.750  32.070  38.390  1.00  0.00           C
ATOM    164  HB1 ALA A 593      35.110  32.360  39.260  1.00  0.00           H
ATOM    165  HB2 ALA A 593      35.690  30.980  38.190  1.00  0.00           H
ATOM    166  HB3 ALA A 593      35.240  32.540  37.530  1.00  0.00           H
ATOM    167  C   ALA A 593      38.320  31.680  37.950  1.00  0.00           C
ATOM    168  O   ALA A 593      38.940  30.850  38.590  1.00  0.00           O
ATOM    169  N   PRO A 594      38.820  31.980  36.720  1.00  0.00           N
ATOM    170  CD  PRO A 594      38.010  32.760  35.740  1.00  0.00           C
ATOM    171  HD1 PRO A 594      37.940  33.780  36.180  1.00  0.00           H
ATOM    172  HD2 PRO A 594      37.050  32.280  35.500  1.00  0.00           H
ATOM    173  CA  PRO A 594      39.920  31.250  36.150  1.00  0.00           C
ATOM    174  HA  PRO A 594      39.760  30.180  36.150  1.00  0.00           H
ATOM    175  CB  PRO A 594      39.790  31.570  34.620  1.00  0.00           C
ATOM    176  HB1 PRO A 594      39.350  30.740  34.040  1.00  0.00           H
ATOM    177  HB2 PRO A 594      40.790  31.860  34.220  1.00  0.00           H
ATOM    178  CG  PRO A 594      38.890  32.840  34.550  1.00  0.00           C
ATOM    179  HG1 PRO A 594      39.630  33.650  34.700  1.00  0.00           H
ATOM    180  HG2 PRO A 594      38.390  33.070  33.590  1.00  0.00           H
ATOM    181  C   PRO A 594      41.280  31.680  36.790  1.00  0.00           C
ATOM    182  O   PRO A 594      42.220  30.860  37.070  1.00  0.00           O
ATOM    183  N   PHE A 595      41.420  32.970  37.060  1.00  0.00           N
ATOM    184  HN  PHE A 595      40.810  33.690  36.740  1.00  0.00           H
ATOM    185  CA  PHE A 595      42.590  33.510  37.540  1.00  0.00           C
ATOM    186  HA  PHE A 595      43.470  33.160  37.020  1.00  0.00           H
ATOM    187  CB  PHE A 595      42.310  35.000  37.520  1.00  0.00           C
ATOM    188  HB1 PHE A 595      43.120  35.550  38.040  1.00  0.00           H
ATOM    189  HB2 PHE A 595      41.320  35.210  37.990  1.00  0.00           H
ATOM    190  CG  PHE A 595      42.250  35.640  36.070  1.00  0.00           C
ATOM    191  CD1 PHE A 595      42.770  34.970  34.920  1.00  0.00           C
ATOM    192  HD1 PHE A 595      43.300  34.040  35.020  1.00  0.00           H
ATOM    193  CE1 PHE A 595      42.450  35.470  33.670  1.00  0.00           C
ATOM    194  HE1 PHE A 595      42.690  34.840  32.820  1.00  0.00           H
ATOM    195  CZ  PHE A 595      41.700  36.680  33.560  1.00  0.00           C
ATOM    196  HZ  PHE A 595      41.550  37.210  32.630  1.00  0.00           H
ATOM    197  CD2 PHE A 595      41.650  36.910  35.900  1.00  0.00           C
ATOM    198  HD2 PHE A 595      41.390  37.590  36.690  1.00  0.00           H
ATOM    199  CE2 PHE A 595      41.410  37.450  34.620  1.00  0.00           C
ATOM    200  HE2 PHE A 595      41.000  38.450  34.600  1.00  0.00           H
ATOM    201  C   PHE A 595      42.980  33.050  39.010  1.00  0.00           C
ATOM    202  O   PHE A 595      44.160  32.860  39.280  1.00  0.00           O
ATOM    203  N   PHE A 596      41.900  32.830  39.810  1.00  0.00           N
ATOM    204  HN  PHE A 596      40.970  33.070  39.550  1.00  0.00           H
ATOM    205  CA  PHE A 596      42.150  32.160  41.120  1.00  0.00           C
ATOM    206  HA  PHE A 596      42.820  32.790  41.680  1.00  0.00           H
ATOM    207  CB  PHE A 596      40.720  32.150  41.850  1.00  0.00           C
ATOM    208  HB1 PHE A 596      40.130  31.580  41.100  1.00  0.00           H
ATOM    209  HB2 PHE A 596      40.410  33.210  41.930  1.00  0.00           H
ATOM    210  CG  PHE A 596      40.580  31.460  43.200  1.00  0.00           C
ATOM    211  CD1 PHE A 596      40.880  32.240  44.350  1.00  0.00           C
ATOM    212  HD1 PHE A 596      41.120  33.290  44.230  1.00  0.00           H
ATOM    213  CE1 PHE A 596      40.670  31.790  45.640  1.00  0.00           C
ATOM    214  HE1 PHE A 596      40.920  32.330  46.540  1.00  0.00           H
ATOM    215  CZ  PHE A 596      40.210  30.500  45.820  1.00  0.00           C
ATOM    216  HZ  PHE A 596      40.030  30.010  46.770  1.00  0.00           H
ATOM    217  CD2 PHE A 596      40.080  30.150  43.410  1.00  0.00           C
ATOM    218  HD2 PHE A 596      39.940  29.620  42.470  1.00  0.00           H
ATOM    219  CE2 PHE A 596      39.910  29.700  44.720  1.00  0.00           C
ATOM    220  HE2 PHE A 596      39.390  28.760  44.860  1.00  0.00           H
ATOM    221  C   PHE A 596      42.820  30.860  41.040  1.00  0.00           C
ATOM    222  O   PHE A 596      43.700  30.690  41.900  1.00  0.00           O
ATOM    223  N   LEU A 597      42.520  29.980  40.080  1.00  0.00           N
ATOM    224  HN  LEU A 597      41.830  30.100  39.360  1.00  0.00           H
ATOM    225  CA  LEU A 597      43.190  28.730  39.930  1.00  0.00           C
ATOM    226  HA  LEU A 597      43.310  28.210  40.870  1.00  0.00           H
ATOM    227  CB  LEU A 597      42.370  27.670  39.100  1.00  0.00           C
ATOM    228  HB1 LEU A 597      42.920  26.700  39.150  1.00  0.00           H
ATOM    229  HB2 LEU A 597      42.360  27.950  38.030  1.00  0.00           H
ATOM    230  CG  LEU A 597      40.860  27.570  39.440  1.00  0.00           C
ATOM    231  HG  LEU A 597      40.510  28.630  39.420  1.00  0.00           H
ATOM    232  CD1 LEU A 597      40.000  26.770  38.390  1.00  0.00           C
ATOM    233 HD11 LEU A 597      38.900  26.860  38.600  1.00  0.00           H
ATOM    234 HD12 LEU A 597      40.220  25.720  38.670  1.00  0.00           H
ATOM    235 HD13 LEU A 597      40.270  26.960  37.340  1.00  0.00           H
ATOM    236  CD2 LEU A 597      40.660  26.990  40.860  1.00  0.00           C
ATOM    237 HD21 LEU A 597      41.190  26.020  40.820  1.00  0.00           H
ATOM    238 HD22 LEU A 597      39.600  26.950  41.190  1.00  0.00           H
ATOM    239 HD23 LEU A 597      41.210  27.610  41.590  1.00  0.00           H
ATOM    240  C   LEU A 597      44.620  28.950  39.410  1.00  0.00           C
ATOM    241  O   LEU A 597      45.510  28.220  39.830  1.00  0.00           O
ATOM    242  N   SER A 598      44.930  29.910  38.560  1.00  0.00           N
ATOM    243  HN  SER A 598      44.170  30.510  38.340  1.00  0.00           H
ATOM    244  CA  SER A 598      46.320  30.280  38.130  1.00  0.00           C
ATOM    245  HA  SER A 598      46.910  29.420  37.840  1.00  0.00           H
ATOM    246  CB  SER A 598      46.360  31.310  36.950  1.00  0.00           C
ATOM    247  HB1 SER A 598      45.700  32.160  37.190  1.00  0.00           H
ATOM    248  HB2 SER A 598      45.930  30.710  36.110  1.00  0.00           H
ATOM    249  OG  SER A 598      47.640  31.880  36.660  1.00  0.00           O
ATOM    250  HG1 SER A 598      48.090  31.210  36.150  1.00  0.00           H
ATOM    251  C   SER A 598      47.240  30.830  39.230  1.00  0.00           C
ATOM    252  O   SER A 598      48.380  30.400  39.310  1.00  0.00           O
ATOM    253  N   ASP A 599      46.680  31.660  40.200  1.00  0.00           N
ATOM    254  HN  ASP A 599      45.780  32.070  40.060  1.00  0.00           H
ATOM    255  CA  ASP A 599      47.460  32.180  41.270  1.00  0.00           C
ATOM    256  HA  ASP A 599      48.290  32.680  40.800  1.00  0.00           H
ATOM    257  CB  ASP A 599      46.660  33.080  42.360  1.00  0.00           C
ATOM    258  HB1 ASP A 599      47.440  33.410  43.070  1.00  0.00           H
ATOM    259  HB2 ASP A 599      45.930  32.420  42.870  1.00  0.00           H
ATOM    260  CG  ASP A 599      45.910  34.330  41.890  1.00  0.00           C
ATOM    261  OD1 ASP A 599      46.200  34.690  40.710  1.00  0.00           O
ATOM    262  OD2 ASP A 599      45.280  35.050  42.730  1.00  0.00           O
ATOM    263  C   ASP A 599      48.220  31.040  42.090  1.00  0.00           C
ATOM    264  O   ASP A 599      49.440  31.150  42.250  1.00  0.00           O
ATOM    265  N   PHE A 600      47.540  29.940  42.490  1.00  0.00           N
ATOM    266  HN  PHE A 600      46.560  29.890  42.310  1.00  0.00           H
ATOM    267  CA  PHE A 600      48.070  28.890  43.200  1.00  0.00           C
ATOM    268  HA  PHE A 600      48.630  29.340  43.990  1.00  0.00           H
ATOM    269  CB  PHE A 600      46.980  27.870  43.700  1.00  0.00           C
ATOM    270  HB1 PHE A 600      47.420  26.920  44.080  1.00  0.00           H
ATOM    271  HB2 PHE A 600      46.330  27.500  42.880  1.00  0.00           H
ATOM    272  CG  PHE A 600      46.200  28.550  44.790  1.00  0.00           C
ATOM    273  CD1 PHE A 600      46.710  28.890  46.090  1.00  0.00           C
ATOM    274  HD1 PHE A 600      47.680  28.540  46.400  1.00  0.00           H
ATOM    275  CE1 PHE A 600      45.870  29.520  46.960  1.00  0.00           C
ATOM    276  HE1 PHE A 600      46.170  29.590  47.990  1.00  0.00           H
ATOM    277  CZ  PHE A 600      44.610  29.990  46.590  1.00  0.00           C
ATOM    278  HZ  PHE A 600      43.950  30.480  47.280  1.00  0.00           H
ATOM    279  CD2 PHE A 600      44.970  29.000  44.430  1.00  0.00           C
ATOM    280  HD2 PHE A 600      44.480  28.670  43.510  1.00  0.00           H
ATOM    281  CE2 PHE A 600      44.190  29.810  45.250  1.00  0.00           C
ATOM    282  HE2 PHE A 600      43.230  30.120  44.870  1.00  0.00           H
ATOM    283  C   PHE A 600      49.030  28.060  42.340  1.00  0.00           C
ATOM    284  O   PHE A 600      50.020  27.520  42.860  1.00  0.00           O
ATOM    285  N   LYS A 601      48.940  27.970  40.990  1.00  0.00           N
ATOM    286  HN  LYS A 601      48.230  28.430  40.470  1.00  0.00           H
ATOM    287  CA  LYS A 601      49.960  27.280  40.160  1.00  0.00           C
ATOM    288  HA  LYS A 601      50.130  26.290  40.570  1.00  0.00           H
ATOM    289  CB  LYS A 601      49.220  27.160  38.790  1.00  0.00           C
ATOM    290  HB1 LYS A 601      49.850  26.720  37.980  1.00  0.00           H
ATOM    291  HB2 LYS A 601      48.940  28.170  38.430  1.00  0.00           H
ATOM    292  CG  LYS A 601      47.960  26.140  38.860  1.00  0.00           C
ATOM    293  HG1 LYS A 601      47.120  26.560  39.440  1.00  0.00           H
ATOM    294  HG2 LYS A 601      48.190  25.230  39.450  1.00  0.00           H
ATOM    295  CD  LYS A 601      47.490  25.720  37.500  1.00  0.00           C
ATOM    296  HD1 LYS A 601      46.770  24.880  37.590  1.00  0.00           H
ATOM    297  HD2 LYS A 601      48.400  25.340  36.960  1.00  0.00           H
ATOM    298  CE  LYS A 601      47.030  26.920  36.640  1.00  0.00           C
ATOM    299  HE1 LYS A 601      47.710  27.790  36.560  1.00  0.00           H
ATOM    300  HE2 LYS A 601      46.070  27.270  37.100  1.00  0.00           H
ATOM    301  NZ  LYS A 601      46.750  26.440  35.240  1.00  0.00           N
ATOM    302  HZ1 LYS A 601      47.240  26.960  34.480  1.00  0.00           H
ATOM    303  HZ2 LYS A 601      45.730  26.560  35.100  1.00  0.00           H
ATOM    304  HZ3 LYS A 601      47.010  25.440  35.130  1.00  0.00           H
ATOM    305  C   LYS A 601      51.330  27.840  40.100  1.00  0.00           C
ATOM    306  O   LYS A 601      52.350  27.080  39.930  1.00  0.00           O
ATOM    307  N   ASP A 602      51.480  29.170  40.210  1.00  0.00           N
ATOM    308  HN  ASP A 602      50.690  29.780  40.210  1.00  0.00           H
ATOM    309  CA  ASP A 602      52.770  29.920  40.140  1.00  0.00           C
ATOM    310  HA  ASP A 602      53.470  29.370  39.530  1.00  0.00           H
ATOM    311  CB  ASP A 602      52.450  31.310  39.500  1.00  0.00           C
ATOM    312  HB1 ASP A 602      53.140  32.090  39.880  1.00  0.00           H
ATOM    313  HB2 ASP A 602      51.460  31.700  39.840  1.00  0.00           H
ATOM    314  CG  ASP A 602      52.450  31.360  37.990  1.00  0.00           C
ATOM    315  OD1 ASP A 602      52.980  30.450  37.310  1.00  0.00           O
ATOM    316  OD2 ASP A 602      51.910  32.380  37.460  1.00  0.00           O
ATOM    317  C   ASP A 602      53.360  30.080  41.520  1.00  0.00           C
ATOM    318  O   ASP A 602      54.550  30.340  41.610  1.00  0.00           O
ATOM    319  N   ALA A 603      52.570  29.820  42.600  1.00  0.00           N
ATOM    320  HN  ALA A 603      51.690  29.400  42.400  1.00  0.00           H
ATOM    321  CA  ALA A 603      52.890  29.870  44.030  1.00  0.00           C
ATOM    322  HA  ALA A 603      53.310  30.860  44.190  1.00  0.00           H
ATOM    323  CB  ALA A 603      51.650  29.660  44.890  1.00  0.00           C
ATOM    324  HB1 ALA A 603      50.790  30.230  44.510  1.00  0.00           H
ATOM    325  HB2 ALA A 603      51.950  29.820  45.950  1.00  0.00           H
ATOM    326  HB3 ALA A 603      51.420  28.580  44.790  1.00  0.00           H
ATOM    327  C   ALA A 603      54.050  28.980  44.440  1.00  0.00           C
ATOM    328  O   ALA A 603      54.720  29.230  45.420  1.00  0.00           O
ATOM    329  N   LEU A 604      54.370  27.900  43.640  1.00  0.00           N
ATOM    330  HN  LEU A 604      53.800  27.730  42.840  1.00  0.00           H
ATOM    331  CA  LEU A 604      55.520  27.050  43.910  1.00  0.00           C
ATOM    332  HA  LEU A 604      55.620  27.110  44.980  1.00  0.00           H
ATOM    333  CB  LEU A 604      55.320  25.590  43.360  1.00  0.00           C
ATOM    334  HB1 LEU A 604      56.160  24.900  43.570  1.00  0.00           H
ATOM    335  HB2 LEU A 604      55.190  25.520  42.270  1.00  0.00           H
ATOM    336  CG  LEU A 604      54.210  24.820  44.140  1.00  0.00           C
ATOM    337  HG  LEU A 604      53.210  25.280  43.990  1.00  0.00           H
ATOM    338  CD1 LEU A 604      54.050  23.400  43.700  1.00  0.00           C
ATOM    339 HD11 LEU A 604      53.130  23.010  44.210  1.00  0.00           H
ATOM    340 HD12 LEU A 604      54.890  22.700  43.880  1.00  0.00           H
ATOM    341 HD13 LEU A 604      53.810  23.430  42.620  1.00  0.00           H
ATOM    342  CD2 LEU A 604      54.360  24.740  45.660  1.00  0.00           C
ATOM    343 HD21 LEU A 604      55.070  23.930  45.910  1.00  0.00           H
ATOM    344 HD22 LEU A 604      53.420  24.390  46.150  1.00  0.00           H
ATOM    345 HD23 LEU A 604      54.640  25.770  45.990  1.00  0.00           H
ATOM    346  C   LEU A 604      56.760  27.630  43.340  1.00  0.00           C
ATOM    347  O   LEU A 604      57.860  27.150  43.760  1.00  0.00           O
ATOM    348  N   SER A 605      56.770  28.570  42.380  1.00  0.00           N
ATOM    349  HN  SER A 605      55.890  28.850  42.000  1.00  0.00           H
ATOM    350  CA  SER A 605      57.950  29.040  41.700  1.00  0.00           C
ATOM    351  HA  SER A 605      58.720  28.320  41.940  1.00  0.00           H
ATOM    352  CB  SER A 605      57.600  29.100  40.180  1.00  0.00           C
ATOM    353  HB1 SER A 605      56.890  29.930  39.990  1.00  0.00           H
ATOM    354  HB2 SER A 605      57.030  28.180  39.900  1.00  0.00           H
ATOM    355  OG  SER A 605      58.750  29.190  39.360  1.00  0.00           O
ATOM    356  HG1 SER A 605      59.460  28.740  39.810  1.00  0.00           H
ATOM    357  C   SER A 605      58.510  30.430  42.120  1.00  0.00           C
ATOM    358  O   SER A 605      57.790  31.380  41.940  1.00  0.00           O
ATOM    359  N   LEU A 606      59.750  30.460  42.680  1.00  0.00           N
ATOM    360  HN  LEU A 606      60.300  29.660  42.480  1.00  0.00           H
ATOM    361  CA  LEU A 606      60.450  31.660  43.190  1.00  0.00           C
ATOM    362  HA  LEU A 606      61.250  31.060  43.610  1.00  0.00           H
ATOM    363  CB  LEU A 606      61.080  32.540  42.100  1.00  0.00           C
ATOM    364  HB1 LEU A 606      61.570  33.400  42.600  1.00  0.00           H
ATOM    365  HB2 LEU A 606      60.240  33.090  41.620  1.00  0.00           H
ATOM    366  CG  LEU A 606      62.240  31.990  41.150  1.00  0.00           C
ATOM    367  HG  LEU A 606      61.950  31.080  40.580  1.00  0.00           H
ATOM    368  CD1 LEU A 606      62.720  33.060  40.200  1.00  0.00           C
ATOM    369 HD11 LEU A 606      63.560  32.650  39.580  1.00  0.00           H
ATOM    370 HD12 LEU A 606      63.190  33.830  40.860  1.00  0.00           H
ATOM    371 HD13 LEU A 606      62.030  33.640  39.550  1.00  0.00           H
ATOM    372  CD2 LEU A 606      63.420  31.520  41.960  1.00  0.00           C
ATOM    373 HD21 LEU A 606      64.300  31.490  41.280  1.00  0.00           H
ATOM    374 HD22 LEU A 606      63.320  30.520  42.430  1.00  0.00           H
ATOM    375 HD23 LEU A 606      63.690  32.240  42.770  1.00  0.00           H
ATOM    376  C   LEU A 606      59.660  32.410  44.200  1.00  0.00           C
ATOM    377  O   LEU A 606      58.510  32.070  44.470  1.00  0.00           O
ATOM    378  N   GLN A 607      60.240  33.480  44.900  1.00  0.00           N
ATOM    379  HN  GLN A 607      61.210  33.700  44.920  1.00  0.00           H
ATOM    380  CA  GLN A 607      59.470  34.570  45.520  1.00  0.00           C
ATOM    381  HA  GLN A 607      60.280  35.250  45.760  1.00  0.00           H
ATOM    382  CB  GLN A 607      58.530  35.350  44.660  1.00  0.00           C
ATOM    383  HB1 GLN A 607      57.860  36.070  45.190  1.00  0.00           H
ATOM    384  HB2 GLN A 607      57.840  34.750  44.030  1.00  0.00           H
ATOM    385  CG  GLN A 607      59.150  36.330  43.590  1.00  0.00           C
ATOM    386  HG1 GLN A 607      58.880  37.390  43.750  1.00  0.00           H
ATOM    387  HG2 GLN A 607      58.680  36.010  42.630  1.00  0.00           H
ATOM    388  CD  GLN A 607      60.660  36.440  43.480  1.00  0.00           C
ATOM    389  OE1 GLN A 607      61.270  35.890  42.570  1.00  0.00           O
ATOM    390  NE2 GLN A 607      61.340  36.980  44.510  1.00  0.00           N
ATOM    391 HE21 GLN A 607      60.820  37.150  45.350  1.00  0.00           H
ATOM    392 HE22 GLN A 607      62.340  36.930  44.510  1.00  0.00           H
ATOM    393  C   GLN A 607      58.790  34.290  46.850  1.00  0.00           C
ATOM    394  O   GLN A 607      58.880  35.090  47.830  1.00  0.00           O
ATOM    395  N   CYS A 608      57.980  33.280  46.990  1.00  0.00           N
ATOM    396  HN  CYS A 608      57.880  32.630  46.230  1.00  0.00           H
ATOM    397  CA  CYS A 608      57.150  32.780  48.100  1.00  0.00           C
ATOM    398  HA  CYS A 608      56.340  33.490  48.090  1.00  0.00           H
ATOM    399  CB  CYS A 608      56.640  31.380  47.720  1.00  0.00           C
ATOM    400  HB1 CYS A 608      57.560  30.850  47.380  1.00  0.00           H
ATOM    401  HB2 CYS A 608      55.980  31.550  46.840  1.00  0.00           H
ATOM    402  SG  CYS A 608      55.710  30.440  48.940  1.00  0.00           S
ATOM    403  HG1 CYS A 608      54.990  29.820  48.010  1.00  0.00           H
ATOM    404  C   CYS A 608      57.670  32.910  49.470  1.00  0.00           C
ATOM    405  O   CYS A 608      57.330  33.830  50.170  1.00  0.00           O
ATOM    406  N   LEU A 609      58.670  32.000  49.790  1.00  0.00           N
ATOM    407  HN  LEU A 609      58.910  31.300  49.120  1.00  0.00           H
ATOM    408  CA  LEU A 609      59.290  31.990  51.080  1.00  0.00           C
ATOM    409  HA  LEU A 609      58.490  31.750  51.780  1.00  0.00           H
ATOM    410  CB  LEU A 609      60.250  30.750  51.270  1.00  0.00           C
ATOM    411  HB1 LEU A 609      61.010  30.770  50.470  1.00  0.00           H
ATOM    412  HB2 LEU A 609      59.620  29.850  51.070  1.00  0.00           H
ATOM    413  CG  LEU A 609      60.950  30.670  52.610  1.00  0.00           C
ATOM    414  HG  LEU A 609      61.530  31.610  52.770  1.00  0.00           H
ATOM    415  CD1 LEU A 609      60.080  30.360  53.790  1.00  0.00           C
ATOM    416 HD11 LEU A 609      59.490  29.450  53.540  1.00  0.00           H
ATOM    417 HD12 LEU A 609      59.460  31.270  53.970  1.00  0.00           H
ATOM    418 HD13 LEU A 609      60.730  30.090  54.650  1.00  0.00           H
ATOM    419  CD2 LEU A 609      61.950  29.470  52.610  1.00  0.00           C
ATOM    420 HD21 LEU A 609      62.630  29.560  51.740  1.00  0.00           H
ATOM    421 HD22 LEU A 609      61.420  28.510  52.520  1.00  0.00           H
ATOM    422 HD23 LEU A 609      62.660  29.420  53.480  1.00  0.00           H
ATOM    423  C   LEU A 609      59.940  33.230  51.480  1.00  0.00           C
ATOM    424  O   LEU A 609      59.680  33.660  52.600  1.00  0.00           O
ATOM    425  N   ALA A 610      60.740  33.900  50.570  1.00  0.00           N
ATOM    426  HN  ALA A 610      61.020  33.290  49.840  1.00  0.00           H
ATOM    427  CA  ALA A 610      61.280  35.250  50.750  1.00  0.00           C
ATOM    428  HA  ALA A 610      61.980  35.390  51.570  1.00  0.00           H
ATOM    429  CB  ALA A 610      62.070  35.590  49.420  1.00  0.00           C
ATOM    430  HB1 ALA A 610      61.370  35.530  48.570  1.00  0.00           H
ATOM    431  HB2 ALA A 610      62.940  34.930  49.230  1.00  0.00           H
ATOM    432  HB3 ALA A 610      62.470  36.630  49.460  1.00  0.00           H
ATOM    433  C   ALA A 610      60.230  36.310  51.010  1.00  0.00           C
ATOM    434  O   ALA A 610      60.320  37.100  51.890  1.00  0.00           O
ATOM    435  N   SER A 611      59.170  36.240  50.250  1.00  0.00           N
ATOM    436  HN  SER A 611      59.180  35.650  49.450  1.00  0.00           H
ATOM    437  CA  SER A 611      58.020  37.220  50.430  1.00  0.00           C
ATOM    438  HA  SER A 611      58.320  38.250  50.400  1.00  0.00           H
ATOM    439  CB  SER A 611      57.070  37.150  49.240  1.00  0.00           C
ATOM    440  HB1 SER A 611      56.590  36.150  49.130  1.00  0.00           H
ATOM    441  HB2 SER A 611      57.490  37.260  48.220  1.00  0.00           H
ATOM    442  OG  SER A 611      56.100  38.150  49.430  1.00  0.00           O
ATOM    443  HG1 SER A 611      56.360  39.010  49.090  1.00  0.00           H
ATOM    444  C   SER A 611      57.360  37.000  51.740  1.00  0.00           C
ATOM    445  O   SER A 611      57.120  37.940  52.510  1.00  0.00           O
ATOM    446  N   ILE A 612      57.100  35.790  52.200  1.00  0.00           N
ATOM    447  HN  ILE A 612      57.300  35.010  51.620  1.00  0.00           H
ATOM    448  CA  ILE A 612      56.520  35.470  53.460  1.00  0.00           C
ATOM    449  HA  ILE A 612      55.580  36.000  53.470  1.00  0.00           H
ATOM    450  CB  ILE A 612      56.290  33.930  53.600  1.00  0.00           C
ATOM    451  HB  ILE A 612      57.230  33.410  53.340  1.00  0.00           H
ATOM    452  CG2 ILE A 612      55.810  33.550  55.060  1.00  0.00           C
ATOM    453 HG21 ILE A 612      55.610  32.460  55.150  1.00  0.00           H
ATOM    454 HG22 ILE A 612      54.880  34.120  55.240  1.00  0.00           H
ATOM    455 HG23 ILE A 612      56.550  33.760  55.850  1.00  0.00           H
ATOM    456  CG1 ILE A 612      55.300  33.500  52.500  1.00  0.00           C
ATOM    457 HG11 ILE A 612      55.550  33.840  51.480  1.00  0.00           H
ATOM    458 HG12 ILE A 612      54.410  34.080  52.830  1.00  0.00           H
ATOM    459  CD  ILE A 612      55.160  31.970  52.470  1.00  0.00           C
ATOM    460  HD1 ILE A 612      54.910  31.540  53.460  1.00  0.00           H
ATOM    461  HD2 ILE A 612      56.140  31.550  52.180  1.00  0.00           H
ATOM    462  HD3 ILE A 612      54.300  31.710  51.830  1.00  0.00           H
ATOM    463  C   ILE A 612      57.310  35.860  54.680  1.00  0.00           C
ATOM    464  O   ILE A 612      56.880  36.410  55.680  1.00  0.00           O
ATOM    465  N   LEU A 613      58.570  35.590  54.690  1.00  0.00           N
ATOM    466  HN  LEU A 613      58.940  35.320  53.810  1.00  0.00           H
ATOM    467  CA  LEU A 613      59.410  36.040  55.760  1.00  0.00           C
ATOM    468  HA  LEU A 613      59.010  35.710  56.720  1.00  0.00           H
ATOM    469  CB  LEU A 613      60.790  35.450  55.600  1.00  0.00           C
ATOM    470  HB1 LEU A 613      61.330  35.930  56.450  1.00  0.00           H
ATOM    471  HB2 LEU A 613      61.270  35.800  54.660  1.00  0.00           H
ATOM    472  CG  LEU A 613      60.970  33.900  55.700  1.00  0.00           C
ATOM    473  HG  LEU A 613      60.480  33.450  54.800  1.00  0.00           H
ATOM    474  CD1 LEU A 613      62.430  33.420  55.570  1.00  0.00           C
ATOM    475 HD11 LEU A 613      62.610  32.330  55.630  1.00  0.00           H
ATOM    476 HD12 LEU A 613      63.030  33.970  56.340  1.00  0.00           H
ATOM    477 HD13 LEU A 613      62.990  33.730  54.660  1.00  0.00           H
ATOM    478  CD2 LEU A 613      60.450  33.300  57.000  1.00  0.00           C
ATOM    479 HD21 LEU A 613      60.600  32.200  57.010  1.00  0.00           H
ATOM    480 HD22 LEU A 613      59.370  33.480  57.180  1.00  0.00           H
ATOM    481 HD23 LEU A 613      61.100  33.610  57.840  1.00  0.00           H
ATOM    482  C   LEU A 613      59.510  37.630  55.950  1.00  0.00           C
ATOM    483  O   LEU A 613      59.390  38.160  57.080  1.00  0.00           O
ATOM    484  N   PHE A 614      59.670  38.320  54.800  1.00  0.00           N
ATOM    485  HN  PHE A 614      59.940  37.850  53.960  1.00  0.00           H
ATOM    486  CA  PHE A 614      59.710  39.770  54.810  1.00  0.00           C
ATOM    487  HA  PHE A 614      60.460  40.120  55.490  1.00  0.00           H
ATOM    488  CB  PHE A 614      60.200  40.320  53.440  1.00  0.00           C
ATOM    489  HB1 PHE A 614      59.530  39.810  52.720  1.00  0.00           H
ATOM    490  HB2 PHE A 614      61.250  40.010  53.240  1.00  0.00           H
ATOM    491  CG  PHE A 614      60.120  41.850  53.250  1.00  0.00           C
ATOM    492  CD1 PHE A 614      60.580  42.680  54.240  1.00  0.00           C
ATOM    493  HD1 PHE A 614      60.920  42.260  55.180  1.00  0.00           H
ATOM    494  CE1 PHE A 614      60.630  44.050  54.080  1.00  0.00           C
ATOM    495  HE1 PHE A 614      60.730  44.770  54.890  1.00  0.00           H
ATOM    496  CZ  PHE A 614      60.230  44.520  52.820  1.00  0.00           C
ATOM    497  HZ  PHE A 614      60.540  45.540  52.610  1.00  0.00           H
ATOM    498  CD2 PHE A 614      59.710  42.380  51.980  1.00  0.00           C
ATOM    499  HD2 PHE A 614      59.420  41.680  51.200  1.00  0.00           H
ATOM    500  CE2 PHE A 614      59.760  43.710  51.790  1.00  0.00           C
ATOM    501  HE2 PHE A 614      59.470  44.160  50.840  1.00  0.00           H
ATOM    502  C   PHE A 614      58.420  40.420  55.350  1.00  0.00           C
ATOM    503  O   PHE A 614      58.410  41.140  56.340  1.00  0.00           O
ATOM    504  N   LEU A 615      57.330  40.170  54.620  1.00  0.00           N
ATOM    505  HN  LEU A 615      57.260  39.510  53.880  1.00  0.00           H
ATOM    506  CA  LEU A 615      56.110  40.760  55.070  1.00  0.00           C
ATOM    507  HA  LEU A 615      56.280  41.820  55.120  1.00  0.00           H
ATOM    508  CB  LEU A 615      54.940  40.470  54.080  1.00  0.00           C
ATOM    509  HB1 LEU A 615      53.930  40.700  54.490  1.00  0.00           H
ATOM    510  HB2 LEU A 615      54.930  39.360  53.960  1.00  0.00           H
ATOM    511  CG  LEU A 615      55.180  41.160  52.710  1.00  0.00           C
ATOM    512  HG  LEU A 615      56.160  40.910  52.240  1.00  0.00           H
ATOM    513  CD1 LEU A 615      54.230  40.610  51.690  1.00  0.00           C
ATOM    514 HD11 LEU A 615      53.270  41.170  51.690  1.00  0.00           H
ATOM    515 HD12 LEU A 615      54.060  39.520  51.820  1.00  0.00           H
ATOM    516 HD13 LEU A 615      54.690  40.820  50.710  1.00  0.00           H
ATOM    517  CD2 LEU A 615      55.050  42.750  52.730  1.00  0.00           C
ATOM    518 HD21 LEU A 615      55.920  43.140  53.290  1.00  0.00           H
ATOM    519 HD22 LEU A 615      54.060  42.950  53.190  1.00  0.00           H
ATOM    520 HD23 LEU A 615      55.130  43.060  51.670  1.00  0.00           H
ATOM    521  C   LEU A 615      55.650  40.380  56.500  1.00  0.00           C
ATOM    522  O   LEU A 615      55.290  41.240  57.300  1.00  0.00           O
ATOM    523  N   TYR A 616      55.770  39.120  56.910  1.00  0.00           N
ATOM    524  HN  TYR A 616      56.170  38.340  56.430  1.00  0.00           H
ATOM    525  CA  TYR A 616      55.570  38.710  58.310  1.00  0.00           C
ATOM    526  HA  TYR A 616      54.600  39.020  58.690  1.00  0.00           H
ATOM    527  CB  TYR A 616      55.610  37.120  58.500  1.00  0.00           C
ATOM    528  HB1 TYR A 616      56.520  36.700  58.040  1.00  0.00           H
ATOM    529  HB2 TYR A 616      54.670  36.810  57.980  1.00  0.00           H
ATOM    530  CG  TYR A 616      55.550  36.650  59.930  1.00  0.00           C
ATOM    531  CD1 TYR A 616      54.300  36.610  60.560  1.00  0.00           C
ATOM    532  HD1 TYR A 616      53.370  36.740  60.040  1.00  0.00           H
ATOM    533  CE1 TYR A 616      54.160  36.250  61.850  1.00  0.00           C
ATOM    534  HE1 TYR A 616      53.200  36.150  62.350  1.00  0.00           H
ATOM    535  CZ  TYR A 616      55.330  35.930  62.570  1.00  0.00           C
ATOM    536  OH  TYR A 616      55.330  35.730  63.980  1.00  0.00           O
ATOM    537  HH  TYR A 616      54.460  35.540  64.350  1.00  0.00           H
ATOM    538  CD2 TYR A 616      56.670  36.370  60.680  1.00  0.00           C
ATOM    539  HD2 TYR A 616      57.680  36.530  60.330  1.00  0.00           H
ATOM    540  CE2 TYR A 616      56.550  36.050  61.980  1.00  0.00           C
ATOM    541  HE2 TYR A 616      57.350  36.040  62.700  1.00  0.00           H
ATOM    542  C   TYR A 616      56.520  39.410  59.380  1.00  0.00           C
ATOM    543  O   TYR A 616      55.970  39.780  60.380  1.00  0.00           O
ATOM    544  N   CYS A 617      57.810  39.620  59.170  1.00  0.00           N
ATOM    545  HN  CYS A 617      58.190  39.330  58.300  1.00  0.00           H
ATOM    546  CA  CYS A 617      58.640  40.460  60.060  1.00  0.00           C
ATOM    547  HA  CYS A 617      58.470  40.050  61.050  1.00  0.00           H
ATOM    548  CB  CYS A 617      60.190  40.450  59.700  1.00  0.00           C
ATOM    549  HB1 CYS A 617      60.740  41.250  60.250  1.00  0.00           H
ATOM    550  HB2 CYS A 617      60.220  40.720  58.620  1.00  0.00           H
ATOM    551  SG  CYS A 617      60.830  38.790  59.910  1.00  0.00           S
ATOM    552  HG1 CYS A 617      60.310  38.250  58.810  1.00  0.00           H
ATOM    553  C   CYS A 617      58.210  41.880  60.040  1.00  0.00           C
ATOM    554  O   CYS A 617      58.140  42.570  61.040  1.00  0.00           O
ATOM    555  N   ALA A 618      57.970  42.440  58.850  1.00  0.00           N
ATOM    556  HN  ALA A 618      58.040  41.970  57.970  1.00  0.00           H
ATOM    557  CA  ALA A 618      57.510  43.820  58.710  1.00  0.00           C
ATOM    558  HA  ALA A 618      58.070  44.440  59.410  1.00  0.00           H
ATOM    559  CB  ALA A 618      57.520  44.190  57.240  1.00  0.00           C
ATOM    560  HB1 ALA A 618      57.090  43.360  56.640  1.00  0.00           H
ATOM    561  HB2 ALA A 618      58.550  44.300  56.840  1.00  0.00           H
ATOM    562  HB3 ALA A 618      56.930  45.120  57.120  1.00  0.00           H
ATOM    563  C   ALA A 618      56.160  44.090  59.350  1.00  0.00           C
ATOM    564  O   ALA A 618      56.170  44.850  60.330  1.00  0.00           O
ATOM    565  N   CYS A 619      55.080  43.360  58.990  1.00  0.00           N
ATOM    566  HN  CYS A 619      55.220  42.660  58.300  1.00  0.00           H
ATOM    567  CA  CYS A 619      53.730  43.500  59.540  1.00  0.00           C
ATOM    568  HA  CYS A 619      53.530  44.540  59.340  1.00  0.00           H
ATOM    569  CB  CYS A 619      52.680  42.720  58.650  1.00  0.00           C
ATOM    570  HB1 CYS A 619      52.960  41.650  58.640  1.00  0.00           H
ATOM    571  HB2 CYS A 619      52.900  42.930  57.580  1.00  0.00           H
ATOM    572  SG  CYS A 619      50.880  42.890  59.040  1.00  0.00           S
ATOM    573  HG1 CYS A 619      51.230  42.970  60.320  1.00  0.00           H
ATOM    574  C   CYS A 619      53.540  43.270  61.020  1.00  0.00           C
ATOM    575  O   CYS A 619      52.720  43.900  61.730  1.00  0.00           O
ATOM    576  N   MET A 620      54.430  42.460  61.570  1.00  0.00           N
ATOM    577  HN  MET A 620      55.090  42.000  60.990  1.00  0.00           H
ATOM    578  CA  MET A 620      54.390  42.060  63.000  1.00  0.00           C
ATOM    579  HA  MET A 620      53.430  41.590  63.160  1.00  0.00           H
ATOM    580  CB  MET A 620      55.390  40.970  63.300  1.00  0.00           C
ATOM    581  HB1 MET A 620      56.390  41.360  63.080  1.00  0.00           H
ATOM    582  HB2 MET A 620      55.140  40.160  62.590  1.00  0.00           H
ATOM    583  CG  MET A 620      55.380  40.220  64.680  1.00  0.00           C
ATOM    584  HG1 MET A 620      55.500  40.970  65.490  1.00  0.00           H
ATOM    585  HG2 MET A 620      56.280  39.570  64.700  1.00  0.00           H
ATOM    586  SD  MET A 620      53.850  39.190  64.920  1.00  0.00           S
ATOM    587  CE  MET A 620      54.150  38.850  66.630  1.00  0.00           C
ATOM    588  HE1 MET A 620      54.460  39.700  67.280  1.00  0.00           H
ATOM    589  HE2 MET A 620      54.950  38.070  66.690  1.00  0.00           H
ATOM    590  HE3 MET A 620      53.210  38.530  67.120  1.00  0.00           H
ATOM    591  C   MET A 620      54.520  43.240  64.000  1.00  0.00           C
ATOM    592  O   MET A 620      53.860  43.270  65.060  1.00  0.00           O
ATOM    593  N   SER A 621      55.400  44.170  63.660  1.00  0.00           N
ATOM    594  HN  SER A 621      55.780  44.150  62.740  1.00  0.00           H
ATOM    595  CA  SER A 621      55.740  45.200  64.590  1.00  0.00           C
ATOM    596  HA  SER A 621      55.810  44.610  65.500  1.00  0.00           H
ATOM    597  CB  SER A 621      57.130  45.600  64.240  1.00  0.00           C
ATOM    598  HB1 SER A 621      57.120  45.990  63.200  1.00  0.00           H
ATOM    599  HB2 SER A 621      57.700  44.650  64.200  1.00  0.00           H
ATOM    600  OG  SER A 621      57.650  46.590  65.130  1.00  0.00           O
ATOM    601  HG1 SER A 621      57.260  47.460  64.990  1.00  0.00           H
ATOM    602  C   SER A 621      54.810  46.360  64.690  1.00  0.00           C
ATOM    603  O   SER A 621      54.730  46.890  65.770  1.00  0.00           O
ATOM    604  N   PRO A 622      54.050  46.760  63.650  1.00  0.00           N
ATOM    605  CD  PRO A 622      54.540  46.910  62.260  1.00  0.00           C
ATOM    606  HD1 PRO A 622      54.750  45.920  61.800  1.00  0.00           H
ATOM    607  HD2 PRO A 622      55.420  47.580  62.090  1.00  0.00           H
ATOM    608  CA  PRO A 622      52.660  47.250  63.740  1.00  0.00           C
ATOM    609  HA  PRO A 622      52.760  48.260  64.100  1.00  0.00           H
ATOM    610  CB  PRO A 622      52.160  47.170  62.310  1.00  0.00           C
ATOM    611  HB1 PRO A 622      51.280  47.820  62.120  1.00  0.00           H
ATOM    612  HB2 PRO A 622      51.770  46.150  62.110  1.00  0.00           H
ATOM    613  CG  PRO A 622      53.330  47.460  61.420  1.00  0.00           C
ATOM    614  HG1 PRO A 622      53.270  47.000  60.410  1.00  0.00           H
ATOM    615  HG2 PRO A 622      53.510  48.550  61.310  1.00  0.00           H
ATOM    616  C   PRO A 622      51.760  46.530  64.670  1.00  0.00           C
ATOM    617  O   PRO A 622      51.180  47.230  65.480  1.00  0.00           O
ATOM    618  N   VAL A 623      51.560  45.200  64.580  1.00  0.00           N
ATOM    619  HN  VAL A 623      52.080  44.640  63.930  1.00  0.00           H
ATOM    620  CA  VAL A 623      50.600  44.440  65.450  1.00  0.00           C
ATOM    621  HA  VAL A 623      49.580  44.760  65.370  1.00  0.00           H
ATOM    622  CB  VAL A 623      50.480  43.010  64.950  1.00  0.00           C
ATOM    623  HB  VAL A 623      51.490  42.570  65.040  1.00  0.00           H
ATOM    624  CG1 VAL A 623      49.610  42.220  65.960  1.00  0.00           C
ATOM    625 HG11 VAL A 623      48.620  42.690  66.140  1.00  0.00           H
ATOM    626 HG12 VAL A 623      50.080  42.170  66.950  1.00  0.00           H
ATOM    627 HG13 VAL A 623      49.370  41.200  65.580  1.00  0.00           H
ATOM    628  CG2 VAL A 623      49.890  42.810  63.640  1.00  0.00           C
ATOM    629 HG21 VAL A 623      50.250  43.610  62.950  1.00  0.00           H
ATOM    630 HG22 VAL A 623      48.790  42.870  63.720  1.00  0.00           H
ATOM    631 HG23 VAL A 623      50.130  41.850  63.110  1.00  0.00           H
ATOM    632  C   VAL A 623      51.030  44.400  66.900  1.00  0.00           C
ATOM    633  O   VAL A 623      50.180  44.570  67.790  1.00  0.00           O
ATOM    634  N   ILE A 624      52.340  44.290  67.140  1.00  0.00           N
ATOM    635  HN  ILE A 624      52.890  44.090  66.340  1.00  0.00           H
ATOM    636  CA  ILE A 624      52.940  44.620  68.500  1.00  0.00           C
ATOM    637  HA  ILE A 624      52.350  44.080  69.220  1.00  0.00           H
ATOM    638  CB  ILE A 624      54.360  44.220  68.600  1.00  0.00           C
ATOM    639  HB  ILE A 624      54.810  44.700  67.700  1.00  0.00           H
ATOM    640  CG2 ILE A 624      54.980  44.680  69.930  1.00  0.00           C
ATOM    641 HG21 ILE A 624      54.200  44.620  70.730  1.00  0.00           H
ATOM    642 HG22 ILE A 624      55.230  45.760  69.800  1.00  0.00           H
ATOM    643 HG23 ILE A 624      55.900  44.120  70.190  1.00  0.00           H
ATOM    644  CG1 ILE A 624      54.520  42.660  68.350  1.00  0.00           C
ATOM    645 HG11 ILE A 624      55.600  42.390  68.340  1.00  0.00           H
ATOM    646 HG12 ILE A 624      54.170  42.350  67.350  1.00  0.00           H
ATOM    647  CD  ILE A 624      53.930  41.730  69.390  1.00  0.00           C
ATOM    648  HD1 ILE A 624      54.060  42.130  70.420  1.00  0.00           H
ATOM    649  HD2 ILE A 624      54.430  40.740  69.380  1.00  0.00           H
ATOM    650  HD3 ILE A 624      52.840  41.640  69.160  1.00  0.00           H
ATOM    651  C   ILE A 624      52.750  46.050  68.940  1.00  0.00           C
ATOM    652  O   ILE A 624      52.250  46.340  70.080  1.00  0.00           O
ATOM    653  N   THR A 625      53.220  47.070  68.160  1.00  0.00           N
ATOM    654  HN  THR A 625      53.480  46.760  67.240  1.00  0.00           H
ATOM    655  CA  THR A 625      53.200  48.490  68.500  1.00  0.00           C
ATOM    656  HA  THR A 625      53.640  48.490  69.490  1.00  0.00           H
ATOM    657  CB  THR A 625      54.120  49.390  67.580  1.00  0.00           C
ATOM    658  HB  THR A 625      53.790  49.400  66.520  1.00  0.00           H
ATOM    659  OG1 THR A 625      55.450  48.800  67.650  1.00  0.00           O
ATOM    660  HG1 THR A 625      55.420  47.920  67.280  1.00  0.00           H
ATOM    661  CG2 THR A 625      54.130  50.830  68.120  1.00  0.00           C
ATOM    662 HG21 THR A 625      53.150  51.360  68.100  1.00  0.00           H
ATOM    663 HG22 THR A 625      54.720  51.500  67.470  1.00  0.00           H
ATOM    664 HG23 THR A 625      54.480  50.930  69.170  1.00  0.00           H
ATOM    665  C   THR A 625      51.830  49.170  68.540  1.00  0.00           C
ATOM    666  O   THR A 625      51.460  49.810  69.590  1.00  0.00           O
ATOM    667  N   PHE A 626      51.020  49.020  67.480  1.00  0.00           N
ATOM    668  HN  PHE A 626      51.190  48.570  66.610  1.00  0.00           H
ATOM    669  CA  PHE A 626      49.670  49.470  67.500  1.00  0.00           C
ATOM    670  HA  PHE A 626      49.770  50.480  67.850  1.00  0.00           H
ATOM    671  CB  PHE A 626      49.100  49.570  66.020  1.00  0.00           C
ATOM    672  HB1 PHE A 626      48.030  49.860  66.060  1.00  0.00           H
ATOM    673  HB2 PHE A 626      49.220  48.530  65.620  1.00  0.00           H
ATOM    674  CG  PHE A 626      49.880  50.460  65.120  1.00  0.00           C
ATOM    675  CD1 PHE A 626      50.110  50.050  63.800  1.00  0.00           C
ATOM    676  HD1 PHE A 626      49.670  49.160  63.380  1.00  0.00           H
ATOM    677  CE1 PHE A 626      50.990  50.750  62.970  1.00  0.00           C
ATOM    678  HE1 PHE A 626      51.160  50.420  61.960  1.00  0.00           H
ATOM    679  CZ  PHE A 626      51.490  51.990  63.430  1.00  0.00           C
ATOM    680  HZ  PHE A 626      52.330  52.480  62.970  1.00  0.00           H
ATOM    681  CD2 PHE A 626      50.410  51.710  65.520  1.00  0.00           C
ATOM    682  HD2 PHE A 626      50.230  52.100  66.500  1.00  0.00           H
ATOM    683  CE2 PHE A 626      51.240  52.500  64.720  1.00  0.00           C
ATOM    684  HE2 PHE A 626      51.620  53.480  64.970  1.00  0.00           H
ATOM    685  C   PHE A 626      48.780  48.770  68.550  1.00  0.00           C
ATOM    686  O   PHE A 626      47.850  49.360  69.080  1.00  0.00           O
ATOM    687  N   GLY A 627      49.100  47.450  68.690  1.00  0.00           N
ATOM    688  HN  GLY A 627      49.740  47.040  68.060  1.00  0.00           H
ATOM    689  CA  GLY A 627      48.430  46.700  69.750  1.00  0.00           C
ATOM    690  HA1 GLY A 627      48.830  45.700  69.830  1.00  0.00           H
ATOM    691  HA2 GLY A 627      47.390  46.660  69.510  1.00  0.00           H
ATOM    692  C   GLY A 627      48.680  47.400  71.130  1.00  0.00           C
ATOM    693  O   GLY A 627      47.820  47.570  71.940  1.00  0.00           O
ATOM    694  N   GLY A 628      49.980  47.770  71.460  1.00  0.00           N
ATOM    695  HN  GLY A 628      50.640  47.480  70.750  1.00  0.00           H
ATOM    696  CA  GLY A 628      50.350  48.380  72.710  1.00  0.00           C
ATOM    697  HA1 GLY A 628      51.400  48.240  72.870  1.00  0.00           H
ATOM    698  HA2 GLY A 628      49.760  48.010  73.530  1.00  0.00           H
ATOM    699  C   GLY A 628      49.950  49.800  72.820  1.00  0.00           C
ATOM    700  O   GLY A 628      49.490  50.210  73.880  1.00  0.00           O
ATOM    701  N   LEU A 629      49.970  50.510  71.680  1.00  0.00           N
ATOM    702  HN  LEU A 629      50.460  50.120  70.910  1.00  0.00           H
ATOM    703  CA  LEU A 629      49.380  51.860  71.670  1.00  0.00           C
ATOM    704  HA  LEU A 629      49.950  52.450  72.360  1.00  0.00           H
ATOM    705  CB  LEU A 629      49.470  52.310  70.170  1.00  0.00           C
ATOM    706  HB1 LEU A 629      49.040  51.590  69.450  1.00  0.00           H
ATOM    707  HB2 LEU A 629      50.540  52.180  69.930  1.00  0.00           H
ATOM    708  CG  LEU A 629      49.050  53.750  69.800  1.00  0.00           C
ATOM    709  HG  LEU A 629      48.510  54.240  70.630  1.00  0.00           H
ATOM    710  CD1 LEU A 629      50.380  54.650  69.660  1.00  0.00           C
ATOM    711 HD11 LEU A 629      50.020  55.660  69.350  1.00  0.00           H
ATOM    712 HD12 LEU A 629      51.030  54.280  68.840  1.00  0.00           H
ATOM    713 HD13 LEU A 629      50.850  54.700  70.660  1.00  0.00           H
ATOM    714  CD2 LEU A 629      48.280  53.770  68.500  1.00  0.00           C
ATOM    715 HD21 LEU A 629      48.990  53.390  67.720  1.00  0.00           H
ATOM    716 HD22 LEU A 629      47.900  54.790  68.270  1.00  0.00           H
ATOM    717 HD23 LEU A 629      47.370  53.140  68.610  1.00  0.00           H
ATOM    718  C   LEU A 629      47.910  51.880  72.110  1.00  0.00           C
ATOM    719  O   LEU A 629      47.470  52.850  72.740  1.00  0.00           O
ATOM    720  N   LEU A 630      47.110  50.930  71.640  1.00  0.00           N
ATOM    721  HN  LEU A 630      47.480  50.450  70.850  1.00  0.00           H
ATOM    722  CA  LEU A 630      45.720  50.750  72.080  1.00  0.00           C
ATOM    723  HA  LEU A 630      45.150  51.680  72.040  1.00  0.00           H
ATOM    724  CB  LEU A 630      45.000  49.840  71.060  1.00  0.00           C
ATOM    725  HB1 LEU A 630      44.090  49.410  71.520  1.00  0.00           H
ATOM    726  HB2 LEU A 630      45.690  48.990  70.900  1.00  0.00           H
ATOM    727  CG  LEU A 630      44.700  50.470  69.680  1.00  0.00           C
ATOM    728  HG  LEU A 630      45.660  50.800  69.220  1.00  0.00           H
ATOM    729  CD1 LEU A 630      44.110  49.380  68.900  1.00  0.00           C
ATOM    730 HD11 LEU A 630      43.110  49.190  69.350  1.00  0.00           H
ATOM    731 HD12 LEU A 630      44.710  48.440  68.940  1.00  0.00           H
ATOM    732 HD13 LEU A 630      43.910  49.650  67.840  1.00  0.00           H
ATOM    733  CD2 LEU A 630      43.750  51.670  69.890  1.00  0.00           C
ATOM    734 HD21 LEU A 630      42.880  51.470  70.560  1.00  0.00           H
ATOM    735 HD22 LEU A 630      43.350  52.120  68.960  1.00  0.00           H
ATOM    736 HD23 LEU A 630      44.400  52.470  70.290  1.00  0.00           H
ATOM    737  C   LEU A 630      45.580  50.210  73.470  1.00  0.00           C
ATOM    738  O   LEU A 630      44.640  50.510  74.200  1.00  0.00           O
ATOM    739  N   GLY A 631      46.430  49.310  73.970  1.00  0.00           N
ATOM    740  HN  GLY A 631      47.230  49.140  73.390  1.00  0.00           H
ATOM    741  CA  GLY A 631      46.260  48.660  75.290  1.00  0.00           C
ATOM    742  HA1 GLY A 631      47.080  47.960  75.360  1.00  0.00           H
ATOM    743  HA2 GLY A 631      45.260  48.280  75.410  1.00  0.00           H
ATOM    744  C   GLY A 631      46.480  49.660  76.410  1.00  0.00           C
ATOM    745  O   GLY A 631      45.730  49.670  77.400  1.00  0.00           O
ATOM    746  N   GLU A 632      47.370  50.640  76.220  1.00  0.00           N
ATOM    747  HN  GLU A 632      47.890  50.690  75.370  1.00  0.00           H
ATOM    748  CA  GLU A 632      47.480  51.820  77.100  1.00  0.00           C
ATOM    749  HA  GLU A 632      47.500  51.440  78.110  1.00  0.00           H
ATOM    750  CB  GLU A 632      48.770  52.650  76.730  1.00  0.00           C
ATOM    751  HB1 GLU A 632      48.860  52.690  75.620  1.00  0.00           H
ATOM    752  HB2 GLU A 632      49.700  52.130  77.050  1.00  0.00           H
ATOM    753  CG  GLU A 632      48.820  54.110  77.250  1.00  0.00           C
ATOM    754  HG1 GLU A 632      48.780  54.140  78.360  1.00  0.00           H
ATOM    755  HG2 GLU A 632      48.030  54.780  76.850  1.00  0.00           H
ATOM    756  CD  GLU A 632      50.120  54.760  76.760  1.00  0.00           C
ATOM    757  OE1 GLU A 632      51.130  55.110  77.510  1.00  0.00           O
ATOM    758  OE2 GLU A 632      50.250  54.930  75.520  1.00  0.00           O
ATOM    759  C   GLU A 632      46.230  52.680  76.990  1.00  0.00           C
ATOM    760  O   GLU A 632      45.600  52.950  77.960  1.00  0.00           O
ATOM    761  N   ALA A 633      45.830  53.100  75.800  1.00  0.00           N
ATOM    762  HN  ALA A 633      46.270  52.710  75.000  1.00  0.00           H
ATOM    763  CA  ALA A 633      44.700  53.980  75.610  1.00  0.00           C
ATOM    764  HA  ALA A 633      44.980  54.920  76.080  1.00  0.00           H
ATOM    765  CB  ALA A 633      44.630  54.190  74.060  1.00  0.00           C
ATOM    766  HB1 ALA A 633      43.790  54.870  73.780  1.00  0.00           H
ATOM    767  HB2 ALA A 633      44.330  53.280  73.520  1.00  0.00           H
ATOM    768  HB3 ALA A 633      45.580  54.670  73.750  1.00  0.00           H
ATOM    769  C   ALA A 633      43.260  53.530  75.940  1.00  0.00           C
ATOM    770  O   ALA A 633      42.440  54.190  76.630  1.00  0.00           O
ATOM    771  N   THR A 634      43.080  52.250  75.650  1.00  0.00           N
ATOM    772  HN  THR A 634      43.740  51.680  75.160  1.00  0.00           H
ATOM    773  CA  THR A 634      41.860  51.540  75.730  1.00  0.00           C
ATOM    774  HA  THR A 634      41.080  52.290  75.690  1.00  0.00           H
ATOM    775  CB  THR A 634      41.480  50.520  74.600  1.00  0.00           C
ATOM    776  HB  THR A 634      40.440  50.160  74.720  1.00  0.00           H
ATOM    777  OG1 THR A 634      42.250  49.340  74.600  1.00  0.00           O
ATOM    778  HG1 THR A 634      43.170  49.600  74.620  1.00  0.00           H
ATOM    779  CG2 THR A 634      41.550  51.050  73.150  1.00  0.00           C
ATOM    780 HG21 THR A 634      42.530  51.550  73.010  1.00  0.00           H
ATOM    781 HG22 THR A 634      40.710  51.750  72.970  1.00  0.00           H
ATOM    782 HG23 THR A 634      41.390  50.140  72.530  1.00  0.00           H
ATOM    783  C   THR A 634      41.750  50.780  77.040  1.00  0.00           C
ATOM    784  O   THR A 634      40.810  50.010  77.230  1.00  0.00           O
ATOM    785  N   GLU A 635      42.640  51.080  77.970  1.00  0.00           N
ATOM    786  HN  GLU A 635      43.410  51.640  77.700  1.00  0.00           H
ATOM    787  CA  GLU A 635      42.850  50.510  79.270  1.00  0.00           C
ATOM    788  HA  GLU A 635      43.880  50.700  79.510  1.00  0.00           H
ATOM    789  CB  GLU A 635      41.880  51.120  80.290  1.00  0.00           C
ATOM    790  HB1 GLU A 635      42.040  50.620  81.280  1.00  0.00           H
ATOM    791  HB2 GLU A 635      40.880  50.820  79.920  1.00  0.00           H
ATOM    792  CG  GLU A 635      41.990  52.590  80.480  1.00  0.00           C
ATOM    793  HG1 GLU A 635      41.680  53.040  79.510  1.00  0.00           H
ATOM    794  HG2 GLU A 635      42.980  52.960  80.840  1.00  0.00           H
ATOM    795  CD  GLU A 635      41.030  53.030  81.550  1.00  0.00           C
ATOM    796  OE1 GLU A 635      41.480  53.000  82.750  1.00  0.00           O
ATOM    797  OE2 GLU A 635      39.880  53.400  81.250  1.00  0.00           O
ATOM    798  C   GLU A 635      42.960  48.970  79.350  1.00  0.00           C
ATOM    799  O   GLU A 635      42.490  48.330  80.220  1.00  0.00           O
ATOM    800  N   GLY A 636      43.540  48.400  78.240  1.00  0.00           N
ATOM    801  HN  GLY A 636      44.010  48.960  77.570  1.00  0.00           H
ATOM    802  CA  GLY A 636      43.640  46.950  78.040  1.00  0.00           C
ATOM    803  HA1 GLY A 636      43.780  46.530  79.020  1.00  0.00           H
ATOM    804  HA2 GLY A 636      44.490  46.630  77.470  1.00  0.00           H
ATOM    805  C   GLY A 636      42.410  46.320  77.470  1.00  0.00           C
ATOM    806  O   GLY A 636      42.190  45.120  77.570  1.00  0.00           O
ATOM    807  N   ARG A 637      41.410  47.090  76.910  1.00  0.00           N
ATOM    808  HN  ARG A 637      41.400  48.080  76.960  1.00  0.00           H
ATOM    809  CA  ARG A 637      40.350  46.520  76.110  1.00  0.00           C
ATOM    810  HA  ARG A 637      40.000  45.630  76.630  1.00  0.00           H
ATOM    811  CB  ARG A 637      39.220  47.580  76.050  1.00  0.00           C
ATOM    812  HB1 ARG A 637      38.500  47.430  75.230  1.00  0.00           H
ATOM    813  HB2 ARG A 637      39.660  48.550  75.720  1.00  0.00           H
ATOM    814  CG  ARG A 637      38.310  47.670  77.390  1.00  0.00           C
ATOM    815  HG1 ARG A 637      37.680  46.750  77.440  1.00  0.00           H
ATOM    816  HG2 ARG A 637      37.580  48.470  77.160  1.00  0.00           H
ATOM    817  CD  ARG A 637      38.950  47.830  78.810  1.00  0.00           C
ATOM    818  HD1 ARG A 637      39.580  48.740  78.940  1.00  0.00           H
ATOM    819  HD2 ARG A 637      39.650  46.980  78.950  1.00  0.00           H
ATOM    820  NE  ARG A 637      37.850  47.750  79.880  1.00  0.00           N
ATOM    821  HE  ARG A 637      37.820  47.050  80.590  1.00  0.00           H
ATOM    822  CZ  ARG A 637      37.090  48.770  80.250  1.00  0.00           C
ATOM    823  NH1 ARG A 637      36.930  49.960  79.710  1.00  0.00           N
ATOM    824 HH11 ARG A 637      36.450  50.690  80.200  1.00  0.00           H
ATOM    825 HH12 ARG A 637      37.600  50.320  79.070  1.00  0.00           H
ATOM    826  NH2 ARG A 637      36.500  48.700  81.440  1.00  0.00           N
ATOM    827 HH21 ARG A 637      35.710  49.280  81.610  1.00  0.00           H
ATOM    828 HH22 ARG A 637      36.520  47.810  81.900  1.00  0.00           H
ATOM    829  C   ARG A 637      40.630  45.960  74.760  1.00  0.00           C
ATOM    830  O   ARG A 637      40.030  44.940  74.400  1.00  0.00           O
ATOM    831  N   LEU A 638      41.630  46.580  74.030  1.00  0.00           N
ATOM    832  HN  LEU A 638      42.030  47.420  74.370  1.00  0.00           H
ATOM    833  CA  LEU A 638      42.220  46.130  72.720  1.00  0.00           C
ATOM    834  HA  LEU A 638      41.780  45.190  72.430  1.00  0.00           H
ATOM    835  CB  LEU A 638      42.070  47.130  71.580  1.00  0.00           C
ATOM    836  HB1 LEU A 638      42.620  46.750  70.690  1.00  0.00           H
ATOM    837  HB2 LEU A 638      42.580  48.070  71.910  1.00  0.00           H
ATOM    838  CG  LEU A 638      40.600  47.580  71.180  1.00  0.00           C
ATOM    839  HG  LEU A 638      40.170  48.110  72.060  1.00  0.00           H
ATOM    840  CD1 LEU A 638      40.690  48.570  69.990  1.00  0.00           C
ATOM    841 HD11 LEU A 638      39.640  48.850  69.760  1.00  0.00           H
ATOM    842 HD12 LEU A 638      41.090  48.120  69.060  1.00  0.00           H
ATOM    843 HD13 LEU A 638      41.170  49.550  70.210  1.00  0.00           H
ATOM    844  CD2 LEU A 638      39.620  46.380  71.000  1.00  0.00           C
ATOM    845 HD21 LEU A 638      39.880  45.720  70.150  1.00  0.00           H
ATOM    846 HD22 LEU A 638      38.630  46.810  70.760  1.00  0.00           H
ATOM    847 HD23 LEU A 638      39.530  45.670  71.860  1.00  0.00           H
ATOM    848  C   LEU A 638      43.720  46.090  72.940  1.00  0.00           C
ATOM    849  O   LEU A 638      44.350  47.090  73.290  1.00  0.00           O
ATOM    850  N   SER A 639      44.310  44.920  72.840  1.00  0.00           N
ATOM    851  HN  SER A 639      43.750  44.100  72.720  1.00  0.00           H
ATOM    852  CA  SER A 639      45.690  44.570  73.230  1.00  0.00           C
ATOM    853  HA  SER A 639      46.190  45.510  73.360  1.00  0.00           H
ATOM    854  CB  SER A 639      45.730  43.720  74.560  1.00  0.00           C
ATOM    855  HB1 SER A 639      45.420  44.330  75.440  1.00  0.00           H
ATOM    856  HB2 SER A 639      46.800  43.520  74.780  1.00  0.00           H
ATOM    857  OG  SER A 639      45.030  42.500  74.420  1.00  0.00           O
ATOM    858  HG1 SER A 639      44.110  42.650  74.180  1.00  0.00           H
ATOM    859  C   SER A 639      46.330  43.890  71.990  1.00  0.00           C
ATOM    860  O   SER A 639      45.720  43.640  70.960  1.00  0.00           O
ATOM    861  N   ALA A 640      47.590  43.570  72.140  1.00  0.00           N
ATOM    862  HN  ALA A 640      48.060  43.780  73.000  1.00  0.00           H
ATOM    863  CA  ALA A 640      48.380  42.940  71.050  1.00  0.00           C
ATOM    864  HA  ALA A 640      48.150  43.520  70.170  1.00  0.00           H
ATOM    865  CB  ALA A 640      49.860  42.780  71.340  1.00  0.00           C
ATOM    866  HB1 ALA A 640      50.000  42.140  72.230  1.00  0.00           H
ATOM    867  HB2 ALA A 640      50.250  43.810  71.470  1.00  0.00           H
ATOM    868  HB3 ALA A 640      50.500  42.310  70.550  1.00  0.00           H
ATOM    869  C   ALA A 640      47.790  41.590  70.600  1.00  0.00           C
ATOM    870  O   ALA A 640      47.680  41.500  69.400  1.00  0.00           O
ATOM    871  N   ILE A 641      47.400  40.700  71.590  1.00  0.00           N
ATOM    872  HN  ILE A 641      47.560  40.800  72.570  1.00  0.00           H
ATOM    873  CA  ILE A 641      46.800  39.400  71.170  1.00  0.00           C
ATOM    874  HA  ILE A 641      47.560  38.980  70.540  1.00  0.00           H
ATOM    875  CB  ILE A 641      46.570  38.580  72.350  1.00  0.00           C
ATOM    876  HB  ILE A 641      47.560  38.290  72.780  1.00  0.00           H
ATOM    877  CG2 ILE A 641      45.610  39.220  73.450  1.00  0.00           C
ATOM    878 HG21 ILE A 641      44.530  39.060  73.300  1.00  0.00           H
ATOM    879 HG22 ILE A 641      45.770  40.310  73.540  1.00  0.00           H
ATOM    880 HG23 ILE A 641      45.940  38.810  74.430  1.00  0.00           H
ATOM    881  CG1 ILE A 641      46.030  37.230  72.020  1.00  0.00           C
ATOM    882 HG11 ILE A 641      44.960  37.300  71.750  1.00  0.00           H
ATOM    883 HG12 ILE A 641      45.930  36.640  72.960  1.00  0.00           H
ATOM    884  CD  ILE A 641      46.860  36.490  70.980  1.00  0.00           C
ATOM    885  HD1 ILE A 641      46.510  35.440  71.060  1.00  0.00           H
ATOM    886  HD2 ILE A 641      47.920  36.610  71.280  1.00  0.00           H
ATOM    887  HD3 ILE A 641      46.660  36.910  69.970  1.00  0.00           H
ATOM    888  C   ILE A 641      45.550  39.540  70.340  1.00  0.00           C
ATOM    889  O   ILE A 641      45.410  38.870  69.310  1.00  0.00           O
ATOM    890  N   GLU A 642      44.690  40.510  70.630  1.00  0.00           N
ATOM    891  HN  GLU A 642      44.890  41.090  71.420  1.00  0.00           H
ATOM    892  CA  GLU A 642      43.550  40.780  69.930  1.00  0.00           C
ATOM    893  HA  GLU A 642      42.990  39.860  69.900  1.00  0.00           H
ATOM    894  CB  GLU A 642      42.770  41.830  70.660  1.00  0.00           C
ATOM    895  HB1 GLU A 642      41.840  42.210  70.170  1.00  0.00           H
ATOM    896  HB2 GLU A 642      43.330  42.750  70.900  1.00  0.00           H
ATOM    897  CG  GLU A 642      42.270  41.260  72.070  1.00  0.00           C
ATOM    898  HG1 GLU A 642      43.060  40.710  72.620  1.00  0.00           H
ATOM    899  HG2 GLU A 642      41.470  40.540  71.760  1.00  0.00           H
ATOM    900  CD  GLU A 642      41.610  42.160  73.070  1.00  0.00           C
ATOM    901  OE1 GLU A 642      42.360  42.960  73.730  1.00  0.00           O
ATOM    902  OE2 GLU A 642      40.430  41.910  73.370  1.00  0.00           O
ATOM    903  C   GLU A 642      43.740  41.320  68.520  1.00  0.00           C
ATOM    904  O   GLU A 642      43.030  41.020  67.560  1.00  0.00           O
ATOM    905  N   SER A 643      44.850  42.050  68.310  1.00  0.00           N
ATOM    906  HN  SER A 643      45.380  42.450  69.050  1.00  0.00           H
ATOM    907  CA  SER A 643      45.370  42.450  67.050  1.00  0.00           C
ATOM    908  HA  SER A 643      44.650  42.860  66.360  1.00  0.00           H
ATOM    909  CB  SER A 643      46.440  43.690  67.200  1.00  0.00           C
ATOM    910  HB1 SER A 643      46.890  43.900  66.210  1.00  0.00           H
ATOM    911  HB2 SER A 643      47.310  43.390  67.810  1.00  0.00           H
ATOM    912  OG  SER A 643      45.860  44.700  68.000  1.00  0.00           O
ATOM    913  HG1 SER A 643      45.790  44.310  68.880  1.00  0.00           H
ATOM    914  C   SER A 643      45.920  41.280  66.310  1.00  0.00           C
ATOM    915  O   SER A 643      45.560  41.130  65.130  1.00  0.00           O
ATOM    916  N   LEU A 644      46.680  40.370  66.970  1.00  0.00           N
ATOM    917  HN  LEU A 644      47.040  40.610  67.870  1.00  0.00           H
ATOM    918  CA  LEU A 644      47.140  39.160  66.350  1.00  0.00           C
ATOM    919  HA  LEU A 644      47.640  39.470  65.440  1.00  0.00           H
ATOM    920  CB  LEU A 644      48.080  38.250  67.240  1.00  0.00           C
ATOM    921  HB1 LEU A 644      48.150  37.190  66.930  1.00  0.00           H
ATOM    922  HB2 LEU A 644      47.520  38.090  68.200  1.00  0.00           H
ATOM    923  CG  LEU A 644      49.480  38.820  67.480  1.00  0.00           C
ATOM    924  HG  LEU A 644      49.360  39.880  67.790  1.00  0.00           H
ATOM    925  CD1 LEU A 644      50.100  38.060  68.690  1.00  0.00           C
ATOM    926 HD11 LEU A 644      50.120  37.000  68.370  1.00  0.00           H
ATOM    927 HD12 LEU A 644      49.350  38.040  69.530  1.00  0.00           H
ATOM    928 HD13 LEU A 644      51.070  38.450  69.060  1.00  0.00           H
ATOM    929  CD2 LEU A 644      50.360  38.770  66.200  1.00  0.00           C
ATOM    930 HD21 LEU A 644      51.160  39.540  66.210  1.00  0.00           H
ATOM    931 HD22 LEU A 644      49.700  38.880  65.320  1.00  0.00           H
ATOM    932 HD23 LEU A 644      50.770  37.750  66.060  1.00  0.00           H
ATOM    933  C   LEU A 644      45.940  38.320  65.820  1.00  0.00           C
ATOM    934  O   LEU A 644      45.950  37.930  64.740  1.00  0.00           O
ATOM    935  N   PHE A 645      44.890  38.190  66.680  1.00  0.00           N
ATOM    936  HN  PHE A 645      45.020  38.540  67.600  1.00  0.00           H
ATOM    937  CA  PHE A 645      43.720  37.510  66.200  1.00  0.00           C
ATOM    938  HA  PHE A 645      43.980  36.550  65.790  1.00  0.00           H
ATOM    939  CB  PHE A 645      42.860  37.350  67.490  1.00  0.00           C
ATOM    940  HB1 PHE A 645      42.630  38.350  67.910  1.00  0.00           H
ATOM    941  HB2 PHE A 645      43.340  36.700  68.260  1.00  0.00           H
ATOM    942  CG  PHE A 645      41.530  36.730  67.370  1.00  0.00           C
ATOM    943  CD1 PHE A 645      41.130  35.960  66.300  1.00  0.00           C
ATOM    944  HD1 PHE A 645      41.700  35.850  65.390  1.00  0.00           H
ATOM    945  CE1 PHE A 645      39.870  35.300  66.300  1.00  0.00           C
ATOM    946  HE1 PHE A 645      39.760  34.470  65.620  1.00  0.00           H
ATOM    947  CZ  PHE A 645      38.960  35.440  67.410  1.00  0.00           C
ATOM    948  HZ  PHE A 645      38.060  34.840  67.370  1.00  0.00           H
ATOM    949  CD2 PHE A 645      40.630  36.870  68.430  1.00  0.00           C
ATOM    950  HD2 PHE A 645      40.970  37.450  69.270  1.00  0.00           H
ATOM    951  CE2 PHE A 645      39.400  36.180  68.460  1.00  0.00           C
ATOM    952  HE2 PHE A 645      38.850  36.230  69.390  1.00  0.00           H
ATOM    953  C   PHE A 645      43.010  38.220  65.040  1.00  0.00           C
ATOM    954  O   PHE A 645      42.680  37.630  64.010  1.00  0.00           O
ATOM    955  N   GLY A 646      42.760  39.510  65.230  1.00  0.00           N
ATOM    956  HN  GLY A 646      43.090  39.880  66.090  1.00  0.00           H
ATOM    957  CA  GLY A 646      42.230  40.420  64.140  1.00  0.00           C
ATOM    958  HA1 GLY A 646      42.410  41.450  64.420  1.00  0.00           H
ATOM    959  HA2 GLY A 646      41.160  40.290  64.050  1.00  0.00           H
ATOM    960  C   GLY A 646      42.820  40.320  62.820  1.00  0.00           C
ATOM    961  O   GLY A 646      42.250  39.850  61.810  1.00  0.00           O
ATOM    962  N   ALA A 647      44.150  40.480  62.790  1.00  0.00           N
ATOM    963  HN  ALA A 647      44.590  40.740  63.650  1.00  0.00           H
ATOM    964  CA  ALA A 647      45.070  40.320  61.640  1.00  0.00           C
ATOM    965  HA  ALA A 647      44.680  40.930  60.830  1.00  0.00           H
ATOM    966  CB  ALA A 647      46.500  40.750  61.970  1.00  0.00           C
ATOM    967  HB1 ALA A 647      47.090  40.540  61.060  1.00  0.00           H
ATOM    968  HB2 ALA A 647      46.990  40.310  62.860  1.00  0.00           H
ATOM    969  HB3 ALA A 647      46.400  41.840  62.130  1.00  0.00           H
ATOM    970  C   ALA A 647      45.060  38.900  61.090  1.00  0.00           C
ATOM    971  O   ALA A 647      45.090  38.760  59.890  1.00  0.00           O
ATOM    972  N   SER A 648      45.030  37.820  61.880  1.00  0.00           N
ATOM    973  HN  SER A 648      45.020  38.040  62.870  1.00  0.00           H
ATOM    974  CA  SER A 648      44.860  36.420  61.430  1.00  0.00           C
ATOM    975  HA  SER A 648      45.630  36.240  60.700  1.00  0.00           H
ATOM    976  CB  SER A 648      45.110  35.370  62.560  1.00  0.00           C
ATOM    977  HB1 SER A 648      44.250  35.460  63.260  1.00  0.00           H
ATOM    978  HB2 SER A 648      46.100  35.710  62.940  1.00  0.00           H
ATOM    979  OG  SER A 648      45.150  34.070  62.070  1.00  0.00           O
ATOM    980  HG1 SER A 648      45.860  34.010  61.420  1.00  0.00           H
ATOM    981  C   SER A 648      43.550  36.140  60.740  1.00  0.00           C
ATOM    982  O   SER A 648      43.400  35.690  59.650  1.00  0.00           O
ATOM    983  N   LEU A 649      42.430  36.590  61.380  1.00  0.00           N
ATOM    984  HN  LEU A 649      42.450  37.020  62.280  1.00  0.00           H
ATOM    985  CA  LEU A 649      41.040  36.240  60.930  1.00  0.00           C
ATOM    986  HA  LEU A 649      41.160  35.190  60.710  1.00  0.00           H
ATOM    987  CB  LEU A 649      40.150  36.330  62.180  1.00  0.00           C
ATOM    988  HB1 LEU A 649      40.410  37.320  62.600  1.00  0.00           H
ATOM    989  HB2 LEU A 649      40.430  35.580  62.940  1.00  0.00           H
ATOM    990  CG  LEU A 649      38.590  36.130  62.070  1.00  0.00           C
ATOM    991  HG  LEU A 649      38.170  35.710  63.010  1.00  0.00           H
ATOM    992  CD1 LEU A 649      37.820  37.560  62.010  1.00  0.00           C
ATOM    993 HD11 LEU A 649      36.820  37.460  61.530  1.00  0.00           H
ATOM    994 HD12 LEU A 649      38.460  38.240  61.410  1.00  0.00           H
ATOM    995 HD13 LEU A 649      37.710  38.020  63.030  1.00  0.00           H
ATOM    996  CD2 LEU A 649      38.150  35.300  60.920  1.00  0.00           C
ATOM    997 HD21 LEU A 649      37.050  35.120  60.970  1.00  0.00           H
ATOM    998 HD22 LEU A 649      38.620  34.310  60.760  1.00  0.00           H
ATOM    999 HD23 LEU A 649      38.250  35.910  60.000  1.00  0.00           H
ATOM   1000  C   LEU A 649      40.640  37.090  59.740  1.00  0.00           C
ATOM   1001  O   LEU A 649      40.110  36.640  58.740  1.00  0.00           O
ATOM   1002  N   THR A 650      40.910  38.390  59.810  1.00  0.00           N
ATOM   1003  HN  THR A 650      41.550  38.670  60.520  1.00  0.00           H
ATOM   1004  CA  THR A 650      40.570  39.330  58.730  1.00  0.00           C
ATOM   1005  HA  THR A 650      39.530  39.220  58.440  1.00  0.00           H
ATOM   1006  CB  THR A 650      40.870  40.790  59.060  1.00  0.00           C
ATOM   1007  HB  THR A 650      41.940  41.030  59.250  1.00  0.00           H
ATOM   1008  OG1 THR A 650      40.150  41.080  60.290  1.00  0.00           O
ATOM   1009  HG1 THR A 650      40.640  40.510  60.900  1.00  0.00           H
ATOM   1010  CG2 THR A 650      40.390  41.740  57.920  1.00  0.00           C
ATOM   1011 HG21 THR A 650      40.930  41.460  56.990  1.00  0.00           H
ATOM   1012 HG22 THR A 650      40.640  42.760  58.280  1.00  0.00           H
ATOM   1013 HG23 THR A 650      39.290  41.620  57.830  1.00  0.00           H
ATOM   1014  C   THR A 650      41.450  39.010  57.530  1.00  0.00           C
ATOM   1015  O   THR A 650      41.020  39.030  56.400  1.00  0.00           O
ATOM   1016  N   GLY A 651      42.770  38.650  57.760  1.00  0.00           N
ATOM   1017  HN  GLY A 651      42.960  38.610  58.740  1.00  0.00           H
ATOM   1018  CA  GLY A 651      43.810  38.310  56.820  1.00  0.00           C
ATOM   1019  HA1 GLY A 651      44.730  38.560  57.330  1.00  0.00           H
ATOM   1020  HA2 GLY A 651      43.590  39.060  56.080  1.00  0.00           H
ATOM   1021  C   GLY A 651      43.820  36.950  56.160  1.00  0.00           C
ATOM   1022  O   GLY A 651      44.170  36.890  54.990  1.00  0.00           O
ATOM   1023  N   ILE A 652      43.430  35.910  56.880  1.00  0.00           N
ATOM   1024  HN  ILE A 652      43.380  36.050  57.870  1.00  0.00           H
ATOM   1025  CA  ILE A 652      43.130  34.620  56.260  1.00  0.00           C
ATOM   1026  HA  ILE A 652      43.800  34.440  55.430  1.00  0.00           H
ATOM   1027  CB  ILE A 652      43.120  33.460  57.250  1.00  0.00           C
ATOM   1028  HB  ILE A 652      42.410  33.680  58.070  1.00  0.00           H
ATOM   1029  CG2 ILE A 652      42.710  32.170  56.620  1.00  0.00           C
ATOM   1030 HG21 ILE A 652      43.530  31.790  55.970  1.00  0.00           H
ATOM   1031 HG22 ILE A 652      41.790  32.270  56.010  1.00  0.00           H
ATOM   1032 HG23 ILE A 652      42.440  31.440  57.410  1.00  0.00           H
ATOM   1033  CG1 ILE A 652      44.490  33.300  57.920  1.00  0.00           C
ATOM   1034 HG11 ILE A 652      44.900  34.140  58.510  1.00  0.00           H
ATOM   1035 HG12 ILE A 652      45.170  33.080  57.070  1.00  0.00           H
ATOM   1036  CD  ILE A 652      44.370  32.210  58.950  1.00  0.00           C
ATOM   1037  HD1 ILE A 652      45.320  31.990  59.470  1.00  0.00           H
ATOM   1038  HD2 ILE A 652      43.900  31.250  58.640  1.00  0.00           H
ATOM   1039  HD3 ILE A 652      43.660  32.570  59.730  1.00  0.00           H
ATOM   1040  C   ILE A 652      41.970  34.690  55.330  1.00  0.00           C
ATOM   1041  O   ILE A 652      42.050  34.340  54.140  1.00  0.00           O
ATOM   1042  N   ALA A 653      40.850  35.280  55.830  1.00  0.00           N
ATOM   1043  HN  ALA A 653      40.790  35.660  56.750  1.00  0.00           H
ATOM   1044  CA  ALA A 653      39.640  35.410  55.020  1.00  0.00           C
ATOM   1045  HA  ALA A 653      39.480  34.470  54.510  1.00  0.00           H
ATOM   1046  CB  ALA A 653      38.440  35.660  55.820  1.00  0.00           C
ATOM   1047  HB1 ALA A 653      38.530  36.580  56.430  1.00  0.00           H
ATOM   1048  HB2 ALA A 653      38.210  34.830  56.520  1.00  0.00           H
ATOM   1049  HB3 ALA A 653      37.620  35.860  55.090  1.00  0.00           H
ATOM   1050  C   ALA A 653      39.820  36.290  53.730  1.00  0.00           C
ATOM   1051  O   ALA A 653      39.390  35.920  52.650  1.00  0.00           O
ATOM   1052  N   TYR A 654      40.400  37.540  53.900  1.00  0.00           N
ATOM   1053  HN  TYR A 654      40.720  37.960  54.730  1.00  0.00           H
ATOM   1054  CA  TYR A 654      40.570  38.450  52.840  1.00  0.00           C
ATOM   1055  HA  TYR A 654      39.610  38.540  52.340  1.00  0.00           H
ATOM   1056  CB  TYR A 654      41.100  39.800  53.350  1.00  0.00           C
ATOM   1057  HB1 TYR A 654      42.110  39.690  53.840  1.00  0.00           H
ATOM   1058  HB2 TYR A 654      40.550  40.150  54.250  1.00  0.00           H
ATOM   1059  CG  TYR A 654      41.230  40.800  52.310  1.00  0.00           C
ATOM   1060  CD1 TYR A 654      42.420  41.040  51.650  1.00  0.00           C
ATOM   1061  HD1 TYR A 654      43.350  40.590  51.950  1.00  0.00           H
ATOM   1062  CE1 TYR A 654      42.560  42.150  50.720  1.00  0.00           C
ATOM   1063  HE1 TYR A 654      43.520  42.400  50.290  1.00  0.00           H
ATOM   1064  CZ  TYR A 654      41.430  42.950  50.520  1.00  0.00           C
ATOM   1065  OH  TYR A 654      41.680  44.100  49.700  1.00  0.00           O
ATOM   1066  HH  TYR A 654      42.580  44.020  49.380  1.00  0.00           H
ATOM   1067  CD2 TYR A 654      40.100  41.580  51.900  1.00  0.00           C
ATOM   1068  HD2 TYR A 654      39.150  41.580  52.430  1.00  0.00           H
ATOM   1069  CE2 TYR A 654      40.210  42.670  51.130  1.00  0.00           C
ATOM   1070  HE2 TYR A 654      39.320  43.270  51.000  1.00  0.00           H
ATOM   1071  C   TYR A 654      41.550  37.900  51.820  1.00  0.00           C
ATOM   1072  O   TYR A 654      41.280  37.790  50.650  1.00  0.00           O
ATOM   1073  N   SER A 655      42.670  37.220  52.200  1.00  0.00           N
ATOM   1074  HN  SER A 655      42.700  36.880  53.140  1.00  0.00           H
ATOM   1075  CA  SER A 655      43.620  36.610  51.170  1.00  0.00           C
ATOM   1076  HA  SER A 655      43.800  37.340  50.390  1.00  0.00           H
ATOM   1077  CB  SER A 655      44.940  36.120  51.830  1.00  0.00           C
ATOM   1078  HB1 SER A 655      45.700  35.700  51.140  1.00  0.00           H
ATOM   1079  HB2 SER A 655      44.670  35.390  52.630  1.00  0.00           H
ATOM   1080  OG  SER A 655      45.580  37.230  52.450  1.00  0.00           O
ATOM   1081  HG1 SER A 655      45.270  37.260  53.360  1.00  0.00           H
ATOM   1082  C   SER A 655      43.060  35.410  50.510  1.00  0.00           C
ATOM   1083  O   SER A 655      43.340  35.020  49.350  1.00  0.00           O
ATOM   1084  N   LEU A 656      41.920  34.840  51.090  1.00  0.00           N
ATOM   1085  HN  LEU A 656      41.720  35.060  52.050  1.00  0.00           H
ATOM   1086  CA  LEU A 656      41.150  33.770  50.430  1.00  0.00           C
ATOM   1087  HA  LEU A 656      41.810  33.230  49.750  1.00  0.00           H
ATOM   1088  CB  LEU A 656      40.720  32.850  51.580  1.00  0.00           C
ATOM   1089  HB1 LEU A 656      40.010  33.380  52.250  1.00  0.00           H
ATOM   1090  HB2 LEU A 656      41.550  32.690  52.300  1.00  0.00           H
ATOM   1091  CG  LEU A 656      40.160  31.470  51.130  1.00  0.00           C
ATOM   1092  HG  LEU A 656      39.210  31.560  50.540  1.00  0.00           H
ATOM   1093  CD1 LEU A 656      41.250  30.670  50.380  1.00  0.00           C
ATOM   1094 HD11 LEU A 656      40.870  29.640  50.270  1.00  0.00           H
ATOM   1095 HD12 LEU A 656      42.230  30.650  50.900  1.00  0.00           H
ATOM   1096 HD13 LEU A 656      41.320  31.020  49.330  1.00  0.00           H
ATOM   1097  CD2 LEU A 656      39.690  30.670  52.370  1.00  0.00           C
ATOM   1098 HD21 LEU A 656      39.530  29.610  52.050  1.00  0.00           H
ATOM   1099 HD22 LEU A 656      38.800  31.210  52.720  1.00  0.00           H
ATOM   1100 HD23 LEU A 656      40.560  30.760  53.060  1.00  0.00           H
ATOM   1101  C   LEU A 656      40.110  34.250  49.420  1.00  0.00           C
ATOM   1102  O   LEU A 656      40.120  33.820  48.300  1.00  0.00           O
ATOM   1103  N   PHE A 657      39.210  35.200  49.780  1.00  0.00           N
ATOM   1104  HN  PHE A 657      39.240  35.460  50.740  1.00  0.00           H
ATOM   1105  CA  PHE A 657      37.990  35.670  49.030  1.00  0.00           C
ATOM   1106  HA  PHE A 657      37.820  34.940  48.250  1.00  0.00           H
ATOM   1107  CB  PHE A 657      36.910  35.710  50.060  1.00  0.00           C
ATOM   1108  HB1 PHE A 657      36.100  36.310  49.570  1.00  0.00           H
ATOM   1109  HB2 PHE A 657      37.240  36.170  51.020  1.00  0.00           H
ATOM   1110  CG  PHE A 657      36.240  34.350  50.330  1.00  0.00           C
ATOM   1111  CD1 PHE A 657      35.860  33.470  49.310  1.00  0.00           C
ATOM   1112  HD1 PHE A 657      35.990  33.720  48.270  1.00  0.00           H
ATOM   1113  CE1 PHE A 657      35.420  32.150  49.620  1.00  0.00           C
ATOM   1114  HE1 PHE A 657      35.150  31.440  48.850  1.00  0.00           H
ATOM   1115  CZ  PHE A 657      35.340  31.740  50.960  1.00  0.00           C
ATOM   1116  HZ  PHE A 657      35.000  30.730  51.150  1.00  0.00           H
ATOM   1117  CD2 PHE A 657      36.110  33.890  51.630  1.00  0.00           C
ATOM   1118  HD2 PHE A 657      36.360  34.540  52.460  1.00  0.00           H
ATOM   1119  CE2 PHE A 657      35.660  32.640  51.960  1.00  0.00           C
ATOM   1120  HE2 PHE A 657      35.560  32.390  53.020  1.00  0.00           H
ATOM   1121  C   PHE A 657      38.160  37.000  48.270  1.00  0.00           C
ATOM   1122  O   PHE A 657      37.250  37.370  47.490  1.00  0.00           O
ATOM   1123  N   ALA A 658      39.300  37.740  48.370  1.00  0.00           N
ATOM   1124  HN  ALA A 658      40.080  37.500  48.950  1.00  0.00           H
ATOM   1125  CA  ALA A 658      39.530  39.020  47.730  1.00  0.00           C
ATOM   1126  HA  ALA A 658      38.620  39.600  47.670  1.00  0.00           H
ATOM   1127  CB  ALA A 658      40.510  39.720  48.610  1.00  0.00           C
ATOM   1128  HB1 ALA A 658      40.580  40.780  48.290  1.00  0.00           H
ATOM   1129  HB2 ALA A 658      41.540  39.330  48.690  1.00  0.00           H
ATOM   1130  HB3 ALA A 658      40.080  39.830  49.620  1.00  0.00           H
ATOM   1131  C   ALA A 658      39.890  39.000  46.260  1.00  0.00           C
ATOM   1132  O   ALA A 658      40.710  38.170  45.840  1.00  0.00           O
ATOM   1133  N   GLY A 659      39.400  39.960  45.370  1.00  0.00           N
ATOM   1134  HN  GLY A 659      38.820  40.740  45.580  1.00  0.00           H
ATOM   1135  CA  GLY A 659      39.860  40.000  44.020  1.00  0.00           C
ATOM   1136  HA1 GLY A 659      39.170  40.610  43.460  1.00  0.00           H
ATOM   1137  HA2 GLY A 659      39.840  39.000  43.630  1.00  0.00           H
ATOM   1138  C   GLY A 659      41.280  40.460  43.780  1.00  0.00           C
ATOM   1139  O   GLY A 659      41.920  39.870  42.980  1.00  0.00           O
ATOM   1140  N   GLN A 660      41.800  41.360  44.680  1.00  0.00           N
ATOM   1141  HN  GLN A 660      41.170  41.820  45.310  1.00  0.00           H
ATOM   1142  CA  GLN A 660      43.210  41.710  44.650  1.00  0.00           C
ATOM   1143  HA  GLN A 660      43.670  41.080  43.920  1.00  0.00           H
ATOM   1144  CB  GLN A 660      43.460  43.110  44.200  1.00  0.00           C
ATOM   1145  HB1 GLN A 660      42.750  43.870  44.600  1.00  0.00           H
ATOM   1146  HB2 GLN A 660      43.130  43.110  43.130  1.00  0.00           H
ATOM   1147  CG  GLN A 660      44.920  43.690  44.380  1.00  0.00           C
ATOM   1148  HG1 GLN A 660      45.090  44.120  43.370  1.00  0.00           H
ATOM   1149  HG2 GLN A 660      45.630  42.840  44.500  1.00  0.00           H
ATOM   1150  CD  GLN A 660      45.050  44.720  45.500  1.00  0.00           C
ATOM   1151  OE1 GLN A 660      45.750  44.460  46.480  1.00  0.00           O
ATOM   1152  NE2 GLN A 660      44.310  45.850  45.330  1.00  0.00           N
ATOM   1153 HE21 GLN A 660      44.350  46.530  46.060  1.00  0.00           H
ATOM   1154 HE22 GLN A 660      43.590  45.850  44.630  1.00  0.00           H
ATOM   1155  C   GLN A 660      43.810  41.520  46.070  1.00  0.00           C
ATOM   1156  O   GLN A 660      43.470  42.290  46.940  1.00  0.00           O
ATOM   1157  N   PRO A 661      44.720  40.550  46.370  1.00  0.00           N
ATOM   1158  CD  PRO A 661      44.970  39.360  45.530  1.00  0.00           C
ATOM   1159  HD1 PRO A 661      45.650  39.500  44.660  1.00  0.00           H
ATOM   1160  HD2 PRO A 661      44.000  39.030  45.110  1.00  0.00           H
ATOM   1161  CA  PRO A 661      45.170  40.320  47.670  1.00  0.00           C
ATOM   1162  HA  PRO A 661      44.650  40.910  48.410  1.00  0.00           H
ATOM   1163  CB  PRO A 661      45.050  38.790  47.750  1.00  0.00           C
ATOM   1164  HB1 PRO A 661      44.000  38.510  47.880  1.00  0.00           H
ATOM   1165  HB2 PRO A 661      45.480  38.480  48.720  1.00  0.00           H
ATOM   1166  CG  PRO A 661      45.470  38.200  46.440  1.00  0.00           C
ATOM   1167  HG1 PRO A 661      46.560  37.990  46.460  1.00  0.00           H
ATOM   1168  HG2 PRO A 661      45.000  37.300  46.010  1.00  0.00           H
ATOM   1169  C   PRO A 661      46.650  40.670  47.820  1.00  0.00           C
ATOM   1170  O   PRO A 661      47.430  39.940  48.370  1.00  0.00           O
ATOM   1171  N   LEU A 662      47.000  41.900  47.260  1.00  0.00           N
ATOM   1172  HN  LEU A 662      46.260  42.350  46.760  1.00  0.00           H
ATOM   1173  CA  LEU A 662      48.260  42.530  47.560  1.00  0.00           C
ATOM   1174  HA  LEU A 662      48.980  41.890  48.040  1.00  0.00           H
ATOM   1175  CB  LEU A 662      49.010  42.900  46.280  1.00  0.00           C
ATOM   1176  HB1 LEU A 662      50.080  43.050  46.500  1.00  0.00           H
ATOM   1177  HB2 LEU A 662      48.610  43.900  45.980  1.00  0.00           H
ATOM   1178  CG  LEU A 662      49.010  41.850  45.050  1.00  0.00           C
ATOM   1179  HG  LEU A 662      48.040  41.310  44.990  1.00  0.00           H
ATOM   1180  CD1 LEU A 662      49.140  42.560  43.790  1.00  0.00           C
ATOM   1181 HD11 LEU A 662      48.700  42.030  42.920  1.00  0.00           H
ATOM   1182 HD12 LEU A 662      50.210  42.680  43.510  1.00  0.00           H
ATOM   1183 HD13 LEU A 662      48.670  43.560  43.720  1.00  0.00           H
ATOM   1184  CD2 LEU A 662      50.050  40.770  45.180  1.00  0.00           C
ATOM   1185 HD21 LEU A 662      49.920  40.170  44.250  1.00  0.00           H
ATOM   1186 HD22 LEU A 662      49.840  40.130  46.060  1.00  0.00           H
ATOM   1187 HD23 LEU A 662      51.080  41.160  45.310  1.00  0.00           H
ATOM   1188  C   LEU A 662      48.120  43.630  48.620  1.00  0.00           C
ATOM   1189  O   LEU A 662      49.150  44.200  48.970  1.00  0.00           O
ATOM   1190  N   THR A 663      46.900  44.000  49.090  1.00  0.00           N
ATOM   1191  HN  THR A 663      46.160  43.790  48.450  1.00  0.00           H
ATOM   1192  CA  THR A 663      46.640  44.980  50.030  1.00  0.00           C
ATOM   1193  HA  THR A 663      47.410  45.740  49.980  1.00  0.00           H
ATOM   1194  CB  THR A 663      45.290  45.670  49.630  1.00  0.00           C
ATOM   1195  HB  THR A 663      44.740  46.080  50.490  1.00  0.00           H
ATOM   1196  OG1 THR A 663      44.390  44.760  49.000  1.00  0.00           O
ATOM   1197  HG1 THR A 663      44.620  44.770  48.070  1.00  0.00           H
ATOM   1198  CG2 THR A 663      45.480  46.870  48.660  1.00  0.00           C
ATOM   1199 HG21 THR A 663      46.270  46.700  47.890  1.00  0.00           H
ATOM   1200 HG22 THR A 663      45.710  47.770  49.270  1.00  0.00           H
ATOM   1201 HG23 THR A 663      44.540  47.100  48.110  1.00  0.00           H
ATOM   1202  C   THR A 663      46.500  44.440  51.470  1.00  0.00           C
ATOM   1203  O   THR A 663      45.620  43.610  51.760  1.00  0.00           O
ATOM   1204  N   ILE A 664      47.460  44.910  52.380  1.00  0.00           N
ATOM   1205  HN  ILE A 664      48.090  45.660  52.180  1.00  0.00           H
ATOM   1206  CA  ILE A 664      47.690  44.290  53.670  1.00  0.00           C
ATOM   1207  HA  ILE A 664      47.360  43.260  53.780  1.00  0.00           H
ATOM   1208  CB  ILE A 664      49.130  44.470  54.160  1.00  0.00           C
ATOM   1209  HB  ILE A 664      49.430  45.540  54.090  1.00  0.00           H
ATOM   1210  CG2 ILE A 664      49.350  43.940  55.630  1.00  0.00           C
ATOM   1211 HG21 ILE A 664      49.000  42.880  55.650  1.00  0.00           H
ATOM   1212 HG22 ILE A 664      48.760  44.510  56.380  1.00  0.00           H
ATOM   1213 HG23 ILE A 664      50.370  43.830  56.040  1.00  0.00           H
ATOM   1214  CG1 ILE A 664      50.250  43.780  53.210  1.00  0.00           C
ATOM   1215 HG11 ILE A 664      51.260  44.140  53.520  1.00  0.00           H
ATOM   1216 HG12 ILE A 664      50.030  44.330  52.280  1.00  0.00           H
ATOM   1217  CD  ILE A 664      50.100  42.220  53.030  1.00  0.00           C
ATOM   1218  HD1 ILE A 664      49.060  41.840  52.880  1.00  0.00           H
ATOM   1219  HD2 ILE A 664      50.590  41.730  53.890  1.00  0.00           H
ATOM   1220  HD3 ILE A 664      50.780  41.930  52.210  1.00  0.00           H
ATOM   1221  C   ILE A 664      46.710  45.120  54.520  1.00  0.00           C
ATOM   1222  O   ILE A 664      46.950  46.330  54.620  1.00  0.00           O
ATOM   1223  N   LEU A 665      45.740  44.520  55.120  1.00  0.00           N
ATOM   1224  HN  LEU A 665      45.670  43.520  55.150  1.00  0.00           H
ATOM   1225  CA  LEU A 665      44.770  45.230  55.900  1.00  0.00           C
ATOM   1226  HA  LEU A 665      44.610  46.210  55.480  1.00  0.00           H
ATOM   1227  CB  LEU A 665      43.400  44.470  56.040  1.00  0.00           C
ATOM   1228  HB1 LEU A 665      42.690  45.140  56.570  1.00  0.00           H
ATOM   1229  HB2 LEU A 665      43.560  43.550  56.640  1.00  0.00           H
ATOM   1230  CG  LEU A 665      42.750  44.220  54.650  1.00  0.00           C
ATOM   1231  HG  LEU A 665      43.420  43.690  53.930  1.00  0.00           H
ATOM   1232  CD1 LEU A 665      41.510  43.300  54.880  1.00  0.00           C
ATOM   1233 HD11 LEU A 665      40.750  43.750  55.550  1.00  0.00           H
ATOM   1234 HD12 LEU A 665      41.880  42.410  55.450  1.00  0.00           H
ATOM   1235 HD13 LEU A 665      40.970  43.030  53.950  1.00  0.00           H
ATOM   1236  CD2 LEU A 665      42.320  45.560  54.110  1.00  0.00           C
ATOM   1237 HD21 LEU A 665      41.670  46.070  54.850  1.00  0.00           H
ATOM   1238 HD22 LEU A 665      41.750  45.470  53.150  1.00  0.00           H
ATOM   1239 HD23 LEU A 665      43.200  46.210  53.910  1.00  0.00           H
ATOM   1240  C   LEU A 665      45.330  45.540  57.310  1.00  0.00           C
ATOM   1241  O   LEU A 665      45.810  44.660  58.060  1.00  0.00           O
ATOM   1242  N   GLY A 666      45.530  46.860  57.610  1.00  0.00           N
ATOM   1243  HN  GLY A 666      45.090  47.550  57.030  1.00  0.00           H
ATOM   1244  CA  GLY A 666      46.360  47.300  58.630  1.00  0.00           C
ATOM   1245  HA1 GLY A 666      47.010  47.970  58.090  1.00  0.00           H
ATOM   1246  HA2 GLY A 666      46.970  46.560  59.140  1.00  0.00           H
ATOM   1247  C   GLY A 666      45.600  48.100  59.670  1.00  0.00           C
ATOM   1248  O   GLY A 666      44.450  48.490  59.440  1.00  0.00           O
ATOM   1249  N   SER A 667      46.210  48.460  60.800  1.00  0.00           N
ATOM   1250  HN  SER A 667      47.050  47.990  61.040  1.00  0.00           H
ATOM   1251  CA  SER A 667      45.850  49.640  61.510  1.00  0.00           C
ATOM   1252  HA  SER A 667      44.780  49.710  61.540  1.00  0.00           H
ATOM   1253  CB  SER A 667      46.190  49.560  62.950  1.00  0.00           C
ATOM   1254  HB1 SER A 667      45.720  50.430  63.450  1.00  0.00           H
ATOM   1255  HB2 SER A 667      47.300  49.540  62.940  1.00  0.00           H
ATOM   1256  OG  SER A 667      45.820  48.310  63.520  1.00  0.00           O
ATOM   1257  HG1 SER A 667      44.860  48.420  63.550  1.00  0.00           H
ATOM   1258  C   SER A 667      46.410  50.910  60.960  1.00  0.00           C
ATOM   1259  O   SER A 667      47.560  51.350  61.120  1.00  0.00           O
ATOM   1260  N   THR A 668      45.460  51.710  60.340  1.00  0.00           N
ATOM   1261  HN  THR A 668      44.570  51.300  60.190  1.00  0.00           H
ATOM   1262  CA  THR A 668      45.690  52.890  59.620  1.00  0.00           C
ATOM   1263  HA  THR A 668      46.570  52.810  59.000  1.00  0.00           H
ATOM   1264  CB  THR A 668      44.660  53.260  58.580  1.00  0.00           C
ATOM   1265  HB  THR A 668      44.820  54.220  58.050  1.00  0.00           H
ATOM   1266  OG1 THR A 668      43.470  53.560  59.190  1.00  0.00           O
ATOM   1267  HG1 THR A 668      42.780  53.860  58.600  1.00  0.00           H
ATOM   1268  CG2 THR A 668      44.620  52.120  57.540  1.00  0.00           C
ATOM   1269 HG21 THR A 668      43.730  52.200  56.870  1.00  0.00           H
ATOM   1270 HG22 THR A 668      44.560  51.190  58.140  1.00  0.00           H
ATOM   1271 HG23 THR A 668      45.630  51.960  57.120  1.00  0.00           H
ATOM   1272  C   THR A 668      45.850  54.040  60.640  1.00  0.00           C
ATOM   1273  O   THR A 668      45.200  54.090  61.690  1.00  0.00           O
ATOM   1274  N   GLY A 669      46.700  55.020  60.370  1.00  0.00           N
ATOM   1275  HN  GLY A 669      47.200  55.030  59.510  1.00  0.00           H
ATOM   1276  CA  GLY A 669      46.900  56.240  61.140  1.00  0.00           C
ATOM   1277  HA1 GLY A 669      47.370  57.040  60.590  1.00  0.00           H
ATOM   1278  HA2 GLY A 669      47.340  55.960  62.070  1.00  0.00           H
ATOM   1279  C   GLY A 669      45.650  56.970  61.520  1.00  0.00           C
ATOM   1280  O   GLY A 669      45.520  57.320  62.670  1.00  0.00           O
ATOM   1281  N   PRO A 670      44.670  57.270  60.680  1.00  0.00           N
ATOM   1282  CD  PRO A 670      44.650  57.150  59.180  1.00  0.00           C
ATOM   1283  HD1 PRO A 670      45.190  56.280  58.750  1.00  0.00           H
ATOM   1284  HD2 PRO A 670      45.120  58.060  58.770  1.00  0.00           H
ATOM   1285  CA  PRO A 670      43.470  57.890  61.190  1.00  0.00           C
ATOM   1286  HA  PRO A 670      43.670  58.780  61.760  1.00  0.00           H
ATOM   1287  CB  PRO A 670      42.660  58.210  59.880  1.00  0.00           C
ATOM   1288  HB1 PRO A 670      42.780  59.250  59.490  1.00  0.00           H
ATOM   1289  HB2 PRO A 670      41.570  58.160  60.050  1.00  0.00           H
ATOM   1290  CG  PRO A 670      43.190  57.180  58.820  1.00  0.00           C
ATOM   1291  HG1 PRO A 670      42.820  56.210  59.230  1.00  0.00           H
ATOM   1292  HG2 PRO A 670      42.880  57.270  57.760  1.00  0.00           H
ATOM   1293  C   PRO A 670      42.490  57.050  62.050  1.00  0.00           C
ATOM   1294  O   PRO A 670      41.910  57.540  63.020  1.00  0.00           O
ATOM   1295  N   VAL A 671      42.330  55.750  61.780  1.00  0.00           N
ATOM   1296  HN  VAL A 671      42.880  55.380  61.030  1.00  0.00           H
ATOM   1297  CA  VAL A 671      41.450  54.850  62.540  1.00  0.00           C
ATOM   1298  HA  VAL A 671      40.540  55.300  62.890  1.00  0.00           H
ATOM   1299  CB  VAL A 671      41.130  53.600  61.740  1.00  0.00           C
ATOM   1300  HB  VAL A 671      42.070  53.270  61.270  1.00  0.00           H
ATOM   1301  CG1 VAL A 671      40.330  52.550  62.520  1.00  0.00           C
ATOM   1302 HG11 VAL A 671      39.460  53.020  63.040  1.00  0.00           H
ATOM   1303 HG12 VAL A 671      40.930  51.920  63.200  1.00  0.00           H
ATOM   1304 HG13 VAL A 671      39.990  51.830  61.740  1.00  0.00           H
ATOM   1305  CG2 VAL A 671      40.110  54.040  60.680  1.00  0.00           C
ATOM   1306 HG21 VAL A 671      39.990  53.190  59.970  1.00  0.00           H
ATOM   1307 HG22 VAL A 671      40.510  54.920  60.120  1.00  0.00           H
ATOM   1308 HG23 VAL A 671      39.190  54.330  61.240  1.00  0.00           H
ATOM   1309  C   VAL A 671      42.010  54.500  63.870  1.00  0.00           C
ATOM   1310  O   VAL A 671      41.220  54.360  64.860  1.00  0.00           O
ATOM   1311  N   LEU A 672      43.380  54.460  64.100  1.00  0.00           N
ATOM   1312  HN  LEU A 672      44.100  54.610  63.420  1.00  0.00           H
ATOM   1313  CA  LEU A 672      43.830  54.270  65.440  1.00  0.00           C
ATOM   1314  HA  LEU A 672      43.460  53.350  65.870  1.00  0.00           H
ATOM   1315  CB  LEU A 672      45.360  54.160  65.440  1.00  0.00           C
ATOM   1316  HB1 LEU A 672      45.720  54.410  66.460  1.00  0.00           H
ATOM   1317  HB2 LEU A 672      45.660  54.970  64.740  1.00  0.00           H
ATOM   1318  CG  LEU A 672      45.970  52.790  65.000  1.00  0.00           C
ATOM   1319  HG  LEU A 672      45.370  52.380  64.160  1.00  0.00           H
ATOM   1320  CD1 LEU A 672      47.380  53.040  64.450  1.00  0.00           C
ATOM   1321 HD11 LEU A 672      47.370  53.650  63.520  1.00  0.00           H
ATOM   1322 HD12 LEU A 672      47.790  52.030  64.200  1.00  0.00           H
ATOM   1323 HD13 LEU A 672      48.000  53.580  65.200  1.00  0.00           H
ATOM   1324  CD2 LEU A 672      45.930  51.690  66.100  1.00  0.00           C
ATOM   1325 HD21 LEU A 672      46.580  51.920  66.980  1.00  0.00           H
ATOM   1326 HD22 LEU A 672      46.270  50.740  65.630  1.00  0.00           H
ATOM   1327 HD23 LEU A 672      44.880  51.510  66.400  1.00  0.00           H
ATOM   1328  C   LEU A 672      43.570  55.530  66.320  1.00  0.00           C
ATOM   1329  O   LEU A 672      43.230  55.450  67.460  1.00  0.00           O
ATOM   1330  N   VAL A 673      43.690  56.800  65.800  1.00  0.00           N
ATOM   1331  HN  VAL A 673      44.050  56.970  64.890  1.00  0.00           H
ATOM   1332  CA  VAL A 673      43.220  57.880  66.440  1.00  0.00           C
ATOM   1333  HA  VAL A 673      43.730  58.030  67.380  1.00  0.00           H
ATOM   1334  CB  VAL A 673      43.640  59.150  65.650  1.00  0.00           C
ATOM   1335  HB  VAL A 673      43.270  58.980  64.620  1.00  0.00           H
ATOM   1336  CG1 VAL A 673      43.100  60.390  66.350  1.00  0.00           C
ATOM   1337 HG11 VAL A 673      43.370  60.400  67.420  1.00  0.00           H
ATOM   1338 HG12 VAL A 673      42.000  60.430  66.160  1.00  0.00           H
ATOM   1339 HG13 VAL A 673      43.510  61.260  65.800  1.00  0.00           H
ATOM   1340  CG2 VAL A 673      45.210  59.250  65.550  1.00  0.00           C
ATOM   1341 HG21 VAL A 673      45.580  58.410  64.910  1.00  0.00           H
ATOM   1342 HG22 VAL A 673      45.520  59.020  66.600  1.00  0.00           H
ATOM   1343 HG23 VAL A 673      45.490  60.250  65.170  1.00  0.00           H
ATOM   1344  C   VAL A 673      41.720  57.870  66.790  1.00  0.00           C
ATOM   1345  O   VAL A 673      41.350  58.180  67.950  1.00  0.00           O
ATOM   1346  N   PHE A 674      40.910  57.390  65.850  1.00  0.00           N
ATOM   1347  HN  PHE A 674      41.240  57.080  64.970  1.00  0.00           H
ATOM   1348  CA  PHE A 674      39.450  57.400  66.020  1.00  0.00           C
ATOM   1349  HA  PHE A 674      39.230  58.410  66.340  1.00  0.00           H
ATOM   1350  CB  PHE A 674      38.780  57.070  64.650  1.00  0.00           C
ATOM   1351  HB1 PHE A 674      39.110  56.060  64.320  1.00  0.00           H
ATOM   1352  HB2 PHE A 674      39.110  57.710  63.800  1.00  0.00           H
ATOM   1353  CG  PHE A 674      37.360  57.210  64.870  1.00  0.00           C
ATOM   1354  CD1 PHE A 674      36.680  58.460  64.920  1.00  0.00           C
ATOM   1355  HD1 PHE A 674      37.260  59.370  64.810  1.00  0.00           H
ATOM   1356  CE1 PHE A 674      35.290  58.510  65.250  1.00  0.00           C
ATOM   1357  HE1 PHE A 674      34.710  59.420  65.300  1.00  0.00           H
ATOM   1358  CZ  PHE A 674      34.550  57.310  65.310  1.00  0.00           C
ATOM   1359  HZ  PHE A 674      33.490  57.300  65.520  1.00  0.00           H
ATOM   1360  CD2 PHE A 674      36.610  56.100  65.010  1.00  0.00           C
ATOM   1361  HD2 PHE A 674      37.150  55.160  64.990  1.00  0.00           H
ATOM   1362  CE2 PHE A 674      35.230  56.070  65.250  1.00  0.00           C
ATOM   1363  HE2 PHE A 674      34.670  55.150  65.240  1.00  0.00           H
ATOM   1364  C   PHE A 674      39.060  56.420  67.130  1.00  0.00           C
ATOM   1365  O   PHE A 674      38.080  56.820  67.790  1.00  0.00           O
ATOM   1366  N   GLU A 675      39.740  55.290  67.340  1.00  0.00           N
ATOM   1367  HN  GLU A 675      40.300  54.910  66.610  1.00  0.00           H
ATOM   1368  CA  GLU A 675      39.490  54.390  68.500  1.00  0.00           C
ATOM   1369  HA  GLU A 675      38.430  54.160  68.530  1.00  0.00           H
ATOM   1370  CB  GLU A 675      40.410  53.110  68.320  1.00  0.00           C
ATOM   1371  HB1 GLU A 675      40.650  52.710  69.330  1.00  0.00           H
ATOM   1372  HB2 GLU A 675      41.400  53.470  67.950  1.00  0.00           H
ATOM   1373  CG  GLU A 675      39.900  52.110  67.260  1.00  0.00           C
ATOM   1374  HG1 GLU A 675      40.640  51.280  67.270  1.00  0.00           H
ATOM   1375  HG2 GLU A 675      39.710  52.480  66.230  1.00  0.00           H
ATOM   1376  CD  GLU A 675      38.610  51.330  67.580  1.00  0.00           C
ATOM   1377  OE1 GLU A 675      38.420  50.410  66.690  1.00  0.00           O
ATOM   1378  OE2 GLU A 675      37.810  51.790  68.460  1.00  0.00           O
ATOM   1379  C   GLU A 675      39.740  55.000  69.850  1.00  0.00           C
ATOM   1380  O   GLU A 675      38.970  54.940  70.840  1.00  0.00           O
ATOM   1381  N   LYS A 676      40.860  55.760  69.910  1.00  0.00           N
ATOM   1382  HN  LYS A 676      41.400  55.820  69.070  1.00  0.00           H
ATOM   1383  CA  LYS A 676      41.310  56.450  71.140  1.00  0.00           C
ATOM   1384  HA  LYS A 676      41.220  55.760  71.970  1.00  0.00           H
ATOM   1385  CB  LYS A 676      42.770  56.950  70.990  1.00  0.00           C
ATOM   1386  HB1 LYS A 676      42.970  57.450  71.950  1.00  0.00           H
ATOM   1387  HB2 LYS A 676      42.670  57.680  70.160  1.00  0.00           H
ATOM   1388  CG  LYS A 676      43.780  55.840  70.820  1.00  0.00           C
ATOM   1389  HG1 LYS A 676      43.310  55.110  70.130  1.00  0.00           H
ATOM   1390  HG2 LYS A 676      43.890  55.320  71.790  1.00  0.00           H
ATOM   1391  CD  LYS A 676      45.200  56.220  70.390  1.00  0.00           C
ATOM   1392  HD1 LYS A 676      45.130  56.470  69.310  1.00  0.00           H
ATOM   1393  HD2 LYS A 676      45.780  55.290  70.520  1.00  0.00           H
ATOM   1394  CE  LYS A 676      45.770  57.280  71.380  1.00  0.00           C
ATOM   1395  HE1 LYS A 676      46.020  56.840  72.360  1.00  0.00           H
ATOM   1396  HE2 LYS A 676      45.050  58.130  71.450  1.00  0.00           H
ATOM   1397  NZ  LYS A 676      47.150  57.790  70.920  1.00  0.00           N
ATOM   1398  HZ1 LYS A 676      47.150  58.830  70.950  1.00  0.00           H
ATOM   1399  HZ2 LYS A 676      47.380  57.500  69.940  1.00  0.00           H
ATOM   1400  HZ3 LYS A 676      47.960  57.550  71.520  1.00  0.00           H
ATOM   1401  C   LYS A 676      40.310  57.620  71.400  1.00  0.00           C
ATOM   1402  O   LYS A 676      39.830  57.770  72.550  1.00  0.00           O
ATOM   1403  N   ILE A 677      39.910  58.380  70.350  1.00  0.00           N
ATOM   1404  HN  ILE A 677      40.390  58.340  69.470  1.00  0.00           H
ATOM   1405  CA  ILE A 677      38.860  59.320  70.430  1.00  0.00           C
ATOM   1406  HA  ILE A 677      39.190  59.980  71.210  1.00  0.00           H
ATOM   1407  CB  ILE A 677      38.770  60.150  69.080  1.00  0.00           C
ATOM   1408  HB  ILE A 677      38.780  59.450  68.210  1.00  0.00           H
ATOM   1409  CG2 ILE A 677      37.410  60.890  69.060  1.00  0.00           C
ATOM   1410 HG21 ILE A 677      37.450  61.610  68.220  1.00  0.00           H
ATOM   1411 HG22 ILE A 677      37.340  61.610  69.900  1.00  0.00           H
ATOM   1412 HG23 ILE A 677      36.520  60.280  68.780  1.00  0.00           H
ATOM   1413  CG1 ILE A 677      39.930  61.130  68.740  1.00  0.00           C
ATOM   1414 HG11 ILE A 677      39.780  61.520  67.710  1.00  0.00           H
ATOM   1415 HG12 ILE A 677      40.900  60.580  68.640  1.00  0.00           H
ATOM   1416  CD  ILE A 677      40.330  62.280  69.630  1.00  0.00           C
ATOM   1417  HD1 ILE A 677      39.430  62.850  69.970  1.00  0.00           H
ATOM   1418  HD2 ILE A 677      41.030  62.960  69.120  1.00  0.00           H
ATOM   1419  HD3 ILE A 677      40.740  61.920  70.590  1.00  0.00           H
ATOM   1420  C   ILE A 677      37.450  58.830  70.840  1.00  0.00           C
ATOM   1421  O   ILE A 677      36.860  59.450  71.780  1.00  0.00           O
ATOM   1422  N   LEU A 678      36.850  57.770  70.230  1.00  0.00           N
ATOM   1423  HN  LEU A 678      37.250  57.350  69.410  1.00  0.00           H
ATOM   1424  CA  LEU A 678      35.600  57.080  70.660  1.00  0.00           C
ATOM   1425  HA  LEU A 678      34.830  57.810  70.790  1.00  0.00           H
ATOM   1426  CB  LEU A 678      35.180  55.980  69.680  1.00  0.00           C
ATOM   1427  HB1 LEU A 678      35.910  55.150  69.610  1.00  0.00           H
ATOM   1428  HB2 LEU A 678      35.150  56.570  68.740  1.00  0.00           H
ATOM   1429  CG  LEU A 678      33.750  55.430  69.860  1.00  0.00           C
ATOM   1430  HG  LEU A 678      33.740  54.970  70.870  1.00  0.00           H
ATOM   1431  CD1 LEU A 678      32.690  56.570  69.830  1.00  0.00           C
ATOM   1432 HD11 LEU A 678      32.630  57.130  68.890  1.00  0.00           H
ATOM   1433 HD12 LEU A 678      32.900  57.250  70.690  1.00  0.00           H
ATOM   1434 HD13 LEU A 678      31.680  56.120  69.960  1.00  0.00           H
ATOM   1435  CD2 LEU A 678      33.420  54.310  68.850  1.00  0.00           C
ATOM   1436 HD21 LEU A 678      33.410  54.820  67.860  1.00  0.00           H
ATOM   1437 HD22 LEU A 678      32.420  53.910  69.120  1.00  0.00           H
ATOM   1438 HD23 LEU A 678      34.220  53.530  68.870  1.00  0.00           H
ATOM   1439  C   LEU A 678      35.610  56.520  72.100  1.00  0.00           C
ATOM   1440  O   LEU A 678      34.690  56.750  72.840  1.00  0.00           O
ATOM   1441  N   TYR A 679      36.740  55.920  72.530  1.00  0.00           N
ATOM   1442  HN  TYR A 679      37.430  55.590  71.870  1.00  0.00           H
ATOM   1443  CA  TYR A 679      36.960  55.680  73.920  1.00  0.00           C
ATOM   1444  HA  TYR A 679      36.140  55.100  74.290  1.00  0.00           H
ATOM   1445  CB  TYR A 679      38.300  54.860  73.940  1.00  0.00           C
ATOM   1446  HB1 TYR A 679      39.170  55.490  73.700  1.00  0.00           H
ATOM   1447  HB2 TYR A 679      38.260  54.170  73.070  1.00  0.00           H
ATOM   1448  CG  TYR A 679      38.500  54.090  75.250  1.00  0.00           C
ATOM   1449  CD1 TYR A 679      38.980  54.690  76.400  1.00  0.00           C
ATOM   1450  HD1 TYR A 679      39.290  55.720  76.350  1.00  0.00           H
ATOM   1451  CE1 TYR A 679      39.190  53.960  77.620  1.00  0.00           C
ATOM   1452  HE1 TYR A 679      39.530  54.410  78.540  1.00  0.00           H
ATOM   1453  CZ  TYR A 679      38.870  52.600  77.580  1.00  0.00           C
ATOM   1454  OH  TYR A 679      38.990  51.820  78.700  1.00  0.00           O
ATOM   1455  HH  TYR A 679      39.690  52.250  79.200  1.00  0.00           H
ATOM   1456  CD2 TYR A 679      38.340  52.740  75.230  1.00  0.00           C
ATOM   1457  HD2 TYR A 679      38.030  52.330  74.270  1.00  0.00           H
ATOM   1458  CE2 TYR A 679      38.400  52.040  76.440  1.00  0.00           C
ATOM   1459  HE2 TYR A 679      38.180  50.980  76.380  1.00  0.00           H
ATOM   1460  C   TYR A 679      37.130  56.850  74.770  1.00  0.00           C
ATOM   1461  O   TYR A 679      36.530  56.810  75.880  1.00  0.00           O
ATOM   1462  N   LYS A 680      37.890  57.930  74.370  1.00  0.00           N
ATOM   1463  HN  LYS A 680      38.310  58.060  73.480  1.00  0.00           H
ATOM   1464  CA  LYS A 680      37.920  59.050  75.310  1.00  0.00           C
ATOM   1465  HA  LYS A 680      38.260  58.670  76.260  1.00  0.00           H
ATOM   1466  CB  LYS A 680      39.050  60.000  74.940  1.00  0.00           C
ATOM   1467  HB1 LYS A 680      38.810  60.880  75.580  1.00  0.00           H
ATOM   1468  HB2 LYS A 680      39.150  60.360  73.890  1.00  0.00           H
ATOM   1469  CG  LYS A 680      40.410  59.420  75.380  1.00  0.00           C
ATOM   1470  HG1 LYS A 680      40.520  58.370  75.050  1.00  0.00           H
ATOM   1471  HG2 LYS A 680      40.390  59.420  76.490  1.00  0.00           H
ATOM   1472  CD  LYS A 680      41.610  60.220  75.010  1.00  0.00           C
ATOM   1473  HD1 LYS A 680      42.450  59.930  75.660  1.00  0.00           H
ATOM   1474  HD2 LYS A 680      41.480  61.280  75.320  1.00  0.00           H
ATOM   1475  CE  LYS A 680      41.920  60.130  73.520  1.00  0.00           C
ATOM   1476  HE1 LYS A 680      41.170  60.630  72.890  1.00  0.00           H
ATOM   1477  HE2 LYS A 680      42.110  59.120  73.080  1.00  0.00           H
ATOM   1478  NZ  LYS A 680      43.080  60.980  73.190  1.00  0.00           N
ATOM   1479  HZ1 LYS A 680      43.880  60.570  73.710  1.00  0.00           H
ATOM   1480  HZ2 LYS A 680      42.930  61.980  73.420  1.00  0.00           H
ATOM   1481  HZ3 LYS A 680      43.450  60.880  72.220  1.00  0.00           H
ATOM   1482  C   LYS A 680      36.540  59.690  75.520  1.00  0.00           C
ATOM   1483  O   LYS A 680      36.190  60.190  76.560  1.00  0.00           O
ATOM   1484  N   PHE A 681      35.790  59.670  74.420  1.00  0.00           N
ATOM   1485  HN  PHE A 681      36.050  59.340  73.510  1.00  0.00           H
ATOM   1486  CA  PHE A 681      34.370  60.100  74.480  1.00  0.00           C
ATOM   1487  HA  PHE A 681      34.280  61.020  75.030  1.00  0.00           H
ATOM   1488  CB  PHE A 681      33.860  60.100  72.970  1.00  0.00           C
ATOM   1489  HB1 PHE A 681      33.760  59.090  72.540  1.00  0.00           H
ATOM   1490  HB2 PHE A 681      34.580  60.640  72.320  1.00  0.00           H
ATOM   1491  CG  PHE A 681      32.580  60.770  72.950  1.00  0.00           C
ATOM   1492  CD1 PHE A 681      31.380  60.120  73.240  1.00  0.00           C
ATOM   1493  HD1 PHE A 681      31.230  59.050  73.240  1.00  0.00           H
ATOM   1494  CE1 PHE A 681      30.180  60.770  73.280  1.00  0.00           C
ATOM   1495  HE1 PHE A 681      29.260  60.280  73.570  1.00  0.00           H
ATOM   1496  CZ  PHE A 681      30.240  62.160  73.180  1.00  0.00           C
ATOM   1497  HZ  PHE A 681      29.290  62.670  73.060  1.00  0.00           H
ATOM   1498  CD2 PHE A 681      32.590  62.180  72.690  1.00  0.00           C
ATOM   1499  HD2 PHE A 681      33.510  62.740  72.650  1.00  0.00           H
ATOM   1500  CE2 PHE A 681      31.390  62.820  72.800  1.00  0.00           C
ATOM   1501  HE2 PHE A 681      31.380  63.890  72.670  1.00  0.00           H
ATOM   1502  C   PHE A 681      33.580  59.130  75.330  1.00  0.00           C
ATOM   1503  O   PHE A 681      32.960  59.510  76.310  1.00  0.00           O
ATOM   1504  N   CYS A 682      33.680  57.830  75.130  1.00  0.00           N
ATOM   1505  HN  CYS A 682      34.190  57.540  74.330  1.00  0.00           H
ATOM   1506  CA  CYS A 682      33.030  56.830  75.950  1.00  0.00           C
ATOM   1507  HA  CYS A 682      31.970  57.010  76.050  1.00  0.00           H
ATOM   1508  CB  CYS A 682      33.120  55.360  75.370  1.00  0.00           C
ATOM   1509  HB1 CYS A 682      32.540  54.800  76.130  1.00  0.00           H
ATOM   1510  HB2 CYS A 682      34.190  55.080  75.250  1.00  0.00           H
ATOM   1511  SG  CYS A 682      32.140  55.180  73.820  1.00  0.00           S
ATOM   1512  HG1 CYS A 682      33.040  55.980  73.260  1.00  0.00           H
ATOM   1513  C   CYS A 682      33.460  56.940  77.480  1.00  0.00           C
ATOM   1514  O   CYS A 682      32.590  56.790  78.350  1.00  0.00           O
ATOM   1515  N   ARG A 683      34.730  57.250  77.870  1.00  0.00           N
ATOM   1516  HN  ARG A 683      35.450  57.320  77.190  1.00  0.00           H
ATOM   1517  CA  ARG A 683      35.170  57.600  79.210  1.00  0.00           C
ATOM   1518  HA  ARG A 683      34.830  56.830  79.890  1.00  0.00           H
ATOM   1519  CB  ARG A 683      36.740  57.770  79.240  1.00  0.00           C
ATOM   1520  HB1 ARG A 683      37.050  58.350  78.340  1.00  0.00           H
ATOM   1521  HB2 ARG A 683      37.180  56.750  79.120  1.00  0.00           H
ATOM   1522  CG  ARG A 683      37.270  58.510  80.490  1.00  0.00           C
ATOM   1523  HG1 ARG A 683      36.830  59.500  80.710  1.00  0.00           H
ATOM   1524  HG2 ARG A 683      38.380  58.590  80.450  1.00  0.00           H
ATOM   1525  CD  ARG A 683      37.080  57.700  81.780  1.00  0.00           C
ATOM   1526  HD1 ARG A 683      36.000  57.630  82.060  1.00  0.00           H
ATOM   1527  HD2 ARG A 683      37.800  58.230  82.430  1.00  0.00           H
ATOM   1528  NE  ARG A 683      37.700  56.360  81.510  1.00  0.00           N
ATOM   1529  HE  ARG A 683      38.490  56.300  80.900  1.00  0.00           H
ATOM   1530  CZ  ARG A 683      37.010  55.200  81.530  1.00  0.00           C
ATOM   1531  NH1 ARG A 683      35.810  55.190  82.080  1.00  0.00           N
ATOM   1532 HH11 ARG A 683      35.790  55.820  82.860  1.00  0.00           H
ATOM   1533 HH12 ARG A 683      35.340  54.310  82.190  1.00  0.00           H
ATOM   1534  NH2 ARG A 683      37.370  54.160  80.810  1.00  0.00           N
ATOM   1535 HH21 ARG A 683      38.320  54.150  80.490  1.00  0.00           H
ATOM   1536 HH22 ARG A 683      36.920  53.270  80.940  1.00  0.00           H
ATOM   1537  C   ARG A 683      34.450  58.790  79.780  1.00  0.00           C
ATOM   1538  O   ARG A 683      33.880  58.870  80.890  1.00  0.00           O
ATOM   1539  N   ASP A 684      34.290  59.870  78.940  1.00  0.00           N
ATOM   1540  HN  ASP A 684      34.760  59.790  78.060  1.00  0.00           H
ATOM   1541  CA  ASP A 684      33.680  61.170  79.300  1.00  0.00           C
ATOM   1542  HA  ASP A 684      33.960  61.430  80.310  1.00  0.00           H
ATOM   1543  CB  ASP A 684      34.060  62.300  78.320  1.00  0.00           C
ATOM   1544  HB1 ASP A 684      33.310  63.120  78.310  1.00  0.00           H
ATOM   1545  HB2 ASP A 684      33.950  61.840  77.310  1.00  0.00           H
ATOM   1546  CG  ASP A 684      35.510  62.750  78.600  1.00  0.00           C
ATOM   1547  OD1 ASP A 684      36.010  62.470  79.680  1.00  0.00           O
ATOM   1548  OD2 ASP A 684      36.010  63.600  77.810  1.00  0.00           O
ATOM   1549  C   ASP A 684      32.190  60.940  79.540  1.00  0.00           C
ATOM   1550  O   ASP A 684      31.620  61.460  80.490  1.00  0.00           O
ATOM   1551  N   TYR A 685      31.460  60.200  78.660  1.00  0.00           N
ATOM   1552  HN  TYR A 685      31.960  59.770  77.900  1.00  0.00           H
ATOM   1553  CA  TYR A 685      30.010  60.280  78.670  1.00  0.00           C
ATOM   1554  HA  TYR A 685      29.620  60.940  79.420  1.00  0.00           H
ATOM   1555  CB  TYR A 685      29.470  60.760  77.180  1.00  0.00           C
ATOM   1556  HB1 TYR A 685      28.420  60.400  77.080  1.00  0.00           H
ATOM   1557  HB2 TYR A 685      30.020  60.250  76.360  1.00  0.00           H
ATOM   1558  CG  TYR A 685      29.530  62.220  77.120  1.00  0.00           C
ATOM   1559  CD1 TYR A 685      28.450  62.950  77.580  1.00  0.00           C
ATOM   1560  HD1 TYR A 685      27.770  62.390  78.200  1.00  0.00           H
ATOM   1561  CE1 TYR A 685      28.240  64.330  77.400  1.00  0.00           C
ATOM   1562  HE1 TYR A 685      27.370  64.850  77.780  1.00  0.00           H
ATOM   1563  CZ  TYR A 685      29.160  64.920  76.540  1.00  0.00           C
ATOM   1564  OH  TYR A 685      28.890  66.310  76.290  1.00  0.00           O
ATOM   1565  HH  TYR A 685      27.970  66.460  76.060  1.00  0.00           H
ATOM   1566  CD2 TYR A 685      30.350  62.800  76.260  1.00  0.00           C
ATOM   1567  HD2 TYR A 685      31.120  62.230  75.750  1.00  0.00           H
ATOM   1568  CE2 TYR A 685      30.240  64.190  75.950  1.00  0.00           C
ATOM   1569  HE2 TYR A 685      31.050  64.670  75.420  1.00  0.00           H
ATOM   1570  C   TYR A 685      29.410  58.950  79.150  1.00  0.00           C
ATOM   1571  O   TYR A 685      28.170  58.710  79.030  1.00  0.00           O
ATOM   1572  N   GLN A 686      30.260  58.050  79.710  1.00  0.00           N
ATOM   1573  HN  GLN A 686      31.230  58.270  79.730  1.00  0.00           H
ATOM   1574  CA  GLN A 686      29.920  56.830  80.390  1.00  0.00           C
ATOM   1575  HA  GLN A 686      30.860  56.350  80.660  1.00  0.00           H
ATOM   1576  CB  GLN A 686      29.080  56.980  81.660  1.00  0.00           C
ATOM   1577  HB1 GLN A 686      28.650  56.040  82.060  1.00  0.00           H
ATOM   1578  HB2 GLN A 686      28.190  57.570  81.350  1.00  0.00           H
ATOM   1579  CG  GLN A 686      29.860  57.680  82.890  1.00  0.00           C
ATOM   1580  HG1 GLN A 686      30.770  57.200  83.300  1.00  0.00           H
ATOM   1581  HG2 GLN A 686      28.970  57.710  83.550  1.00  0.00           H
ATOM   1582  CD  GLN A 686      30.210  59.070  82.560  1.00  0.00           C
ATOM   1583  OE1 GLN A 686      29.250  59.890  82.560  1.00  0.00           O
ATOM   1584  NE2 GLN A 686      31.490  59.440  82.400  1.00  0.00           N
ATOM   1585 HE21 GLN A 686      31.750  60.390  82.240  1.00  0.00           H
ATOM   1586 HE22 GLN A 686      32.250  58.800  82.440  1.00  0.00           H
ATOM   1587  C   GLN A 686      29.380  55.730  79.560  1.00  0.00           C
ATOM   1588  O   GLN A 686      28.850  54.700  80.010  1.00  0.00           O
ATOM   1589  N   LEU A 687      29.620  55.900  78.300  1.00  0.00           N
ATOM   1590  HN  LEU A 687      30.230  56.600  77.940  1.00  0.00           H
ATOM   1591  CA  LEU A 687      29.070  55.060  77.290  1.00  0.00           C
ATOM   1592  HA  LEU A 687      28.040  54.810  77.520  1.00  0.00           H
ATOM   1593  CB  LEU A 687      28.940  55.790  75.950  1.00  0.00           C
ATOM   1594  HB1 LEU A 687      28.690  55.130  75.090  1.00  0.00           H
ATOM   1595  HB2 LEU A 687      29.960  56.190  75.740  1.00  0.00           H
ATOM   1596  CG  LEU A 687      27.830  56.880  75.970  1.00  0.00           C
ATOM   1597  HG  LEU A 687      28.150  57.520  76.820  1.00  0.00           H
ATOM   1598  CD1 LEU A 687      27.930  57.790  74.770  1.00  0.00           C
ATOM   1599 HD11 LEU A 687      27.840  57.250  73.800  1.00  0.00           H
ATOM   1600 HD12 LEU A 687      28.990  58.130  74.690  1.00  0.00           H
ATOM   1601 HD13 LEU A 687      27.250  58.660  74.850  1.00  0.00           H
ATOM   1602  CD2 LEU A 687      26.440  56.410  76.140  1.00  0.00           C
ATOM   1603 HD21 LEU A 687      26.280  55.980  77.160  1.00  0.00           H
ATOM   1604 HD22 LEU A 687      26.200  55.700  75.330  1.00  0.00           H
ATOM   1605 HD23 LEU A 687      25.720  57.260  76.150  1.00  0.00           H
ATOM   1606  C   LEU A 687      29.670  53.640  77.090  1.00  0.00           C
ATOM   1607  O   LEU A 687      30.850  53.400  77.310  1.00  0.00           O
ATOM   1608  N   SER A 688      29.050  52.590  76.670  1.00  0.00           N
ATOM   1609  HN  SER A 688      28.080  52.610  76.420  1.00  0.00           H
ATOM   1610  CA  SER A 688      29.700  51.250  76.480  1.00  0.00           C
ATOM   1611  HA  SER A 688      30.410  50.980  77.250  1.00  0.00           H
ATOM   1612  CB  SER A 688      28.650  50.090  76.500  1.00  0.00           C
ATOM   1613  HB1 SER A 688      27.860  50.250  75.740  1.00  0.00           H
ATOM   1614  HB2 SER A 688      28.160  50.110  77.490  1.00  0.00           H
ATOM   1615  OG  SER A 688      29.350  48.820  76.280  1.00  0.00           O
ATOM   1616  HG1 SER A 688      28.770  48.120  76.590  1.00  0.00           H
ATOM   1617  C   SER A 688      30.360  51.190  75.110  1.00  0.00           C
ATOM   1618  O   SER A 688      29.770  51.140  74.090  1.00  0.00           O
ATOM   1619  N   TYR A 689      31.730  51.510  75.160  1.00  0.00           N
ATOM   1620  HN  TYR A 689      32.060  51.820  76.050  1.00  0.00           H
ATOM   1621  CA  TYR A 689      32.630  51.570  74.010  1.00  0.00           C
ATOM   1622  HA  TYR A 689      32.250  52.420  73.450  1.00  0.00           H
ATOM   1623  CB  TYR A 689      34.080  51.730  74.490  1.00  0.00           C
ATOM   1624  HB1 TYR A 689      34.160  51.060  75.380  1.00  0.00           H
ATOM   1625  HB2 TYR A 689      34.090  52.790  74.830  1.00  0.00           H
ATOM   1626  CG  TYR A 689      35.050  51.560  73.520  1.00  0.00           C
ATOM   1627  CD1 TYR A 689      35.160  52.250  72.330  1.00  0.00           C
ATOM   1628  HD1 TYR A 689      34.400  52.960  72.040  1.00  0.00           H
ATOM   1629  CE1 TYR A 689      36.230  52.060  71.440  1.00  0.00           C
ATOM   1630  HE1 TYR A 689      36.310  52.680  70.570  1.00  0.00           H
ATOM   1631  CZ  TYR A 689      37.170  51.090  71.680  1.00  0.00           C
ATOM   1632  OH  TYR A 689      38.280  50.920  70.790  1.00  0.00           O
ATOM   1633  HH  TYR A 689      38.060  51.140  69.880  1.00  0.00           H
ATOM   1634  CD2 TYR A 689      36.030  50.590  73.760  1.00  0.00           C
ATOM   1635  HD2 TYR A 689      35.980  49.980  74.650  1.00  0.00           H
ATOM   1636  CE2 TYR A 689      37.090  50.380  72.920  1.00  0.00           C
ATOM   1637  HE2 TYR A 689      37.910  49.740  73.210  1.00  0.00           H
ATOM   1638  C   TYR A 689      32.470  50.430  73.070  1.00  0.00           C
ATOM   1639  O   TYR A 689      32.150  50.640  71.890  1.00  0.00           O
ATOM   1640  N   LEU A 690      32.680  49.160  73.470  1.00  0.00           N
ATOM   1641  HN  LEU A 690      33.080  48.910  74.350  1.00  0.00           H
ATOM   1642  CA  LEU A 690      32.730  47.990  72.600  1.00  0.00           C
ATOM   1643  HA  LEU A 690      33.410  48.340  71.830  1.00  0.00           H
ATOM   1644  CB  LEU A 690      33.350  46.730  73.320  1.00  0.00           C
ATOM   1645  HB1 LEU A 690      33.310  45.850  72.640  1.00  0.00           H
ATOM   1646  HB2 LEU A 690      32.730  46.320  74.150  1.00  0.00           H
ATOM   1647  CG  LEU A 690      34.830  46.890  73.730  1.00  0.00           C
ATOM   1648  HG  LEU A 690      34.920  47.830  74.320  1.00  0.00           H
ATOM   1649  CD1 LEU A 690      35.420  45.780  74.690  1.00  0.00           C
ATOM   1650 HD11 LEU A 690      35.540  44.860  74.080  1.00  0.00           H
ATOM   1651 HD12 LEU A 690      34.670  45.630  75.490  1.00  0.00           H
ATOM   1652 HD13 LEU A 690      36.350  46.200  75.150  1.00  0.00           H
ATOM   1653  CD2 LEU A 690      35.770  46.990  72.520  1.00  0.00           C
ATOM   1654 HD21 LEU A 690      36.820  47.120  72.820  1.00  0.00           H
ATOM   1655 HD22 LEU A 690      35.590  47.810  71.790  1.00  0.00           H
ATOM   1656 HD23 LEU A 690      35.690  46.010  72.000  1.00  0.00           H
ATOM   1657  C   LEU A 690      31.360  47.720  71.970  1.00  0.00           C
ATOM   1658  O   LEU A 690      31.190  47.340  70.840  1.00  0.00           O
ATOM   1659  N   SER A 691      30.300  47.930  72.810  1.00  0.00           N
ATOM   1660  HN  SER A 691      30.510  48.200  73.750  1.00  0.00           H
ATOM   1661  CA  SER A 691      28.940  47.800  72.330  1.00  0.00           C
ATOM   1662  HA  SER A 691      28.790  46.880  71.790  1.00  0.00           H
ATOM   1663  CB  SER A 691      27.840  47.870  73.540  1.00  0.00           C
ATOM   1664  HB1 SER A 691      27.940  48.820  74.110  1.00  0.00           H
ATOM   1665  HB2 SER A 691      28.130  47.100  74.290  1.00  0.00           H
ATOM   1666  OG  SER A 691      26.440  47.700  73.170  1.00  0.00           O
ATOM   1667  HG1 SER A 691      26.270  46.760  73.230  1.00  0.00           H
ATOM   1668  C   SER A 691      28.540  48.830  71.310  1.00  0.00           C
ATOM   1669  O   SER A 691      28.010  48.510  70.220  1.00  0.00           O
ATOM   1670  N   LEU A 692      28.920  50.170  71.560  1.00  0.00           N
ATOM   1671  HN  LEU A 692      29.420  50.280  72.400  1.00  0.00           H
ATOM   1672  CA  LEU A 692      28.520  51.160  70.650  1.00  0.00           C
ATOM   1673  HA  LEU A 692      27.470  51.240  70.430  1.00  0.00           H
ATOM   1674  CB  LEU A 692      28.730  52.550  71.360  1.00  0.00           C
ATOM   1675  HB1 LEU A 692      29.820  52.590  71.570  1.00  0.00           H
ATOM   1676  HB2 LEU A 692      28.170  52.510  72.310  1.00  0.00           H
ATOM   1677  CG  LEU A 692      28.310  53.860  70.620  1.00  0.00           C
ATOM   1678  HG  LEU A 692      28.620  53.770  69.560  1.00  0.00           H
ATOM   1679  CD1 LEU A 692      26.780  54.100  70.740  1.00  0.00           C
ATOM   1680 HD11 LEU A 692      26.200  53.430  70.070  1.00  0.00           H
ATOM   1681 HD12 LEU A 692      26.450  55.150  70.580  1.00  0.00           H
ATOM   1682 HD13 LEU A 692      26.430  54.010  71.800  1.00  0.00           H
ATOM   1683  CD2 LEU A 692      29.120  55.080  71.130  1.00  0.00           C
ATOM   1684 HD21 LEU A 692      30.200  54.910  70.930  1.00  0.00           H
ATOM   1685 HD22 LEU A 692      29.010  55.000  72.230  1.00  0.00           H
ATOM   1686 HD23 LEU A 692      28.960  56.090  70.690  1.00  0.00           H
ATOM   1687  C   LEU A 692      29.260  51.120  69.330  1.00  0.00           C
ATOM   1688  O   LEU A 692      28.750  51.380  68.260  1.00  0.00           O
ATOM   1689  N   ARG A 693      30.560  50.720  69.400  1.00  0.00           N
ATOM   1690  HN  ARG A 693      30.980  50.540  70.290  1.00  0.00           H
ATOM   1691  CA  ARG A 693      31.430  50.450  68.290  1.00  0.00           C
ATOM   1692  HA  ARG A 693      31.300  51.280  67.610  1.00  0.00           H
ATOM   1693  CB  ARG A 693      32.850  50.400  68.720  1.00  0.00           C
ATOM   1694  HB1 ARG A 693      32.940  49.510  69.370  1.00  0.00           H
ATOM   1695  HB2 ARG A 693      33.150  51.310  69.290  1.00  0.00           H
ATOM   1696  CG  ARG A 693      33.880  50.560  67.550  1.00  0.00           C
ATOM   1697  HG1 ARG A 693      33.960  51.640  67.310  1.00  0.00           H
ATOM   1698  HG2 ARG A 693      33.360  50.170  66.640  1.00  0.00           H
ATOM   1699  CD  ARG A 693      35.310  50.030  67.780  1.00  0.00           C
ATOM   1700  HD1 ARG A 693      35.720  50.500  68.700  1.00  0.00           H
ATOM   1701  HD2 ARG A 693      35.890  50.200  66.860  1.00  0.00           H
ATOM   1702  NE  ARG A 693      35.150  48.570  68.070  1.00  0.00           N
ATOM   1703  HE  ARG A 693      34.400  48.200  68.620  1.00  0.00           H
ATOM   1704  CZ  ARG A 693      36.080  47.700  67.710  1.00  0.00           C
ATOM   1705  NH1 ARG A 693      37.330  47.920  67.400  1.00  0.00           N
ATOM   1706 HH11 ARG A 693      37.750  48.810  67.210  1.00  0.00           H
ATOM   1707 HH12 ARG A 693      37.780  47.090  67.090  1.00  0.00           H
ATOM   1708  NH2 ARG A 693      35.570  46.470  67.620  1.00  0.00           N
ATOM   1709 HH21 ARG A 693      34.690  46.390  68.060  1.00  0.00           H
ATOM   1710 HH22 ARG A 693      36.120  45.770  67.140  1.00  0.00           H
ATOM   1711  C   ARG A 693      30.940  49.160  67.570  1.00  0.00           C
ATOM   1712  O   ARG A 693      31.000  49.040  66.360  1.00  0.00           O
ATOM   1713  N   THR A 694      30.280  48.230  68.320  1.00  0.00           N
ATOM   1714  HN  THR A 694      30.240  48.260  69.310  1.00  0.00           H
ATOM   1715  CA  THR A 694      29.670  47.060  67.620  1.00  0.00           C
ATOM   1716  HA  THR A 694      30.390  46.520  67.030  1.00  0.00           H
ATOM   1717  CB  THR A 694      28.990  46.030  68.480  1.00  0.00           C
ATOM   1718  HB  THR A 694      28.120  46.530  68.970  1.00  0.00           H
ATOM   1719  OG1 THR A 694      29.800  45.410  69.500  1.00  0.00           O
ATOM   1720  HG1 THR A 694      29.970  45.960  70.260  1.00  0.00           H
ATOM   1721  CG2 THR A 694      28.460  44.890  67.620  1.00  0.00           C
ATOM   1722 HG21 THR A 694      29.290  44.330  67.140  1.00  0.00           H
ATOM   1723 HG22 THR A 694      27.810  45.230  66.800  1.00  0.00           H
ATOM   1724 HG23 THR A 694      27.800  44.160  68.160  1.00  0.00           H
ATOM   1725  C   THR A 694      28.610  47.590  66.670  1.00  0.00           C
ATOM   1726  O   THR A 694      28.580  47.280  65.460  1.00  0.00           O
ATOM   1727  N   SER A 695      27.720  48.490  67.210  1.00  0.00           N
ATOM   1728  HN  SER A 695      27.700  48.860  68.140  1.00  0.00           H
ATOM   1729  CA  SER A 695      26.590  49.030  66.420  1.00  0.00           C
ATOM   1730  HA  SER A 695      26.060  48.160  66.080  1.00  0.00           H
ATOM   1731  CB  SER A 695      25.640  49.900  67.260  1.00  0.00           C
ATOM   1732  HB1 SER A 695      24.660  50.170  66.790  1.00  0.00           H
ATOM   1733  HB2 SER A 695      26.170  50.820  67.560  1.00  0.00           H
ATOM   1734  OG  SER A 695      25.350  49.250  68.520  1.00  0.00           O
ATOM   1735  HG1 SER A 695      24.610  48.670  68.270  1.00  0.00           H
ATOM   1736  C   SER A 695      27.050  49.770  65.240  1.00  0.00           C
ATOM   1737  O   SER A 695      26.640  49.620  64.090  1.00  0.00           O
ATOM   1738  N   ILE A 696      28.110  50.610  65.460  1.00  0.00           N
ATOM   1739  HN  ILE A 696      28.400  50.870  66.380  1.00  0.00           H
ATOM   1740  CA  ILE A 696      28.760  51.410  64.370  1.00  0.00           C
ATOM   1741  HA  ILE A 696      28.020  51.790  63.690  1.00  0.00           H
ATOM   1742  CB  ILE A 696      29.700  52.500  64.850  1.00  0.00           C
ATOM   1743  HB  ILE A 696      30.450  52.000  65.500  1.00  0.00           H
ATOM   1744  CG2 ILE A 696      30.600  53.050  63.760  1.00  0.00           C
ATOM   1745 HG21 ILE A 696      31.260  53.910  64.000  1.00  0.00           H
ATOM   1746 HG22 ILE A 696      29.900  53.340  62.940  1.00  0.00           H
ATOM   1747 HG23 ILE A 696      31.270  52.240  63.370  1.00  0.00           H
ATOM   1748  CG1 ILE A 696      28.950  53.590  65.670  1.00  0.00           C
ATOM   1749 HG11 ILE A 696      27.990  53.230  66.070  1.00  0.00           H
ATOM   1750 HG12 ILE A 696      28.570  54.330  64.930  1.00  0.00           H
ATOM   1751  CD  ILE A 696      29.790  54.300  66.740  1.00  0.00           C
ATOM   1752  HD1 ILE A 696      29.360  55.030  67.460  1.00  0.00           H
ATOM   1753  HD2 ILE A 696      30.600  54.840  66.210  1.00  0.00           H
ATOM   1754  HD3 ILE A 696      30.360  53.560  67.350  1.00  0.00           H
ATOM   1755  C   ILE A 696      29.500  50.480  63.350  1.00  0.00           C
ATOM   1756  O   ILE A 696      29.330  50.760  62.170  1.00  0.00           O
ATOM   1757  N   GLY A 697      30.200  49.400  63.650  1.00  0.00           N
ATOM   1758  HN  GLY A 697      30.420  49.130  64.570  1.00  0.00           H
ATOM   1759  CA  GLY A 697      30.680  48.450  62.630  1.00  0.00           C
ATOM   1760  HA1 GLY A 697      31.140  47.630  63.180  1.00  0.00           H
ATOM   1761  HA2 GLY A 697      31.290  48.960  61.900  1.00  0.00           H
ATOM   1762  C   GLY A 697      29.710  47.680  61.860  1.00  0.00           C
ATOM   1763  O   GLY A 697      29.870  47.370  60.660  1.00  0.00           O
ATOM   1764  N   LEU A 698      28.570  47.330  62.430  1.00  0.00           N
ATOM   1765  HN  LEU A 698      28.390  47.490  63.400  1.00  0.00           H
ATOM   1766  CA  LEU A 698      27.460  46.730  61.660  1.00  0.00           C
ATOM   1767  HA  LEU A 698      27.860  46.000  60.970  1.00  0.00           H
ATOM   1768  CB  LEU A 698      26.320  46.170  62.570  1.00  0.00           C
ATOM   1769  HB1 LEU A 698      25.560  45.660  61.930  1.00  0.00           H
ATOM   1770  HB2 LEU A 698      25.950  47.000  63.200  1.00  0.00           H
ATOM   1771  CG  LEU A 698      26.700  44.990  63.450  1.00  0.00           C
ATOM   1772  HG  LEU A 698      27.320  45.370  64.290  1.00  0.00           H
ATOM   1773  CD1 LEU A 698      25.450  44.250  63.990  1.00  0.00           C
ATOM   1774 HD11 LEU A 698      24.800  45.020  64.470  1.00  0.00           H
ATOM   1775 HD12 LEU A 698      25.770  43.360  64.560  1.00  0.00           H
ATOM   1776 HD13 LEU A 698      24.810  43.840  63.180  1.00  0.00           H
ATOM   1777  CD2 LEU A 698      27.580  43.980  62.720  1.00  0.00           C
ATOM   1778 HD21 LEU A 698      27.100  43.550  61.820  1.00  0.00           H
ATOM   1779 HD22 LEU A 698      28.030  43.170  63.350  1.00  0.00           H
ATOM   1780 HD23 LEU A 698      28.440  44.530  62.280  1.00  0.00           H
ATOM   1781  C   LEU A 698      26.800  47.820  60.710  1.00  0.00           C
ATOM   1782  O   LEU A 698      26.720  47.510  59.530  1.00  0.00           O
ATOM   1783  N   TRP A 699      26.570  49.060  61.200  1.00  0.00           N
ATOM   1784  HN  TRP A 699      26.720  49.130  62.190  1.00  0.00           H
ATOM   1785  CA  TRP A 699      26.170  50.170  60.360  1.00  0.00           C
ATOM   1786  HA  TRP A 699      25.280  49.840  59.860  1.00  0.00           H
ATOM   1787  CB  TRP A 699      25.850  51.310  61.340  1.00  0.00           C
ATOM   1788  HB1 TRP A 699      25.340  52.090  60.730  1.00  0.00           H
ATOM   1789  HB2 TRP A 699      26.790  51.720  61.750  1.00  0.00           H
ATOM   1790  CG  TRP A 699      24.880  51.170  62.470  1.00  0.00           C
ATOM   1791  CD1 TRP A 699      23.740  50.380  62.500  1.00  0.00           C
ATOM   1792  HD1 TRP A 699      23.490  49.630  61.770  1.00  0.00           H
ATOM   1793  NE1 TRP A 699      23.110  50.600  63.740  1.00  0.00           N
ATOM   1794  HE1 TRP A 699      22.410  50.120  64.210  1.00  0.00           H
ATOM   1795  CE2 TRP A 699      23.740  51.580  64.380  1.00  0.00           C
ATOM   1796  CD2 TRP A 699      24.860  52.010  63.640  1.00  0.00           C
ATOM   1797  CE3 TRP A 699      25.730  52.900  64.200  1.00  0.00           C
ATOM   1798  HE3 TRP A 699      26.600  53.170  63.610  1.00  0.00           H
ATOM   1799  CZ3 TRP A 699      25.310  53.640  65.300  1.00  0.00           C
ATOM   1800  HZ3 TRP A 699      25.860  54.530  65.540  1.00  0.00           H
ATOM   1801  CZ2 TRP A 699      23.410  52.160  65.590  1.00  0.00           C
ATOM   1802  HZ2 TRP A 699      22.590  51.840  66.220  1.00  0.00           H
ATOM   1803  CH2 TRP A 699      24.160  53.290  65.970  1.00  0.00           C
ATOM   1804  HH2 TRP A 699      23.970  53.910  66.840  1.00  0.00           H
ATOM   1805  C   TRP A 699      27.220  50.690  59.270  1.00  0.00           C
ATOM   1806  O   TRP A 699      26.750  50.990  58.200  1.00  0.00           O
ATOM   1807  N   THR A 700      28.540  50.600  59.540  1.00  0.00           N
ATOM   1808  HN  THR A 700      28.840  50.460  60.480  1.00  0.00           H
ATOM   1809  CA  THR A 700      29.620  50.780  58.630  1.00  0.00           C
ATOM   1810  HA  THR A 700      29.390  51.630  58.000  1.00  0.00           H
ATOM   1811  CB  THR A 700      31.000  50.940  59.270  1.00  0.00           C
ATOM   1812  HB  THR A 700      31.440  49.970  59.570  1.00  0.00           H
ATOM   1813  OG1 THR A 700      30.940  51.820  60.410  1.00  0.00           O
ATOM   1814  HG1 THR A 700      30.450  51.350  61.090  1.00  0.00           H
ATOM   1815  CG2 THR A 700      32.050  51.640  58.280  1.00  0.00           C
ATOM   1816 HG21 THR A 700      32.180  51.110  57.320  1.00  0.00           H
ATOM   1817 HG22 THR A 700      33.050  51.660  58.770  1.00  0.00           H
ATOM   1818 HG23 THR A 700      31.870  52.710  58.030  1.00  0.00           H
ATOM   1819  C   THR A 700      29.640  49.630  57.590  1.00  0.00           C
ATOM   1820  O   THR A 700      29.760  49.940  56.420  1.00  0.00           O
ATOM   1821  N   SER A 701      29.540  48.320  58.070  1.00  0.00           N
ATOM   1822  HN  SER A 701      29.460  48.130  59.040  1.00  0.00           H
ATOM   1823  CA  SER A 701      29.560  47.210  57.170  1.00  0.00           C
ATOM   1824  HA  SER A 701      30.290  47.370  56.380  1.00  0.00           H
ATOM   1825  CB  SER A 701      30.090  45.940  57.820  1.00  0.00           C
ATOM   1826  HB1 SER A 701      31.100  46.100  58.260  1.00  0.00           H
ATOM   1827  HB2 SER A 701      30.010  45.170  57.010  1.00  0.00           H
ATOM   1828  OG  SER A 701      29.160  45.520  58.830  1.00  0.00           O
ATOM   1829  HG1 SER A 701      29.260  46.180  59.520  1.00  0.00           H
ATOM   1830  C   SER A 701      28.310  46.990  56.390  1.00  0.00           C
ATOM   1831  O   SER A 701      28.360  46.670  55.220  1.00  0.00           O
ATOM   1832  N   PHE A 702      27.080  47.220  56.980  1.00  0.00           N
ATOM   1833  HN  PHE A 702      27.040  47.200  57.970  1.00  0.00           H
ATOM   1834  CA  PHE A 702      25.880  47.570  56.160  1.00  0.00           C
ATOM   1835  HA  PHE A 702      25.820  46.590  55.710  1.00  0.00           H
ATOM   1836  CB  PHE A 702      24.780  47.940  57.190  1.00  0.00           C
ATOM   1837  HB1 PHE A 702      25.000  48.930  57.640  1.00  0.00           H
ATOM   1838  HB2 PHE A 702      24.700  47.110  57.930  1.00  0.00           H
ATOM   1839  CG  PHE A 702      23.360  48.060  56.560  1.00  0.00           C
ATOM   1840  CD1 PHE A 702      23.040  49.220  55.770  1.00  0.00           C
ATOM   1841  HD1 PHE A 702      23.690  50.080  55.760  1.00  0.00           H
ATOM   1842  CE1 PHE A 702      21.810  49.350  55.110  1.00  0.00           C
ATOM   1843  HE1 PHE A 702      21.580  50.220  54.520  1.00  0.00           H
ATOM   1844  CZ  PHE A 702      20.790  48.430  55.370  1.00  0.00           C
ATOM   1845  HZ  PHE A 702      19.850  48.610  54.890  1.00  0.00           H
ATOM   1846  CD2 PHE A 702      22.270  47.100  56.800  1.00  0.00           C
ATOM   1847  HD2 PHE A 702      22.450  46.280  57.480  1.00  0.00           H
ATOM   1848  CE2 PHE A 702      21.060  47.230  56.190  1.00  0.00           C
ATOM   1849  HE2 PHE A 702      20.210  46.580  56.290  1.00  0.00           H
ATOM   1850  C   PHE A 702      26.030  48.610  54.980  1.00  0.00           C
ATOM   1851  O   PHE A 702      25.820  48.280  53.830  1.00  0.00           O
ATOM   1852  N   LEU A 703      26.510  49.850  55.210  1.00  0.00           N
ATOM   1853  HN  LEU A 703      26.740  50.100  56.150  1.00  0.00           H
ATOM   1854  CA  LEU A 703      26.690  50.920  54.230  1.00  0.00           C
ATOM   1855  HA  LEU A 703      25.840  50.890  53.580  1.00  0.00           H
ATOM   1856  CB  LEU A 703      27.010  52.270  54.960  1.00  0.00           C
ATOM   1857  HB1 LEU A 703      27.330  52.980  54.160  1.00  0.00           H
ATOM   1858  HB2 LEU A 703      27.910  52.130  55.580  1.00  0.00           H
ATOM   1859  CG  LEU A 703      25.860  52.880  55.810  1.00  0.00           C
ATOM   1860  HG  LEU A 703      25.390  52.130  56.480  1.00  0.00           H
ATOM   1861  CD1 LEU A 703      26.380  54.080  56.550  1.00  0.00           C
ATOM   1862 HD11 LEU A 703      25.690  54.310  57.380  1.00  0.00           H
ATOM   1863 HD12 LEU A 703      26.480  54.910  55.810  1.00  0.00           H
ATOM   1864 HD13 LEU A 703      27.360  53.860  57.010  1.00  0.00           H
ATOM   1865  CD2 LEU A 703      24.700  53.330  54.880  1.00  0.00           C
ATOM   1866 HD21 LEU A 703      25.000  54.080  54.120  1.00  0.00           H
ATOM   1867 HD22 LEU A 703      23.970  53.870  55.530  1.00  0.00           H
ATOM   1868 HD23 LEU A 703      24.290  52.460  54.330  1.00  0.00           H
ATOM   1869  C   LEU A 703      27.770  50.610  53.210  1.00  0.00           C
ATOM   1870  O   LEU A 703      27.650  50.960  52.000  1.00  0.00           O
ATOM   1871  N   CYS A 704      28.800  49.790  53.590  1.00  0.00           N
ATOM   1872  HN  CYS A 704      28.950  49.490  54.520  1.00  0.00           H
ATOM   1873  CA  CYS A 704      29.480  49.070  52.470  1.00  0.00           C
ATOM   1874  HA  CYS A 704      29.880  49.850  51.840  1.00  0.00           H
ATOM   1875  CB  CYS A 704      30.760  48.420  53.060  1.00  0.00           C
ATOM   1876  HB1 CYS A 704      31.320  47.840  52.300  1.00  0.00           H
ATOM   1877  HB2 CYS A 704      30.450  47.780  53.910  1.00  0.00           H
ATOM   1878  SG  CYS A 704      31.890  49.620  53.800  1.00  0.00           S
ATOM   1879  HG1 CYS A 704      30.920  50.150  54.520  1.00  0.00           H
ATOM   1880  C   CYS A 704      28.840  48.120  51.480  1.00  0.00           C
ATOM   1881  O   CYS A 704      29.110  48.160  50.280  1.00  0.00           O
ATOM   1882  N   ILE A 705      27.940  47.200  52.000  1.00  0.00           N
ATOM   1883  HN  ILE A 705      27.650  47.260  52.960  1.00  0.00           H
ATOM   1884  CA  ILE A 705      27.070  46.360  51.110  1.00  0.00           C
ATOM   1885  HA  ILE A 705      27.840  45.970  50.460  1.00  0.00           H
ATOM   1886  CB  ILE A 705      26.340  45.280  51.960  1.00  0.00           C
ATOM   1887  HB  ILE A 705      25.750  45.820  52.730  1.00  0.00           H
ATOM   1888  CG2 ILE A 705      25.530  44.270  51.090  1.00  0.00           C
ATOM   1889 HG21 ILE A 705      24.720  44.870  50.620  1.00  0.00           H
ATOM   1890 HG22 ILE A 705      25.020  43.480  51.690  1.00  0.00           H
ATOM   1891 HG23 ILE A 705      26.140  43.830  50.290  1.00  0.00           H
ATOM   1892  CG1 ILE A 705      27.310  44.400  52.800  1.00  0.00           C
ATOM   1893 HG11 ILE A 705      28.180  45.000  53.150  1.00  0.00           H
ATOM   1894 HG12 ILE A 705      27.600  43.500  52.210  1.00  0.00           H
ATOM   1895  CD  ILE A 705      26.560  43.970  54.080  1.00  0.00           C
ATOM   1896  HD1 ILE A 705      27.240  43.320  54.660  1.00  0.00           H
ATOM   1897  HD2 ILE A 705      25.640  43.370  53.900  1.00  0.00           H
ATOM   1898  HD3 ILE A 705      26.360  44.900  54.660  1.00  0.00           H
ATOM   1899  C   ILE A 705      26.080  47.150  50.340  1.00  0.00           C
ATOM   1900  O   ILE A 705      25.730  46.820  49.240  1.00  0.00           O
ATOM   1901  N   VAL A 706      25.680  48.270  50.860  1.00  0.00           N
ATOM   1902  HN  VAL A 706      25.810  48.430  51.820  1.00  0.00           H
ATOM   1903  CA  VAL A 706      24.960  49.240  50.070  1.00  0.00           C
ATOM   1904  HA  VAL A 706      24.090  48.730  49.660  1.00  0.00           H
ATOM   1905  CB  VAL A 706      24.540  50.420  50.910  1.00  0.00           C
ATOM   1906  HB  VAL A 706      25.440  50.890  51.350  1.00  0.00           H
ATOM   1907  CG1 VAL A 706      23.870  51.520  49.990  1.00  0.00           C
ATOM   1908 HG11 VAL A 706      24.660  52.030  49.400  1.00  0.00           H
ATOM   1909 HG12 VAL A 706      23.400  52.330  50.570  1.00  0.00           H
ATOM   1910 HG13 VAL A 706      23.160  51.060  49.280  1.00  0.00           H
ATOM   1911  CG2 VAL A 706      23.500  50.050  51.910  1.00  0.00           C
ATOM   1912 HG21 VAL A 706      22.610  49.500  51.550  1.00  0.00           H
ATOM   1913 HG22 VAL A 706      23.190  51.010  52.370  1.00  0.00           H
ATOM   1914 HG23 VAL A 706      23.960  49.410  52.690  1.00  0.00           H
ATOM   1915  C   VAL A 706      25.740  49.740  48.830  1.00  0.00           C
ATOM   1916  O   VAL A 706      25.180  49.760  47.720  1.00  0.00           O
ATOM   1917  N   LEU A 707      26.980  50.100  49.030  1.00  0.00           N
ATOM   1918  HN  LEU A 707      27.360  50.120  49.950  1.00  0.00           H
ATOM   1919  CA  LEU A 707      27.990  50.470  48.020  1.00  0.00           C
ATOM   1920  HA  LEU A 707      27.550  51.350  47.550  1.00  0.00           H
ATOM   1921  CB  LEU A 707      29.270  51.020  48.660  1.00  0.00           C
ATOM   1922  HB1 LEU A 707      30.060  51.160  47.890  1.00  0.00           H
ATOM   1923  HB2 LEU A 707      29.690  50.330  49.420  1.00  0.00           H
ATOM   1924  CG  LEU A 707      29.190  52.390  49.440  1.00  0.00           C
ATOM   1925  HG  LEU A 707      28.410  52.290  50.230  1.00  0.00           H
ATOM   1926  CD1 LEU A 707      30.470  52.540  50.290  1.00  0.00           C
ATOM   1927 HD11 LEU A 707      30.620  51.680  50.960  1.00  0.00           H
ATOM   1928 HD12 LEU A 707      30.400  53.430  50.950  1.00  0.00           H
ATOM   1929 HD13 LEU A 707      31.390  52.630  49.670  1.00  0.00           H
ATOM   1930  CD2 LEU A 707      28.830  53.520  48.530  1.00  0.00           C
ATOM   1931 HD21 LEU A 707      28.910  54.530  49.000  1.00  0.00           H
ATOM   1932 HD22 LEU A 707      27.830  53.450  48.030  1.00  0.00           H
ATOM   1933 HD23 LEU A 707      29.600  53.480  47.730  1.00  0.00           H
ATOM   1934  C   LEU A 707      28.310  49.400  46.990  1.00  0.00           C
ATOM   1935  O   LEU A 707      28.490  49.680  45.790  1.00  0.00           O
ATOM   1936  N   VAL A 708      28.400  48.140  47.410  1.00  0.00           N
ATOM   1937  HN  VAL A 708      28.220  47.950  48.370  1.00  0.00           H
ATOM   1938  CA  VAL A 708      28.600  46.970  46.580  1.00  0.00           C
ATOM   1939  HA  VAL A 708      29.310  47.230  45.810  1.00  0.00           H
ATOM   1940  CB  VAL A 708      29.070  45.730  47.340  1.00  0.00           C
ATOM   1941  HB  VAL A 708      28.350  45.490  48.140  1.00  0.00           H
ATOM   1942  CG1 VAL A 708      29.230  44.530  46.430  1.00  0.00           C
ATOM   1943 HG11 VAL A 708      29.720  44.760  45.460  1.00  0.00           H
ATOM   1944 HG12 VAL A 708      28.220  44.130  46.190  1.00  0.00           H
ATOM   1945 HG13 VAL A 708      29.730  43.710  46.980  1.00  0.00           H
ATOM   1946  CG2 VAL A 708      30.430  46.110  48.000  1.00  0.00           C
ATOM   1947 HG21 VAL A 708      31.250  46.100  47.260  1.00  0.00           H
ATOM   1948 HG22 VAL A 708      30.670  45.380  48.800  1.00  0.00           H
ATOM   1949 HG23 VAL A 708      30.430  47.100  48.520  1.00  0.00           H
ATOM   1950  C   VAL A 708      27.380  46.660  45.720  1.00  0.00           C
ATOM   1951  O   VAL A 708      27.510  46.540  44.500  1.00  0.00           O
ATOM   1952  N   ALA A 709      26.220  46.670  46.320  1.00  0.00           N
ATOM   1953  HN  ALA A 709      26.350  46.860  47.290  1.00  0.00           H
ATOM   1954  CA  ALA A 709      24.930  46.470  45.760  1.00  0.00           C
ATOM   1955  HA  ALA A 709      25.020  45.530  45.230  1.00  0.00           H
ATOM   1956  CB  ALA A 709      23.730  46.240  46.750  1.00  0.00           C
ATOM   1957  HB1 ALA A 709      23.950  45.470  47.520  1.00  0.00           H
ATOM   1958  HB2 ALA A 709      22.810  45.900  46.230  1.00  0.00           H
ATOM   1959  HB3 ALA A 709      23.480  47.140  47.340  1.00  0.00           H
ATOM   1960  C   ALA A 709      24.520  47.550  44.710  1.00  0.00           C
ATOM   1961  O   ALA A 709      23.890  47.170  43.740  1.00  0.00           O
ATOM   1962  N   THR A 710      24.860  48.760  44.980  1.00  0.00           N
ATOM   1963  HN  THR A 710      25.250  49.140  45.820  1.00  0.00           H
ATOM   1964  CA  THR A 710      24.640  49.860  44.030  1.00  0.00           C
ATOM   1965  HA  THR A 710      23.780  49.700  43.390  1.00  0.00           H
ATOM   1966  CB  THR A 710      24.270  51.200  44.780  1.00  0.00           C
ATOM   1967  HB  THR A 710      23.520  50.900  45.540  1.00  0.00           H
ATOM   1968  OG1 THR A 710      23.780  52.150  43.840  1.00  0.00           O
ATOM   1969  HG1 THR A 710      22.870  51.920  43.690  1.00  0.00           H
ATOM   1970  CG2 THR A 710      25.530  51.830  45.430  1.00  0.00           C
ATOM   1971 HG21 THR A 710      26.200  52.420  44.770  1.00  0.00           H
ATOM   1972 HG22 THR A 710      26.110  50.980  45.840  1.00  0.00           H
ATOM   1973 HG23 THR A 710      25.130  52.480  46.230  1.00  0.00           H
ATOM   1974  C   THR A 710      25.800  50.020  43.020  1.00  0.00           C
ATOM   1975  O   THR A 710      25.520  50.420  41.890  1.00  0.00           O
ATOM   1976  N   ASP A 711      27.040  49.700  43.350  1.00  0.00           N
ATOM   1977  HN  ASP A 711      27.100  49.420  44.300  1.00  0.00           H
ATOM   1978  CA  ASP A 711      28.220  49.940  42.500  1.00  0.00           C
ATOM   1979  HA  ASP A 711      28.890  49.280  43.030  1.00  0.00           H
ATOM   1980  CB  ASP A 711      28.140  49.390  41.030  1.00  0.00           C
ATOM   1981  HB1 ASP A 711      27.340  50.040  40.590  1.00  0.00           H
ATOM   1982  HB2 ASP A 711      27.730  48.360  41.050  1.00  0.00           H
ATOM   1983  CG  ASP A 711      29.370  49.520  40.100  1.00  0.00           C
ATOM   1984  OD1 ASP A 711      30.310  50.210  40.440  1.00  0.00           O
ATOM   1985  OD2 ASP A 711      29.310  48.990  38.960  1.00  0.00           O
ATOM   1986  C   ASP A 711      28.700  51.380  42.620  1.00  0.00           C
ATOM   1987  O   ASP A 711      28.210  52.360  42.070  1.00  0.00           O
ATOM   1988  N   ALA A 712      29.800  51.550  43.390  1.00  0.00           N
ATOM   1989  HN  ALA A 712      30.100  50.840  44.010  1.00  0.00           H
ATOM   1990  CA  ALA A 712      30.500  52.790  43.430  1.00  0.00           C
ATOM   1991  HA  ALA A 712      29.950  53.530  42.880  1.00  0.00           H
ATOM   1992  CB  ALA A 712      30.550  53.090  44.940  1.00  0.00           C
ATOM   1993  HB1 ALA A 712      30.850  52.140  45.410  1.00  0.00           H
ATOM   1994  HB2 ALA A 712      29.500  53.340  45.180  1.00  0.00           H
ATOM   1995  HB3 ALA A 712      31.240  53.950  45.130  1.00  0.00           H
ATOM   1996  C   ALA A 712      31.910  52.710  42.870  1.00  0.00           C
ATOM   1997  O   ALA A 712      32.710  53.580  43.220  1.00  0.00           O
ATOM   1998  N   SER A 713      32.200  51.680  41.960  1.00  0.00           N
ATOM   1999  HN  SER A 713      31.420  51.110  41.680  1.00  0.00           H
ATOM   2000  CA  SER A 713      33.500  51.440  41.360  1.00  0.00           C
ATOM   2001  HA  SER A 713      34.300  51.520  42.080  1.00  0.00           H
ATOM   2002  CB  SER A 713      33.850  50.000  40.940  1.00  0.00           C
ATOM   2003  HB1 SER A 713      33.690  49.410  41.860  1.00  0.00           H
ATOM   2004  HB2 SER A 713      34.870  49.850  40.520  1.00  0.00           H
ATOM   2005  OG  SER A 713      32.880  49.600  40.010  1.00  0.00           O
ATOM   2006  HG1 SER A 713      32.030  49.830  40.390  1.00  0.00           H
ATOM   2007  C   SER A 713      33.900  52.360  40.250  1.00  0.00           C
ATOM   2008  O   SER A 713      35.060  52.540  39.850  1.00  0.00           O
ATOM   2009  N   SER A 714      32.810  53.000  39.650  1.00  0.00           N
ATOM   2010  HN  SER A 714      31.860  52.790  39.850  1.00  0.00           H
ATOM   2011  CA  SER A 714      33.050  54.140  38.770  1.00  0.00           C
ATOM   2012  HA  SER A 714      33.760  53.800  38.030  1.00  0.00           H
ATOM   2013  CB  SER A 714      31.760  54.630  37.980  1.00  0.00           C
ATOM   2014  HB1 SER A 714      31.310  53.820  37.360  1.00  0.00           H
ATOM   2015  HB2 SER A 714      32.120  55.430  37.310  1.00  0.00           H
ATOM   2016  OG  SER A 714      30.770  55.230  38.880  1.00  0.00           O
ATOM   2017  HG1 SER A 714      30.310  54.500  39.320  1.00  0.00           H
ATOM   2018  C   SER A 714      33.630  55.350  39.420  1.00  0.00           C
ATOM   2019  O   SER A 714      34.430  56.100  38.840  1.00  0.00           O
ATOM   2020  N   LEU A 715      33.300  55.730  40.650  1.00  0.00           N
ATOM   2021  HN  LEU A 715      32.550  55.230  41.070  1.00  0.00           H
ATOM   2022  CA  LEU A 715      33.760  56.890  41.260  1.00  0.00           C
ATOM   2023  HA  LEU A 715      33.540  57.690  40.560  1.00  0.00           H
ATOM   2024  CB  LEU A 715      32.980  57.170  42.630  1.00  0.00           C
ATOM   2025  HB1 LEU A 715      33.420  58.120  43.010  1.00  0.00           H
ATOM   2026  HB2 LEU A 715      33.350  56.410  43.360  1.00  0.00           H
ATOM   2027  CG  LEU A 715      31.460  57.140  42.470  1.00  0.00           C
ATOM   2028  HG  LEU A 715      31.110  56.130  42.170  1.00  0.00           H
ATOM   2029  CD1 LEU A 715      30.910  57.560  43.860  1.00  0.00           C
ATOM   2030 HD11 LEU A 715      31.490  56.860  44.500  1.00  0.00           H
ATOM   2031 HD12 LEU A 715      29.860  57.220  43.910  1.00  0.00           H
ATOM   2032 HD13 LEU A 715      30.980  58.660  44.000  1.00  0.00           H
ATOM   2033  CD2 LEU A 715      31.050  58.100  41.360  1.00  0.00           C
ATOM   2034 HD21 LEU A 715      31.670  59.020  41.260  1.00  0.00           H
ATOM   2035 HD22 LEU A 715      29.990  58.360  41.490  1.00  0.00           H
ATOM   2036 HD23 LEU A 715      31.270  57.600  40.380  1.00  0.00           H
ATOM   2037  C   LEU A 715      35.220  56.860  41.520  1.00  0.00           C
ATOM   2038  O   LEU A 715      35.890  57.950  41.620  1.00  0.00           O
ATOM   2039  N   VAL A 716      35.860  55.690  41.620  1.00  0.00           N
ATOM   2040  HN  VAL A 716      35.350  54.830  41.640  1.00  0.00           H
ATOM   2041  CA  VAL A 716      37.200  55.410  41.840  1.00  0.00           C
ATOM   2042  HA  VAL A 716      37.530  55.810  42.790  1.00  0.00           H
ATOM   2043  CB  VAL A 716      37.310  53.880  42.010  1.00  0.00           C
ATOM   2044  HB  VAL A 716      36.870  53.360  41.120  1.00  0.00           H
ATOM   2045  CG1 VAL A 716      38.740  53.410  42.200  1.00  0.00           C
ATOM   2046 HG11 VAL A 716      38.730  52.310  42.260  1.00  0.00           H
ATOM   2047 HG12 VAL A 716      39.280  53.860  43.070  1.00  0.00           H
ATOM   2048 HG13 VAL A 716      39.360  53.580  41.290  1.00  0.00           H
ATOM   2049  CG2 VAL A 716      36.480  53.430  43.180  1.00  0.00           C
ATOM   2050 HG21 VAL A 716      36.690  52.350  43.310  1.00  0.00           H
ATOM   2051 HG22 VAL A 716      35.390  53.470  42.970  1.00  0.00           H
ATOM   2052 HG23 VAL A 716      36.640  54.060  44.080  1.00  0.00           H
ATOM   2053  C   VAL A 716      38.150  55.990  40.790  1.00  0.00           C
ATOM   2054  O   VAL A 716      39.270  56.520  41.060  1.00  0.00           O
ATOM   2055  N   CYS A 717      37.670  55.940  39.500  1.00  0.00           N
ATOM   2056  HN  CYS A 717      36.810  55.520  39.260  1.00  0.00           H
ATOM   2057  CA  CYS A 717      38.350  56.440  38.260  1.00  0.00           C
ATOM   2058  HA  CYS A 717      39.310  55.950  38.170  1.00  0.00           H
ATOM   2059  CB  CYS A 717      37.380  56.110  37.160  1.00  0.00           C
ATOM   2060  HB1 CYS A 717      37.850  56.500  36.240  1.00  0.00           H
ATOM   2061  HB2 CYS A 717      36.400  56.640  37.150  1.00  0.00           H
ATOM   2062  SG  CYS A 717      37.040  54.280  37.050  1.00  0.00           S
ATOM   2063  HG1 CYS A 717      37.820  54.010  36.010  1.00  0.00           H
ATOM   2064  C   CYS A 717      38.570  57.960  38.320  1.00  0.00           C
ATOM   2065  O   CYS A 717      39.520  58.510  37.700  1.00  0.00           O
ATOM   2066  N   TYR A 718      37.730  58.630  39.090  1.00  0.00           N
ATOM   2067  HN  TYR A 718      37.150  58.200  39.790  1.00  0.00           H
ATOM   2068  CA  TYR A 718      37.670  60.080  39.020  1.00  0.00           C
ATOM   2069  HA  TYR A 718      38.020  60.380  38.040  1.00  0.00           H
ATOM   2070  CB  TYR A 718      36.230  60.730  39.270  1.00  0.00           C
ATOM   2071  HB1 TYR A 718      36.420  61.820  39.190  1.00  0.00           H
ATOM   2072  HB2 TYR A 718      35.880  60.550  40.320  1.00  0.00           H
ATOM   2073  CG  TYR A 718      35.160  60.320  38.280  1.00  0.00           C
ATOM   2074  CD1 TYR A 718      35.460  60.390  36.950  1.00  0.00           C
ATOM   2075  HD1 TYR A 718      36.350  60.930  36.650  1.00  0.00           H
ATOM   2076  CE1 TYR A 718      34.570  59.830  35.970  1.00  0.00           C
ATOM   2077  HE1 TYR A 718      34.830  59.790  34.930  1.00  0.00           H
ATOM   2078  CZ  TYR A 718      33.450  59.240  36.410  1.00  0.00           C
ATOM   2079  OH  TYR A 718      32.550  58.840  35.420  1.00  0.00           O
ATOM   2080  HH  TYR A 718      31.860  58.270  35.750  1.00  0.00           H
ATOM   2081  CD2 TYR A 718      33.940  59.730  38.780  1.00  0.00           C
ATOM   2082  HD2 TYR A 718      33.630  59.460  39.780  1.00  0.00           H
ATOM   2083  CE2 TYR A 718      33.090  59.210  37.730  1.00  0.00           C
ATOM   2084  HE2 TYR A 718      32.100  58.790  37.870  1.00  0.00           H
ATOM   2085  C   TYR A 718      38.740  60.710  40.000  1.00  0.00           C
ATOM   2086  O   TYR A 718      38.930  61.900  40.190  1.00  0.00           O
ATOM   2087  N   ILE A 719      39.460  59.960  40.750  1.00  0.00           N
ATOM   2088  HN  ILE A 719      39.330  58.970  40.760  1.00  0.00           H
ATOM   2089  CA  ILE A 719      40.530  60.330  41.620  1.00  0.00           C
ATOM   2090  HA  ILE A 719      40.220  61.170  42.230  1.00  0.00           H
ATOM   2091  CB  ILE A 719      40.850  59.200  42.600  1.00  0.00           C
ATOM   2092  HB  ILE A 719      41.190  58.290  42.070  1.00  0.00           H
ATOM   2093  CG2 ILE A 719      41.910  59.660  43.610  1.00  0.00           C
ATOM   2094 HG21 ILE A 719      41.510  60.560  44.120  1.00  0.00           H
ATOM   2095 HG22 ILE A 719      42.820  59.950  43.040  1.00  0.00           H
ATOM   2096 HG23 ILE A 719      42.140  58.920  44.400  1.00  0.00           H
ATOM   2097  CG1 ILE A 719      39.560  58.770  43.400  1.00  0.00           C
ATOM   2098 HG11 ILE A 719      38.800  58.350  42.710  1.00  0.00           H
ATOM   2099 HG12 ILE A 719      39.280  59.710  43.930  1.00  0.00           H
ATOM   2100  CD  ILE A 719      39.780  57.780  44.540  1.00  0.00           C
ATOM   2101  HD1 ILE A 719      40.380  58.220  45.350  1.00  0.00           H
ATOM   2102  HD2 ILE A 719      40.260  56.900  44.080  1.00  0.00           H
ATOM   2103  HD3 ILE A 719      38.770  57.400  44.800  1.00  0.00           H
ATOM   2104  C   ILE A 719      41.780  60.860  40.990  1.00  0.00           C
ATOM   2105  O   ILE A 719      42.310  61.890  41.390  1.00  0.00           O
ATOM   2106  N   THR A 720      42.220  60.150  39.940  1.00  0.00           N
ATOM   2107  HN  THR A 720      41.700  59.340  39.670  1.00  0.00           H
ATOM   2108  CA  THR A 720      43.370  60.350  39.060  1.00  0.00           C
ATOM   2109  HA  THR A 720      43.500  59.360  38.660  1.00  0.00           H
ATOM   2110  CB  THR A 720      42.960  61.240  37.820  1.00  0.00           C
ATOM   2111  HB  THR A 720      42.230  60.670  37.190  1.00  0.00           H
ATOM   2112  OG1 THR A 720      43.990  61.540  36.980  1.00  0.00           O
ATOM   2113  HG1 THR A 720      43.620  61.320  36.120  1.00  0.00           H
ATOM   2114  CG2 THR A 720      42.420  62.550  38.350  1.00  0.00           C
ATOM   2115 HG21 THR A 720      43.070  62.980  39.140  1.00  0.00           H
ATOM   2116 HG22 THR A 720      41.470  62.410  38.900  1.00  0.00           H
ATOM   2117 HG23 THR A 720      42.270  63.370  37.620  1.00  0.00           H
ATOM   2118  C   THR A 720      44.690  60.640  39.790  1.00  0.00           C
ATOM   2119  O   THR A 720      44.750  60.440  40.990  1.00  0.00           O
ATOM   2120  N   ARG A 721      45.700  61.060  39.080  1.00  0.00           N
ATOM   2121  HN  ARG A 721      45.580  61.050  38.090  1.00  0.00           H
ATOM   2122  CA  ARG A 721      47.100  61.260  39.450  1.00  0.00           C
ATOM   2123  HA  ARG A 721      47.340  60.310  39.890  1.00  0.00           H
ATOM   2124  CB  ARG A 721      48.060  61.290  38.220  1.00  0.00           C
ATOM   2125  HB1 ARG A 721      49.110  61.440  38.530  1.00  0.00           H
ATOM   2126  HB2 ARG A 721      47.840  62.130  37.520  1.00  0.00           H
ATOM   2127  CG  ARG A 721      47.950  59.990  37.270  1.00  0.00           C
ATOM   2128  HG1 ARG A 721      47.220  60.330  36.520  1.00  0.00           H
ATOM   2129  HG2 ARG A 721      47.560  59.160  37.900  1.00  0.00           H
ATOM   2130  CD  ARG A 721      49.220  59.680  36.490  1.00  0.00           C
ATOM   2131  HD1 ARG A 721      49.640  60.560  35.970  1.00  0.00           H
ATOM   2132  HD2 ARG A 721      49.000  58.930  35.690  1.00  0.00           H
ATOM   2133  NE  ARG A 721      50.230  59.100  37.460  1.00  0.00           N
ATOM   2134  HE  ARG A 721      50.000  59.140  38.430  1.00  0.00           H
ATOM   2135  CZ  ARG A 721      51.390  58.470  37.130  1.00  0.00           C
ATOM   2136  NH1 ARG A 721      51.840  58.350  35.910  1.00  0.00           N
ATOM   2137 HH11 ARG A 721      51.310  58.670  35.130  1.00  0.00           H
ATOM   2138 HH12 ARG A 721      52.470  57.570  35.830  1.00  0.00           H
ATOM   2139  NH2 ARG A 721      52.100  57.740  38.030  1.00  0.00           N
ATOM   2140 HH21 ARG A 721      51.870  57.880  38.990  1.00  0.00           H
ATOM   2141 HH22 ARG A 721      52.940  57.260  37.760  1.00  0.00           H
ATOM   2142  C   ARG A 721      47.490  62.320  40.420  1.00  0.00           C
ATOM   2143  O   ARG A 721      48.200  61.950  41.390  1.00  0.00           O
ATOM   2144  N   PHE A 722      46.920  63.540  40.330  1.00  0.00           N
ATOM   2145  HN  PHE A 722      46.210  63.770  39.660  1.00  0.00           H
ATOM   2146  CA  PHE A 722      47.250  64.630  41.280  1.00  0.00           C
ATOM   2147  HA  PHE A 722      48.330  64.720  41.360  1.00  0.00           H
ATOM   2148  CB  PHE A 722      46.590  65.950  40.640  1.00  0.00           C
ATOM   2149  HB1 PHE A 722      45.540  65.720  40.380  1.00  0.00           H
ATOM   2150  HB2 PHE A 722      47.280  66.040  39.760  1.00  0.00           H
ATOM   2151  CG  PHE A 722      46.650  67.140  41.510  1.00  0.00           C
ATOM   2152  CD1 PHE A 722      47.660  68.090  41.390  1.00  0.00           C
ATOM   2153  HD1 PHE A 722      48.520  67.920  40.750  1.00  0.00           H
ATOM   2154  CE1 PHE A 722      47.670  69.190  42.250  1.00  0.00           C
ATOM   2155  HE1 PHE A 722      48.450  69.930  42.330  1.00  0.00           H
ATOM   2156  CZ  PHE A 722      46.600  69.460  43.100  1.00  0.00           C
ATOM   2157  HZ  PHE A 722      46.650  70.270  43.800  1.00  0.00           H
ATOM   2158  CD2 PHE A 722      45.540  67.450  42.400  1.00  0.00           C
ATOM   2159  HD2 PHE A 722      44.680  66.800  42.430  1.00  0.00           H
ATOM   2160  CE2 PHE A 722      45.490  68.620  43.140  1.00  0.00           C
ATOM   2161  HE2 PHE A 722      44.670  68.750  43.840  1.00  0.00           H
ATOM   2162  C   PHE A 722      46.850  64.310  42.700  1.00  0.00           C
ATOM   2163  O   PHE A 722      47.640  64.550  43.600  1.00  0.00           O
ATOM   2164  N   THR A 723      45.700  63.780  42.970  1.00  0.00           N
ATOM   2165  HN  THR A 723      45.020  63.540  42.280  1.00  0.00           H
ATOM   2166  CA  THR A 723      45.370  63.300  44.320  1.00  0.00           C
ATOM   2167  HA  THR A 723      45.420  64.090  45.060  1.00  0.00           H
ATOM   2168  CB  THR A 723      43.800  63.080  44.480  1.00  0.00           C
ATOM   2169  HB  THR A 723      43.530  62.220  43.840  1.00  0.00           H
ATOM   2170  OG1 THR A 723      43.170  64.250  44.170  1.00  0.00           O
ATOM   2171  HG1 THR A 723      43.320  64.420  43.240  1.00  0.00           H
ATOM   2172  CG2 THR A 723      43.410  62.680  45.960  1.00  0.00           C
ATOM   2173 HG21 THR A 723      42.420  63.140  46.150  1.00  0.00           H
ATOM   2174 HG22 THR A 723      44.240  62.890  46.670  1.00  0.00           H
ATOM   2175 HG23 THR A 723      43.140  61.600  46.010  1.00  0.00           H
ATOM   2176  C   THR A 723      46.150  62.120  44.870  1.00  0.00           C
ATOM   2177  O   THR A 723      46.640  62.040  45.950  1.00  0.00           O
ATOM   2178  N   GLU A 724      46.360  61.120  43.910  1.00  0.00           N
ATOM   2179  HN  GLU A 724      45.940  61.190  43.020  1.00  0.00           H
ATOM   2180  CA  GLU A 724      46.910  59.770  44.140  1.00  0.00           C
ATOM   2181  HA  GLU A 724      46.400  59.280  44.960  1.00  0.00           H
ATOM   2182  CB  GLU A 724      46.800  59.070  42.740  1.00  0.00           C
ATOM   2183  HB1 GLU A 724      47.270  59.710  41.960  1.00  0.00           H
ATOM   2184  HB2 GLU A 724      45.700  59.020  42.650  1.00  0.00           H
ATOM   2185  CG  GLU A 724      47.410  57.630  42.790  1.00  0.00           C
ATOM   2186  HG1 GLU A 724      46.920  57.120  43.650  1.00  0.00           H
ATOM   2187  HG2 GLU A 724      48.460  57.610  43.180  1.00  0.00           H
ATOM   2188  CD  GLU A 724      47.390  56.880  41.490  1.00  0.00           C
ATOM   2189  OE1 GLU A 724      46.400  56.770  40.800  1.00  0.00           O
ATOM   2190  OE2 GLU A 724      48.530  56.450  41.140  1.00  0.00           O
ATOM   2191  C   GLU A 724      48.360  59.900  44.600  1.00  0.00           C
ATOM   2192  O   GLU A 724      48.860  59.360  45.610  1.00  0.00           O
ATOM   2193  N   GLU A 725      49.120  60.680  43.740  1.00  0.00           N
ATOM   2194  HN  GLU A 725      48.720  61.090  42.930  1.00  0.00           H
ATOM   2195  CA  GLU A 725      50.520  60.630  43.860  1.00  0.00           C
ATOM   2196  HA  GLU A 725      50.940  59.640  43.950  1.00  0.00           H
ATOM   2197  CB  GLU A 725      51.180  61.380  42.640  1.00  0.00           C
ATOM   2198  HB1 GLU A 725      51.060  62.480  42.760  1.00  0.00           H
ATOM   2199  HB2 GLU A 725      50.520  61.220  41.760  1.00  0.00           H
ATOM   2200  CG  GLU A 725      52.570  60.930  42.340  1.00  0.00           C
ATOM   2201  HG1 GLU A 725      53.280  60.950  43.190  1.00  0.00           H
ATOM   2202  HG2 GLU A 725      53.000  61.680  41.650  1.00  0.00           H
ATOM   2203  CD  GLU A 725      52.670  59.610  41.700  1.00  0.00           C
ATOM   2204  OE1 GLU A 725      51.730  59.090  40.980  1.00  0.00           O
ATOM   2205  OE2 GLU A 725      53.760  58.970  41.790  1.00  0.00           O
ATOM   2206  C   GLU A 725      50.970  61.470  45.100  1.00  0.00           C
ATOM   2207  O   GLU A 725      51.910  61.210  45.800  1.00  0.00           O
ATOM   2208  N   ALA A 726      50.220  62.520  45.450  1.00  0.00           N
ATOM   2209  HN  ALA A 726      49.540  62.770  44.770  1.00  0.00           H
ATOM   2210  CA  ALA A 726      50.410  63.290  46.630  1.00  0.00           C
ATOM   2211  HA  ALA A 726      51.460  63.520  46.720  1.00  0.00           H
ATOM   2212  CB  ALA A 726      49.560  64.570  46.710  1.00  0.00           C
ATOM   2213  HB1 ALA A 726      48.480  64.330  46.650  1.00  0.00           H
ATOM   2214  HB2 ALA A 726      49.960  65.290  45.960  1.00  0.00           H
ATOM   2215  HB3 ALA A 726      49.770  65.100  47.670  1.00  0.00           H
ATOM   2216  C   ALA A 726      50.070  62.460  47.880  1.00  0.00           C
ATOM   2217  O   ALA A 726      50.800  62.600  48.890  1.00  0.00           O
ATOM   2218  N   PHE A 727      48.940  61.690  47.920  1.00  0.00           N
ATOM   2219  HN  PHE A 727      48.300  61.790  47.150  1.00  0.00           H
ATOM   2220  CA  PHE A 727      48.630  60.790  48.930  1.00  0.00           C
ATOM   2221  HA  PHE A 727      48.620  61.450  49.800  1.00  0.00           H
ATOM   2222  CB  PHE A 727      47.230  60.120  48.780  1.00  0.00           C
ATOM   2223  HB1 PHE A 727      47.310  59.010  48.840  1.00  0.00           H
ATOM   2224  HB2 PHE A 727      46.840  60.230  47.740  1.00  0.00           H
ATOM   2225  CG  PHE A 727      46.190  60.730  49.690  1.00  0.00           C
ATOM   2226  CD1 PHE A 727      45.760  62.060  49.340  1.00  0.00           C
ATOM   2227  HD1 PHE A 727      46.250  62.640  48.570  1.00  0.00           H
ATOM   2228  CE1 PHE A 727      44.760  62.690  50.030  1.00  0.00           C
ATOM   2229  HE1 PHE A 727      44.490  63.700  49.800  1.00  0.00           H
ATOM   2230  CZ  PHE A 727      44.210  62.050  51.090  1.00  0.00           C
ATOM   2231  HZ  PHE A 727      43.450  62.540  51.690  1.00  0.00           H
ATOM   2232  CD2 PHE A 727      45.510  60.030  50.760  1.00  0.00           C
ATOM   2233  HD2 PHE A 727      45.790  59.030  51.050  1.00  0.00           H
ATOM   2234  CE2 PHE A 727      44.550  60.750  51.510  1.00  0.00           C
ATOM   2235  HE2 PHE A 727      44.160  60.310  52.420  1.00  0.00           H
ATOM   2236  C   PHE A 727      49.740  59.730  49.170  1.00  0.00           C
ATOM   2237  O   PHE A 727      50.040  59.360  50.370  1.00  0.00           O
ATOM   2238  N   ALA A 728      50.360  59.180  48.050  1.00  0.00           N
ATOM   2239  HN  ALA A 728      50.000  59.350  47.150  1.00  0.00           H
ATOM   2240  CA  ALA A 728      51.500  58.290  47.930  1.00  0.00           C
ATOM   2241  HA  ALA A 728      51.220  57.380  48.430  1.00  0.00           H
ATOM   2242  CB  ALA A 728      51.690  57.760  46.410  1.00  0.00           C
ATOM   2243  HB1 ALA A 728      52.670  57.240  46.400  1.00  0.00           H
ATOM   2244  HB2 ALA A 728      51.780  58.530  45.610  1.00  0.00           H
ATOM   2245  HB3 ALA A 728      50.900  57.050  46.110  1.00  0.00           H
ATOM   2246  C   ALA A 728      52.840  58.900  48.460  1.00  0.00           C
ATOM   2247  O   ALA A 728      53.590  58.320  49.240  1.00  0.00           O
ATOM   2248  N   ALA A 729      53.190  60.150  48.060  1.00  0.00           N
ATOM   2249  HN  ALA A 729      52.580  60.630  47.440  1.00  0.00           H
ATOM   2250  CA  ALA A 729      54.300  60.960  48.600  1.00  0.00           C
ATOM   2251  HA  ALA A 729      55.250  60.480  48.430  1.00  0.00           H
ATOM   2252  CB  ALA A 729      54.240  62.360  47.810  1.00  0.00           C
ATOM   2253  HB1 ALA A 729      54.160  62.100  46.740  1.00  0.00           H
ATOM   2254  HB2 ALA A 729      55.070  63.050  48.070  1.00  0.00           H
ATOM   2255  HB3 ALA A 729      53.270  62.790  48.170  1.00  0.00           H
ATOM   2256  C   ALA A 729      54.190  61.190  50.070  1.00  0.00           C
ATOM   2257  O   ALA A 729      55.140  61.010  50.890  1.00  0.00           O
ATOM   2258  N   LEU A 730      53.040  61.680  50.470  1.00  0.00           N
ATOM   2259  HN  LEU A 730      52.280  61.800  49.840  1.00  0.00           H
ATOM   2260  CA  LEU A 730      52.780  62.000  51.890  1.00  0.00           C
ATOM   2261  HA  LEU A 730      53.540  62.650  52.320  1.00  0.00           H
ATOM   2262  CB  LEU A 730      51.450  62.700  52.140  1.00  0.00           C
ATOM   2263  HB1 LEU A 730      50.710  61.870  51.970  1.00  0.00           H
ATOM   2264  HB2 LEU A 730      51.190  63.440  51.360  1.00  0.00           H
ATOM   2265  CG  LEU A 730      51.330  63.330  53.500  1.00  0.00           C
ATOM   2266  HG  LEU A 730      51.900  62.690  54.220  1.00  0.00           H
ATOM   2267  CD1 LEU A 730      51.900  64.750  53.500  1.00  0.00           C
ATOM   2268 HD11 LEU A 730      52.950  64.610  53.150  1.00  0.00           H
ATOM   2269 HD12 LEU A 730      51.900  65.200  54.520  1.00  0.00           H
ATOM   2270 HD13 LEU A 730      51.300  65.410  52.850  1.00  0.00           H
ATOM   2271  CD2 LEU A 730      49.870  63.200  53.930  1.00  0.00           C
ATOM   2272 HD21 LEU A 730      49.640  63.530  54.960  1.00  0.00           H
ATOM   2273 HD22 LEU A 730      49.520  62.170  53.740  1.00  0.00           H
ATOM   2274 HD23 LEU A 730      49.270  63.770  53.190  1.00  0.00           H
ATOM   2275  C   LEU A 730      52.900  60.720  52.760  1.00  0.00           C
ATOM   2276  O   LEU A 730      53.650  60.680  53.720  1.00  0.00           O
ATOM   2277  N   ILE A 731      52.240  59.550  52.440  1.00  0.00           N
ATOM   2278  HN  ILE A 731      51.930  59.420  51.500  1.00  0.00           H
ATOM   2279  CA  ILE A 731      52.240  58.330  53.210  1.00  0.00           C
ATOM   2280  HA  ILE A 731      51.850  58.640  54.170  1.00  0.00           H
ATOM   2281  CB  ILE A 731      51.210  57.290  52.780  1.00  0.00           C
ATOM   2282  HB  ILE A 731      50.240  57.760  52.490  1.00  0.00           H
ATOM   2283  CG2 ILE A 731      51.720  56.590  51.540  1.00  0.00           C
ATOM   2284 HG21 ILE A 731      51.930  57.250  50.680  1.00  0.00           H
ATOM   2285 HG22 ILE A 731      50.880  55.930  51.240  1.00  0.00           H
ATOM   2286 HG23 ILE A 731      52.620  55.960  51.730  1.00  0.00           H
ATOM   2287  CG1 ILE A 731      50.830  56.300  53.890  1.00  0.00           C
ATOM   2288 HG11 ILE A 731      51.630  55.720  54.380  1.00  0.00           H
ATOM   2289 HG12 ILE A 731      50.180  55.520  53.430  1.00  0.00           H
ATOM   2290  CD  ILE A 731      50.160  56.980  55.150  1.00  0.00           C
ATOM   2291  HD1 ILE A 731      49.850  56.210  55.900  1.00  0.00           H
ATOM   2292  HD2 ILE A 731      49.200  57.500  54.970  1.00  0.00           H
ATOM   2293  HD3 ILE A 731      50.880  57.690  55.600  1.00  0.00           H
ATOM   2294  C   ILE A 731      53.640  57.840  53.410  1.00  0.00           C
ATOM   2295  O   ILE A 731      54.000  57.550  54.530  1.00  0.00           O
ATOM   2296  N   CYS A 732      54.490  57.830  52.360  1.00  0.00           N
ATOM   2297  HN  CYS A 732      54.150  58.130  51.470  1.00  0.00           H
ATOM   2298  CA  CYS A 732      55.840  57.430  52.560  1.00  0.00           C
ATOM   2299  HA  CYS A 732      55.850  56.430  52.970  1.00  0.00           H
ATOM   2300  CB  CYS A 732      56.550  57.430  51.220  1.00  0.00           C
ATOM   2301  HB1 CYS A 732      57.630  57.160  51.170  1.00  0.00           H
ATOM   2302  HB2 CYS A 732      56.470  58.480  50.860  1.00  0.00           H
ATOM   2303  SG  CYS A 732      55.830  56.340  49.950  1.00  0.00           S
ATOM   2304  HG1 CYS A 732      54.750  57.070  49.670  1.00  0.00           H
ATOM   2305  C   CYS A 732      56.740  58.190  53.500  1.00  0.00           C
ATOM   2306  O   CYS A 732      57.560  57.620  54.230  1.00  0.00           O
ATOM   2307  N   ILE A 733      56.640  59.520  53.480  1.00  0.00           N
ATOM   2308  HN  ILE A 733      56.060  60.010  52.840  1.00  0.00           H
ATOM   2309  CA  ILE A 733      57.340  60.480  54.360  1.00  0.00           C
ATOM   2310  HA  ILE A 733      58.420  60.480  54.410  1.00  0.00           H
ATOM   2311  CB  ILE A 733      56.960  61.960  53.950  1.00  0.00           C
ATOM   2312  HB  ILE A 733      55.880  62.020  53.710  1.00  0.00           H
ATOM   2313  CG2 ILE A 733      57.400  62.950  55.060  1.00  0.00           C
ATOM   2314 HG21 ILE A 733      58.410  62.790  55.470  1.00  0.00           H
ATOM   2315 HG22 ILE A 733      56.760  63.000  55.980  1.00  0.00           H
ATOM   2316 HG23 ILE A 733      57.340  63.940  54.580  1.00  0.00           H
ATOM   2317  CG1 ILE A 733      57.630  62.360  52.530  1.00  0.00           C
ATOM   2318 HG11 ILE A 733      57.270  63.330  52.130  1.00  0.00           H
ATOM   2319 HG12 ILE A 733      57.240  61.540  51.890  1.00  0.00           H
ATOM   2320  CD  ILE A 733      59.180  62.430  52.400  1.00  0.00           C
ATOM   2321  HD1 ILE A 733      59.590  62.710  51.410  1.00  0.00           H
ATOM   2322  HD2 ILE A 733      59.570  61.490  52.840  1.00  0.00           H
ATOM   2323  HD3 ILE A 733      59.550  63.280  53.010  1.00  0.00           H
ATOM   2324  C   ILE A 733      56.800  60.320  55.800  1.00  0.00           C
ATOM   2325  O   ILE A 733      57.560  60.250  56.770  1.00  0.00           O
ATOM   2326  N   ILE A 734      55.490  60.200  56.000  1.00  0.00           N
ATOM   2327  HN  ILE A 734      54.850  60.290  55.250  1.00  0.00           H
ATOM   2328  CA  ILE A 734      54.820  59.870  57.280  1.00  0.00           C
ATOM   2329  HA  ILE A 734      54.990  60.660  58.000  1.00  0.00           H
ATOM   2330  CB  ILE A 734      53.280  59.820  57.140  1.00  0.00           C
ATOM   2331  HB  ILE A 734      53.190  59.360  56.140  1.00  0.00           H
ATOM   2332  CG2 ILE A 734      52.530  58.780  58.020  1.00  0.00           C
ATOM   2333 HG21 ILE A 734      52.860  57.750  57.800  1.00  0.00           H
ATOM   2334 HG22 ILE A 734      51.480  58.820  57.670  1.00  0.00           H
ATOM   2335 HG23 ILE A 734      52.590  58.930  59.120  1.00  0.00           H
ATOM   2336  CG1 ILE A 734      52.570  61.170  57.230  1.00  0.00           C
ATOM   2337 HG11 ILE A 734      53.160  61.820  56.550  1.00  0.00           H
ATOM   2338 HG12 ILE A 734      52.720  61.590  58.240  1.00  0.00           H
ATOM   2339  CD  ILE A 734      51.120  61.170  56.750  1.00  0.00           C
ATOM   2340  HD1 ILE A 734      50.760  62.210  56.600  1.00  0.00           H
ATOM   2341  HD2 ILE A 734      50.390  60.720  57.460  1.00  0.00           H
ATOM   2342  HD3 ILE A 734      51.070  60.620  55.780  1.00  0.00           H
ATOM   2343  C   ILE A 734      55.280  58.620  57.840  1.00  0.00           C
ATOM   2344  O   ILE A 734      55.620  58.530  58.970  1.00  0.00           O
ATOM   2345  N   PHE A 735      55.420  57.560  57.050  1.00  0.00           N
ATOM   2346  HN  PHE A 735      55.040  57.520  56.130  1.00  0.00           H
ATOM   2347  CA  PHE A 735      56.050  56.370  57.420  1.00  0.00           C
ATOM   2348  HA  PHE A 735      55.490  56.020  58.280  1.00  0.00           H
ATOM   2349  CB  PHE A 735      55.770  55.430  56.220  1.00  0.00           C
ATOM   2350  HB1 PHE A 735      56.500  55.720  55.430  1.00  0.00           H
ATOM   2351  HB2 PHE A 735      54.740  55.530  55.840  1.00  0.00           H
ATOM   2352  CG  PHE A 735      55.980  54.020  56.580  1.00  0.00           C
ATOM   2353  CD1 PHE A 735      57.200  53.290  56.330  1.00  0.00           C
ATOM   2354  HD1 PHE A 735      58.030  53.830  55.920  1.00  0.00           H
ATOM   2355  CE1 PHE A 735      57.260  51.960  56.770  1.00  0.00           C
ATOM   2356  HE1 PHE A 735      58.050  51.310  56.420  1.00  0.00           H
ATOM   2357  CZ  PHE A 735      56.150  51.320  57.420  1.00  0.00           C
ATOM   2358  HZ  PHE A 735      56.170  50.270  57.660  1.00  0.00           H
ATOM   2359  CD2 PHE A 735      55.010  53.450  57.420  1.00  0.00           C
ATOM   2360  HD2 PHE A 735      54.150  54.020  57.760  1.00  0.00           H
ATOM   2361  CE2 PHE A 735      55.040  52.150  57.810  1.00  0.00           C
ATOM   2362  HE2 PHE A 735      54.200  51.640  58.250  1.00  0.00           H
ATOM   2363  C   PHE A 735      57.540  56.550  57.890  1.00  0.00           C
ATOM   2364  O   PHE A 735      57.950  56.140  59.000  1.00  0.00           O
ATOM   2365  N   ILE A 736      58.550  57.070  57.090  1.00  0.00           N
ATOM   2366  HN  ILE A 736      58.430  57.420  56.160  1.00  0.00           H
ATOM   2367  CA  ILE A 736      59.960  57.270  57.400  1.00  0.00           C
ATOM   2368  HA  ILE A 736      60.420  56.350  57.700  1.00  0.00           H
ATOM   2369  CB  ILE A 736      60.790  57.820  56.220  1.00  0.00           C
ATOM   2370  HB  ILE A 736      60.380  58.750  55.800  1.00  0.00           H
ATOM   2371  CG2 ILE A 736      62.270  57.970  56.740  1.00  0.00           C
ATOM   2372 HG21 ILE A 736      62.910  58.110  55.850  1.00  0.00           H
ATOM   2373 HG22 ILE A 736      62.550  57.020  57.230  1.00  0.00           H
ATOM   2374 HG23 ILE A 736      62.430  58.870  57.370  1.00  0.00           H
ATOM   2375  CG1 ILE A 736      60.860  56.790  55.010  1.00  0.00           C
ATOM   2376 HG11 ILE A 736      59.900  56.220  54.910  1.00  0.00           H
ATOM   2377 HG12 ILE A 736      61.710  56.100  55.210  1.00  0.00           H
ATOM   2378  CD  ILE A 736      61.150  57.350  53.580  1.00  0.00           C
ATOM   2379  HD1 ILE A 736      61.480  56.500  52.950  1.00  0.00           H
ATOM   2380  HD2 ILE A 736      61.920  58.140  53.670  1.00  0.00           H
ATOM   2381  HD3 ILE A 736      60.200  57.710  53.100  1.00  0.00           H
ATOM   2382  C   ILE A 736      60.110  58.210  58.690  1.00  0.00           C
ATOM   2383  O   ILE A 736      60.870  57.900  59.610  1.00  0.00           O
ATOM   2384  N   TYR A 737      59.440  59.410  58.760  1.00  0.00           N
ATOM   2385  HN  TYR A 737      58.770  59.550  58.030  1.00  0.00           H
ATOM   2386  CA  TYR A 737      59.550  60.410  59.860  1.00  0.00           C
ATOM   2387  HA  TYR A 737      60.580  60.730  59.930  1.00  0.00           H
ATOM   2388  CB  TYR A 737      58.710  61.700  59.400  1.00  0.00           C
ATOM   2389  HB1 TYR A 737      57.700  61.280  59.180  1.00  0.00           H
ATOM   2390  HB2 TYR A 737      59.070  62.310  58.540  1.00  0.00           H
ATOM   2391  CG  TYR A 737      58.500  62.700  60.530  1.00  0.00           C
ATOM   2392  CD1 TYR A 737      59.520  63.640  60.840  1.00  0.00           C
ATOM   2393  HD1 TYR A 737      60.350  63.820  60.170  1.00  0.00           H
ATOM   2394  CE1 TYR A 737      59.560  64.340  62.040  1.00  0.00           C
ATOM   2395  HE1 TYR A 737      60.390  65.000  62.250  1.00  0.00           H
ATOM   2396  CZ  TYR A 737      58.530  64.120  62.990  1.00  0.00           C
ATOM   2397  OH  TYR A 737      58.520  64.680  64.270  1.00  0.00           O
ATOM   2398  HH  TYR A 737      58.060  64.120  64.900  1.00  0.00           H
ATOM   2399  CD2 TYR A 737      57.420  62.590  61.430  1.00  0.00           C
ATOM   2400  HD2 TYR A 737      56.730  61.770  61.310  1.00  0.00           H
ATOM   2401  CE2 TYR A 737      57.460  63.260  62.630  1.00  0.00           C
ATOM   2402  HE2 TYR A 737      56.760  63.130  63.440  1.00  0.00           H
ATOM   2403  C   TYR A 737      59.130  59.810  61.280  1.00  0.00           C
ATOM   2404  O   TYR A 737      59.800  60.010  62.240  1.00  0.00           O
ATOM   2405  N   GLU A 738      58.010  59.020  61.390  1.00  0.00           N
ATOM   2406  HN  GLU A 738      57.420  58.730  60.650  1.00  0.00           H
ATOM   2407  CA  GLU A 738      57.690  58.360  62.640  1.00  0.00           C
ATOM   2408  HA  GLU A 738      57.670  59.110  63.420  1.00  0.00           H
ATOM   2409  CB  GLU A 738      56.250  57.930  62.620  1.00  0.00           C
ATOM   2410  HB1 GLU A 738      56.100  57.460  63.610  1.00  0.00           H
ATOM   2411  HB2 GLU A 738      56.140  57.340  61.680  1.00  0.00           H
ATOM   2412  CG  GLU A 738      55.270  59.100  62.540  1.00  0.00           C
ATOM   2413  HG1 GLU A 738      55.400  59.610  61.560  1.00  0.00           H
ATOM   2414  HG2 GLU A 738      55.600  59.830  63.300  1.00  0.00           H
ATOM   2415  CD  GLU A 738      53.850  58.790  62.840  1.00  0.00           C
ATOM   2416  OE1 GLU A 738      52.980  59.720  62.830  1.00  0.00           O
ATOM   2417  OE2 GLU A 738      53.470  57.630  63.160  1.00  0.00           O
ATOM   2418  C   GLU A 738      58.700  57.290  62.980  1.00  0.00           C
ATOM   2419  O   GLU A 738      58.990  57.160  64.150  1.00  0.00           O
ATOM   2420  N   ALA A 739      59.300  56.590  62.030  1.00  0.00           N
ATOM   2421  HN  ALA A 739      59.130  56.800  61.070  1.00  0.00           H
ATOM   2422  CA  ALA A 739      60.280  55.560  62.370  1.00  0.00           C
ATOM   2423  HA  ALA A 739      59.730  54.840  62.970  1.00  0.00           H
ATOM   2424  CB  ALA A 739      60.830  54.770  61.150  1.00  0.00           C
ATOM   2425  HB1 ALA A 739      61.680  54.110  61.430  1.00  0.00           H
ATOM   2426  HB2 ALA A 739      61.130  55.520  60.390  1.00  0.00           H
ATOM   2427  HB3 ALA A 739      60.030  54.090  60.760  1.00  0.00           H
ATOM   2428  C   ALA A 739      61.530  56.130  63.150  1.00  0.00           C
ATOM   2429  O   ALA A 739      61.890  55.630  64.220  1.00  0.00           O
ATOM   2430  N   LEU A 740      62.060  57.230  62.560  1.00  0.00           N
ATOM   2431  HN  LEU A 740      61.730  57.520  61.670  1.00  0.00           H
ATOM   2432  CA  LEU A 740      63.060  58.080  63.290  1.00  0.00           C
ATOM   2433  HA  LEU A 740      63.820  57.370  63.580  1.00  0.00           H
ATOM   2434  CB  LEU A 740      63.740  59.050  62.230  1.00  0.00           C
ATOM   2435  HB1 LEU A 740      62.940  59.660  61.770  1.00  0.00           H
ATOM   2436  HB2 LEU A 740      64.130  58.400  61.420  1.00  0.00           H
ATOM   2437  CG  LEU A 740      64.820  59.970  62.710  1.00  0.00           C
ATOM   2438  HG  LEU A 740      64.360  60.720  63.380  1.00  0.00           H
ATOM   2439  CD1 LEU A 740      65.880  59.240  63.580  1.00  0.00           C
ATOM   2440 HD11 LEU A 740      65.560  58.990  64.610  1.00  0.00           H
ATOM   2441 HD12 LEU A 740      66.690  59.990  63.630  1.00  0.00           H
ATOM   2442 HD13 LEU A 740      66.350  58.380  63.060  1.00  0.00           H
ATOM   2443  CD2 LEU A 740      65.440  60.860  61.530  1.00  0.00           C
ATOM   2444 HD21 LEU A 740      64.590  61.110  60.850  1.00  0.00           H
ATOM   2445 HD22 LEU A 740      66.330  60.400  61.060  1.00  0.00           H
ATOM   2446 HD23 LEU A 740      65.860  61.740  62.060  1.00  0.00           H
ATOM   2447  C   LEU A 740      62.630  58.790  64.610  1.00  0.00           C
ATOM   2448  O   LEU A 740      63.210  58.700  65.670  1.00  0.00           O
ATOM   2449  N   GLU A 741      61.370  59.280  64.610  1.00  0.00           N
ATOM   2450  HN  GLU A 741      60.820  59.210  63.770  1.00  0.00           H
ATOM   2451  CA  GLU A 741      60.760  59.800  65.840  1.00  0.00           C
ATOM   2452  HA  GLU A 741      61.390  60.580  66.260  1.00  0.00           H
ATOM   2453  CB  GLU A 741      59.280  60.260  65.510  1.00  0.00           C
ATOM   2454  HB1 GLU A 741      58.620  59.420  65.210  1.00  0.00           H
ATOM   2455  HB2 GLU A 741      59.370  60.980  64.670  1.00  0.00           H
ATOM   2456  CG  GLU A 741      58.620  61.000  66.710  1.00  0.00           C
ATOM   2457  HG1 GLU A 741      59.470  61.470  67.260  1.00  0.00           H
ATOM   2458  HG2 GLU A 741      57.990  60.370  67.360  1.00  0.00           H
ATOM   2459  CD  GLU A 741      57.480  61.920  66.290  1.00  0.00           C
ATOM   2460  OE1 GLU A 741      57.480  63.150  66.440  1.00  0.00           O
ATOM   2461  OE2 GLU A 741      56.510  61.290  65.730  1.00  0.00           O
ATOM   2462  C   GLU A 741      60.660  58.880  67.000  1.00  0.00           C
ATOM   2463  O   GLU A 741      60.920  59.150  68.160  1.00  0.00           O
ATOM   2464  N   LYS A 742      60.320  57.600  66.570  1.00  0.00           N
ATOM   2465  HN  LYS A 742      60.220  57.450  65.590  1.00  0.00           H
ATOM   2466  CA  LYS A 742      60.300  56.360  67.360  1.00  0.00           C
ATOM   2467  HA  LYS A 742      59.750  56.490  68.280  1.00  0.00           H
ATOM   2468  CB  LYS A 742      59.540  55.160  66.670  1.00  0.00           C
ATOM   2469  HB1 LYS A 742      59.850  54.190  67.120  1.00  0.00           H
ATOM   2470  HB2 LYS A 742      59.840  55.050  65.600  1.00  0.00           H
ATOM   2471  CG  LYS A 742      58.010  55.260  66.830  1.00  0.00           C
ATOM   2472  HG1 LYS A 742      57.570  54.560  66.080  1.00  0.00           H
ATOM   2473  HG2 LYS A 742      57.720  56.250  66.440  1.00  0.00           H
ATOM   2474  CD  LYS A 742      57.500  55.280  68.300  1.00  0.00           C
ATOM   2475  HD1 LYS A 742      56.400  55.360  68.160  1.00  0.00           H
ATOM   2476  HD2 LYS A 742      57.860  56.230  68.760  1.00  0.00           H
ATOM   2477  CE  LYS A 742      57.760  54.030  69.100  1.00  0.00           C
ATOM   2478  HE1 LYS A 742      58.870  53.950  69.130  1.00  0.00           H
ATOM   2479  HE2 LYS A 742      57.370  53.140  68.570  1.00  0.00           H
ATOM   2480  NZ  LYS A 742      57.300  54.270  70.540  1.00  0.00           N
ATOM   2481  HZ1 LYS A 742      56.270  54.170  70.560  1.00  0.00           H
ATOM   2482  HZ2 LYS A 742      57.640  55.170  70.920  1.00  0.00           H
ATOM   2483  HZ3 LYS A 742      57.620  53.520  71.190  1.00  0.00           H
ATOM   2484  C   LYS A 742      61.650  56.040  67.970  1.00  0.00           C
ATOM   2485  O   LYS A 742      61.750  55.610  69.090  1.00  0.00           O
ATOM   2486  N   LEU A 743      62.790  56.170  67.210  1.00  0.00           N
ATOM   2487  HN  LEU A 743      62.650  56.240  66.230  1.00  0.00           H
ATOM   2488  CA  LEU A 743      64.100  55.910  67.630  1.00  0.00           C
ATOM   2489  HA  LEU A 743      64.190  54.990  68.190  1.00  0.00           H
ATOM   2490  CB  LEU A 743      64.980  55.810  66.360  1.00  0.00           C
ATOM   2491  HB1 LEU A 743      65.000  56.820  65.900  1.00  0.00           H
ATOM   2492  HB2 LEU A 743      64.540  55.180  65.560  1.00  0.00           H
ATOM   2493  CG  LEU A 743      66.480  55.500  66.700  1.00  0.00           C
ATOM   2494  HG  LEU A 743      66.780  56.020  67.640  1.00  0.00           H
ATOM   2495  CD1 LEU A 743      66.740  54.030  66.970  1.00  0.00           C
ATOM   2496 HD11 LEU A 743      67.810  53.770  67.070  1.00  0.00           H
ATOM   2497 HD12 LEU A 743      66.230  53.440  66.190  1.00  0.00           H
ATOM   2498 HD13 LEU A 743      66.190  53.760  67.900  1.00  0.00           H
ATOM   2499  CD2 LEU A 743      67.440  56.020  65.570  1.00  0.00           C
ATOM   2500 HD21 LEU A 743      67.280  57.110  65.390  1.00  0.00           H
ATOM   2501 HD22 LEU A 743      67.130  55.630  64.580  1.00  0.00           H
ATOM   2502 HD23 LEU A 743      68.510  55.860  65.800  1.00  0.00           H
ATOM   2503  C   LEU A 743      64.590  56.940  68.680  1.00  0.00           C
ATOM   2504  O   LEU A 743      65.370  56.740  69.530  1.00  0.00           O
ATOM   2505  N   PHE A 744      64.070  58.160  68.570  1.00  0.00           N
ATOM   2506  HN  PHE A 744      63.520  58.430  67.780  1.00  0.00           H
ATOM   2507  CA  PHE A 744      64.210  59.120  69.630  1.00  0.00           C
ATOM   2508  HA  PHE A 744      65.280  59.180  69.790  1.00  0.00           H
ATOM   2509  CB  PHE A 744      63.730  60.610  69.270  1.00  0.00           C
ATOM   2510  HB1 PHE A 744      63.220  61.050  70.160  1.00  0.00           H
ATOM   2511  HB2 PHE A 744      62.880  60.610  68.560  1.00  0.00           H
ATOM   2512  CG  PHE A 744      64.820  61.490  68.630  1.00  0.00           C
ATOM   2513  CD1 PHE A 744      65.280  61.210  67.310  1.00  0.00           C
ATOM   2514  HD1 PHE A 744      65.030  60.270  66.850  1.00  0.00           H
ATOM   2515  CE1 PHE A 744      66.090  62.150  66.640  1.00  0.00           C
ATOM   2516  HE1 PHE A 744      66.390  61.920  65.630  1.00  0.00           H
ATOM   2517  CZ  PHE A 744      66.520  63.280  67.330  1.00  0.00           C
ATOM   2518  HZ  PHE A 744      66.970  64.110  66.800  1.00  0.00           H
ATOM   2519  CD2 PHE A 744      65.090  62.730  69.220  1.00  0.00           C
ATOM   2520  HD2 PHE A 744      64.650  62.870  70.190  1.00  0.00           H
ATOM   2521  CE2 PHE A 744      65.980  63.570  68.580  1.00  0.00           C
ATOM   2522  HE2 PHE A 744      66.210  64.580  68.920  1.00  0.00           H
ATOM   2523  C   PHE A 744      63.370  58.770  70.880  1.00  0.00           C
ATOM   2524  O   PHE A 744      63.810  58.880  72.000  1.00  0.00           O
ATOM   2525  N   ASP A 745      62.140  58.370  70.700  1.00  0.00           N
ATOM   2526  HN  ASP A 745      61.640  58.390  69.850  1.00  0.00           H
ATOM   2527  CA  ASP A 745      61.390  57.990  71.880  1.00  0.00           C
ATOM   2528  HA  ASP A 745      61.410  58.830  72.550  1.00  0.00           H
ATOM   2529  CB  ASP A 745      59.960  57.720  71.230  1.00  0.00           C
ATOM   2530  HB1 ASP A 745      60.140  56.980  70.430  1.00  0.00           H
ATOM   2531  HB2 ASP A 745      59.580  58.680  70.840  1.00  0.00           H
ATOM   2532  CG  ASP A 745      58.860  57.080  72.030  1.00  0.00           C
ATOM   2533  OD1 ASP A 745      58.950  56.910  73.260  1.00  0.00           O
ATOM   2534  OD2 ASP A 745      57.920  56.630  71.360  1.00  0.00           O
ATOM   2535  C   ASP A 745      62.000  56.780  72.610  1.00  0.00           C
ATOM   2536  O   ASP A 745      62.150  56.900  73.790  1.00  0.00           O
ATOM   2537  N   LEU A 746      62.320  55.690  71.840  1.00  0.00           N
ATOM   2538  HN  LEU A 746      62.250  55.800  70.860  1.00  0.00           H
ATOM   2539  CA  LEU A 746      62.900  54.470  72.340  1.00  0.00           C
ATOM   2540  HA  LEU A 746      62.460  54.150  73.270  1.00  0.00           H
ATOM   2541  CB  LEU A 746      62.680  53.350  71.320  1.00  0.00           C
ATOM   2542  HB1 LEU A 746      63.140  53.640  70.350  1.00  0.00           H
ATOM   2543  HB2 LEU A 746      61.570  53.280  71.220  1.00  0.00           H
ATOM   2544  CG  LEU A 746      63.290  51.970  71.760  1.00  0.00           C
ATOM   2545  HG  LEU A 746      63.100  51.970  72.860  1.00  0.00           H
ATOM   2546  CD1 LEU A 746      62.430  50.760  71.310  1.00  0.00           C
ATOM   2547 HD11 LEU A 746      62.960  49.850  71.680  1.00  0.00           H
ATOM   2548 HD12 LEU A 746      62.320  50.820  70.210  1.00  0.00           H
ATOM   2549 HD13 LEU A 746      61.440  50.840  71.800  1.00  0.00           H
ATOM   2550  CD2 LEU A 746      64.730  51.690  71.320  1.00  0.00           C
ATOM   2551 HD21 LEU A 746      65.460  52.370  71.800  1.00  0.00           H
ATOM   2552 HD22 LEU A 746      64.770  51.930  70.230  1.00  0.00           H
ATOM   2553 HD23 LEU A 746      65.020  50.640  71.570  1.00  0.00           H
ATOM   2554  C   LEU A 746      64.350  54.680  72.780  1.00  0.00           C
ATOM   2555  O   LEU A 746      64.830  53.850  73.540  1.00  0.00           O
ATOM   2556  N   GLY A 747      65.030  55.750  72.380  1.00  0.00           N
ATOM   2557  HN  GLY A 747      64.580  56.380  71.760  1.00  0.00           H
ATOM   2558  CA  GLY A 747      66.350  55.980  72.810  1.00  0.00           C
ATOM   2559  HA1 GLY A 747      66.850  56.460  71.990  1.00  0.00           H
ATOM   2560  HA2 GLY A 747      66.840  55.110  73.210  1.00  0.00           H
ATOM   2561  C   GLY A 747      66.440  56.930  73.950  1.00  0.00           C
ATOM   2562  O   GLY A 747      67.410  56.870  74.680  1.00  0.00           O
ATOM   2563  N   GLU A 748      65.440  57.860  74.190  1.00  0.00           N
ATOM   2564  HN  GLU A 748      64.770  57.880  73.460  1.00  0.00           H
ATOM   2565  CA  GLU A 748      65.460  58.870  75.260  1.00  0.00           C
ATOM   2566  HA  GLU A 748      66.150  59.660  75.000  1.00  0.00           H
ATOM   2567  CB  GLU A 748      64.040  59.430  75.350  1.00  0.00           C
ATOM   2568  HB1 GLU A 748      63.250  58.690  75.570  1.00  0.00           H
ATOM   2569  HB2 GLU A 748      63.860  59.800  74.320  1.00  0.00           H
ATOM   2570  CG  GLU A 748      63.760  60.630  76.320  1.00  0.00           C
ATOM   2571  HG1 GLU A 748      64.670  61.260  76.270  1.00  0.00           H
ATOM   2572  HG2 GLU A 748      63.700  60.240  77.360  1.00  0.00           H
ATOM   2573  CD  GLU A 748      62.490  61.420  75.980  1.00  0.00           C
ATOM   2574  OE1 GLU A 748      62.090  62.300  76.770  1.00  0.00           O
ATOM   2575  OE2 GLU A 748      61.850  61.190  74.900  1.00  0.00           O
ATOM   2576  C   GLU A 748      65.780  58.480  76.720  1.00  0.00           C
ATOM   2577  O   GLU A 748      66.360  59.260  77.480  1.00  0.00           O
ATOM   2578  N   THR A 749      65.410  57.260  77.060  1.00  0.00           N
ATOM   2579  HN  THR A 749      64.760  56.720  76.510  1.00  0.00           H
ATOM   2580  CA  THR A 749      65.740  56.680  78.380  1.00  0.00           C
ATOM   2581  HA  THR A 749      65.920  57.460  79.100  1.00  0.00           H
ATOM   2582  CB  THR A 749      64.580  55.940  79.040  1.00  0.00           C
ATOM   2583  HB  THR A 749      64.820  55.610  80.070  1.00  0.00           H
ATOM   2584  OG1 THR A 749      64.120  54.880  78.220  1.00  0.00           O
ATOM   2585  HG1 THR A 749      64.050  55.200  77.320  1.00  0.00           H
ATOM   2586  CG2 THR A 749      63.320  56.960  79.080  1.00  0.00           C
ATOM   2587 HG21 THR A 749      62.910  57.050  78.070  1.00  0.00           H
ATOM   2588 HG22 THR A 749      63.720  57.960  79.370  1.00  0.00           H
ATOM   2589 HG23 THR A 749      62.570  56.540  79.790  1.00  0.00           H
ATOM   2590  C   THR A 749      66.950  55.790  78.400  1.00  0.00           C
ATOM   2591  O   THR A 749      67.350  55.350  79.440  1.00  0.00           O
ATOM   2592  N   TYR A 750      67.600  55.530  77.240  1.00  0.00           N
ATOM   2593  HN  TYR A 750      67.320  55.910  76.370  1.00  0.00           H
ATOM   2594  CA  TYR A 750      68.880  54.870  77.400  1.00  0.00           C
ATOM   2595  HA  TYR A 750      68.930  54.280  78.290  1.00  0.00           H
ATOM   2596  CB  TYR A 750      69.000  53.830  76.290  1.00  0.00           C
ATOM   2597  HB1 TYR A 750      69.990  53.340  76.370  1.00  0.00           H
ATOM   2598  HB2 TYR A 750      68.800  54.210  75.280  1.00  0.00           H
ATOM   2599  CG  TYR A 750      67.900  52.760  76.490  1.00  0.00           C
ATOM   2600  CD1 TYR A 750      66.650  52.980  75.910  1.00  0.00           C
ATOM   2601  HD1 TYR A 750      66.480  53.850  75.270  1.00  0.00           H
ATOM   2602  CE1 TYR A 750      65.620  52.100  76.150  1.00  0.00           C
ATOM   2603  HE1 TYR A 750      64.650  52.350  75.740  1.00  0.00           H
ATOM   2604  CZ  TYR A 750      65.750  50.950  76.900  1.00  0.00           C
ATOM   2605  OH  TYR A 750      64.630  50.040  76.920  1.00  0.00           O
ATOM   2606  HH  TYR A 750      64.930  49.150  77.110  1.00  0.00           H
ATOM   2607  CD2 TYR A 750      68.090  51.610  77.210  1.00  0.00           C
ATOM   2608  HD2 TYR A 750      69.050  51.460  77.670  1.00  0.00           H
ATOM   2609  CE2 TYR A 750      67.040  50.710  77.370  1.00  0.00           C
ATOM   2610  HE2 TYR A 750      67.120  49.810  77.970  1.00  0.00           H
ATOM   2611  C   TYR A 750      69.980  55.900  77.430  1.00  0.00           C
ATOM   2612  O   TYR A 750      70.000  56.950  76.780  1.00  0.00           O
ATOM   2613  N   ALA A 751      70.970  55.590  78.380  1.00  0.00           N
ATOM   2614  HN  ALA A 751      71.010  54.770  78.940  1.00  0.00           H
ATOM   2615  CA  ALA A 751      72.200  56.380  78.500  1.00  0.00           C
ATOM   2616  HA  ALA A 751      72.120  57.400  78.140  1.00  0.00           H
ATOM   2617  CB  ALA A 751      72.610  56.360  79.990  1.00  0.00           C
ATOM   2618  HB1 ALA A 751      73.600  56.820  80.160  1.00  0.00           H
ATOM   2619  HB2 ALA A 751      72.610  55.380  80.530  1.00  0.00           H
ATOM   2620  HB3 ALA A 751      72.040  57.210  80.410  1.00  0.00           H
ATOM   2621  C   ALA A 751      73.280  55.810  77.620  1.00  0.00           C
ATOM   2622  O   ALA A 751      73.500  56.300  76.530  1.00  0.00           O
ATOM   2623  N   ASP A 752      73.880  54.740  78.130  1.00  0.00           N
ATOM   2624  HN  ASP A 752      73.820  54.410  79.070  1.00  0.00           H
ATOM   2625  CA  ASP A 752      74.920  54.060  77.490  1.00  0.00           C
ATOM   2626  HA  ASP A 752      75.470  54.800  76.930  1.00  0.00           H
ATOM   2627  CB  ASP A 752      75.880  53.450  78.530  1.00  0.00           C
ATOM   2628  HB1 ASP A 752      76.310  54.350  79.020  1.00  0.00           H
ATOM   2629  HB2 ASP A 752      76.750  52.980  78.030  1.00  0.00           H
ATOM   2630  CG  ASP A 752      75.230  52.560  79.620  1.00  0.00           C
ATOM   2631  OD1 ASP A 752      73.970  52.620  79.760  1.00  0.00           O
ATOM   2632  OD2 ASP A 752      75.920  51.770  80.330  1.00  0.00           O
ATOM   2633  C   ASP A 752      74.620  52.980  76.430  1.00  0.00           C
ATOM   2634  O   ASP A 752      75.460  52.530  75.690  1.00  0.00           O
ATOM   2635  N   VAL A 753      73.370  52.610  76.230  1.00  0.00           N
ATOM   2636  HN  VAL A 753      72.660  52.800  76.920  1.00  0.00           H
ATOM   2637  CA  VAL A 753      72.850  51.640  75.280  1.00  0.00           C
ATOM   2638  HA  VAL A 753      73.680  51.080  74.880  1.00  0.00           H
ATOM   2639  CB  VAL A 753      71.880  50.560  75.780  1.00  0.00           C
ATOM   2640  HB  VAL A 753      70.890  51.010  76.000  1.00  0.00           H
ATOM   2641  CG1 VAL A 753      71.850  49.390  74.760  1.00  0.00           C
ATOM   2642 HG11 VAL A 753      71.240  48.620  75.270  1.00  0.00           H
ATOM   2643 HG12 VAL A 753      72.890  49.020  74.690  1.00  0.00           H
ATOM   2644 HG13 VAL A 753      71.230  49.480  73.830  1.00  0.00           H
ATOM   2645  CG2 VAL A 753      72.350  50.120  77.100  1.00  0.00           C
ATOM   2646 HG21 VAL A 753      73.400  49.790  77.240  1.00  0.00           H
ATOM   2647 HG22 VAL A 753      71.730  49.260  77.440  1.00  0.00           H
ATOM   2648 HG23 VAL A 753      72.120  50.900  77.850  1.00  0.00           H
ATOM   2649  C   VAL A 753      72.150  52.420  74.140  1.00  0.00           C
ATOM   2650  O   VAL A 753      71.710  51.890  73.160  1.00  0.00           O
ATOM   2651  N   LEU A 754      72.110  53.760  74.240  1.00  0.00           N
ATOM   2652  HN  LEU A 754      72.530  54.210  75.030  1.00  0.00           H
ATOM   2653  CA  LEU A 754      71.580  54.620  73.210  1.00  0.00           C
ATOM   2654  HA  LEU A 754      70.630  54.180  72.940  1.00  0.00           H
ATOM   2655  CB  LEU A 754      71.350  56.120  73.660  1.00  0.00           C
ATOM   2656  HB1 LEU A 754      72.290  56.580  74.030  1.00  0.00           H
ATOM   2657  HB2 LEU A 754      70.490  56.310  74.330  1.00  0.00           H
ATOM   2658  CG  LEU A 754      71.130  57.030  72.400  1.00  0.00           C
ATOM   2659  HG  LEU A 754      71.980  57.040  71.710  1.00  0.00           H
ATOM   2660  CD1 LEU A 754      69.760  56.720  71.700  1.00  0.00           C
ATOM   2661 HD11 LEU A 754      69.070  56.990  72.530  1.00  0.00           H
ATOM   2662 HD12 LEU A 754      69.630  55.710  71.250  1.00  0.00           H
ATOM   2663 HD13 LEU A 754      69.480  57.540  71.020  1.00  0.00           H
ATOM   2664  CD2 LEU A 754      71.140  58.470  72.990  1.00  0.00           C
ATOM   2665 HD21 LEU A 754      71.970  58.720  73.690  1.00  0.00           H
ATOM   2666 HD22 LEU A 754      70.150  58.680  73.450  1.00  0.00           H
ATOM   2667 HD23 LEU A 754      71.360  59.170  72.160  1.00  0.00           H
ATOM   2668  C   LEU A 754      72.350  54.540  71.870  1.00  0.00           C
ATOM   2669  O   LEU A 754      71.850  54.390  70.760  1.00  0.00           O
ATOM   2670  N   PHE A 755      73.700  54.530  71.920  1.00  0.00           N
ATOM   2671  HN  PHE A 755      74.130  54.520  72.810  1.00  0.00           H
ATOM   2672  CA  PHE A 755      74.620  54.520  70.740  1.00  0.00           C
ATOM   2673  HA  PHE A 755      74.300  55.280  70.040  1.00  0.00           H
ATOM   2674  CB  PHE A 755      76.090  54.700  71.250  1.00  0.00           C
ATOM   2675  HB1 PHE A 755      76.680  55.140  70.410  1.00  0.00           H
ATOM   2676  HB2 PHE A 755      76.520  53.730  71.590  1.00  0.00           H
ATOM   2677  CG  PHE A 755      76.270  55.670  72.440  1.00  0.00           C
ATOM   2678  CD1 PHE A 755      75.790  56.990  72.300  1.00  0.00           C
ATOM   2679  HD1 PHE A 755      75.490  57.380  71.330  1.00  0.00           H
ATOM   2680  CE1 PHE A 755      75.800  57.780  73.480  1.00  0.00           C
ATOM   2681  HE1 PHE A 755      75.450  58.800  73.460  1.00  0.00           H
ATOM   2682  CZ  PHE A 755      76.380  57.360  74.710  1.00  0.00           C
ATOM   2683  HZ  PHE A 755      76.500  58.000  75.570  1.00  0.00           H
ATOM   2684  CD2 PHE A 755      76.770  55.160  73.710  1.00  0.00           C
ATOM   2685  HD2 PHE A 755      77.020  54.120  73.880  1.00  0.00           H
ATOM   2686  CE2 PHE A 755      76.730  56.000  74.810  1.00  0.00           C
ATOM   2687  HE2 PHE A 755      77.090  55.660  75.770  1.00  0.00           H
ATOM   2688  C   PHE A 755      74.370  53.300  69.950  1.00  0.00           C
ATOM   2689  O   PHE A 755      74.190  53.260  68.710  1.00  0.00           O
ATOM   2690  N   TRP A 756      74.290  52.130  70.660  1.00  0.00           N
ATOM   2691  HN  TRP A 756      74.700  52.180  71.550  1.00  0.00           H
ATOM   2692  CA  TRP A 756      73.990  50.810  70.080  1.00  0.00           C
ATOM   2693  HA  TRP A 756      74.670  50.640  69.250  1.00  0.00           H
ATOM   2694  CB  TRP A 756      74.100  49.700  71.200  1.00  0.00           C
ATOM   2695  HB1 TRP A 756      73.530  49.810  72.140  1.00  0.00           H
ATOM   2696  HB2 TRP A 756      75.120  49.890  71.580  1.00  0.00           H
ATOM   2697  CG  TRP A 756      74.020  48.180  70.850  1.00  0.00           C
ATOM   2698  CD1 TRP A 756      73.290  47.180  71.480  1.00  0.00           C
ATOM   2699  HD1 TRP A 756      72.740  47.210  72.400  1.00  0.00           H
ATOM   2700  NE1 TRP A 756      73.510  45.970  70.800  1.00  0.00           N
ATOM   2701  HE1 TRP A 756      73.070  45.140  71.050  1.00  0.00           H
ATOM   2702  CE2 TRP A 756      74.180  46.260  69.650  1.00  0.00           C
ATOM   2703  CD2 TRP A 756      74.600  47.590  69.700  1.00  0.00           C
ATOM   2704  CE3 TRP A 756      75.410  48.080  68.610  1.00  0.00           C
ATOM   2705  HE3 TRP A 756      75.720  49.100  68.680  1.00  0.00           H
ATOM   2706  CZ3 TRP A 756      75.810  47.200  67.590  1.00  0.00           C
ATOM   2707  HZ3 TRP A 756      76.420  47.510  66.760  1.00  0.00           H
ATOM   2708  CZ2 TRP A 756      74.500  45.440  68.550  1.00  0.00           C
ATOM   2709  HZ2 TRP A 756      73.920  44.530  68.470  1.00  0.00           H
ATOM   2710  CH2 TRP A 756      75.270  45.930  67.520  1.00  0.00           C
ATOM   2711  HH2 TRP A 756      75.440  45.360  66.620  1.00  0.00           H
ATOM   2712  C   TRP A 756      72.680  50.770  69.410  1.00  0.00           C
ATOM   2713  O   TRP A 756      72.450  50.320  68.250  1.00  0.00           O
ATOM   2714  N   CYS A 757      71.620  51.420  70.000  1.00  0.00           N
ATOM   2715  HN  CYS A 757      71.780  51.910  70.850  1.00  0.00           H
ATOM   2716  CA  CYS A 757      70.340  51.560  69.320  1.00  0.00           C
ATOM   2717  HA  CYS A 757      70.010  50.550  69.100  1.00  0.00           H
ATOM   2718  CB  CYS A 757      69.270  52.130  70.270  1.00  0.00           C
ATOM   2719  HB1 CYS A 757      68.270  52.240  69.810  1.00  0.00           H
ATOM   2720  HB2 CYS A 757      69.650  53.140  70.540  1.00  0.00           H
ATOM   2721  SG  CYS A 757      68.930  50.970  71.760  1.00  0.00           S
ATOM   2722  HG1 CYS A 757      70.010  51.280  72.470  1.00  0.00           H
ATOM   2723  C   CYS A 757      70.310  52.310  68.060  1.00  0.00           C
ATOM   2724  O   CYS A 757      69.710  51.970  67.070  1.00  0.00           O
ATOM   2725  N   VAL A 758      71.050  53.370  68.030  1.00  0.00           N
ATOM   2726  HN  VAL A 758      71.670  53.560  68.780  1.00  0.00           H
ATOM   2727  CA  VAL A 758      71.340  54.260  66.910  1.00  0.00           C
ATOM   2728  HA  VAL A 758      70.470  54.340  66.280  1.00  0.00           H
ATOM   2729  CB  VAL A 758      71.850  55.620  67.410  1.00  0.00           C
ATOM   2730  HB  VAL A 758      72.690  55.470  68.100  1.00  0.00           H
ATOM   2731  CG1 VAL A 758      72.250  56.470  66.200  1.00  0.00           C
ATOM   2732 HG11 VAL A 758      72.970  55.870  65.610  1.00  0.00           H
ATOM   2733 HG12 VAL A 758      72.720  57.460  66.390  1.00  0.00           H
ATOM   2734 HG13 VAL A 758      71.360  56.670  65.570  1.00  0.00           H
ATOM   2735  CG2 VAL A 758      70.760  56.310  68.270  1.00  0.00           C
ATOM   2736 HG21 VAL A 758      71.290  57.210  68.670  1.00  0.00           H
ATOM   2737 HG22 VAL A 758      70.380  55.670  69.100  1.00  0.00           H
ATOM   2738 HG23 VAL A 758      69.890  56.690  67.680  1.00  0.00           H
ATOM   2739  C   VAL A 758      72.260  53.580  65.860  1.00  0.00           C
ATOM   2740  O   VAL A 758      72.120  53.890  64.650  1.00  0.00           O
ATOM   2741  N   ILE A 759      73.260  52.800  66.250  1.00  0.00           N
ATOM   2742  HN  ILE A 759      73.380  52.750  67.240  1.00  0.00           H
ATOM   2743  CA  ILE A 759      74.190  52.040  65.430  1.00  0.00           C
ATOM   2744  HA  ILE A 759      74.610  52.720  64.680  1.00  0.00           H
ATOM   2745  CB  ILE A 759      75.470  51.620  66.170  1.00  0.00           C
ATOM   2746  HB  ILE A 759      75.250  51.150  67.140  1.00  0.00           H
ATOM   2747  CG2 ILE A 759      76.270  50.530  65.380  1.00  0.00           C
ATOM   2748 HG21 ILE A 759      75.810  49.540  65.560  1.00  0.00           H
ATOM   2749 HG22 ILE A 759      77.310  50.510  65.770  1.00  0.00           H
ATOM   2750 HG23 ILE A 759      76.280  50.820  64.300  1.00  0.00           H
ATOM   2751  CG1 ILE A 759      76.340  52.830  66.620  1.00  0.00           C
ATOM   2752 HG11 ILE A 759      75.550  53.530  66.970  1.00  0.00           H
ATOM   2753 HG12 ILE A 759      76.760  53.280  65.700  1.00  0.00           H
ATOM   2754  CD  ILE A 759      77.370  52.560  67.710  1.00  0.00           C
ATOM   2755  HD1 ILE A 759      76.870  52.000  68.540  1.00  0.00           H
ATOM   2756  HD2 ILE A 759      77.740  53.520  68.130  1.00  0.00           H
ATOM   2757  HD3 ILE A 759      78.240  52.040  67.270  1.00  0.00           H
ATOM   2758  C   ILE A 759      73.440  51.050  64.690  1.00  0.00           C
ATOM   2759  O   ILE A 759      73.620  50.880  63.520  1.00  0.00           O
ATOM   2760  N   LEU A 760      72.640  50.240  65.350  1.00  0.00           N
ATOM   2761  HN  LEU A 760      72.580  50.230  66.350  1.00  0.00           H
ATOM   2762  CA  LEU A 760      71.740  49.290  64.710  1.00  0.00           C
ATOM   2763  HA  LEU A 760      72.280  48.490  64.230  1.00  0.00           H
ATOM   2764  CB  LEU A 760      70.900  48.590  65.750  1.00  0.00           C
ATOM   2765  HB1 LEU A 760      70.190  47.890  65.250  1.00  0.00           H
ATOM   2766  HB2 LEU A 760      70.450  49.400  66.360  1.00  0.00           H
ATOM   2767  CG  LEU A 760      71.630  47.660  66.800  1.00  0.00           C
ATOM   2768  HG  LEU A 760      72.470  48.170  67.330  1.00  0.00           H
ATOM   2769  CD1 LEU A 760      70.640  47.000  67.880  1.00  0.00           C
ATOM   2770 HD11 LEU A 760      70.140  46.180  67.330  1.00  0.00           H
ATOM   2771 HD12 LEU A 760      69.780  47.650  68.190  1.00  0.00           H
ATOM   2772 HD13 LEU A 760      71.270  46.720  68.750  1.00  0.00           H
ATOM   2773  CD2 LEU A 760      72.270  46.480  66.080  1.00  0.00           C
ATOM   2774 HD21 LEU A 760      71.550  46.090  65.340  1.00  0.00           H
ATOM   2775 HD22 LEU A 760      72.660  45.620  66.680  1.00  0.00           H
ATOM   2776 HD23 LEU A 760      73.200  46.780  65.540  1.00  0.00           H
ATOM   2777  C   LEU A 760      70.970  49.770  63.570  1.00  0.00           C
ATOM   2778  O   LEU A 760      71.040  49.250  62.460  1.00  0.00           O
ATOM   2779  N   PHE A 761      70.160  50.870  63.850  1.00  0.00           N
ATOM   2780  HN  PHE A 761      70.280  51.300  64.740  1.00  0.00           H
ATOM   2781  CA  PHE A 761      69.160  51.460  62.910  1.00  0.00           C
ATOM   2782  HA  PHE A 761      68.400  50.750  62.660  1.00  0.00           H
ATOM   2783  CB  PHE A 761      68.590  52.800  63.550  1.00  0.00           C
ATOM   2784  HB1 PHE A 761      69.390  53.520  63.840  1.00  0.00           H
ATOM   2785  HB2 PHE A 761      68.040  52.610  64.500  1.00  0.00           H
ATOM   2786  CG  PHE A 761      67.710  53.730  62.710  1.00  0.00           C
ATOM   2787  CD1 PHE A 761      66.380  53.810  62.940  1.00  0.00           C
ATOM   2788  HD1 PHE A 761      66.040  53.150  63.720  1.00  0.00           H
ATOM   2789  CE1 PHE A 761      65.500  54.570  62.170  1.00  0.00           C
ATOM   2790  HE1 PHE A 761      64.430  54.660  62.300  1.00  0.00           H
ATOM   2791  CZ  PHE A 761      66.020  55.510  61.200  1.00  0.00           C
ATOM   2792  HZ  PHE A 761      65.350  56.080  60.570  1.00  0.00           H
ATOM   2793  CD2 PHE A 761      68.270  54.610  61.760  1.00  0.00           C
ATOM   2794  HD2 PHE A 761      69.350  54.660  61.640  1.00  0.00           H
ATOM   2795  CE2 PHE A 761      67.400  55.480  60.990  1.00  0.00           C
ATOM   2796  HE2 PHE A 761      67.840  56.120  60.230  1.00  0.00           H
ATOM   2797  C   PHE A 761      69.790  51.770  61.520  1.00  0.00           C
ATOM   2798  O   PHE A 761      69.380  51.340  60.500  1.00  0.00           O
ATOM   2799  N   PHE A 762      70.950  52.460  61.520  1.00  0.00           N
ATOM   2800  HN  PHE A 762      71.490  52.680  62.340  1.00  0.00           H
ATOM   2801  CA  PHE A 762      71.660  52.830  60.310  1.00  0.00           C
ATOM   2802  HA  PHE A 762      70.910  53.160  59.600  1.00  0.00           H
ATOM   2803  CB  PHE A 762      72.690  53.960  60.540  1.00  0.00           C
ATOM   2804  HB1 PHE A 762      73.290  54.150  59.620  1.00  0.00           H
ATOM   2805  HB2 PHE A 762      73.350  53.800  61.420  1.00  0.00           H
ATOM   2806  CG  PHE A 762      71.960  55.220  60.780  1.00  0.00           C
ATOM   2807  CD1 PHE A 762      71.220  55.770  59.760  1.00  0.00           C
ATOM   2808  HD1 PHE A 762      71.030  55.270  58.810  1.00  0.00           H
ATOM   2809  CE1 PHE A 762      70.630  57.010  59.940  1.00  0.00           C
ATOM   2810  HE1 PHE A 762      70.010  57.280  59.110  1.00  0.00           H
ATOM   2811  CZ  PHE A 762      70.710  57.700  61.120  1.00  0.00           C
ATOM   2812  HZ  PHE A 762      70.150  58.620  61.220  1.00  0.00           H
ATOM   2813  CD2 PHE A 762      72.010  55.920  62.010  1.00  0.00           C
ATOM   2814  HD2 PHE A 762      72.560  55.490  62.850  1.00  0.00           H
ATOM   2815  CE2 PHE A 762      71.480  57.180  62.180  1.00  0.00           C
ATOM   2816  HE2 PHE A 762      71.630  57.640  63.150  1.00  0.00           H
ATOM   2817  C   PHE A 762      72.290  51.680  59.520  1.00  0.00           C
ATOM   2818  O   PHE A 762      72.040  51.560  58.320  1.00  0.00           O
ATOM   2819  N   THR A 763      73.110  50.790  60.230  1.00  0.00           N
ATOM   2820  HN  THR A 763      73.250  50.990  61.200  1.00  0.00           H
ATOM   2821  CA  THR A 763      73.710  49.610  59.700  1.00  0.00           C
ATOM   2822  HA  THR A 763      74.480  49.950  59.020  1.00  0.00           H
ATOM   2823  CB  THR A 763      74.460  48.690  60.720  1.00  0.00           C
ATOM   2824  HB  THR A 763      73.690  48.210  61.360  1.00  0.00           H
ATOM   2825  OG1 THR A 763      75.320  49.460  61.550  1.00  0.00           O
ATOM   2826  HG1 THR A 763      74.710  49.830  62.200  1.00  0.00           H
ATOM   2827  CG2 THR A 763      75.390  47.680  59.930  1.00  0.00           C
ATOM   2828 HG21 THR A 763      75.720  46.830  60.570  1.00  0.00           H
ATOM   2829 HG22 THR A 763      76.300  48.160  59.510  1.00  0.00           H
ATOM   2830 HG23 THR A 763      74.820  47.150  59.150  1.00  0.00           H
ATOM   2831  C   THR A 763      72.670  48.750  59.040  1.00  0.00           C
ATOM   2832  O   THR A 763      72.840  48.220  57.950  1.00  0.00           O
ATOM   2833  N   THR A 764      71.470  48.560  59.640  1.00  0.00           N
ATOM   2834  HN  THR A 764      71.300  49.090  60.470  1.00  0.00           H
ATOM   2835  CA  THR A 764      70.320  47.880  59.100  1.00  0.00           C
ATOM   2836  HA  THR A 764      70.570  46.840  58.960  1.00  0.00           H
ATOM   2837  CB  THR A 764      69.110  47.850  60.060  1.00  0.00           C
ATOM   2838  HB  THR A 764      68.860  48.910  60.290  1.00  0.00           H
ATOM   2839  OG1 THR A 764      69.410  47.080  61.180  1.00  0.00           O
ATOM   2840  HG1 THR A 764      70.130  47.580  61.590  1.00  0.00           H
ATOM   2841  CG2 THR A 764      67.880  47.150  59.410  1.00  0.00           C
ATOM   2842 HG21 THR A 764      67.530  47.500  58.410  1.00  0.00           H
ATOM   2843 HG22 THR A 764      67.070  47.230  60.160  1.00  0.00           H
ATOM   2844 HG23 THR A 764      68.150  46.080  59.300  1.00  0.00           H
ATOM   2845  C   THR A 764      69.870  48.290  57.720  1.00  0.00           C
ATOM   2846  O   THR A 764      69.790  47.470  56.810  1.00  0.00           O
ATOM   2847  N   PHE A 765      69.650  49.630  57.630  1.00  0.00           N
ATOM   2848  HN  PHE A 765      69.720  50.160  58.470  1.00  0.00           H
ATOM   2849  CA  PHE A 765      69.320  50.330  56.400  1.00  0.00           C
ATOM   2850  HA  PHE A 765      68.500  49.750  56.000  1.00  0.00           H
ATOM   2851  CB  PHE A 765      68.770  51.810  56.660  1.00  0.00           C
ATOM   2852  HB1 PHE A 765      69.440  52.430  57.280  1.00  0.00           H
ATOM   2853  HB2 PHE A 765      67.780  51.660  57.130  1.00  0.00           H
ATOM   2854  CG  PHE A 765      68.570  52.620  55.420  1.00  0.00           C
ATOM   2855  CD1 PHE A 765      67.740  51.990  54.500  1.00  0.00           C
ATOM   2856  HD1 PHE A 765      67.180  51.140  54.830  1.00  0.00           H
ATOM   2857  CE1 PHE A 765      67.510  52.530  53.220  1.00  0.00           C
ATOM   2858  HE1 PHE A 765      66.710  52.250  52.550  1.00  0.00           H
ATOM   2859  CZ  PHE A 765      68.370  53.590  52.810  1.00  0.00           C
ATOM   2860  HZ  PHE A 765      68.150  54.040  51.850  1.00  0.00           H
ATOM   2861  CD2 PHE A 765      69.410  53.680  55.000  1.00  0.00           C
ATOM   2862  HD2 PHE A 765      70.050  54.180  55.710  1.00  0.00           H
ATOM   2863  CE2 PHE A 765      69.340  54.140  53.640  1.00  0.00           C
ATOM   2864  HE2 PHE A 765      70.000  54.930  53.320  1.00  0.00           H
ATOM   2865  C   PHE A 765      70.480  50.210  55.360  1.00  0.00           C
ATOM   2866  O   PHE A 765      70.350  49.930  54.140  1.00  0.00           O
ATOM   2867  N   PHE A 766      71.760  50.390  55.870  1.00  0.00           N
ATOM   2868  HN  PHE A 766      71.910  50.650  56.820  1.00  0.00           H
ATOM   2869  CA  PHE A 766      72.960  50.220  55.040  1.00  0.00           C
ATOM   2870  HA  PHE A 766      72.800  50.760  54.110  1.00  0.00           H
ATOM   2871  CB  PHE A 766      74.160  50.770  55.810  1.00  0.00           C
ATOM   2872  HB1 PHE A 766      75.120  50.560  55.280  1.00  0.00           H
ATOM   2873  HB2 PHE A 766      74.140  50.310  56.820  1.00  0.00           H
ATOM   2874  CG  PHE A 766      74.140  52.290  56.080  1.00  0.00           C
ATOM   2875  CD1 PHE A 766      73.010  53.100  55.740  1.00  0.00           C
ATOM   2876  HD1 PHE A 766      72.070  52.700  55.370  1.00  0.00           H
ATOM   2877  CE1 PHE A 766      72.980  54.490  55.920  1.00  0.00           C
ATOM   2878  HE1 PHE A 766      72.190  55.180  55.650  1.00  0.00           H
ATOM   2879  CZ  PHE A 766      74.080  55.080  56.550  1.00  0.00           C
ATOM   2880  HZ  PHE A 766      74.110  56.150  56.720  1.00  0.00           H
ATOM   2881  CD2 PHE A 766      75.190  52.940  56.680  1.00  0.00           C
ATOM   2882  HD2 PHE A 766      76.060  52.360  56.940  1.00  0.00           H
ATOM   2883  CE2 PHE A 766      75.200  54.330  57.000  1.00  0.00           C
ATOM   2884  HE2 PHE A 766      75.890  54.840  57.660  1.00  0.00           H
ATOM   2885  C   PHE A 766      73.170  48.760  54.480  1.00  0.00           C
ATOM   2886  O   PHE A 766      73.450  48.560  53.300  1.00  0.00           O
ATOM   2887  N   LEU A 767      73.150  47.690  55.350  1.00  0.00           N
ATOM   2888  HN  LEU A 767      73.070  47.830  56.330  1.00  0.00           H
ATOM   2889  CA  LEU A 767      73.300  46.310  54.980  1.00  0.00           C
ATOM   2890  HA  LEU A 767      74.240  46.150  54.490  1.00  0.00           H
ATOM   2891  CB  LEU A 767      73.370  45.400  56.290  1.00  0.00           C
ATOM   2892  HB1 LEU A 767      72.410  45.640  56.800  1.00  0.00           H
ATOM   2893  HB2 LEU A 767      74.190  45.850  56.880  1.00  0.00           H
ATOM   2894  CG  LEU A 767      73.710  43.910  56.000  1.00  0.00           C
ATOM   2895  HG  LEU A 767      72.850  43.380  55.540  1.00  0.00           H
ATOM   2896  CD1 LEU A 767      74.850  43.690  54.980  1.00  0.00           C
ATOM   2897 HD11 LEU A 767      74.380  43.780  53.990  1.00  0.00           H
ATOM   2898 HD12 LEU A 767      75.010  42.590  54.970  1.00  0.00           H
ATOM   2899 HD13 LEU A 767      75.760  44.300  55.180  1.00  0.00           H
ATOM   2900  CD2 LEU A 767      74.040  43.030  57.170  1.00  0.00           C
ATOM   2901 HD21 LEU A 767      74.800  43.440  57.850  1.00  0.00           H
ATOM   2902 HD22 LEU A 767      74.370  42.010  56.860  1.00  0.00           H
ATOM   2903 HD23 LEU A 767      73.090  42.840  57.710  1.00  0.00           H
ATOM   2904  C   LEU A 767      72.190  45.850  54.060  1.00  0.00           C
ATOM   2905  O   LEU A 767      72.350  45.210  53.000  1.00  0.00           O
ATOM   2906  N   SER A 768      70.910  46.240  54.340  1.00  0.00           N
ATOM   2907  HN  SER A 768      70.650  46.770  55.150  1.00  0.00           H
ATOM   2908  CA  SER A 768      69.780  45.900  53.470  1.00  0.00           C
ATOM   2909  HA  SER A 768      69.700  44.830  53.360  1.00  0.00           H
ATOM   2910  CB  SER A 768      68.460  46.450  54.140  1.00  0.00           C
ATOM   2911  HB1 SER A 768      68.460  47.560  54.070  1.00  0.00           H
ATOM   2912  HB2 SER A 768      68.560  46.220  55.230  1.00  0.00           H
ATOM   2913  OG  SER A 768      67.290  45.860  53.550  1.00  0.00           O
ATOM   2914  HG1 SER A 768      67.270  46.260  52.680  1.00  0.00           H
ATOM   2915  C   SER A 768      69.950  46.470  52.100  1.00  0.00           C
ATOM   2916  O   SER A 768      69.760  45.900  50.990  1.00  0.00           O
ATOM   2917  N   SER A 769      70.360  47.780  52.050  1.00  0.00           N
ATOM   2918  HN  SER A 769      70.400  48.450  52.780  1.00  0.00           H
ATOM   2919  CA  SER A 769      70.790  48.330  50.760  1.00  0.00           C
ATOM   2920  HA  SER A 769      69.870  48.240  50.200  1.00  0.00           H
ATOM   2921  CB  SER A 769      71.140  49.790  50.950  1.00  0.00           C
ATOM   2922  HB1 SER A 769      71.380  50.200  49.950  1.00  0.00           H
ATOM   2923  HB2 SER A 769      72.070  49.940  51.540  1.00  0.00           H
ATOM   2924  OG  SER A 769      70.020  50.550  51.470  1.00  0.00           O
ATOM   2925  HG1 SER A 769      69.890  50.310  52.390  1.00  0.00           H
ATOM   2926  C   SER A 769      72.010  47.640  50.040  1.00  0.00           C
ATOM   2927  O   SER A 769      71.940  47.390  48.810  1.00  0.00           O
ATOM   2928  N   PHE A 770      73.010  47.290  50.770  1.00  0.00           N
ATOM   2929  HN  PHE A 770      73.190  47.640  51.680  1.00  0.00           H
ATOM   2930  CA  PHE A 770      74.130  46.510  50.250  1.00  0.00           C
ATOM   2931  HA  PHE A 770      74.620  47.110  49.510  1.00  0.00           H
ATOM   2932  CB  PHE A 770      75.200  46.180  51.330  1.00  0.00           C
ATOM   2933  HB1 PHE A 770      74.670  45.830  52.240  1.00  0.00           H
ATOM   2934  HB2 PHE A 770      75.720  47.110  51.660  1.00  0.00           H
ATOM   2935  CG  PHE A 770      76.250  45.220  50.950  1.00  0.00           C
ATOM   2936  CD1 PHE A 770      77.370  45.580  50.160  1.00  0.00           C
ATOM   2937  HD1 PHE A 770      77.550  46.580  49.810  1.00  0.00           H
ATOM   2938  CE1 PHE A 770      78.260  44.550  49.850  1.00  0.00           C
ATOM   2939  HE1 PHE A 770      79.140  44.720  49.250  1.00  0.00           H
ATOM   2940  CZ  PHE A 770      77.970  43.220  50.100  1.00  0.00           C
ATOM   2941  HZ  PHE A 770      78.710  42.470  49.860  1.00  0.00           H
ATOM   2942  CD2 PHE A 770      75.940  43.870  51.250  1.00  0.00           C
ATOM   2943  HD2 PHE A 770      75.050  43.700  51.840  1.00  0.00           H
ATOM   2944  CE2 PHE A 770      76.820  42.880  50.860  1.00  0.00           C
ATOM   2945  HE2 PHE A 770      76.690  41.820  51.000  1.00  0.00           H
ATOM   2946  C   PHE A 770      73.620  45.190  49.590  1.00  0.00           C
ATOM   2947  O   PHE A 770      74.040  44.820  48.460  1.00  0.00           O
ATOM   2948  N   LEU A 771      72.730  44.490  50.300  1.00  0.00           N
ATOM   2949  HN  LEU A 771      72.620  44.700  51.270  1.00  0.00           H
ATOM   2950  CA  LEU A 771      72.380  43.190  49.750  1.00  0.00           C
ATOM   2951  HA  LEU A 771      73.250  42.620  49.460  1.00  0.00           H
ATOM   2952  CB  LEU A 771      71.660  42.380  50.770  1.00  0.00           C
ATOM   2953  HB1 LEU A 771      71.170  41.450  50.380  1.00  0.00           H
ATOM   2954  HB2 LEU A 771      70.880  43.050  51.180  1.00  0.00           H
ATOM   2955  CG  LEU A 771      72.620  41.810  51.840  1.00  0.00           C
ATOM   2956  HG  LEU A 771      73.200  42.590  52.370  1.00  0.00           H
ATOM   2957  CD1 LEU A 771      71.790  41.190  52.960  1.00  0.00           C
ATOM   2958 HD11 LEU A 771      70.950  41.880  53.210  1.00  0.00           H
ATOM   2959 HD12 LEU A 771      72.330  41.040  53.920  1.00  0.00           H
ATOM   2960 HD13 LEU A 771      71.340  40.230  52.630  1.00  0.00           H
ATOM   2961  CD2 LEU A 771      73.540  40.780  51.260  1.00  0.00           C
ATOM   2962 HD21 LEU A 771      74.470  41.280  50.910  1.00  0.00           H
ATOM   2963 HD22 LEU A 771      72.980  40.270  50.450  1.00  0.00           H
ATOM   2964 HD23 LEU A 771      73.970  40.180  52.090  1.00  0.00           H
ATOM   2965  C   LEU A 771      71.430  43.250  48.550  1.00  0.00           C
ATOM   2966  O   LEU A 771      71.510  42.490  47.620  1.00  0.00           O
ATOM   2967  N   LYS A 772      70.540  44.300  48.480  1.00  0.00           N
ATOM   2968  HN  LYS A 772      70.470  44.950  49.240  1.00  0.00           H
ATOM   2969  CA  LYS A 772      69.870  44.650  47.290  1.00  0.00           C
ATOM   2970  HA  LYS A 772      69.490  43.690  46.960  1.00  0.00           H
ATOM   2971  CB  LYS A 772      68.650  45.560  47.550  1.00  0.00           C
ATOM   2972  HB1 LYS A 772      69.120  46.280  48.260  1.00  0.00           H
ATOM   2973  HB2 LYS A 772      67.900  44.980  48.130  1.00  0.00           H
ATOM   2974  CG  LYS A 772      68.060  46.130  46.230  1.00  0.00           C
ATOM   2975  HG1 LYS A 772      67.800  45.210  45.670  1.00  0.00           H
ATOM   2976  HG2 LYS A 772      68.810  46.730  45.680  1.00  0.00           H
ATOM   2977  CD  LYS A 772      66.740  46.860  46.440  1.00  0.00           C
ATOM   2978  HD1 LYS A 772      66.060  46.290  47.130  1.00  0.00           H
ATOM   2979  HD2 LYS A 772      66.280  46.830  45.440  1.00  0.00           H
ATOM   2980  CE  LYS A 772      66.980  48.250  46.960  1.00  0.00           C
ATOM   2981  HE1 LYS A 772      67.640  48.770  46.240  1.00  0.00           H
ATOM   2982  HE2 LYS A 772      67.320  48.390  48.010  1.00  0.00           H
ATOM   2983  NZ  LYS A 772      65.750  49.040  46.820  1.00  0.00           N
ATOM   2984  HZ1 LYS A 772      65.300  49.180  45.880  1.00  0.00           H
ATOM   2985  HZ2 LYS A 772      66.020  50.000  47.120  1.00  0.00           H
ATOM   2986  HZ3 LYS A 772      65.120  48.640  47.550  1.00  0.00           H
ATOM   2987  C   LYS A 772      70.790  45.100  46.120  1.00  0.00           C
ATOM   2988  O   LYS A 772      70.660  44.590  44.980  1.00  0.00           O
ATOM   2989  N   GLN A 773      71.830  45.930  46.330  1.00  0.00           N
ATOM   2990  HN  GLN A 773      71.900  46.420  47.200  1.00  0.00           H
ATOM   2991  CA  GLN A 773      72.810  46.320  45.260  1.00  0.00           C
ATOM   2992  HA  GLN A 773      72.180  46.580  44.430  1.00  0.00           H
ATOM   2993  CB  GLN A 773      73.650  47.450  45.840  1.00  0.00           C
ATOM   2994  HB1 GLN A 773      74.510  47.670  45.170  1.00  0.00           H
ATOM   2995  HB2 GLN A 773      74.130  47.330  46.820  1.00  0.00           H
ATOM   2996  CG  GLN A 773      72.810  48.750  45.770  1.00  0.00           C
ATOM   2997  HG1 GLN A 773      71.790  48.540  46.160  1.00  0.00           H
ATOM   2998  HG2 GLN A 773      72.630  48.950  44.700  1.00  0.00           H
ATOM   2999  CD  GLN A 773      73.470  49.920  46.460  1.00  0.00           C
ATOM   3000  OE1 GLN A 773      72.900  50.470  47.380  1.00  0.00           O
ATOM   3001  NE2 GLN A 773      74.680  50.300  45.990  1.00  0.00           N
ATOM   3002 HE21 GLN A 773      75.140  51.080  46.420  1.00  0.00           H
ATOM   3003 HE22 GLN A 773      75.010  49.850  45.160  1.00  0.00           H
ATOM   3004  C   GLN A 773      73.700  45.240  44.760  1.00  0.00           C
ATOM   3005  O   GLN A 773      74.060  45.270  43.580  1.00  0.00           O
ATOM   3006  N   PHE A 774      74.010  44.300  45.660  1.00  0.00           N
ATOM   3007  HN  PHE A 774      73.740  44.430  46.610  1.00  0.00           H
ATOM   3008  CA  PHE A 774      74.800  43.180  45.410  1.00  0.00           C
ATOM   3009  HA  PHE A 774      75.760  43.580  45.130  1.00  0.00           H
ATOM   3010  CB  PHE A 774      74.960  42.300  46.720  1.00  0.00           C
ATOM   3011  HB1 PHE A 774      73.910  42.020  46.950  1.00  0.00           H
ATOM   3012  HB2 PHE A 774      75.460  42.830  47.560  1.00  0.00           H
ATOM   3013  CG  PHE A 774      75.730  41.030  46.530  1.00  0.00           C
ATOM   3014  CD1 PHE A 774      77.030  40.930  45.860  1.00  0.00           C
ATOM   3015  HD1 PHE A 774      77.460  41.870  45.560  1.00  0.00           H
ATOM   3016  CE1 PHE A 774      77.670  39.680  45.690  1.00  0.00           C
ATOM   3017  HE1 PHE A 774      78.670  39.510  45.330  1.00  0.00           H
ATOM   3018  CZ  PHE A 774      77.040  38.560  46.200  1.00  0.00           C
ATOM   3019  HZ  PHE A 774      77.580  37.660  46.460  1.00  0.00           H
ATOM   3020  CD2 PHE A 774      75.070  39.840  46.780  1.00  0.00           C
ATOM   3021  HD2 PHE A 774      74.110  39.790  47.290  1.00  0.00           H
ATOM   3022  CE2 PHE A 774      75.740  38.610  46.690  1.00  0.00           C
ATOM   3023  HE2 PHE A 774      75.250  37.750  47.150  1.00  0.00           H
ATOM   3024  C   PHE A 774      74.310  42.290  44.310  1.00  0.00           C
ATOM   3025  O   PHE A 774      75.140  41.660  43.660  1.00  0.00           O
ATOM   3026  N   LYS A 775      73.000  42.240  44.120  1.00  0.00           N
ATOM   3027  HN  LYS A 775      72.420  42.760  44.750  1.00  0.00           H
ATOM   3028  CA  LYS A 775      72.360  41.580  42.960  1.00  0.00           C
ATOM   3029  HA  LYS A 775      72.700  40.560  42.970  1.00  0.00           H
ATOM   3030  CB  LYS A 775      70.840  41.830  43.030  1.00  0.00           C
ATOM   3031  HB1 LYS A 775      70.690  42.930  43.060  1.00  0.00           H
ATOM   3032  HB2 LYS A 775      70.630  41.470  44.060  1.00  0.00           H
ATOM   3033  CG  LYS A 775      69.900  41.210  41.970  1.00  0.00           C
ATOM   3034  HG1 LYS A 775      69.850  40.120  41.770  1.00  0.00           H
ATOM   3035  HG2 LYS A 775      70.130  41.740  41.020  1.00  0.00           H
ATOM   3036  CD  LYS A 775      68.410  41.450  42.320  1.00  0.00           C
ATOM   3037  HD1 LYS A 775      68.180  42.490  41.990  1.00  0.00           H
ATOM   3038  HD2 LYS A 775      68.260  41.420  43.420  1.00  0.00           H
ATOM   3039  CE  LYS A 775      67.570  40.480  41.570  1.00  0.00           C
ATOM   3040  HE1 LYS A 775      67.750  39.430  41.880  1.00  0.00           H
ATOM   3041  HE2 LYS A 775      67.780  40.500  40.480  1.00  0.00           H
ATOM   3042  NZ  LYS A 775      66.130  40.770  41.850  1.00  0.00           N
ATOM   3043  HZ1 LYS A 775      66.060  41.190  42.800  1.00  0.00           H
ATOM   3044  HZ2 LYS A 775      65.610  39.870  41.910  1.00  0.00           H
ATOM   3045  HZ3 LYS A 775      65.790  41.490  41.170  1.00  0.00           H
ATOM   3046  C   LYS A 775      72.820  42.000  41.560  1.00  0.00           C
ATOM   3047  O   LYS A 775      72.920  41.220  40.630  1.00  0.00           O
ATOM   3048  N   THR A 776      73.160  43.290  41.400  1.00  0.00           N
ATOM   3049  HN  THR A 776      73.160  43.870  42.210  1.00  0.00           H
ATOM   3050  CA  THR A 776      73.170  43.970  40.120  1.00  0.00           C
ATOM   3051  HA  THR A 776      72.960  43.230  39.370  1.00  0.00           H
ATOM   3052  CB  THR A 776      72.220  45.110  39.880  1.00  0.00           C
ATOM   3053  HB  THR A 776      72.490  45.850  39.100  1.00  0.00           H
ATOM   3054  OG1 THR A 776      72.050  45.840  41.050  1.00  0.00           O
ATOM   3055  HG1 THR A 776      72.880  46.270  41.240  1.00  0.00           H
ATOM   3056  CG2 THR A 776      70.780  44.620  39.550  1.00  0.00           C
ATOM   3057 HG21 THR A 776      70.560  43.970  40.420  1.00  0.00           H
ATOM   3058 HG22 THR A 776      70.710  43.990  38.630  1.00  0.00           H
ATOM   3059 HG23 THR A 776      70.050  45.460  39.500  1.00  0.00           H
ATOM   3060  C   THR A 776      74.530  44.280  39.730  1.00  0.00           C
ATOM   3061  O   THR A 776      74.770  44.650  38.540  1.00  0.00           O
ATOM   3062  N   LYS A 777      75.530  44.040  40.620  1.00  0.00           N
ATOM   3063  HN  LYS A 777      75.330  43.660  41.520  1.00  0.00           H
ATOM   3064  CA  LYS A 777      76.940  44.180  40.250  1.00  0.00           C
ATOM   3065  HA  LYS A 777      77.140  45.110  39.750  1.00  0.00           H
ATOM   3066  CB  LYS A 777      77.720  44.460  41.580  1.00  0.00           C
ATOM   3067  HB1 LYS A 777      78.800  44.350  41.330  1.00  0.00           H
ATOM   3068  HB2 LYS A 777      77.510  43.650  42.300  1.00  0.00           H
ATOM   3069  CG  LYS A 777      77.330  45.860  42.230  1.00  0.00           C
ATOM   3070  HG1 LYS A 777      76.280  45.740  42.570  1.00  0.00           H
ATOM   3071  HG2 LYS A 777      77.380  46.740  41.560  1.00  0.00           H
ATOM   3072  CD  LYS A 777      78.190  45.960  43.510  1.00  0.00           C
ATOM   3073  HD1 LYS A 777      79.230  46.220  43.200  1.00  0.00           H
ATOM   3074  HD2 LYS A 777      78.280  44.950  43.960  1.00  0.00           H
ATOM   3075  CE  LYS A 777      77.920  46.970  44.590  1.00  0.00           C
ATOM   3076  HE1 LYS A 777      78.730  46.870  45.320  1.00  0.00           H
ATOM   3077  HE2 LYS A 777      76.910  46.700  44.970  1.00  0.00           H
ATOM   3078  NZ  LYS A 777      77.960  48.380  44.020  1.00  0.00           N
ATOM   3079  HZ1 LYS A 777      77.220  48.520  43.290  1.00  0.00           H
ATOM   3080  HZ2 LYS A 777      78.880  48.650  43.640  1.00  0.00           H
ATOM   3081  HZ3 LYS A 777      77.710  49.070  44.750  1.00  0.00           H
ATOM   3082  C   LYS A 777      77.510  43.130  39.330  1.00  0.00           C
ATOM   3083  O   LYS A 777      76.960  42.110  38.990  1.00  0.00           O
ATOM   3084  N   ARG A 778      78.660  43.470  38.730  1.00  0.00           N
ATOM   3085  HN  ARG A 778      79.150  44.320  38.890  1.00  0.00           H
ATOM   3086  CA  ARG A 778      79.330  42.680  37.670  1.00  0.00           C
ATOM   3087  HA  ARG A 778      78.640  42.320  36.940  1.00  0.00           H
ATOM   3088  CB  ARG A 778      80.430  43.540  37.020  1.00  0.00           C
ATOM   3089  HB1 ARG A 778      79.990  44.490  36.650  1.00  0.00           H
ATOM   3090  HB2 ARG A 778      80.900  42.980  36.180  1.00  0.00           H
ATOM   3091  CG  ARG A 778      81.630  43.940  37.930  1.00  0.00           C
ATOM   3092  HG1 ARG A 778      82.270  43.060  38.130  1.00  0.00           H
ATOM   3093  HG2 ARG A 778      81.230  44.360  38.870  1.00  0.00           H
ATOM   3094  CD  ARG A 778      82.610  44.990  37.310  1.00  0.00           C
ATOM   3095  HD1 ARG A 778      82.050  45.770  36.750  1.00  0.00           H
ATOM   3096  HD2 ARG A 778      83.310  44.510  36.600  1.00  0.00           H
ATOM   3097  NE  ARG A 778      83.440  45.660  38.350  1.00  0.00           N
ATOM   3098  HE  ARG A 778      83.170  45.510  39.300  1.00  0.00           H
ATOM   3099  CZ  ARG A 778      84.550  46.320  38.210  1.00  0.00           C
ATOM   3100  NH1 ARG A 778      85.140  46.610  37.090  1.00  0.00           N
ATOM   3101 HH11 ARG A 778      84.520  46.290  36.360  1.00  0.00           H
ATOM   3102 HH12 ARG A 778      85.990  47.110  36.970  1.00  0.00           H
ATOM   3103  NH2 ARG A 778      85.070  46.780  39.300  1.00  0.00           N
ATOM   3104 HH21 ARG A 778      84.580  46.620  40.150  1.00  0.00           H
ATOM   3105 HH22 ARG A 778      86.040  47.020  39.220  1.00  0.00           H
ATOM   3106  C   ARG A 778      80.080  41.530  38.370  1.00  0.00           C
ATOM   3107  O   ARG A 778      80.230  41.540  39.610  1.00  0.00           O
ATOM   3108  N   TYR A 779      80.430  40.500  37.670  1.00  0.00           N
ATOM   3109  HN  TYR A 779      80.190  40.460  36.710  1.00  0.00           H
ATOM   3110  CA  TYR A 779      81.270  39.380  38.110  1.00  0.00           C
ATOM   3111  HA  TYR A 779      81.230  38.780  37.220  1.00  0.00           H
ATOM   3112  CB  TYR A 779      82.770  39.810  38.440  1.00  0.00           C
ATOM   3113  HB1 TYR A 779      82.710  40.530  39.280  1.00  0.00           H
ATOM   3114  HB2 TYR A 779      83.270  40.260  37.540  1.00  0.00           H
ATOM   3115  CG  TYR A 779      83.720  38.560  38.900  1.00  0.00           C
ATOM   3116  CD1 TYR A 779      84.020  38.220  40.170  1.00  0.00           C
ATOM   3117  HD1 TYR A 779      83.720  38.840  41.000  1.00  0.00           H
ATOM   3118  CE1 TYR A 779      84.630  36.980  40.490  1.00  0.00           C
ATOM   3119  HE1 TYR A 779      84.790  36.610  41.500  1.00  0.00           H
ATOM   3120  CZ  TYR A 779      84.920  36.110  39.490  1.00  0.00           C
ATOM   3121  OH  TYR A 779      85.480  34.820  39.710  1.00  0.00           O
ATOM   3122  HH  TYR A 779      85.470  34.310  38.900  1.00  0.00           H
ATOM   3123  CD2 TYR A 779      84.210  37.730  37.880  1.00  0.00           C
ATOM   3124  HD2 TYR A 779      83.960  37.860  36.830  1.00  0.00           H
ATOM   3125  CE2 TYR A 779      84.850  36.540  38.160  1.00  0.00           C
ATOM   3126  HE2 TYR A 779      85.070  35.820  37.390  1.00  0.00           H
ATOM   3127  C   TYR A 779      80.680  38.440  39.220  1.00  0.00           C
ATOM   3128  O   TYR A 779      80.420  38.850  40.360  1.00  0.00           O
ATOM   3129  N   PHE A 780      80.460  37.200  38.790  1.00  0.00           N
ATOM   3130  HN  PHE A 780      80.630  36.970  37.840  1.00  0.00           H
ATOM   3131  CA  PHE A 780      80.100  36.060  39.690  1.00  0.00           C
ATOM   3132  HA  PHE A 780      80.530  35.200  39.230  1.00  0.00           H
ATOM   3133  CB  PHE A 780      80.750  36.040  41.180  1.00  0.00           C
ATOM   3134  HB1 PHE A 780      81.200  36.990  41.520  1.00  0.00           H
ATOM   3135  HB2 PHE A 780      81.630  35.370  41.190  1.00  0.00           H
ATOM   3136  CG  PHE A 780      79.810  35.540  42.250  1.00  0.00           C
ATOM   3137  CD1 PHE A 780      78.740  36.430  42.580  1.00  0.00           C
ATOM   3138  HD1 PHE A 780      78.580  37.310  41.970  1.00  0.00           H
ATOM   3139  CE1 PHE A 780      77.850  36.100  43.570  1.00  0.00           C
ATOM   3140  HE1 PHE A 780      77.030  36.730  43.870  1.00  0.00           H
ATOM   3141  CZ  PHE A 780      77.930  34.840  44.250  1.00  0.00           C
ATOM   3142  HZ  PHE A 780      77.160  34.520  44.920  1.00  0.00           H
ATOM   3143  CD2 PHE A 780      79.980  34.370  43.030  1.00  0.00           C
ATOM   3144  HD2 PHE A 780      80.860  33.760  42.960  1.00  0.00           H
ATOM   3145  CE2 PHE A 780      79.060  34.080  44.040  1.00  0.00           C
ATOM   3146  HE2 PHE A 780      79.190  33.140  44.560  1.00  0.00           H
ATOM   3147  C   PHE A 780      78.600  35.710  39.650  1.00  0.00           C
ATOM   3148  O   PHE A 780      77.800  36.610  39.570  1.00  0.00           O
ATOM   3149  N   PRO A 781      78.220  34.460  39.550  1.00  0.00           N
ATOM   3150  CD  PRO A 781      79.050  33.240  39.760  1.00  0.00           C
ATOM   3151  HD1 PRO A 781      79.880  33.290  40.510  1.00  0.00           H
ATOM   3152  HD2 PRO A 781      79.470  32.740  38.850  1.00  0.00           H
ATOM   3153  CA  PRO A 781      76.870  34.000  39.110  1.00  0.00           C
ATOM   3154  HA  PRO A 781      76.930  34.060  38.030  1.00  0.00           H
ATOM   3155  CB  PRO A 781      76.660  32.530  39.740  1.00  0.00           C
ATOM   3156  HB1 PRO A 781      76.540  31.700  39.010  1.00  0.00           H
ATOM   3157  HB2 PRO A 781      75.860  32.430  40.520  1.00  0.00           H
ATOM   3158  CG  PRO A 781      78.000  32.320  40.440  1.00  0.00           C
ATOM   3159  HG1 PRO A 781      77.940  32.680  41.480  1.00  0.00           H
ATOM   3160  HG2 PRO A 781      78.210  31.230  40.500  1.00  0.00           H
ATOM   3161  C   PRO A 781      75.580  34.850  39.390  1.00  0.00           C
ATOM   3162  O   PRO A 781      75.260  35.210  40.570  1.00  0.00           O
ATOM   3163  N   THR A 782      74.810  35.270  38.390  1.00  0.00           N
ATOM   3164  HN  THR A 782      74.990  34.960  37.460  1.00  0.00           H
ATOM   3165  CA  THR A 782      73.630  36.060  38.610  1.00  0.00           C
ATOM   3166  HA  THR A 782      73.940  36.900  39.220  1.00  0.00           H
ATOM   3167  CB  THR A 782      73.050  36.450  37.240  1.00  0.00           C
ATOM   3168  HB  THR A 782      72.500  35.570  36.820  1.00  0.00           H
ATOM   3169  OG1 THR A 782      74.050  36.990  36.340  1.00  0.00           O
ATOM   3170  HG1 THR A 782      74.550  36.220  36.090  1.00  0.00           H
ATOM   3171  CG2 THR A 782      71.980  37.550  37.490  1.00  0.00           C
ATOM   3172 HG21 THR A 782      71.000  37.180  37.860  1.00  0.00           H
ATOM   3173 HG22 THR A 782      71.710  38.120  36.580  1.00  0.00           H
ATOM   3174 HG23 THR A 782      72.330  38.250  38.270  1.00  0.00           H
ATOM   3175  C   THR A 782      72.530  35.490  39.490  1.00  0.00           C
ATOM   3176  O   THR A 782      71.890  36.210  40.290  1.00  0.00           O
ATOM   3177  N   LYS A 783      72.300  34.170  39.430  1.00  0.00           N
ATOM   3178  HN  LYS A 783      72.880  33.640  38.820  1.00  0.00           H
ATOM   3179  CA  LYS A 783      71.270  33.510  40.270  1.00  0.00           C
ATOM   3180  HA  LYS A 783      70.360  34.070  40.040  1.00  0.00           H
ATOM   3181  CB  LYS A 783      71.110  32.060  39.810  1.00  0.00           C
ATOM   3182  HB1 LYS A 783      70.620  31.360  40.520  1.00  0.00           H
ATOM   3183  HB2 LYS A 783      72.140  31.610  39.780  1.00  0.00           H
ATOM   3184  CG  LYS A 783      70.540  31.970  38.420  1.00  0.00           C
ATOM   3185  HG1 LYS A 783      70.590  30.900  38.150  1.00  0.00           H
ATOM   3186  HG2 LYS A 783      71.100  32.420  37.580  1.00  0.00           H
ATOM   3187  CD  LYS A 783      69.060  32.380  38.230  1.00  0.00           C
ATOM   3188  HD1 LYS A 783      68.860  32.290  37.130  1.00  0.00           H
ATOM   3189  HD2 LYS A 783      68.800  33.410  38.560  1.00  0.00           H
ATOM   3190  CE  LYS A 783      68.140  31.440  38.980  1.00  0.00           C
ATOM   3191  HE1 LYS A 783      68.450  31.240  40.040  1.00  0.00           H
ATOM   3192  HE2 LYS A 783      68.210  30.460  38.450  1.00  0.00           H
ATOM   3193  NZ  LYS A 783      66.780  31.830  39.010  1.00  0.00           N
ATOM   3194  HZ1 LYS A 783      66.530  32.790  39.330  1.00  0.00           H
ATOM   3195  HZ2 LYS A 783      66.200  31.120  39.480  1.00  0.00           H
ATOM   3196  HZ3 LYS A 783      66.410  31.880  38.040  1.00  0.00           H
ATOM   3197  C   LYS A 783      71.550  33.670  41.800  1.00  0.00           C
ATOM   3198  O   LYS A 783      70.730  34.190  42.550  1.00  0.00           O
ATOM   3199  N   VAL A 784      72.790  33.410  42.270  1.00  0.00           N
ATOM   3200  HN  VAL A 784      73.400  32.990  41.610  1.00  0.00           H
ATOM   3201  CA  VAL A 784      73.150  33.410  43.680  1.00  0.00           C
ATOM   3202  HA  VAL A 784      72.640  32.630  44.220  1.00  0.00           H
ATOM   3203  CB  VAL A 784      74.640  32.960  43.880  1.00  0.00           C
ATOM   3204  HB  VAL A 784      75.280  33.630  43.260  1.00  0.00           H
ATOM   3205  CG1 VAL A 784      75.060  33.040  45.410  1.00  0.00           C
ATOM   3206 HG11 VAL A 784      76.010  32.530  45.680  1.00  0.00           H
ATOM   3207 HG12 VAL A 784      74.210  32.680  46.040  1.00  0.00           H
ATOM   3208 HG13 VAL A 784      75.150  34.110  45.720  1.00  0.00           H
ATOM   3209  CG2 VAL A 784      74.800  31.510  43.450  1.00  0.00           C
ATOM   3210 HG21 VAL A 784      75.800  31.040  43.350  1.00  0.00           H
ATOM   3211 HG22 VAL A 784      74.280  31.370  42.480  1.00  0.00           H
ATOM   3212 HG23 VAL A 784      74.280  30.950  44.250  1.00  0.00           H
ATOM   3213  C   VAL A 784      72.930  34.740  44.380  1.00  0.00           C
ATOM   3214  O   VAL A 784      72.350  34.800  45.470  1.00  0.00           O
ATOM   3215  N   ARG A 785      73.350  35.850  43.730  1.00  0.00           N
ATOM   3216  HN  ARG A 785      73.780  35.750  42.840  1.00  0.00           H
ATOM   3217  CA  ARG A 785      73.190  37.170  44.350  1.00  0.00           C
ATOM   3218  HA  ARG A 785      73.540  37.070  45.360  1.00  0.00           H
ATOM   3219  CB  ARG A 785      74.100  38.240  43.690  1.00  0.00           C
ATOM   3220  HB1 ARG A 785      75.180  38.060  43.910  1.00  0.00           H
ATOM   3221  HB2 ARG A 785      73.970  39.200  44.230  1.00  0.00           H
ATOM   3222  CG  ARG A 785      73.990  38.240  42.190  1.00  0.00           C
ATOM   3223  HG1 ARG A 785      73.200  38.960  41.900  1.00  0.00           H
ATOM   3224  HG2 ARG A 785      73.610  37.260  41.820  1.00  0.00           H
ATOM   3225  CD  ARG A 785      75.220  38.430  41.370  1.00  0.00           C
ATOM   3226  HD1 ARG A 785      75.040  38.460  40.270  1.00  0.00           H
ATOM   3227  HD2 ARG A 785      75.860  37.550  41.540  1.00  0.00           H
ATOM   3228  NE  ARG A 785      75.860  39.690  41.760  1.00  0.00           N
ATOM   3229  HE  ARG A 785      75.470  40.290  42.470  1.00  0.00           H
ATOM   3230  CZ  ARG A 785      77.140  39.950  41.570  1.00  0.00           C
ATOM   3231  NH1 ARG A 785      77.730  39.450  40.510  1.00  0.00           N
ATOM   3232 HH11 ARG A 785      77.300  38.670  40.060  1.00  0.00           H
ATOM   3233 HH12 ARG A 785      78.690  39.590  40.260  1.00  0.00           H
ATOM   3234  NH2 ARG A 785      77.740  40.790  42.390  1.00  0.00           N
ATOM   3235 HH21 ARG A 785      77.180  41.150  43.130  1.00  0.00           H
ATOM   3236 HH22 ARG A 785      78.740  40.830  42.480  1.00  0.00           H
ATOM   3237  C   ARG A 785      71.790  37.630  44.230  1.00  0.00           C
ATOM   3238  O   ARG A 785      71.360  38.380  45.120  1.00  0.00           O
ATOM   3239  N   SER A 786      71.010  37.150  43.210  1.00  0.00           N
ATOM   3240  HN  SER A 786      71.400  36.550  42.520  1.00  0.00           H
ATOM   3241  CA  SER A 786      69.630  37.460  43.110  1.00  0.00           C
ATOM   3242  HA  SER A 786      69.560  38.540  43.130  1.00  0.00           H
ATOM   3243  CB  SER A 786      68.900  36.850  41.790  1.00  0.00           C
ATOM   3244  HB1 SER A 786      67.810  37.040  41.750  1.00  0.00           H
ATOM   3245  HB2 SER A 786      69.250  35.810  41.660  1.00  0.00           H
ATOM   3246  OG  SER A 786      69.410  37.460  40.610  1.00  0.00           O
ATOM   3247  HG1 SER A 786      70.270  37.050  40.480  1.00  0.00           H
ATOM   3248  C   SER A 786      68.870  36.920  44.220  1.00  0.00           C
ATOM   3249  O   SER A 786      67.970  37.610  44.760  1.00  0.00           O
ATOM   3250  N   THR A 787      69.280  35.710  44.650  1.00  0.00           N
ATOM   3251  HN  THR A 787      70.080  35.310  44.200  1.00  0.00           H
ATOM   3252  CA  THR A 787      68.630  34.910  45.720  1.00  0.00           C
ATOM   3253  HA  THR A 787      67.560  34.990  45.630  1.00  0.00           H
ATOM   3254  CB  THR A 787      69.060  33.420  45.810  1.00  0.00           C
ATOM   3255  HB  THR A 787      70.170  33.330  45.830  1.00  0.00           H
ATOM   3256  OG1 THR A 787      68.600  32.740  44.620  1.00  0.00           O
ATOM   3257  HG1 THR A 787      69.290  33.000  44.000  1.00  0.00           H
ATOM   3258  CG2 THR A 787      68.490  32.730  47.030  1.00  0.00           C
ATOM   3259 HG21 THR A 787      69.040  33.010  47.960  1.00  0.00           H
ATOM   3260 HG22 THR A 787      68.600  31.630  46.880  1.00  0.00           H
ATOM   3261 HG23 THR A 787      67.390  32.870  47.130  1.00  0.00           H
ATOM   3262  C   THR A 787      68.950  35.540  47.080  1.00  0.00           C
ATOM   3263  O   THR A 787      68.000  35.640  47.910  1.00  0.00           O
ATOM   3264  N   ILE A 788      70.200  36.050  47.230  1.00  0.00           N
ATOM   3265  HN  ILE A 788      70.920  35.700  46.650  1.00  0.00           H
ATOM   3266  CA  ILE A 788      70.700  36.680  48.460  1.00  0.00           C
ATOM   3267  HA  ILE A 788      70.290  36.130  49.300  1.00  0.00           H
ATOM   3268  CB  ILE A 788      72.220  36.630  48.500  1.00  0.00           C
ATOM   3269  HB  ILE A 788      72.610  36.760  47.460  1.00  0.00           H
ATOM   3270  CG2 ILE A 788      72.790  37.670  49.450  1.00  0.00           C
ATOM   3271 HG21 ILE A 788      72.190  37.850  50.380  1.00  0.00           H
ATOM   3272 HG22 ILE A 788      72.900  38.650  48.930  1.00  0.00           H
ATOM   3273 HG23 ILE A 788      73.840  37.420  49.700  1.00  0.00           H
ATOM   3274  CG1 ILE A 788      72.780  35.170  48.880  1.00  0.00           C
ATOM   3275 HG11 ILE A 788      71.990  34.480  48.470  1.00  0.00           H
ATOM   3276 HG12 ILE A 788      72.620  35.160  49.980  1.00  0.00           H
ATOM   3277  CD  ILE A 788      74.210  35.000  48.260  1.00  0.00           C
ATOM   3278  HD1 ILE A 788      74.520  33.950  48.460  1.00  0.00           H
ATOM   3279  HD2 ILE A 788      74.880  35.800  48.660  1.00  0.00           H
ATOM   3280  HD3 ILE A 788      74.240  35.130  47.160  1.00  0.00           H
ATOM   3281  C   ILE A 788      70.020  38.060  48.670  1.00  0.00           C
ATOM   3282  O   ILE A 788      69.810  38.490  49.810  1.00  0.00           O
ATOM   3283  N   SER A 789      69.730  38.740  47.560  1.00  0.00           N
ATOM   3284  HN  SER A 789      70.080  38.390  46.680  1.00  0.00           H
ATOM   3285  CA  SER A 789      68.920  39.960  47.420  1.00  0.00           C
ATOM   3286  HA  SER A 789      69.240  40.680  48.160  1.00  0.00           H
ATOM   3287  CB  SER A 789      69.010  40.730  46.090  1.00  0.00           C
ATOM   3288  HB1 SER A 789      68.740  40.120  45.210  1.00  0.00           H
ATOM   3289  HB2 SER A 789      70.090  40.990  46.040  1.00  0.00           H
ATOM   3290  OG  SER A 789      68.260  42.000  45.910  1.00  0.00           O
ATOM   3291  HG1 SER A 789      67.380  41.660  45.730  1.00  0.00           H
ATOM   3292  C   SER A 789      67.440  39.720  47.710  1.00  0.00           C
ATOM   3293  O   SER A 789      66.860  40.570  48.400  1.00  0.00           O
ATOM   3294  N   ASP A 790      66.770  38.610  47.270  1.00  0.00           N
ATOM   3295  HN  ASP A 790      67.250  38.080  46.560  1.00  0.00           H
ATOM   3296  CA  ASP A 790      65.410  38.290  47.770  1.00  0.00           C
ATOM   3297  HA  ASP A 790      64.800  39.170  47.680  1.00  0.00           H
ATOM   3298  CB  ASP A 790      64.850  37.140  46.870  1.00  0.00           C
ATOM   3299  HB1 ASP A 790      63.880  36.880  47.350  1.00  0.00           H
ATOM   3300  HB2 ASP A 790      65.420  36.190  46.930  1.00  0.00           H
ATOM   3301  CG  ASP A 790      64.520  37.530  45.470  1.00  0.00           C
ATOM   3302  OD1 ASP A 790      64.110  36.660  44.660  1.00  0.00           O
ATOM   3303  OD2 ASP A 790      64.620  38.730  45.100  1.00  0.00           O
ATOM   3304  C   ASP A 790      65.320  38.060  49.270  1.00  0.00           C
ATOM   3305  O   ASP A 790      64.390  38.530  49.900  1.00  0.00           O
ATOM   3306  N   PHE A 791      66.320  37.370  49.900  1.00  0.00           N
ATOM   3307  HN  PHE A 791      67.110  37.180  49.330  1.00  0.00           H
ATOM   3308  CA  PHE A 791      66.270  37.170  51.320  1.00  0.00           C
ATOM   3309  HA  PHE A 791      65.250  37.060  51.640  1.00  0.00           H
ATOM   3310  CB  PHE A 791      66.890  35.860  51.710  1.00  0.00           C
ATOM   3311  HB1 PHE A 791      67.100  35.690  52.780  1.00  0.00           H
ATOM   3312  HB2 PHE A 791      67.790  35.710  51.100  1.00  0.00           H
ATOM   3313  CG  PHE A 791      65.960  34.780  51.410  1.00  0.00           C
ATOM   3314  CD1 PHE A 791      64.910  34.520  52.210  1.00  0.00           C
ATOM   3315  HD1 PHE A 791      64.820  35.130  53.100  1.00  0.00           H
ATOM   3316  CE1 PHE A 791      63.940  33.590  51.770  1.00  0.00           C
ATOM   3317  HE1 PHE A 791      63.110  33.540  52.460  1.00  0.00           H
ATOM   3318  CZ  PHE A 791      64.100  32.820  50.610  1.00  0.00           C
ATOM   3319  HZ  PHE A 791      63.270  32.190  50.330  1.00  0.00           H
ATOM   3320  CD2 PHE A 791      66.170  33.960  50.240  1.00  0.00           C
ATOM   3321  HD2 PHE A 791      67.040  34.010  49.590  1.00  0.00           H
ATOM   3322  CE2 PHE A 791      65.310  32.970  49.860  1.00  0.00           C
ATOM   3323  HE2 PHE A 791      65.400  32.530  48.880  1.00  0.00           H
ATOM   3324  C   PHE A 791      66.930  38.250  52.150  1.00  0.00           C
ATOM   3325  O   PHE A 791      67.040  38.120  53.360  1.00  0.00           O
ATOM   3326  N   ALA A 792      67.440  39.320  51.560  1.00  0.00           N
ATOM   3327  HN  ALA A 792      67.440  39.370  50.560  1.00  0.00           H
ATOM   3328  CA  ALA A 792      68.260  40.380  52.090  1.00  0.00           C
ATOM   3329  HA  ALA A 792      69.190  39.920  52.370  1.00  0.00           H
ATOM   3330  CB  ALA A 792      68.370  41.510  51.070  1.00  0.00           C
ATOM   3331  HB1 ALA A 792      69.000  42.360  51.400  1.00  0.00           H
ATOM   3332  HB2 ALA A 792      67.370  41.730  50.640  1.00  0.00           H
ATOM   3333  HB3 ALA A 792      69.050  41.220  50.240  1.00  0.00           H
ATOM   3334  C   ALA A 792      67.660  41.110  53.360  1.00  0.00           C
ATOM   3335  O   ALA A 792      68.430  41.400  54.320  1.00  0.00           O
ATOM   3336  N   VAL A 793      66.360  41.430  53.380  1.00  0.00           N
ATOM   3337  HN  VAL A 793      65.800  41.170  52.580  1.00  0.00           H
ATOM   3338  CA  VAL A 793      65.730  41.910  54.550  1.00  0.00           C
ATOM   3339  HA  VAL A 793      66.360  42.690  54.950  1.00  0.00           H
ATOM   3340  CB  VAL A 793      64.260  42.410  54.460  1.00  0.00           C
ATOM   3341  HB  VAL A 793      63.560  41.670  54.020  1.00  0.00           H
ATOM   3342  CG1 VAL A 793      63.760  42.800  55.900  1.00  0.00           C
ATOM   3343 HG11 VAL A 793      63.670  41.970  56.630  1.00  0.00           H
ATOM   3344 HG12 VAL A 793      62.740  43.240  55.920  1.00  0.00           H
ATOM   3345 HG13 VAL A 793      64.510  43.510  56.300  1.00  0.00           H
ATOM   3346  CG2 VAL A 793      64.290  43.530  53.440  1.00  0.00           C
ATOM   3347 HG21 VAL A 793      64.920  43.270  52.560  1.00  0.00           H
ATOM   3348 HG22 VAL A 793      64.820  44.390  53.900  1.00  0.00           H
ATOM   3349 HG23 VAL A 793      63.340  44.050  53.210  1.00  0.00           H
ATOM   3350  C   VAL A 793      65.770  40.890  55.630  1.00  0.00           C
ATOM   3351  O   VAL A 793      66.180  41.250  56.710  1.00  0.00           O
ATOM   3352  N   PHE A 794      65.530  39.580  55.420  1.00  0.00           N
ATOM   3353  HN  PHE A 794      65.200  39.440  54.490  1.00  0.00           H
ATOM   3354  CA  PHE A 794      65.680  38.550  56.430  1.00  0.00           C
ATOM   3355  HA  PHE A 794      65.080  38.750  57.310  1.00  0.00           H
ATOM   3356  CB  PHE A 794      64.930  37.290  55.920  1.00  0.00           C
ATOM   3357  HB1 PHE A 794      65.390  36.940  54.960  1.00  0.00           H
ATOM   3358  HB2 PHE A 794      63.910  37.680  55.740  1.00  0.00           H
ATOM   3359  CG  PHE A 794      64.930  36.190  56.920  1.00  0.00           C
ATOM   3360  CD1 PHE A 794      64.270  36.260  58.120  1.00  0.00           C
ATOM   3361  HD1 PHE A 794      63.700  37.130  58.410  1.00  0.00           H
ATOM   3362  CE1 PHE A 794      64.380  35.170  59.060  1.00  0.00           C
ATOM   3363  HE1 PHE A 794      63.790  35.190  59.970  1.00  0.00           H
ATOM   3364  CZ  PHE A 794      65.120  34.030  58.730  1.00  0.00           C
ATOM   3365  HZ  PHE A 794      65.280  33.270  59.490  1.00  0.00           H
ATOM   3366  CD2 PHE A 794      65.780  35.100  56.640  1.00  0.00           C
ATOM   3367  HD2 PHE A 794      66.370  35.100  55.740  1.00  0.00           H
ATOM   3368  CE2 PHE A 794      65.930  34.060  57.530  1.00  0.00           C
ATOM   3369  HE2 PHE A 794      66.590  33.240  57.280  1.00  0.00           H
ATOM   3370  C   PHE A 794      67.140  38.250  56.950  1.00  0.00           C
ATOM   3371  O   PHE A 794      67.420  38.230  58.180  1.00  0.00           O
ATOM   3372  N   LEU A 795      68.170  38.120  56.080  1.00  0.00           N
ATOM   3373  HN  LEU A 795      67.980  38.450  55.160  1.00  0.00           H
ATOM   3374  CA  LEU A 795      69.590  37.990  56.350  1.00  0.00           C
ATOM   3375  HA  LEU A 795      69.610  37.040  56.870  1.00  0.00           H
ATOM   3376  CB  LEU A 795      70.510  37.800  55.120  1.00  0.00           C
ATOM   3377  HB1 LEU A 795      71.580  37.700  55.450  1.00  0.00           H
ATOM   3378  HB2 LEU A 795      70.430  38.630  54.370  1.00  0.00           H
ATOM   3379  CG  LEU A 795      70.200  36.540  54.290  1.00  0.00           C
ATOM   3380  HG  LEU A 795      69.100  36.370  54.210  1.00  0.00           H
ATOM   3381  CD1 LEU A 795      70.730  36.720  52.840  1.00  0.00           C
ATOM   3382 HD11 LEU A 795      71.820  36.820  53.000  1.00  0.00           H
ATOM   3383 HD12 LEU A 795      70.400  37.660  52.360  1.00  0.00           H
ATOM   3384 HD13 LEU A 795      70.360  35.890  52.190  1.00  0.00           H
ATOM   3385  CD2 LEU A 795      70.820  35.300  54.910  1.00  0.00           C
ATOM   3386 HD21 LEU A 795      71.930  35.440  54.930  1.00  0.00           H
ATOM   3387 HD22 LEU A 795      70.550  34.370  54.370  1.00  0.00           H
ATOM   3388 HD23 LEU A 795      70.470  35.150  55.950  1.00  0.00           H
ATOM   3389  C   LEU A 795      70.120  39.170  57.110  1.00  0.00           C
ATOM   3390  O   LEU A 795      70.940  39.070  58.030  1.00  0.00           O
ATOM   3391  N   THR A 796      69.610  40.340  56.780  1.00  0.00           N
ATOM   3392  HN  THR A 796      68.880  40.500  56.120  1.00  0.00           H
ATOM   3393  CA  THR A 796      69.900  41.530  57.540  1.00  0.00           C
ATOM   3394  HA  THR A 796      70.950  41.670  57.740  1.00  0.00           H
ATOM   3395  CB  THR A 796      69.450  42.880  56.830  1.00  0.00           C
ATOM   3396  HB  THR A 796      68.340  42.950  56.790  1.00  0.00           H
ATOM   3397  OG1 THR A 796      70.120  43.120  55.580  1.00  0.00           O
ATOM   3398  HG1 THR A 796      69.950  42.400  54.980  1.00  0.00           H
ATOM   3399  CG2 THR A 796      69.960  44.080  57.590  1.00  0.00           C
ATOM   3400 HG21 THR A 796      69.800  45.040  57.050  1.00  0.00           H
ATOM   3401 HG22 THR A 796      71.010  44.060  57.940  1.00  0.00           H
ATOM   3402 HG23 THR A 796      69.430  44.310  58.530  1.00  0.00           H
ATOM   3403  C   THR A 796      69.360  41.610  58.960  1.00  0.00           C
ATOM   3404  O   THR A 796      70.040  42.040  59.870  1.00  0.00           O
ATOM   3405  N   ILE A 797      68.120  41.140  59.230  1.00  0.00           N
ATOM   3406  HN  ILE A 797      67.480  40.840  58.520  1.00  0.00           H
ATOM   3407  CA  ILE A 797      67.640  41.000  60.530  1.00  0.00           C
ATOM   3408  HA  ILE A 797      67.700  41.930  61.060  1.00  0.00           H
ATOM   3409  CB  ILE A 797      66.150  40.610  60.560  1.00  0.00           C
ATOM   3410  HB  ILE A 797      66.020  39.720  59.920  1.00  0.00           H
ATOM   3411  CG2 ILE A 797      65.720  40.230  61.980  1.00  0.00           C
ATOM   3412 HG21 ILE A 797      64.620  40.120  61.970  1.00  0.00           H
ATOM   3413 HG22 ILE A 797      65.940  41.140  62.580  1.00  0.00           H
ATOM   3414 HG23 ILE A 797      66.170  39.380  62.540  1.00  0.00           H
ATOM   3415  CG1 ILE A 797      65.270  41.740  59.940  1.00  0.00           C
ATOM   3416 HG11 ILE A 797      65.550  41.920  58.880  1.00  0.00           H
ATOM   3417 HG12 ILE A 797      65.360  42.740  60.400  1.00  0.00           H
ATOM   3418  CD  ILE A 797      63.800  41.360  59.870  1.00  0.00           C
ATOM   3419  HD1 ILE A 797      63.650  40.330  59.470  1.00  0.00           H
ATOM   3420  HD2 ILE A 797      63.350  42.030  59.120  1.00  0.00           H
ATOM   3421  HD3 ILE A 797      63.250  41.390  60.830  1.00  0.00           H
ATOM   3422  C   ILE A 797      68.470  40.030  61.360  1.00  0.00           C
ATOM   3423  O   ILE A 797      68.830  40.280  62.480  1.00  0.00           O
ATOM   3424  N   VAL A 798      68.730  38.800  60.770  1.00  0.00           N
ATOM   3425  HN  VAL A 798      68.580  38.550  59.810  1.00  0.00           H
ATOM   3426  CA  VAL A 798      69.270  37.710  61.630  1.00  0.00           C
ATOM   3427  HA  VAL A 798      68.730  37.670  62.560  1.00  0.00           H
ATOM   3428  CB  VAL A 798      69.000  36.340  61.080  1.00  0.00           C
ATOM   3429  HB  VAL A 798      69.390  36.330  60.040  1.00  0.00           H
ATOM   3430  CG1 VAL A 798      69.660  35.300  61.940  1.00  0.00           C
ATOM   3431 HG11 VAL A 798      69.080  34.360  61.780  1.00  0.00           H
ATOM   3432 HG12 VAL A 798      69.610  35.410  63.040  1.00  0.00           H
ATOM   3433 HG13 VAL A 798      70.670  35.030  61.600  1.00  0.00           H
ATOM   3434  CG2 VAL A 798      67.420  36.140  61.030  1.00  0.00           C
ATOM   3435 HG21 VAL A 798      67.130  35.250  60.420  1.00  0.00           H
ATOM   3436 HG22 VAL A 798      66.960  36.960  60.440  1.00  0.00           H
ATOM   3437 HG23 VAL A 798      66.990  36.220  62.040  1.00  0.00           H
ATOM   3438  C   VAL A 798      70.720  37.930  62.080  1.00  0.00           C
ATOM   3439  O   VAL A 798      71.190  37.560  63.180  1.00  0.00           O
ATOM   3440  N   ILE A 799      71.490  38.660  61.290  1.00  0.00           N
ATOM   3441  HN  ILE A 799      71.170  39.080  60.460  1.00  0.00           H
ATOM   3442  CA  ILE A 799      72.900  38.940  61.670  1.00  0.00           C
ATOM   3443  HA  ILE A 799      73.200  38.050  62.210  1.00  0.00           H
ATOM   3444  CB  ILE A 799      73.740  39.110  60.410  1.00  0.00           C
ATOM   3445  HB  ILE A 799      73.480  38.280  59.730  1.00  0.00           H
ATOM   3446  CG2 ILE A 799      73.450  40.360  59.610  1.00  0.00           C
ATOM   3447 HG21 ILE A 799      73.960  41.260  60.020  1.00  0.00           H
ATOM   3448 HG22 ILE A 799      72.370  40.630  59.640  1.00  0.00           H
ATOM   3449 HG23 ILE A 799      73.710  40.220  58.540  1.00  0.00           H
ATOM   3450  CG1 ILE A 799      75.290  38.870  60.640  1.00  0.00           C
ATOM   3451 HG11 ILE A 799      75.620  39.550  61.450  1.00  0.00           H
ATOM   3452 HG12 ILE A 799      75.870  38.940  59.690  1.00  0.00           H
ATOM   3453  CD  ILE A 799      75.610  37.460  61.130  1.00  0.00           C
ATOM   3454  HD1 ILE A 799      76.680  37.230  61.060  1.00  0.00           H
ATOM   3455  HD2 ILE A 799      75.150  36.610  60.580  1.00  0.00           H
ATOM   3456  HD3 ILE A 799      75.380  37.350  62.220  1.00  0.00           H
ATOM   3457  C   ILE A 799      73.010  40.000  62.690  1.00  0.00           C
ATOM   3458  O   ILE A 799      73.900  39.930  63.520  1.00  0.00           O
ATOM   3459  N   MET A 800      72.100  40.990  62.730  1.00  0.00           N
ATOM   3460  HN  MET A 800      71.450  41.240  62.010  1.00  0.00           H
ATOM   3461  CA  MET A 800      71.940  42.020  63.740  1.00  0.00           C
ATOM   3462  HA  MET A 800      72.960  42.290  63.940  1.00  0.00           H
ATOM   3463  CB  MET A 800      71.070  43.200  63.330  1.00  0.00           C
ATOM   3464  HB1 MET A 800      71.040  44.010  64.100  1.00  0.00           H
ATOM   3465  HB2 MET A 800      70.030  42.890  63.130  1.00  0.00           H
ATOM   3466  CG  MET A 800      71.620  43.940  62.020  1.00  0.00           C
ATOM   3467  HG1 MET A 800      70.760  44.480  61.570  1.00  0.00           H
ATOM   3468  HG2 MET A 800      71.950  43.190  61.260  1.00  0.00           H
ATOM   3469  SD  MET A 800      72.900  45.290  62.300  1.00  0.00           S
ATOM   3470  CE  MET A 800      74.540  44.490  62.510  1.00  0.00           C
ATOM   3471  HE1 MET A 800      75.380  45.140  62.180  1.00  0.00           H
ATOM   3472  HE2 MET A 800      74.630  43.520  61.970  1.00  0.00           H
ATOM   3473  HE3 MET A 800      74.710  44.240  63.580  1.00  0.00           H
ATOM   3474  C   MET A 800      71.620  41.400  65.080  1.00  0.00           C
ATOM   3475  O   MET A 800      72.240  41.710  66.130  1.00  0.00           O
ATOM   3476  N   VAL A 801      70.630  40.400  65.070  1.00  0.00           N
ATOM   3477  HN  VAL A 801      70.030  40.320  64.280  1.00  0.00           H
ATOM   3478  CA  VAL A 801      70.150  39.570  66.160  1.00  0.00           C
ATOM   3479  HA  VAL A 801      69.720  40.150  66.970  1.00  0.00           H
ATOM   3480  CB  VAL A 801      69.140  38.590  65.610  1.00  0.00           C
ATOM   3481  HB  VAL A 801      69.530  38.230  64.640  1.00  0.00           H
ATOM   3482  CG1 VAL A 801      68.870  37.310  66.590  1.00  0.00           C
ATOM   3483 HG11 VAL A 801      69.710  36.600  66.690  1.00  0.00           H
ATOM   3484 HG12 VAL A 801      68.040  36.670  66.230  1.00  0.00           H
ATOM   3485 HG13 VAL A 801      68.660  37.620  67.630  1.00  0.00           H
ATOM   3486  CG2 VAL A 801      67.830  39.250  65.410  1.00  0.00           C
ATOM   3487 HG21 VAL A 801      67.850  40.060  64.640  1.00  0.00           H
ATOM   3488 HG22 VAL A 801      67.430  39.590  66.390  1.00  0.00           H
ATOM   3489 HG23 VAL A 801      67.190  38.480  64.920  1.00  0.00           H
ATOM   3490  C   VAL A 801      71.350  38.790  66.800  1.00  0.00           C
ATOM   3491  O   VAL A 801      71.520  38.770  67.990  1.00  0.00           O
ATOM   3492  N   THR A 802      72.130  38.070  65.940  1.00  0.00           N
ATOM   3493  HN  THR A 802      71.950  38.110  64.960  1.00  0.00           H
ATOM   3494  CA  THR A 802      73.370  37.350  66.190  1.00  0.00           C
ATOM   3495  HA  THR A 802      73.180  36.590  66.930  1.00  0.00           H
ATOM   3496  CB  THR A 802      73.900  36.660  64.960  1.00  0.00           C
ATOM   3497  HB  THR A 802      74.030  37.490  64.240  1.00  0.00           H
ATOM   3498  OG1 THR A 802      72.970  35.740  64.330  1.00  0.00           O
ATOM   3499  HG1 THR A 802      72.310  36.310  63.940  1.00  0.00           H
ATOM   3500  CG2 THR A 802      75.180  35.930  65.240  1.00  0.00           C
ATOM   3501 HG21 THR A 802      76.010  36.610  65.500  1.00  0.00           H
ATOM   3502 HG22 THR A 802      75.370  35.310  64.320  1.00  0.00           H
ATOM   3503 HG23 THR A 802      74.990  35.200  66.050  1.00  0.00           H
ATOM   3504  C   THR A 802      74.410  38.230  66.790  1.00  0.00           C
ATOM   3505  O   THR A 802      75.040  37.950  67.790  1.00  0.00           O
ATOM   3506  N   ILE A 803      74.750  39.450  66.290  1.00  0.00           N
ATOM   3507  HN  ILE A 803      74.470  39.810  65.400  1.00  0.00           H
ATOM   3508  CA  ILE A 803      75.690  40.440  66.940  1.00  0.00           C
ATOM   3509  HA  ILE A 803      76.630  39.980  67.250  1.00  0.00           H
ATOM   3510  CB  ILE A 803      75.970  41.590  65.990  1.00  0.00           C
ATOM   3511  HB  ILE A 803      75.000  42.030  65.660  1.00  0.00           H
ATOM   3512  CG2 ILE A 803      76.730  42.750  66.650  1.00  0.00           C
ATOM   3513 HG21 ILE A 803      77.110  43.510  65.930  1.00  0.00           H
ATOM   3514 HG22 ILE A 803      77.640  42.280  67.080  1.00  0.00           H
ATOM   3515 HG23 ILE A 803      76.110  43.300  67.400  1.00  0.00           H
ATOM   3516  CG1 ILE A 803      76.840  41.230  64.740  1.00  0.00           C
ATOM   3517 HG11 ILE A 803      76.540  40.180  64.520  1.00  0.00           H
ATOM   3518 HG12 ILE A 803      77.930  41.240  64.910  1.00  0.00           H
ATOM   3519  CD  ILE A 803      76.520  42.070  63.470  1.00  0.00           C
ATOM   3520  HD1 ILE A 803      77.090  41.750  62.570  1.00  0.00           H
ATOM   3521  HD2 ILE A 803      76.610  43.140  63.740  1.00  0.00           H
ATOM   3522  HD3 ILE A 803      75.450  41.950  63.210  1.00  0.00           H
ATOM   3523  C   ILE A 803      75.150  40.900  68.310  1.00  0.00           C
ATOM   3524  O   ILE A 803      75.900  40.940  69.270  1.00  0.00           O
ATOM   3525  N   ASP A 804      73.820  41.180  68.390  1.00  0.00           N
ATOM   3526  HN  ASP A 804      73.320  41.270  67.540  1.00  0.00           H
ATOM   3527  CA  ASP A 804      73.310  41.620  69.690  1.00  0.00           C
ATOM   3528  HA  ASP A 804      74.120  42.260  70.020  1.00  0.00           H
ATOM   3529  CB  ASP A 804      71.990  42.500  69.540  1.00  0.00           C
ATOM   3530  HB1 ASP A 804      71.400  42.050  68.730  1.00  0.00           H
ATOM   3531  HB2 ASP A 804      72.290  43.560  69.380  1.00  0.00           H
ATOM   3532  CG  ASP A 804      71.060  42.440  70.710  1.00  0.00           C
ATOM   3533  OD1 ASP A 804      70.620  43.500  71.160  1.00  0.00           O
ATOM   3534  OD2 ASP A 804      70.680  41.340  71.270  1.00  0.00           O
ATOM   3535  C   ASP A 804      73.410  40.540  70.750  1.00  0.00           C
ATOM   3536  O   ASP A 804      73.710  40.760  71.930  1.00  0.00           O
ATOM   3537  N   TYR A 805      73.140  39.310  70.270  1.00  0.00           N
ATOM   3538  HN  TYR A 805      72.910  39.210  69.310  1.00  0.00           H
ATOM   3539  CA  TYR A 805      73.170  38.160  71.080  1.00  0.00           C
ATOM   3540  HA  TYR A 805      72.560  38.210  71.970  1.00  0.00           H
ATOM   3541  CB  TYR A 805      72.730  36.980  70.220  1.00  0.00           C
ATOM   3542  HB1 TYR A 805      73.370  36.790  69.340  1.00  0.00           H
ATOM   3543  HB2 TYR A 805      71.700  37.150  69.830  1.00  0.00           H
ATOM   3544  CG  TYR A 805      72.680  35.690  71.110  1.00  0.00           C
ATOM   3545  CD1 TYR A 805      71.760  35.630  72.110  1.00  0.00           C
ATOM   3546  HD1 TYR A 805      71.060  36.430  72.300  1.00  0.00           H
ATOM   3547  CE1 TYR A 805      71.720  34.520  73.010  1.00  0.00           C
ATOM   3548  HE1 TYR A 805      70.970  34.560  73.780  1.00  0.00           H
ATOM   3549  CZ  TYR A 805      72.690  33.540  72.830  1.00  0.00           C
ATOM   3550  OH  TYR A 805      72.700  32.500  73.740  1.00  0.00           O
ATOM   3551  HH  TYR A 805      72.060  32.490  74.450  1.00  0.00           H
ATOM   3552  CD2 TYR A 805      73.600  34.610  70.900  1.00  0.00           C
ATOM   3553  HD2 TYR A 805      74.320  34.700  70.090  1.00  0.00           H
ATOM   3554  CE2 TYR A 805      73.610  33.530  71.810  1.00  0.00           C
ATOM   3555  HE2 TYR A 805      74.200  32.620  71.780  1.00  0.00           H
ATOM   3556  C   TYR A 805      74.620  37.840  71.570  1.00  0.00           C
ATOM   3557  O   TYR A 805      74.830  37.630  72.780  1.00  0.00           O
ATOM   3558  N   LEU A 806      75.640  37.810  70.690  1.00  0.00           N
ATOM   3559  HN  LEU A 806      75.500  37.980  69.720  1.00  0.00           H
ATOM   3560  CA  LEU A 806      77.050  37.510  71.100  1.00  0.00           C
ATOM   3561  HA  LEU A 806      77.140  36.640  71.720  1.00  0.00           H
ATOM   3562  CB  LEU A 806      77.880  37.320  69.780  1.00  0.00           C
ATOM   3563  HB1 LEU A 806      78.950  37.350  70.120  1.00  0.00           H
ATOM   3564  HB2 LEU A 806      77.700  38.200  69.130  1.00  0.00           H
ATOM   3565  CG  LEU A 806      77.630  35.940  69.050  1.00  0.00           C
ATOM   3566  HG  LEU A 806      76.530  35.820  69.150  1.00  0.00           H
ATOM   3567  CD1 LEU A 806      78.070  35.870  67.590  1.00  0.00           C
ATOM   3568 HD11 LEU A 806      77.600  36.760  67.110  1.00  0.00           H
ATOM   3569 HD12 LEU A 806      77.700  34.950  67.090  1.00  0.00           H
ATOM   3570 HD13 LEU A 806      79.180  35.910  67.520  1.00  0.00           H
ATOM   3571  CD2 LEU A 806      78.230  34.770  69.840  1.00  0.00           C
ATOM   3572 HD21 LEU A 806      79.310  34.760  69.590  1.00  0.00           H
ATOM   3573 HD22 LEU A 806      77.790  33.790  69.580  1.00  0.00           H
ATOM   3574 HD23 LEU A 806      78.120  34.850  70.950  1.00  0.00           H
ATOM   3575  C   LEU A 806      77.610  38.610  71.910  1.00  0.00           C
ATOM   3576  O   LEU A 806      78.310  38.270  72.810  1.00  0.00           O
ATOM   3577  N   VAL A 807      77.270  39.940  71.640  1.00  0.00           N
ATOM   3578  HN  VAL A 807      76.660  40.030  70.860  1.00  0.00           H
ATOM   3579  CA  VAL A 807      77.770  41.090  72.390  1.00  0.00           C
ATOM   3580  HA  VAL A 807      78.820  41.030  72.630  1.00  0.00           H
ATOM   3581  CB  VAL A 807      77.770  42.510  71.690  1.00  0.00           C
ATOM   3582  HB  VAL A 807      78.240  42.410  70.690  1.00  0.00           H
ATOM   3583  CG1 VAL A 807      76.300  43.080  71.630  1.00  0.00           C
ATOM   3584 HG11 VAL A 807      76.130  43.410  72.690  1.00  0.00           H
ATOM   3585 HG12 VAL A 807      75.590  42.240  71.460  1.00  0.00           H
ATOM   3586 HG13 VAL A 807      76.270  43.930  70.920  1.00  0.00           H
ATOM   3587  CG2 VAL A 807      78.750  43.510  72.340  1.00  0.00           C
ATOM   3588 HG21 VAL A 807      79.800  43.140  72.290  1.00  0.00           H
ATOM   3589 HG22 VAL A 807      78.460  43.760  73.390  1.00  0.00           H
ATOM   3590 HG23 VAL A 807      78.860  44.400  71.690  1.00  0.00           H
ATOM   3591  C   VAL A 807      77.200  41.130  73.830  1.00  0.00           C
ATOM   3592  O   VAL A 807      77.910  41.260  74.840  1.00  0.00           O
ATOM   3593  N   GLY A 808      75.850  40.870  74.070  1.00  0.00           N
ATOM   3594  HN  GLY A 808      75.210  40.810  73.300  1.00  0.00           H
ATOM   3595  CA  GLY A 808      75.190  40.850  75.380  1.00  0.00           C
ATOM   3596  HA1 GLY A 808      75.770  40.370  76.150  1.00  0.00           H
ATOM   3597  HA2 GLY A 808      74.220  40.430  75.150  1.00  0.00           H
ATOM   3598  C   GLY A 808      75.040  42.250  75.890  1.00  0.00           C
ATOM   3599  O   GLY A 808      74.710  42.360  77.060  1.00  0.00           O
ATOM   3600  N   VAL A 809      75.060  43.270  74.930  1.00  0.00           N
ATOM   3601  HN  VAL A 809      75.150  43.020  73.970  1.00  0.00           H
ATOM   3602  CA  VAL A 809      74.640  44.670  75.310  1.00  0.00           C
ATOM   3603  HA  VAL A 809      74.660  44.890  76.370  1.00  0.00           H
ATOM   3604  CB  VAL A 809      75.530  45.710  74.690  1.00  0.00           C
ATOM   3605  HB  VAL A 809      75.640  45.680  73.580  1.00  0.00           H
ATOM   3606  CG1 VAL A 809      75.060  47.140  75.050  1.00  0.00           C
ATOM   3607 HG11 VAL A 809      74.580  47.220  76.050  1.00  0.00           H
ATOM   3608 HG12 VAL A 809      74.300  47.520  74.330  1.00  0.00           H
ATOM   3609 HG13 VAL A 809      75.980  47.750  74.880  1.00  0.00           H
ATOM   3610  CG2 VAL A 809      76.910  45.540  75.390  1.00  0.00           C
ATOM   3611 HG21 VAL A 809      77.410  44.640  74.990  1.00  0.00           H
ATOM   3612 HG22 VAL A 809      76.780  45.420  76.480  1.00  0.00           H
ATOM   3613 HG23 VAL A 809      77.590  46.410  75.270  1.00  0.00           H
ATOM   3614  C   VAL A 809      73.230  44.760  74.800  1.00  0.00           C
ATOM   3615  O   VAL A 809      73.060  44.930  73.600  1.00  0.00           O
ATOM   3616  N   PRO A 810      72.200  44.830  75.580  1.00  0.00           N
ATOM   3617  CD  PRO A 810      72.250  44.810  77.040  1.00  0.00           C
ATOM   3618  HD1 PRO A 810      71.860  45.800  77.350  1.00  0.00           H
ATOM   3619  HD2 PRO A 810      73.210  44.640  77.580  1.00  0.00           H
ATOM   3620  CA  PRO A 810      70.850  44.410  75.100  1.00  0.00           C
ATOM   3621  HA  PRO A 810      71.040  43.680  74.320  1.00  0.00           H
ATOM   3622  CB  PRO A 810      70.020  44.030  76.370  1.00  0.00           C
ATOM   3623  HB1 PRO A 810      69.410  43.110  76.210  1.00  0.00           H
ATOM   3624  HB2 PRO A 810      69.360  44.810  76.780  1.00  0.00           H
ATOM   3625  CG  PRO A 810      71.140  43.730  77.300  1.00  0.00           C
ATOM   3626  HG1 PRO A 810      70.820  43.860  78.360  1.00  0.00           H
ATOM   3627  HG2 PRO A 810      71.560  42.740  77.040  1.00  0.00           H
ATOM   3628  C   PRO A 810      70.070  45.520  74.400  1.00  0.00           C
ATOM   3629  O   PRO A 810      69.670  46.480  74.990  1.00  0.00           O
ATOM   3630  N   SER A 811      69.850  45.420  73.060  1.00  0.00           N
ATOM   3631  HN  SER A 811      70.360  44.830  72.440  1.00  0.00           H
ATOM   3632  CA  SER A 811      68.810  46.250  72.470  1.00  0.00           C
ATOM   3633  HA  SER A 811      69.020  47.260  72.790  1.00  0.00           H
ATOM   3634  CB  SER A 811      68.980  46.500  70.980  1.00  0.00           C
ATOM   3635  HB1 SER A 811      70.030  46.800  70.790  1.00  0.00           H
ATOM   3636  HB2 SER A 811      68.330  47.340  70.620  1.00  0.00           H
ATOM   3637  OG  SER A 811      68.920  45.270  70.300  1.00  0.00           O
ATOM   3638  HG1 SER A 811      69.700  44.750  70.520  1.00  0.00           H
ATOM   3639  C   SER A 811      67.340  45.840  72.850  1.00  0.00           C
ATOM   3640  O   SER A 811      67.140  44.650  73.000  1.00  0.00           O
ATOM   3641  N   PRO A 812      66.320  46.700  72.940  1.00  0.00           N
ATOM   3642  CD  PRO A 812      66.500  48.110  73.300  1.00  0.00           C
ATOM   3643  HD1 PRO A 812      66.850  48.680  72.410  1.00  0.00           H
ATOM   3644  HD2 PRO A 812      67.330  48.150  74.020  1.00  0.00           H
ATOM   3645  CA  PRO A 812      64.920  46.320  73.000  1.00  0.00           C
ATOM   3646  HA  PRO A 812      64.720  45.780  73.910  1.00  0.00           H
ATOM   3647  CB  PRO A 812      64.180  47.630  73.000  1.00  0.00           C
ATOM   3648  HB1 PRO A 812      63.170  47.590  73.450  1.00  0.00           H
ATOM   3649  HB2 PRO A 812      64.100  47.950  71.940  1.00  0.00           H
ATOM   3650  CG  PRO A 812      65.130  48.450  73.870  1.00  0.00           C
ATOM   3651  HG1 PRO A 812      64.920  49.540  73.810  1.00  0.00           H
ATOM   3652  HG2 PRO A 812      65.110  48.130  74.930  1.00  0.00           H
ATOM   3653  C   PRO A 812      64.340  45.410  71.910  1.00  0.00           C
ATOM   3654  O   PRO A 812      64.300  45.630  70.710  1.00  0.00           O
ATOM   3655  N   LYS A 813      63.790  44.260  72.310  1.00  0.00           N
ATOM   3656  HN  LYS A 813      63.740  44.010  73.270  1.00  0.00           H
ATOM   3657  CA  LYS A 813      63.180  43.300  71.430  1.00  0.00           C
ATOM   3658  HA  LYS A 813      63.560  43.380  70.420  1.00  0.00           H
ATOM   3659  CB  LYS A 813      63.520  41.930  72.030  1.00  0.00           C
ATOM   3660  HB1 LYS A 813      63.230  41.200  71.230  1.00  0.00           H
ATOM   3661  HB2 LYS A 813      62.960  41.740  72.980  1.00  0.00           H
ATOM   3662  CG  LYS A 813      65.040  41.780  72.230  1.00  0.00           C
ATOM   3663  HG1 LYS A 813      65.160  40.770  72.680  1.00  0.00           H
ATOM   3664  HG2 LYS A 813      65.420  42.590  72.890  1.00  0.00           H
ATOM   3665  CD  LYS A 813      65.900  42.020  71.030  1.00  0.00           C
ATOM   3666  HD1 LYS A 813      65.980  43.080  70.730  1.00  0.00           H
ATOM   3667  HD2 LYS A 813      65.320  41.590  70.180  1.00  0.00           H
ATOM   3668  CE  LYS A 813      67.290  41.460  71.020  1.00  0.00           C
ATOM   3669  HE1 LYS A 813      67.610  41.500  69.950  1.00  0.00           H
ATOM   3670  HE2 LYS A 813      67.430  40.400  71.310  1.00  0.00           H
ATOM   3671  NZ  LYS A 813      68.210  42.280  71.870  1.00  0.00           N
ATOM   3672  HZ1 LYS A 813      67.880  43.260  71.750  1.00  0.00           H
ATOM   3673  HZ2 LYS A 813      69.170  42.220  71.510  1.00  0.00           H
ATOM   3674  HZ3 LYS A 813      67.960  42.060  72.850  1.00  0.00           H
ATOM   3675  C   LYS A 813      61.640  43.320  71.430  1.00  0.00           C
ATOM   3676  O   LYS A 813      61.030  44.040  72.230  1.00  0.00           O
ATOM   3677  N   LEU A 814      61.030  42.570  70.460  1.00  0.00           N
ATOM   3678  HN  LEU A 814      61.530  42.060  69.780  1.00  0.00           H
ATOM   3679  CA  LEU A 814      59.660  42.250  70.370  1.00  0.00           C
ATOM   3680  HA  LEU A 814      59.060  43.140  70.470  1.00  0.00           H
ATOM   3681  CB  LEU A 814      59.270  41.470  69.030  1.00  0.00           C
ATOM   3682  HB1 LEU A 814      58.200  41.190  69.170  1.00  0.00           H
ATOM   3683  HB2 LEU A 814      59.790  40.510  68.890  1.00  0.00           H
ATOM   3684  CG  LEU A 814      59.430  42.290  67.760  1.00  0.00           C
ATOM   3685  HG  LEU A 814      60.500  42.460  67.510  1.00  0.00           H
ATOM   3686  CD1 LEU A 814      58.890  41.330  66.680  1.00  0.00           C
ATOM   3687 HD11 LEU A 814      57.850  41.020  66.920  1.00  0.00           H
ATOM   3688 HD12 LEU A 814      59.420  40.340  66.720  1.00  0.00           H
ATOM   3689 HD13 LEU A 814      58.770  41.930  65.750  1.00  0.00           H
ATOM   3690  CD2 LEU A 814      58.660  43.690  67.760  1.00  0.00           C
ATOM   3691 HD21 LEU A 814      57.560  43.590  67.840  1.00  0.00           H
ATOM   3692 HD22 LEU A 814      58.840  44.300  66.850  1.00  0.00           H
ATOM   3693 HD23 LEU A 814      58.970  44.200  68.690  1.00  0.00           H
ATOM   3694  C   LEU A 814      59.160  41.360  71.530  1.00  0.00           C
ATOM   3695  O   LEU A 814      59.400  40.150  71.670  1.00  0.00           O
ATOM   3696  N   HSD A 815      58.310  41.940  72.380  1.00  0.00           N
ATOM   3697  HN  HSD A 815      58.180  42.920  72.280  1.00  0.00           H
ATOM   3698  CA  HSD A 815      57.620  41.220  73.410  1.00  0.00           C
ATOM   3699  HA  HSD A 815      58.190  40.390  73.810  1.00  0.00           H
ATOM   3700  CB  HSD A 815      57.450  42.050  74.730  1.00  0.00           C
ATOM   3701  HB1 HSD A 815      56.820  41.510  75.480  1.00  0.00           H
ATOM   3702  HB2 HSD A 815      56.890  42.960  74.440  1.00  0.00           H
ATOM   3703  ND1 HSD A 815      59.430  41.850  76.120  1.00  0.00           N
ATOM   3704  HD1 HSD A 815      59.070  41.100  76.670  1.00  0.00           H
ATOM   3705  CG  HSD A 815      58.730  42.550  75.160  1.00  0.00           C
ATOM   3706  CE1 HSD A 815      60.570  42.550  76.330  1.00  0.00           C
ATOM   3707  HE1 HSD A 815      61.260  42.340  77.150  1.00  0.00           H
ATOM   3708  NE2 HSD A 815      60.690  43.560  75.490  1.00  0.00           N
ATOM   3709  CD2 HSD A 815      59.450  43.610  74.790  1.00  0.00           C
ATOM   3710  HD2 HSD A 815      59.230  44.410  74.090  1.00  0.00           H
ATOM   3711  C   HSD A 815      56.280  40.640  72.850  1.00  0.00           C
ATOM   3712  O   HSD A 815      55.180  41.180  72.980  1.00  0.00           O
ATOM   3713  N   VAL A 816      56.440  39.490  72.240  1.00  0.00           N
ATOM   3714  HN  VAL A 816      57.360  39.080  72.190  1.00  0.00           H
ATOM   3715  CA  VAL A 816      55.290  38.790  71.580  1.00  0.00           C
ATOM   3716  HA  VAL A 816      54.620  39.560  71.230  1.00  0.00           H
ATOM   3717  CB  VAL A 816      55.660  37.750  70.500  1.00  0.00           C
ATOM   3718  HB  VAL A 816      56.070  36.840  70.980  1.00  0.00           H
ATOM   3719  CG1 VAL A 816      54.430  37.410  69.660  1.00  0.00           C
ATOM   3720 HG11 VAL A 816      53.710  38.230  69.450  1.00  0.00           H
ATOM   3721 HG12 VAL A 816      53.770  36.710  70.200  1.00  0.00           H
ATOM   3722 HG13 VAL A 816      54.750  37.010  68.680  1.00  0.00           H
ATOM   3723  CG2 VAL A 816      56.840  38.340  69.640  1.00  0.00           C
ATOM   3724 HG21 VAL A 816      57.790  38.280  70.240  1.00  0.00           H
ATOM   3725 HG22 VAL A 816      56.670  39.380  69.280  1.00  0.00           H
ATOM   3726 HG23 VAL A 816      56.990  37.710  68.740  1.00  0.00           H
ATOM   3727  C   VAL A 816      54.560  38.070  72.730  1.00  0.00           C
ATOM   3728  O   VAL A 816      55.290  37.340  73.410  1.00  0.00           O
ATOM   3729  N   PRO A 817      53.190  38.260  72.900  1.00  0.00           N
ATOM   3730  CD  PRO A 817      52.470  39.370  72.420  1.00  0.00           C
ATOM   3731  HD1 PRO A 817      52.360  39.160  71.330  1.00  0.00           H
ATOM   3732  HD2 PRO A 817      52.970  40.330  72.650  1.00  0.00           H
ATOM   3733  CA  PRO A 817      52.350  37.500  73.840  1.00  0.00           C
ATOM   3734  HA  PRO A 817      52.590  37.790  74.850  1.00  0.00           H
ATOM   3735  CB  PRO A 817      50.970  37.960  73.510  1.00  0.00           C
ATOM   3736  HB1 PRO A 817      50.300  37.790  74.390  1.00  0.00           H
ATOM   3737  HB2 PRO A 817      50.560  37.470  72.610  1.00  0.00           H
ATOM   3738  CG  PRO A 817      51.140  39.380  73.090  1.00  0.00           C
ATOM   3739  HG1 PRO A 817      50.340  39.770  72.420  1.00  0.00           H
ATOM   3740  HG2 PRO A 817      51.090  39.960  74.040  1.00  0.00           H
ATOM   3741  C   PRO A 817      52.550  35.970  73.900  1.00  0.00           C
ATOM   3742  O   PRO A 817      52.820  35.330  72.950  1.00  0.00           O
ATOM   3743  N   GLU A 818      52.360  35.410  75.120  1.00  0.00           N
ATOM   3744  HN  GLU A 818      52.370  36.090  75.850  1.00  0.00           H
ATOM   3745  CA  GLU A 818      52.590  34.000  75.440  1.00  0.00           C
ATOM   3746  HA  GLU A 818      53.180  33.520  74.690  1.00  0.00           H
ATOM   3747  CB  GLU A 818      53.260  33.790  76.820  1.00  0.00           C
ATOM   3748  HB1 GLU A 818      53.160  32.720  77.070  1.00  0.00           H
ATOM   3749  HB2 GLU A 818      52.710  34.430  77.540  1.00  0.00           H
ATOM   3750  CG  GLU A 818      54.650  34.420  76.860  1.00  0.00           C
ATOM   3751  HG1 GLU A 818      54.570  35.490  76.570  1.00  0.00           H
ATOM   3752  HG2 GLU A 818      55.390  33.840  76.260  1.00  0.00           H
ATOM   3753  CD  GLU A 818      55.230  34.340  78.270  1.00  0.00           C
ATOM   3754  OE1 GLU A 818      56.320  34.960  78.510  1.00  0.00           O
ATOM   3755  OE2 GLU A 818      54.510  33.850  79.210  1.00  0.00           O
ATOM   3756  C   GLU A 818      51.280  33.250  75.400  1.00  0.00           C
ATOM   3757  O   GLU A 818      51.250  32.030  75.270  1.00  0.00           O
ATOM   3758  N   LYS A 819      50.130  33.950  75.460  1.00  0.00           N
ATOM   3759  HN  LYS A 819      50.180  34.940  75.380  1.00  0.00           H
ATOM   3760  CA  LYS A 819      48.750  33.490  75.610  1.00  0.00           C
ATOM   3761  HA  LYS A 819      48.690  32.480  75.220  1.00  0.00           H
ATOM   3762  CB  LYS A 819      48.450  33.430  77.100  1.00  0.00           C
ATOM   3763  HB1 LYS A 819      49.150  32.760  77.650  1.00  0.00           H
ATOM   3764  HB2 LYS A 819      47.520  32.840  77.260  1.00  0.00           H
ATOM   3765  CG  LYS A 819      48.360  34.690  77.870  1.00  0.00           C
ATOM   3766  HG1 LYS A 819      47.960  34.470  78.870  1.00  0.00           H
ATOM   3767  HG2 LYS A 819      47.600  35.360  77.410  1.00  0.00           H
ATOM   3768  CD  LYS A 819      49.620  35.540  78.200  1.00  0.00           C
ATOM   3769  HD1 LYS A 819      49.970  36.080  77.300  1.00  0.00           H
ATOM   3770  HD2 LYS A 819      50.460  34.890  78.510  1.00  0.00           H
ATOM   3771  CE  LYS A 819      49.410  36.600  79.250  1.00  0.00           C
ATOM   3772  HE1 LYS A 819      48.980  36.170  80.200  1.00  0.00           H
ATOM   3773  HE2 LYS A 819      48.580  37.290  79.010  1.00  0.00           H
ATOM   3774  NZ  LYS A 819      50.670  37.320  79.550  1.00  0.00           N
ATOM   3775  HZ1 LYS A 819      50.600  37.900  80.400  1.00  0.00           H
ATOM   3776  HZ2 LYS A 819      50.890  37.910  78.720  1.00  0.00           H
ATOM   3777  HZ3 LYS A 819      51.510  36.710  79.620  1.00  0.00           H
ATOM   3778  C   LYS A 819      47.660  34.240  74.870  1.00  0.00           C
ATOM   3779  O   LYS A 819      47.770  35.450  74.560  1.00  0.00           O
ATOM   3780  N   PHE A 820      46.640  33.470  74.450  1.00  0.00           N
ATOM   3781  HN  PHE A 820      46.520  32.590  74.910  1.00  0.00           H
ATOM   3782  CA  PHE A 820      45.470  33.760  73.630  1.00  0.00           C
ATOM   3783  HA  PHE A 820      45.840  34.480  72.920  1.00  0.00           H
ATOM   3784  CB  PHE A 820      44.880  32.550  72.840  1.00  0.00           C
ATOM   3785  HB1 PHE A 820      44.670  31.700  73.520  1.00  0.00           H
ATOM   3786  HB2 PHE A 820      45.600  32.240  72.050  1.00  0.00           H
ATOM   3787  CG  PHE A 820      43.660  32.750  72.010  1.00  0.00           C
ATOM   3788  CD1 PHE A 820      42.550  31.930  72.060  1.00  0.00           C
ATOM   3789  HD1 PHE A 820      42.630  30.950  72.510  1.00  0.00           H
ATOM   3790  CE1 PHE A 820      41.410  32.140  71.300  1.00  0.00           C
ATOM   3791  HE1 PHE A 820      40.540  31.520  71.220  1.00  0.00           H
ATOM   3792  CZ  PHE A 820      41.250  33.420  70.700  1.00  0.00           C
ATOM   3793  HZ  PHE A 820      40.370  33.650  70.110  1.00  0.00           H
ATOM   3794  CD2 PHE A 820      43.520  33.960  71.360  1.00  0.00           C
ATOM   3795  HD2 PHE A 820      44.300  34.700  71.430  1.00  0.00           H
ATOM   3796  CE2 PHE A 820      42.290  34.340  70.790  1.00  0.00           C
ATOM   3797  HE2 PHE A 820      42.140  35.330  70.380  1.00  0.00           H
ATOM   3798  C   PHE A 820      44.440  34.470  74.460  1.00  0.00           C
ATOM   3799  O   PHE A 820      43.530  35.180  74.000  1.00  0.00           O
ATOM   3800  N   GLU A 821      44.540  34.380  75.820  1.00  0.00           N
ATOM   3801  HN  GLU A 821      45.310  33.820  76.120  1.00  0.00           H
ATOM   3802  CA  GLU A 821      43.830  35.080  76.900  1.00  0.00           C
ATOM   3803  HA  GLU A 821      42.800  34.780  76.910  1.00  0.00           H
ATOM   3804  CB  GLU A 821      44.370  34.640  78.270  1.00  0.00           C
ATOM   3805  HB1 GLU A 821      45.480  34.710  78.310  1.00  0.00           H
ATOM   3806  HB2 GLU A 821      44.130  33.560  78.350  1.00  0.00           H
ATOM   3807  CG  GLU A 821      43.800  35.360  79.500  1.00  0.00           C
ATOM   3808  HG1 GLU A 821      42.690  35.340  79.450  1.00  0.00           H
ATOM   3809  HG2 GLU A 821      44.080  36.430  79.490  1.00  0.00           H
ATOM   3810  CD  GLU A 821      44.240  34.780  80.880  1.00  0.00           C
ATOM   3811  OE1 GLU A 821      43.550  33.850  81.310  1.00  0.00           O
ATOM   3812  OE2 GLU A 821      45.250  35.250  81.470  1.00  0.00           O
ATOM   3813  C   GLU A 821      43.930  36.680  76.820  1.00  0.00           C
ATOM   3814  O   GLU A 821      44.980  37.320  76.910  1.00  0.00           O
ATOM   3815  N   PRO A 822      42.740  37.390  76.660  1.00  0.00           N
ATOM   3816  CD  PRO A 822      41.510  36.780  76.220  1.00  0.00           C
ATOM   3817  HD1 PRO A 822      41.000  36.240  77.050  1.00  0.00           H
ATOM   3818  HD2 PRO A 822      41.640  36.000  75.450  1.00  0.00           H
ATOM   3819  CA  PRO A 822      42.590  38.860  76.900  1.00  0.00           C
ATOM   3820  HA  PRO A 822      43.140  39.340  76.100  1.00  0.00           H
ATOM   3821  CB  PRO A 822      41.110  38.970  76.890  1.00  0.00           C
ATOM   3822  HB1 PRO A 822      40.970  40.010  76.520  1.00  0.00           H
ATOM   3823  HB2 PRO A 822      40.680  38.870  77.920  1.00  0.00           H
ATOM   3824  CG  PRO A 822      40.750  37.970  75.810  1.00  0.00           C
ATOM   3825  HG1 PRO A 822      39.680  37.670  75.900  1.00  0.00           H
ATOM   3826  HG2 PRO A 822      40.840  38.360  74.770  1.00  0.00           H
ATOM   3827  C   PRO A 822      43.200  39.450  78.150  1.00  0.00           C
ATOM   3828  O   PRO A 822      43.360  38.850  79.180  1.00  0.00           O
ATOM   3829  N   THR A 823      43.680  40.690  78.030  1.00  0.00           N
ATOM   3830  HN  THR A 823      43.550  41.170  77.170  1.00  0.00           H
ATOM   3831  CA  THR A 823      44.250  41.500  79.100  1.00  0.00           C
ATOM   3832  HA  THR A 823      45.090  41.000  79.570  1.00  0.00           H
ATOM   3833  CB  THR A 823      44.660  42.850  78.510  1.00  0.00           C
ATOM   3834  HB  THR A 823      43.990  43.180  77.700  1.00  0.00           H
ATOM   3835  OG1 THR A 823      46.040  42.730  77.990  1.00  0.00           O
ATOM   3836  HG1 THR A 823      46.030  41.950  77.430  1.00  0.00           H
ATOM   3837  CG2 THR A 823      44.790  43.910  79.610  1.00  0.00           C
ATOM   3838 HG21 THR A 823      43.860  44.260  80.100  1.00  0.00           H
ATOM   3839 HG22 THR A 823      45.350  44.760  79.150  1.00  0.00           H
ATOM   3840 HG23 THR A 823      45.470  43.470  80.380  1.00  0.00           H
ATOM   3841  C   THR A 823      43.210  41.660  80.210  1.00  0.00           C
ATOM   3842  O   THR A 823      43.490  41.480  81.420  1.00  0.00           O
ATOM   3843  N   HSD A 824      41.990  42.040  79.870  1.00  0.00           N
ATOM   3844  HN  HSD A 824      41.830  42.170  78.890  1.00  0.00           H
ATOM   3845  CA  HSD A 824      41.080  42.670  80.780  1.00  0.00           C
ATOM   3846  HA  HSD A 824      41.600  42.980  81.660  1.00  0.00           H
ATOM   3847  CB  HSD A 824      40.480  43.960  80.180  1.00  0.00           C
ATOM   3848  HB1 HSD A 824      39.920  43.650  79.260  1.00  0.00           H
ATOM   3849  HB2 HSD A 824      41.320  44.640  79.890  1.00  0.00           H
ATOM   3850  ND1 HSD A 824      40.030  45.530  82.180  1.00  0.00           N
ATOM   3851  HD1 HSD A 824      40.970  45.570  82.520  1.00  0.00           H
ATOM   3852  CG  HSD A 824      39.630  44.740  81.130  1.00  0.00           C
ATOM   3853  CE1 HSD A 824      38.890  46.140  82.670  1.00  0.00           C
ATOM   3854  HE1 HSD A 824      39.040  47.040  83.270  1.00  0.00           H
ATOM   3855  NE2 HSD A 824      37.830  45.790  81.970  1.00  0.00           N
ATOM   3856  CD2 HSD A 824      38.240  44.880  81.000  1.00  0.00           C
ATOM   3857  HD2 HSD A 824      37.590  44.450  80.240  1.00  0.00           H
ATOM   3858  C   HSD A 824      39.960  41.640  81.090  1.00  0.00           C
ATOM   3859  O   HSD A 824      39.450  40.920  80.230  1.00  0.00           O
ATOM   3860  N   PRO A 825      39.580  41.460  82.410  1.00  0.00           N
ATOM   3861  CD  PRO A 825      40.090  42.200  83.550  1.00  0.00           C
ATOM   3862  HD1 PRO A 825      39.740  43.250  83.540  1.00  0.00           H
ATOM   3863  HD2 PRO A 825      41.190  42.080  83.670  1.00  0.00           H
ATOM   3864  CA  PRO A 825      38.720  40.300  82.790  1.00  0.00           C
ATOM   3865  HA  PRO A 825      39.350  39.450  82.580  1.00  0.00           H
ATOM   3866  CB  PRO A 825      38.470  40.530  84.310  1.00  0.00           C
ATOM   3867  HB1 PRO A 825      38.550  39.620  84.940  1.00  0.00           H
ATOM   3868  HB2 PRO A 825      37.480  40.990  84.520  1.00  0.00           H
ATOM   3869  CG  PRO A 825      39.560  41.400  84.750  1.00  0.00           C
ATOM   3870  HG1 PRO A 825      39.230  42.210  85.440  1.00  0.00           H
ATOM   3871  HG2 PRO A 825      40.480  40.880  85.110  1.00  0.00           H
ATOM   3872  C   PRO A 825      37.450  40.070  82.120  1.00  0.00           C
ATOM   3873  O   PRO A 825      36.940  38.980  82.110  1.00  0.00           O
ATOM   3874  N   GLU A 826      36.780  41.140  81.600  1.00  0.00           N
ATOM   3875  HN  GLU A 826      37.200  42.000  81.870  1.00  0.00           H
ATOM   3876  CA  GLU A 826      35.480  41.020  81.030  1.00  0.00           C
ATOM   3877  HA  GLU A 826      35.020  40.120  81.440  1.00  0.00           H
ATOM   3878  CB  GLU A 826      34.480  42.090  81.530  1.00  0.00           C
ATOM   3879  HB1 GLU A 826      33.520  42.050  80.980  1.00  0.00           H
ATOM   3880  HB2 GLU A 826      34.870  43.090  81.260  1.00  0.00           H
ATOM   3881  CG  GLU A 826      34.290  42.040  83.070  1.00  0.00           C
ATOM   3882  HG1 GLU A 826      35.180  42.590  83.440  1.00  0.00           H
ATOM   3883  HG2 GLU A 826      34.260  41.050  83.580  1.00  0.00           H
ATOM   3884  CD  GLU A 826      33.080  42.660  83.620  1.00  0.00           C
ATOM   3885  OE1 GLU A 826      32.010  42.470  83.000  1.00  0.00           O
ATOM   3886  OE2 GLU A 826      33.220  43.230  84.720  1.00  0.00           O
ATOM   3887  C   GLU A 826      35.510  40.890  79.490  1.00  0.00           C
ATOM   3888  O   GLU A 826      34.500  40.810  78.820  1.00  0.00           O
ATOM   3889  N   ARG A 827      36.710  40.830  78.930  1.00  0.00           N
ATOM   3890  HN  ARG A 827      37.530  40.890  79.520  1.00  0.00           H
ATOM   3891  CA  ARG A 827      36.890  40.570  77.440  1.00  0.00           C
ATOM   3892  HA  ARG A 827      36.080  41.050  76.910  1.00  0.00           H
ATOM   3893  CB  ARG A 827      38.310  41.100  77.040  1.00  0.00           C
ATOM   3894  HB1 ARG A 827      38.680  40.620  76.110  1.00  0.00           H
ATOM   3895  HB2 ARG A 827      39.090  40.730  77.730  1.00  0.00           H
ATOM   3896  CG  ARG A 827      38.370  42.580  76.840  1.00  0.00           C
ATOM   3897  HG1 ARG A 827      39.420  42.830  76.590  1.00  0.00           H
ATOM   3898  HG2 ARG A 827      38.130  42.950  77.870  1.00  0.00           H
ATOM   3899  CD  ARG A 827      37.480  43.190  75.760  1.00  0.00           C
ATOM   3900  HD1 ARG A 827      37.660  44.290  75.630  1.00  0.00           H
ATOM   3901  HD2 ARG A 827      36.390  43.150  75.920  1.00  0.00           H
ATOM   3902  NE  ARG A 827      37.960  42.600  74.460  1.00  0.00           N
ATOM   3903  HE  ARG A 827      38.930  42.460  74.220  1.00  0.00           H
ATOM   3904  CZ  ARG A 827      37.150  42.080  73.560  1.00  0.00           C
ATOM   3905  NH1 ARG A 827      35.820  42.130  73.480  1.00  0.00           N
ATOM   3906 HH11 ARG A 827      35.340  42.370  74.340  1.00  0.00           H
ATOM   3907 HH12 ARG A 827      35.290  41.490  72.910  1.00  0.00           H
ATOM   3908  NH2 ARG A 827      37.730  41.440  72.590  1.00  0.00           N
ATOM   3909 HH21 ARG A 827      38.720  41.570  72.590  1.00  0.00           H
ATOM   3910 HH22 ARG A 827      37.140  41.350  71.790  1.00  0.00           H
ATOM   3911  C   ARG A 827      36.870  39.120  77.010  1.00  0.00           C
ATOM   3912  O   ARG A 827      37.590  38.220  77.500  1.00  0.00           O
ATOM   3913  N   GLY A 828      35.920  38.760  76.080  1.00  0.00           N
ATOM   3914  HN  GLY A 828      35.230  39.400  75.750  1.00  0.00           H
ATOM   3915  CA  GLY A 828      35.900  37.470  75.500  1.00  0.00           C
ATOM   3916  HA1 GLY A 828      35.220  36.830  76.030  1.00  0.00           H
ATOM   3917  HA2 GLY A 828      36.900  37.110  75.320  1.00  0.00           H
ATOM   3918  C   GLY A 828      35.240  37.680  74.200  1.00  0.00           C
ATOM   3919  O   GLY A 828      34.670  38.630  73.830  1.00  0.00           O
ATOM   3920  N   TRP A 829      35.250  36.680  73.400  1.00  0.00           N
ATOM   3921  HN  TRP A 829      35.440  35.740  73.660  1.00  0.00           H
ATOM   3922  CA  TRP A 829      34.840  36.770  71.940  1.00  0.00           C
ATOM   3923  HA  TRP A 829      35.170  37.760  71.640  1.00  0.00           H
ATOM   3924  CB  TRP A 829      35.670  35.620  71.330  1.00  0.00           C
ATOM   3925  HB1 TRP A 829      35.670  35.790  70.230  1.00  0.00           H
ATOM   3926  HB2 TRP A 829      35.060  34.720  71.530  1.00  0.00           H
ATOM   3927  CG  TRP A 829      37.080  35.390  71.800  1.00  0.00           C
ATOM   3928  CD1 TRP A 829      37.500  34.290  72.440  1.00  0.00           C
ATOM   3929  HD1 TRP A 829      36.910  33.410  72.660  1.00  0.00           H
ATOM   3930  NE1 TRP A 829      38.850  34.460  72.820  1.00  0.00           N
ATOM   3931  HE1 TRP A 829      39.410  33.930  73.420  1.00  0.00           H
ATOM   3932  CE2 TRP A 829      39.200  35.720  72.450  1.00  0.00           C
ATOM   3933  CD2 TRP A 829      38.170  36.360  71.820  1.00  0.00           C
ATOM   3934  CE3 TRP A 829      38.200  37.790  71.550  1.00  0.00           C
ATOM   3935  HE3 TRP A 829      37.370  38.390  71.200  1.00  0.00           H
ATOM   3936  CZ3 TRP A 829      39.400  38.450  71.710  1.00  0.00           C
ATOM   3937  HZ3 TRP A 829      39.650  39.450  71.370  1.00  0.00           H
ATOM   3938  CZ2 TRP A 829      40.400  36.380  72.650  1.00  0.00           C
ATOM   3939  HZ2 TRP A 829      41.280  35.880  73.030  1.00  0.00           H
ATOM   3940  CH2 TRP A 829      40.510  37.710  72.180  1.00  0.00           C
ATOM   3941  HH2 TRP A 829      41.450  38.230  72.180  1.00  0.00           H
ATOM   3942  C   TRP A 829      33.320  36.790  71.860  1.00  0.00           C
ATOM   3943  O   TRP A 829      32.800  37.400  70.940  1.00  0.00           O
ATOM   3944  N   ILE A 830      32.650  36.190  72.870  1.00  0.00           N
ATOM   3945  HN  ILE A 830      33.060  35.820  73.710  1.00  0.00           H
ATOM   3946  CA  ILE A 830      31.210  36.110  72.850  1.00  0.00           C
ATOM   3947  HA  ILE A 830      30.900  36.170  71.820  1.00  0.00           H
ATOM   3948  CB  ILE A 830      30.840  34.710  73.430  1.00  0.00           C
ATOM   3949  HB  ILE A 830      31.450  33.930  72.910  1.00  0.00           H
ATOM   3950  CG2 ILE A 830      30.910  34.630  75.040  1.00  0.00           C
ATOM   3951 HG21 ILE A 830      30.680  33.610  75.420  1.00  0.00           H
ATOM   3952 HG22 ILE A 830      30.160  35.310  75.500  1.00  0.00           H
ATOM   3953 HG23 ILE A 830      31.940  34.860  75.380  1.00  0.00           H
ATOM   3954  CG1 ILE A 830      29.390  34.340  72.900  1.00  0.00           C
ATOM   3955 HG11 ILE A 830      29.320  34.590  71.820  1.00  0.00           H
ATOM   3956 HG12 ILE A 830      28.710  35.070  73.390  1.00  0.00           H
ATOM   3957  CD  ILE A 830      28.940  32.840  72.970  1.00  0.00           C
ATOM   3958  HD1 ILE A 830      29.690  32.180  72.490  1.00  0.00           H
ATOM   3959  HD2 ILE A 830      27.970  32.900  72.420  1.00  0.00           H
ATOM   3960  HD3 ILE A 830      28.900  32.530  74.040  1.00  0.00           H
ATOM   3961  C   ILE A 830      30.630  37.280  73.640  1.00  0.00           C
ATOM   3962  O   ILE A 830      29.470  37.330  73.900  1.00  0.00           O
ATOM   3963  N   ILE A 831      31.530  38.160  74.240  1.00  0.00           N
ATOM   3964  HN  ILE A 831      32.510  38.180  74.080  1.00  0.00           H
ATOM   3965  CA  ILE A 831      31.090  39.110  75.270  1.00  0.00           C
ATOM   3966  HA  ILE A 831      30.160  38.800  75.700  1.00  0.00           H
ATOM   3967  CB  ILE A 831      32.110  39.460  76.460  1.00  0.00           C
ATOM   3968  HB  ILE A 831      33.040  39.920  76.080  1.00  0.00           H
ATOM   3969  CG2 ILE A 831      31.500  40.410  77.580  1.00  0.00           C
ATOM   3970 HG21 ILE A 831      30.750  39.790  78.110  1.00  0.00           H
ATOM   3971 HG22 ILE A 831      31.070  41.390  77.260  1.00  0.00           H
ATOM   3972 HG23 ILE A 831      32.250  40.610  78.380  1.00  0.00           H
ATOM   3973  CG1 ILE A 831      32.630  38.110  77.050  1.00  0.00           C
ATOM   3974 HG11 ILE A 831      33.260  38.340  77.940  1.00  0.00           H
ATOM   3975 HG12 ILE A 831      33.250  37.520  76.350  1.00  0.00           H
ATOM   3976  CD  ILE A 831      31.650  37.130  77.570  1.00  0.00           C
ATOM   3977  HD1 ILE A 831      30.940  37.620  78.280  1.00  0.00           H
ATOM   3978  HD2 ILE A 831      32.240  36.340  78.080  1.00  0.00           H
ATOM   3979  HD3 ILE A 831      31.070  36.650  76.760  1.00  0.00           H
ATOM   3980  C   ILE A 831      30.880  40.430  74.510  1.00  0.00           C
ATOM   3981  O   ILE A 831      31.730  41.300  74.480  1.00  0.00           O
ATOM   3982  N   SER A 832      29.690  40.590  73.960  1.00  0.00           N
ATOM   3983  HN  SER A 832      28.950  39.920  73.970  1.00  0.00           H
ATOM   3984  CA  SER A 832      29.460  41.960  73.380  1.00  0.00           C
ATOM   3985  HA  SER A 832      29.870  42.740  73.980  1.00  0.00           H
ATOM   3986  CB  SER A 832      30.110  42.160  71.810  1.00  0.00           C
ATOM   3987  HB1 SER A 832      29.480  41.670  71.030  1.00  0.00           H
ATOM   3988  HB2 SER A 832      31.080  41.630  71.800  1.00  0.00           H
ATOM   3989  OG  SER A 832      30.530  43.480  71.580  1.00  0.00           O
ATOM   3990  HG1 SER A 832      30.270  43.780  70.700  1.00  0.00           H
ATOM   3991  C   SER A 832      27.960  42.150  73.280  1.00  0.00           C
ATOM   3992  O   SER A 832      27.340  42.060  72.160  1.00  0.00           O
ATOM   3993  N   PRO A 833      27.300  42.340  74.420  1.00  0.00           N
ATOM   3994  CD  PRO A 833      27.900  42.390  75.790  1.00  0.00           C
ATOM   3995  HD1 PRO A 833      28.460  43.350  75.920  1.00  0.00           H
ATOM   3996  HD2 PRO A 833      28.570  41.530  76.010  1.00  0.00           H
ATOM   3997  CA  PRO A 833      25.930  42.820  74.590  1.00  0.00           C
ATOM   3998  HA  PRO A 833      25.220  42.030  74.340  1.00  0.00           H
ATOM   3999  CB  PRO A 833      25.770  43.220  76.040  1.00  0.00           C
ATOM   4000  HB1 PRO A 833      24.720  43.170  76.410  1.00  0.00           H
ATOM   4001  HB2 PRO A 833      26.100  44.260  76.220  1.00  0.00           H
ATOM   4002  CG  PRO A 833      26.630  42.310  76.740  1.00  0.00           C
ATOM   4003  HG1 PRO A 833      26.830  42.460  77.810  1.00  0.00           H
ATOM   4004  HG2 PRO A 833      26.300  41.250  76.670  1.00  0.00           H
ATOM   4005  C   PRO A 833      25.520  43.950  73.620  1.00  0.00           C
ATOM   4006  O   PRO A 833      26.060  45.020  73.750  1.00  0.00           O
ATOM   4007  N   LEU A 834      24.470  43.860  72.750  1.00  0.00           N
ATOM   4008  HN  LEU A 834      23.930  43.050  72.580  1.00  0.00           H
ATOM   4009  CA  LEU A 834      24.300  44.850  71.690  1.00  0.00           C
ATOM   4010  HA  LEU A 834      25.290  45.270  71.540  1.00  0.00           H
ATOM   4011  CB  LEU A 834      23.700  44.250  70.430  1.00  0.00           C
ATOM   4012  HB1 LEU A 834      23.330  45.060  69.760  1.00  0.00           H
ATOM   4013  HB2 LEU A 834      22.760  43.710  70.630  1.00  0.00           H
ATOM   4014  CG  LEU A 834      24.700  43.420  69.620  1.00  0.00           C
ATOM   4015  HG  LEU A 834      25.730  43.820  69.760  1.00  0.00           H
ATOM   4016  CD1 LEU A 834      24.730  41.970  70.090  1.00  0.00           C
ATOM   4017 HD11 LEU A 834      25.330  41.400  69.340  1.00  0.00           H
ATOM   4018 HD12 LEU A 834      23.660  41.660  70.070  1.00  0.00           H
ATOM   4019 HD13 LEU A 834      25.110  41.710  71.090  1.00  0.00           H
ATOM   4020  CD2 LEU A 834      24.370  43.470  68.140  1.00  0.00           C
ATOM   4021 HD21 LEU A 834      23.320  43.540  67.790  1.00  0.00           H
ATOM   4022 HD22 LEU A 834      24.820  42.690  67.480  1.00  0.00           H
ATOM   4023 HD23 LEU A 834      24.880  44.390  67.770  1.00  0.00           H
ATOM   4024  C   LEU A 834      23.370  45.980  72.150  1.00  0.00           C
ATOM   4025  O   LEU A 834      23.030  46.820  71.300  1.00  0.00           O
ATOM   4026  N   GLY A 835      22.950  45.990  73.450  1.00  0.00           N
ATOM   4027  HN  GLY A 835      23.440  45.370  74.070  1.00  0.00           H
ATOM   4028  CA  GLY A 835      21.810  46.850  73.860  1.00  0.00           C
ATOM   4029  HA1 GLY A 835      21.030  46.220  74.260  1.00  0.00           H
ATOM   4030  HA2 GLY A 835      21.590  47.600  73.100  1.00  0.00           H
ATOM   4031  C   GLY A 835      22.080  47.650  75.070  1.00  0.00           C
ATOM   4032  O   GLY A 835      21.200  48.120  75.780  1.00  0.00           O
ATOM   4033  N   ASP A 836      23.350  47.870  75.430  1.00  0.00           N
ATOM   4034  HN  ASP A 836      24.060  47.430  74.870  1.00  0.00           H
ATOM   4035  CA  ASP A 836      23.790  48.710  76.550  1.00  0.00           C
ATOM   4036  HA  ASP A 836      23.390  48.270  77.450  1.00  0.00           H
ATOM   4037  CB  ASP A 836      25.380  48.780  76.720  1.00  0.00           C
ATOM   4038  HB1 ASP A 836      25.680  49.620  77.390  1.00  0.00           H
ATOM   4039  HB2 ASP A 836      25.790  48.930  75.700  1.00  0.00           H
ATOM   4040  CG  ASP A 836      25.940  47.470  77.160  1.00  0.00           C
ATOM   4041  OD1 ASP A 836      25.160  46.580  77.630  1.00  0.00           O
ATOM   4042  OD2 ASP A 836      27.180  47.410  77.240  1.00  0.00           O
ATOM   4043  C   ASP A 836      23.330  50.120  76.580  1.00  0.00           C
ATOM   4044  O   ASP A 836      23.190  50.760  77.600  1.00  0.00           O
ATOM   4045  N   ASN A 837      23.300  50.840  75.470  1.00  0.00           N
ATOM   4046  HN  ASN A 837      23.190  50.330  74.620  1.00  0.00           H
ATOM   4047  CA  ASN A 837      23.260  52.310  75.340  1.00  0.00           C
ATOM   4048  HA  ASN A 837      23.590  52.780  76.250  1.00  0.00           H
ATOM   4049  CB  ASN A 837      24.300  52.670  74.230  1.00  0.00           C
ATOM   4050  HB1 ASN A 837      24.430  53.770  74.110  1.00  0.00           H
ATOM   4051  HB2 ASN A 837      23.960  52.210  73.270  1.00  0.00           H
ATOM   4052  CG  ASN A 837      25.630  52.110  74.650  1.00  0.00           C
ATOM   4053  OD1 ASN A 837      26.090  52.590  75.710  1.00  0.00           O
ATOM   4054  ND2 ASN A 837      26.350  51.330  73.790  1.00  0.00           N
ATOM   4055 HD21 ASN A 837      27.310  51.140  74.000  1.00  0.00           H
ATOM   4056 HD22 ASN A 837      25.970  50.700  73.110  1.00  0.00           H
ATOM   4057  C   ASN A 837      21.840  52.770  75.110  1.00  0.00           C
ATOM   4058  O   ASN A 837      21.050  52.020  74.590  1.00  0.00           O
ATOM   4059  N   PRO A 838      21.400  53.970  75.580  1.00  0.00           N
ATOM   4060  CD  PRO A 838      22.180  54.740  76.540  1.00  0.00           C
ATOM   4061  HD1 PRO A 838      23.040  55.170  75.980  1.00  0.00           H
ATOM   4062  HD2 PRO A 838      22.550  54.210  77.440  1.00  0.00           H
ATOM   4063  CA  PRO A 838      20.110  54.580  75.320  1.00  0.00           C
ATOM   4064  HA  PRO A 838      19.330  54.030  75.830  1.00  0.00           H
ATOM   4065  CB  PRO A 838      20.210  55.980  75.860  1.00  0.00           C
ATOM   4066  HB1 PRO A 838      19.260  56.480  76.130  1.00  0.00           H
ATOM   4067  HB2 PRO A 838      20.570  56.650  75.060  1.00  0.00           H
ATOM   4068  CG  PRO A 838      21.360  55.940  76.890  1.00  0.00           C
ATOM   4069  HG1 PRO A 838      21.940  56.880  77.060  1.00  0.00           H
ATOM   4070  HG2 PRO A 838      20.880  55.710  77.880  1.00  0.00           H
ATOM   4071  C   PRO A 838      19.730  54.670  73.780  1.00  0.00           C
ATOM   4072  O   PRO A 838      20.620  54.980  72.960  1.00  0.00           O
ATOM   4073  N   TRP A 839      18.500  54.400  73.400  1.00  0.00           N
ATOM   4074  HN  TRP A 839      17.810  54.030  74.020  1.00  0.00           H
ATOM   4075  CA  TRP A 839      17.980  54.650  72.000  1.00  0.00           C
ATOM   4076  HA  TRP A 839      18.460  53.900  71.400  1.00  0.00           H
ATOM   4077  CB  TRP A 839      16.470  54.360  71.890  1.00  0.00           C
ATOM   4078  HB1 TRP A 839      15.990  54.830  71.010  1.00  0.00           H
ATOM   4079  HB2 TRP A 839      15.990  54.840  72.780  1.00  0.00           H
ATOM   4080  CG  TRP A 839      15.960  52.960  71.770  1.00  0.00           C
ATOM   4081  CD1 TRP A 839      14.840  52.430  72.320  1.00  0.00           C
ATOM   4082  HD1 TRP A 839      14.210  52.980  73.020  1.00  0.00           H
ATOM   4083  NE1 TRP A 839      14.650  51.190  71.730  1.00  0.00           N
ATOM   4084  HE1 TRP A 839      13.920  50.610  72.020  1.00  0.00           H
ATOM   4085  CE2 TRP A 839      15.600  50.870  70.920  1.00  0.00           C
ATOM   4086  CD2 TRP A 839      16.450  51.960  70.870  1.00  0.00           C
ATOM   4087  CE3 TRP A 839      17.520  51.930  69.940  1.00  0.00           C
ATOM   4088  HE3 TRP A 839      18.200  52.750  69.840  1.00  0.00           H
ATOM   4089  CZ3 TRP A 839      17.800  50.720  69.230  1.00  0.00           C
ATOM   4090  HZ3 TRP A 839      18.640  50.640  68.560  1.00  0.00           H
ATOM   4091  CZ2 TRP A 839      15.810  49.730  70.170  1.00  0.00           C
ATOM   4092  HZ2 TRP A 839      15.170  48.890  70.370  1.00  0.00           H
ATOM   4093  CH2 TRP A 839      16.920  49.670  69.320  1.00  0.00           C
ATOM   4094  HH2 TRP A 839      17.120  48.680  68.940  1.00  0.00           H
ATOM   4095  C   TRP A 839      18.250  56.010  71.430  1.00  0.00           C
ATOM   4096  O   TRP A 839      18.530  56.030  70.280  1.00  0.00           O
ATOM   4097  N   TRP A 840      18.160  57.150  72.250  1.00  0.00           N
ATOM   4098  HN  TRP A 840      17.680  57.170  73.130  1.00  0.00           H
ATOM   4099  CA  TRP A 840      18.610  58.450  71.700  1.00  0.00           C
ATOM   4100  HA  TRP A 840      18.140  58.700  70.770  1.00  0.00           H
ATOM   4101  CB  TRP A 840      18.090  59.680  72.610  1.00  0.00           C
ATOM   4102  HB1 TRP A 840      17.000  59.610  72.770  1.00  0.00           H
ATOM   4103  HB2 TRP A 840      18.270  60.640  72.070  1.00  0.00           H
ATOM   4104  CG  TRP A 840      18.770  59.720  74.010  1.00  0.00           C
ATOM   4105  CD1 TRP A 840      18.370  59.250  75.230  1.00  0.00           C
ATOM   4106  HD1 TRP A 840      17.540  58.560  75.260  1.00  0.00           H
ATOM   4107  NE1 TRP A 840      19.230  59.690  76.220  1.00  0.00           N
ATOM   4108  HE1 TRP A 840      18.970  59.610  77.160  1.00  0.00           H
ATOM   4109  CE2 TRP A 840      20.200  60.530  75.670  1.00  0.00           C
ATOM   4110  CD2 TRP A 840      19.950  60.550  74.270  1.00  0.00           C
ATOM   4111  CE3 TRP A 840      20.780  61.330  73.380  1.00  0.00           C
ATOM   4112  HE3 TRP A 840      20.680  61.280  72.300  1.00  0.00           H
ATOM   4113  CZ3 TRP A 840      21.830  62.030  73.940  1.00  0.00           C
ATOM   4114  HZ3 TRP A 840      22.390  62.700  73.310  1.00  0.00           H
ATOM   4115  CZ2 TRP A 840      21.310  61.220  76.240  1.00  0.00           C
ATOM   4116  HZ2 TRP A 840      21.540  61.100  77.280  1.00  0.00           H
ATOM   4117  CH2 TRP A 840      22.090  62.000  75.340  1.00  0.00           C
ATOM   4118  HH2 TRP A 840      23.020  62.470  75.650  1.00  0.00           H
ATOM   4119  C   TRP A 840      20.090  58.570  71.340  1.00  0.00           C
ATOM   4120  O   TRP A 840      20.440  59.130  70.290  1.00  0.00           O
ATOM   4121  N   THR A 841      21.000  58.180  72.210  1.00  0.00           N
ATOM   4122  HN  THR A 841      20.760  57.950  73.150  1.00  0.00           H
ATOM   4123  CA  THR A 841      22.410  58.120  71.900  1.00  0.00           C
ATOM   4124  HA  THR A 841      22.870  59.080  71.740  1.00  0.00           H
ATOM   4125  CB  THR A 841      23.330  57.560  73.010  1.00  0.00           C
ATOM   4126  HB  THR A 841      24.370  57.590  72.630  1.00  0.00           H
ATOM   4127  OG1 THR A 841      23.040  56.210  73.370  1.00  0.00           O
ATOM   4128  HG1 THR A 841      22.140  55.950  73.210  1.00  0.00           H
ATOM   4129  CG2 THR A 841      23.210  58.460  74.300  1.00  0.00           C
ATOM   4130 HG21 THR A 841      22.150  58.720  74.510  1.00  0.00           H
ATOM   4131 HG22 THR A 841      23.660  59.420  73.950  1.00  0.00           H
ATOM   4132 HG23 THR A 841      23.810  57.940  75.090  1.00  0.00           H
ATOM   4133  C   THR A 841      22.870  57.310  70.660  1.00  0.00           C
ATOM   4134  O   THR A 841      23.860  57.680  70.090  1.00  0.00           O
ATOM   4135  N   LEU A 842      22.220  56.180  70.330  1.00  0.00           N
ATOM   4136  HN  LEU A 842      21.700  55.680  71.020  1.00  0.00           H
ATOM   4137  CA  LEU A 842      22.450  55.460  69.110  1.00  0.00           C
ATOM   4138  HA  LEU A 842      23.490  55.200  69.060  1.00  0.00           H
ATOM   4139  CB  LEU A 842      21.600  54.100  69.040  1.00  0.00           C
ATOM   4140  HB1 LEU A 842      21.760  53.720  68.010  1.00  0.00           H
ATOM   4141  HB2 LEU A 842      20.500  54.260  69.070  1.00  0.00           H
ATOM   4142  CG  LEU A 842      21.910  53.110  70.170  1.00  0.00           C
ATOM   4143  HG  LEU A 842      21.570  53.440  71.170  1.00  0.00           H
ATOM   4144  CD1 LEU A 842      21.220  51.820  69.860  1.00  0.00           C
ATOM   4145 HD11 LEU A 842      21.120  51.300  70.830  1.00  0.00           H
ATOM   4146 HD12 LEU A 842      21.810  51.200  69.150  1.00  0.00           H
ATOM   4147 HD13 LEU A 842      20.240  52.030  69.410  1.00  0.00           H
ATOM   4148  CD2 LEU A 842      23.440  52.890  70.370  1.00  0.00           C
ATOM   4149 HD21 LEU A 842      24.020  53.810  70.610  1.00  0.00           H
ATOM   4150 HD22 LEU A 842      23.890  52.350  69.490  1.00  0.00           H
ATOM   4151 HD23 LEU A 842      23.710  52.250  71.230  1.00  0.00           H
ATOM   4152  C   LEU A 842      22.170  56.290  67.900  1.00  0.00           C
ATOM   4153  O   LEU A 842      22.870  56.290  66.900  1.00  0.00           O
ATOM   4154  N   LEU A 843      21.080  57.060  67.860  1.00  0.00           N
ATOM   4155  HN  LEU A 843      20.520  57.070  68.690  1.00  0.00           H
ATOM   4156  CA  LEU A 843      20.720  58.000  66.810  1.00  0.00           C
ATOM   4157  HA  LEU A 843      20.660  57.440  65.890  1.00  0.00           H
ATOM   4158  CB  LEU A 843      19.400  58.820  67.110  1.00  0.00           C
ATOM   4159  HB1 LEU A 843      19.190  59.450  66.210  1.00  0.00           H
ATOM   4160  HB2 LEU A 843      19.560  59.620  67.860  1.00  0.00           H
ATOM   4161  CG  LEU A 843      18.220  57.970  67.590  1.00  0.00           C
ATOM   4162  HG  LEU A 843      18.580  57.340  68.430  1.00  0.00           H
ATOM   4163  CD1 LEU A 843      17.050  58.840  68.100  1.00  0.00           C
ATOM   4164 HD11 LEU A 843      17.480  59.700  68.660  1.00  0.00           H
ATOM   4165 HD12 LEU A 843      16.360  58.280  68.780  1.00  0.00           H
ATOM   4166 HD13 LEU A 843      16.400  59.240  67.300  1.00  0.00           H
ATOM   4167  CD2 LEU A 843      17.760  57.070  66.480  1.00  0.00           C
ATOM   4168 HD21 LEU A 843      17.360  57.670  65.630  1.00  0.00           H
ATOM   4169 HD22 LEU A 843      16.960  56.410  66.860  1.00  0.00           H
ATOM   4170 HD23 LEU A 843      18.570  56.360  66.180  1.00  0.00           H
ATOM   4171  C   LEU A 843      21.880  59.020  66.510  1.00  0.00           C
ATOM   4172  O   LEU A 843      22.330  59.280  65.420  1.00  0.00           O
ATOM   4173  N   ILE A 844      22.430  59.660  67.570  1.00  0.00           N
ATOM   4174  HN  ILE A 844      22.130  59.480  68.510  1.00  0.00           H
ATOM   4175  CA  ILE A 844      23.570  60.550  67.400  1.00  0.00           C
ATOM   4176  HA  ILE A 844      23.230  61.280  66.670  1.00  0.00           H
ATOM   4177  CB  ILE A 844      23.820  61.370  68.680  1.00  0.00           C
ATOM   4178  HB  ILE A 844      24.260  60.640  69.400  1.00  0.00           H
ATOM   4179  CG2 ILE A 844      24.990  62.370  68.440  1.00  0.00           C
ATOM   4180 HG21 ILE A 844      25.010  63.080  69.300  1.00  0.00           H
ATOM   4181 HG22 ILE A 844      24.850  62.870  67.460  1.00  0.00           H
ATOM   4182 HG23 ILE A 844      25.960  61.830  68.370  1.00  0.00           H
ATOM   4183  CG1 ILE A 844      22.600  62.050  69.250  1.00  0.00           C
ATOM   4184 HG11 ILE A 844      21.700  61.390  69.300  1.00  0.00           H
ATOM   4185 HG12 ILE A 844      22.460  62.980  68.660  1.00  0.00           H
ATOM   4186  CD  ILE A 844      22.870  62.540  70.670  1.00  0.00           C
ATOM   4187  HD1 ILE A 844      23.570  63.400  70.660  1.00  0.00           H
ATOM   4188  HD2 ILE A 844      23.120  61.630  71.270  1.00  0.00           H
ATOM   4189  HD3 ILE A 844      21.910  62.820  71.120  1.00  0.00           H
ATOM   4190  C   ILE A 844      24.860  59.810  66.950  1.00  0.00           C
ATOM   4191  O   ILE A 844      25.690  60.330  66.150  1.00  0.00           O
ATOM   4192  N   ALA A 845      25.100  58.530  67.320  1.00  0.00           N
ATOM   4193  HN  ALA A 845      24.500  58.130  68.000  1.00  0.00           H
ATOM   4194  CA  ALA A 845      26.190  57.720  66.950  1.00  0.00           C
ATOM   4195  HA  ALA A 845      27.110  58.190  67.240  1.00  0.00           H
ATOM   4196  CB  ALA A 845      26.200  56.520  67.880  1.00  0.00           C
ATOM   4197  HB1 ALA A 845      27.130  55.930  67.790  1.00  0.00           H
ATOM   4198  HB2 ALA A 845      25.270  55.960  67.640  1.00  0.00           H
ATOM   4199  HB3 ALA A 845      26.150  56.890  68.930  1.00  0.00           H
ATOM   4200  C   ALA A 845      26.240  57.290  65.460  1.00  0.00           C
ATOM   4201  O   ALA A 845      27.260  56.990  64.890  1.00  0.00           O
ATOM   4202  N   ALA A 846      25.060  57.270  64.840  1.00  0.00           N
ATOM   4203  HN  ALA A 846      24.230  57.380  65.360  1.00  0.00           H
ATOM   4204  CA  ALA A 846      24.920  56.930  63.490  1.00  0.00           C
ATOM   4205  HA  ALA A 846      25.310  55.930  63.400  1.00  0.00           H
ATOM   4206  CB  ALA A 846      23.430  56.940  63.080  1.00  0.00           C
ATOM   4207  HB1 ALA A 846      23.220  56.560  62.050  1.00  0.00           H
ATOM   4208  HB2 ALA A 846      22.890  57.880  63.300  1.00  0.00           H
ATOM   4209  HB3 ALA A 846      23.030  56.080  63.660  1.00  0.00           H
ATOM   4210  C   ALA A 846      25.590  57.830  62.480  1.00  0.00           C
ATOM   4211  O   ALA A 846      26.050  57.470  61.390  1.00  0.00           O
ATOM   4212  N   ILE A 847      25.860  59.020  62.870  1.00  0.00           N
ATOM   4213  HN  ILE A 847      25.580  59.330  63.790  1.00  0.00           H
ATOM   4214  CA  ILE A 847      26.440  60.090  62.100  1.00  0.00           C
ATOM   4215  HA  ILE A 847      26.080  60.030  61.090  1.00  0.00           H
ATOM   4216  CB  ILE A 847      26.040  61.430  62.550  1.00  0.00           C
ATOM   4217  HB  ILE A 847      26.470  61.650  63.560  1.00  0.00           H
ATOM   4218  CG2 ILE A 847      26.760  62.470  61.700  1.00  0.00           C
ATOM   4219 HG21 ILE A 847      26.320  62.490  60.680  1.00  0.00           H
ATOM   4220 HG22 ILE A 847      27.820  62.200  61.490  1.00  0.00           H
ATOM   4221 HG23 ILE A 847      26.780  63.540  62.000  1.00  0.00           H
ATOM   4222  CG1 ILE A 847      24.520  61.590  62.500  1.00  0.00           C
ATOM   4223 HG11 ILE A 847      24.140  60.840  63.230  1.00  0.00           H
ATOM   4224 HG12 ILE A 847      24.290  61.210  61.490  1.00  0.00           H
ATOM   4225  CD  ILE A 847      23.970  63.020  62.680  1.00  0.00           C
ATOM   4226  HD1 ILE A 847      24.420  63.540  63.560  1.00  0.00           H
ATOM   4227  HD2 ILE A 847      22.880  62.920  62.830  1.00  0.00           H
ATOM   4228  HD3 ILE A 847      24.120  63.620  61.760  1.00  0.00           H
ATOM   4229  C   ILE A 847      27.970  59.810  61.920  1.00  0.00           C
ATOM   4230  O   ILE A 847      28.500  59.970  60.820  1.00  0.00           O
ATOM   4231  N   PRO A 848      28.820  59.460  62.900  1.00  0.00           N
ATOM   4232  CD  PRO A 848      28.580  59.970  64.270  1.00  0.00           C
ATOM   4233  HD1 PRO A 848      27.630  59.530  64.620  1.00  0.00           H
ATOM   4234  HD2 PRO A 848      28.450  61.060  64.140  1.00  0.00           H
ATOM   4235  CA  PRO A 848      30.070  58.720  62.890  1.00  0.00           C
ATOM   4236  HA  PRO A 848      30.750  59.450  62.480  1.00  0.00           H
ATOM   4237  CB  PRO A 848      30.380  58.370  64.360  1.00  0.00           C
ATOM   4238  HB1 PRO A 848      31.490  58.330  64.440  1.00  0.00           H
ATOM   4239  HB2 PRO A 848      29.990  57.350  64.570  1.00  0.00           H
ATOM   4240  CG  PRO A 848      29.790  59.520  65.120  1.00  0.00           C
ATOM   4241  HG1 PRO A 848      29.480  59.120  66.110  1.00  0.00           H
ATOM   4242  HG2 PRO A 848      30.570  60.300  65.250  1.00  0.00           H
ATOM   4243  C   PRO A 848      30.080  57.590  62.010  1.00  0.00           C
ATOM   4244  O   PRO A 848      31.050  57.320  61.320  1.00  0.00           O
ATOM   4245  N   ALA A 849      28.990  56.780  62.000  1.00  0.00           N
ATOM   4246  HN  ALA A 849      28.290  57.000  62.670  1.00  0.00           H
ATOM   4247  CA  ALA A 849      28.840  55.700  61.000  1.00  0.00           C
ATOM   4248  HA  ALA A 849      29.670  55.030  61.180  1.00  0.00           H
ATOM   4249  CB  ALA A 849      27.560  54.840  61.280  1.00  0.00           C
ATOM   4250  HB1 ALA A 849      26.640  55.360  60.890  1.00  0.00           H
ATOM   4251  HB2 ALA A 849      27.400  54.740  62.370  1.00  0.00           H
ATOM   4252  HB3 ALA A 849      27.570  53.860  60.780  1.00  0.00           H
ATOM   4253  C   ALA A 849      28.970  56.190  59.500  1.00  0.00           C
ATOM   4254  O   ALA A 849      29.810  55.650  58.720  1.00  0.00           O
ATOM   4255  N   LEU A 850      28.310  57.290  59.050  1.00  0.00           N
ATOM   4256  HN  LEU A 850      27.550  57.660  59.560  1.00  0.00           H
ATOM   4257  CA  LEU A 850      28.460  57.790  57.710  1.00  0.00           C
ATOM   4258  HA  LEU A 850      28.250  57.080  56.940  1.00  0.00           H
ATOM   4259  CB  LEU A 850      27.590  59.020  57.420  1.00  0.00           C
ATOM   4260  HB1 LEU A 850      27.700  59.360  56.360  1.00  0.00           H
ATOM   4261  HB2 LEU A 850      27.880  59.830  58.120  1.00  0.00           H
ATOM   4262  CG  LEU A 850      26.080  58.590  57.750  1.00  0.00           C
ATOM   4263  HG  LEU A 850      26.010  58.290  58.810  1.00  0.00           H
ATOM   4264  CD1 LEU A 850      25.070  59.710  57.550  1.00  0.00           C
ATOM   4265 HD11 LEU A 850      24.850  59.910  56.480  1.00  0.00           H
ATOM   4266 HD12 LEU A 850      25.350  60.650  58.060  1.00  0.00           H
ATOM   4267 HD13 LEU A 850      24.170  59.370  58.100  1.00  0.00           H
ATOM   4268  CD2 LEU A 850      25.550  57.440  56.900  1.00  0.00           C
ATOM   4269 HD21 LEU A 850      25.560  57.600  55.800  1.00  0.00           H
ATOM   4270 HD22 LEU A 850      24.500  57.270  57.210  1.00  0.00           H
ATOM   4271 HD23 LEU A 850      26.150  56.520  57.060  1.00  0.00           H
ATOM   4272  C   LEU A 850      29.890  58.260  57.450  1.00  0.00           C
ATOM   4273  O   LEU A 850      30.450  57.970  56.380  1.00  0.00           O
ATOM   4274  N   LEU A 851      30.490  59.010  58.420  1.00  0.00           N
ATOM   4275  HN  LEU A 851      30.050  59.080  59.310  1.00  0.00           H
ATOM   4276  CA  LEU A 851      31.810  59.680  58.250  1.00  0.00           C
ATOM   4277  HA  LEU A 851      32.020  60.250  57.360  1.00  0.00           H
ATOM   4278  CB  LEU A 851      32.230  60.580  59.490  1.00  0.00           C
ATOM   4279  HB1 LEU A 851      33.320  60.760  59.330  1.00  0.00           H
ATOM   4280  HB2 LEU A 851      32.010  59.950  60.370  1.00  0.00           H
ATOM   4281  CG  LEU A 851      31.530  61.960  59.600  1.00  0.00           C
ATOM   4282  HG  LEU A 851      30.450  61.790  59.360  1.00  0.00           H
ATOM   4283  CD1 LEU A 851      31.640  62.420  61.020  1.00  0.00           C
ATOM   4284 HD11 LEU A 851      32.700  62.540  61.320  1.00  0.00           H
ATOM   4285 HD12 LEU A 851      31.230  61.690  61.750  1.00  0.00           H
ATOM   4286 HD13 LEU A 851      31.070  63.360  61.210  1.00  0.00           H
ATOM   4287  CD2 LEU A 851      32.100  63.010  58.540  1.00  0.00           C
ATOM   4288 HD21 LEU A 851      33.030  63.420  59.000  1.00  0.00           H
ATOM   4289 HD22 LEU A 851      31.320  63.800  58.530  1.00  0.00           H
ATOM   4290 HD23 LEU A 851      32.370  62.510  57.590  1.00  0.00           H
ATOM   4291  C   LEU A 851      32.820  58.520  58.120  1.00  0.00           C
ATOM   4292  O   LEU A 851      33.590  58.440  57.210  1.00  0.00           O
ATOM   4293  N   CYS A 852      32.830  57.440  59.080  1.00  0.00           N
ATOM   4294  HN  CYS A 852      32.230  57.410  59.880  1.00  0.00           H
ATOM   4295  CA  CYS A 852      33.710  56.300  58.930  1.00  0.00           C
ATOM   4296  HA  CYS A 852      34.610  56.880  58.950  1.00  0.00           H
ATOM   4297  CB  CYS A 852      33.690  55.330  60.150  1.00  0.00           C
ATOM   4298  HB1 CYS A 852      34.390  54.490  59.950  1.00  0.00           H
ATOM   4299  HB2 CYS A 852      32.680  54.890  60.290  1.00  0.00           H
ATOM   4300  SG  CYS A 852      34.380  56.060  61.660  1.00  0.00           S
ATOM   4301  HG1 CYS A 852      33.240  56.690  61.950  1.00  0.00           H
ATOM   4302  C   CYS A 852      33.590  55.430  57.610  1.00  0.00           C
ATOM   4303  O   CYS A 852      34.570  55.010  56.980  1.00  0.00           O
ATOM   4304  N   THR A 853      32.370  55.270  57.110  1.00  0.00           N
ATOM   4305  HN  THR A 853      31.570  55.540  57.640  1.00  0.00           H
ATOM   4306  CA  THR A 853      32.090  54.720  55.750  1.00  0.00           C
ATOM   4307  HA  THR A 853      32.270  53.660  55.660  1.00  0.00           H
ATOM   4308  CB  THR A 853      30.590  54.870  55.490  1.00  0.00           C
ATOM   4309  HB  THR A 853      30.290  55.940  55.510  1.00  0.00           H
ATOM   4310  OG1 THR A 853      29.890  54.110  56.480  1.00  0.00           O
ATOM   4311  HG1 THR A 853      29.650  54.730  57.170  1.00  0.00           H
ATOM   4312  CG2 THR A 853      30.130  54.240  54.190  1.00  0.00           C
ATOM   4313 HG21 THR A 853      29.030  54.100  54.180  1.00  0.00           H
ATOM   4314 HG22 THR A 853      30.630  53.240  54.190  1.00  0.00           H
ATOM   4315 HG23 THR A 853      30.370  54.890  53.330  1.00  0.00           H
ATOM   4316  C   THR A 853      32.770  55.290  54.510  1.00  0.00           C
ATOM   4317  O   THR A 853      33.290  54.590  53.650  1.00  0.00           O
ATOM   4318  N   ILE A 854      32.800  56.680  54.490  1.00  0.00           N
ATOM   4319  HN  ILE A 854      32.430  57.270  55.210  1.00  0.00           H
ATOM   4320  CA  ILE A 854      33.590  57.420  53.500  1.00  0.00           C
ATOM   4321  HA  ILE A 854      33.480  56.950  52.540  1.00  0.00           H
ATOM   4322  CB  ILE A 854      33.030  58.890  53.270  1.00  0.00           C
ATOM   4323  HB  ILE A 854      31.930  58.770  53.140  1.00  0.00           H
ATOM   4324  CG2 ILE A 854      32.980  59.860  54.500  1.00  0.00           C
ATOM   4325 HG21 ILE A 854      32.720  60.920  54.280  1.00  0.00           H
ATOM   4326 HG22 ILE A 854      33.950  59.810  55.030  1.00  0.00           H
ATOM   4327 HG23 ILE A 854      32.270  59.440  55.250  1.00  0.00           H
ATOM   4328  CG1 ILE A 854      33.610  59.550  52.000  1.00  0.00           C
ATOM   4329 HG11 ILE A 854      33.910  58.750  51.290  1.00  0.00           H
ATOM   4330 HG12 ILE A 854      34.490  60.150  52.300  1.00  0.00           H
ATOM   4331  CD  ILE A 854      32.620  60.420  51.280  1.00  0.00           C
ATOM   4332  HD1 ILE A 854      33.060  60.850  50.350  1.00  0.00           H
ATOM   4333  HD2 ILE A 854      32.310  61.230  51.970  1.00  0.00           H
ATOM   4334  HD3 ILE A 854      31.700  59.910  50.910  1.00  0.00           H
ATOM   4335  C   ILE A 854      35.110  57.450  53.820  1.00  0.00           C
ATOM   4336  O   ILE A 854      35.950  57.320  52.970  1.00  0.00           O
ATOM   4337  N   LEU A 855      35.440  57.500  55.130  1.00  0.00           N
ATOM   4338  HN  LEU A 855      34.780  57.510  55.880  1.00  0.00           H
ATOM   4339  CA  LEU A 855      36.790  57.360  55.580  1.00  0.00           C
ATOM   4340  HA  LEU A 855      37.280  58.200  55.110  1.00  0.00           H
ATOM   4341  CB  LEU A 855      36.860  57.420  57.150  1.00  0.00           C
ATOM   4342  HB1 LEU A 855      36.220  56.680  57.670  1.00  0.00           H
ATOM   4343  HB2 LEU A 855      36.290  58.370  57.270  1.00  0.00           H
ATOM   4344  CG  LEU A 855      38.170  57.590  58.000  1.00  0.00           C
ATOM   4345  HG  LEU A 855      38.910  58.300  57.550  1.00  0.00           H
ATOM   4346  CD1 LEU A 855      37.910  58.320  59.330  1.00  0.00           C
ATOM   4347 HD11 LEU A 855      37.360  59.280  59.180  1.00  0.00           H
ATOM   4348 HD12 LEU A 855      38.900  58.670  59.700  1.00  0.00           H
ATOM   4349 HD13 LEU A 855      37.350  57.740  60.090  1.00  0.00           H
ATOM   4350  CD2 LEU A 855      38.900  56.230  58.170  1.00  0.00           C
ATOM   4351 HD21 LEU A 855      38.170  55.390  58.250  1.00  0.00           H
ATOM   4352 HD22 LEU A 855      39.680  56.260  58.960  1.00  0.00           H
ATOM   4353 HD23 LEU A 855      39.410  56.040  57.200  1.00  0.00           H
ATOM   4354  C   LEU A 855      37.510  56.060  55.100  1.00  0.00           C
ATOM   4355  O   LEU A 855      38.490  56.010  54.420  1.00  0.00           O
ATOM   4356  N   ILE A 856      36.930  54.870  55.480  1.00  0.00           N
ATOM   4357  HN  ILE A 856      36.090  54.970  56.030  1.00  0.00           H
ATOM   4358  CA  ILE A 856      37.300  53.540  55.160  1.00  0.00           C
ATOM   4359  HA  ILE A 856      38.310  53.410  55.510  1.00  0.00           H
ATOM   4360  CB  ILE A 856      36.470  52.600  55.940  1.00  0.00           C
ATOM   4361  HB  ILE A 856      35.380  52.830  55.880  1.00  0.00           H
ATOM   4362  CG2 ILE A 856      36.890  51.180  55.460  1.00  0.00           C
ATOM   4363 HG21 ILE A 856      36.360  50.820  54.540  1.00  0.00           H
ATOM   4364 HG22 ILE A 856      36.550  50.400  56.170  1.00  0.00           H
ATOM   4365 HG23 ILE A 856      38.000  51.040  55.430  1.00  0.00           H
ATOM   4366  CG1 ILE A 856      36.690  52.860  57.480  1.00  0.00           C
ATOM   4367 HG11 ILE A 856      36.590  53.950  57.710  1.00  0.00           H
ATOM   4368 HG12 ILE A 856      37.740  52.600  57.720  1.00  0.00           H
ATOM   4369  CD  ILE A 856      35.720  52.070  58.390  1.00  0.00           C
ATOM   4370  HD1 ILE A 856      36.190  52.120  59.400  1.00  0.00           H
ATOM   4371  HD2 ILE A 856      35.580  51.020  58.080  1.00  0.00           H
ATOM   4372  HD3 ILE A 856      34.730  52.590  58.400  1.00  0.00           H
ATOM   4373  C   ILE A 856      37.410  53.340  53.700  1.00  0.00           C
ATOM   4374  O   ILE A 856      38.420  52.770  53.270  1.00  0.00           O
ATOM   4375  N   PHE A 857      36.330  53.720  52.940  1.00  0.00           N
ATOM   4376  HN  PHE A 857      35.740  54.430  53.310  1.00  0.00           H
ATOM   4377  CA  PHE A 857      36.280  53.610  51.480  1.00  0.00           C
ATOM   4378  HA  PHE A 857      36.300  52.550  51.290  1.00  0.00           H
ATOM   4379  CB  PHE A 857      34.870  54.210  50.940  1.00  0.00           C
ATOM   4380  HB1 PHE A 857      34.690  55.220  51.350  1.00  0.00           H
ATOM   4381  HB2 PHE A 857      34.160  53.470  51.360  1.00  0.00           H
ATOM   4382  CG  PHE A 857      34.710  54.200  49.360  1.00  0.00           C
ATOM   4383  CD1 PHE A 857      33.970  53.290  48.670  1.00  0.00           C
ATOM   4384  HD1 PHE A 857      33.520  52.530  49.300  1.00  0.00           H
ATOM   4385  CE1 PHE A 857      33.850  53.320  47.290  1.00  0.00           C
ATOM   4386  HE1 PHE A 857      33.360  52.520  46.770  1.00  0.00           H
ATOM   4387  CZ  PHE A 857      34.580  54.210  46.520  1.00  0.00           C
ATOM   4388  HZ  PHE A 857      34.460  54.180  45.450  1.00  0.00           H
ATOM   4389  CD2 PHE A 857      35.350  55.220  48.580  1.00  0.00           C
ATOM   4390  HD2 PHE A 857      35.900  56.000  49.090  1.00  0.00           H
ATOM   4391  CE2 PHE A 857      35.210  55.300  47.210  1.00  0.00           C
ATOM   4392  HE2 PHE A 857      35.470  56.190  46.640  1.00  0.00           H
ATOM   4393  C   PHE A 857      37.450  54.320  50.830  1.00  0.00           C
ATOM   4394  O   PHE A 857      38.120  53.740  50.030  1.00  0.00           O
ATOM   4395  N   MET A 858      37.620  55.630  51.200  1.00  0.00           N
ATOM   4396  HN  MET A 858      36.930  56.160  51.710  1.00  0.00           H
ATOM   4397  CA  MET A 858      38.630  56.540  50.580  1.00  0.00           C
ATOM   4398  HA  MET A 858      38.420  56.610  49.530  1.00  0.00           H
ATOM   4399  CB  MET A 858      38.690  57.960  51.240  1.00  0.00           C
ATOM   4400  HB1 MET A 858      39.700  58.380  51.060  1.00  0.00           H
ATOM   4401  HB2 MET A 858      38.580  57.780  52.330  1.00  0.00           H
ATOM   4402  CG  MET A 858      37.630  58.970  50.820  1.00  0.00           C
ATOM   4403  HG1 MET A 858      37.760  59.940  51.320  1.00  0.00           H
ATOM   4404  HG2 MET A 858      36.650  58.600  51.190  1.00  0.00           H
ATOM   4405  SD  MET A 858      37.450  59.260  49.010  1.00  0.00           S
ATOM   4406  CE  MET A 858      36.240  60.550  49.040  1.00  0.00           C
ATOM   4407  HE1 MET A 858      36.110  61.040  48.050  1.00  0.00           H
ATOM   4408  HE2 MET A 858      36.550  61.380  49.710  1.00  0.00           H
ATOM   4409  HE3 MET A 858      35.260  60.320  49.510  1.00  0.00           H
ATOM   4410  C   MET A 858      40.030  55.880  50.610  1.00  0.00           C
ATOM   4411  O   MET A 858      40.730  55.640  49.600  1.00  0.00           O
ATOM   4412  N   ASP A 859      40.430  55.490  51.860  1.00  0.00           N
ATOM   4413  HN  ASP A 859      39.760  55.590  52.590  1.00  0.00           H
ATOM   4414  CA  ASP A 859      41.660  54.910  52.200  1.00  0.00           C
ATOM   4415  HA  ASP A 859      42.420  55.510  51.730  1.00  0.00           H
ATOM   4416  CB  ASP A 859      41.710  55.000  53.710  1.00  0.00           C
ATOM   4417  HB1 ASP A 859      41.140  54.250  54.280  1.00  0.00           H
ATOM   4418  HB2 ASP A 859      41.390  56.020  53.980  1.00  0.00           H
ATOM   4419  CG  ASP A 859      43.140  54.950  54.250  1.00  0.00           C
ATOM   4420  OD1 ASP A 859      44.060  55.110  53.420  1.00  0.00           O
ATOM   4421  OD2 ASP A 859      43.400  54.900  55.490  1.00  0.00           O
ATOM   4422  C   ASP A 859      41.810  53.590  51.610  1.00  0.00           C
ATOM   4423  O   ASP A 859      42.870  53.280  51.030  1.00  0.00           O
ATOM   4424  N   GLN A 860      40.800  52.670  51.610  1.00  0.00           N
ATOM   4425  HN  GLN A 860      40.010  52.730  52.220  1.00  0.00           H
ATOM   4426  CA  GLN A 860      40.820  51.380  50.960  1.00  0.00           C
ATOM   4427  HA  GLN A 860      41.710  50.930  51.390  1.00  0.00           H
ATOM   4428  CB  GLN A 860      39.560  50.550  51.260  1.00  0.00           C
ATOM   4429  HB1 GLN A 860      38.670  50.870  50.680  1.00  0.00           H
ATOM   4430  HB2 GLN A 860      39.260  50.520  52.330  1.00  0.00           H
ATOM   4431  CG  GLN A 860      39.590  49.020  50.760  1.00  0.00           C
ATOM   4432  HG1 GLN A 860      39.620  48.960  49.650  1.00  0.00           H
ATOM   4433  HG2 GLN A 860      38.610  48.600  51.070  1.00  0.00           H
ATOM   4434  CD  GLN A 860      40.700  48.140  51.340  1.00  0.00           C
ATOM   4435  OE1 GLN A 860      41.080  48.350  52.520  1.00  0.00           O
ATOM   4436  NE2 GLN A 860      41.150  47.240  50.560  1.00  0.00           N
ATOM   4437 HE21 GLN A 860      41.700  46.420  50.710  1.00  0.00           H
ATOM   4438 HE22 GLN A 860      40.800  47.290  49.630  1.00  0.00           H
ATOM   4439  C   GLN A 860      41.000  51.350  49.500  1.00  0.00           C
ATOM   4440  O   GLN A 860      41.700  50.510  49.050  1.00  0.00           O
ATOM   4441  N   GLN A 861      40.230  52.210  48.700  1.00  0.00           N
ATOM   4442  HN  GLN A 861      39.680  52.930  49.100  1.00  0.00           H
ATOM   4443  CA  GLN A 861      40.400  52.230  47.280  1.00  0.00           C
ATOM   4444  HA  GLN A 861      40.500  51.250  46.850  1.00  0.00           H
ATOM   4445  CB  GLN A 861      39.080  52.880  46.630  1.00  0.00           C
ATOM   4446  HB1 GLN A 861      39.150  53.160  45.560  1.00  0.00           H
ATOM   4447  HB2 GLN A 861      38.850  53.790  47.220  1.00  0.00           H
ATOM   4448  CG  GLN A 861      37.800  51.790  46.660  1.00  0.00           C
ATOM   4449  HG1 GLN A 861      38.120  51.130  45.820  1.00  0.00           H
ATOM   4450  HG2 GLN A 861      36.890  52.270  46.260  1.00  0.00           H
ATOM   4451  CD  GLN A 861      37.560  50.890  47.840  1.00  0.00           C
ATOM   4452  OE1 GLN A 861      38.050  49.760  47.960  1.00  0.00           O
ATOM   4453  NE2 GLN A 861      36.780  51.420  48.810  1.00  0.00           N
ATOM   4454 HE21 GLN A 861      36.660  50.840  49.610  1.00  0.00           H
ATOM   4455 HE22 GLN A 861      36.370  52.320  48.670  1.00  0.00           H
ATOM   4456  C   GLN A 861      41.640  53.140  46.820  1.00  0.00           C
ATOM   4457  O   GLN A 861      42.250  52.830  45.820  1.00  0.00           O
ATOM   4458  N   ILE A 862      42.040  54.180  47.590  1.00  0.00           N
ATOM   4459  HN  ILE A 862      41.630  54.400  48.460  1.00  0.00           H
ATOM   4460  CA  ILE A 862      43.200  54.950  47.230  1.00  0.00           C
ATOM   4461  HA  ILE A 862      43.090  55.140  46.170  1.00  0.00           H
ATOM   4462  CB  ILE A 862      43.420  56.310  47.960  1.00  0.00           C
ATOM   4463  HB  ILE A 862      42.370  56.700  47.920  1.00  0.00           H
ATOM   4464  CG2 ILE A 862      43.970  56.130  49.430  1.00  0.00           C
ATOM   4465 HG21 ILE A 862      43.760  57.030  50.050  1.00  0.00           H
ATOM   4466 HG22 ILE A 862      45.050  55.860  49.380  1.00  0.00           H
ATOM   4467 HG23 ILE A 862      43.440  55.250  49.840  1.00  0.00           H
ATOM   4468  CG1 ILE A 862      44.370  57.090  47.070  1.00  0.00           C
ATOM   4469 HG11 ILE A 862      44.270  56.830  45.990  1.00  0.00           H
ATOM   4470 HG12 ILE A 862      45.400  56.730  47.300  1.00  0.00           H
ATOM   4471  CD  ILE A 862      44.410  58.620  47.300  1.00  0.00           C
ATOM   4472  HD1 ILE A 862      44.460  58.830  48.380  1.00  0.00           H
ATOM   4473  HD2 ILE A 862      43.460  59.070  46.890  1.00  0.00           H
ATOM   4474  HD3 ILE A 862      45.290  59.050  46.800  1.00  0.00           H
ATOM   4475  C   ILE A 862      44.520  54.080  47.270  1.00  0.00           C
ATOM   4476  O   ILE A 862      45.310  54.050  46.380  1.00  0.00           O
ATOM   4477  N   THR A 863      44.630  53.230  48.330  1.00  0.00           N
ATOM   4478  HN  THR A 863      43.970  53.350  49.060  1.00  0.00           H
ATOM   4479  CA  THR A 863      45.800  52.300  48.460  1.00  0.00           C
ATOM   4480  HA  THR A 863      46.640  52.870  48.070  1.00  0.00           H
ATOM   4481  CB  THR A 863      46.110  51.840  49.930  1.00  0.00           C
ATOM   4482  HB  THR A 863      45.180  51.540  50.440  1.00  0.00           H
ATOM   4483  OG1 THR A 863      46.830  52.870  50.540  1.00  0.00           O
ATOM   4484  HG1 THR A 863      46.450  52.940  51.420  1.00  0.00           H
ATOM   4485  CG2 THR A 863      47.110  50.700  49.840  1.00  0.00           C
ATOM   4486 HG21 THR A 863      46.660  49.880  49.230  1.00  0.00           H
ATOM   4487 HG22 THR A 863      47.460  50.260  50.800  1.00  0.00           H
ATOM   4488 HG23 THR A 863      48.030  50.990  49.280  1.00  0.00           H
ATOM   4489  C   THR A 863      45.660  51.270  47.420  1.00  0.00           C
ATOM   4490  O   THR A 863      46.570  50.970  46.640  1.00  0.00           O
ATOM   4491  N   ALA A 864      44.420  50.690  47.360  1.00  0.00           N
ATOM   4492  HN  ALA A 864      43.640  51.020  47.880  1.00  0.00           H
ATOM   4493  CA  ALA A 864      44.170  49.700  46.310  1.00  0.00           C
ATOM   4494  HA  ALA A 864      44.850  48.870  46.460  1.00  0.00           H
ATOM   4495  CB  ALA A 864      42.740  49.060  46.490  1.00  0.00           C
ATOM   4496  HB1 ALA A 864      42.560  48.320  45.680  1.00  0.00           H
ATOM   4497  HB2 ALA A 864      41.970  49.840  46.370  1.00  0.00           H
ATOM   4498  HB3 ALA A 864      42.660  48.560  47.480  1.00  0.00           H
ATOM   4499  C   ALA A 864      44.450  50.130  44.830  1.00  0.00           C
ATOM   4500  O   ALA A 864      45.190  49.410  44.110  1.00  0.00           O
ATOM   4501  N   VAL A 865      44.190  51.380  44.470  1.00  0.00           N
ATOM   4502  HN  VAL A 865      43.630  51.910  45.110  1.00  0.00           H
ATOM   4503  CA  VAL A 865      44.520  52.110  43.290  1.00  0.00           C
ATOM   4504  HA  VAL A 865      44.210  51.500  42.450  1.00  0.00           H
ATOM   4505  CB  VAL A 865      43.920  53.460  43.140  1.00  0.00           C
ATOM   4506  HB  VAL A 865      43.950  53.920  44.150  1.00  0.00           H
ATOM   4507  CG1 VAL A 865      44.550  54.440  42.140  1.00  0.00           C
ATOM   4508 HG11 VAL A 865      43.920  55.340  42.010  1.00  0.00           H
ATOM   4509 HG12 VAL A 865      44.650  53.960  41.140  1.00  0.00           H
ATOM   4510 HG13 VAL A 865      45.580  54.780  42.430  1.00  0.00           H
ATOM   4511  CG2 VAL A 865      42.490  53.160  42.630  1.00  0.00           C
ATOM   4512 HG21 VAL A 865      41.950  54.110  42.500  1.00  0.00           H
ATOM   4513 HG22 VAL A 865      41.890  52.640  43.410  1.00  0.00           H
ATOM   4514 HG23 VAL A 865      42.490  52.530  41.720  1.00  0.00           H
ATOM   4515  C   VAL A 865      46.010  52.270  43.080  1.00  0.00           C
ATOM   4516  O   VAL A 865      46.470  52.010  41.960  1.00  0.00           O
ATOM   4517  N   ILE A 866      46.800  52.590  44.120  1.00  0.00           N
ATOM   4518  HN  ILE A 866      46.410  52.870  45.000  1.00  0.00           H
ATOM   4519  CA  ILE A 866      48.270  52.620  44.050  1.00  0.00           C
ATOM   4520  HA  ILE A 866      48.550  53.210  43.190  1.00  0.00           H
ATOM   4521  CB  ILE A 866      48.840  53.260  45.370  1.00  0.00           C
ATOM   4522  HB  ILE A 866      48.400  52.690  46.200  1.00  0.00           H
ATOM   4523  CG2 ILE A 866      50.370  53.340  45.420  1.00  0.00           C
ATOM   4524 HG21 ILE A 866      50.750  53.660  46.420  1.00  0.00           H
ATOM   4525 HG22 ILE A 866      50.870  53.990  44.660  1.00  0.00           H
ATOM   4526 HG23 ILE A 866      50.840  52.340  45.310  1.00  0.00           H
ATOM   4527  CG1 ILE A 866      48.250  54.700  45.580  1.00  0.00           C
ATOM   4528 HG11 ILE A 866      47.230  54.820  45.160  1.00  0.00           H
ATOM   4529 HG12 ILE A 866      48.840  55.400  44.950  1.00  0.00           H
ATOM   4530  CD  ILE A 866      48.270  55.200  47.060  1.00  0.00           C
ATOM   4531  HD1 ILE A 866      49.300  55.300  47.440  1.00  0.00           H
ATOM   4532  HD2 ILE A 866      47.770  54.400  47.640  1.00  0.00           H
ATOM   4533  HD3 ILE A 866      47.480  55.930  47.320  1.00  0.00           H
ATOM   4534  C   ILE A 866      48.920  51.230  43.810  1.00  0.00           C
ATOM   4535  O   ILE A 866      49.880  51.170  43.050  1.00  0.00           O
ATOM   4536  N   ILE A 867      48.280  50.170  44.240  1.00  0.00           N
ATOM   4537  HN  ILE A 867      47.430  50.210  44.760  1.00  0.00           H
ATOM   4538  CA  ILE A 867      48.710  48.820  43.880  1.00  0.00           C
ATOM   4539  HA  ILE A 867      49.770  48.670  43.970  1.00  0.00           H
ATOM   4540  CB  ILE A 867      48.070  47.810  44.900  1.00  0.00           C
ATOM   4541  HB  ILE A 867      46.970  47.930  44.820  1.00  0.00           H
ATOM   4542  CG2 ILE A 867      48.270  46.340  44.490  1.00  0.00           C
ATOM   4543 HG21 ILE A 867      48.400  46.180  43.400  1.00  0.00           H
ATOM   4544 HG22 ILE A 867      47.390  45.700  44.720  1.00  0.00           H
ATOM   4545 HG23 ILE A 867      49.080  46.070  45.190  1.00  0.00           H
ATOM   4546  CG1 ILE A 867      48.490  48.070  46.430  1.00  0.00           C
ATOM   4547 HG11 ILE A 867      48.280  47.130  46.980  1.00  0.00           H
ATOM   4548 HG12 ILE A 867      47.920  48.890  46.890  1.00  0.00           H
ATOM   4549  CD  ILE A 867      50.010  48.320  46.540  1.00  0.00           C
ATOM   4550  HD1 ILE A 867      50.320  48.440  47.600  1.00  0.00           H
ATOM   4551  HD2 ILE A 867      50.350  49.220  45.980  1.00  0.00           H
ATOM   4552  HD3 ILE A 867      50.550  47.500  46.020  1.00  0.00           H
ATOM   4553  C   ILE A 867      48.330  48.500  42.430  1.00  0.00           C
ATOM   4554  O   ILE A 867      49.030  47.730  41.760  1.00  0.00           O
ATOM   4555  N   ASN A 868      47.380  49.190  41.750  1.00  0.00           N
ATOM   4556  HN  ASN A 868      46.850  49.860  42.270  1.00  0.00           H
ATOM   4557  CA  ASN A 868      46.930  48.880  40.420  1.00  0.00           C
ATOM   4558  HA  ASN A 868      47.130  47.830  40.240  1.00  0.00           H
ATOM   4559  CB  ASN A 868      45.430  49.350  40.280  1.00  0.00           C
ATOM   4560  HB1 ASN A 868      45.220  49.660  39.230  1.00  0.00           H
ATOM   4561  HB2 ASN A 868      45.280  50.210  40.950  1.00  0.00           H
ATOM   4562  CG  ASN A 868      44.550  48.130  40.630  1.00  0.00           C
ATOM   4563  OD1 ASN A 868      43.770  47.780  39.720  1.00  0.00           O
ATOM   4564  ND2 ASN A 868      44.700  47.590  41.870  1.00  0.00           N
ATOM   4565 HD21 ASN A 868      45.190  48.190  42.520  1.00  0.00           H
ATOM   4566 HD22 ASN A 868      44.050  46.900  42.210  1.00  0.00           H
ATOM   4567  C   ASN A 868      47.730  49.690  39.410  1.00  0.00           C
ATOM   4568  O   ASN A 868      47.500  49.570  38.210  1.00  0.00           O
ATOM   4569  N   ARG A 869      48.790  50.400  39.830  1.00  0.00           N
ATOM   4570  HN  ARG A 869      49.200  50.210  40.730  1.00  0.00           H
ATOM   4571  CA  ARG A 869      49.550  51.280  38.880  1.00  0.00           C
ATOM   4572  HA  ARG A 869      48.920  52.060  38.460  1.00  0.00           H
ATOM   4573  CB  ARG A 869      50.670  52.030  39.610  1.00  0.00           C
ATOM   4574  HB1 ARG A 869      51.270  52.570  38.840  1.00  0.00           H
ATOM   4575  HB2 ARG A 869      51.280  51.250  40.120  1.00  0.00           H
ATOM   4576  CG  ARG A 869      50.020  53.100  40.550  1.00  0.00           C
ATOM   4577  HG1 ARG A 869      49.220  52.590  41.130  1.00  0.00           H
ATOM   4578  HG2 ARG A 869      49.510  53.930  40.030  1.00  0.00           H
ATOM   4579  CD  ARG A 869      51.100  53.680  41.550  1.00  0.00           C
ATOM   4580  HD1 ARG A 869      51.720  52.940  42.100  1.00  0.00           H
ATOM   4581  HD2 ARG A 869      50.510  54.140  42.370  1.00  0.00           H
ATOM   4582  NE  ARG A 869      52.010  54.590  40.880  1.00  0.00           N
ATOM   4583  HE  ARG A 869      52.870  54.220  40.560  1.00  0.00           H
ATOM   4584  CZ  ARG A 869      52.140  55.820  41.290  1.00  0.00           C
ATOM   4585  NH1 ARG A 869      51.220  56.400  42.020  1.00  0.00           N
ATOM   4586 HH11 ARG A 869      50.350  55.920  41.830  1.00  0.00           H
ATOM   4587 HH12 ARG A 869      51.170  57.390  41.830  1.00  0.00           H
ATOM   4588  NH2 ARG A 869      53.220  56.460  40.930  1.00  0.00           N
ATOM   4589 HH21 ARG A 869      53.830  56.030  40.270  1.00  0.00           H
ATOM   4590 HH22 ARG A 869      53.430  57.340  41.330  1.00  0.00           H
ATOM   4591  C   ARG A 869      50.120  50.590  37.650  1.00  0.00           C
ATOM   4592  O   ARG A 869      50.580  49.450  37.640  1.00  0.00           O
ATOM   4593  N   LYS A 870      50.110  51.180  36.480  1.00  0.00           N
ATOM   4594  HN  LYS A 870      49.660  52.070  36.430  1.00  0.00           H
ATOM   4595  CA  LYS A 870      50.590  50.600  35.260  1.00  0.00           C
ATOM   4596  HA  LYS A 870      50.370  49.570  35.080  1.00  0.00           H
ATOM   4597  CB  LYS A 870      50.080  51.530  34.130  1.00  0.00           C
ATOM   4598  HB1 LYS A 870      50.580  51.300  33.160  1.00  0.00           H
ATOM   4599  HB2 LYS A 870      50.410  52.590  34.260  1.00  0.00           H
ATOM   4600  CG  LYS A 870      48.550  51.280  33.930  1.00  0.00           C
ATOM   4601  HG1 LYS A 870      48.020  52.040  34.530  1.00  0.00           H
ATOM   4602  HG2 LYS A 870      48.220  50.260  34.220  1.00  0.00           H
ATOM   4603  CD  LYS A 870      48.200  51.280  32.430  1.00  0.00           C
ATOM   4604  HD1 LYS A 870      48.990  50.730  31.880  1.00  0.00           H
ATOM   4605  HD2 LYS A 870      48.310  52.320  32.050  1.00  0.00           H
ATOM   4606  CE  LYS A 870      46.730  50.890  32.100  1.00  0.00           C
ATOM   4607  HE1 LYS A 870      45.960  51.520  32.600  1.00  0.00           H
ATOM   4608  HE2 LYS A 870      46.550  49.860  32.490  1.00  0.00           H
ATOM   4609  NZ  LYS A 870      46.610  50.850  30.680  1.00  0.00           N
ATOM   4610  HZ1 LYS A 870      45.610  50.750  30.430  1.00  0.00           H
ATOM   4611  HZ2 LYS A 870      47.220  50.040  30.410  1.00  0.00           H
ATOM   4612  HZ3 LYS A 870      46.920  51.720  30.210  1.00  0.00           H
ATOM   4613  C   LYS A 870      52.110  50.410  35.330  1.00  0.00           C
ATOM   4614  O   LYS A 870      52.670  49.560  34.650  1.00  0.00           O
ATOM   4615  N   GLU A 871      52.760  51.270  36.130  1.00  0.00           N
ATOM   4616  HN  GLU A 871      52.200  52.030  36.470  1.00  0.00           H
ATOM   4617  CA  GLU A 871      54.170  51.130  36.540  1.00  0.00           C
ATOM   4618  HA  GLU A 871      54.760  51.120  35.640  1.00  0.00           H
ATOM   4619  CB  GLU A 871      54.530  52.270  37.560  1.00  0.00           C
ATOM   4620  HB1 GLU A 871      55.600  52.170  37.830  1.00  0.00           H
ATOM   4621  HB2 GLU A 871      53.880  52.090  38.450  1.00  0.00           H
ATOM   4622  CG  GLU A 871      54.110  53.680  37.130  1.00  0.00           C
ATOM   4623  HG1 GLU A 871      53.140  54.070  36.770  1.00  0.00           H
ATOM   4624  HG2 GLU A 871      54.870  54.060  36.420  1.00  0.00           H
ATOM   4625  CD  GLU A 871      54.270  54.630  38.350  1.00  0.00           C
ATOM   4626  OE1 GLU A 871      54.630  54.130  39.480  1.00  0.00           O
ATOM   4627  OE2 GLU A 871      54.180  55.840  38.190  1.00  0.00           O
ATOM   4628  C   GLU A 871      54.460  49.820  37.240  1.00  0.00           C
ATOM   4629  O   GLU A 871      55.450  49.200  36.910  1.00  0.00           O
ATOM   4630  N   HSD A 872      53.470  49.260  38.010  1.00  0.00           N
ATOM   4631  HN  HSD A 872      52.570  49.690  37.970  1.00  0.00           H
ATOM   4632  CA  HSD A 872      53.610  47.980  38.740  1.00  0.00           C
ATOM   4633  HA  HSD A 872      54.640  47.890  39.060  1.00  0.00           H
ATOM   4634  CB  HSD A 872      52.660  47.950  40.000  1.00  0.00           C
ATOM   4635  HB1 HSD A 872      52.970  47.130  40.670  1.00  0.00           H
ATOM   4636  HB2 HSD A 872      51.600  47.820  39.680  1.00  0.00           H
ATOM   4637  ND1 HSD A 872      52.080  49.330  42.060  1.00  0.00           N
ATOM   4638  HD1 HSD A 872      51.310  48.790  42.380  1.00  0.00           H
ATOM   4639  CG  HSD A 872      52.850  49.160  40.930  1.00  0.00           C
ATOM   4640  CE1 HSD A 872      52.470  50.520  42.620  1.00  0.00           C
ATOM   4641  HE1 HSD A 872      51.980  50.790  43.570  1.00  0.00           H
ATOM   4642  NE2 HSD A 872      53.420  51.110  41.980  1.00  0.00           N
ATOM   4643  CD2 HSD A 872      53.710  50.220  40.910  1.00  0.00           C
ATOM   4644  HD2 HSD A 872      54.550  50.450  40.280  1.00  0.00           H
ATOM   4645  C   HSD A 872      53.350  46.780  37.950  1.00  0.00           C
ATOM   4646  O   HSD A 872      53.660  45.690  38.440  1.00  0.00           O
ATOM   4647  N   LYS A 873      52.810  46.820  36.720  1.00  0.00           N
ATOM   4648  HN  LYS A 873      52.510  47.740  36.460  1.00  0.00           H
ATOM   4649  CA  LYS A 873      52.660  45.730  35.760  1.00  0.00           C
ATOM   4650  HA  LYS A 873      51.910  46.000  35.030  1.00  0.00           H
ATOM   4651  CB  LYS A 873      53.950  45.520  35.030  1.00  0.00           C
ATOM   4652  HB1 LYS A 873      53.900  44.640  34.350  1.00  0.00           H
ATOM   4653  HB2 LYS A 873      54.770  45.300  35.740  1.00  0.00           H
ATOM   4654  CG  LYS A 873      54.480  46.710  34.090  1.00  0.00           C
ATOM   4655  HG1 LYS A 873      55.530  46.500  33.830  1.00  0.00           H
ATOM   4656  HG2 LYS A 873      54.340  47.650  34.660  1.00  0.00           H
ATOM   4657  CD  LYS A 873      53.580  46.700  32.750  1.00  0.00           C
ATOM   4658  HD1 LYS A 873      52.530  46.860  33.080  1.00  0.00           H
ATOM   4659  HD2 LYS A 873      53.700  45.710  32.270  1.00  0.00           H
ATOM   4660  CE  LYS A 873      53.860  47.830  31.730  1.00  0.00           C
ATOM   4661  HE1 LYS A 873      53.040  47.940  30.990  1.00  0.00           H
ATOM   4662  HE2 LYS A 873      54.780  47.650  31.140  1.00  0.00           H
ATOM   4663  NZ  LYS A 873      54.150  49.190  32.320  1.00  0.00           N
ATOM   4664  HZ1 LYS A 873      53.600  49.370  33.190  1.00  0.00           H
ATOM   4665  HZ2 LYS A 873      53.860  49.880  31.590  1.00  0.00           H
ATOM   4666  HZ3 LYS A 873      55.150  49.200  32.580  1.00  0.00           H
ATOM   4667  C   LYS A 873      51.940  44.430  36.150  1.00  0.00           C
ATOM   4668  O   LYS A 873      52.530  43.390  36.050  1.00  0.00           O
ATOM   4669  N   LEU A 874      50.640  44.520  36.550  1.00  0.00           N
ATOM   4670  HN  LEU A 874      50.240  45.430  36.560  1.00  0.00           H
ATOM   4671  CA  LEU A 874      49.780  43.420  36.940  1.00  0.00           C
ATOM   4672  HA  LEU A 874      50.400  42.830  37.590  1.00  0.00           H
ATOM   4673  CB  LEU A 874      48.430  43.910  37.710  1.00  0.00           C
ATOM   4674  HB1 LEU A 874      47.670  43.120  37.900  1.00  0.00           H
ATOM   4675  HB2 LEU A 874      48.090  44.640  36.950  1.00  0.00           H
ATOM   4676  CG  LEU A 874      48.650  44.720  39.040  1.00  0.00           C
ATOM   4677  HG  LEU A 874      49.260  45.610  38.840  1.00  0.00           H
ATOM   4678  CD1 LEU A 874      47.380  45.120  39.600  1.00  0.00           C
ATOM   4679 HD11 LEU A 874      47.530  45.560  40.610  1.00  0.00           H
ATOM   4680 HD12 LEU A 874      46.710  44.250  39.800  1.00  0.00           H
ATOM   4681 HD13 LEU A 874      46.770  45.660  38.860  1.00  0.00           H
ATOM   4682  CD2 LEU A 874      49.600  44.100  40.080  1.00  0.00           C
ATOM   4683 HD21 LEU A 874      50.560  43.970  39.530  1.00  0.00           H
ATOM   4684 HD22 LEU A 874      49.190  43.110  40.380  1.00  0.00           H
ATOM   4685 HD23 LEU A 874      49.740  44.710  41.000  1.00  0.00           H
ATOM   4686  C   LEU A 874      49.280  42.650  35.730  1.00  0.00           C
ATOM   4687  O   LEU A 874      48.650  43.200  34.810  1.00  0.00           O
ATOM   4688  N   LYS A 875      49.440  41.290  35.700  1.00  0.00           N
ATOM   4689  HN  LYS A 875      50.000  40.780  36.350  1.00  0.00           H
ATOM   4690  CA  LYS A 875      49.170  40.480  34.500  1.00  0.00           C
ATOM   4691  HA  LYS A 875      49.120  41.180  33.670  1.00  0.00           H
ATOM   4692  CB  LYS A 875      50.270  39.390  34.260  1.00  0.00           C
ATOM   4693  HB1 LYS A 875      50.020  38.810  33.350  1.00  0.00           H
ATOM   4694  HB2 LYS A 875      50.340  38.600  35.030  1.00  0.00           H
ATOM   4695  CG  LYS A 875      51.630  39.990  34.150  1.00  0.00           C
ATOM   4696  HG1 LYS A 875      52.350  39.220  33.800  1.00  0.00           H
ATOM   4697  HG2 LYS A 875      51.880  40.300  35.190  1.00  0.00           H
ATOM   4698  CD  LYS A 875      51.720  41.060  33.140  1.00  0.00           C
ATOM   4699  HD1 LYS A 875      51.110  41.940  33.450  1.00  0.00           H
ATOM   4700  HD2 LYS A 875      51.260  40.660  32.200  1.00  0.00           H
ATOM   4701  CE  LYS A 875      53.160  41.590  32.800  1.00  0.00           C
ATOM   4702  HE1 LYS A 875      53.880  40.750  32.670  1.00  0.00           H
ATOM   4703  HE2 LYS A 875      53.500  42.120  33.710  1.00  0.00           H
ATOM   4704  NZ  LYS A 875      53.160  42.300  31.490  1.00  0.00           N
ATOM   4705  HZ1 LYS A 875      54.140  42.580  31.280  1.00  0.00           H
ATOM   4706  HZ2 LYS A 875      52.480  43.070  31.620  1.00  0.00           H
ATOM   4707  HZ3 LYS A 875      52.770  41.750  30.700  1.00  0.00           H
ATOM   4708  C   LYS A 875      47.810  39.780  34.470  1.00  0.00           C
ATOM   4709  O   LYS A 875      47.450  39.190  33.420  1.00  0.00           O
ATOM   4710  N   LYS A 876      46.920  39.930  35.460  1.00  0.00           N
ATOM   4711  HN  LYS A 876      47.250  40.440  36.250  1.00  0.00           H
ATOM   4712  CA  LYS A 876      45.570  39.300  35.580  1.00  0.00           C
ATOM   4713  HA  LYS A 876      45.210  38.990  34.620  1.00  0.00           H
ATOM   4714  CB  LYS A 876      45.570  38.060  36.470  1.00  0.00           C
ATOM   4715  HB1 LYS A 876      44.520  37.770  36.720  1.00  0.00           H
ATOM   4716  HB2 LYS A 876      46.090  38.320  37.420  1.00  0.00           H
ATOM   4717  CG  LYS A 876      46.150  36.860  35.780  1.00  0.00           C
ATOM   4718  HG1 LYS A 876      47.150  37.110  35.360  1.00  0.00           H
ATOM   4719  HG2 LYS A 876      45.540  36.540  34.900  1.00  0.00           H
ATOM   4720  CD  LYS A 876      46.240  35.560  36.620  1.00  0.00           C
ATOM   4721  HD1 LYS A 876      46.290  34.660  35.970  1.00  0.00           H
ATOM   4722  HD2 LYS A 876      45.340  35.380  37.250  1.00  0.00           H
ATOM   4723  CE  LYS A 876      47.380  35.670  37.590  1.00  0.00           C
ATOM   4724  HE1 LYS A 876      47.310  36.510  38.310  1.00  0.00           H
ATOM   4725  HE2 LYS A 876      48.300  35.740  36.960  1.00  0.00           H
ATOM   4726  NZ  LYS A 876      47.460  34.350  38.240  1.00  0.00           N
ATOM   4727  HZ1 LYS A 876      47.190  33.600  37.570  1.00  0.00           H
ATOM   4728  HZ2 LYS A 876      46.890  34.290  39.120  1.00  0.00           H
ATOM   4729  HZ3 LYS A 876      48.440  34.210  38.570  1.00  0.00           H
ATOM   4730  C   LYS A 876      44.710  40.360  36.130  1.00  0.00           C
ATOM   4731  O   LYS A 876      45.160  41.400  36.590  1.00  0.00           O
ATOM   4732  N   GLY A 877      43.340  40.170  36.140  1.00  0.00           N
ATOM   4733  HN  GLY A 877      42.920  39.340  35.760  1.00  0.00           H
ATOM   4734  CA  GLY A 877      42.410  41.120  36.800  1.00  0.00           C
ATOM   4735  HA1 GLY A 877      41.430  40.690  36.630  1.00  0.00           H
ATOM   4736  HA2 GLY A 877      42.570  42.110  36.420  1.00  0.00           H
ATOM   4737  C   GLY A 877      42.430  41.280  38.250  1.00  0.00           C
ATOM   4738  O   GLY A 877      42.710  40.350  38.960  1.00  0.00           O
ATOM   4739  N   ALA A 878      42.240  42.500  38.750  1.00  0.00           N
ATOM   4740  HN  ALA A 878      42.120  43.280  38.150  1.00  0.00           H
ATOM   4741  CA  ALA A 878      42.250  42.810  40.140  1.00  0.00           C
ATOM   4742  HA  ALA A 878      42.600  41.950  40.680  1.00  0.00           H
ATOM   4743  CB  ALA A 878      43.270  43.950  40.250  1.00  0.00           C
ATOM   4744  HB1 ALA A 878      43.370  44.340  41.290  1.00  0.00           H
ATOM   4745  HB2 ALA A 878      43.130  44.730  39.470  1.00  0.00           H
ATOM   4746  HB3 ALA A 878      44.210  43.410  40.000  1.00  0.00           H
ATOM   4747  C   ALA A 878      40.830  43.040  40.790  1.00  0.00           C
ATOM   4748  O   ALA A 878      40.270  42.260  41.540  1.00  0.00           O
ATOM   4749  N   GLY A 879      40.230  44.110  40.290  1.00  0.00           N
ATOM   4750  HN  GLY A 879      40.750  44.670  39.650  1.00  0.00           H
ATOM   4751  CA  GLY A 879      38.940  44.500  40.740  1.00  0.00           C
ATOM   4752  HA1 GLY A 879      38.240  43.690  40.590  1.00  0.00           H
ATOM   4753  HA2 GLY A 879      38.680  45.300  40.050  1.00  0.00           H
ATOM   4754  C   GLY A 879      38.750  44.990  42.240  1.00  0.00           C
ATOM   4755  O   GLY A 879      39.610  44.760  43.080  1.00  0.00           O
ATOM   4756  N   TYR A 880      37.640  45.610  42.630  1.00  0.00           N
ATOM   4757  HN  TYR A 880      36.950  45.790  41.940  1.00  0.00           H
ATOM   4758  CA  TYR A 880      37.580  46.350  43.920  1.00  0.00           C
ATOM   4759  HA  TYR A 880      38.490  46.190  44.490  1.00  0.00           H
ATOM   4760  CB  TYR A 880      37.470  47.880  43.670  1.00  0.00           C
ATOM   4761  HB1 TYR A 880      37.140  48.480  44.550  1.00  0.00           H
ATOM   4762  HB2 TYR A 880      36.680  48.170  42.960  1.00  0.00           H
ATOM   4763  CG  TYR A 880      38.780  48.410  43.090  1.00  0.00           C
ATOM   4764  CD1 TYR A 880      39.790  48.890  43.930  1.00  0.00           C
ATOM   4765  HD1 TYR A 880      39.710  48.810  45.010  1.00  0.00           H
ATOM   4766  CE1 TYR A 880      40.960  49.500  43.440  1.00  0.00           C
ATOM   4767  HE1 TYR A 880      41.630  49.950  44.160  1.00  0.00           H
ATOM   4768  CZ  TYR A 880      41.170  49.550  42.050  1.00  0.00           C
ATOM   4769  OH  TYR A 880      42.450  50.050  41.690  1.00  0.00           O
ATOM   4770  HH  TYR A 880      42.540  50.290  40.760  1.00  0.00           H
ATOM   4771  CD2 TYR A 880      39.020  48.560  41.650  1.00  0.00           C
ATOM   4772  HD2 TYR A 880      38.250  48.230  40.960  1.00  0.00           H
ATOM   4773  CE2 TYR A 880      40.230  49.100  41.130  1.00  0.00           C
ATOM   4774  HE2 TYR A 880      40.310  49.030  40.060  1.00  0.00           H
ATOM   4775  C   TYR A 880      36.400  46.000  44.770  1.00  0.00           C
ATOM   4776  O   TYR A 880      36.580  45.810  45.960  1.00  0.00           O
ATOM   4777  N   HSD A 881      35.230  45.820  44.210  1.00  0.00           N
ATOM   4778  HN  HSD A 881      35.010  45.940  43.250  1.00  0.00           H
ATOM   4779  CA  HSD A 881      34.070  45.400  44.990  1.00  0.00           C
ATOM   4780  HA  HSD A 881      33.870  46.190  45.700  1.00  0.00           H
ATOM   4781  CB  HSD A 881      32.770  45.320  44.070  1.00  0.00           C
ATOM   4782  HB1 HSD A 881      31.940  44.680  44.440  1.00  0.00           H
ATOM   4783  HB2 HSD A 881      32.960  44.800  43.110  1.00  0.00           H
ATOM   4784  ND1 HSD A 881      31.670  47.060  42.550  1.00  0.00           N
ATOM   4785  HD1 HSD A 881      31.500  46.380  41.840  1.00  0.00           H
ATOM   4786  CG  HSD A 881      32.240  46.750  43.750  1.00  0.00           C
ATOM   4787  CE1 HSD A 881      31.160  48.300  42.670  1.00  0.00           C
ATOM   4788  HE1 HSD A 881      30.720  48.630  41.720  1.00  0.00           H
ATOM   4789  NE2 HSD A 881      31.430  48.820  43.820  1.00  0.00           N
ATOM   4790  CD2 HSD A 881      32.060  47.790  44.550  1.00  0.00           C
ATOM   4791  HD2 HSD A 881      32.320  47.930  45.600  1.00  0.00           H
ATOM   4792  C   HSD A 881      34.120  44.210  45.910  1.00  0.00           C
ATOM   4793  O   HSD A 881      33.690  44.120  47.030  1.00  0.00           O
ATOM   4794  N   LEU A 882      34.840  43.140  45.550  1.00  0.00           N
ATOM   4795  HN  LEU A 882      35.300  43.100  44.670  1.00  0.00           H
ATOM   4796  CA  LEU A 882      35.040  42.020  46.400  1.00  0.00           C
ATOM   4797  HA  LEU A 882      34.170  41.730  46.960  1.00  0.00           H
ATOM   4798  CB  LEU A 882      35.510  40.740  45.720  1.00  0.00           C
ATOM   4799  HB1 LEU A 882      35.900  39.980  46.440  1.00  0.00           H
ATOM   4800  HB2 LEU A 882      36.400  40.920  45.080  1.00  0.00           H
ATOM   4801  CG  LEU A 882      34.450  40.060  44.850  1.00  0.00           C
ATOM   4802  HG  LEU A 882      33.900  40.730  44.150  1.00  0.00           H
ATOM   4803  CD1 LEU A 882      35.180  38.940  44.020  1.00  0.00           C
ATOM   4804 HD11 LEU A 882      35.520  38.090  44.650  1.00  0.00           H
ATOM   4805 HD12 LEU A 882      36.060  39.370  43.490  1.00  0.00           H
ATOM   4806 HD13 LEU A 882      34.510  38.520  43.250  1.00  0.00           H
ATOM   4807  CD2 LEU A 882      33.290  39.410  45.600  1.00  0.00           C
ATOM   4808 HD21 LEU A 882      32.560  38.890  44.930  1.00  0.00           H
ATOM   4809 HD22 LEU A 882      32.750  40.060  46.310  1.00  0.00           H
ATOM   4810 HD23 LEU A 882      33.730  38.580  46.190  1.00  0.00           H
ATOM   4811  C   LEU A 882      36.080  42.210  47.520  1.00  0.00           C
ATOM   4812  O   LEU A 882      35.960  41.790  48.650  1.00  0.00           O
ATOM   4813  N   ASP A 883      37.140  43.020  47.280  1.00  0.00           N
ATOM   4814  HN  ASP A 883      37.190  43.320  46.330  1.00  0.00           H
ATOM   4815  CA  ASP A 883      38.050  43.690  48.300  1.00  0.00           C
ATOM   4816  HA  ASP A 883      38.520  42.950  48.920  1.00  0.00           H
ATOM   4817  CB  ASP A 883      39.130  44.500  47.570  1.00  0.00           C
ATOM   4818  HB1 ASP A 883      39.770  45.100  48.250  1.00  0.00           H
ATOM   4819  HB2 ASP A 883      38.690  45.140  46.780  1.00  0.00           H
ATOM   4820  CG  ASP A 883      40.140  43.520  46.890  1.00  0.00           C
ATOM   4821  OD1 ASP A 883      39.920  42.330  46.740  1.00  0.00           O
ATOM   4822  OD2 ASP A 883      41.380  44.120  46.680  1.00  0.00           O
ATOM   4823  HD2 ASP A 883      42.040  43.440  46.590  1.00  0.00           H
ATOM   4824  C   ASP A 883      37.210  44.490  49.310  1.00  0.00           C
ATOM   4825  O   ASP A 883      37.360  44.350  50.520  1.00  0.00           O
ATOM   4826  N   LEU A 884      36.340  45.330  48.800  1.00  0.00           N
ATOM   4827  HN  LEU A 884      36.100  45.390  47.830  1.00  0.00           H
ATOM   4828  CA  LEU A 884      35.420  46.160  49.590  1.00  0.00           C
ATOM   4829  HA  LEU A 884      36.060  46.580  50.350  1.00  0.00           H
ATOM   4830  CB  LEU A 884      34.790  47.400  48.820  1.00  0.00           C
ATOM   4831  HB1 LEU A 884      34.120  46.960  48.050  1.00  0.00           H
ATOM   4832  HB2 LEU A 884      35.490  48.180  48.450  1.00  0.00           H
ATOM   4833  CG  LEU A 884      33.800  48.250  49.630  1.00  0.00           C
ATOM   4834  HG  LEU A 884      32.910  47.800  50.110  1.00  0.00           H
ATOM   4835  CD1 LEU A 884      34.540  48.980  50.820  1.00  0.00           C
ATOM   4836 HD11 LEU A 884      35.480  49.510  50.570  1.00  0.00           H
ATOM   4837 HD12 LEU A 884      34.890  48.180  51.500  1.00  0.00           H
ATOM   4838 HD13 LEU A 884      33.870  49.650  51.380  1.00  0.00           H
ATOM   4839  CD2 LEU A 884      33.090  49.300  48.720  1.00  0.00           C
ATOM   4840 HD21 LEU A 884      33.860  49.680  48.020  1.00  0.00           H
ATOM   4841 HD22 LEU A 884      32.520  50.100  49.260  1.00  0.00           H
ATOM   4842 HD23 LEU A 884      32.300  48.840  48.080  1.00  0.00           H
ATOM   4843  C   LEU A 884      34.390  45.380  50.320  1.00  0.00           C
ATOM   4844  O   LEU A 884      34.130  45.670  51.500  1.00  0.00           O
ATOM   4845  N   LEU A 885      33.770  44.370  49.770  1.00  0.00           N
ATOM   4846  HN  LEU A 885      33.940  44.130  48.820  1.00  0.00           H
ATOM   4847  CA  LEU A 885      32.850  43.400  50.350  1.00  0.00           C
ATOM   4848  HA  LEU A 885      32.070  43.870  50.920  1.00  0.00           H
ATOM   4849  CB  LEU A 885      32.210  42.530  49.330  1.00  0.00           C
ATOM   4850  HB1 LEU A 885      32.860  41.970  48.610  1.00  0.00           H
ATOM   4851  HB2 LEU A 885      31.680  43.170  48.580  1.00  0.00           H
ATOM   4852  CG  LEU A 885      31.150  41.400  49.700  1.00  0.00           C
ATOM   4853  HG  LEU A 885      31.540  40.930  50.630  1.00  0.00           H
ATOM   4854  CD1 LEU A 885      29.750  42.020  50.040  1.00  0.00           C
ATOM   4855 HD11 LEU A 885      29.930  42.930  50.640  1.00  0.00           H
ATOM   4856 HD12 LEU A 885      28.940  41.430  50.520  1.00  0.00           H
ATOM   4857 HD13 LEU A 885      29.320  42.260  49.050  1.00  0.00           H
ATOM   4858  CD2 LEU A 885      31.160  40.190  48.780  1.00  0.00           C
ATOM   4859 HD21 LEU A 885      30.280  39.530  48.940  1.00  0.00           H
ATOM   4860 HD22 LEU A 885      32.070  39.570  48.940  1.00  0.00           H
ATOM   4861 HD23 LEU A 885      31.260  40.590  47.750  1.00  0.00           H
ATOM   4862  C   LEU A 885      33.490  42.650  51.460  1.00  0.00           C
ATOM   4863  O   LEU A 885      33.020  42.690  52.590  1.00  0.00           O
ATOM   4864  N   MET A 886      34.640  42.040  51.250  1.00  0.00           N
ATOM   4865  HN  MET A 886      35.210  42.280  50.470  1.00  0.00           H
ATOM   4866  CA  MET A 886      35.390  41.380  52.360  1.00  0.00           C
ATOM   4867  HA  MET A 886      34.700  40.770  52.920  1.00  0.00           H
ATOM   4868  CB  MET A 886      36.430  40.520  51.770  1.00  0.00           C
ATOM   4869  HB1 MET A 886      37.010  40.110  52.610  1.00  0.00           H
ATOM   4870  HB2 MET A 886      37.090  41.100  51.100  1.00  0.00           H
ATOM   4871  CG  MET A 886      35.760  39.360  50.990  1.00  0.00           C
ATOM   4872  HG1 MET A 886      36.660  38.860  50.590  1.00  0.00           H
ATOM   4873  HG2 MET A 886      35.170  39.630  50.080  1.00  0.00           H
ATOM   4874  SD  MET A 886      34.780  38.090  52.010  1.00  0.00           S
ATOM   4875  CE  MET A 886      35.980  37.600  53.260  1.00  0.00           C
ATOM   4876  HE1 MET A 886      35.490  36.910  53.980  1.00  0.00           H
ATOM   4877  HE2 MET A 886      36.210  38.540  53.810  1.00  0.00           H
ATOM   4878  HE3 MET A 886      36.860  37.080  52.800  1.00  0.00           H
ATOM   4879  C   MET A 886      35.930  42.370  53.430  1.00  0.00           C
ATOM   4880  O   MET A 886      35.840  42.120  54.620  1.00  0.00           O
ATOM   4881  N   VAL A 887      36.410  43.500  53.020  1.00  0.00           N
ATOM   4882  HN  VAL A 887      36.580  43.780  52.080  1.00  0.00           H
ATOM   4883  CA  VAL A 887      36.760  44.570  54.020  1.00  0.00           C
ATOM   4884  HA  VAL A 887      37.490  44.190  54.700  1.00  0.00           H
ATOM   4885  CB  VAL A 887      37.410  45.870  53.410  1.00  0.00           C
ATOM   4886  HB  VAL A 887      36.840  46.170  52.510  1.00  0.00           H
ATOM   4887  CG1 VAL A 887      37.540  47.100  54.370  1.00  0.00           C
ATOM   4888 HG11 VAL A 887      37.940  47.880  53.690  1.00  0.00           H
ATOM   4889 HG12 VAL A 887      38.170  46.970  55.290  1.00  0.00           H
ATOM   4890 HG13 VAL A 887      36.490  47.380  54.570  1.00  0.00           H
ATOM   4891  CG2 VAL A 887      38.820  45.430  53.070  1.00  0.00           C
ATOM   4892 HG21 VAL A 887      38.830  44.460  52.520  1.00  0.00           H
ATOM   4893 HG22 VAL A 887      39.460  45.230  53.960  1.00  0.00           H
ATOM   4894 HG23 VAL A 887      39.410  46.160  52.470  1.00  0.00           H
ATOM   4895  C   VAL A 887      35.620  45.040  54.970  1.00  0.00           C
ATOM   4896  O   VAL A 887      35.890  45.220  56.150  1.00  0.00           O
ATOM   4897  N   GLY A 888      34.390  45.390  54.500  1.00  0.00           N
ATOM   4898  HN  GLY A 888      34.130  45.350  53.540  1.00  0.00           H
ATOM   4899  CA  GLY A 888      33.210  45.660  55.290  1.00  0.00           C
ATOM   4900  HA1 GLY A 888      32.430  46.120  54.710  1.00  0.00           H
ATOM   4901  HA2 GLY A 888      33.430  46.290  56.150  1.00  0.00           H
ATOM   4902  C   GLY A 888      32.720  44.460  56.010  1.00  0.00           C
ATOM   4903  O   GLY A 888      32.590  44.520  57.230  1.00  0.00           O
ATOM   4904  N   VAL A 889      32.550  43.320  55.430  1.00  0.00           N
ATOM   4905  HN  VAL A 889      32.590  43.190  54.450  1.00  0.00           H
ATOM   4906  CA  VAL A 889      32.040  42.180  56.120  1.00  0.00           C
ATOM   4907  HA  VAL A 889      31.140  42.430  56.670  1.00  0.00           H
ATOM   4908  CB  VAL A 889      31.740  41.090  55.090  1.00  0.00           C
ATOM   4909  HB  VAL A 889      32.530  40.870  54.340  1.00  0.00           H
ATOM   4910  CG1 VAL A 889      31.490  39.790  55.910  1.00  0.00           C
ATOM   4911 HG11 VAL A 889      30.940  39.910  56.860  1.00  0.00           H
ATOM   4912 HG12 VAL A 889      32.450  39.280  56.150  1.00  0.00           H
ATOM   4913 HG13 VAL A 889      30.980  39.040  55.270  1.00  0.00           H
ATOM   4914  CG2 VAL A 889      30.440  41.450  54.420  1.00  0.00           C
ATOM   4915 HG21 VAL A 889      30.140  40.580  53.800  1.00  0.00           H
ATOM   4916 HG22 VAL A 889      30.590  42.350  53.780  1.00  0.00           H
ATOM   4917 HG23 VAL A 889      29.680  41.500  55.220  1.00  0.00           H
ATOM   4918  C   VAL A 889      32.850  41.650  57.280  1.00  0.00           C
ATOM   4919  O   VAL A 889      32.370  41.420  58.390  1.00  0.00           O
ATOM   4920  N   MET A 890      34.140  41.510  57.020  1.00  0.00           N
ATOM   4921  HN  MET A 890      34.510  41.830  56.150  1.00  0.00           H
ATOM   4922  CA  MET A 890      35.110  41.150  58.030  1.00  0.00           C
ATOM   4923  HA  MET A 890      34.730  40.250  58.480  1.00  0.00           H
ATOM   4924  CB  MET A 890      36.410  40.910  57.400  1.00  0.00           C
ATOM   4925  HB1 MET A 890      37.250  40.720  58.100  1.00  0.00           H
ATOM   4926  HB2 MET A 890      36.710  41.730  56.700  1.00  0.00           H
ATOM   4927  CG  MET A 890      36.550  39.580  56.510  1.00  0.00           C
ATOM   4928  HG1 MET A 890      37.640  39.430  56.400  1.00  0.00           H
ATOM   4929  HG2 MET A 890      36.010  39.700  55.550  1.00  0.00           H
ATOM   4930  SD  MET A 890      35.710  38.090  57.150  1.00  0.00           S
ATOM   4931  CE  MET A 890      36.830  37.870  58.480  1.00  0.00           C
ATOM   4932  HE1 MET A 890      36.620  36.860  58.890  1.00  0.00           H
ATOM   4933  HE2 MET A 890      36.680  38.650  59.260  1.00  0.00           H
ATOM   4934  HE3 MET A 890      37.880  37.850  58.150  1.00  0.00           H
ATOM   4935  C   MET A 890      35.170  42.130  59.140  1.00  0.00           C
ATOM   4936  O   MET A 890      35.370  41.790  60.280  1.00  0.00           O
ATOM   4937  N   LEU A 891      35.010  43.460  58.880  1.00  0.00           N
ATOM   4938  HN  LEU A 891      34.980  43.630  57.900  1.00  0.00           H
ATOM   4939  CA  LEU A 891      35.030  44.570  59.740  1.00  0.00           C
ATOM   4940  HA  LEU A 891      35.890  44.370  60.340  1.00  0.00           H
ATOM   4941  CB  LEU A 891      35.220  45.990  59.060  1.00  0.00           C
ATOM   4942  HB1 LEU A 891      34.280  46.220  58.520  1.00  0.00           H
ATOM   4943  HB2 LEU A 891      36.010  45.850  58.280  1.00  0.00           H
ATOM   4944  CG  LEU A 891      35.530  47.140  59.980  1.00  0.00           C
ATOM   4945  HG  LEU A 891      35.870  46.720  60.940  1.00  0.00           H
ATOM   4946  CD1 LEU A 891      36.680  48.030  59.410  1.00  0.00           C
ATOM   4947 HD11 LEU A 891      36.620  47.920  58.310  1.00  0.00           H
ATOM   4948 HD12 LEU A 891      37.630  47.590  59.750  1.00  0.00           H
ATOM   4949 HD13 LEU A 891      36.540  49.110  59.650  1.00  0.00           H
ATOM   4950  CD2 LEU A 891      34.250  47.840  60.320  1.00  0.00           C
ATOM   4951 HD21 LEU A 891      34.410  48.760  60.920  1.00  0.00           H
ATOM   4952 HD22 LEU A 891      33.560  47.170  60.870  1.00  0.00           H
ATOM   4953 HD23 LEU A 891      33.710  48.230  59.420  1.00  0.00           H
ATOM   4954  C   LEU A 891      33.770  44.560  60.680  1.00  0.00           C
ATOM   4955  O   LEU A 891      33.810  44.940  61.840  1.00  0.00           O
ATOM   4956  N   GLY A 892      32.550  44.100  60.170  1.00  0.00           N
ATOM   4957  HN  GLY A 892      32.440  43.880  59.200  1.00  0.00           H
ATOM   4958  CA  GLY A 892      31.360  43.980  61.000  1.00  0.00           C
ATOM   4959  HA1 GLY A 892      30.490  43.840  60.370  1.00  0.00           H
ATOM   4960  HA2 GLY A 892      31.280  44.810  61.680  1.00  0.00           H
ATOM   4961  C   GLY A 892      31.460  42.760  61.840  1.00  0.00           C
ATOM   4962  O   GLY A 892      31.130  42.840  63.000  1.00  0.00           O
ATOM   4963  N   VAL A 893      32.040  41.700  61.340  1.00  0.00           N
ATOM   4964  HN  VAL A 893      32.360  41.590  60.390  1.00  0.00           H
ATOM   4965  CA  VAL A 893      32.270  40.540  62.160  1.00  0.00           C
ATOM   4966  HA  VAL A 893      31.370  40.210  62.660  1.00  0.00           H
ATOM   4967  CB  VAL A 893      32.690  39.410  61.280  1.00  0.00           C
ATOM   4968  HB  VAL A 893      33.380  39.800  60.510  1.00  0.00           H
ATOM   4969  CG1 VAL A 893      33.380  38.200  62.070  1.00  0.00           C
ATOM   4970 HG11 VAL A 893      32.780  38.050  62.980  1.00  0.00           H
ATOM   4971 HG12 VAL A 893      34.400  38.410  62.450  1.00  0.00           H
ATOM   4972 HG13 VAL A 893      33.500  37.280  61.450  1.00  0.00           H
ATOM   4973  CG2 VAL A 893      31.540  38.730  60.520  1.00  0.00           C
ATOM   4974 HG21 VAL A 893      31.910  38.050  59.720  1.00  0.00           H
ATOM   4975 HG22 VAL A 893      30.890  39.520  60.100  1.00  0.00           H
ATOM   4976 HG23 VAL A 893      30.960  38.110  61.230  1.00  0.00           H
ATOM   4977  C   VAL A 893      33.300  40.840  63.330  1.00  0.00           C
ATOM   4978  O   VAL A 893      33.060  40.510  64.500  1.00  0.00           O
ATOM   4979  N   CYS A 894      34.470  41.490  63.010  1.00  0.00           N
ATOM   4980  HN  CYS A 894      34.640  41.630  62.040  1.00  0.00           H
ATOM   4981  CA  CYS A 894      35.470  41.920  63.970  1.00  0.00           C
ATOM   4982  HA  CYS A 894      35.750  41.040  64.520  1.00  0.00           H
ATOM   4983  CB  CYS A 894      36.810  42.410  63.320  1.00  0.00           C
ATOM   4984  HB1 CYS A 894      37.530  42.850  64.040  1.00  0.00           H
ATOM   4985  HB2 CYS A 894      36.490  43.240  62.650  1.00  0.00           H
ATOM   4986  SG  CYS A 894      37.590  40.970  62.430  1.00  0.00           S
ATOM   4987  HG1 CYS A 894      37.120  41.340  61.240  1.00  0.00           H
ATOM   4988  C   CYS A 894      34.970  43.030  64.880  1.00  0.00           C
ATOM   4989  O   CYS A 894      35.460  43.220  66.000  1.00  0.00           O
ATOM   4990  N   SER A 895      33.900  43.730  64.440  1.00  0.00           N
ATOM   4991  HN  SER A 895      33.500  43.710  63.520  1.00  0.00           H
ATOM   4992  CA  SER A 895      33.180  44.570  65.450  1.00  0.00           C
ATOM   4993  HA  SER A 895      33.830  45.280  65.940  1.00  0.00           H
ATOM   4994  CB  SER A 895      32.180  45.500  64.770  1.00  0.00           C
ATOM   4995  HB1 SER A 895      31.600  46.220  65.380  1.00  0.00           H
ATOM   4996  HB2 SER A 895      31.470  44.890  64.170  1.00  0.00           H
ATOM   4997  OG  SER A 895      32.870  46.300  63.880  1.00  0.00           O
ATOM   4998  HG1 SER A 895      33.310  45.840  63.160  1.00  0.00           H
ATOM   4999  C   SER A 895      32.480  43.850  66.590  1.00  0.00           C
ATOM   5000  O   SER A 895      32.470  44.250  67.710  1.00  0.00           O
ATOM   5001  N   VAL A 896      31.860  42.690  66.410  1.00  0.00           N
ATOM   5002  HN  VAL A 896      32.020  42.250  65.530  1.00  0.00           H
ATOM   5003  CA  VAL A 896      31.110  41.850  67.270  1.00  0.00           C
ATOM   5004  HA  VAL A 896      30.400  42.490  67.770  1.00  0.00           H
ATOM   5005  CB  VAL A 896      30.210  40.870  66.470  1.00  0.00           C
ATOM   5006  HB  VAL A 896      30.820  40.460  65.640  1.00  0.00           H
ATOM   5007  CG1 VAL A 896      29.520  39.780  67.320  1.00  0.00           C
ATOM   5008 HG11 VAL A 896      28.920  39.020  66.780  1.00  0.00           H
ATOM   5009 HG12 VAL A 896      28.820  40.320  68.000  1.00  0.00           H
ATOM   5010 HG13 VAL A 896      30.320  39.230  67.860  1.00  0.00           H
ATOM   5011  CG2 VAL A 896      29.130  41.750  65.800  1.00  0.00           C
ATOM   5012 HG21 VAL A 896      29.570  42.700  65.430  1.00  0.00           H
ATOM   5013 HG22 VAL A 896      28.400  42.170  66.510  1.00  0.00           H
ATOM   5014 HG23 VAL A 896      28.750  41.170  64.930  1.00  0.00           H
ATOM   5015  C   VAL A 896      31.940  41.140  68.320  1.00  0.00           C
ATOM   5016  O   VAL A 896      31.520  40.930  69.410  1.00  0.00           O
ATOM   5017  N   MET A 897      33.230  40.800  68.010  1.00  0.00           N
ATOM   5018  HN  MET A 897      33.530  41.020  67.080  1.00  0.00           H
ATOM   5019  CA  MET A 897      34.200  40.200  68.910  1.00  0.00           C
ATOM   5020  HA  MET A 897      33.770  39.580  69.670  1.00  0.00           H
ATOM   5021  CB  MET A 897      35.160  39.220  68.200  1.00  0.00           C
ATOM   5022  HB1 MET A 897      35.940  38.840  68.900  1.00  0.00           H
ATOM   5023  HB2 MET A 897      35.660  39.800  67.400  1.00  0.00           H
ATOM   5024  CG  MET A 897      34.460  38.000  67.520  1.00  0.00           C
ATOM   5025  HG1 MET A 897      33.760  38.230  66.680  1.00  0.00           H
ATOM   5026  HG2 MET A 897      33.820  37.600  68.330  1.00  0.00           H
ATOM   5027  SD  MET A 897      35.750  36.830  66.960  1.00  0.00           S
ATOM   5028  CE  MET A 897      35.890  37.340  65.250  1.00  0.00           C
ATOM   5029  HE1 MET A 897      35.080  37.890  64.730  1.00  0.00           H
ATOM   5030  HE2 MET A 897      36.090  36.430  64.650  1.00  0.00           H
ATOM   5031  HE3 MET A 897      36.700  38.060  65.020  1.00  0.00           H
ATOM   5032  C   MET A 897      35.020  41.240  69.750  1.00  0.00           C
ATOM   5033  O   MET A 897      35.890  40.930  70.550  1.00  0.00           O
ATOM   5034  N   GLY A 898      34.780  42.570  69.490  1.00  0.00           N
ATOM   5035  HN  GLY A 898      34.120  42.770  68.770  1.00  0.00           H
ATOM   5036  CA  GLY A 898      35.570  43.700  70.060  1.00  0.00           C
ATOM   5037  HA1 GLY A 898      35.310  43.750  71.120  1.00  0.00           H
ATOM   5038  HA2 GLY A 898      35.180  44.620  69.650  1.00  0.00           H
ATOM   5039  C   GLY A 898      37.020  43.650  69.800  1.00  0.00           C
ATOM   5040  O   GLY A 898      37.900  43.940  70.580  1.00  0.00           O
ATOM   5041  N   LEU A 899      37.380  43.310  68.540  1.00  0.00           N
ATOM   5042  HN  LEU A 899      36.730  43.190  67.790  1.00  0.00           H
ATOM   5043  CA  LEU A 899      38.720  43.300  67.970  1.00  0.00           C
ATOM   5044  HA  LEU A 899      39.380  43.260  68.830  1.00  0.00           H
ATOM   5045  CB  LEU A 899      38.770  42.040  67.030  1.00  0.00           C
ATOM   5046  HB1 LEU A 899      39.740  42.050  66.490  1.00  0.00           H
ATOM   5047  HB2 LEU A 899      38.060  42.030  66.190  1.00  0.00           H
ATOM   5048  CG  LEU A 899      38.570  40.620  67.690  1.00  0.00           C
ATOM   5049  HG  LEU A 899      37.590  40.610  68.200  1.00  0.00           H
ATOM   5050  CD1 LEU A 899      38.630  39.540  66.580  1.00  0.00           C
ATOM   5051 HD11 LEU A 899      37.960  39.750  65.730  1.00  0.00           H
ATOM   5052 HD12 LEU A 899      38.300  38.540  66.930  1.00  0.00           H
ATOM   5053 HD13 LEU A 899      39.650  39.580  66.140  1.00  0.00           H
ATOM   5054  CD2 LEU A 899      39.700  40.430  68.720  1.00  0.00           C
ATOM   5055 HD21 LEU A 899      39.610  41.180  69.530  1.00  0.00           H
ATOM   5056 HD22 LEU A 899      40.730  40.530  68.330  1.00  0.00           H
ATOM   5057 HD23 LEU A 899      39.530  39.440  69.210  1.00  0.00           H
ATOM   5058  C   LEU A 899      39.020  44.590  67.230  1.00  0.00           C
ATOM   5059  O   LEU A 899      38.140  45.260  66.870  1.00  0.00           O
ATOM   5060  N   PRO A 900      40.270  44.900  67.000  1.00  0.00           N
[truncated: 7,490,634 more chars]
