# Supplementary material for: CryoEM and computational modeling structural insights into the pH regulator NBCn1
Source: Nat Commun. 2025 Nov 11;16:9932. doi: 10.1038/s41467-025-64868-z (PMC12606367; doi:10.1038/s41467-025-64868-z)
Supplement: Supplementary file 8 — Supplementary Data 6 [file 41467_2025_64868_MOESM8_ESM.zip › 1us_unrestr_MD_OF_IF_transition_apoNBCn1/transition_rep2_traj2_first.pdb]

REMARK    GENERATED BY TRJCONV
TITLE     Title t=   0.00000 step= 0
REMARK    THIS IS A SIMULATION BOX
CRYST1   96.494   96.494  104.116  90.00  90.00  90.00 P 1           1
MODEL        1
ATOM      1  N   LEU A 585      29.490  43.980  41.010  1.00  0.00           N
ATOM      2  HT1 LEU A 585      29.300  44.880  41.490  1.00  0.00           H
ATOM      3  HT2 LEU A 585      28.550  43.620  40.740  1.00  0.00           H
ATOM      4  HT3 LEU A 585      30.000  44.300  40.170  1.00  0.00           H
ATOM      5  CA  LEU A 585      30.150  42.880  41.810  1.00  0.00           C
ATOM      6  HA  LEU A 585      31.110  43.270  42.120  1.00  0.00           H
ATOM      7  CB  LEU A 585      29.190  42.650  43.010  1.00  0.00           C
ATOM      8  HB1 LEU A 585      28.120  42.660  42.730  1.00  0.00           H
ATOM      9  HB2 LEU A 585      29.220  43.510  43.710  1.00  0.00           H
ATOM     10  CG  LEU A 585      29.510  41.460  43.980  1.00  0.00           C
ATOM     11  HG  LEU A 585      29.510  40.500  43.420  1.00  0.00           H
ATOM     12  CD1 LEU A 585      30.940  41.560  44.510  1.00  0.00           C
ATOM     13 HD11 LEU A 585      31.090  40.660  45.140  1.00  0.00           H
ATOM     14 HD12 LEU A 585      31.010  42.440  45.190  1.00  0.00           H
ATOM     15 HD13 LEU A 585      31.770  41.660  43.780  1.00  0.00           H
ATOM     16  CD2 LEU A 585      28.390  41.130  45.010  1.00  0.00           C
ATOM     17 HD21 LEU A 585      28.200  41.990  45.680  1.00  0.00           H
ATOM     18 HD22 LEU A 585      28.660  40.210  45.580  1.00  0.00           H
ATOM     19 HD23 LEU A 585      27.480  40.810  44.450  1.00  0.00           H
ATOM     20  C   LEU A 585      30.470  41.590  41.160  1.00  0.00           C
ATOM     21  O   LEU A 585      31.580  41.080  41.250  1.00  0.00           O
ATOM     22  N   ILE A 586      29.470  41.000  40.470  1.00  0.00           N
ATOM     23  HN  ILE A 586      28.560  41.400  40.340  1.00  0.00           H
ATOM     24  CA  ILE A 586      29.500  39.630  39.950  1.00  0.00           C
ATOM     25  HA  ILE A 586      29.640  38.950  40.780  1.00  0.00           H
ATOM     26  CB  ILE A 586      28.120  39.290  39.480  1.00  0.00           C
ATOM     27  HB  ILE A 586      27.830  40.050  38.730  1.00  0.00           H
ATOM     28  CG2 ILE A 586      28.200  37.930  38.710  1.00  0.00           C
ATOM     29 HG21 ILE A 586      27.180  37.520  38.590  1.00  0.00           H
ATOM     30 HG22 ILE A 586      28.710  37.210  39.390  1.00  0.00           H
ATOM     31 HG23 ILE A 586      28.760  38.030  37.770  1.00  0.00           H
ATOM     32  CG1 ILE A 586      26.980  39.300  40.440  1.00  0.00           C
ATOM     33 HG11 ILE A 586      26.050  39.040  39.900  1.00  0.00           H
ATOM     34 HG12 ILE A 586      26.840  40.370  40.750  1.00  0.00           H
ATOM     35  CD  ILE A 586      27.110  38.480  41.690  1.00  0.00           C
ATOM     36  HD1 ILE A 586      27.990  38.910  42.210  1.00  0.00           H
ATOM     37  HD2 ILE A 586      27.400  37.430  41.450  1.00  0.00           H
ATOM     38  HD3 ILE A 586      26.240  38.530  42.370  1.00  0.00           H
ATOM     39  C   ILE A 586      30.600  39.390  38.840  1.00  0.00           C
ATOM     40  O   ILE A 586      31.310  38.400  38.760  1.00  0.00           O
ATOM     41  N   LEU A 587      30.870  40.450  38.080  1.00  0.00           N
ATOM     42  HN  LEU A 587      30.300  41.260  38.030  1.00  0.00           H
ATOM     43  CA  LEU A 587      32.050  40.560  37.130  1.00  0.00           C
ATOM     44  HA  LEU A 587      32.100  39.770  36.390  1.00  0.00           H
ATOM     45  CB  LEU A 587      31.940  41.920  36.370  1.00  0.00           C
ATOM     46  HB1 LEU A 587      32.090  42.740  37.120  1.00  0.00           H
ATOM     47  HB2 LEU A 587      30.920  41.900  35.960  1.00  0.00           H
ATOM     48  CG  LEU A 587      33.020  42.160  35.290  1.00  0.00           C
ATOM     49  HG  LEU A 587      33.990  42.050  35.820  1.00  0.00           H
ATOM     50  CD1 LEU A 587      32.960  41.070  34.170  1.00  0.00           C
ATOM     51 HD11 LEU A 587      32.760  40.020  34.470  1.00  0.00           H
ATOM     52 HD12 LEU A 587      33.970  41.120  33.710  1.00  0.00           H
ATOM     53 HD13 LEU A 587      32.350  41.460  33.310  1.00  0.00           H
ATOM     54  CD2 LEU A 587      32.890  43.550  34.770  1.00  0.00           C
ATOM     55 HD21 LEU A 587      33.710  43.860  34.110  1.00  0.00           H
ATOM     56 HD22 LEU A 587      32.750  44.390  35.490  1.00  0.00           H
ATOM     57 HD23 LEU A 587      31.930  43.560  34.190  1.00  0.00           H
ATOM     58  C   LEU A 587      33.360  40.370  37.870  1.00  0.00           C
ATOM     59  O   LEU A 587      34.290  39.630  37.380  1.00  0.00           O
ATOM     60  N   ASP A 588      33.550  40.980  39.040  1.00  0.00           N
ATOM     61  HN  ASP A 588      32.760  41.470  39.380  1.00  0.00           H
ATOM     62  CA  ASP A 588      34.720  40.810  39.890  1.00  0.00           C
ATOM     63  HA  ASP A 588      35.530  41.100  39.240  1.00  0.00           H
ATOM     64  CB  ASP A 588      34.670  41.660  41.200  1.00  0.00           C
ATOM     65  HB1 ASP A 588      35.690  41.550  41.620  1.00  0.00           H
ATOM     66  HB2 ASP A 588      33.820  41.340  41.840  1.00  0.00           H
ATOM     67  CG  ASP A 588      34.440  43.140  40.960  1.00  0.00           C
ATOM     68  OD1 ASP A 588      34.270  43.580  39.760  1.00  0.00           O
ATOM     69  OD2 ASP A 588      34.520  43.890  41.930  1.00  0.00           O
ATOM     70  C   ASP A 588      34.970  39.400  40.290  1.00  0.00           C
ATOM     71  O   ASP A 588      36.060  38.840  40.140  1.00  0.00           O
ATOM     72  N   ILE A 589      33.920  38.770  40.840  1.00  0.00           N
ATOM     73  HN  ILE A 589      33.020  39.210  40.850  1.00  0.00           H
ATOM     74  CA  ILE A 589      33.870  37.360  41.210  1.00  0.00           C
ATOM     75  HA  ILE A 589      34.650  37.230  41.940  1.00  0.00           H
ATOM     76  CB  ILE A 589      32.510  36.980  41.920  1.00  0.00           C
ATOM     77  HB  ILE A 589      31.650  37.080  41.220  1.00  0.00           H
ATOM     78  CG2 ILE A 589      32.450  35.500  42.200  1.00  0.00           C
ATOM     79 HG21 ILE A 589      32.480  34.730  41.410  1.00  0.00           H
ATOM     80 HG22 ILE A 589      31.390  35.420  42.510  1.00  0.00           H
ATOM     81 HG23 ILE A 589      33.190  35.250  43.000  1.00  0.00           H
ATOM     82  CG1 ILE A 589      32.270  37.810  43.110  1.00  0.00           C
ATOM     83 HG11 ILE A 589      32.440  38.870  42.830  1.00  0.00           H
ATOM     84 HG12 ILE A 589      33.020  37.520  43.860  1.00  0.00           H
ATOM     85  CD  ILE A 589      30.800  37.730  43.650  1.00  0.00           C
ATOM     86  HD1 ILE A 589      30.530  36.650  43.730  1.00  0.00           H
ATOM     87  HD2 ILE A 589      30.070  38.190  42.940  1.00  0.00           H
ATOM     88  HD3 ILE A 589      30.720  38.230  44.620  1.00  0.00           H
ATOM     89  C   ILE A 589      34.110  36.440  40.030  1.00  0.00           C
ATOM     90  O   ILE A 589      34.820  35.430  40.090  1.00  0.00           O
ATOM     91  N   LYS A 590      33.530  36.770  38.830  1.00  0.00           N
ATOM     92  HN  LYS A 590      32.770  37.400  38.720  1.00  0.00           H
ATOM     93  CA  LYS A 590      33.760  36.060  37.630  1.00  0.00           C
ATOM     94  HA  LYS A 590      33.540  35.040  37.940  1.00  0.00           H
ATOM     95  CB  LYS A 590      32.770  36.450  36.470  1.00  0.00           C
ATOM     96  HB1 LYS A 590      33.160  36.050  35.510  1.00  0.00           H
ATOM     97  HB2 LYS A 590      32.780  37.560  36.470  1.00  0.00           H
ATOM     98  CG  LYS A 590      31.260  35.980  36.620  1.00  0.00           C
ATOM     99  HG1 LYS A 590      30.860  36.450  37.540  1.00  0.00           H
ATOM    100  HG2 LYS A 590      31.310  34.900  36.900  1.00  0.00           H
ATOM    101  CD  LYS A 590      30.280  36.200  35.520  1.00  0.00           C
ATOM    102  HD1 LYS A 590      29.290  35.960  35.970  1.00  0.00           H
ATOM    103  HD2 LYS A 590      30.540  35.600  34.630  1.00  0.00           H
ATOM    104  CE  LYS A 590      30.310  37.670  35.130  1.00  0.00           C
ATOM    105  HE1 LYS A 590      31.280  38.020  34.730  1.00  0.00           H
ATOM    106  HE2 LYS A 590      30.090  38.270  36.040  1.00  0.00           H
ATOM    107  NZ  LYS A 590      29.310  37.990  34.080  1.00  0.00           N
ATOM    108  HZ1 LYS A 590      29.650  37.650  33.160  1.00  0.00           H
ATOM    109  HZ2 LYS A 590      29.350  39.030  33.970  1.00  0.00           H
ATOM    110  HZ3 LYS A 590      28.310  37.740  34.260  1.00  0.00           H
ATOM    111  C   LYS A 590      35.180  36.120  37.130  1.00  0.00           C
ATOM    112  O   LYS A 590      35.720  35.130  36.610  1.00  0.00           O
ATOM    113  N   ARG A 591      35.820  37.380  37.200  1.00  0.00           N
ATOM    114  HN  ARG A 591      35.310  38.210  37.400  1.00  0.00           H
ATOM    115  CA  ARG A 591      37.280  37.500  36.820  1.00  0.00           C
ATOM    116  HA  ARG A 591      37.440  36.950  35.900  1.00  0.00           H
ATOM    117  CB  ARG A 591      37.670  38.960  36.690  1.00  0.00           C
ATOM    118  HB1 ARG A 591      38.750  39.190  36.580  1.00  0.00           H
ATOM    119  HB2 ARG A 591      37.280  39.630  37.490  1.00  0.00           H
ATOM    120  CG  ARG A 591      37.040  39.600  35.370  1.00  0.00           C
ATOM    121  HG1 ARG A 591      35.990  39.270  35.240  1.00  0.00           H
ATOM    122  HG2 ARG A 591      37.670  39.370  34.490  1.00  0.00           H
ATOM    123  CD  ARG A 591      37.020  41.150  35.560  1.00  0.00           C
ATOM    124  HD1 ARG A 591      38.030  41.510  35.850  1.00  0.00           H
ATOM    125  HD2 ARG A 591      36.290  41.510  36.320  1.00  0.00           H
ATOM    126  NE  ARG A 591      36.680  41.750  34.190  1.00  0.00           N
ATOM    127  HE  ARG A 591      36.570  41.140  33.410  1.00  0.00           H
ATOM    128  CZ  ARG A 591      36.540  43.060  33.960  1.00  0.00           C
ATOM    129  NH1 ARG A 591      36.600  44.000  34.890  1.00  0.00           N
ATOM    130 HH11 ARG A 591      36.490  43.670  35.820  1.00  0.00           H
ATOM    131 HH12 ARG A 591      36.100  44.820  34.590  1.00  0.00           H
ATOM    132  NH2 ARG A 591      36.180  43.410  32.730  1.00  0.00           N
ATOM    133 HH21 ARG A 591      36.280  42.840  31.920  1.00  0.00           H
ATOM    134 HH22 ARG A 591      35.930  44.370  32.660  1.00  0.00           H
ATOM    135  C   ARG A 591      38.170  36.710  37.700  1.00  0.00           C
ATOM    136  O   ARG A 591      39.160  36.120  37.300  1.00  0.00           O
ATOM    137  N   LYS A 592      37.910  36.680  39.050  1.00  0.00           N
ATOM    138  HN  LYS A 592      37.130  37.160  39.440  1.00  0.00           H
ATOM    139  CA  LYS A 592      38.730  35.920  40.000  1.00  0.00           C
ATOM    140  HA  LYS A 592      39.760  36.080  39.710  1.00  0.00           H
ATOM    141  CB  LYS A 592      38.630  36.400  41.430  1.00  0.00           C
ATOM    142  HB1 LYS A 592      39.220  35.820  42.170  1.00  0.00           H
ATOM    143  HB2 LYS A 592      37.580  36.310  41.780  1.00  0.00           H
ATOM    144  CG  LYS A 592      38.870  37.880  41.840  1.00  0.00           C
ATOM    145  HG1 LYS A 592      38.860  38.050  42.940  1.00  0.00           H
ATOM    146  HG2 LYS A 592      37.980  38.460  41.520  1.00  0.00           H
ATOM    147  CD  LYS A 592      40.200  38.550  41.240  1.00  0.00           C
ATOM    148  HD1 LYS A 592      40.290  39.600  41.600  1.00  0.00           H
ATOM    149  HD2 LYS A 592      40.090  38.740  40.150  1.00  0.00           H
ATOM    150  CE  LYS A 592      41.520  37.810  41.470  1.00  0.00           C
ATOM    151  HE1 LYS A 592      41.390  36.720  41.320  1.00  0.00           H
ATOM    152  HE2 LYS A 592      42.000  38.010  42.440  1.00  0.00           H
ATOM    153  NZ  LYS A 592      42.430  38.350  40.390  1.00  0.00           N
ATOM    154  HZ1 LYS A 592      43.420  38.050  40.510  1.00  0.00           H
ATOM    155  HZ2 LYS A 592      42.430  39.390  40.440  1.00  0.00           H
ATOM    156  HZ3 LYS A 592      42.140  38.020  39.440  1.00  0.00           H
ATOM    157  C   LYS A 592      38.580  34.430  39.940  1.00  0.00           C
ATOM    158  O   LYS A 592      39.530  33.680  40.100  1.00  0.00           O
ATOM    159  N   ALA A 593      37.420  33.960  39.540  1.00  0.00           N
ATOM    160  HN  ALA A 593      36.730  34.620  39.270  1.00  0.00           H
ATOM    161  CA  ALA A 593      37.170  32.480  39.610  1.00  0.00           C
ATOM    162  HA  ALA A 593      37.300  32.080  40.600  1.00  0.00           H
ATOM    163  CB  ALA A 593      35.700  32.110  39.230  1.00  0.00           C
ATOM    164  HB1 ALA A 593      35.470  31.030  39.120  1.00  0.00           H
ATOM    165  HB2 ALA A 593      35.380  32.680  38.330  1.00  0.00           H
ATOM    166  HB3 ALA A 593      35.090  32.570  40.040  1.00  0.00           H
ATOM    167  C   ALA A 593      38.170  31.610  38.850  1.00  0.00           C
ATOM    168  O   ALA A 593      38.730  30.730  39.440  1.00  0.00           O
ATOM    169  N   PRO A 594      38.500  31.890  37.560  1.00  0.00           N
ATOM    170  CD  PRO A 594      37.820  32.830  36.700  1.00  0.00           C
ATOM    171  HD1 PRO A 594      38.040  33.870  37.030  1.00  0.00           H
ATOM    172  HD2 PRO A 594      36.710  32.880  36.710  1.00  0.00           H
ATOM    173  CA  PRO A 594      39.120  30.850  36.780  1.00  0.00           C
ATOM    174  HA  PRO A 594      38.840  29.880  37.140  1.00  0.00           H
ATOM    175  CB  PRO A 594      38.690  31.080  35.360  1.00  0.00           C
ATOM    176  HB1 PRO A 594      37.760  30.500  35.220  1.00  0.00           H
ATOM    177  HB2 PRO A 594      39.410  30.660  34.630  1.00  0.00           H
ATOM    178  CG  PRO A 594      38.270  32.540  35.250  1.00  0.00           C
ATOM    179  HG1 PRO A 594      39.140  33.180  34.980  1.00  0.00           H
ATOM    180  HG2 PRO A 594      37.340  32.640  34.650  1.00  0.00           H
ATOM    181  C   PRO A 594      40.600  31.020  36.960  1.00  0.00           C
ATOM    182  O   PRO A 594      41.410  30.320  36.380  1.00  0.00           O
ATOM    183  N   PHE A 595      41.110  32.140  37.620  1.00  0.00           N
ATOM    184  HN  PHE A 595      40.520  32.890  37.910  1.00  0.00           H
ATOM    185  CA  PHE A 595      42.490  32.320  37.870  1.00  0.00           C
ATOM    186  HA  PHE A 595      43.070  31.550  37.400  1.00  0.00           H
ATOM    187  CB  PHE A 595      43.140  33.620  37.380  1.00  0.00           C
ATOM    188  HB1 PHE A 595      44.240  33.580  37.430  1.00  0.00           H
ATOM    189  HB2 PHE A 595      42.740  34.490  37.950  1.00  0.00           H
ATOM    190  CG  PHE A 595      42.770  33.800  35.950  1.00  0.00           C
ATOM    191  CD1 PHE A 595      41.630  34.430  35.570  1.00  0.00           C
ATOM    192  HD1 PHE A 595      41.020  34.830  36.380  1.00  0.00           H
ATOM    193  CE1 PHE A 595      41.210  34.720  34.220  1.00  0.00           C
ATOM    194  HE1 PHE A 595      40.340  35.350  34.080  1.00  0.00           H
ATOM    195  CZ  PHE A 595      42.070  34.240  33.220  1.00  0.00           C
ATOM    196  HZ  PHE A 595      41.970  34.580  32.200  1.00  0.00           H
ATOM    197  CD2 PHE A 595      43.480  33.200  34.910  1.00  0.00           C
ATOM    198  HD2 PHE A 595      44.390  32.680  35.190  1.00  0.00           H
ATOM    199  CE2 PHE A 595      43.190  33.470  33.570  1.00  0.00           C
ATOM    200  HE2 PHE A 595      43.850  33.130  32.800  1.00  0.00           H
ATOM    201  C   PHE A 595      42.700  32.160  39.410  1.00  0.00           C
ATOM    202  O   PHE A 595      43.760  32.410  39.960  1.00  0.00           O
ATOM    203  N   PHE A 596      41.650  31.760  40.130  1.00  0.00           N
ATOM    204  HN  PHE A 596      40.750  31.630  39.700  1.00  0.00           H
ATOM    205  CA  PHE A 596      41.710  31.560  41.600  1.00  0.00           C
ATOM    206  HA  PHE A 596      41.970  32.530  41.990  1.00  0.00           H
ATOM    207  CB  PHE A 596      40.360  31.140  42.160  1.00  0.00           C
ATOM    208  HB1 PHE A 596      40.020  30.210  41.650  1.00  0.00           H
ATOM    209  HB2 PHE A 596      39.560  31.860  41.870  1.00  0.00           H
ATOM    210  CG  PHE A 596      40.180  31.010  43.620  1.00  0.00           C
ATOM    211  CD1 PHE A 596      40.940  31.690  44.570  1.00  0.00           C
ATOM    212  HD1 PHE A 596      41.690  32.420  44.320  1.00  0.00           H
ATOM    213  CE1 PHE A 596      40.590  31.690  45.930  1.00  0.00           C
ATOM    214  HE1 PHE A 596      41.250  32.170  46.630  1.00  0.00           H
ATOM    215  CZ  PHE A 596      39.550  30.930  46.390  1.00  0.00           C
ATOM    216  HZ  PHE A 596      39.290  31.000  47.430  1.00  0.00           H
ATOM    217  CD2 PHE A 596      39.140  30.230  44.110  1.00  0.00           C
ATOM    218  HD2 PHE A 596      38.490  29.660  43.460  1.00  0.00           H
ATOM    219  CE2 PHE A 596      38.750  30.310  45.470  1.00  0.00           C
ATOM    220  HE2 PHE A 596      38.010  29.610  45.830  1.00  0.00           H
ATOM    221  C   PHE A 596      42.820  30.680  42.060  1.00  0.00           C
ATOM    222  O   PHE A 596      43.670  30.990  42.900  1.00  0.00           O
ATOM    223  N   LEU A 597      42.740  29.450  41.550  1.00  0.00           N
ATOM    224  HN  LEU A 597      41.960  29.280  40.960  1.00  0.00           H
ATOM    225  CA  LEU A 597      43.620  28.330  41.720  1.00  0.00           C
ATOM    226  HA  LEU A 597      43.740  28.090  42.760  1.00  0.00           H
ATOM    227  CB  LEU A 597      43.120  27.090  40.970  1.00  0.00           C
ATOM    228  HB1 LEU A 597      42.960  27.280  39.890  1.00  0.00           H
ATOM    229  HB2 LEU A 597      42.140  26.940  41.470  1.00  0.00           H
ATOM    230  CG  LEU A 597      43.960  25.790  41.190  1.00  0.00           C
ATOM    231  HG  LEU A 597      45.020  26.070  41.070  1.00  0.00           H
ATOM    232  CD1 LEU A 597      43.720  25.150  42.600  1.00  0.00           C
ATOM    233 HD11 LEU A 597      43.650  26.030  43.280  1.00  0.00           H
ATOM    234 HD12 LEU A 597      44.480  24.380  42.810  1.00  0.00           H
ATOM    235 HD13 LEU A 597      42.780  24.570  42.580  1.00  0.00           H
ATOM    236  CD2 LEU A 597      43.700  24.810  40.010  1.00  0.00           C
ATOM    237 HD21 LEU A 597      43.920  25.180  38.990  1.00  0.00           H
ATOM    238 HD22 LEU A 597      42.600  24.680  40.050  1.00  0.00           H
ATOM    239 HD23 LEU A 597      44.100  23.780  40.110  1.00  0.00           H
ATOM    240  C   LEU A 597      45.020  28.750  41.250  1.00  0.00           C
ATOM    241  O   LEU A 597      46.080  28.420  41.780  1.00  0.00           O
ATOM    242  N   SER A 598      45.060  29.470  40.180  1.00  0.00           N
ATOM    243  HN  SER A 598      44.290  29.760  39.620  1.00  0.00           H
ATOM    244  CA  SER A 598      46.350  29.850  39.540  1.00  0.00           C
ATOM    245  HA  SER A 598      46.960  28.970  39.480  1.00  0.00           H
ATOM    246  CB  SER A 598      46.160  30.460  38.160  1.00  0.00           C
ATOM    247  HB1 SER A 598      47.150  30.740  37.730  1.00  0.00           H
ATOM    248  HB2 SER A 598      45.480  31.320  38.040  1.00  0.00           H
ATOM    249  OG  SER A 598      45.810  29.340  37.290  1.00  0.00           O
ATOM    250  HG1 SER A 598      44.910  29.040  37.480  1.00  0.00           H
ATOM    251  C   SER A 598      47.240  30.890  40.280  1.00  0.00           C
ATOM    252  O   SER A 598      48.450  30.630  40.370  1.00  0.00           O
ATOM    253  N   ASP A 599      46.700  31.880  41.010  1.00  0.00           N
ATOM    254  HN  ASP A 599      45.760  32.180  40.900  1.00  0.00           H
ATOM    255  CA  ASP A 599      47.530  32.530  42.040  1.00  0.00           C
ATOM    256  HA  ASP A 599      48.280  33.150  41.550  1.00  0.00           H
ATOM    257  CB  ASP A 599      46.640  33.430  42.930  1.00  0.00           C
ATOM    258  HB1 ASP A 599      47.290  33.760  43.760  1.00  0.00           H
ATOM    259  HB2 ASP A 599      45.850  32.810  43.420  1.00  0.00           H
ATOM    260  CG  ASP A 599      45.990  34.650  42.220  1.00  0.00           C
ATOM    261  OD1 ASP A 599      45.930  34.690  40.980  1.00  0.00           O
ATOM    262  OD2 ASP A 599      45.410  35.560  42.960  1.00  0.00           O
ATOM    263  C   ASP A 599      48.220  31.540  42.930  1.00  0.00           C
ATOM    264  O   ASP A 599      49.420  31.690  43.110  1.00  0.00           O
ATOM    265  N   PHE A 600      47.530  30.560  43.490  1.00  0.00           N
ATOM    266  HN  PHE A 600      46.540  30.520  43.330  1.00  0.00           H
ATOM    267  CA  PHE A 600      48.200  29.600  44.340  1.00  0.00           C
ATOM    268  HA  PHE A 600      48.820  30.120  45.050  1.00  0.00           H
ATOM    269  CB  PHE A 600      47.210  28.690  45.110  1.00  0.00           C
ATOM    270  HB1 PHE A 600      47.670  28.130  45.940  1.00  0.00           H
ATOM    271  HB2 PHE A 600      46.790  27.890  44.460  1.00  0.00           H
ATOM    272  CG  PHE A 600      46.050  29.480  45.790  1.00  0.00           C
ATOM    273  CD1 PHE A 600      46.410  30.210  46.940  1.00  0.00           C
ATOM    274  HD1 PHE A 600      47.470  30.300  47.140  1.00  0.00           H
ATOM    275  CE1 PHE A 600      45.380  30.700  47.790  1.00  0.00           C
ATOM    276  HE1 PHE A 600      45.580  31.250  48.700  1.00  0.00           H
ATOM    277  CZ  PHE A 600      44.000  30.400  47.450  1.00  0.00           C
ATOM    278  HZ  PHE A 600      43.240  30.770  48.120  1.00  0.00           H
ATOM    279  CD2 PHE A 600      44.720  29.200  45.490  1.00  0.00           C
ATOM    280  HD2 PHE A 600      44.490  28.740  44.540  1.00  0.00           H
ATOM    281  CE2 PHE A 600      43.720  29.740  46.290  1.00  0.00           C
ATOM    282  HE2 PHE A 600      42.710  29.700  45.900  1.00  0.00           H
ATOM    283  C   PHE A 600      49.150  28.570  43.680  1.00  0.00           C
ATOM    284  O   PHE A 600      50.070  27.970  44.340  1.00  0.00           O
ATOM    285  N   LYS A 601      49.040  28.330  42.420  1.00  0.00           N
ATOM    286  HN  LYS A 601      48.280  28.800  41.970  1.00  0.00           H
ATOM    287  CA  LYS A 601      50.000  27.510  41.590  1.00  0.00           C
ATOM    288  HA  LYS A 601      50.250  26.710  42.260  1.00  0.00           H
ATOM    289  CB  LYS A 601      49.310  27.080  40.230  1.00  0.00           C
ATOM    290  HB1 LYS A 601      50.130  26.700  39.570  1.00  0.00           H
ATOM    291  HB2 LYS A 601      48.940  27.990  39.700  1.00  0.00           H
ATOM    292  CG  LYS A 601      48.250  26.000  40.440  1.00  0.00           C
ATOM    293  HG1 LYS A 601      47.490  26.360  41.160  1.00  0.00           H
ATOM    294  HG2 LYS A 601      48.680  25.140  40.990  1.00  0.00           H
ATOM    295  CD  LYS A 601      47.560  25.510  39.140  1.00  0.00           C
ATOM    296  HD1 LYS A 601      47.190  26.370  38.540  1.00  0.00           H
ATOM    297  HD2 LYS A 601      46.630  24.980  39.450  1.00  0.00           H
ATOM    298  CE  LYS A 601      48.510  24.640  38.380  1.00  0.00           C
ATOM    299  HE1 LYS A 601      48.520  23.570  38.650  1.00  0.00           H
ATOM    300  HE2 LYS A 601      49.540  25.050  38.500  1.00  0.00           H
ATOM    301  NZ  LYS A 601      48.330  24.640  36.830  1.00  0.00           N
ATOM    302  HZ1 LYS A 601      47.490  24.070  36.560  1.00  0.00           H
ATOM    303  HZ2 LYS A 601      49.220  24.320  36.420  1.00  0.00           H
ATOM    304  HZ3 LYS A 601      48.210  25.640  36.610  1.00  0.00           H
ATOM    305  C   LYS A 601      51.250  28.190  41.240  1.00  0.00           C
ATOM    306  O   LYS A 601      52.280  27.560  41.090  1.00  0.00           O
ATOM    307  N   ASP A 602      51.200  29.500  41.240  1.00  0.00           N
ATOM    308  HN  ASP A 602      50.290  29.910  41.280  1.00  0.00           H
ATOM    309  CA  ASP A 602      52.300  30.380  41.080  1.00  0.00           C
ATOM    310  HA  ASP A 602      53.070  29.860  40.500  1.00  0.00           H
ATOM    311  CB  ASP A 602      51.740  31.670  40.360  1.00  0.00           C
ATOM    312  HB1 ASP A 602      52.250  32.610  40.670  1.00  0.00           H
ATOM    313  HB2 ASP A 602      50.670  31.820  40.610  1.00  0.00           H
ATOM    314  CG  ASP A 602      51.830  31.610  38.850  1.00  0.00           C
ATOM    315  OD1 ASP A 602      52.080  30.540  38.260  1.00  0.00           O
ATOM    316  OD2 ASP A 602      51.700  32.670  38.170  1.00  0.00           O
ATOM    317  C   ASP A 602      52.850  30.830  42.410  1.00  0.00           C
ATOM    318  O   ASP A 602      53.960  31.370  42.480  1.00  0.00           O
ATOM    319  N   ALA A 603      52.330  30.390  43.590  1.00  0.00           N
ATOM    320  HN  ALA A 603      51.390  30.050  43.640  1.00  0.00           H
ATOM    321  CA  ALA A 603      53.000  30.620  44.880  1.00  0.00           C
ATOM    322  HA  ALA A 603      53.580  31.520  44.870  1.00  0.00           H
ATOM    323  CB  ALA A 603      51.840  30.510  45.960  1.00  0.00           C
ATOM    324  HB1 ALA A 603      52.330  30.600  46.960  1.00  0.00           H
ATOM    325  HB2 ALA A 603      51.240  29.580  45.920  1.00  0.00           H
ATOM    326  HB3 ALA A 603      51.080  31.310  45.930  1.00  0.00           H
ATOM    327  C   ALA A 603      54.020  29.560  45.100  1.00  0.00           C
ATOM    328  O   ALA A 603      54.910  29.730  45.930  1.00  0.00           O
ATOM    329  N   LEU A 604      54.060  28.570  44.250  1.00  0.00           N
ATOM    330  HN  LEU A 604      53.320  28.500  43.580  1.00  0.00           H
ATOM    331  CA  LEU A 604      55.040  27.510  44.110  1.00  0.00           C
ATOM    332  HA  LEU A 604      55.440  27.210  45.070  1.00  0.00           H
ATOM    333  CB  LEU A 604      54.500  26.250  43.470  1.00  0.00           C
ATOM    334  HB1 LEU A 604      55.220  25.450  43.230  1.00  0.00           H
ATOM    335  HB2 LEU A 604      54.030  26.530  42.500  1.00  0.00           H
ATOM    336  CG  LEU A 604      53.390  25.440  44.260  1.00  0.00           C
ATOM    337  HG  LEU A 604      52.530  26.120  44.470  1.00  0.00           H
ATOM    338  CD1 LEU A 604      52.840  24.280  43.360  1.00  0.00           C
ATOM    339 HD11 LEU A 604      52.130  23.600  43.860  1.00  0.00           H
ATOM    340 HD12 LEU A 604      53.670  23.650  42.930  1.00  0.00           H
ATOM    341 HD13 LEU A 604      52.310  24.750  42.510  1.00  0.00           H
ATOM    342  CD2 LEU A 604      53.830  24.870  45.620  1.00  0.00           C
ATOM    343 HD21 LEU A 604      52.920  24.350  45.970  1.00  0.00           H
ATOM    344 HD22 LEU A 604      54.140  25.610  46.380  1.00  0.00           H
ATOM    345 HD23 LEU A 604      54.530  24.000  45.550  1.00  0.00           H
ATOM    346  C   LEU A 604      56.270  27.930  43.370  1.00  0.00           C
ATOM    347  O   LEU A 604      57.270  27.200  43.310  1.00  0.00           O
ATOM    348  N   SER A 605      56.350  29.140  42.700  1.00  0.00           N
ATOM    349  HN  SER A 605      55.590  29.780  42.720  1.00  0.00           H
ATOM    350  CA  SER A 605      57.590  29.580  42.040  1.00  0.00           C
ATOM    351  HA  SER A 605      58.410  29.010  42.430  1.00  0.00           H
ATOM    352  CB  SER A 605      57.520  29.460  40.460  1.00  0.00           C
ATOM    353  HB1 SER A 605      56.590  29.920  40.060  1.00  0.00           H
ATOM    354  HB2 SER A 605      57.440  28.380  40.210  1.00  0.00           H
ATOM    355  OG  SER A 605      58.660  29.900  39.850  1.00  0.00           O
ATOM    356  HG1 SER A 605      59.330  29.290  40.180  1.00  0.00           H
ATOM    357  C   SER A 605      58.010  30.870  42.450  1.00  0.00           C
ATOM    358  O   SER A 605      57.360  31.880  42.190  1.00  0.00           O
ATOM    359  N   LEU A 606      59.270  31.010  43.130  1.00  0.00           N
ATOM    360  HN  LEU A 606      59.760  30.170  43.370  1.00  0.00           H
ATOM    361  CA  LEU A 606      59.900  32.180  43.640  1.00  0.00           C
ATOM    362  HA  LEU A 606      60.720  31.840  44.260  1.00  0.00           H
ATOM    363  CB  LEU A 606      60.410  33.080  42.470  1.00  0.00           C
ATOM    364  HB1 LEU A 606      60.980  33.950  42.870  1.00  0.00           H
ATOM    365  HB2 LEU A 606      59.530  33.450  41.900  1.00  0.00           H
ATOM    366  CG  LEU A 606      61.250  32.360  41.340  1.00  0.00           C
ATOM    367  HG  LEU A 606      60.680  31.540  40.880  1.00  0.00           H
ATOM    368  CD1 LEU A 606      61.570  33.360  40.200  1.00  0.00           C
ATOM    369 HD11 LEU A 606      62.120  34.280  40.530  1.00  0.00           H
ATOM    370 HD12 LEU A 606      60.650  33.720  39.690  1.00  0.00           H
ATOM    371 HD13 LEU A 606      62.280  32.890  39.490  1.00  0.00           H
ATOM    372  CD2 LEU A 606      62.570  31.760  41.850  1.00  0.00           C
ATOM    373 HD21 LEU A 606      63.300  32.520  42.160  1.00  0.00           H
ATOM    374 HD22 LEU A 606      62.980  30.940  41.210  1.00  0.00           H
ATOM    375 HD23 LEU A 606      62.340  31.150  42.750  1.00  0.00           H
ATOM    376  C   LEU A 606      58.980  33.050  44.630  1.00  0.00           C
ATOM    377  O   LEU A 606      57.790  32.850  44.840  1.00  0.00           O
ATOM    378  N   GLN A 607      59.620  33.990  45.280  1.00  0.00           N
ATOM    379  HN  GLN A 607      60.580  33.930  45.020  1.00  0.00           H
ATOM    380  CA  GLN A 607      59.010  35.130  45.870  1.00  0.00           C
ATOM    381  HA  GLN A 607      59.860  35.760  46.080  1.00  0.00           H
ATOM    382  CB  GLN A 607      58.030  35.990  44.970  1.00  0.00           C
ATOM    383  HB1 GLN A 607      57.720  36.870  45.560  1.00  0.00           H
ATOM    384  HB2 GLN A 607      57.050  35.490  44.810  1.00  0.00           H
ATOM    385  CG  GLN A 607      58.560  36.450  43.570  1.00  0.00           C
ATOM    386  HG1 GLN A 607      57.860  37.240  43.200  1.00  0.00           H
ATOM    387  HG2 GLN A 607      58.600  35.500  43.000  1.00  0.00           H
ATOM    388  CD  GLN A 607      59.960  36.980  43.550  1.00  0.00           C
ATOM    389  OE1 GLN A 607      60.790  36.530  42.700  1.00  0.00           O
ATOM    390  NE2 GLN A 607      60.270  38.020  44.410  1.00  0.00           N
ATOM    391 HE21 GLN A 607      59.660  38.340  45.130  1.00  0.00           H
ATOM    392 HE22 GLN A 607      61.160  38.480  44.370  1.00  0.00           H
ATOM    393  C   GLN A 607      58.400  34.840  47.300  1.00  0.00           C
ATOM    394  O   GLN A 607      58.620  35.620  48.240  1.00  0.00           O
ATOM    395  N   CYS A 608      57.710  33.750  47.380  1.00  0.00           N
ATOM    396  HN  CYS A 608      57.600  33.190  46.560  1.00  0.00           H
ATOM    397  CA  CYS A 608      56.720  33.520  48.420  1.00  0.00           C
ATOM    398  HA  CYS A 608      55.990  34.320  48.350  1.00  0.00           H
ATOM    399  CB  CYS A 608      55.970  32.220  48.070  1.00  0.00           C
ATOM    400  HB1 CYS A 608      56.670  31.370  48.190  1.00  0.00           H
ATOM    401  HB2 CYS A 608      55.740  32.120  46.990  1.00  0.00           H
ATOM    402  SG  CYS A 608      54.490  31.850  49.180  1.00  0.00           S
ATOM    403  HG1 CYS A 608      53.770  32.480  48.260  1.00  0.00           H
ATOM    404  C   CYS A 608      57.280  33.530  49.890  1.00  0.00           C
ATOM    405  O   CYS A 608      56.850  34.240  50.800  1.00  0.00           O
ATOM    406  N   LEU A 609      58.380  32.790  50.120  1.00  0.00           N
ATOM    407  HN  LEU A 609      58.780  32.200  49.420  1.00  0.00           H
ATOM    408  CA  LEU A 609      58.830  32.570  51.530  1.00  0.00           C
ATOM    409  HA  LEU A 609      58.050  32.490  52.260  1.00  0.00           H
ATOM    410  CB  LEU A 609      59.740  31.320  51.500  1.00  0.00           C
ATOM    411  HB1 LEU A 609      60.180  31.170  52.510  1.00  0.00           H
ATOM    412  HB2 LEU A 609      60.470  31.460  50.670  1.00  0.00           H
ATOM    413  CG  LEU A 609      58.910  30.000  51.200  1.00  0.00           C
ATOM    414  HG  LEU A 609      58.430  30.110  50.200  1.00  0.00           H
ATOM    415  CD1 LEU A 609      59.880  28.830  51.110  1.00  0.00           C
ATOM    416 HD11 LEU A 609      60.310  28.590  52.100  1.00  0.00           H
ATOM    417 HD12 LEU A 609      60.720  29.040  50.400  1.00  0.00           H
ATOM    418 HD13 LEU A 609      59.410  27.890  50.730  1.00  0.00           H
ATOM    419  CD2 LEU A 609      57.910  29.710  52.270  1.00  0.00           C
ATOM    420 HD21 LEU A 609      57.040  30.390  52.200  1.00  0.00           H
ATOM    421 HD22 LEU A 609      58.340  29.860  53.290  1.00  0.00           H
ATOM    422 HD23 LEU A 609      57.440  28.700  52.220  1.00  0.00           H
ATOM    423  C   LEU A 609      59.770  33.750  52.070  1.00  0.00           C
ATOM    424  O   LEU A 609      59.750  34.210  53.170  1.00  0.00           O
ATOM    425  N   ALA A 610      60.350  34.400  51.080  1.00  0.00           N
ATOM    426  HN  ALA A 610      60.320  34.010  50.160  1.00  0.00           H
ATOM    427  CA  ALA A 610      61.120  35.670  51.250  1.00  0.00           C
ATOM    428  HA  ALA A 610      61.750  35.580  52.140  1.00  0.00           H
ATOM    429  CB  ALA A 610      62.030  35.800  50.090  1.00  0.00           C
ATOM    430  HB1 ALA A 610      62.800  36.590  50.170  1.00  0.00           H
ATOM    431  HB2 ALA A 610      61.410  35.940  49.170  1.00  0.00           H
ATOM    432  HB3 ALA A 610      62.510  34.840  49.800  1.00  0.00           H
ATOM    433  C   ALA A 610      60.290  36.900  51.550  1.00  0.00           C
ATOM    434  O   ALA A 610      60.590  37.730  52.450  1.00  0.00           O
ATOM    435  N   SER A 611      59.170  36.960  50.840  1.00  0.00           N
ATOM    436  HN  SER A 611      59.090  36.280  50.120  1.00  0.00           H
ATOM    437  CA  SER A 611      58.000  37.910  51.070  1.00  0.00           C
ATOM    438  HA  SER A 611      58.560  38.830  51.200  1.00  0.00           H
ATOM    439  CB  SER A 611      56.970  38.030  49.930  1.00  0.00           C
ATOM    440  HB1 SER A 611      56.650  36.980  49.700  1.00  0.00           H
ATOM    441  HB2 SER A 611      57.440  38.460  49.030  1.00  0.00           H
ATOM    442  OG  SER A 611      55.720  38.820  50.140  1.00  0.00           O
ATOM    443  HG1 SER A 611      55.860  39.700  49.810  1.00  0.00           H
ATOM    444  C   SER A 611      57.200  37.700  52.330  1.00  0.00           C
ATOM    445  O   SER A 611      56.950  38.580  53.070  1.00  0.00           O
ATOM    446  N   ILE A 612      56.990  36.470  52.700  1.00  0.00           N
ATOM    447  HN  ILE A 612      57.210  35.760  52.020  1.00  0.00           H
ATOM    448  CA  ILE A 612      56.340  36.100  53.930  1.00  0.00           C
ATOM    449  HA  ILE A 612      55.480  36.750  53.910  1.00  0.00           H
ATOM    450  CB  ILE A 612      55.980  34.630  54.170  1.00  0.00           C
ATOM    451  HB  ILE A 612      56.860  33.960  53.950  1.00  0.00           H
ATOM    452  CG2 ILE A 612      55.500  34.430  55.610  1.00  0.00           C
ATOM    453 HG21 ILE A 612      54.890  35.270  56.000  1.00  0.00           H
ATOM    454 HG22 ILE A 612      56.280  34.390  56.410  1.00  0.00           H
ATOM    455 HG23 ILE A 612      55.170  33.380  55.760  1.00  0.00           H
ATOM    456  CG1 ILE A 612      54.880  34.260  53.130  1.00  0.00           C
ATOM    457 HG11 ILE A 612      54.970  34.760  52.140  1.00  0.00           H
ATOM    458 HG12 ILE A 612      53.900  34.630  53.490  1.00  0.00           H
ATOM    459  CD  ILE A 612      54.580  32.750  52.980  1.00  0.00           C
ATOM    460  HD1 ILE A 612      54.310  32.160  53.880  1.00  0.00           H
ATOM    461  HD2 ILE A 612      55.440  32.210  52.520  1.00  0.00           H
ATOM    462  HD3 ILE A 612      53.810  32.650  52.200  1.00  0.00           H
ATOM    463  C   ILE A 612      57.120  36.640  55.190  1.00  0.00           C
ATOM    464  O   ILE A 612      56.670  37.450  55.930  1.00  0.00           O
ATOM    465  N   LEU A 613      58.370  36.230  55.200  1.00  0.00           N
ATOM    466  HN  LEU A 613      58.760  35.490  54.650  1.00  0.00           H
ATOM    467  CA  LEU A 613      59.220  36.680  56.250  1.00  0.00           C
ATOM    468  HA  LEU A 613      58.620  36.500  57.140  1.00  0.00           H
ATOM    469  CB  LEU A 613      60.540  35.820  56.340  1.00  0.00           C
ATOM    470  HB1 LEU A 613      61.170  36.220  57.140  1.00  0.00           H
ATOM    471  HB2 LEU A 613      61.040  35.980  55.350  1.00  0.00           H
ATOM    472  CG  LEU A 613      60.280  34.320  56.550  1.00  0.00           C
ATOM    473  HG  LEU A 613      59.660  33.870  55.750  1.00  0.00           H
ATOM    474  CD1 LEU A 613      61.670  33.730  56.660  1.00  0.00           C
ATOM    475 HD11 LEU A 613      62.060  33.740  55.610  1.00  0.00           H
ATOM    476 HD12 LEU A 613      61.550  32.650  56.900  1.00  0.00           H
ATOM    477 HD13 LEU A 613      62.260  34.270  57.420  1.00  0.00           H
ATOM    478  CD2 LEU A 613      59.520  33.970  57.900  1.00  0.00           C
ATOM    479 HD21 LEU A 613      58.570  34.510  57.990  1.00  0.00           H
ATOM    480 HD22 LEU A 613      60.250  34.200  58.710  1.00  0.00           H
ATOM    481 HD23 LEU A 613      59.220  32.920  57.700  1.00  0.00           H
ATOM    482  C   LEU A 613      59.530  38.090  56.400  1.00  0.00           C
ATOM    483  O   LEU A 613      59.330  38.700  57.450  1.00  0.00           O
ATOM    484  N   PHE A 614      59.830  38.750  55.250  1.00  0.00           N
ATOM    485  HN  PHE A 614      59.950  38.270  54.380  1.00  0.00           H
ATOM    486  CA  PHE A 614      59.880  40.230  55.190  1.00  0.00           C
ATOM    487  HA  PHE A 614      60.660  40.520  55.870  1.00  0.00           H
ATOM    488  CB  PHE A 614      60.360  40.630  53.770  1.00  0.00           C
ATOM    489  HB1 PHE A 614      59.950  39.940  53.010  1.00  0.00           H
ATOM    490  HB2 PHE A 614      61.450  40.410  53.710  1.00  0.00           H
ATOM    491  CG  PHE A 614      60.190  42.050  53.270  1.00  0.00           C
ATOM    492  CD1 PHE A 614      60.690  43.060  54.110  1.00  0.00           C
ATOM    493  HD1 PHE A 614      61.020  42.930  55.130  1.00  0.00           H
ATOM    494  CE1 PHE A 614      60.630  44.400  53.750  1.00  0.00           C
ATOM    495  HE1 PHE A 614      60.910  45.180  54.430  1.00  0.00           H
ATOM    496  CZ  PHE A 614      60.140  44.660  52.430  1.00  0.00           C
ATOM    497  HZ  PHE A 614      60.220  45.690  52.110  1.00  0.00           H
ATOM    498  CD2 PHE A 614      59.620  42.330  52.020  1.00  0.00           C
ATOM    499  HD2 PHE A 614      59.160  41.600  51.390  1.00  0.00           H
ATOM    500  CE2 PHE A 614      59.600  43.670  51.600  1.00  0.00           C
ATOM    501  HE2 PHE A 614      59.240  44.020  50.650  1.00  0.00           H
ATOM    502  C   PHE A 614      58.670  40.930  55.710  1.00  0.00           C
ATOM    503  O   PHE A 614      58.780  41.830  56.590  1.00  0.00           O
ATOM    504  N   LEU A 615      57.410  40.520  55.400  1.00  0.00           N
ATOM    505  HN  LEU A 615      57.250  39.790  54.740  1.00  0.00           H
ATOM    506  CA  LEU A 615      56.260  41.390  55.560  1.00  0.00           C
ATOM    507  HA  LEU A 615      56.560  42.430  55.650  1.00  0.00           H
ATOM    508  CB  LEU A 615      55.420  41.310  54.240  1.00  0.00           C
ATOM    509  HB1 LEU A 615      55.040  40.270  54.130  1.00  0.00           H
ATOM    510  HB2 LEU A 615      56.130  41.450  53.390  1.00  0.00           H
ATOM    511  CG  LEU A 615      54.290  42.390  54.120  1.00  0.00           C
ATOM    512  HG  LEU A 615      53.520  42.070  54.860  1.00  0.00           H
ATOM    513  CD1 LEU A 615      54.700  43.860  54.310  1.00  0.00           C
ATOM    514 HD11 LEU A 615      55.100  43.980  55.350  1.00  0.00           H
ATOM    515 HD12 LEU A 615      53.900  44.570  54.040  1.00  0.00           H
ATOM    516 HD13 LEU A 615      55.540  44.010  53.590  1.00  0.00           H
ATOM    517  CD2 LEU A 615      53.710  42.260  52.750  1.00  0.00           C
ATOM    518 HD21 LEU A 615      53.120  43.140  52.420  1.00  0.00           H
ATOM    519 HD22 LEU A 615      53.170  41.280  52.680  1.00  0.00           H
ATOM    520 HD23 LEU A 615      54.490  42.060  51.990  1.00  0.00           H
ATOM    521  C   LEU A 615      55.450  40.990  56.820  1.00  0.00           C
ATOM    522  O   LEU A 615      54.640  41.780  57.310  1.00  0.00           O
ATOM    523  N   TYR A 616      55.760  39.840  57.440  1.00  0.00           N
ATOM    524  HN  TYR A 616      56.410  39.260  56.960  1.00  0.00           H
ATOM    525  CA  TYR A 616      55.490  39.420  58.780  1.00  0.00           C
ATOM    526  HA  TYR A 616      54.440  39.640  58.940  1.00  0.00           H
ATOM    527  CB  TYR A 616      55.730  37.930  58.960  1.00  0.00           C
ATOM    528  HB1 TYR A 616      56.820  37.760  58.760  1.00  0.00           H
ATOM    529  HB2 TYR A 616      55.130  37.310  58.260  1.00  0.00           H
ATOM    530  CG  TYR A 616      55.560  37.450  60.450  1.00  0.00           C
ATOM    531  CD1 TYR A 616      54.320  37.450  61.040  1.00  0.00           C
ATOM    532  HD1 TYR A 616      53.500  37.810  60.440  1.00  0.00           H
ATOM    533  CE1 TYR A 616      54.030  36.970  62.320  1.00  0.00           C
ATOM    534  HE1 TYR A 616      53.010  37.000  62.690  1.00  0.00           H
ATOM    535  CZ  TYR A 616      55.110  36.450  63.100  1.00  0.00           C
ATOM    536  OH  TYR A 616      54.880  35.910  64.310  1.00  0.00           O
ATOM    537  HH  TYR A 616      54.060  36.310  64.620  1.00  0.00           H
ATOM    538  CD2 TYR A 616      56.630  36.930  61.230  1.00  0.00           C
ATOM    539  HD2 TYR A 616      57.580  36.880  60.720  1.00  0.00           H
ATOM    540  CE2 TYR A 616      56.400  36.380  62.500  1.00  0.00           C
ATOM    541  HE2 TYR A 616      57.270  36.000  63.010  1.00  0.00           H
ATOM    542  C   TYR A 616      56.330  40.270  59.850  1.00  0.00           C
ATOM    543  O   TYR A 616      55.690  40.920  60.660  1.00  0.00           O
ATOM    544  N   CYS A 617      57.650  40.360  59.800  1.00  0.00           N
ATOM    545  HN  CYS A 617      58.240  39.890  59.150  1.00  0.00           H
ATOM    546  CA  CYS A 617      58.400  41.200  60.760  1.00  0.00           C
ATOM    547  HA  CYS A 617      58.180  40.810  61.740  1.00  0.00           H
ATOM    548  CB  CYS A 617      59.940  41.070  60.500  1.00  0.00           C
ATOM    549  HB1 CYS A 617      60.500  41.570  61.320  1.00  0.00           H
ATOM    550  HB2 CYS A 617      60.180  41.530  59.520  1.00  0.00           H
ATOM    551  SG  CYS A 617      60.360  39.300  60.440  1.00  0.00           S
ATOM    552  HG1 CYS A 617      59.850  39.030  59.250  1.00  0.00           H
ATOM    553  C   CYS A 617      57.960  42.720  60.800  1.00  0.00           C
ATOM    554  O   CYS A 617      57.720  43.310  61.830  1.00  0.00           O
ATOM    555  N   ALA A 618      57.870  43.300  59.560  1.00  0.00           N
ATOM    556  HN  ALA A 618      58.320  42.880  58.790  1.00  0.00           H
ATOM    557  CA  ALA A 618      57.370  44.630  59.280  1.00  0.00           C
ATOM    558  HA  ALA A 618      58.040  45.270  59.810  1.00  0.00           H
ATOM    559  CB  ALA A 618      57.470  44.750  57.740  1.00  0.00           C
ATOM    560  HB1 ALA A 618      58.390  44.450  57.220  1.00  0.00           H
ATOM    561  HB2 ALA A 618      57.420  45.850  57.550  1.00  0.00           H
ATOM    562  HB3 ALA A 618      56.590  44.220  57.310  1.00  0.00           H
ATOM    563  C   ALA A 618      55.900  44.860  59.760  1.00  0.00           C
ATOM    564  O   ALA A 618      55.640  45.750  60.500  1.00  0.00           O
ATOM    565  N   CYS A 619      54.900  43.940  59.430  1.00  0.00           N
ATOM    566  HN  CYS A 619      55.110  43.150  58.860  1.00  0.00           H
ATOM    567  CA  CYS A 619      53.520  44.130  59.820  1.00  0.00           C
ATOM    568  HA  CYS A 619      53.180  45.130  59.610  1.00  0.00           H
ATOM    569  CB  CYS A 619      52.570  43.290  58.910  1.00  0.00           C
ATOM    570  HB1 CYS A 619      52.740  42.210  59.110  1.00  0.00           H
ATOM    571  HB2 CYS A 619      52.930  43.380  57.870  1.00  0.00           H
ATOM    572  SG  CYS A 619      50.800  43.850  58.950  1.00  0.00           S
ATOM    573  HG1 CYS A 619      50.510  43.480  60.190  1.00  0.00           H
ATOM    574  C   CYS A 619      53.200  43.790  61.340  1.00  0.00           C
ATOM    575  O   CYS A 619      52.290  44.370  61.930  1.00  0.00           O
ATOM    576  N   MET A 620      53.990  42.860  61.940  1.00  0.00           N
ATOM    577  HN  MET A 620      54.770  42.500  61.430  1.00  0.00           H
ATOM    578  CA  MET A 620      54.010  42.710  63.390  1.00  0.00           C
ATOM    579  HA  MET A 620      53.010  42.400  63.650  1.00  0.00           H
ATOM    580  CB  MET A 620      55.030  41.650  63.830  1.00  0.00           C
ATOM    581  HB1 MET A 620      55.310  41.780  64.900  1.00  0.00           H
ATOM    582  HB2 MET A 620      55.980  41.650  63.250  1.00  0.00           H
ATOM    583  CG  MET A 620      54.580  40.190  63.690  1.00  0.00           C
ATOM    584  HG1 MET A 620      55.420  39.470  63.620  1.00  0.00           H
ATOM    585  HG2 MET A 620      54.180  40.030  62.670  1.00  0.00           H
ATOM    586  SD  MET A 620      53.470  39.590  64.900  1.00  0.00           S
ATOM    587  CE  MET A 620      54.580  39.310  66.220  1.00  0.00           C
ATOM    588  HE1 MET A 620      55.490  38.680  66.070  1.00  0.00           H
ATOM    589  HE2 MET A 620      53.990  38.770  67.000  1.00  0.00           H
ATOM    590  HE3 MET A 620      54.940  40.270  66.650  1.00  0.00           H
ATOM    591  C   MET A 620      54.270  43.960  64.290  1.00  0.00           C
ATOM    592  O   MET A 620      53.590  44.300  65.210  1.00  0.00           O
ATOM    593  N   SER A 621      55.370  44.740  63.970  1.00  0.00           N
ATOM    594  HN  SER A 621      55.970  44.570  63.190  1.00  0.00           H
ATOM    595  CA  SER A 621      55.920  45.870  64.830  1.00  0.00           C
ATOM    596  HA  SER A 621      56.100  45.450  65.810  1.00  0.00           H
ATOM    597  CB  SER A 621      57.240  46.400  64.230  1.00  0.00           C
ATOM    598  HB1 SER A 621      57.180  46.640  63.150  1.00  0.00           H
ATOM    599  HB2 SER A 621      57.870  45.480  64.250  1.00  0.00           H
ATOM    600  OG  SER A 621      57.780  47.510  64.940  1.00  0.00           O
ATOM    601  HG1 SER A 621      57.210  48.290  64.920  1.00  0.00           H
ATOM    602  C   SER A 621      54.820  46.970  64.960  1.00  0.00           C
ATOM    603  O   SER A 621      54.630  47.460  66.080  1.00  0.00           O
ATOM    604  N   PRO A 622      54.030  47.420  63.950  1.00  0.00           N
ATOM    605  CD  PRO A 622      54.410  47.440  62.530  1.00  0.00           C
ATOM    606  HD1 PRO A 622      53.880  46.670  61.930  1.00  0.00           H
ATOM    607  HD2 PRO A 622      55.500  47.460  62.340  1.00  0.00           H
ATOM    608  CA  PRO A 622      52.890  48.330  64.110  1.00  0.00           C
ATOM    609  HA  PRO A 622      53.270  49.070  64.800  1.00  0.00           H
ATOM    610  CB  PRO A 622      52.440  48.820  62.710  1.00  0.00           C
ATOM    611  HB1 PRO A 622      52.040  49.860  62.760  1.00  0.00           H
ATOM    612  HB2 PRO A 622      51.700  48.090  62.340  1.00  0.00           H
ATOM    613  CG  PRO A 622      53.770  48.730  61.980  1.00  0.00           C
ATOM    614  HG1 PRO A 622      53.650  48.540  60.890  1.00  0.00           H
ATOM    615  HG2 PRO A 622      54.410  49.630  62.130  1.00  0.00           H
ATOM    616  C   PRO A 622      51.700  47.740  64.900  1.00  0.00           C
ATOM    617  O   PRO A 622      51.160  48.490  65.660  1.00  0.00           O
ATOM    618  N   VAL A 623      51.310  46.460  64.690  1.00  0.00           N
ATOM    619  HN  VAL A 623      51.740  45.940  63.940  1.00  0.00           H
ATOM    620  CA  VAL A 623      50.170  45.830  65.300  1.00  0.00           C
ATOM    621  HA  VAL A 623      49.400  46.570  65.260  1.00  0.00           H
ATOM    622  CB  VAL A 623      49.650  44.640  64.460  1.00  0.00           C
ATOM    623  HB  VAL A 623      50.440  43.870  64.370  1.00  0.00           H
ATOM    624  CG1 VAL A 623      48.340  43.930  65.020  1.00  0.00           C
ATOM    625 HG11 VAL A 623      48.560  43.450  66.000  1.00  0.00           H
ATOM    626 HG12 VAL A 623      47.830  43.320  64.250  1.00  0.00           H
ATOM    627 HG13 VAL A 623      47.720  44.820  65.260  1.00  0.00           H
ATOM    628  CG2 VAL A 623      49.410  45.160  62.970  1.00  0.00           C
ATOM    629 HG21 VAL A 623      50.250  45.620  62.420  1.00  0.00           H
ATOM    630 HG22 VAL A 623      48.460  45.720  62.910  1.00  0.00           H
ATOM    631 HG23 VAL A 623      49.180  44.310  62.310  1.00  0.00           H
ATOM    632  C   VAL A 623      50.400  45.600  66.750  1.00  0.00           C
ATOM    633  O   VAL A 623      49.470  45.710  67.570  1.00  0.00           O
ATOM    634  N   ILE A 624      51.680  45.320  67.150  1.00  0.00           N
ATOM    635  HN  ILE A 624      52.400  45.140  66.470  1.00  0.00           H
ATOM    636  CA  ILE A 624      52.060  45.400  68.570  1.00  0.00           C
ATOM    637  HA  ILE A 624      51.270  44.980  69.160  1.00  0.00           H
ATOM    638  CB  ILE A 624      53.360  44.650  68.770  1.00  0.00           C
ATOM    639  HB  ILE A 624      54.190  45.030  68.140  1.00  0.00           H
ATOM    640  CG2 ILE A 624      53.840  44.830  70.270  1.00  0.00           C
ATOM    641 HG21 ILE A 624      54.610  44.040  70.280  1.00  0.00           H
ATOM    642 HG22 ILE A 624      53.080  44.610  71.040  1.00  0.00           H
ATOM    643 HG23 ILE A 624      54.360  45.810  70.330  1.00  0.00           H
ATOM    644  CG1 ILE A 624      53.090  43.150  68.470  1.00  0.00           C
ATOM    645 HG11 ILE A 624      53.980  42.640  68.910  1.00  0.00           H
ATOM    646 HG12 ILE A 624      53.220  42.800  67.420  1.00  0.00           H
ATOM    647  CD  ILE A 624      51.870  42.490  69.110  1.00  0.00           C
ATOM    648  HD1 ILE A 624      51.860  42.580  70.220  1.00  0.00           H
ATOM    649  HD2 ILE A 624      51.950  41.410  68.870  1.00  0.00           H
ATOM    650  HD3 ILE A 624      50.910  42.910  68.740  1.00  0.00           H
ATOM    651  C   ILE A 624      52.180  46.910  69.070  1.00  0.00           C
ATOM    652  O   ILE A 624      51.740  47.140  70.180  1.00  0.00           O
ATOM    653  N   THR A 625      52.650  47.890  68.270  1.00  0.00           N
ATOM    654  HN  THR A 625      52.970  47.610  67.370  1.00  0.00           H
ATOM    655  CA  THR A 625      52.700  49.320  68.680  1.00  0.00           C
ATOM    656  HA  THR A 625      53.320  49.250  69.560  1.00  0.00           H
ATOM    657  CB  THR A 625      53.400  50.320  67.720  1.00  0.00           C
ATOM    658  HB  THR A 625      52.850  50.520  66.770  1.00  0.00           H
ATOM    659  OG1 THR A 625      54.680  49.760  67.410  1.00  0.00           O
ATOM    660  HG1 THR A 625      54.570  48.850  67.130  1.00  0.00           H
ATOM    661  CG2 THR A 625      53.720  51.680  68.460  1.00  0.00           C
ATOM    662 HG21 THR A 625      52.770  52.050  68.890  1.00  0.00           H
ATOM    663 HG22 THR A 625      53.940  52.450  67.700  1.00  0.00           H
ATOM    664 HG23 THR A 625      54.500  51.510  69.240  1.00  0.00           H
ATOM    665  C   THR A 625      51.280  49.870  68.960  1.00  0.00           C
ATOM    666  O   THR A 625      50.900  50.400  70.020  1.00  0.00           O
ATOM    667  N   PHE A 626      50.410  49.590  67.990  1.00  0.00           N
ATOM    668  HN  PHE A 626      50.710  49.060  67.200  1.00  0.00           H
ATOM    669  CA  PHE A 626      49.020  49.890  68.040  1.00  0.00           C
ATOM    670  HA  PHE A 626      48.750  50.930  68.090  1.00  0.00           H
ATOM    671  CB  PHE A 626      48.310  49.440  66.710  1.00  0.00           C
ATOM    672  HB1 PHE A 626      48.550  48.380  66.450  1.00  0.00           H
ATOM    673  HB2 PHE A 626      48.670  50.110  65.900  1.00  0.00           H
ATOM    674  CG  PHE A 626      46.860  49.610  66.730  1.00  0.00           C
ATOM    675  CD1 PHE A 626      46.110  48.460  66.870  1.00  0.00           C
ATOM    676  HD1 PHE A 626      46.600  47.530  67.110  1.00  0.00           H
ATOM    677  CE1 PHE A 626      44.700  48.460  66.720  1.00  0.00           C
ATOM    678  HE1 PHE A 626      44.140  47.570  66.940  1.00  0.00           H
ATOM    679  CZ  PHE A 626      44.060  49.590  66.210  1.00  0.00           C
ATOM    680  HZ  PHE A 626      43.020  49.630  65.950  1.00  0.00           H
ATOM    681  CD2 PHE A 626      46.230  50.770  66.240  1.00  0.00           C
ATOM    682  HD2 PHE A 626      46.890  51.560  65.900  1.00  0.00           H
ATOM    683  CE2 PHE A 626      44.850  50.710  65.930  1.00  0.00           C
ATOM    684  HE2 PHE A 626      44.340  51.590  65.590  1.00  0.00           H
ATOM    685  C   PHE A 626      48.260  49.250  69.260  1.00  0.00           C
ATOM    686  O   PHE A 626      47.600  49.930  69.980  1.00  0.00           O
ATOM    687  N   GLY A 627      48.390  47.920  69.370  1.00  0.00           N
ATOM    688  HN  GLY A 627      48.940  47.320  68.780  1.00  0.00           H
ATOM    689  CA  GLY A 627      47.570  47.240  70.350  1.00  0.00           C
ATOM    690  HA1 GLY A 627      47.640  46.190  70.080  1.00  0.00           H
ATOM    691  HA2 GLY A 627      46.540  47.510  70.430  1.00  0.00           H
ATOM    692  C   GLY A 627      47.990  47.310  71.820  1.00  0.00           C
ATOM    693  O   GLY A 627      47.250  47.000  72.730  1.00  0.00           O
ATOM    694  N   GLY A 628      49.240  47.740  72.120  1.00  0.00           N
ATOM    695  HN  GLY A 628      49.890  47.700  71.360  1.00  0.00           H
ATOM    696  CA  GLY A 628      49.710  48.070  73.410  1.00  0.00           C
ATOM    697  HA1 GLY A 628      50.770  47.860  73.350  1.00  0.00           H
ATOM    698  HA2 GLY A 628      49.270  47.430  74.170  1.00  0.00           H
ATOM    699  C   GLY A 628      49.590  49.470  73.860  1.00  0.00           C
ATOM    700  O   GLY A 628      49.330  49.770  75.040  1.00  0.00           O
ATOM    701  N   LEU A 629      49.740  50.470  72.950  1.00  0.00           N
ATOM    702  HN  LEU A 629      50.010  50.230  72.010  1.00  0.00           H
ATOM    703  CA  LEU A 629      49.420  51.840  73.150  1.00  0.00           C
ATOM    704  HA  LEU A 629      50.010  52.160  74.000  1.00  0.00           H
ATOM    705  CB  LEU A 629      49.590  52.680  71.840  1.00  0.00           C
ATOM    706  HB1 LEU A 629      49.030  52.160  71.040  1.00  0.00           H
ATOM    707  HB2 LEU A 629      50.670  52.640  71.540  1.00  0.00           H
ATOM    708  CG  LEU A 629      49.220  54.160  71.810  1.00  0.00           C
ATOM    709  HG  LEU A 629      48.120  54.350  71.860  1.00  0.00           H
ATOM    710  CD1 LEU A 629      49.960  54.950  72.900  1.00  0.00           C
ATOM    711 HD11 LEU A 629      49.750  56.030  72.770  1.00  0.00           H
ATOM    712 HD12 LEU A 629      51.040  54.750  72.680  1.00  0.00           H
ATOM    713 HD13 LEU A 629      49.710  54.620  73.930  1.00  0.00           H
ATOM    714  CD2 LEU A 629      49.640  54.720  70.410  1.00  0.00           C
ATOM    715 HD21 LEU A 629      50.750  54.710  70.380  1.00  0.00           H
ATOM    716 HD22 LEU A 629      49.240  55.690  70.040  1.00  0.00           H
ATOM    717 HD23 LEU A 629      49.190  54.050  69.630  1.00  0.00           H
ATOM    718  C   LEU A 629      48.000  52.020  73.460  1.00  0.00           C
ATOM    719  O   LEU A 629      47.710  52.550  74.510  1.00  0.00           O
ATOM    720  N   LEU A 630      47.110  51.460  72.650  1.00  0.00           N
ATOM    721  HN  LEU A 630      47.400  51.090  71.770  1.00  0.00           H
ATOM    722  CA  LEU A 630      45.700  51.250  72.950  1.00  0.00           C
ATOM    723  HA  LEU A 630      45.410  52.190  73.380  1.00  0.00           H
ATOM    724  CB  LEU A 630      44.910  50.840  71.700  1.00  0.00           C
ATOM    725  HB1 LEU A 630      44.020  50.280  72.070  1.00  0.00           H
ATOM    726  HB2 LEU A 630      45.460  50.150  71.020  1.00  0.00           H
ATOM    727  CG  LEU A 630      44.500  52.010  70.780  1.00  0.00           C
ATOM    728  HG  LEU A 630      45.340  52.740  70.740  1.00  0.00           H
ATOM    729  CD1 LEU A 630      44.090  51.380  69.450  1.00  0.00           C
ATOM    730 HD11 LEU A 630      45.030  51.040  68.960  1.00  0.00           H
ATOM    731 HD12 LEU A 630      43.650  52.200  68.840  1.00  0.00           H
ATOM    732 HD13 LEU A 630      43.360  50.540  69.590  1.00  0.00           H
ATOM    733  CD2 LEU A 630      43.300  52.740  71.280  1.00  0.00           C
ATOM    734 HD21 LEU A 630      42.490  52.030  71.540  1.00  0.00           H
ATOM    735 HD22 LEU A 630      42.970  53.530  70.560  1.00  0.00           H
ATOM    736 HD23 LEU A 630      43.510  53.420  72.130  1.00  0.00           H
ATOM    737  C   LEU A 630      45.360  50.300  74.120  1.00  0.00           C
ATOM    738  O   LEU A 630      44.520  50.730  74.840  1.00  0.00           O
ATOM    739  N   GLY A 631      46.050  49.180  74.360  1.00  0.00           N
ATOM    740  HN  GLY A 631      46.630  48.790  73.650  1.00  0.00           H
ATOM    741  CA  GLY A 631      46.040  48.460  75.620  1.00  0.00           C
ATOM    742  HA1 GLY A 631      46.930  47.860  75.690  1.00  0.00           H
ATOM    743  HA2 GLY A 631      45.160  47.830  75.740  1.00  0.00           H
ATOM    744  C   GLY A 631      46.030  49.280  76.900  1.00  0.00           C
ATOM    745  O   GLY A 631      45.150  49.210  77.750  1.00  0.00           O
ATOM    746  N   GLU A 632      47.070  50.150  77.080  1.00  0.00           N
ATOM    747  HN  GLU A 632      47.840  50.050  76.460  1.00  0.00           H
ATOM    748  CA  GLU A 632      47.100  51.170  78.100  1.00  0.00           C
ATOM    749  HA  GLU A 632      47.160  50.590  79.010  1.00  0.00           H
ATOM    750  CB  GLU A 632      48.510  51.840  78.070  1.00  0.00           C
ATOM    751  HB1 GLU A 632      48.410  52.740  78.710  1.00  0.00           H
ATOM    752  HB2 GLU A 632      48.750  52.300  77.090  1.00  0.00           H
ATOM    753  CG  GLU A 632      49.640  50.930  78.600  1.00  0.00           C
ATOM    754  HG1 GLU A 632      50.060  50.280  77.800  1.00  0.00           H
ATOM    755  HG2 GLU A 632      49.230  50.340  79.450  1.00  0.00           H
ATOM    756  CD  GLU A 632      50.820  51.810  78.910  1.00  0.00           C
ATOM    757  OE1 GLU A 632      50.700  52.720  79.830  1.00  0.00           O
ATOM    758  OE2 GLU A 632      51.960  51.700  78.330  1.00  0.00           O
ATOM    759  C   GLU A 632      45.960  52.220  78.060  1.00  0.00           C
ATOM    760  O   GLU A 632      45.260  52.570  79.000  1.00  0.00           O
ATOM    761  N   ALA A 633      45.710  52.760  76.830  1.00  0.00           N
ATOM    762  HN  ALA A 633      46.250  52.430  76.050  1.00  0.00           H
ATOM    763  CA  ALA A 633      44.770  53.900  76.640  1.00  0.00           C
ATOM    764  HA  ALA A 633      44.960  54.640  77.410  1.00  0.00           H
ATOM    765  CB  ALA A 633      44.830  54.670  75.320  1.00  0.00           C
ATOM    766  HB1 ALA A 633      45.850  55.010  75.020  1.00  0.00           H
ATOM    767  HB2 ALA A 633      44.250  55.620  75.360  1.00  0.00           H
ATOM    768  HB3 ALA A 633      44.380  54.130  74.460  1.00  0.00           H
ATOM    769  C   ALA A 633      43.360  53.600  76.820  1.00  0.00           C
ATOM    770  O   ALA A 633      42.600  54.430  77.260  1.00  0.00           O
ATOM    771  N   THR A 634      43.010  52.330  76.610  1.00  0.00           N
ATOM    772  HN  THR A 634      43.740  51.780  76.210  1.00  0.00           H
ATOM    773  CA  THR A 634      41.700  51.780  76.820  1.00  0.00           C
ATOM    774  HA  THR A 634      40.960  52.570  76.930  1.00  0.00           H
ATOM    775  CB  THR A 634      41.260  50.890  75.690  1.00  0.00           C
ATOM    776  HB  THR A 634      41.710  49.870  75.650  1.00  0.00           H
ATOM    777  OG1 THR A 634      41.750  51.420  74.450  1.00  0.00           O
ATOM    778  HG1 THR A 634      42.700  51.280  74.480  1.00  0.00           H
ATOM    779  CG2 THR A 634      39.680  50.880  75.500  1.00  0.00           C
ATOM    780 HG21 THR A 634      39.180  50.650  76.470  1.00  0.00           H
ATOM    781 HG22 THR A 634      39.460  50.080  74.770  1.00  0.00           H
ATOM    782 HG23 THR A 634      39.370  51.860  75.090  1.00  0.00           H
ATOM    783  C   THR A 634      41.650  51.000  78.080  1.00  0.00           C
ATOM    784  O   THR A 634      40.720  50.300  78.360  1.00  0.00           O
ATOM    785  N   GLU A 635      42.810  50.920  78.840  1.00  0.00           N
ATOM    786  HN  GLU A 635      43.630  51.190  78.340  1.00  0.00           H
ATOM    787  CA  GLU A 635      42.930  50.240  80.160  1.00  0.00           C
ATOM    788  HA  GLU A 635      43.970  49.980  80.320  1.00  0.00           H
ATOM    789  CB  GLU A 635      42.070  51.050  81.240  1.00  0.00           C
ATOM    790  HB1 GLU A 635      42.160  50.670  82.280  1.00  0.00           H
ATOM    791  HB2 GLU A 635      41.000  51.010  80.940  1.00  0.00           H
ATOM    792  CG  GLU A 635      42.540  52.630  81.240  1.00  0.00           C
ATOM    793  HG1 GLU A 635      42.240  53.050  80.260  1.00  0.00           H
ATOM    794  HG2 GLU A 635      43.640  52.760  81.330  1.00  0.00           H
ATOM    795  CD  GLU A 635      41.810  53.420  82.260  1.00  0.00           C
ATOM    796  OE1 GLU A 635      40.680  53.930  82.130  1.00  0.00           O
ATOM    797  OE2 GLU A 635      42.400  53.570  83.350  1.00  0.00           O
ATOM    798  C   GLU A 635      42.410  48.860  80.090  1.00  0.00           C
ATOM    799  O   GLU A 635      41.670  48.310  80.900  1.00  0.00           O
ATOM    800  N   GLY A 636      42.970  48.100  79.170  1.00  0.00           N
ATOM    801  HN  GLY A 636      43.760  48.410  78.660  1.00  0.00           H
ATOM    802  CA  GLY A 636      42.680  46.630  79.020  1.00  0.00           C
ATOM    803  HA1 GLY A 636      42.720  46.230  80.020  1.00  0.00           H
ATOM    804  HA2 GLY A 636      43.470  46.180  78.430  1.00  0.00           H
ATOM    805  C   GLY A 636      41.340  46.230  78.430  1.00  0.00           C
ATOM    806  O   GLY A 636      41.060  45.030  78.320  1.00  0.00           O
ATOM    807  N   ARG A 637      40.530  47.250  77.970  1.00  0.00           N
ATOM    808  HN  ARG A 637      40.700  48.210  78.200  1.00  0.00           H
ATOM    809  CA  ARG A 637      39.230  47.000  77.410  1.00  0.00           C
ATOM    810  HA  ARG A 637      38.760  46.060  77.660  1.00  0.00           H
ATOM    811  CB  ARG A 637      38.210  48.110  77.770  1.00  0.00           C
ATOM    812  HB1 ARG A 637      37.270  47.970  77.190  1.00  0.00           H
ATOM    813  HB2 ARG A 637      38.660  49.090  77.540  1.00  0.00           H
ATOM    814  CG  ARG A 637      37.700  48.170  79.200  1.00  0.00           C
ATOM    815  HG1 ARG A 637      37.000  47.320  79.370  1.00  0.00           H
ATOM    816  HG2 ARG A 637      37.180  49.120  79.440  1.00  0.00           H
ATOM    817  CD  ARG A 637      38.730  48.250  80.320  1.00  0.00           C
ATOM    818  HD1 ARG A 637      39.320  49.200  80.250  1.00  0.00           H
ATOM    819  HD2 ARG A 637      39.390  47.370  80.230  1.00  0.00           H
ATOM    820  NE  ARG A 637      38.010  48.110  81.670  1.00  0.00           N
ATOM    821  HE  ARG A 637      37.040  48.320  81.640  1.00  0.00           H
ATOM    822  CZ  ARG A 637      38.560  47.900  82.860  1.00  0.00           C
ATOM    823  NH1 ARG A 637      39.850  48.020  83.020  1.00  0.00           N
ATOM    824 HH11 ARG A 637      40.290  48.090  82.130  1.00  0.00           H
ATOM    825 HH12 ARG A 637      40.230  47.670  83.870  1.00  0.00           H
ATOM    826  NH2 ARG A 637      37.720  47.580  83.830  1.00  0.00           N
ATOM    827 HH21 ARG A 637      38.090  47.460  84.750  1.00  0.00           H
ATOM    828 HH22 ARG A 637      36.750  47.620  83.600  1.00  0.00           H
ATOM    829  C   ARG A 637      39.430  46.840  75.890  1.00  0.00           C
ATOM    830  O   ARG A 637      38.510  46.530  75.140  1.00  0.00           O
ATOM    831  N   LEU A 638      40.690  46.920  75.410  1.00  0.00           N
ATOM    832  HN  LEU A 638      41.460  47.230  75.980  1.00  0.00           H
ATOM    833  CA  LEU A 638      41.110  46.630  74.040  1.00  0.00           C
ATOM    834  HA  LEU A 638      40.540  45.740  73.850  1.00  0.00           H
ATOM    835  CB  LEU A 638      41.130  47.890  73.200  1.00  0.00           C
ATOM    836  HB1 LEU A 638      41.810  48.610  73.700  1.00  0.00           H
ATOM    837  HB2 LEU A 638      40.170  48.390  73.450  1.00  0.00           H
ATOM    838  CG  LEU A 638      41.540  47.840  71.720  1.00  0.00           C
ATOM    839  HG  LEU A 638      40.970  47.050  71.180  1.00  0.00           H
ATOM    840  CD1 LEU A 638      41.260  49.270  71.260  1.00  0.00           C
ATOM    841 HD11 LEU A 638      41.710  49.340  70.240  1.00  0.00           H
ATOM    842 HD12 LEU A 638      41.700  50.120  71.820  1.00  0.00           H
ATOM    843 HD13 LEU A 638      40.180  49.430  71.040  1.00  0.00           H
ATOM    844  CD2 LEU A 638      43.040  47.520  71.360  1.00  0.00           C
ATOM    845 HD21 LEU A 638      43.320  46.450  71.350  1.00  0.00           H
ATOM    846 HD22 LEU A 638      43.610  48.040  72.150  1.00  0.00           H
ATOM    847 HD23 LEU A 638      43.270  48.000  70.370  1.00  0.00           H
ATOM    848  C   LEU A 638      42.530  46.240  74.440  1.00  0.00           C
ATOM    849  O   LEU A 638      43.060  46.790  75.370  1.00  0.00           O
ATOM    850  N   SER A 639      43.170  45.330  73.660  1.00  0.00           N
ATOM    851  HN  SER A 639      42.850  45.110  72.740  1.00  0.00           H
ATOM    852  CA  SER A 639      44.440  44.720  73.960  1.00  0.00           C
ATOM    853  HA  SER A 639      45.100  45.290  74.600  1.00  0.00           H
ATOM    854  CB  SER A 639      44.200  43.330  74.710  1.00  0.00           C
ATOM    855  HB1 SER A 639      43.600  43.670  75.590  1.00  0.00           H
ATOM    856  HB2 SER A 639      45.180  42.880  74.990  1.00  0.00           H
ATOM    857  OG  SER A 639      43.480  42.440  73.810  1.00  0.00           O
ATOM    858  HG1 SER A 639      42.550  42.680  73.910  1.00  0.00           H
ATOM    859  C   SER A 639      45.310  44.390  72.750  1.00  0.00           C
ATOM    860  O   SER A 639      44.790  44.460  71.650  1.00  0.00           O
ATOM    861  N   ALA A 640      46.610  43.970  72.950  1.00  0.00           N
ATOM    862  HN  ALA A 640      46.930  43.850  73.880  1.00  0.00           H
ATOM    863  CA  ALA A 640      47.330  43.480  71.780  1.00  0.00           C
ATOM    864  HA  ALA A 640      47.070  44.070  70.900  1.00  0.00           H
ATOM    865  CB  ALA A 640      48.880  43.690  72.040  1.00  0.00           C
ATOM    866  HB1 ALA A 640      49.430  43.460  71.110  1.00  0.00           H
ATOM    867  HB2 ALA A 640      49.340  43.150  72.900  1.00  0.00           H
ATOM    868  HB3 ALA A 640      49.120  44.750  72.280  1.00  0.00           H
ATOM    869  C   ALA A 640      47.120  42.030  71.380  1.00  0.00           C
ATOM    870  O   ALA A 640      47.250  41.640  70.190  1.00  0.00           O
ATOM    871  N   ILE A 641      46.600  41.190  72.260  1.00  0.00           N
ATOM    872  HN  ILE A 641      46.420  41.490  73.190  1.00  0.00           H
ATOM    873  CA  ILE A 641      45.940  39.880  71.940  1.00  0.00           C
ATOM    874  HA  ILE A 641      46.750  39.260  71.580  1.00  0.00           H
ATOM    875  CB  ILE A 641      45.380  39.130  73.180  1.00  0.00           C
ATOM    876  HB  ILE A 641      44.470  39.620  73.570  1.00  0.00           H
ATOM    877  CG2 ILE A 641      44.920  37.700  72.710  1.00  0.00           C
ATOM    878 HG21 ILE A 641      45.750  37.320  72.080  1.00  0.00           H
ATOM    879 HG22 ILE A 641      44.010  37.700  72.070  1.00  0.00           H
ATOM    880 HG23 ILE A 641      44.610  37.090  73.590  1.00  0.00           H
ATOM    881  CG1 ILE A 641      46.440  38.970  74.270  1.00  0.00           C
ATOM    882 HG11 ILE A 641      47.440  38.900  73.790  1.00  0.00           H
ATOM    883 HG12 ILE A 641      46.180  38.040  74.830  1.00  0.00           H
ATOM    884  CD  ILE A 641      46.560  40.120  75.260  1.00  0.00           C
ATOM    885  HD1 ILE A 641      47.170  39.760  76.130  1.00  0.00           H
ATOM    886  HD2 ILE A 641      45.590  40.530  75.590  1.00  0.00           H
ATOM    887  HD3 ILE A 641      47.260  40.860  74.800  1.00  0.00           H
ATOM    888  C   ILE A 641      44.780  40.110  70.960  1.00  0.00           C
ATOM    889  O   ILE A 641      44.630  39.460  69.920  1.00  0.00           O
ATOM    890  N   GLU A 642      43.920  41.100  71.300  1.00  0.00           N
ATOM    891  HN  GLU A 642      44.030  41.630  72.150  1.00  0.00           H
ATOM    892  CA  GLU A 642      42.750  41.440  70.460  1.00  0.00           C
ATOM    893  HA  GLU A 642      42.130  40.590  70.240  1.00  0.00           H
ATOM    894  CB  GLU A 642      41.930  42.470  71.260  1.00  0.00           C
ATOM    895  HB1 GLU A 642      41.330  43.060  70.540  1.00  0.00           H
ATOM    896  HB2 GLU A 642      42.660  43.120  71.750  1.00  0.00           H
ATOM    897  CG  GLU A 642      40.940  41.760  72.300  1.00  0.00           C
ATOM    898  HG1 GLU A 642      41.500  40.940  72.790  1.00  0.00           H
ATOM    899  HG2 GLU A 642      40.050  41.410  71.730  1.00  0.00           H
ATOM    900  CD  GLU A 642      40.390  42.700  73.390  1.00  0.00           C
ATOM    901  OE1 GLU A 642      41.040  42.890  74.450  1.00  0.00           O
ATOM    902  OE2 GLU A 642      39.360  43.410  73.090  1.00  0.00           O
ATOM    903  C   GLU A 642      43.150  41.950  69.120  1.00  0.00           C
ATOM    904  O   GLU A 642      42.630  41.500  68.100  1.00  0.00           O
ATOM    905  N   SER A 643      44.160  42.810  68.990  1.00  0.00           N
ATOM    906  HN  SER A 643      44.460  43.190  69.870  1.00  0.00           H
ATOM    907  CA  SER A 643      44.730  43.210  67.670  1.00  0.00           C
ATOM    908  HA  SER A 643      43.930  43.640  67.100  1.00  0.00           H
ATOM    909  CB  SER A 643      45.800  44.270  67.890  1.00  0.00           C
ATOM    910  HB1 SER A 643      46.270  44.620  66.960  1.00  0.00           H
ATOM    911  HB2 SER A 643      46.580  43.770  68.510  1.00  0.00           H
ATOM    912  OG  SER A 643      45.310  45.410  68.640  1.00  0.00           O
ATOM    913  HG1 SER A 643      44.990  45.100  69.490  1.00  0.00           H
ATOM    914  C   SER A 643      45.390  42.160  66.830  1.00  0.00           C
ATOM    915  O   SER A 643      45.210  42.140  65.650  1.00  0.00           O
ATOM    916  N   LEU A 644      46.220  41.290  67.420  1.00  0.00           N
ATOM    917  HN  LEU A 644      46.320  41.300  68.420  1.00  0.00           H
ATOM    918  CA  LEU A 644      46.710  40.120  66.740  1.00  0.00           C
ATOM    919  HA  LEU A 644      47.150  40.470  65.810  1.00  0.00           H
ATOM    920  CB  LEU A 644      47.670  39.460  67.750  1.00  0.00           C
ATOM    921  HB1 LEU A 644      47.960  38.420  67.480  1.00  0.00           H
ATOM    922  HB2 LEU A 644      47.170  39.370  68.740  1.00  0.00           H
ATOM    923  CG  LEU A 644      48.940  40.200  68.010  1.00  0.00           C
ATOM    924  HG  LEU A 644      48.680  41.220  68.350  1.00  0.00           H
ATOM    925  CD1 LEU A 644      49.600  39.430  69.220  1.00  0.00           C
ATOM    926 HD11 LEU A 644      49.040  39.550  70.180  1.00  0.00           H
ATOM    927 HD12 LEU A 644      50.630  39.870  69.240  1.00  0.00           H
ATOM    928 HD13 LEU A 644      49.590  38.320  69.140  1.00  0.00           H
ATOM    929  CD2 LEU A 644      49.890  40.300  66.790  1.00  0.00           C
ATOM    930 HD21 LEU A 644      49.310  40.610  65.900  1.00  0.00           H
ATOM    931 HD22 LEU A 644      50.260  39.270  66.530  1.00  0.00           H
ATOM    932 HD23 LEU A 644      50.640  41.110  66.850  1.00  0.00           H
ATOM    933  C   LEU A 644      45.670  39.060  66.350  1.00  0.00           C
ATOM    934  O   LEU A 644      45.710  38.540  65.220  1.00  0.00           O
ATOM    935  N   PHE A 645      44.670  38.740  67.150  1.00  0.00           N
ATOM    936  HN  PHE A 645      44.680  38.980  68.120  1.00  0.00           H
ATOM    937  CA  PHE A 645      43.580  37.830  66.710  1.00  0.00           C
ATOM    938  HA  PHE A 645      44.100  36.990  66.250  1.00  0.00           H
ATOM    939  CB  PHE A 645      42.810  37.360  68.020  1.00  0.00           C
ATOM    940  HB1 PHE A 645      42.380  38.270  68.500  1.00  0.00           H
ATOM    941  HB2 PHE A 645      43.500  36.940  68.780  1.00  0.00           H
ATOM    942  CG  PHE A 645      41.640  36.490  67.790  1.00  0.00           C
ATOM    943  CD1 PHE A 645      40.480  36.590  68.490  1.00  0.00           C
ATOM    944  HD1 PHE A 645      40.350  37.360  69.230  1.00  0.00           H
ATOM    945  CE1 PHE A 645      39.330  35.770  68.240  1.00  0.00           C
ATOM    946  HE1 PHE A 645      38.480  35.840  68.910  1.00  0.00           H
ATOM    947  CZ  PHE A 645      39.340  34.790  67.240  1.00  0.00           C
ATOM    948  HZ  PHE A 645      38.470  34.160  67.110  1.00  0.00           H
ATOM    949  CD2 PHE A 645      41.610  35.530  66.760  1.00  0.00           C
ATOM    950  HD2 PHE A 645      42.430  35.370  66.080  1.00  0.00           H
ATOM    951  CE2 PHE A 645      40.520  34.740  66.450  1.00  0.00           C
ATOM    952  HE2 PHE A 645      40.500  34.110  65.580  1.00  0.00           H
ATOM    953  C   PHE A 645      42.690  38.330  65.620  1.00  0.00           C
ATOM    954  O   PHE A 645      42.370  37.600  64.650  1.00  0.00           O
ATOM    955  N   GLY A 646      42.400  39.660  65.730  1.00  0.00           N
ATOM    956  HN  GLY A 646      42.810  40.210  66.440  1.00  0.00           H
ATOM    957  CA  GLY A 646      41.700  40.460  64.800  1.00  0.00           C
ATOM    958  HA1 GLY A 646      41.680  41.440  65.250  1.00  0.00           H
ATOM    959  HA2 GLY A 646      40.710  40.060  64.660  1.00  0.00           H
ATOM    960  C   GLY A 646      42.510  40.550  63.490  1.00  0.00           C
ATOM    961  O   GLY A 646      41.910  40.440  62.490  1.00  0.00           O
ATOM    962  N   ALA A 647      43.770  40.990  63.500  1.00  0.00           N
ATOM    963  HN  ALA A 647      44.260  41.180  64.350  1.00  0.00           H
ATOM    964  CA  ALA A 647      44.540  41.060  62.240  1.00  0.00           C
ATOM    965  HA  ALA A 647      44.050  41.780  61.600  1.00  0.00           H
ATOM    966  CB  ALA A 647      45.920  41.540  62.640  1.00  0.00           C
ATOM    967  HB1 ALA A 647      45.900  42.350  63.400  1.00  0.00           H
ATOM    968  HB2 ALA A 647      46.430  41.870  61.710  1.00  0.00           H
ATOM    969  HB3 ALA A 647      46.500  40.710  63.100  1.00  0.00           H
ATOM    970  C   ALA A 647      44.670  39.740  61.500  1.00  0.00           C
ATOM    971  O   ALA A 647      44.430  39.660  60.340  1.00  0.00           O
ATOM    972  N   SER A 648      45.020  38.680  62.210  1.00  0.00           N
ATOM    973  HN  SER A 648      45.240  38.850  63.170  1.00  0.00           H
ATOM    974  CA  SER A 648      44.780  37.350  61.810  1.00  0.00           C
ATOM    975  HA  SER A 648      45.510  37.210  61.030  1.00  0.00           H
ATOM    976  CB  SER A 648      45.000  36.340  62.930  1.00  0.00           C
ATOM    977  HB1 SER A 648      44.240  36.340  63.750  1.00  0.00           H
ATOM    978  HB2 SER A 648      45.980  36.440  63.450  1.00  0.00           H
ATOM    979  OG  SER A 648      44.970  34.980  62.510  1.00  0.00           O
ATOM    980  HG1 SER A 648      45.580  34.940  61.770  1.00  0.00           H
ATOM    981  C   SER A 648      43.440  37.030  61.090  1.00  0.00           C
ATOM    982  O   SER A 648      43.340  36.790  59.870  1.00  0.00           O
ATOM    983  N   LEU A 649      42.360  37.010  61.830  1.00  0.00           N
ATOM    984  HN  LEU A 649      42.440  37.150  62.820  1.00  0.00           H
ATOM    985  CA  LEU A 649      40.960  36.720  61.390  1.00  0.00           C
ATOM    986  HA  LEU A 649      41.040  35.710  61.020  1.00  0.00           H
ATOM    987  CB  LEU A 649      40.020  36.810  62.670  1.00  0.00           C
ATOM    988  HB1 LEU A 649      40.200  37.770  63.210  1.00  0.00           H
ATOM    989  HB2 LEU A 649      40.430  36.130  63.450  1.00  0.00           H
ATOM    990  CG  LEU A 649      38.520  36.490  62.490  1.00  0.00           C
ATOM    991  HG  LEU A 649      38.370  35.840  61.610  1.00  0.00           H
ATOM    992  CD1 LEU A 649      37.910  35.760  63.670  1.00  0.00           C
ATOM    993 HD11 LEU A 649      36.820  35.660  63.530  1.00  0.00           H
ATOM    994 HD12 LEU A 649      37.950  36.470  64.520  1.00  0.00           H
ATOM    995 HD13 LEU A 649      38.350  34.770  63.930  1.00  0.00           H
ATOM    996  CD2 LEU A 649      37.670  37.780  62.210  1.00  0.00           C
ATOM    997 HD21 LEU A 649      37.880  38.470  63.060  1.00  0.00           H
ATOM    998 HD22 LEU A 649      36.570  37.580  62.180  1.00  0.00           H
ATOM    999 HD23 LEU A 649      37.950  38.220  61.230  1.00  0.00           H
ATOM   1000  C   LEU A 649      40.450  37.590  60.250  1.00  0.00           C
ATOM   1001  O   LEU A 649      39.900  37.060  59.300  1.00  0.00           O
ATOM   1002  N   THR A 650      40.790  38.890  60.350  1.00  0.00           N
ATOM   1003  HN  THR A 650      41.290  39.280  61.120  1.00  0.00           H
ATOM   1004  CA  THR A 650      40.510  39.910  59.250  1.00  0.00           C
ATOM   1005  HA  THR A 650      39.440  39.920  59.070  1.00  0.00           H
ATOM   1006  CB  THR A 650      40.800  41.400  59.620  1.00  0.00           C
ATOM   1007  HB  THR A 650      41.890  41.560  59.700  1.00  0.00           H
ATOM   1008  OG1 THR A 650      40.260  41.750  60.850  1.00  0.00           O
ATOM   1009  HG1 THR A 650      40.790  41.340  61.530  1.00  0.00           H
ATOM   1010  CG2 THR A 650      40.070  42.260  58.520  1.00  0.00           C
ATOM   1011 HG21 THR A 650      40.380  43.320  58.560  1.00  0.00           H
ATOM   1012 HG22 THR A 650      38.990  42.080  58.690  1.00  0.00           H
ATOM   1013 HG23 THR A 650      40.350  41.940  57.500  1.00  0.00           H
ATOM   1014  C   THR A 650      41.230  39.610  57.960  1.00  0.00           C
ATOM   1015  O   THR A 650      40.720  39.570  56.860  1.00  0.00           O
ATOM   1016  N   GLY A 651      42.540  39.350  58.010  1.00  0.00           N
ATOM   1017  HN  GLY A 651      42.950  39.120  58.890  1.00  0.00           H
ATOM   1018  CA  GLY A 651      43.480  39.290  56.890  1.00  0.00           C
ATOM   1019  HA1 GLY A 651      44.470  39.410  57.300  1.00  0.00           H
ATOM   1020  HA2 GLY A 651      43.220  40.100  56.210  1.00  0.00           H
ATOM   1021  C   GLY A 651      43.500  37.970  56.270  1.00  0.00           C
ATOM   1022  O   GLY A 651      43.630  37.840  55.060  1.00  0.00           O
ATOM   1023  N   ILE A 652      43.280  36.940  57.070  1.00  0.00           N
ATOM   1024  HN  ILE A 652      43.230  37.060  58.060  1.00  0.00           H
ATOM   1025  CA  ILE A 652      43.050  35.600  56.550  1.00  0.00           C
ATOM   1026  HA  ILE A 652      43.880  35.280  55.930  1.00  0.00           H
ATOM   1027  CB  ILE A 652      42.830  34.520  57.670  1.00  0.00           C
ATOM   1028  HB  ILE A 652      42.220  35.020  58.440  1.00  0.00           H
ATOM   1029  CG2 ILE A 652      42.040  33.220  57.340  1.00  0.00           C
ATOM   1030 HG21 ILE A 652      42.030  32.610  58.260  1.00  0.00           H
ATOM   1031 HG22 ILE A 652      42.480  32.580  56.550  1.00  0.00           H
ATOM   1032 HG23 ILE A 652      40.960  33.390  57.130  1.00  0.00           H
ATOM   1033  CG1 ILE A 652      44.180  34.020  58.330  1.00  0.00           C
ATOM   1034 HG11 ILE A 652      44.860  34.850  58.580  1.00  0.00           H
ATOM   1035 HG12 ILE A 652      44.890  33.360  57.770  1.00  0.00           H
ATOM   1036  CD  ILE A 652      43.920  33.450  59.720  1.00  0.00           C
ATOM   1037  HD1 ILE A 652      43.190  34.020  60.330  1.00  0.00           H
ATOM   1038  HD2 ILE A 652      44.920  33.280  60.160  1.00  0.00           H
ATOM   1039  HD3 ILE A 652      43.370  32.500  59.630  1.00  0.00           H
ATOM   1040  C   ILE A 652      41.870  35.500  55.520  1.00  0.00           C
ATOM   1041  O   ILE A 652      42.110  35.010  54.400  1.00  0.00           O
ATOM   1042  N   ALA A 653      40.630  35.930  55.950  1.00  0.00           N
ATOM   1043  HN  ALA A 653      40.550  36.340  56.850  1.00  0.00           H
ATOM   1044  CA  ALA A 653      39.470  35.990  55.120  1.00  0.00           C
ATOM   1045  HA  ALA A 653      39.340  34.990  54.740  1.00  0.00           H
ATOM   1046  CB  ALA A 653      38.240  36.540  55.860  1.00  0.00           C
ATOM   1047  HB1 ALA A 653      38.490  37.370  56.560  1.00  0.00           H
ATOM   1048  HB2 ALA A 653      37.790  35.830  56.590  1.00  0.00           H
ATOM   1049  HB3 ALA A 653      37.370  36.810  55.240  1.00  0.00           H
ATOM   1050  C   ALA A 653      39.640  36.960  53.940  1.00  0.00           C
ATOM   1051  O   ALA A 653      39.380  36.590  52.820  1.00  0.00           O
ATOM   1052  N   TYR A 654      40.150  38.170  54.170  1.00  0.00           N
ATOM   1053  HN  TYR A 654      40.420  38.500  55.060  1.00  0.00           H
ATOM   1054  CA  TYR A 654      40.370  39.050  53.030  1.00  0.00           C
ATOM   1055  HA  TYR A 654      39.490  39.280  52.450  1.00  0.00           H
ATOM   1056  CB  TYR A 654      40.810  40.420  53.660  1.00  0.00           C
ATOM   1057  HB1 TYR A 654      41.720  40.330  54.280  1.00  0.00           H
ATOM   1058  HB2 TYR A 654      39.950  40.820  54.250  1.00  0.00           H
ATOM   1059  CG  TYR A 654      41.080  41.390  52.530  1.00  0.00           C
ATOM   1060  CD1 TYR A 654      42.380  41.600  52.010  1.00  0.00           C
ATOM   1061  HD1 TYR A 654      43.170  41.070  52.540  1.00  0.00           H
ATOM   1062  CE1 TYR A 654      42.560  42.630  51.030  1.00  0.00           C
ATOM   1063  HE1 TYR A 654      43.570  42.860  50.720  1.00  0.00           H
ATOM   1064  CZ  TYR A 654      41.440  43.250  50.480  1.00  0.00           C
ATOM   1065  OH  TYR A 654      41.620  44.040  49.350  1.00  0.00           O
ATOM   1066  HH  TYR A 654      42.580  44.100  49.320  1.00  0.00           H
ATOM   1067  CD2 TYR A 654      39.960  42.230  52.060  1.00  0.00           C
ATOM   1068  HD2 TYR A 654      38.920  42.050  52.320  1.00  0.00           H
ATOM   1069  CE2 TYR A 654      40.170  43.070  50.990  1.00  0.00           C
ATOM   1070  HE2 TYR A 654      39.270  43.420  50.500  1.00  0.00           H
ATOM   1071  C   TYR A 654      41.340  38.450  52.000  1.00  0.00           C
ATOM   1072  O   TYR A 654      41.160  38.490  50.760  1.00  0.00           O
ATOM   1073  N   SER A 655      42.500  37.840  52.430  1.00  0.00           N
ATOM   1074  HN  SER A 655      42.730  37.850  53.400  1.00  0.00           H
ATOM   1075  CA  SER A 655      43.520  37.270  51.610  1.00  0.00           C
ATOM   1076  HA  SER A 655      43.770  38.100  50.960  1.00  0.00           H
ATOM   1077  CB  SER A 655      44.750  36.810  52.440  1.00  0.00           C
ATOM   1078  HB1 SER A 655      45.460  36.320  51.750  1.00  0.00           H
ATOM   1079  HB2 SER A 655      44.480  36.020  53.170  1.00  0.00           H
ATOM   1080  OG  SER A 655      45.510  37.840  53.100  1.00  0.00           O
ATOM   1081  HG1 SER A 655      45.060  38.040  53.930  1.00  0.00           H
ATOM   1082  C   SER A 655      43.150  36.030  50.770  1.00  0.00           C
ATOM   1083  O   SER A 655      43.630  35.810  49.710  1.00  0.00           O
ATOM   1084  N   LEU A 656      42.320  35.160  51.370  1.00  0.00           N
ATOM   1085  HN  LEU A 656      42.160  35.280  52.350  1.00  0.00           H
ATOM   1086  CA  LEU A 656      41.680  34.070  50.710  1.00  0.00           C
ATOM   1087  HA  LEU A 656      42.470  33.450  50.340  1.00  0.00           H
ATOM   1088  CB  LEU A 656      40.860  33.390  51.820  1.00  0.00           C
ATOM   1089  HB1 LEU A 656      40.140  34.100  52.260  1.00  0.00           H
ATOM   1090  HB2 LEU A 656      41.700  33.240  52.530  1.00  0.00           H
ATOM   1091  CG  LEU A 656      40.290  32.000  51.400  1.00  0.00           C
ATOM   1092  HG  LEU A 656      39.490  32.250  50.660  1.00  0.00           H
ATOM   1093  CD1 LEU A 656      41.230  31.070  50.660  1.00  0.00           C
ATOM   1094 HD11 LEU A 656      42.090  30.750  51.290  1.00  0.00           H
ATOM   1095 HD12 LEU A 656      41.600  31.490  49.710  1.00  0.00           H
ATOM   1096 HD13 LEU A 656      40.630  30.170  50.410  1.00  0.00           H
ATOM   1097  CD2 LEU A 656      39.770  31.220  52.590  1.00  0.00           C
ATOM   1098 HD21 LEU A 656      39.240  30.300  52.260  1.00  0.00           H
ATOM   1099 HD22 LEU A 656      39.060  31.930  53.040  1.00  0.00           H
ATOM   1100 HD23 LEU A 656      40.640  30.970  53.240  1.00  0.00           H
ATOM   1101  C   LEU A 656      40.760  34.450  49.500  1.00  0.00           C
ATOM   1102  O   LEU A 656      40.950  34.010  48.410  1.00  0.00           O
ATOM   1103  N   PHE A 657      39.780  35.440  49.770  1.00  0.00           N
ATOM   1104  HN  PHE A 657      39.670  35.830  50.680  1.00  0.00           H
ATOM   1105  CA  PHE A 657      38.630  35.660  48.940  1.00  0.00           C
ATOM   1106  HA  PHE A 657      38.520  34.900  48.190  1.00  0.00           H
ATOM   1107  CB  PHE A 657      37.390  35.680  49.890  1.00  0.00           C
ATOM   1108  HB1 PHE A 657      36.530  35.980  49.250  1.00  0.00           H
ATOM   1109  HB2 PHE A 657      37.570  36.490  50.650  1.00  0.00           H
ATOM   1110  CG  PHE A 657      37.050  34.310  50.400  1.00  0.00           C
ATOM   1111  CD1 PHE A 657      36.990  33.190  49.560  1.00  0.00           C
ATOM   1112  HD1 PHE A 657      37.230  33.300  48.510  1.00  0.00           H
ATOM   1113  CE1 PHE A 657      36.780  31.930  50.160  1.00  0.00           C
ATOM   1114  HE1 PHE A 657      36.570  31.100  49.500  1.00  0.00           H
ATOM   1115  CZ  PHE A 657      36.590  31.760  51.600  1.00  0.00           C
ATOM   1116  HZ  PHE A 657      36.460  30.790  52.050  1.00  0.00           H
ATOM   1117  CD2 PHE A 657      36.950  34.210  51.790  1.00  0.00           C
ATOM   1118  HD2 PHE A 657      36.960  35.060  52.470  1.00  0.00           H
ATOM   1119  CE2 PHE A 657      36.670  32.910  52.340  1.00  0.00           C
ATOM   1120  HE2 PHE A 657      36.620  32.780  53.410  1.00  0.00           H
ATOM   1121  C   PHE A 657      38.520  36.980  48.280  1.00  0.00           C
ATOM   1122  O   PHE A 657      37.720  37.170  47.410  1.00  0.00           O
ATOM   1123  N   ALA A 658      39.300  38.010  48.680  1.00  0.00           N
ATOM   1124  HN  ALA A 658      39.860  37.900  49.500  1.00  0.00           H
ATOM   1125  CA  ALA A 658      39.400  39.210  47.940  1.00  0.00           C
ATOM   1126  HA  ALA A 658      38.390  39.510  47.670  1.00  0.00           H
ATOM   1127  CB  ALA A 658      40.000  40.360  48.770  1.00  0.00           C
ATOM   1128  HB1 ALA A 658      41.100  40.280  48.920  1.00  0.00           H
ATOM   1129  HB2 ALA A 658      39.680  40.390  49.830  1.00  0.00           H
ATOM   1130  HB3 ALA A 658      39.660  41.340  48.370  1.00  0.00           H
ATOM   1131  C   ALA A 658      40.020  39.250  46.540  1.00  0.00           C
ATOM   1132  O   ALA A 658      40.860  38.440  46.180  1.00  0.00           O
ATOM   1133  N   GLY A 659      39.600  40.230  45.770  1.00  0.00           N
ATOM   1134  HN  GLY A 659      38.950  40.930  46.040  1.00  0.00           H
ATOM   1135  CA  GLY A 659      40.100  40.540  44.400  1.00  0.00           C
ATOM   1136  HA1 GLY A 659      39.610  41.430  44.040  1.00  0.00           H
ATOM   1137  HA2 GLY A 659      40.020  39.690  43.730  1.00  0.00           H
ATOM   1138  C   GLY A 659      41.610  40.890  44.510  1.00  0.00           C
ATOM   1139  O   GLY A 659      42.340  40.520  43.600  1.00  0.00           O
ATOM   1140  N   GLN A 660      42.050  41.700  45.460  1.00  0.00           N
ATOM   1141  HN  GLN A 660      41.460  42.010  46.190  1.00  0.00           H
ATOM   1142  CA  GLN A 660      43.380  42.180  45.560  1.00  0.00           C
ATOM   1143  HA  GLN A 660      43.990  41.830  44.730  1.00  0.00           H
ATOM   1144  CB  GLN A 660      43.240  43.750  45.420  1.00  0.00           C
ATOM   1145  HB1 GLN A 660      42.570  44.070  46.240  1.00  0.00           H
ATOM   1146  HB2 GLN A 660      42.720  43.810  44.440  1.00  0.00           H
ATOM   1147  CG  GLN A 660      44.570  44.570  45.370  1.00  0.00           C
ATOM   1148  HG1 GLN A 660      45.150  44.240  44.480  1.00  0.00           H
ATOM   1149  HG2 GLN A 660      45.280  44.390  46.190  1.00  0.00           H
ATOM   1150  CD  GLN A 660      44.290  46.080  45.320  1.00  0.00           C
ATOM   1151  OE1 GLN A 660      43.700  46.670  46.210  1.00  0.00           O
ATOM   1152  NE2 GLN A 660      44.850  46.800  44.320  1.00  0.00           N
ATOM   1153 HE21 GLN A 660      44.690  47.780  44.360  1.00  0.00           H
ATOM   1154 HE22 GLN A 660      45.160  46.320  43.500  1.00  0.00           H
ATOM   1155  C   GLN A 660      44.010  41.780  46.960  1.00  0.00           C
ATOM   1156  O   GLN A 660      44.140  42.670  47.780  1.00  0.00           O
ATOM   1157  N   PRO A 661      44.470  40.530  47.180  1.00  0.00           N
ATOM   1158  CD  PRO A 661      44.570  39.550  46.140  1.00  0.00           C
ATOM   1159  HD1 PRO A 661      44.970  40.000  45.210  1.00  0.00           H
ATOM   1160  HD2 PRO A 661      43.550  39.120  46.050  1.00  0.00           H
ATOM   1161  CA  PRO A 661      45.130  40.060  48.410  1.00  0.00           C
ATOM   1162  HA  PRO A 661      44.490  40.360  49.240  1.00  0.00           H
ATOM   1163  CB  PRO A 661      45.080  38.520  48.240  1.00  0.00           C
ATOM   1164  HB1 PRO A 661      44.050  38.120  48.300  1.00  0.00           H
ATOM   1165  HB2 PRO A 661      45.630  37.820  48.910  1.00  0.00           H
ATOM   1166  CG  PRO A 661      45.500  38.520  46.810  1.00  0.00           C
ATOM   1167  HG1 PRO A 661      46.570  38.810  46.760  1.00  0.00           H
ATOM   1168  HG2 PRO A 661      45.250  37.540  46.360  1.00  0.00           H
ATOM   1169  C   PRO A 661      46.550  40.660  48.580  1.00  0.00           C
ATOM   1170  O   PRO A 661      47.360  40.210  49.400  1.00  0.00           O
ATOM   1171  N   LEU A 662      46.930  41.690  47.730  1.00  0.00           N
ATOM   1172  HN  LEU A 662      46.370  41.870  46.930  1.00  0.00           H
ATOM   1173  CA  LEU A 662      48.090  42.550  47.840  1.00  0.00           C
ATOM   1174  HA  LEU A 662      48.960  41.950  48.070  1.00  0.00           H
ATOM   1175  CB  LEU A 662      48.320  43.280  46.510  1.00  0.00           C
ATOM   1176  HB1 LEU A 662      49.330  43.740  46.560  1.00  0.00           H
ATOM   1177  HB2 LEU A 662      47.560  44.060  46.270  1.00  0.00           H
ATOM   1178  CG  LEU A 662      48.360  42.550  45.250  1.00  0.00           C
ATOM   1179  HG  LEU A 662      47.450  41.930  45.150  1.00  0.00           H
ATOM   1180  CD1 LEU A 662      48.380  43.490  44.030  1.00  0.00           C
ATOM   1181 HD11 LEU A 662      48.490  42.760  43.190  1.00  0.00           H
ATOM   1182 HD12 LEU A 662      49.240  44.200  44.070  1.00  0.00           H
ATOM   1183 HD13 LEU A 662      47.460  44.090  43.940  1.00  0.00           H
ATOM   1184  CD2 LEU A 662      49.600  41.670  45.320  1.00  0.00           C
ATOM   1185 HD21 LEU A 662      49.720  41.200  44.330  1.00  0.00           H
ATOM   1186 HD22 LEU A 662      49.400  40.950  46.140  1.00  0.00           H
ATOM   1187 HD23 LEU A 662      50.550  42.210  45.560  1.00  0.00           H
ATOM   1188  C   LEU A 662      48.010  43.640  48.900  1.00  0.00           C
ATOM   1189  O   LEU A 662      49.020  44.030  49.480  1.00  0.00           O
ATOM   1190  N   THR A 663      46.780  44.100  49.160  1.00  0.00           N
ATOM   1191  HN  THR A 663      45.930  43.720  48.790  1.00  0.00           H
ATOM   1192  CA  THR A 663      46.570  45.140  50.160  1.00  0.00           C
ATOM   1193  HA  THR A 663      47.450  45.730  49.950  1.00  0.00           H
ATOM   1194  CB  THR A 663      45.340  45.980  50.110  1.00  0.00           C
ATOM   1195  HB  THR A 663      45.110  46.490  51.070  1.00  0.00           H
ATOM   1196  OG1 THR A 663      44.220  45.220  49.660  1.00  0.00           O
ATOM   1197  HG1 THR A 663      43.480  45.800  49.450  1.00  0.00           H
ATOM   1198  CG2 THR A 663      45.700  46.990  49.040  1.00  0.00           C
ATOM   1199 HG21 THR A 663      46.710  47.410  49.260  1.00  0.00           H
ATOM   1200 HG22 THR A 663      45.020  47.870  48.930  1.00  0.00           H
ATOM   1201 HG23 THR A 663      45.840  46.570  48.020  1.00  0.00           H
ATOM   1202  C   THR A 663      46.810  44.520  51.600  1.00  0.00           C
ATOM   1203  O   THR A 663      46.080  43.640  52.000  1.00  0.00           O
ATOM   1204  N   ILE A 664      47.800  44.870  52.330  1.00  0.00           N
ATOM   1205  HN  ILE A 664      48.420  45.590  52.050  1.00  0.00           H
ATOM   1206  CA  ILE A 664      48.000  44.510  53.710  1.00  0.00           C
ATOM   1207  HA  ILE A 664      47.790  43.450  53.760  1.00  0.00           H
ATOM   1208  CB  ILE A 664      49.450  44.460  54.090  1.00  0.00           C
ATOM   1209  HB  ILE A 664      49.950  45.450  53.990  1.00  0.00           H
ATOM   1210  CG2 ILE A 664      49.610  44.250  55.620  1.00  0.00           C
ATOM   1211 HG21 ILE A 664      49.150  43.340  56.040  1.00  0.00           H
ATOM   1212 HG22 ILE A 664      49.320  45.140  56.210  1.00  0.00           H
ATOM   1213 HG23 ILE A 664      50.690  44.270  55.880  1.00  0.00           H
ATOM   1214  CG1 ILE A 664      50.190  43.490  53.080  1.00  0.00           C
ATOM   1215 HG11 ILE A 664      51.280  43.720  53.140  1.00  0.00           H
ATOM   1216 HG12 ILE A 664      49.940  43.810  52.050  1.00  0.00           H
ATOM   1217  CD  ILE A 664      49.900  41.990  53.380  1.00  0.00           C
ATOM   1218  HD1 ILE A 664      50.330  41.810  54.390  1.00  0.00           H
ATOM   1219  HD2 ILE A 664      50.390  41.240  52.720  1.00  0.00           H
ATOM   1220  HD3 ILE A 664      48.800  41.800  53.340  1.00  0.00           H
ATOM   1221  C   ILE A 664      47.110  45.330  54.560  1.00  0.00           C
ATOM   1222  O   ILE A 664      47.180  46.520  54.650  1.00  0.00           O
ATOM   1223  N   LEU A 665      46.140  44.690  55.190  1.00  0.00           N
ATOM   1224  HN  LEU A 665      45.950  43.730  55.000  1.00  0.00           H
ATOM   1225  CA  LEU A 665      45.300  45.320  56.130  1.00  0.00           C
ATOM   1226  HA  LEU A 665      45.050  46.310  55.780  1.00  0.00           H
ATOM   1227  CB  LEU A 665      43.940  44.590  56.120  1.00  0.00           C
ATOM   1228  HB1 LEU A 665      43.170  45.060  56.780  1.00  0.00           H
ATOM   1229  HB2 LEU A 665      44.210  43.540  56.380  1.00  0.00           H
ATOM   1230  CG  LEU A 665      43.310  44.390  54.710  1.00  0.00           C
ATOM   1231  HG  LEU A 665      43.910  43.670  54.100  1.00  0.00           H
ATOM   1232  CD1 LEU A 665      41.950  43.660  54.850  1.00  0.00           C
ATOM   1233 HD11 LEU A 665      41.470  43.420  53.870  1.00  0.00           H
ATOM   1234 HD12 LEU A 665      41.220  44.240  55.440  1.00  0.00           H
ATOM   1235 HD13 LEU A 665      42.040  42.670  55.350  1.00  0.00           H
ATOM   1236  CD2 LEU A 665      42.960  45.640  53.920  1.00  0.00           C
ATOM   1237 HD21 LEU A 665      42.080  46.220  54.250  1.00  0.00           H
ATOM   1238 HD22 LEU A 665      42.700  45.360  52.870  1.00  0.00           H
ATOM   1239 HD23 LEU A 665      43.910  46.200  53.910  1.00  0.00           H
ATOM   1240  C   LEU A 665      45.950  45.420  57.510  1.00  0.00           C
ATOM   1241  O   LEU A 665      46.320  44.430  58.140  1.00  0.00           O
ATOM   1242  N   GLY A 666      46.050  46.650  58.010  1.00  0.00           N
ATOM   1243  HN  GLY A 666      45.540  47.350  57.520  1.00  0.00           H
ATOM   1244  CA  GLY A 666      46.850  47.080  59.110  1.00  0.00           C
ATOM   1245  HA1 GLY A 666      47.660  47.610  58.640  1.00  0.00           H
ATOM   1246  HA2 GLY A 666      47.260  46.230  59.640  1.00  0.00           H
ATOM   1247  C   GLY A 666      46.220  48.020  60.080  1.00  0.00           C
ATOM   1248  O   GLY A 666      45.010  48.330  60.130  1.00  0.00           O
ATOM   1249  N   SER A 667      46.980  48.500  61.060  1.00  0.00           N
ATOM   1250  HN  SER A 667      47.890  48.140  61.200  1.00  0.00           H
ATOM   1251  CA  SER A 667      46.600  49.450  62.070  1.00  0.00           C
ATOM   1252  HA  SER A 667      45.580  49.240  62.340  1.00  0.00           H
ATOM   1253  CB  SER A 667      47.450  49.170  63.310  1.00  0.00           C
ATOM   1254  HB1 SER A 667      47.140  48.220  63.790  1.00  0.00           H
ATOM   1255  HB2 SER A 667      47.280  49.960  64.090  1.00  0.00           H
ATOM   1256  OG  SER A 667      48.850  49.100  63.050  1.00  0.00           O
ATOM   1257  HG1 SER A 667      49.160  50.000  62.950  1.00  0.00           H
ATOM   1258  C   SER A 667      46.670  50.910  61.540  1.00  0.00           C
ATOM   1259  O   SER A 667      47.630  51.220  60.780  1.00  0.00           O
ATOM   1260  N   THR A 668      45.710  51.810  61.800  1.00  0.00           N
ATOM   1261  HN  THR A 668      44.860  51.560  62.260  1.00  0.00           H
ATOM   1262  CA  THR A 668      45.790  53.130  61.300  1.00  0.00           C
ATOM   1263  HA  THR A 668      46.840  53.300  61.120  1.00  0.00           H
ATOM   1264  CB  THR A 668      44.990  53.280  60.110  1.00  0.00           C
ATOM   1265  HB  THR A 668      45.180  52.360  59.500  1.00  0.00           H
ATOM   1266  OG1 THR A 668      45.370  54.410  59.390  1.00  0.00           O
ATOM   1267  HG1 THR A 668      45.130  54.200  58.480  1.00  0.00           H
ATOM   1268  CG2 THR A 668      43.430  53.320  60.220  1.00  0.00           C
ATOM   1269 HG21 THR A 668      43.020  52.370  60.620  1.00  0.00           H
ATOM   1270 HG22 THR A 668      42.890  53.470  59.260  1.00  0.00           H
ATOM   1271 HG23 THR A 668      43.020  54.110  60.860  1.00  0.00           H
ATOM   1272  C   THR A 668      45.470  54.110  62.430  1.00  0.00           C
ATOM   1273  O   THR A 668      44.840  53.700  63.430  1.00  0.00           O
ATOM   1274  N   GLY A 669      45.900  55.370  62.350  1.00  0.00           N
ATOM   1275  HN  GLY A 669      46.330  55.710  61.520  1.00  0.00           H
ATOM   1276  CA  GLY A 669      45.740  56.330  63.440  1.00  0.00           C
ATOM   1277  HA1 GLY A 669      46.470  57.110  63.240  1.00  0.00           H
ATOM   1278  HA2 GLY A 669      45.940  55.960  64.430  1.00  0.00           H
ATOM   1279  C   GLY A 669      44.350  56.990  63.440  1.00  0.00           C
ATOM   1280  O   GLY A 669      44.000  57.340  64.570  1.00  0.00           O
ATOM   1281  N   PRO A 670      43.530  57.140  62.360  1.00  0.00           N
ATOM   1282  CD  PRO A 670      44.070  57.280  60.980  1.00  0.00           C
ATOM   1283  HD1 PRO A 670      44.070  56.260  60.550  1.00  0.00           H
ATOM   1284  HD2 PRO A 670      45.040  57.790  60.840  1.00  0.00           H
ATOM   1285  CA  PRO A 670      42.110  57.500  62.380  1.00  0.00           C
ATOM   1286  HA  PRO A 670      42.080  58.490  62.780  1.00  0.00           H
ATOM   1287  CB  PRO A 670      41.720  57.490  60.860  1.00  0.00           C
ATOM   1288  HB1 PRO A 670      40.800  58.030  60.540  1.00  0.00           H
ATOM   1289  HB2 PRO A 670      41.660  56.430  60.540  1.00  0.00           H
ATOM   1290  CG  PRO A 670      42.960  58.110  60.240  1.00  0.00           C
ATOM   1291  HG1 PRO A 670      43.060  58.010  59.140  1.00  0.00           H
ATOM   1292  HG2 PRO A 670      42.980  59.160  60.590  1.00  0.00           H
ATOM   1293  C   PRO A 670      41.380  56.720  63.440  1.00  0.00           C
ATOM   1294  O   PRO A 670      40.610  57.180  64.230  1.00  0.00           O
ATOM   1295  N   VAL A 671      41.520  55.370  63.340  1.00  0.00           N
ATOM   1296  HN  VAL A 671      42.180  54.990  62.700  1.00  0.00           H
ATOM   1297  CA  VAL A 671      40.930  54.370  64.190  1.00  0.00           C
ATOM   1298  HA  VAL A 671      39.870  54.620  64.220  1.00  0.00           H
ATOM   1299  CB  VAL A 671      41.080  53.010  63.560  1.00  0.00           C
ATOM   1300  HB  VAL A 671      42.180  52.890  63.420  1.00  0.00           H
ATOM   1301  CG1 VAL A 671      40.620  51.890  64.500  1.00  0.00           C
ATOM   1302 HG11 VAL A 671      41.270  51.800  65.410  1.00  0.00           H
ATOM   1303 HG12 VAL A 671      40.690  50.990  63.860  1.00  0.00           H
ATOM   1304 HG13 VAL A 671      39.560  52.010  64.840  1.00  0.00           H
ATOM   1305  CG2 VAL A 671      40.280  52.790  62.250  1.00  0.00           C
ATOM   1306 HG21 VAL A 671      40.600  53.430  61.410  1.00  0.00           H
ATOM   1307 HG22 VAL A 671      39.190  52.880  62.440  1.00  0.00           H
ATOM   1308 HG23 VAL A 671      40.630  51.790  61.890  1.00  0.00           H
ATOM   1309  C   VAL A 671      41.460  54.370  65.570  1.00  0.00           C
ATOM   1310  O   VAL A 671      40.740  54.320  66.560  1.00  0.00           O
ATOM   1311  N   LEU A 672      42.830  54.540  65.700  1.00  0.00           N
ATOM   1312  HN  LEU A 672      43.510  54.580  64.980  1.00  0.00           H
ATOM   1313  CA  LEU A 672      43.410  54.600  67.020  1.00  0.00           C
ATOM   1314  HA  LEU A 672      43.120  53.710  67.540  1.00  0.00           H
ATOM   1315  CB  LEU A 672      44.940  54.550  66.970  1.00  0.00           C
ATOM   1316  HB1 LEU A 672      45.290  55.410  66.340  1.00  0.00           H
ATOM   1317  HB2 LEU A 672      45.180  53.670  66.340  1.00  0.00           H
ATOM   1318  CG  LEU A 672      45.770  54.510  68.240  1.00  0.00           C
ATOM   1319  HG  LEU A 672      45.190  54.000  69.040  1.00  0.00           H
ATOM   1320  CD1 LEU A 672      47.050  53.760  67.990  1.00  0.00           C
ATOM   1321 HD11 LEU A 672      47.270  53.040  68.820  1.00  0.00           H
ATOM   1322 HD12 LEU A 672      47.960  54.360  67.800  1.00  0.00           H
ATOM   1323 HD13 LEU A 672      47.070  53.200  67.030  1.00  0.00           H
ATOM   1324  CD2 LEU A 672      46.100  55.940  68.810  1.00  0.00           C
ATOM   1325 HD21 LEU A 672      45.110  56.380  69.080  1.00  0.00           H
ATOM   1326 HD22 LEU A 672      46.370  56.720  68.060  1.00  0.00           H
ATOM   1327 HD23 LEU A 672      46.780  55.970  69.680  1.00  0.00           H
ATOM   1328  C   LEU A 672      42.940  55.780  67.920  1.00  0.00           C
ATOM   1329  O   LEU A 672      42.660  55.770  69.110  1.00  0.00           O
ATOM   1330  N   VAL A 673      42.960  56.980  67.300  1.00  0.00           N
ATOM   1331  HN  VAL A 673      43.240  56.920  66.340  1.00  0.00           H
ATOM   1332  CA  VAL A 673      42.410  58.240  67.820  1.00  0.00           C
ATOM   1333  HA  VAL A 673      42.750  58.360  68.840  1.00  0.00           H
ATOM   1334  CB  VAL A 673      42.990  59.460  67.110  1.00  0.00           C
ATOM   1335  HB  VAL A 673      42.760  59.440  66.020  1.00  0.00           H
ATOM   1336  CG1 VAL A 673      42.260  60.800  67.570  1.00  0.00           C
ATOM   1337 HG11 VAL A 673      42.460  60.890  68.660  1.00  0.00           H
ATOM   1338 HG12 VAL A 673      41.170  60.760  67.390  1.00  0.00           H
ATOM   1339 HG13 VAL A 673      42.710  61.750  67.190  1.00  0.00           H
ATOM   1340  CG2 VAL A 673      44.560  59.670  67.380  1.00  0.00           C
ATOM   1341 HG21 VAL A 673      45.010  60.480  66.770  1.00  0.00           H
ATOM   1342 HG22 VAL A 673      45.040  58.710  67.050  1.00  0.00           H
ATOM   1343 HG23 VAL A 673      44.750  59.860  68.460  1.00  0.00           H
ATOM   1344  C   VAL A 673      40.850  58.240  68.000  1.00  0.00           C
ATOM   1345  O   VAL A 673      40.320  58.550  69.080  1.00  0.00           O
ATOM   1346  N   PHE A 674      40.120  57.710  67.030  1.00  0.00           N
ATOM   1347  HN  PHE A 674      40.490  57.550  66.120  1.00  0.00           H
ATOM   1348  CA  PHE A 674      38.670  57.450  67.350  1.00  0.00           C
ATOM   1349  HA  PHE A 674      38.160  58.390  67.510  1.00  0.00           H
ATOM   1350  CB  PHE A 674      38.000  56.740  66.060  1.00  0.00           C
ATOM   1351  HB1 PHE A 674      38.650  55.860  65.830  1.00  0.00           H
ATOM   1352  HB2 PHE A 674      38.000  57.600  65.350  1.00  0.00           H
ATOM   1353  CG  PHE A 674      36.560  56.190  66.140  1.00  0.00           C
ATOM   1354  CD1 PHE A 674      35.630  56.940  66.950  1.00  0.00           C
ATOM   1355  HD1 PHE A 674      35.840  57.910  67.380  1.00  0.00           H
ATOM   1356  CE1 PHE A 674      34.270  56.660  66.890  1.00  0.00           C
ATOM   1357  HE1 PHE A 674      33.610  57.350  67.380  1.00  0.00           H
ATOM   1358  CZ  PHE A 674      33.760  55.630  66.070  1.00  0.00           C
ATOM   1359  HZ  PHE A 674      32.710  55.490  65.830  1.00  0.00           H
ATOM   1360  CD2 PHE A 674      36.080  55.200  65.330  1.00  0.00           C
ATOM   1361  HD2 PHE A 674      36.710  54.580  64.720  1.00  0.00           H
ATOM   1362  CE2 PHE A 674      34.650  54.870  65.340  1.00  0.00           C
ATOM   1363  HE2 PHE A 674      34.250  54.130  64.670  1.00  0.00           H
ATOM   1364  C   PHE A 674      38.430  56.510  68.560  1.00  0.00           C
ATOM   1365  O   PHE A 674      37.500  56.900  69.330  1.00  0.00           O
ATOM   1366  N   GLU A 675      39.210  55.440  68.790  1.00  0.00           N
ATOM   1367  HN  GLU A 675      39.870  55.130  68.100  1.00  0.00           H
ATOM   1368  CA  GLU A 675      39.160  54.560  69.930  1.00  0.00           C
ATOM   1369  HA  GLU A 675      38.140  54.230  70.070  1.00  0.00           H
ATOM   1370  CB  GLU A 675      40.090  53.340  69.680  1.00  0.00           C
ATOM   1371  HB1 GLU A 675      40.350  52.790  70.610  1.00  0.00           H
ATOM   1372  HB2 GLU A 675      41.030  53.740  69.250  1.00  0.00           H
ATOM   1373  CG  GLU A 675      39.640  52.240  68.620  1.00  0.00           C
ATOM   1374  HG1 GLU A 675      40.570  51.680  68.390  1.00  0.00           H
ATOM   1375  HG2 GLU A 675      39.110  52.720  67.770  1.00  0.00           H
ATOM   1376  CD  GLU A 675      38.620  51.370  69.270  1.00  0.00           C
ATOM   1377  OE1 GLU A 675      37.730  51.810  69.960  1.00  0.00           O
ATOM   1378  OE2 GLU A 675      38.700  50.120  68.900  1.00  0.00           O
ATOM   1379  C   GLU A 675      39.520  55.320  71.200  1.00  0.00           C
ATOM   1380  O   GLU A 675      38.870  55.060  72.210  1.00  0.00           O
ATOM   1381  N   LYS A 676      40.460  56.310  71.280  1.00  0.00           N
ATOM   1382  HN  LYS A 676      41.080  56.430  70.510  1.00  0.00           H
ATOM   1383  CA  LYS A 676      40.550  57.170  72.430  1.00  0.00           C
ATOM   1384  HA  LYS A 676      40.640  56.570  73.320  1.00  0.00           H
ATOM   1385  CB  LYS A 676      41.790  58.020  72.340  1.00  0.00           C
ATOM   1386  HB1 LYS A 676      41.750  58.800  73.120  1.00  0.00           H
ATOM   1387  HB2 LYS A 676      41.790  58.610  71.380  1.00  0.00           H
ATOM   1388  CG  LYS A 676      43.160  57.230  72.460  1.00  0.00           C
ATOM   1389  HG1 LYS A 676      43.300  56.440  71.690  1.00  0.00           H
ATOM   1390  HG2 LYS A 676      43.240  56.790  73.470  1.00  0.00           H
ATOM   1391  CD  LYS A 676      44.320  58.150  72.240  1.00  0.00           C
ATOM   1392  HD1 LYS A 676      44.140  58.910  73.030  1.00  0.00           H
ATOM   1393  HD2 LYS A 676      44.380  58.760  71.310  1.00  0.00           H
ATOM   1394  CE  LYS A 676      45.720  57.450  72.290  1.00  0.00           C
ATOM   1395  HE1 LYS A 676      45.830  56.590  71.600  1.00  0.00           H
ATOM   1396  HE2 LYS A 676      45.770  56.960  73.280  1.00  0.00           H
ATOM   1397  NZ  LYS A 676      46.760  58.370  72.010  1.00  0.00           N
ATOM   1398  HZ1 LYS A 676      46.600  59.210  72.610  1.00  0.00           H
ATOM   1399  HZ2 LYS A 676      46.920  58.690  71.040  1.00  0.00           H
ATOM   1400  HZ3 LYS A 676      47.710  58.030  72.270  1.00  0.00           H
ATOM   1401  C   LYS A 676      39.250  57.980  72.680  1.00  0.00           C
ATOM   1402  O   LYS A 676      38.770  57.970  73.810  1.00  0.00           O
ATOM   1403  N   ILE A 677      38.700  58.580  71.660  1.00  0.00           N
ATOM   1404  HN  ILE A 677      39.180  58.440  70.800  1.00  0.00           H
ATOM   1405  CA  ILE A 677      37.710  59.610  71.700  1.00  0.00           C
ATOM   1406  HA  ILE A 677      37.910  60.460  72.320  1.00  0.00           H
ATOM   1407  CB  ILE A 677      37.570  60.310  70.280  1.00  0.00           C
ATOM   1408  HB  ILE A 677      37.740  59.550  69.500  1.00  0.00           H
ATOM   1409  CG2 ILE A 677      36.140  60.920  70.110  1.00  0.00           C
ATOM   1410 HG21 ILE A 677      35.360  60.130  69.960  1.00  0.00           H
ATOM   1411 HG22 ILE A 677      36.030  61.650  69.290  1.00  0.00           H
ATOM   1412 HG23 ILE A 677      35.900  61.480  71.040  1.00  0.00           H
ATOM   1413  CG1 ILE A 677      38.710  61.280  70.090  1.00  0.00           C
ATOM   1414 HG11 ILE A 677      39.610  60.630  70.240  1.00  0.00           H
ATOM   1415 HG12 ILE A 677      38.770  62.020  70.920  1.00  0.00           H
ATOM   1416  CD  ILE A 677      38.860  61.860  68.740  1.00  0.00           C
ATOM   1417  HD1 ILE A 677      37.900  62.390  68.540  1.00  0.00           H
ATOM   1418  HD2 ILE A 677      39.000  61.180  67.880  1.00  0.00           H
ATOM   1419  HD3 ILE A 677      39.650  62.650  68.760  1.00  0.00           H
ATOM   1420  C   ILE A 677      36.350  58.900  72.060  1.00  0.00           C
ATOM   1421  O   ILE A 677      35.670  59.390  72.930  1.00  0.00           O
ATOM   1422  N   LEU A 678      36.070  57.720  71.500  1.00  0.00           N
ATOM   1423  HN  LEU A 678      36.630  57.500  70.710  1.00  0.00           H
ATOM   1424  CA  LEU A 678      34.960  56.810  71.970  1.00  0.00           C
ATOM   1425  HA  LEU A 678      34.120  57.470  71.860  1.00  0.00           H
ATOM   1426  CB  LEU A 678      34.650  55.620  71.070  1.00  0.00           C
ATOM   1427  HB1 LEU A 678      35.410  54.810  71.130  1.00  0.00           H
ATOM   1428  HB2 LEU A 678      34.630  55.990  70.020  1.00  0.00           H
ATOM   1429  CG  LEU A 678      33.320  54.810  71.370  1.00  0.00           C
ATOM   1430  HG  LEU A 678      33.160  54.550  72.440  1.00  0.00           H
ATOM   1431  CD1 LEU A 678      32.130  55.630  70.860  1.00  0.00           C
ATOM   1432 HD11 LEU A 678      32.150  55.830  69.770  1.00  0.00           H
ATOM   1433 HD12 LEU A 678      32.000  56.540  71.480  1.00  0.00           H
ATOM   1434 HD13 LEU A 678      31.240  54.990  71.090  1.00  0.00           H
ATOM   1435  CD2 LEU A 678      33.330  53.480  70.500  1.00  0.00           C
ATOM   1436 HD21 LEU A 678      33.900  53.560  69.560  1.00  0.00           H
ATOM   1437 HD22 LEU A 678      32.300  53.170  70.190  1.00  0.00           H
ATOM   1438 HD23 LEU A 678      33.960  52.780  71.100  1.00  0.00           H
ATOM   1439  C   LEU A 678      35.070  56.290  73.360  1.00  0.00           C
ATOM   1440  O   LEU A 678      34.100  56.380  74.080  1.00  0.00           O
ATOM   1441  N   TYR A 679      36.280  55.730  73.830  1.00  0.00           N
ATOM   1442  HN  TYR A 679      37.070  55.610  73.240  1.00  0.00           H
ATOM   1443  CA  TYR A 679      36.500  55.310  75.210  1.00  0.00           C
ATOM   1444  HA  TYR A 679      35.750  54.590  75.490  1.00  0.00           H
ATOM   1445  CB  TYR A 679      37.760  54.550  75.450  1.00  0.00           C
ATOM   1446  HB1 TYR A 679      38.630  55.170  75.120  1.00  0.00           H
ATOM   1447  HB2 TYR A 679      37.720  53.630  74.840  1.00  0.00           H
ATOM   1448  CG  TYR A 679      38.020  54.070  76.880  1.00  0.00           C
ATOM   1449  CD1 TYR A 679      39.100  54.530  77.620  1.00  0.00           C
ATOM   1450  HD1 TYR A 679      39.670  55.380  77.260  1.00  0.00           H
ATOM   1451  CE1 TYR A 679      39.380  54.000  78.890  1.00  0.00           C
ATOM   1452  HE1 TYR A 679      40.290  54.260  79.420  1.00  0.00           H
ATOM   1453  CZ  TYR A 679      38.460  53.100  79.420  1.00  0.00           C
ATOM   1454  OH  TYR A 679      38.770  52.690  80.710  1.00  0.00           O
ATOM   1455  HH  TYR A 679      39.520  53.160  81.080  1.00  0.00           H
ATOM   1456  CD2 TYR A 679      37.190  53.060  77.400  1.00  0.00           C
ATOM   1457  HD2 TYR A 679      36.370  52.680  76.800  1.00  0.00           H
ATOM   1458  CE2 TYR A 679      37.310  52.680  78.770  1.00  0.00           C
ATOM   1459  HE2 TYR A 679      36.720  51.860  79.160  1.00  0.00           H
ATOM   1460  C   TYR A 679      36.310  56.490  76.170  1.00  0.00           C
ATOM   1461  O   TYR A 679      35.600  56.350  77.150  1.00  0.00           O
ATOM   1462  N   LYS A 680      36.880  57.670  75.830  1.00  0.00           N
ATOM   1463  HN  LYS A 680      37.580  57.770  75.120  1.00  0.00           H
ATOM   1464  CA  LYS A 680      36.720  58.800  76.660  1.00  0.00           C
ATOM   1465  HA  LYS A 680      36.900  58.470  77.670  1.00  0.00           H
ATOM   1466  CB  LYS A 680      37.830  59.850  76.350  1.00  0.00           C
ATOM   1467  HB1 LYS A 680      37.650  60.780  76.950  1.00  0.00           H
ATOM   1468  HB2 LYS A 680      37.950  60.020  75.260  1.00  0.00           H
ATOM   1469  CG  LYS A 680      39.250  59.420  76.810  1.00  0.00           C
ATOM   1470  HG1 LYS A 680      40.010  60.090  76.350  1.00  0.00           H
ATOM   1471  HG2 LYS A 680      39.480  58.440  76.320  1.00  0.00           H
ATOM   1472  CD  LYS A 680      39.550  59.390  78.250  1.00  0.00           C
ATOM   1473  HD1 LYS A 680      38.830  58.710  78.740  1.00  0.00           H
ATOM   1474  HD2 LYS A 680      39.460  60.400  78.700  1.00  0.00           H
ATOM   1475  CE  LYS A 680      40.970  58.790  78.550  1.00  0.00           C
ATOM   1476  HE1 LYS A 680      41.760  59.510  78.240  1.00  0.00           H
ATOM   1477  HE2 LYS A 680      41.000  57.900  77.880  1.00  0.00           H
ATOM   1478  NZ  LYS A 680      41.260  58.280  79.920  1.00  0.00           N
ATOM   1479  HZ1 LYS A 680      41.450  59.090  80.540  1.00  0.00           H
ATOM   1480  HZ2 LYS A 680      42.210  57.880  79.770  1.00  0.00           H
ATOM   1481  HZ3 LYS A 680      40.540  57.600  80.230  1.00  0.00           H
ATOM   1482  C   LYS A 680      35.280  59.380  76.810  1.00  0.00           C
ATOM   1483  O   LYS A 680      34.810  59.550  77.930  1.00  0.00           O
ATOM   1484  N   PHE A 681      34.570  59.540  75.730  1.00  0.00           N
ATOM   1485  HN  PHE A 681      34.910  59.280  74.820  1.00  0.00           H
ATOM   1486  CA  PHE A 681      33.170  59.970  75.550  1.00  0.00           C
ATOM   1487  HA  PHE A 681      33.130  60.990  75.920  1.00  0.00           H
ATOM   1488  CB  PHE A 681      32.800  60.080  74.010  1.00  0.00           C
ATOM   1489  HB1 PHE A 681      32.960  59.120  73.480  1.00  0.00           H
ATOM   1490  HB2 PHE A 681      33.520  60.810  73.580  1.00  0.00           H
ATOM   1491  CG  PHE A 681      31.450  60.560  73.810  1.00  0.00           C
ATOM   1492  CD1 PHE A 681      31.070  61.880  74.030  1.00  0.00           C
ATOM   1493  HD1 PHE A 681      31.870  62.580  74.190  1.00  0.00           H
ATOM   1494  CE1 PHE A 681      29.710  62.270  73.920  1.00  0.00           C
ATOM   1495  HE1 PHE A 681      29.450  63.320  73.910  1.00  0.00           H
ATOM   1496  CZ  PHE A 681      28.670  61.290  73.590  1.00  0.00           C
ATOM   1497  HZ  PHE A 681      27.720  61.700  73.300  1.00  0.00           H
ATOM   1498  CD2 PHE A 681      30.390  59.630  73.660  1.00  0.00           C
ATOM   1499  HD2 PHE A 681      30.600  58.590  73.460  1.00  0.00           H
ATOM   1500  CE2 PHE A 681      29.040  60.010  73.480  1.00  0.00           C
ATOM   1501  HE2 PHE A 681      28.330  59.260  73.160  1.00  0.00           H
ATOM   1502  C   PHE A 681      32.260  59.020  76.230  1.00  0.00           C
ATOM   1503  O   PHE A 681      31.410  59.420  77.020  1.00  0.00           O
ATOM   1504  N   CYS A 682      32.580  57.680  76.130  1.00  0.00           N
ATOM   1505  HN  CYS A 682      33.290  57.370  75.490  1.00  0.00           H
ATOM   1506  CA  CYS A 682      31.830  56.630  76.840  1.00  0.00           C
ATOM   1507  HA  CYS A 682      30.790  56.850  76.690  1.00  0.00           H
ATOM   1508  CB  CYS A 682      32.180  55.300  76.220  1.00  0.00           C
ATOM   1509  HB1 CYS A 682      31.750  54.520  76.880  1.00  0.00           H
ATOM   1510  HB2 CYS A 682      33.250  55.000  76.180  1.00  0.00           H
ATOM   1511  SG  CYS A 682      31.370  54.750  74.680  1.00  0.00           S
ATOM   1512  HG1 CYS A 682      32.490  55.050  74.040  1.00  0.00           H
ATOM   1513  C   CYS A 682      32.110  56.600  78.330  1.00  0.00           C
ATOM   1514  O   CYS A 682      31.240  56.300  79.170  1.00  0.00           O
ATOM   1515  N   ARG A 683      33.320  56.930  78.700  1.00  0.00           N
ATOM   1516  HN  ARG A 683      34.030  57.010  78.010  1.00  0.00           H
ATOM   1517  CA  ARG A 683      33.670  57.150  80.180  1.00  0.00           C
ATOM   1518  HA  ARG A 683      33.240  56.340  80.760  1.00  0.00           H
ATOM   1519  CB  ARG A 683      35.200  57.000  80.510  1.00  0.00           C
ATOM   1520  HB1 ARG A 683      35.490  57.550  81.430  1.00  0.00           H
ATOM   1521  HB2 ARG A 683      35.690  57.650  79.760  1.00  0.00           H
ATOM   1522  CG  ARG A 683      35.760  55.580  80.470  1.00  0.00           C
ATOM   1523  HG1 ARG A 683      36.790  55.580  80.870  1.00  0.00           H
ATOM   1524  HG2 ARG A 683      35.830  55.170  79.440  1.00  0.00           H
ATOM   1525  CD  ARG A 683      35.030  54.640  81.450  1.00  0.00           C
ATOM   1526  HD1 ARG A 683      34.110  54.280  80.940  1.00  0.00           H
ATOM   1527  HD2 ARG A 683      34.580  55.080  82.370  1.00  0.00           H
ATOM   1528  NE  ARG A 683      35.850  53.450  81.820  1.00  0.00           N
ATOM   1529  HE  ARG A 683      36.840  53.540  81.930  1.00  0.00           H
ATOM   1530  CZ  ARG A 683      35.490  52.160  81.830  1.00  0.00           C
ATOM   1531  NH1 ARG A 683      34.270  51.770  81.830  1.00  0.00           N
ATOM   1532 HH11 ARG A 683      33.520  52.440  81.840  1.00  0.00           H
ATOM   1533 HH12 ARG A 683      34.000  50.810  81.950  1.00  0.00           H
ATOM   1534  NH2 ARG A 683      36.460  51.290  81.960  1.00  0.00           N
ATOM   1535 HH21 ARG A 683      37.380  51.650  81.790  1.00  0.00           H
ATOM   1536 HH22 ARG A 683      36.130  50.340  82.000  1.00  0.00           H
ATOM   1537  C   ARG A 683      33.060  58.320  80.890  1.00  0.00           C
ATOM   1538  O   ARG A 683      32.510  58.240  82.020  1.00  0.00           O
ATOM   1539  N   ASP A 684      33.010  59.420  80.140  1.00  0.00           N
ATOM   1540  HN  ASP A 684      33.520  59.470  79.270  1.00  0.00           H
ATOM   1541  CA  ASP A 684      32.310  60.630  80.470  1.00  0.00           C
ATOM   1542  HA  ASP A 684      32.580  60.980  81.450  1.00  0.00           H
ATOM   1543  CB  ASP A 684      32.560  61.830  79.480  1.00  0.00           C
ATOM   1544  HB1 ASP A 684      31.760  62.610  79.480  1.00  0.00           H
ATOM   1545  HB2 ASP A 684      32.480  61.470  78.430  1.00  0.00           H
ATOM   1546  CG  ASP A 684      33.990  62.450  79.430  1.00  0.00           C
ATOM   1547  OD1 ASP A 684      34.730  62.340  80.440  1.00  0.00           O
ATOM   1548  OD2 ASP A 684      34.280  63.230  78.510  1.00  0.00           O
ATOM   1549  C   ASP A 684      30.840  60.510  80.690  1.00  0.00           C
ATOM   1550  O   ASP A 684      30.260  61.060  81.610  1.00  0.00           O
ATOM   1551  N   TYR A 685      30.180  59.790  79.810  1.00  0.00           N
ATOM   1552  HN  TYR A 685      30.630  59.380  79.030  1.00  0.00           H
ATOM   1553  CA  TYR A 685      28.790  59.510  79.940  1.00  0.00           C
ATOM   1554  HA  TYR A 685      28.290  60.260  80.550  1.00  0.00           H
ATOM   1555  CB  TYR A 685      28.050  59.480  78.580  1.00  0.00           C
ATOM   1556  HB1 TYR A 685      27.060  58.980  78.650  1.00  0.00           H
ATOM   1557  HB2 TYR A 685      28.780  59.010  77.900  1.00  0.00           H
ATOM   1558  CG  TYR A 685      27.870  60.910  77.950  1.00  0.00           C
ATOM   1559  CD1 TYR A 685      26.590  61.480  77.920  1.00  0.00           C
ATOM   1560  HD1 TYR A 685      25.780  60.870  78.270  1.00  0.00           H
ATOM   1561  CE1 TYR A 685      26.440  62.840  77.580  1.00  0.00           C
ATOM   1562  HE1 TYR A 685      25.430  63.210  77.530  1.00  0.00           H
ATOM   1563  CZ  TYR A 685      27.540  63.560  77.130  1.00  0.00           C
ATOM   1564  OH  TYR A 685      27.450  64.880  76.700  1.00  0.00           O
ATOM   1565  HH  TYR A 685      28.320  65.250  76.860  1.00  0.00           H
ATOM   1566  CD2 TYR A 685      28.960  61.590  77.420  1.00  0.00           C
ATOM   1567  HD2 TYR A 685      29.950  61.170  77.420  1.00  0.00           H
ATOM   1568  CE2 TYR A 685      28.840  62.910  77.060  1.00  0.00           C
ATOM   1569  HE2 TYR A 685      29.700  63.420  76.670  1.00  0.00           H
ATOM   1570  C   TYR A 685      28.390  58.180  80.630  1.00  0.00           C
ATOM   1571  O   TYR A 685      27.190  57.830  80.800  1.00  0.00           O
ATOM   1572  N   GLN A 686      29.390  57.390  81.090  1.00  0.00           N
ATOM   1573  HN  GLN A 686      30.340  57.710  81.120  1.00  0.00           H
ATOM   1574  CA  GLN A 686      29.220  56.050  81.610  1.00  0.00           C
ATOM   1575  HA  GLN A 686      30.250  55.730  81.580  1.00  0.00           H
ATOM   1576  CB  GLN A 686      28.960  56.050  83.120  1.00  0.00           C
ATOM   1577  HB1 GLN A 686      28.440  55.190  83.590  1.00  0.00           H
ATOM   1578  HB2 GLN A 686      28.310  56.940  83.320  1.00  0.00           H
ATOM   1579  CG  GLN A 686      30.310  56.260  83.910  1.00  0.00           C
ATOM   1580  HG1 GLN A 686      30.130  56.770  84.880  1.00  0.00           H
ATOM   1581  HG2 GLN A 686      30.980  56.920  83.330  1.00  0.00           H
ATOM   1582  CD  GLN A 686      31.150  55.010  84.100  1.00  0.00           C
ATOM   1583  OE1 GLN A 686      32.260  54.920  83.560  1.00  0.00           O
ATOM   1584  NE2 GLN A 686      30.680  54.120  84.960  1.00  0.00           N
ATOM   1585 HE21 GLN A 686      31.250  53.390  85.380  1.00  0.00           H
ATOM   1586 HE22 GLN A 686      29.870  54.350  85.470  1.00  0.00           H
ATOM   1587  C   GLN A 686      28.390  55.070  80.840  1.00  0.00           C
ATOM   1588  O   GLN A 686      27.760  54.180  81.330  1.00  0.00           O
ATOM   1589  N   LEU A 687      28.460  55.210  79.490  1.00  0.00           N
ATOM   1590  HN  LEU A 687      29.060  55.940  79.170  1.00  0.00           H
ATOM   1591  CA  LEU A 687      27.900  54.340  78.450  1.00  0.00           C
ATOM   1592  HA  LEU A 687      26.940  53.960  78.750  1.00  0.00           H
ATOM   1593  CB  LEU A 687      27.810  55.060  77.090  1.00  0.00           C
ATOM   1594  HB1 LEU A 687      27.700  54.310  76.290  1.00  0.00           H
ATOM   1595  HB2 LEU A 687      28.790  55.540  76.880  1.00  0.00           H
ATOM   1596  CG  LEU A 687      26.720  56.200  77.090  1.00  0.00           C
ATOM   1597  HG  LEU A 687      27.020  57.010  77.780  1.00  0.00           H
ATOM   1598  CD1 LEU A 687      26.650  56.670  75.660  1.00  0.00           C
ATOM   1599 HD11 LEU A 687      27.650  56.860  75.200  1.00  0.00           H
ATOM   1600 HD12 LEU A 687      26.100  57.640  75.590  1.00  0.00           H
ATOM   1601 HD13 LEU A 687      26.130  55.870  75.080  1.00  0.00           H
ATOM   1602  CD2 LEU A 687      25.320  55.900  77.530  1.00  0.00           C
ATOM   1603 HD21 LEU A 687      25.300  55.390  78.520  1.00  0.00           H
ATOM   1604 HD22 LEU A 687      24.860  55.210  76.790  1.00  0.00           H
ATOM   1605 HD23 LEU A 687      24.660  56.790  77.580  1.00  0.00           H
ATOM   1606  C   LEU A 687      28.770  53.110  78.370  1.00  0.00           C
ATOM   1607  O   LEU A 687      29.990  53.210  78.700  1.00  0.00           O
ATOM   1608  N   SER A 688      28.210  51.990  77.880  1.00  0.00           N
ATOM   1609  HN  SER A 688      27.270  51.880  77.600  1.00  0.00           H
ATOM   1610  CA  SER A 688      29.030  50.850  77.530  1.00  0.00           C
ATOM   1611  HA  SER A 688      29.710  50.660  78.360  1.00  0.00           H
ATOM   1612  CB  SER A 688      28.170  49.580  77.440  1.00  0.00           C
ATOM   1613  HB1 SER A 688      28.770  48.650  77.270  1.00  0.00           H
ATOM   1614  HB2 SER A 688      27.310  49.550  76.740  1.00  0.00           H
ATOM   1615  OG  SER A 688      27.640  49.320  78.750  1.00  0.00           O
ATOM   1616  HG1 SER A 688      26.860  49.810  78.980  1.00  0.00           H
ATOM   1617  C   SER A 688      29.880  50.910  76.260  1.00  0.00           C
ATOM   1618  O   SER A 688      29.350  50.760  75.150  1.00  0.00           O
ATOM   1619  N   TYR A 689      31.230  50.950  76.370  1.00  0.00           N
ATOM   1620  HN  TYR A 689      31.660  50.970  77.260  1.00  0.00           H
ATOM   1621  CA  TYR A 689      32.060  51.130  75.270  1.00  0.00           C
ATOM   1622  HA  TYR A 689      31.730  52.050  74.810  1.00  0.00           H
ATOM   1623  CB  TYR A 689      33.550  51.270  75.740  1.00  0.00           C
ATOM   1624  HB1 TYR A 689      33.720  50.630  76.620  1.00  0.00           H
ATOM   1625  HB2 TYR A 689      33.740  52.320  76.050  1.00  0.00           H
ATOM   1626  CG  TYR A 689      34.710  51.060  74.720  1.00  0.00           C
ATOM   1627  CD1 TYR A 689      35.140  52.160  73.950  1.00  0.00           C
ATOM   1628  HD1 TYR A 689      34.580  53.070  74.060  1.00  0.00           H
ATOM   1629  CE1 TYR A 689      36.230  52.030  73.080  1.00  0.00           C
ATOM   1630  HE1 TYR A 689      36.470  52.940  72.560  1.00  0.00           H
ATOM   1631  CZ  TYR A 689      37.020  50.830  73.070  1.00  0.00           C
ATOM   1632  OH  TYR A 689      38.060  50.640  72.250  1.00  0.00           O
ATOM   1633  HH  TYR A 689      37.940  51.090  71.410  1.00  0.00           H
ATOM   1634  CD2 TYR A 689      35.400  49.850  74.650  1.00  0.00           C
ATOM   1635  HD2 TYR A 689      35.100  48.970  75.220  1.00  0.00           H
ATOM   1636  CE2 TYR A 689      36.570  49.770  73.810  1.00  0.00           C
ATOM   1637  HE2 TYR A 689      37.140  48.850  73.730  1.00  0.00           H
ATOM   1638  C   TYR A 689      31.990  50.080  74.190  1.00  0.00           C
ATOM   1639  O   TYR A 689      31.870  50.410  72.970  1.00  0.00           O
ATOM   1640  N   LEU A 690      31.960  48.820  74.600  1.00  0.00           N
ATOM   1641  HN  LEU A 690      32.000  48.560  75.560  1.00  0.00           H
ATOM   1642  CA  LEU A 690      31.990  47.700  73.680  1.00  0.00           C
ATOM   1643  HA  LEU A 690      32.740  47.900  72.930  1.00  0.00           H
ATOM   1644  CB  LEU A 690      32.200  46.490  74.550  1.00  0.00           C
ATOM   1645  HB1 LEU A 690      31.260  46.330  75.100  1.00  0.00           H
ATOM   1646  HB2 LEU A 690      33.110  46.630  75.170  1.00  0.00           H
ATOM   1647  CG  LEU A 690      32.290  45.170  73.660  1.00  0.00           C
ATOM   1648  HG  LEU A 690      31.310  44.980  73.160  1.00  0.00           H
ATOM   1649  CD1 LEU A 690      33.400  45.180  72.600  1.00  0.00           C
ATOM   1650 HD11 LEU A 690      34.390  45.250  73.100  1.00  0.00           H
ATOM   1651 HD12 LEU A 690      33.220  46.030  71.900  1.00  0.00           H
ATOM   1652 HD13 LEU A 690      33.390  44.230  72.040  1.00  0.00           H
ATOM   1653  CD2 LEU A 690      32.410  43.940  74.550  1.00  0.00           C
ATOM   1654 HD21 LEU A 690      32.080  43.000  74.060  1.00  0.00           H
ATOM   1655 HD22 LEU A 690      31.770  44.030  75.470  1.00  0.00           H
ATOM   1656 HD23 LEU A 690      33.480  43.710  74.760  1.00  0.00           H
ATOM   1657  C   LEU A 690      30.680  47.560  72.910  1.00  0.00           C
ATOM   1658  O   LEU A 690      30.670  47.290  71.730  1.00  0.00           O
ATOM   1659  N   SER A 691      29.560  47.820  73.640  1.00  0.00           N
ATOM   1660  HN  SER A 691      29.620  47.820  74.630  1.00  0.00           H
ATOM   1661  CA  SER A 691      28.170  47.910  73.180  1.00  0.00           C
ATOM   1662  HA  SER A 691      27.800  46.970  72.780  1.00  0.00           H
ATOM   1663  CB  SER A 691      27.160  48.260  74.330  1.00  0.00           C
ATOM   1664  HB1 SER A 691      26.180  48.110  73.820  1.00  0.00           H
ATOM   1665  HB2 SER A 691      27.210  49.340  74.610  1.00  0.00           H
ATOM   1666  OG  SER A 691      27.460  47.420  75.390  1.00  0.00           O
ATOM   1667  HG1 SER A 691      26.780  46.730  75.450  1.00  0.00           H
ATOM   1668  C   SER A 691      28.010  49.000  72.080  1.00  0.00           C
ATOM   1669  O   SER A 691      27.400  48.780  71.010  1.00  0.00           O
ATOM   1670  N   LEU A 692      28.530  50.240  72.430  1.00  0.00           N
ATOM   1671  HN  LEU A 692      28.980  50.340  73.300  1.00  0.00           H
ATOM   1672  CA  LEU A 692      28.400  51.320  71.540  1.00  0.00           C
ATOM   1673  HA  LEU A 692      27.360  51.430  71.280  1.00  0.00           H
ATOM   1674  CB  LEU A 692      28.770  52.620  72.280  1.00  0.00           C
ATOM   1675  HB1 LEU A 692      29.840  52.580  72.560  1.00  0.00           H
ATOM   1676  HB2 LEU A 692      28.280  52.700  73.270  1.00  0.00           H
ATOM   1677  CG  LEU A 692      28.430  53.950  71.540  1.00  0.00           C
ATOM   1678  HG  LEU A 692      29.270  54.140  70.830  1.00  0.00           H
ATOM   1679  CD1 LEU A 692      27.070  53.850  70.830  1.00  0.00           C
ATOM   1680 HD11 LEU A 692      26.950  54.780  70.240  1.00  0.00           H
ATOM   1681 HD12 LEU A 692      26.230  53.710  71.540  1.00  0.00           H
ATOM   1682 HD13 LEU A 692      27.160  53.210  69.930  1.00  0.00           H
ATOM   1683  CD2 LEU A 692      28.380  55.210  72.530  1.00  0.00           C
ATOM   1684 HD21 LEU A 692      27.610  54.950  73.280  1.00  0.00           H
ATOM   1685 HD22 LEU A 692      28.150  56.120  71.950  1.00  0.00           H
ATOM   1686 HD23 LEU A 692      29.340  55.350  73.080  1.00  0.00           H
ATOM   1687  C   LEU A 692      29.240  51.140  70.320  1.00  0.00           C
ATOM   1688  O   LEU A 692      28.730  51.280  69.210  1.00  0.00           O
ATOM   1689  N   ARG A 693      30.530  50.670  70.480  1.00  0.00           N
ATOM   1690  HN  ARG A 693      30.850  50.600  71.420  1.00  0.00           H
ATOM   1691  CA  ARG A 693      31.410  50.430  69.370  1.00  0.00           C
ATOM   1692  HA  ARG A 693      31.450  51.280  68.710  1.00  0.00           H
ATOM   1693  CB  ARG A 693      32.840  50.040  69.860  1.00  0.00           C
ATOM   1694  HB1 ARG A 693      32.740  49.040  70.320  1.00  0.00           H
ATOM   1695  HB2 ARG A 693      33.120  50.780  70.640  1.00  0.00           H
ATOM   1696  CG  ARG A 693      33.910  49.880  68.740  1.00  0.00           C
ATOM   1697  HG1 ARG A 693      33.960  50.730  68.040  1.00  0.00           H
ATOM   1698  HG2 ARG A 693      33.640  49.030  68.080  1.00  0.00           H
ATOM   1699  CD  ARG A 693      35.390  49.700  69.230  1.00  0.00           C
ATOM   1700  HD1 ARG A 693      35.520  50.440  70.040  1.00  0.00           H
ATOM   1701  HD2 ARG A 693      36.110  49.820  68.380  1.00  0.00           H
ATOM   1702  NE  ARG A 693      35.370  48.340  69.830  1.00  0.00           N
ATOM   1703  HE  ARG A 693      34.520  47.820  69.680  1.00  0.00           H
ATOM   1704  CZ  ARG A 693      36.390  47.750  70.460  1.00  0.00           C
ATOM   1705  NH1 ARG A 693      37.620  48.110  70.530  1.00  0.00           N
ATOM   1706 HH11 ARG A 693      38.290  47.540  71.020  1.00  0.00           H
ATOM   1707 HH12 ARG A 693      37.860  48.890  69.960  1.00  0.00           H
ATOM   1708  NH2 ARG A 693      36.070  46.640  71.070  1.00  0.00           N
ATOM   1709 HH21 ARG A 693      35.100  46.440  70.990  1.00  0.00           H
ATOM   1710 HH22 ARG A 693      36.840  46.010  71.190  1.00  0.00           H
ATOM   1711  C   ARG A 693      30.790  49.330  68.480  1.00  0.00           C
ATOM   1712  O   ARG A 693      30.850  49.430  67.280  1.00  0.00           O
ATOM   1713  N   THR A 694      30.140  48.270  69.020  1.00  0.00           N
ATOM   1714  HN  THR A 694      30.140  48.180  70.020  1.00  0.00           H
ATOM   1715  CA  THR A 694      29.510  47.140  68.260  1.00  0.00           C
ATOM   1716  HA  THR A 694      30.330  46.790  67.660  1.00  0.00           H
ATOM   1717  CB  THR A 694      29.140  45.890  69.090  1.00  0.00           C
ATOM   1718  HB  THR A 694      28.400  46.160  69.880  1.00  0.00           H
ATOM   1719  OG1 THR A 694      30.260  45.420  69.800  1.00  0.00           O
ATOM   1720  HG1 THR A 694      30.590  46.120  70.370  1.00  0.00           H
ATOM   1721  CG2 THR A 694      28.700  44.700  68.170  1.00  0.00           C
ATOM   1722 HG21 THR A 694      28.590  43.730  68.710  1.00  0.00           H
ATOM   1723 HG22 THR A 694      29.360  44.560  67.280  1.00  0.00           H
ATOM   1724 HG23 THR A 694      27.700  44.930  67.740  1.00  0.00           H
ATOM   1725  C   THR A 694      28.370  47.570  67.400  1.00  0.00           C
ATOM   1726  O   THR A 694      28.250  47.200  66.270  1.00  0.00           O
ATOM   1727  N   SER A 695      27.540  48.470  67.870  1.00  0.00           N
ATOM   1728  HN  SER A 695      27.620  48.860  68.780  1.00  0.00           H
ATOM   1729  CA  SER A 695      26.560  49.170  67.090  1.00  0.00           C
ATOM   1730  HA  SER A 695      25.980  48.380  66.630  1.00  0.00           H
ATOM   1731  CB  SER A 695      25.620  49.850  68.100  1.00  0.00           C
ATOM   1732  HB1 SER A 695      26.160  50.570  68.750  1.00  0.00           H
ATOM   1733  HB2 SER A 695      25.240  49.120  68.840  1.00  0.00           H
ATOM   1734  OG  SER A 695      24.560  50.670  67.610  1.00  0.00           O
ATOM   1735  HG1 SER A 695      24.000  50.910  68.350  1.00  0.00           H
ATOM   1736  C   SER A 695      27.000  50.000  65.930  1.00  0.00           C
ATOM   1737  O   SER A 695      26.540  49.840  64.830  1.00  0.00           O
ATOM   1738  N   ILE A 696      28.010  50.880  66.190  1.00  0.00           N
ATOM   1739  HN  ILE A 696      28.320  50.900  67.140  1.00  0.00           H
ATOM   1740  CA  ILE A 696      28.720  51.660  65.230  1.00  0.00           C
ATOM   1741  HA  ILE A 696      27.990  52.330  64.800  1.00  0.00           H
ATOM   1742  CB  ILE A 696      29.880  52.510  65.720  1.00  0.00           C
ATOM   1743  HB  ILE A 696      30.520  51.790  66.280  1.00  0.00           H
ATOM   1744  CG2 ILE A 696      30.770  53.200  64.610  1.00  0.00           C
ATOM   1745 HG21 ILE A 696      31.390  52.350  64.270  1.00  0.00           H
ATOM   1746 HG22 ILE A 696      31.500  53.970  64.950  1.00  0.00           H
ATOM   1747 HG23 ILE A 696      30.250  53.590  63.710  1.00  0.00           H
ATOM   1748  CG1 ILE A 696      29.370  53.580  66.710  1.00  0.00           C
ATOM   1749 HG11 ILE A 696      28.470  53.230  67.260  1.00  0.00           H
ATOM   1750 HG12 ILE A 696      29.060  54.480  66.140  1.00  0.00           H
ATOM   1751  CD  ILE A 696      30.440  54.130  67.690  1.00  0.00           C
ATOM   1752  HD1 ILE A 696      31.400  54.480  67.260  1.00  0.00           H
ATOM   1753  HD2 ILE A 696      30.570  53.210  68.300  1.00  0.00           H
ATOM   1754  HD3 ILE A 696      29.980  54.940  68.290  1.00  0.00           H
ATOM   1755  C   ILE A 696      29.220  50.810  64.090  1.00  0.00           C
ATOM   1756  O   ILE A 696      29.000  51.090  62.880  1.00  0.00           O
ATOM   1757  N   GLY A 697      29.780  49.670  64.440  1.00  0.00           N
ATOM   1758  HN  GLY A 697      29.950  49.630  65.420  1.00  0.00           H
ATOM   1759  CA  GLY A 697      30.480  48.710  63.510  1.00  0.00           C
ATOM   1760  HA1 GLY A 697      30.980  47.970  64.110  1.00  0.00           H
ATOM   1761  HA2 GLY A 697      31.060  49.340  62.830  1.00  0.00           H
ATOM   1762  C   GLY A 697      29.410  48.040  62.610  1.00  0.00           C
ATOM   1763  O   GLY A 697      29.720  48.000  61.390  1.00  0.00           O
ATOM   1764  N   LEU A 698      28.300  47.680  63.120  1.00  0.00           N
ATOM   1765  HN  LEU A 698      28.130  47.680  64.110  1.00  0.00           H
ATOM   1766  CA  LEU A 698      27.180  47.100  62.440  1.00  0.00           C
ATOM   1767  HA  LEU A 698      27.570  46.260  61.870  1.00  0.00           H
ATOM   1768  CB  LEU A 698      26.080  46.650  63.390  1.00  0.00           C
ATOM   1769  HB1 LEU A 698      25.080  46.500  62.920  1.00  0.00           H
ATOM   1770  HB2 LEU A 698      26.040  47.450  64.170  1.00  0.00           H
ATOM   1771  CG  LEU A 698      26.530  45.380  64.090  1.00  0.00           C
ATOM   1772  HG  LEU A 698      27.590  45.470  64.400  1.00  0.00           H
ATOM   1773  CD1 LEU A 698      25.730  45.170  65.390  1.00  0.00           C
ATOM   1774 HD11 LEU A 698      25.900  46.040  66.060  1.00  0.00           H
ATOM   1775 HD12 LEU A 698      26.160  44.280  65.890  1.00  0.00           H
ATOM   1776 HD13 LEU A 698      24.660  44.950  65.160  1.00  0.00           H
ATOM   1777  CD2 LEU A 698      26.430  44.160  63.180  1.00  0.00           C
ATOM   1778 HD21 LEU A 698      26.780  43.240  63.700  1.00  0.00           H
ATOM   1779 HD22 LEU A 698      26.950  44.190  62.200  1.00  0.00           H
ATOM   1780 HD23 LEU A 698      25.380  43.910  62.900  1.00  0.00           H
ATOM   1781  C   LEU A 698      26.600  47.990  61.390  1.00  0.00           C
ATOM   1782  O   LEU A 698      26.430  47.620  60.250  1.00  0.00           O
ATOM   1783  N   TRP A 699      26.330  49.270  61.760  1.00  0.00           N
ATOM   1784  HN  TRP A 699      26.550  49.590  62.680  1.00  0.00           H
ATOM   1785  CA  TRP A 699      25.890  50.320  60.920  1.00  0.00           C
ATOM   1786  HA  TRP A 699      24.970  50.070  60.400  1.00  0.00           H
ATOM   1787  CB  TRP A 699      25.690  51.650  61.660  1.00  0.00           C
ATOM   1788  HB1 TRP A 699      25.810  52.610  61.120  1.00  0.00           H
ATOM   1789  HB2 TRP A 699      26.490  51.660  62.440  1.00  0.00           H
ATOM   1790  CG  TRP A 699      24.300  51.870  62.320  1.00  0.00           C
ATOM   1791  CD1 TRP A 699      23.890  51.930  63.710  1.00  0.00           C
ATOM   1792  HD1 TRP A 699      24.540  51.550  64.480  1.00  0.00           H
ATOM   1793  NE1 TRP A 699      22.580  52.190  63.810  1.00  0.00           N
ATOM   1794  HE1 TRP A 699      22.140  52.410  64.650  1.00  0.00           H
ATOM   1795  CE2 TRP A 699      22.060  52.380  62.560  1.00  0.00           C
ATOM   1796  CD2 TRP A 699      23.110  52.310  61.600  1.00  0.00           C
ATOM   1797  CE3 TRP A 699      22.840  52.590  60.280  1.00  0.00           C
ATOM   1798  HE3 TRP A 699      23.620  52.570  59.540  1.00  0.00           H
ATOM   1799  CZ3 TRP A 699      21.540  52.970  59.960  1.00  0.00           C
ATOM   1800  HZ3 TRP A 699      21.410  53.270  58.920  1.00  0.00           H
ATOM   1801  CZ2 TRP A 699      20.750  52.610  62.220  1.00  0.00           C
ATOM   1802  HZ2 TRP A 699      19.910  52.480  62.900  1.00  0.00           H
ATOM   1803  CH2 TRP A 699      20.520  52.840  60.830  1.00  0.00           C
ATOM   1804  HH2 TRP A 699      19.570  53.030  60.350  1.00  0.00           H
ATOM   1805  C   TRP A 699      26.860  50.630  59.810  1.00  0.00           C
ATOM   1806  O   TRP A 699      26.410  50.620  58.700  1.00  0.00           O
ATOM   1807  N   THR A 700      28.150  50.730  60.090  1.00  0.00           N
ATOM   1808  HN  THR A 700      28.450  50.520  61.020  1.00  0.00           H
ATOM   1809  CA  THR A 700      29.210  50.870  59.040  1.00  0.00           C
ATOM   1810  HA  THR A 700      28.950  51.700  58.390  1.00  0.00           H
ATOM   1811  CB  THR A 700      30.580  51.180  59.620  1.00  0.00           C
ATOM   1812  HB  THR A 700      30.990  50.320  60.190  1.00  0.00           H
ATOM   1813  OG1 THR A 700      30.400  52.280  60.500  1.00  0.00           O
ATOM   1814  HG1 THR A 700      30.030  51.830  61.260  1.00  0.00           H
ATOM   1815  CG2 THR A 700      31.590  51.530  58.530  1.00  0.00           C
ATOM   1816 HG21 THR A 700      31.080  51.990  57.660  1.00  0.00           H
ATOM   1817 HG22 THR A 700      32.130  50.670  58.080  1.00  0.00           H
ATOM   1818 HG23 THR A 700      32.340  52.210  58.990  1.00  0.00           H
ATOM   1819  C   THR A 700      29.330  49.700  58.090  1.00  0.00           C
ATOM   1820  O   THR A 700      29.460  49.770  56.870  1.00  0.00           O
ATOM   1821  N   SER A 701      29.200  48.450  58.600  1.00  0.00           N
ATOM   1822  HN  SER A 701      29.270  48.260  59.570  1.00  0.00           H
ATOM   1823  CA  SER A 701      29.240  47.260  57.770  1.00  0.00           C
ATOM   1824  HA  SER A 701      30.070  47.340  57.080  1.00  0.00           H
ATOM   1825  CB  SER A 701      29.480  45.950  58.590  1.00  0.00           C
ATOM   1826  HB1 SER A 701      30.500  46.080  59.020  1.00  0.00           H
ATOM   1827  HB2 SER A 701      29.370  45.070  57.930  1.00  0.00           H
ATOM   1828  OG  SER A 701      28.610  45.770  59.700  1.00  0.00           O
ATOM   1829  HG1 SER A 701      28.820  46.500  60.290  1.00  0.00           H
ATOM   1830  C   SER A 701      27.970  47.140  56.950  1.00  0.00           C
ATOM   1831  O   SER A 701      28.090  46.720  55.770  1.00  0.00           O
ATOM   1832  N   PHE A 702      26.750  47.500  57.480  1.00  0.00           N
ATOM   1833  HN  PHE A 702      26.580  47.680  58.440  1.00  0.00           H
ATOM   1834  CA  PHE A 702      25.530  47.530  56.700  1.00  0.00           C
ATOM   1835  HA  PHE A 702      25.360  46.560  56.270  1.00  0.00           H
ATOM   1836  CB  PHE A 702      24.320  47.720  57.730  1.00  0.00           C
ATOM   1837  HB1 PHE A 702      24.480  48.720  58.200  1.00  0.00           H
ATOM   1838  HB2 PHE A 702      24.300  46.930  58.500  1.00  0.00           H
ATOM   1839  CG  PHE A 702      23.020  47.650  57.020  1.00  0.00           C
ATOM   1840  CD1 PHE A 702      22.430  48.900  56.600  1.00  0.00           C
ATOM   1841  HD1 PHE A 702      22.830  49.820  57.010  1.00  0.00           H
ATOM   1842  CE1 PHE A 702      21.130  48.840  56.070  1.00  0.00           C
ATOM   1843  HE1 PHE A 702      20.640  49.760  55.790  1.00  0.00           H
ATOM   1844  CZ  PHE A 702      20.570  47.580  55.730  1.00  0.00           C
ATOM   1845  HZ  PHE A 702      19.590  47.540  55.280  1.00  0.00           H
ATOM   1846  CD2 PHE A 702      22.440  46.410  56.660  1.00  0.00           C
ATOM   1847  HD2 PHE A 702      22.960  45.510  56.920  1.00  0.00           H
ATOM   1848  CE2 PHE A 702      21.210  46.390  56.050  1.00  0.00           C
ATOM   1849  HE2 PHE A 702      20.820  45.410  55.830  1.00  0.00           H
ATOM   1850  C   PHE A 702      25.560  48.600  55.650  1.00  0.00           C
ATOM   1851  O   PHE A 702      25.270  48.400  54.490  1.00  0.00           O
ATOM   1852  N   LEU A 703      26.030  49.800  55.960  1.00  0.00           N
ATOM   1853  HN  LEU A 703      26.310  50.050  56.890  1.00  0.00           H
ATOM   1854  CA  LEU A 703      26.240  50.760  54.980  1.00  0.00           C
ATOM   1855  HA  LEU A 703      25.330  50.800  54.400  1.00  0.00           H
ATOM   1856  CB  LEU A 703      26.550  52.130  55.580  1.00  0.00           C
ATOM   1857  HB1 LEU A 703      26.620  52.850  54.740  1.00  0.00           H
ATOM   1858  HB2 LEU A 703      27.460  52.120  56.220  1.00  0.00           H
ATOM   1859  CG  LEU A 703      25.320  52.690  56.420  1.00  0.00           C
ATOM   1860  HG  LEU A 703      25.180  52.050  57.310  1.00  0.00           H
ATOM   1861  CD1 LEU A 703      25.720  53.980  57.170  1.00  0.00           C
ATOM   1862 HD11 LEU A 703      25.950  54.770  56.430  1.00  0.00           H
ATOM   1863 HD12 LEU A 703      26.690  53.770  57.670  1.00  0.00           H
ATOM   1864 HD13 LEU A 703      25.080  54.290  58.020  1.00  0.00           H
ATOM   1865  CD2 LEU A 703      24.010  52.760  55.560  1.00  0.00           C
ATOM   1866 HD21 LEU A 703      24.260  53.520  54.790  1.00  0.00           H
ATOM   1867 HD22 LEU A 703      23.250  53.070  56.310  1.00  0.00           H
ATOM   1868 HD23 LEU A 703      23.690  51.830  55.050  1.00  0.00           H
ATOM   1869  C   LEU A 703      27.290  50.460  53.920  1.00  0.00           C
ATOM   1870  O   LEU A 703      27.080  50.860  52.730  1.00  0.00           O
ATOM   1871  N   CYS A 704      28.390  49.790  54.260  1.00  0.00           N
ATOM   1872  HN  CYS A 704      28.550  49.570  55.220  1.00  0.00           H
ATOM   1873  CA  CYS A 704      29.310  49.210  53.280  1.00  0.00           C
ATOM   1874  HA  CYS A 704      29.660  50.050  52.690  1.00  0.00           H
ATOM   1875  CB  CYS A 704      30.580  48.650  53.950  1.00  0.00           C
ATOM   1876  HB1 CYS A 704      31.200  48.140  53.190  1.00  0.00           H
ATOM   1877  HB2 CYS A 704      30.150  47.880  54.620  1.00  0.00           H
ATOM   1878  SG  CYS A 704      31.600  49.860  54.910  1.00  0.00           S
ATOM   1879  HG1 CYS A 704      30.550  50.480  55.450  1.00  0.00           H
ATOM   1880  C   CYS A 704      28.640  48.250  52.270  1.00  0.00           C
ATOM   1881  O   CYS A 704      28.910  48.300  51.070  1.00  0.00           O
ATOM   1882  N   ILE A 705      27.720  47.350  52.750  1.00  0.00           N
ATOM   1883  HN  ILE A 705      27.660  47.310  53.750  1.00  0.00           H
ATOM   1884  CA  ILE A 705      27.050  46.330  51.890  1.00  0.00           C
ATOM   1885  HA  ILE A 705      27.850  46.040  51.230  1.00  0.00           H
ATOM   1886  CB  ILE A 705      26.410  45.020  52.420  1.00  0.00           C
ATOM   1887  HB  ILE A 705      25.890  44.460  51.610  1.00  0.00           H
ATOM   1888  CG2 ILE A 705      27.580  44.140  52.890  1.00  0.00           C
ATOM   1889 HG21 ILE A 705      28.240  43.920  52.020  1.00  0.00           H
ATOM   1890 HG22 ILE A 705      27.360  43.170  53.360  1.00  0.00           H
ATOM   1891 HG23 ILE A 705      28.220  44.640  53.650  1.00  0.00           H
ATOM   1892  CG1 ILE A 705      25.530  45.350  53.610  1.00  0.00           C
ATOM   1893 HG11 ILE A 705      24.670  46.040  53.430  1.00  0.00           H
ATOM   1894 HG12 ILE A 705      26.160  45.720  54.450  1.00  0.00           H
ATOM   1895  CD  ILE A 705      24.970  43.990  54.100  1.00  0.00           C
ATOM   1896  HD1 ILE A 705      25.800  43.340  54.470  1.00  0.00           H
ATOM   1897  HD2 ILE A 705      24.500  43.400  53.290  1.00  0.00           H
ATOM   1898  HD3 ILE A 705      24.250  44.090  54.930  1.00  0.00           H
ATOM   1899  C   ILE A 705      26.180  47.090  50.790  1.00  0.00           C
ATOM   1900  O   ILE A 705      26.230  46.680  49.640  1.00  0.00           O
ATOM   1901  N   VAL A 706      25.510  48.180  51.120  1.00  0.00           N
ATOM   1902  HN  VAL A 706      25.550  48.320  52.110  1.00  0.00           H
ATOM   1903  CA  VAL A 706      24.860  49.170  50.280  1.00  0.00           C
ATOM   1904  HA  VAL A 706      24.160  48.730  49.590  1.00  0.00           H
ATOM   1905  CB  VAL A 706      24.020  50.150  51.120  1.00  0.00           C
ATOM   1906  HB  VAL A 706      24.690  50.830  51.700  1.00  0.00           H
ATOM   1907  CG1 VAL A 706      23.130  51.050  50.150  1.00  0.00           C
ATOM   1908 HG11 VAL A 706      22.650  50.400  49.380  1.00  0.00           H
ATOM   1909 HG12 VAL A 706      23.820  51.700  49.570  1.00  0.00           H
ATOM   1910 HG13 VAL A 706      22.390  51.660  50.700  1.00  0.00           H
ATOM   1911  CG2 VAL A 706      23.160  49.490  52.130  1.00  0.00           C
ATOM   1912 HG21 VAL A 706      22.490  50.210  52.670  1.00  0.00           H
ATOM   1913 HG22 VAL A 706      23.900  49.060  52.830  1.00  0.00           H
ATOM   1914 HG23 VAL A 706      22.520  48.720  51.660  1.00  0.00           H
ATOM   1915  C   VAL A 706      25.820  49.930  49.390  1.00  0.00           C
ATOM   1916  O   VAL A 706      25.630  49.980  48.140  1.00  0.00           O
ATOM   1917  N   LEU A 707      26.980  50.390  49.870  1.00  0.00           N
ATOM   1918  HN  LEU A 707      27.020  50.440  50.860  1.00  0.00           H
ATOM   1919  CA  LEU A 707      28.070  50.850  49.020  1.00  0.00           C
ATOM   1920  HA  LEU A 707      27.660  51.700  48.510  1.00  0.00           H
ATOM   1921  CB  LEU A 707      29.170  51.380  49.920  1.00  0.00           C
ATOM   1922  HB1 LEU A 707      30.130  50.820  49.900  1.00  0.00           H
ATOM   1923  HB2 LEU A 707      28.850  51.340  50.980  1.00  0.00           H
ATOM   1924  CG  LEU A 707      29.520  52.880  49.680  1.00  0.00           C
ATOM   1925  HG  LEU A 707      28.590  53.480  49.690  1.00  0.00           H
ATOM   1926  CD1 LEU A 707      30.410  53.300  50.850  1.00  0.00           C
ATOM   1927 HD11 LEU A 707      31.370  52.760  50.990  1.00  0.00           H
ATOM   1928 HD12 LEU A 707      29.830  53.250  51.800  1.00  0.00           H
ATOM   1929 HD13 LEU A 707      30.730  54.350  50.690  1.00  0.00           H
ATOM   1930  CD2 LEU A 707      30.250  53.220  48.340  1.00  0.00           C
ATOM   1931 HD21 LEU A 707      30.770  54.200  48.430  1.00  0.00           H
ATOM   1932 HD22 LEU A 707      29.520  53.500  47.560  1.00  0.00           H
ATOM   1933 HD23 LEU A 707      31.020  52.470  48.070  1.00  0.00           H
ATOM   1934  C   LEU A 707      28.600  49.880  47.940  1.00  0.00           C
ATOM   1935  O   LEU A 707      28.940  50.270  46.770  1.00  0.00           O
ATOM   1936  N   VAL A 708      28.730  48.570  48.200  1.00  0.00           N
ATOM   1937  HN  VAL A 708      28.510  48.330  49.140  1.00  0.00           H
ATOM   1938  CA  VAL A 708      29.220  47.480  47.320  1.00  0.00           C
ATOM   1939  HA  VAL A 708      30.090  47.890  46.820  1.00  0.00           H
ATOM   1940  CB  VAL A 708      29.380  46.150  48.010  1.00  0.00           C
ATOM   1941  HB  VAL A 708      28.480  46.120  48.660  1.00  0.00           H
ATOM   1942  CG1 VAL A 708      29.510  44.850  47.130  1.00  0.00           C
ATOM   1943 HG11 VAL A 708      28.690  44.680  46.390  1.00  0.00           H
ATOM   1944 HG12 VAL A 708      29.370  44.040  47.870  1.00  0.00           H
ATOM   1945 HG13 VAL A 708      30.520  44.740  46.660  1.00  0.00           H
ATOM   1946  CG2 VAL A 708      30.660  46.390  48.870  1.00  0.00           C
ATOM   1947 HG21 VAL A 708      30.970  45.480  49.440  1.00  0.00           H
ATOM   1948 HG22 VAL A 708      30.640  47.290  49.510  1.00  0.00           H
ATOM   1949 HG23 VAL A 708      31.550  46.560  48.220  1.00  0.00           H
ATOM   1950  C   VAL A 708      28.190  47.340  46.240  1.00  0.00           C
ATOM   1951  O   VAL A 708      28.530  47.160  45.010  1.00  0.00           O
ATOM   1952  N   ALA A 709      26.910  47.350  46.620  1.00  0.00           N
ATOM   1953  HN  ALA A 709      26.660  47.310  47.580  1.00  0.00           H
ATOM   1954  CA  ALA A 709      25.730  47.170  45.720  1.00  0.00           C
ATOM   1955  HA  ALA A 709      25.950  46.270  45.180  1.00  0.00           H
ATOM   1956  CB  ALA A 709      24.530  46.990  46.670  1.00  0.00           C
ATOM   1957  HB1 ALA A 709      23.740  46.620  46.000  1.00  0.00           H
ATOM   1958  HB2 ALA A 709      24.210  47.930  47.180  1.00  0.00           H
ATOM   1959  HB3 ALA A 709      24.640  46.180  47.410  1.00  0.00           H
ATOM   1960  C   ALA A 709      25.470  48.310  44.750  1.00  0.00           C
ATOM   1961  O   ALA A 709      25.110  48.210  43.570  1.00  0.00           O
ATOM   1962  N   THR A 710      25.570  49.610  45.280  1.00  0.00           N
ATOM   1963  HN  THR A 710      25.900  49.850  46.180  1.00  0.00           H
ATOM   1964  CA  THR A 710      25.150  50.730  44.390  1.00  0.00           C
ATOM   1965  HA  THR A 710      24.500  50.270  43.650  1.00  0.00           H
ATOM   1966  CB  THR A 710      24.480  51.910  45.110  1.00  0.00           C
ATOM   1967  HB  THR A 710      23.680  51.460  45.730  1.00  0.00           H
ATOM   1968  OG1 THR A 710      23.780  52.790  44.220  1.00  0.00           O
ATOM   1969  HG1 THR A 710      23.230  52.220  43.660  1.00  0.00           H
ATOM   1970  CG2 THR A 710      25.320  52.720  46.040  1.00  0.00           C
ATOM   1971 HG21 THR A 710      25.950  52.110  46.740  1.00  0.00           H
ATOM   1972 HG22 THR A 710      24.620  53.260  46.710  1.00  0.00           H
ATOM   1973 HG23 THR A 710      25.940  53.510  45.570  1.00  0.00           H
ATOM   1974  C   THR A 710      26.430  51.240  43.680  1.00  0.00           C
ATOM   1975  O   THR A 710      27.490  51.160  44.250  1.00  0.00           O
ATOM   1976  N   ASP A 711      26.300  51.640  42.360  1.00  0.00           N
ATOM   1977  HN  ASP A 711      25.420  51.880  41.970  1.00  0.00           H
ATOM   1978  CA  ASP A 711      27.520  51.780  41.550  1.00  0.00           C
ATOM   1979  HA  ASP A 711      28.060  50.860  41.650  1.00  0.00           H
ATOM   1980  CB  ASP A 711      27.270  51.880  39.980  1.00  0.00           C
ATOM   1981  HB1 ASP A 711      26.750  52.850  39.860  1.00  0.00           H
ATOM   1982  HB2 ASP A 711      26.520  51.100  39.700  1.00  0.00           H
ATOM   1983  CG  ASP A 711      28.590  51.910  39.210  1.00  0.00           C
ATOM   1984  OD1 ASP A 711      28.650  52.490  38.120  1.00  0.00           O
ATOM   1985  OD2 ASP A 711      29.620  51.360  39.650  1.00  0.00           O
ATOM   1986  C   ASP A 711      28.470  52.860  42.130  1.00  0.00           C
ATOM   1987  O   ASP A 711      28.140  54.050  42.060  1.00  0.00           O
ATOM   1988  N   ALA A 712      29.710  52.500  42.570  1.00  0.00           N
ATOM   1989  HN  ALA A 712      30.000  51.550  42.590  1.00  0.00           H
ATOM   1990  CA  ALA A 712      30.730  53.420  43.080  1.00  0.00           C
ATOM   1991  HA  ALA A 712      30.330  54.420  43.090  1.00  0.00           H
ATOM   1992  CB  ALA A 712      31.000  53.050  44.540  1.00  0.00           C
ATOM   1993  HB1 ALA A 712      31.270  51.990  44.750  1.00  0.00           H
ATOM   1994  HB2 ALA A 712      30.090  53.170  45.160  1.00  0.00           H
ATOM   1995  HB3 ALA A 712      31.850  53.620  44.980  1.00  0.00           H
ATOM   1996  C   ALA A 712      31.980  53.380  42.130  1.00  0.00           C
ATOM   1997  O   ALA A 712      33.030  53.910  42.490  1.00  0.00           O
ATOM   1998  N   SER A 713      31.870  52.750  40.970  1.00  0.00           N
ATOM   1999  HN  SER A 713      30.970  52.440  40.660  1.00  0.00           H
ATOM   2000  CA  SER A 713      32.930  52.520  39.970  1.00  0.00           C
ATOM   2001  HA  SER A 713      33.710  51.960  40.470  1.00  0.00           H
ATOM   2002  CB  SER A 713      32.470  51.650  38.780  1.00  0.00           C
ATOM   2003  HB1 SER A 713      31.970  50.760  39.240  1.00  0.00           H
ATOM   2004  HB2 SER A 713      33.340  51.240  38.210  1.00  0.00           H
ATOM   2005  OG  SER A 713      31.470  52.320  37.930  1.00  0.00           O
ATOM   2006  HG1 SER A 713      30.610  52.100  38.300  1.00  0.00           H
ATOM   2007  C   SER A 713      33.570  53.830  39.450  1.00  0.00           C
ATOM   2008  O   SER A 713      34.760  54.030  39.210  1.00  0.00           O
ATOM   2009  N   SER A 714      32.720  54.880  39.250  1.00  0.00           N
ATOM   2010  HN  SER A 714      31.760  54.690  39.460  1.00  0.00           H
ATOM   2011  CA  SER A 714      33.170  56.020  38.510  1.00  0.00           C
ATOM   2012  HA  SER A 714      33.790  55.750  37.670  1.00  0.00           H
ATOM   2013  CB  SER A 714      31.890  56.890  38.020  1.00  0.00           C
ATOM   2014  HB1 SER A 714      31.310  56.310  37.280  1.00  0.00           H
ATOM   2015  HB2 SER A 714      32.310  57.810  37.550  1.00  0.00           H
ATOM   2016  OG  SER A 714      30.940  57.130  39.000  1.00  0.00           O
ATOM   2017  HG1 SER A 714      30.530  56.310  39.280  1.00  0.00           H
ATOM   2018  C   SER A 714      33.980  56.950  39.410  1.00  0.00           C
ATOM   2019  O   SER A 714      34.950  57.520  38.880  1.00  0.00           O
ATOM   2020  N   LEU A 715      33.720  57.040  40.730  1.00  0.00           N
ATOM   2021  HN  LEU A 715      32.770  56.760  40.900  1.00  0.00           H
ATOM   2022  CA  LEU A 715      34.300  57.820  41.780  1.00  0.00           C
ATOM   2023  HA  LEU A 715      34.330  58.880  41.560  1.00  0.00           H
ATOM   2024  CB  LEU A 715      33.570  57.470  43.110  1.00  0.00           C
ATOM   2025  HB1 LEU A 715      34.160  57.760  44.000  1.00  0.00           H
ATOM   2026  HB2 LEU A 715      33.510  56.360  43.160  1.00  0.00           H
ATOM   2027  CG  LEU A 715      32.140  57.940  43.260  1.00  0.00           C
ATOM   2028  HG  LEU A 715      31.530  57.610  42.390  1.00  0.00           H
ATOM   2029  CD1 LEU A 715      31.540  57.160  44.460  1.00  0.00           C
ATOM   2030 HD11 LEU A 715      31.790  56.080  44.370  1.00  0.00           H
ATOM   2031 HD12 LEU A 715      30.440  57.240  44.630  1.00  0.00           H
ATOM   2032 HD13 LEU A 715      32.070  57.410  45.410  1.00  0.00           H
ATOM   2033  CD2 LEU A 715      31.800  59.430  43.410  1.00  0.00           C
ATOM   2034 HD21 LEU A 715      30.740  59.710  43.610  1.00  0.00           H
ATOM   2035 HD22 LEU A 715      32.200  60.040  42.580  1.00  0.00           H
ATOM   2036 HD23 LEU A 715      32.410  59.810  44.260  1.00  0.00           H
ATOM   2037  C   LEU A 715      35.760  57.400  41.860  1.00  0.00           C
ATOM   2038  O   LEU A 715      36.610  58.250  41.960  1.00  0.00           O
ATOM   2039  N   VAL A 716      36.110  56.080  41.690  1.00  0.00           N
ATOM   2040  HN  VAL A 716      35.360  55.420  41.650  1.00  0.00           H
ATOM   2041  CA  VAL A 716      37.460  55.630  41.530  1.00  0.00           C
ATOM   2042  HA  VAL A 716      38.040  55.960  42.380  1.00  0.00           H
ATOM   2043  CB  VAL A 716      37.470  54.090  41.380  1.00  0.00           C
ATOM   2044  HB  VAL A 716      36.940  53.790  40.440  1.00  0.00           H
ATOM   2045  CG1 VAL A 716      38.830  53.570  41.690  1.00  0.00           C
ATOM   2046 HG11 VAL A 716      39.550  53.910  40.900  1.00  0.00           H
ATOM   2047 HG12 VAL A 716      38.850  52.460  41.770  1.00  0.00           H
ATOM   2048 HG13 VAL A 716      39.200  54.010  42.650  1.00  0.00           H
ATOM   2049  CG2 VAL A 716      36.620  53.600  42.550  1.00  0.00           C
ATOM   2050 HG21 VAL A 716      36.960  54.100  43.480  1.00  0.00           H
ATOM   2051 HG22 VAL A 716      36.800  52.500  42.640  1.00  0.00           H
ATOM   2052 HG23 VAL A 716      35.560  53.860  42.370  1.00  0.00           H
ATOM   2053  C   VAL A 716      38.100  56.220  40.310  1.00  0.00           C
ATOM   2054  O   VAL A 716      39.250  56.660  40.380  1.00  0.00           O
ATOM   2055  N   CYS A 717      37.450  56.260  39.170  1.00  0.00           N
ATOM   2056  HN  CYS A 717      36.500  55.960  39.150  1.00  0.00           H
ATOM   2057  CA  CYS A 717      37.950  56.760  37.900  1.00  0.00           C
ATOM   2058  HA  CYS A 717      38.910  56.280  37.780  1.00  0.00           H
ATOM   2059  CB  CYS A 717      37.090  56.320  36.660  1.00  0.00           C
ATOM   2060  HB1 CYS A 717      37.420  56.850  35.740  1.00  0.00           H
ATOM   2061  HB2 CYS A 717      36.040  56.620  36.890  1.00  0.00           H
ATOM   2062  SG  CYS A 717      37.300  54.540  36.460  1.00  0.00           S
ATOM   2063  HG1 CYS A 717      36.670  54.240  35.330  1.00  0.00           H
ATOM   2064  C   CYS A 717      38.180  58.230  37.940  1.00  0.00           C
ATOM   2065  O   CYS A 717      38.760  58.670  37.000  1.00  0.00           O
ATOM   2066  N   TYR A 718      37.670  59.010  38.960  1.00  0.00           N
ATOM   2067  HN  TYR A 718      37.090  58.600  39.650  1.00  0.00           H
ATOM   2068  CA  TYR A 718      37.890  60.460  39.170  1.00  0.00           C
ATOM   2069  HA  TYR A 718      38.170  60.940  38.250  1.00  0.00           H
ATOM   2070  CB  TYR A 718      36.650  61.190  39.580  1.00  0.00           C
ATOM   2071  HB1 TYR A 718      36.720  62.300  39.620  1.00  0.00           H
ATOM   2072  HB2 TYR A 718      36.370  60.740  40.550  1.00  0.00           H
ATOM   2073  CG  TYR A 718      35.470  60.940  38.670  1.00  0.00           C
ATOM   2074  CD1 TYR A 718      34.250  60.730  39.210  1.00  0.00           C
ATOM   2075  HD1 TYR A 718      34.190  60.780  40.280  1.00  0.00           H
ATOM   2076  CE1 TYR A 718      33.130  60.610  38.400  1.00  0.00           C
ATOM   2077  HE1 TYR A 718      32.190  60.360  38.870  1.00  0.00           H
ATOM   2078  CZ  TYR A 718      33.250  60.730  37.020  1.00  0.00           C
ATOM   2079  OH  TYR A 718      32.130  60.660  36.130  1.00  0.00           O
ATOM   2080  HH  TYR A 718      31.380  60.480  36.690  1.00  0.00           H
ATOM   2081  CD2 TYR A 718      35.670  61.090  37.310  1.00  0.00           C
ATOM   2082  HD2 TYR A 718      36.590  61.250  36.790  1.00  0.00           H
ATOM   2083  CE2 TYR A 718      34.560  60.940  36.520  1.00  0.00           C
ATOM   2084  HE2 TYR A 718      34.680  61.200  35.490  1.00  0.00           H
ATOM   2085  C   TYR A 718      38.960  60.850  40.280  1.00  0.00           C
ATOM   2086  O   TYR A 718      39.010  61.970  40.750  1.00  0.00           O
ATOM   2087  N   ILE A 719      39.830  59.910  40.710  1.00  0.00           N
ATOM   2088  HN  ILE A 719      39.680  58.970  40.400  1.00  0.00           H
ATOM   2089  CA  ILE A 719      40.800  60.080  41.750  1.00  0.00           C
ATOM   2090  HA  ILE A 719      40.270  60.650  42.520  1.00  0.00           H
ATOM   2091  CB  ILE A 719      41.270  58.860  42.490  1.00  0.00           C
ATOM   2092  HB  ILE A 719      41.430  58.080  41.710  1.00  0.00           H
ATOM   2093  CG2 ILE A 719      42.520  59.010  43.360  1.00  0.00           C
ATOM   2094 HG21 ILE A 719      42.740  58.160  44.030  1.00  0.00           H
ATOM   2095 HG22 ILE A 719      42.460  59.880  44.040  1.00  0.00           H
ATOM   2096 HG23 ILE A 719      43.360  59.260  42.670  1.00  0.00           H
ATOM   2097  CG1 ILE A 719      40.110  58.380  43.460  1.00  0.00           C
ATOM   2098 HG11 ILE A 719      39.130  58.590  42.960  1.00  0.00           H
ATOM   2099 HG12 ILE A 719      39.960  58.980  44.390  1.00  0.00           H
ATOM   2100  CD  ILE A 719      40.210  56.880  43.930  1.00  0.00           C
ATOM   2101  HD1 ILE A 719      39.250  56.670  44.460  1.00  0.00           H
ATOM   2102  HD2 ILE A 719      41.080  56.680  44.570  1.00  0.00           H
ATOM   2103  HD3 ILE A 719      40.140  56.220  43.030  1.00  0.00           H
ATOM   2104  C   ILE A 719      41.900  60.970  41.320  1.00  0.00           C
ATOM   2105  O   ILE A 719      42.250  61.940  41.980  1.00  0.00           O
ATOM   2106  N   THR A 720      42.400  60.800  40.100  1.00  0.00           N
ATOM   2107  HN  THR A 720      42.080  60.120  39.460  1.00  0.00           H
ATOM   2108  CA  THR A 720      43.510  61.640  39.390  1.00  0.00           C
ATOM   2109  HA  THR A 720      43.490  61.300  38.360  1.00  0.00           H
ATOM   2110  CB  THR A 720      43.290  63.210  39.390  1.00  0.00           C
ATOM   2111  HB  THR A 720      43.880  63.670  38.570  1.00  0.00           H
ATOM   2112  OG1 THR A 720      43.730  63.890  40.500  1.00  0.00           O
ATOM   2113  HG1 THR A 720      43.190  63.540  41.220  1.00  0.00           H
ATOM   2114  CG2 THR A 720      41.850  63.540  38.920  1.00  0.00           C
ATOM   2115 HG21 THR A 720      41.860  64.590  38.560  1.00  0.00           H
ATOM   2116 HG22 THR A 720      41.050  63.300  39.640  1.00  0.00           H
ATOM   2117 HG23 THR A 720      41.570  62.850  38.090  1.00  0.00           H
ATOM   2118  C   THR A 720      44.930  61.260  39.850  1.00  0.00           C
ATOM   2119  O   THR A 720      45.140  60.760  40.920  1.00  0.00           O
ATOM   2120  N   ARG A 721      45.890  61.540  39.020  1.00  0.00           N
ATOM   2121  HN  ARG A 721      45.620  61.890  38.130  1.00  0.00           H
ATOM   2122  CA  ARG A 721      47.280  61.270  39.340  1.00  0.00           C
ATOM   2123  HA  ARG A 721      47.300  60.310  39.820  1.00  0.00           H
ATOM   2124  CB  ARG A 721      48.070  61.320  38.030  1.00  0.00           C
ATOM   2125  HB1 ARG A 721      47.890  62.250  37.450  1.00  0.00           H
ATOM   2126  HB2 ARG A 721      47.620  60.630  37.290  1.00  0.00           H
ATOM   2127  CG  ARG A 721      49.600  61.240  38.120  1.00  0.00           C
ATOM   2128  HG1 ARG A 721      49.940  62.170  38.630  1.00  0.00           H
ATOM   2129  HG2 ARG A 721      49.990  61.140  37.090  1.00  0.00           H
ATOM   2130  CD  ARG A 721      50.160  60.050  38.920  1.00  0.00           C
ATOM   2131  HD1 ARG A 721      49.690  59.120  38.560  1.00  0.00           H
ATOM   2132  HD2 ARG A 721      49.950  60.170  40.000  1.00  0.00           H
ATOM   2133  NE  ARG A 721      51.690  60.060  38.880  1.00  0.00           N
ATOM   2134  HE  ARG A 721      52.240  60.850  39.170  1.00  0.00           H
ATOM   2135  CZ  ARG A 721      52.420  59.320  38.060  1.00  0.00           C
ATOM   2136  NH1 ARG A 721      52.000  58.270  37.400  1.00  0.00           N
ATOM   2137 HH11 ARG A 721      51.150  57.770  37.630  1.00  0.00           H
ATOM   2138 HH12 ARG A 721      52.650  57.800  36.800  1.00  0.00           H
ATOM   2139  NH2 ARG A 721      53.610  59.850  37.800  1.00  0.00           N
ATOM   2140 HH21 ARG A 721      53.840  60.640  38.370  1.00  0.00           H
ATOM   2141 HH22 ARG A 721      53.960  59.660  36.890  1.00  0.00           H
ATOM   2142  C   ARG A 721      47.830  62.360  40.230  1.00  0.00           C
ATOM   2143  O   ARG A 721      48.880  62.190  40.870  1.00  0.00           O
ATOM   2144  N   PHE A 722      47.200  63.550  40.270  1.00  0.00           N
ATOM   2145  HN  PHE A 722      46.520  63.770  39.600  1.00  0.00           H
ATOM   2146  CA  PHE A 722      47.580  64.680  41.140  1.00  0.00           C
ATOM   2147  HA  PHE A 722      48.630  64.890  41.090  1.00  0.00           H
ATOM   2148  CB  PHE A 722      46.790  66.010  40.660  1.00  0.00           C
ATOM   2149  HB1 PHE A 722      45.730  65.740  40.490  1.00  0.00           H
ATOM   2150  HB2 PHE A 722      47.280  66.310  39.700  1.00  0.00           H
ATOM   2151  CG  PHE A 722      46.980  67.180  41.600  1.00  0.00           C
ATOM   2152  CD1 PHE A 722      48.070  68.030  41.720  1.00  0.00           C
ATOM   2153  HD1 PHE A 722      48.970  67.810  41.160  1.00  0.00           H
ATOM   2154  CE1 PHE A 722      48.030  69.200  42.500  1.00  0.00           C
ATOM   2155  HE1 PHE A 722      48.770  69.980  42.360  1.00  0.00           H
ATOM   2156  CZ  PHE A 722      46.850  69.570  43.110  1.00  0.00           C
ATOM   2157  HZ  PHE A 722      46.760  70.550  43.580  1.00  0.00           H
ATOM   2158  CD2 PHE A 722      45.840  67.580  42.400  1.00  0.00           C
ATOM   2159  HD2 PHE A 722      44.910  67.050  42.260  1.00  0.00           H
ATOM   2160  CE2 PHE A 722      45.720  68.750  43.040  1.00  0.00           C
ATOM   2161  HE2 PHE A 722      44.810  69.050  43.560  1.00  0.00           H
ATOM   2162  C   PHE A 722      47.320  64.270  42.560  1.00  0.00           C
ATOM   2163  O   PHE A 722      48.120  64.480  43.470  1.00  0.00           O
ATOM   2164  N   THR A 723      46.120  63.800  42.820  1.00  0.00           N
ATOM   2165  HN  THR A 723      45.420  63.700  42.110  1.00  0.00           H
ATOM   2166  CA  THR A 723      45.690  63.360  44.120  1.00  0.00           C
ATOM   2167  HA  THR A 723      45.810  64.090  44.910  1.00  0.00           H
ATOM   2168  CB  THR A 723      44.180  63.120  44.180  1.00  0.00           C
ATOM   2169  HB  THR A 723      43.930  62.230  43.570  1.00  0.00           H
ATOM   2170  OG1 THR A 723      43.460  64.250  43.810  1.00  0.00           O
ATOM   2171  HG1 THR A 723      42.630  63.930  43.450  1.00  0.00           H
ATOM   2172  CG2 THR A 723      43.610  62.670  45.590  1.00  0.00           C
ATOM   2173 HG21 THR A 723      44.040  63.380  46.310  1.00  0.00           H
ATOM   2174 HG22 THR A 723      43.920  61.630  45.850  1.00  0.00           H
ATOM   2175 HG23 THR A 723      42.510  62.620  45.440  1.00  0.00           H
ATOM   2176  C   THR A 723      46.350  62.080  44.560  1.00  0.00           C
ATOM   2177  O   THR A 723      46.770  61.860  45.700  1.00  0.00           O
ATOM   2178  N   GLU A 724      46.530  61.100  43.650  1.00  0.00           N
ATOM   2179  HN  GLU A 724      46.160  61.210  42.730  1.00  0.00           H
ATOM   2180  CA  GLU A 724      47.200  59.860  43.940  1.00  0.00           C
ATOM   2181  HA  GLU A 724      46.760  59.380  44.800  1.00  0.00           H
ATOM   2182  CB  GLU A 724      47.160  59.030  42.610  1.00  0.00           C
ATOM   2183  HB1 GLU A 724      47.430  59.760  41.820  1.00  0.00           H
ATOM   2184  HB2 GLU A 724      46.140  58.660  42.410  1.00  0.00           H
ATOM   2185  CG  GLU A 724      48.150  57.820  42.520  1.00  0.00           C
ATOM   2186  HG1 GLU A 724      47.650  56.910  42.900  1.00  0.00           H
ATOM   2187  HG2 GLU A 724      49.120  57.900  43.040  1.00  0.00           H
ATOM   2188  CD  GLU A 724      48.410  57.630  41.070  1.00  0.00           C
ATOM   2189  OE1 GLU A 724      49.580  57.730  40.650  1.00  0.00           O
ATOM   2190  OE2 GLU A 724      47.470  57.460  40.240  1.00  0.00           O
ATOM   2191  C   GLU A 724      48.650  60.080  44.380  1.00  0.00           C
ATOM   2192  O   GLU A 724      49.090  59.550  45.420  1.00  0.00           O
ATOM   2193  N   GLU A 725      49.500  60.880  43.720  1.00  0.00           N
ATOM   2194  HN  GLU A 725      49.220  61.300  42.860  1.00  0.00           H
ATOM   2195  CA  GLU A 725      50.830  61.140  44.030  1.00  0.00           C
ATOM   2196  HA  GLU A 725      51.350  60.190  43.980  1.00  0.00           H
ATOM   2197  CB  GLU A 725      51.410  61.990  42.870  1.00  0.00           C
ATOM   2198  HB1 GLU A 725      51.040  63.030  43.000  1.00  0.00           H
ATOM   2199  HB2 GLU A 725      51.040  61.540  41.920  1.00  0.00           H
ATOM   2200  CG  GLU A 725      52.980  62.020  42.640  1.00  0.00           C
ATOM   2201  HG1 GLU A 725      53.350  60.980  42.740  1.00  0.00           H
ATOM   2202  HG2 GLU A 725      53.540  62.660  43.360  1.00  0.00           H
ATOM   2203  CD  GLU A 725      53.310  62.550  41.260  1.00  0.00           C
ATOM   2204  OE1 GLU A 725      53.090  63.790  41.020  1.00  0.00           O
ATOM   2205  OE2 GLU A 725      53.770  61.780  40.380  1.00  0.00           O
ATOM   2206  C   GLU A 725      51.070  61.790  45.350  1.00  0.00           C
ATOM   2207  O   GLU A 725      51.980  61.530  46.080  1.00  0.00           O
ATOM   2208  N   ALA A 726      50.120  62.740  45.690  1.00  0.00           N
ATOM   2209  HN  ALA A 726      49.370  63.030  45.100  1.00  0.00           H
ATOM   2210  CA  ALA A 726      50.140  63.490  46.840  1.00  0.00           C
ATOM   2211  HA  ALA A 726      51.120  63.970  46.900  1.00  0.00           H
ATOM   2212  CB  ALA A 726      49.050  64.480  46.690  1.00  0.00           C
ATOM   2213  HB1 ALA A 726      48.950  64.990  47.670  1.00  0.00           H
ATOM   2214  HB2 ALA A 726      48.030  64.080  46.510  1.00  0.00           H
ATOM   2215  HB3 ALA A 726      49.330  65.270  45.950  1.00  0.00           H
ATOM   2216  C   ALA A 726      49.930  62.690  48.110  1.00  0.00           C
ATOM   2217  O   ALA A 726      50.720  62.920  49.020  1.00  0.00           O
ATOM   2218  N   PHE A 727      49.030  61.760  48.030  1.00  0.00           N
ATOM   2219  HN  PHE A 727      48.590  61.700  47.130  1.00  0.00           H
ATOM   2220  CA  PHE A 727      48.830  60.780  49.100  1.00  0.00           C
ATOM   2221  HA  PHE A 727      48.890  61.320  50.030  1.00  0.00           H
ATOM   2222  CB  PHE A 727      47.430  60.000  48.990  1.00  0.00           C
ATOM   2223  HB1 PHE A 727      47.460  58.950  49.360  1.00  0.00           H
ATOM   2224  HB2 PHE A 727      47.130  59.790  47.950  1.00  0.00           H
ATOM   2225  CG  PHE A 727      46.350  60.790  49.640  1.00  0.00           C
ATOM   2226  CD1 PHE A 727      45.980  62.070  49.210  1.00  0.00           C
ATOM   2227  HD1 PHE A 727      46.480  62.470  48.340  1.00  0.00           H
ATOM   2228  CE1 PHE A 727      45.010  62.790  49.870  1.00  0.00           C
ATOM   2229  HE1 PHE A 727      44.730  63.760  49.480  1.00  0.00           H
ATOM   2230  CZ  PHE A 727      44.330  62.270  50.950  1.00  0.00           C
ATOM   2231  HZ  PHE A 727      43.590  62.760  51.560  1.00  0.00           H
ATOM   2232  CD2 PHE A 727      45.670  60.280  50.770  1.00  0.00           C
ATOM   2233  HD2 PHE A 727      45.920  59.340  51.230  1.00  0.00           H
ATOM   2234  CE2 PHE A 727      44.720  61.050  51.420  1.00  0.00           C
ATOM   2235  HE2 PHE A 727      44.300  60.770  52.370  1.00  0.00           H
ATOM   2236  C   PHE A 727      50.000  59.820  49.340  1.00  0.00           C
ATOM   2237  O   PHE A 727      50.570  59.600  50.350  1.00  0.00           O
ATOM   2238  N   ALA A 728      50.490  59.250  48.270  1.00  0.00           N
ATOM   2239  HN  ALA A 728      50.030  59.340  47.390  1.00  0.00           H
ATOM   2240  CA  ALA A 728      51.630  58.340  48.240  1.00  0.00           C
ATOM   2241  HA  ALA A 728      51.320  57.540  48.920  1.00  0.00           H
ATOM   2242  CB  ALA A 728      51.790  57.900  46.810  1.00  0.00           C
ATOM   2243  HB1 ALA A 728      52.060  58.640  46.030  1.00  0.00           H
ATOM   2244  HB2 ALA A 728      50.850  57.510  46.370  1.00  0.00           H
ATOM   2245  HB3 ALA A 728      52.560  57.100  46.730  1.00  0.00           H
ATOM   2246  C   ALA A 728      52.970  58.880  48.730  1.00  0.00           C
ATOM   2247  O   ALA A 728      53.740  58.250  49.440  1.00  0.00           O
ATOM   2248  N   ALA A 729      53.390  60.100  48.330  1.00  0.00           N
ATOM   2249  HN  ALA A 729      52.730  60.520  47.710  1.00  0.00           H
ATOM   2250  CA  ALA A 729      54.600  60.800  48.720  1.00  0.00           C
ATOM   2251  HA  ALA A 729      55.470  60.190  48.570  1.00  0.00           H
ATOM   2252  CB  ALA A 729      54.670  62.120  47.900  1.00  0.00           C
ATOM   2253  HB1 ALA A 729      53.820  62.790  48.110  1.00  0.00           H
ATOM   2254  HB2 ALA A 729      54.800  61.940  46.810  1.00  0.00           H
ATOM   2255  HB3 ALA A 729      55.650  62.450  48.290  1.00  0.00           H
ATOM   2256  C   ALA A 729      54.510  61.130  50.170  1.00  0.00           C
ATOM   2257  O   ALA A 729      55.440  60.920  50.900  1.00  0.00           O
ATOM   2258  N   LEU A 730      53.360  61.710  50.530  1.00  0.00           N
ATOM   2259  HN  LEU A 730      52.670  61.840  49.820  1.00  0.00           H
ATOM   2260  CA  LEU A 730      53.080  62.220  51.850  1.00  0.00           C
ATOM   2261  HA  LEU A 730      53.820  62.970  52.060  1.00  0.00           H
ATOM   2262  CB  LEU A 730      51.800  63.140  51.910  1.00  0.00           C
ATOM   2263  HB1 LEU A 730      51.020  62.560  51.370  1.00  0.00           H
ATOM   2264  HB2 LEU A 730      51.890  64.080  51.320  1.00  0.00           H
ATOM   2265  CG  LEU A 730      51.130  63.310  53.280  1.00  0.00           C
ATOM   2266  HG  LEU A 730      50.890  62.350  53.770  1.00  0.00           H
ATOM   2267  CD1 LEU A 730      51.990  64.220  54.200  1.00  0.00           C
ATOM   2268 HD11 LEU A 730      52.210  65.130  53.610  1.00  0.00           H
ATOM   2269 HD12 LEU A 730      52.890  63.640  54.520  1.00  0.00           H
ATOM   2270 HD13 LEU A 730      51.530  64.480  55.170  1.00  0.00           H
ATOM   2271  CD2 LEU A 730      49.800  64.060  53.040  1.00  0.00           C
ATOM   2272 HD21 LEU A 730      49.410  64.460  54.010  1.00  0.00           H
ATOM   2273 HD22 LEU A 730      49.010  63.420  52.580  1.00  0.00           H
ATOM   2274 HD23 LEU A 730      49.990  64.930  52.390  1.00  0.00           H
ATOM   2275  C   LEU A 730      53.080  61.130  52.880  1.00  0.00           C
ATOM   2276  O   LEU A 730      53.570  61.270  53.990  1.00  0.00           O
ATOM   2277  N   ILE A 731      52.450  59.930  52.620  1.00  0.00           N
ATOM   2278  HN  ILE A 731      51.950  59.750  51.780  1.00  0.00           H
ATOM   2279  CA  ILE A 731      52.460  58.890  53.640  1.00  0.00           C
ATOM   2280  HA  ILE A 731      52.390  59.440  54.560  1.00  0.00           H
ATOM   2281  CB  ILE A 731      51.300  57.880  53.320  1.00  0.00           C
ATOM   2282  HB  ILE A 731      51.540  57.550  52.290  1.00  0.00           H
ATOM   2283  CG2 ILE A 731      51.280  56.650  54.240  1.00  0.00           C
ATOM   2284 HG21 ILE A 731      51.110  57.040  55.260  1.00  0.00           H
ATOM   2285 HG22 ILE A 731      52.120  55.940  54.110  1.00  0.00           H
ATOM   2286 HG23 ILE A 731      50.400  56.010  54.030  1.00  0.00           H
ATOM   2287  CG1 ILE A 731      49.920  58.490  53.370  1.00  0.00           C
ATOM   2288 HG11 ILE A 731      49.980  59.520  52.950  1.00  0.00           H
ATOM   2289 HG12 ILE A 731      49.620  58.680  54.420  1.00  0.00           H
ATOM   2290  CD  ILE A 731      48.890  57.690  52.610  1.00  0.00           C
ATOM   2291  HD1 ILE A 731      48.260  58.410  52.040  1.00  0.00           H
ATOM   2292  HD2 ILE A 731      48.410  56.890  53.210  1.00  0.00           H
ATOM   2293  HD3 ILE A 731      49.420  57.140  51.810  1.00  0.00           H
ATOM   2294  C   ILE A 731      53.790  58.150  53.810  1.00  0.00           C
ATOM   2295  O   ILE A 731      54.250  57.890  54.930  1.00  0.00           O
ATOM   2296  N   CYS A 732      54.560  57.940  52.710  1.00  0.00           N
ATOM   2297  HN  CYS A 732      54.170  58.100  51.810  1.00  0.00           H
ATOM   2298  CA  CYS A 732      55.930  57.450  52.760  1.00  0.00           C
ATOM   2299  HA  CYS A 732      55.900  56.480  53.210  1.00  0.00           H
ATOM   2300  CB  CYS A 732      56.650  57.210  51.400  1.00  0.00           C
ATOM   2301  HB1 CYS A 732      57.690  56.880  51.610  1.00  0.00           H
ATOM   2302  HB2 CYS A 732      56.660  58.150  50.800  1.00  0.00           H
ATOM   2303  SG  CYS A 732      55.730  56.010  50.440  1.00  0.00           S
ATOM   2304  HG1 CYS A 732      54.620  56.640  50.080  1.00  0.00           H
ATOM   2305  C   CYS A 732      56.900  58.300  53.530  1.00  0.00           C
ATOM   2306  O   CYS A 732      57.800  57.790  54.240  1.00  0.00           O
ATOM   2307  N   ILE A 733      56.870  59.650  53.380  1.00  0.00           N
ATOM   2308  HN  ILE A 733      56.130  60.060  52.850  1.00  0.00           H
ATOM   2309  CA  ILE A 733      57.770  60.570  54.060  1.00  0.00           C
ATOM   2310  HA  ILE A 733      58.760  60.140  54.050  1.00  0.00           H
ATOM   2311  CB  ILE A 733      57.710  61.990  53.440  1.00  0.00           C
ATOM   2312  HB  ILE A 733      56.650  62.250  53.220  1.00  0.00           H
ATOM   2313  CG2 ILE A 733      58.520  62.980  54.330  1.00  0.00           C
ATOM   2314 HG21 ILE A 733      58.140  63.150  55.370  1.00  0.00           H
ATOM   2315 HG22 ILE A 733      58.460  64.010  53.920  1.00  0.00           H
ATOM   2316 HG23 ILE A 733      59.600  62.760  54.460  1.00  0.00           H
ATOM   2317  CG1 ILE A 733      58.270  62.060  52.020  1.00  0.00           C
ATOM   2318 HG11 ILE A 733      57.990  61.180  51.400  1.00  0.00           H
ATOM   2319 HG12 ILE A 733      59.380  62.100  52.000  1.00  0.00           H
ATOM   2320  CD  ILE A 733      57.790  63.300  51.220  1.00  0.00           C
ATOM   2321  HD1 ILE A 733      56.690  63.410  51.380  1.00  0.00           H
ATOM   2322  HD2 ILE A 733      58.080  63.180  50.160  1.00  0.00           H
ATOM   2323  HD3 ILE A 733      58.230  64.200  51.670  1.00  0.00           H
ATOM   2324  C   ILE A 733      57.420  60.560  55.640  1.00  0.00           C
ATOM   2325  O   ILE A 733      58.280  60.490  56.470  1.00  0.00           O
ATOM   2326  N   ILE A 734      56.100  60.630  56.070  1.00  0.00           N
ATOM   2327  HN  ILE A 734      55.370  60.690  55.400  1.00  0.00           H
ATOM   2328  CA  ILE A 734      55.590  60.460  57.430  1.00  0.00           C
ATOM   2329  HA  ILE A 734      55.860  61.190  58.170  1.00  0.00           H
ATOM   2330  CB  ILE A 734      54.090  60.650  57.490  1.00  0.00           C
ATOM   2331  HB  ILE A 734      53.730  60.010  56.660  1.00  0.00           H
ATOM   2332  CG2 ILE A 734      53.550  60.240  58.860  1.00  0.00           C
ATOM   2333 HG21 ILE A 734      53.360  59.140  58.840  1.00  0.00           H
ATOM   2334 HG22 ILE A 734      52.570  60.700  59.080  1.00  0.00           H
ATOM   2335 HG23 ILE A 734      54.240  60.380  59.720  1.00  0.00           H
ATOM   2336  CG1 ILE A 734      53.560  62.050  56.940  1.00  0.00           C
ATOM   2337 HG11 ILE A 734      52.560  61.850  56.470  1.00  0.00           H
ATOM   2338 HG12 ILE A 734      54.160  62.370  56.060  1.00  0.00           H
ATOM   2339  CD  ILE A 734      53.510  63.100  58.070  1.00  0.00           C
ATOM   2340  HD1 ILE A 734      53.140  64.070  57.670  1.00  0.00           H
ATOM   2341  HD2 ILE A 734      54.450  63.100  58.660  1.00  0.00           H
ATOM   2342  HD3 ILE A 734      52.780  62.810  58.860  1.00  0.00           H
ATOM   2343  C   ILE A 734      56.020  59.160  58.110  1.00  0.00           C
ATOM   2344  O   ILE A 734      56.680  59.170  59.140  1.00  0.00           O
ATOM   2345  N   PHE A 735      55.870  58.000  57.400  1.00  0.00           N
ATOM   2346  HN  PHE A 735      55.530  58.020  56.460  1.00  0.00           H
ATOM   2347  CA  PHE A 735      56.390  56.650  57.750  1.00  0.00           C
ATOM   2348  HA  PHE A 735      55.830  56.170  58.530  1.00  0.00           H
ATOM   2349  CB  PHE A 735      56.010  55.690  56.590  1.00  0.00           C
ATOM   2350  HB1 PHE A 735      56.630  55.780  55.670  1.00  0.00           H
ATOM   2351  HB2 PHE A 735      54.920  55.810  56.440  1.00  0.00           H
ATOM   2352  CG  PHE A 735      56.110  54.210  56.920  1.00  0.00           C
ATOM   2353  CD1 PHE A 735      57.100  53.390  56.450  1.00  0.00           C
ATOM   2354  HD1 PHE A 735      57.850  53.690  55.720  1.00  0.00           H
ATOM   2355  CE1 PHE A 735      57.160  52.050  56.670  1.00  0.00           C
ATOM   2356  HE1 PHE A 735      57.910  51.430  56.190  1.00  0.00           H
ATOM   2357  CZ  PHE A 735      56.150  51.410  57.460  1.00  0.00           C
ATOM   2358  HZ  PHE A 735      56.120  50.360  57.730  1.00  0.00           H
ATOM   2359  CD2 PHE A 735      55.120  53.630  57.690  1.00  0.00           C
ATOM   2360  HD2 PHE A 735      54.260  54.160  58.060  1.00  0.00           H
ATOM   2361  CE2 PHE A 735      55.140  52.250  58.000  1.00  0.00           C
ATOM   2362  HE2 PHE A 735      54.400  51.690  58.550  1.00  0.00           H
ATOM   2363  C   PHE A 735      57.890  56.650  58.100  1.00  0.00           C
ATOM   2364  O   PHE A 735      58.350  56.060  59.080  1.00  0.00           O
ATOM   2365  N   ILE A 736      58.780  57.390  57.350  1.00  0.00           N
ATOM   2366  HN  ILE A 736      58.400  57.840  56.550  1.00  0.00           H
ATOM   2367  CA  ILE A 736      60.140  57.750  57.620  1.00  0.00           C
ATOM   2368  HA  ILE A 736      60.510  56.810  58.000  1.00  0.00           H
ATOM   2369  CB  ILE A 736      60.910  58.110  56.360  1.00  0.00           C
ATOM   2370  HB  ILE A 736      60.510  59.050  55.920  1.00  0.00           H
ATOM   2371  CG2 ILE A 736      62.400  58.360  56.700  1.00  0.00           C
ATOM   2372 HG21 ILE A 736      62.580  59.350  57.150  1.00  0.00           H
ATOM   2373 HG22 ILE A 736      62.960  58.320  55.730  1.00  0.00           H
ATOM   2374 HG23 ILE A 736      62.700  57.590  57.440  1.00  0.00           H
ATOM   2375  CG1 ILE A 736      60.760  57.010  55.280  1.00  0.00           C
ATOM   2376 HG11 ILE A 736      59.690  56.760  55.140  1.00  0.00           H
ATOM   2377 HG12 ILE A 736      61.300  56.120  55.650  1.00  0.00           H
ATOM   2378  CD  ILE A 736      61.130  57.600  53.940  1.00  0.00           C
ATOM   2379  HD1 ILE A 736      62.130  58.060  53.900  1.00  0.00           H
ATOM   2380  HD2 ILE A 736      60.470  58.440  53.640  1.00  0.00           H
ATOM   2381  HD3 ILE A 736      61.030  56.920  53.070  1.00  0.00           H
ATOM   2382  C   ILE A 736      60.510  58.690  58.760  1.00  0.00           C
ATOM   2383  O   ILE A 736      61.360  58.440  59.610  1.00  0.00           O
ATOM   2384  N   TYR A 737      59.820  59.840  58.850  1.00  0.00           N
ATOM   2385  HN  TYR A 737      59.160  59.990  58.110  1.00  0.00           H
ATOM   2386  CA  TYR A 737      59.920  60.820  59.950  1.00  0.00           C
ATOM   2387  HA  TYR A 737      60.870  61.320  59.940  1.00  0.00           H
ATOM   2388  CB  TYR A 737      58.770  61.850  59.600  1.00  0.00           C
ATOM   2389  HB1 TYR A 737      57.880  61.270  59.260  1.00  0.00           H
ATOM   2390  HB2 TYR A 737      59.140  62.370  58.680  1.00  0.00           H
ATOM   2391  CG  TYR A 737      58.410  63.080  60.510  1.00  0.00           C
ATOM   2392  CD1 TYR A 737      59.270  63.550  61.520  1.00  0.00           C
ATOM   2393  HD1 TYR A 737      60.250  63.120  61.540  1.00  0.00           H
ATOM   2394  CE1 TYR A 737      58.850  64.610  62.350  1.00  0.00           C
ATOM   2395  HE1 TYR A 737      59.450  65.080  63.110  1.00  0.00           H
ATOM   2396  CZ  TYR A 737      57.560  65.080  62.310  1.00  0.00           C
ATOM   2397  OH  TYR A 737      57.100  66.130  63.130  1.00  0.00           O
ATOM   2398  HH  TYR A 737      56.320  66.470  62.690  1.00  0.00           H
ATOM   2399  CD2 TYR A 737      57.090  63.630  60.420  1.00  0.00           C
ATOM   2400  HD2 TYR A 737      56.460  63.480  59.550  1.00  0.00           H
ATOM   2401  CE2 TYR A 737      56.600  64.580  61.350  1.00  0.00           C
ATOM   2402  HE2 TYR A 737      55.620  65.040  61.300  1.00  0.00           H
ATOM   2403  C   TYR A 737      59.540  60.100  61.250  1.00  0.00           C
ATOM   2404  O   TYR A 737      60.190  60.250  62.250  1.00  0.00           O
ATOM   2405  N   GLU A 738      58.450  59.290  61.140  1.00  0.00           N
ATOM   2406  HN  GLU A 738      57.960  59.330  60.270  1.00  0.00           H
ATOM   2407  CA  GLU A 738      58.070  58.450  62.250  1.00  0.00           C
ATOM   2408  HA  GLU A 738      57.920  59.150  63.070  1.00  0.00           H
ATOM   2409  CB  GLU A 738      56.720  57.710  61.970  1.00  0.00           C
ATOM   2410  HB1 GLU A 738      56.970  56.890  61.260  1.00  0.00           H
ATOM   2411  HB2 GLU A 738      55.900  58.380  61.630  1.00  0.00           H
ATOM   2412  CG  GLU A 738      56.250  56.960  63.260  1.00  0.00           C
ATOM   2413  HG1 GLU A 738      56.070  57.780  63.980  1.00  0.00           H
ATOM   2414  HG2 GLU A 738      56.950  56.170  63.610  1.00  0.00           H
ATOM   2415  CD  GLU A 738      54.850  56.450  63.250  1.00  0.00           C
ATOM   2416  OE1 GLU A 738      54.620  55.390  63.890  1.00  0.00           O
ATOM   2417  OE2 GLU A 738      53.990  57.030  62.550  1.00  0.00           O
ATOM   2418  C   GLU A 738      59.100  57.410  62.760  1.00  0.00           C
ATOM   2419  O   GLU A 738      59.370  57.370  63.940  1.00  0.00           O
ATOM   2420  N   ALA A 739      59.780  56.620  61.920  1.00  0.00           N
ATOM   2421  HN  ALA A 739      59.500  56.550  60.960  1.00  0.00           H
ATOM   2422  CA  ALA A 739      60.840  55.740  62.260  1.00  0.00           C
ATOM   2423  HA  ALA A 739      60.510  55.050  63.010  1.00  0.00           H
ATOM   2424  CB  ALA A 739      61.350  55.090  61.010  1.00  0.00           C
ATOM   2425  HB1 ALA A 739      62.120  54.320  61.240  1.00  0.00           H
ATOM   2426  HB2 ALA A 739      61.620  55.800  60.200  1.00  0.00           H
ATOM   2427  HB3 ALA A 739      60.480  54.610  60.530  1.00  0.00           H
ATOM   2428  C   ALA A 739      62.000  56.480  62.870  1.00  0.00           C
ATOM   2429  O   ALA A 739      62.690  55.990  63.770  1.00  0.00           O
ATOM   2430  N   LEU A 740      62.340  57.700  62.340  1.00  0.00           N
ATOM   2431  HN  LEU A 740      61.840  58.060  61.560  1.00  0.00           H
ATOM   2432  CA  LEU A 740      63.220  58.670  62.940  1.00  0.00           C
ATOM   2433  HA  LEU A 740      64.110  58.070  63.090  1.00  0.00           H
ATOM   2434  CB  LEU A 740      63.550  59.810  61.990  1.00  0.00           C
ATOM   2435  HB1 LEU A 740      64.150  60.610  62.480  1.00  0.00           H
ATOM   2436  HB2 LEU A 740      62.600  60.230  61.600  1.00  0.00           H
ATOM   2437  CG  LEU A 740      64.420  59.470  60.830  1.00  0.00           C
ATOM   2438  HG  LEU A 740      64.080  58.570  60.280  1.00  0.00           H
ATOM   2439  CD1 LEU A 740      64.300  60.640  59.750  1.00  0.00           C
ATOM   2440 HD11 LEU A 740      64.700  60.330  58.750  1.00  0.00           H
ATOM   2441 HD12 LEU A 740      64.710  61.580  60.190  1.00  0.00           H
ATOM   2442 HD13 LEU A 740      63.260  60.890  59.460  1.00  0.00           H
ATOM   2443  CD2 LEU A 740      65.860  59.240  61.070  1.00  0.00           C
ATOM   2444 HD21 LEU A 740      66.310  59.970  61.790  1.00  0.00           H
ATOM   2445 HD22 LEU A 740      66.500  59.320  60.170  1.00  0.00           H
ATOM   2446 HD23 LEU A 740      66.030  58.270  61.590  1.00  0.00           H
ATOM   2447  C   LEU A 740      62.770  59.040  64.350  1.00  0.00           C
ATOM   2448  O   LEU A 740      63.500  58.990  65.340  1.00  0.00           O
ATOM   2449  N   GLU A 741      61.470  59.420  64.500  1.00  0.00           N
ATOM   2450  HN  GLU A 741      60.880  59.590  63.700  1.00  0.00           H
ATOM   2451  CA  GLU A 741      60.990  59.850  65.820  1.00  0.00           C
ATOM   2452  HA  GLU A 741      61.580  60.700  66.140  1.00  0.00           H
ATOM   2453  CB  GLU A 741      59.540  60.410  65.710  1.00  0.00           C
ATOM   2454  HB1 GLU A 741      59.070  60.450  66.710  1.00  0.00           H
ATOM   2455  HB2 GLU A 741      58.850  59.750  65.140  1.00  0.00           H
ATOM   2456  CG  GLU A 741      59.560  61.930  65.200  1.00  0.00           C
ATOM   2457  HG1 GLU A 741      59.980  61.880  64.180  1.00  0.00           H
ATOM   2458  HG2 GLU A 741      60.260  62.530  65.820  1.00  0.00           H
ATOM   2459  CD  GLU A 741      58.180  62.610  65.210  1.00  0.00           C
ATOM   2460  OE1 GLU A 741      57.960  63.610  65.900  1.00  0.00           O
ATOM   2461  OE2 GLU A 741      57.260  61.990  64.530  1.00  0.00           O
ATOM   2462  C   GLU A 741      60.980  58.740  66.860  1.00  0.00           C
ATOM   2463  O   GLU A 741      61.260  58.970  68.060  1.00  0.00           O
ATOM   2464  N   LYS A 742      60.670  57.480  66.400  1.00  0.00           N
ATOM   2465  HN  LYS A 742      60.380  57.310  65.460  1.00  0.00           H
ATOM   2466  CA  LYS A 742      60.740  56.300  67.230  1.00  0.00           C
ATOM   2467  HA  LYS A 742      60.130  56.550  68.090  1.00  0.00           H
ATOM   2468  CB  LYS A 742      60.050  55.100  66.470  1.00  0.00           C
ATOM   2469  HB1 LYS A 742      60.220  54.170  67.070  1.00  0.00           H
ATOM   2470  HB2 LYS A 742      60.490  55.070  65.460  1.00  0.00           H
ATOM   2471  CG  LYS A 742      58.540  55.200  66.450  1.00  0.00           C
ATOM   2472  HG1 LYS A 742      58.100  56.140  66.020  1.00  0.00           H
ATOM   2473  HG2 LYS A 742      58.220  55.210  67.520  1.00  0.00           H
ATOM   2474  CD  LYS A 742      57.830  53.980  65.750  1.00  0.00           C
ATOM   2475  HD1 LYS A 742      58.580  53.190  66.000  1.00  0.00           H
ATOM   2476  HD2 LYS A 742      57.650  54.000  64.660  1.00  0.00           H
ATOM   2477  CE  LYS A 742      56.540  53.490  66.400  1.00  0.00           C
ATOM   2478  HE1 LYS A 742      56.660  53.420  67.510  1.00  0.00           H
ATOM   2479  HE2 LYS A 742      56.230  52.470  66.080  1.00  0.00           H
ATOM   2480  NZ  LYS A 742      55.510  54.570  66.300  1.00  0.00           N
ATOM   2481  HZ1 LYS A 742      55.040  54.800  65.400  1.00  0.00           H
ATOM   2482  HZ2 LYS A 742      55.940  55.420  66.730  1.00  0.00           H
ATOM   2483  HZ3 LYS A 742      54.800  54.350  67.030  1.00  0.00           H
ATOM   2484  C   LYS A 742      62.140  55.940  67.640  1.00  0.00           C
ATOM   2485  O   LYS A 742      62.400  55.760  68.820  1.00  0.00           O
ATOM   2486  N   LEU A 743      63.090  56.030  66.720  1.00  0.00           N
ATOM   2487  HN  LEU A 743      62.900  56.280  65.770  1.00  0.00           H
ATOM   2488  CA  LEU A 743      64.560  55.980  67.080  1.00  0.00           C
ATOM   2489  HA  LEU A 743      64.650  55.010  67.560  1.00  0.00           H
ATOM   2490  CB  LEU A 743      65.460  55.970  65.900  1.00  0.00           C
ATOM   2491  HB1 LEU A 743      65.280  56.920  65.350  1.00  0.00           H
ATOM   2492  HB2 LEU A 743      65.100  55.160  65.240  1.00  0.00           H
ATOM   2493  CG  LEU A 743      67.050  55.750  66.190  1.00  0.00           C
ATOM   2494  HG  LEU A 743      67.240  56.520  66.950  1.00  0.00           H
ATOM   2495  CD1 LEU A 743      67.420  54.440  66.850  1.00  0.00           C
ATOM   2496 HD11 LEU A 743      66.630  54.200  67.570  1.00  0.00           H
ATOM   2497 HD12 LEU A 743      68.450  54.530  67.270  1.00  0.00           H
ATOM   2498 HD13 LEU A 743      67.470  53.630  66.090  1.00  0.00           H
ATOM   2499  CD2 LEU A 743      67.900  56.160  64.970  1.00  0.00           C
ATOM   2500 HD21 LEU A 743      68.990  55.990  65.120  1.00  0.00           H
ATOM   2501 HD22 LEU A 743      67.740  57.190  64.600  1.00  0.00           H
ATOM   2502 HD23 LEU A 743      67.770  55.500  64.080  1.00  0.00           H
ATOM   2503  C   LEU A 743      64.910  56.980  68.140  1.00  0.00           C
ATOM   2504  O   LEU A 743      65.690  56.780  69.080  1.00  0.00           O
ATOM   2505  N   PHE A 744      64.430  58.280  67.940  1.00  0.00           N
ATOM   2506  HN  PHE A 744      63.950  58.520  67.110  1.00  0.00           H
ATOM   2507  CA  PHE A 744      64.690  59.360  68.960  1.00  0.00           C
ATOM   2508  HA  PHE A 744      65.750  59.390  69.110  1.00  0.00           H
ATOM   2509  CB  PHE A 744      64.160  60.800  68.370  1.00  0.00           C
ATOM   2510  HB1 PHE A 744      63.050  60.870  68.390  1.00  0.00           H
ATOM   2511  HB2 PHE A 744      64.440  60.870  67.300  1.00  0.00           H
ATOM   2512  CG  PHE A 744      64.760  62.030  69.110  1.00  0.00           C
ATOM   2513  CD1 PHE A 744      65.840  62.050  69.990  1.00  0.00           C
ATOM   2514  HD1 PHE A 744      66.360  61.110  70.080  1.00  0.00           H
ATOM   2515  CE1 PHE A 744      66.400  63.240  70.500  1.00  0.00           C
ATOM   2516  HE1 PHE A 744      67.310  63.240  71.100  1.00  0.00           H
ATOM   2517  CZ  PHE A 744      65.700  64.420  70.230  1.00  0.00           C
ATOM   2518  HZ  PHE A 744      66.010  65.390  70.620  1.00  0.00           H
ATOM   2519  CD2 PHE A 744      64.180  63.260  68.700  1.00  0.00           C
ATOM   2520  HD2 PHE A 744      63.380  63.370  67.960  1.00  0.00           H
ATOM   2521  CE2 PHE A 744      64.640  64.470  69.330  1.00  0.00           C
ATOM   2522  HE2 PHE A 744      64.060  65.340  69.100  1.00  0.00           H
ATOM   2523  C   PHE A 744      64.080  59.170  70.320  1.00  0.00           C
ATOM   2524  O   PHE A 744      64.620  59.460  71.370  1.00  0.00           O
ATOM   2525  N   ASP A 745      62.880  58.650  70.360  1.00  0.00           N
ATOM   2526  HN  ASP A 745      62.390  58.500  69.510  1.00  0.00           H
ATOM   2527  CA  ASP A 745      62.110  58.390  71.590  1.00  0.00           C
ATOM   2528  HA  ASP A 745      61.950  59.270  72.200  1.00  0.00           H
ATOM   2529  CB  ASP A 745      60.750  57.850  71.090  1.00  0.00           C
ATOM   2530  HB1 ASP A 745      60.830  56.800  70.720  1.00  0.00           H
ATOM   2531  HB2 ASP A 745      60.410  58.550  70.310  1.00  0.00           H
ATOM   2532  CG  ASP A 745      59.640  58.050  72.060  1.00  0.00           C
ATOM   2533  OD1 ASP A 745      59.410  59.170  72.590  1.00  0.00           O
ATOM   2534  OD2 ASP A 745      58.860  57.080  72.190  1.00  0.00           O
ATOM   2535  C   ASP A 745      62.820  57.410  72.440  1.00  0.00           C
ATOM   2536  O   ASP A 745      63.070  57.490  73.640  1.00  0.00           O
ATOM   2537  N   LEU A 746      63.310  56.340  71.780  1.00  0.00           N
ATOM   2538  HN  LEU A 746      62.990  56.290  70.830  1.00  0.00           H
ATOM   2539  CA  LEU A 746      64.030  55.170  72.260  1.00  0.00           C
ATOM   2540  HA  LEU A 746      63.430  54.800  73.080  1.00  0.00           H
ATOM   2541  CB  LEU A 746      64.360  54.160  71.120  1.00  0.00           C
ATOM   2542  HB1 LEU A 746      65.380  54.240  70.670  1.00  0.00           H
ATOM   2543  HB2 LEU A 746      63.670  54.280  70.250  1.00  0.00           H
ATOM   2544  CG  LEU A 746      64.200  52.670  71.430  1.00  0.00           C
ATOM   2545  HG  LEU A 746      64.830  52.540  72.330  1.00  0.00           H
ATOM   2546  CD1 LEU A 746      62.670  52.310  71.670  1.00  0.00           C
ATOM   2547 HD11 LEU A 746      62.490  51.230  71.790  1.00  0.00           H
ATOM   2548 HD12 LEU A 746      62.150  52.690  70.760  1.00  0.00           H
ATOM   2549 HD13 LEU A 746      62.250  52.920  72.500  1.00  0.00           H
ATOM   2550  CD2 LEU A 746      64.560  51.730  70.290  1.00  0.00           C
ATOM   2551 HD21 LEU A 746      64.100  51.950  69.300  1.00  0.00           H
ATOM   2552 HD22 LEU A 746      64.190  50.720  70.580  1.00  0.00           H
ATOM   2553 HD23 LEU A 746      65.660  51.640  70.230  1.00  0.00           H
ATOM   2554  C   LEU A 746      65.350  55.610  72.910  1.00  0.00           C
ATOM   2555  O   LEU A 746      65.780  55.270  74.000  1.00  0.00           O
ATOM   2556  N   GLY A 747      66.030  56.470  72.200  1.00  0.00           N
ATOM   2557  HN  GLY A 747      65.650  56.720  71.310  1.00  0.00           H
ATOM   2558  CA  GLY A 747      67.320  57.090  72.550  1.00  0.00           C
ATOM   2559  HA1 GLY A 747      67.540  57.790  71.760  1.00  0.00           H
ATOM   2560  HA2 GLY A 747      68.150  56.410  72.630  1.00  0.00           H
ATOM   2561  C   GLY A 747      67.280  58.010  73.760  1.00  0.00           C
ATOM   2562  O   GLY A 747      68.220  58.090  74.520  1.00  0.00           O
ATOM   2563  N   GLU A 748      66.250  58.890  73.870  1.00  0.00           N
ATOM   2564  HN  GLU A 748      65.570  58.860  73.120  1.00  0.00           H
ATOM   2565  CA  GLU A 748      65.860  59.680  75.000  1.00  0.00           C
ATOM   2566  HA  GLU A 748      66.730  60.290  75.240  1.00  0.00           H
ATOM   2567  CB  GLU A 748      64.650  60.680  74.730  1.00  0.00           C
ATOM   2568  HB1 GLU A 748      64.090  61.030  75.630  1.00  0.00           H
ATOM   2569  HB2 GLU A 748      63.900  60.140  74.120  1.00  0.00           H
ATOM   2570  CG  GLU A 748      65.090  61.980  74.030  1.00  0.00           C
ATOM   2571  HG1 GLU A 748      65.360  61.630  73.010  1.00  0.00           H
ATOM   2572  HG2 GLU A 748      65.950  62.360  74.630  1.00  0.00           H
ATOM   2573  CD  GLU A 748      63.950  63.010  73.890  1.00  0.00           C
ATOM   2574  OE1 GLU A 748      64.340  64.220  73.640  1.00  0.00           O
ATOM   2575  OE2 GLU A 748      62.770  62.660  73.930  1.00  0.00           O
ATOM   2576  C   GLU A 748      65.550  58.860  76.220  1.00  0.00           C
ATOM   2577  O   GLU A 748      65.940  59.260  77.340  1.00  0.00           O
ATOM   2578  N   THR A 749      64.850  57.730  76.020  1.00  0.00           N
ATOM   2579  HN  THR A 749      64.630  57.450  75.100  1.00  0.00           H
ATOM   2580  CA  THR A 749      64.400  56.830  77.060  1.00  0.00           C
ATOM   2581  HA  THR A 749      63.860  57.400  77.800  1.00  0.00           H
ATOM   2582  CB  THR A 749      63.430  55.710  76.650  1.00  0.00           C
ATOM   2583  HB  THR A 749      63.920  54.960  75.980  1.00  0.00           H
ATOM   2584  OG1 THR A 749      62.350  56.240  75.920  1.00  0.00           O
ATOM   2585  HG1 THR A 749      62.660  56.620  75.100  1.00  0.00           H
ATOM   2586  CG2 THR A 749      62.790  55.030  77.960  1.00  0.00           C
ATOM   2587 HG21 THR A 749      63.580  54.430  78.460  1.00  0.00           H
ATOM   2588 HG22 THR A 749      62.000  54.300  77.650  1.00  0.00           H
ATOM   2589 HG23 THR A 749      62.290  55.690  78.690  1.00  0.00           H
ATOM   2590  C   THR A 749      65.590  56.170  77.620  1.00  0.00           C
ATOM   2591  O   THR A 749      65.690  56.100  78.830  1.00  0.00           O
ATOM   2592  N   TYR A 750      66.460  55.610  76.790  1.00  0.00           N
ATOM   2593  HN  TYR A 750      66.510  55.700  75.800  1.00  0.00           H
ATOM   2594  CA  TYR A 750      67.640  54.740  77.310  1.00  0.00           C
ATOM   2595  HA  TYR A 750      67.540  54.650  78.380  1.00  0.00           H
ATOM   2596  CB  TYR A 750      67.570  53.320  76.710  1.00  0.00           C
ATOM   2597  HB1 TYR A 750      68.190  52.700  77.400  1.00  0.00           H
ATOM   2598  HB2 TYR A 750      67.870  53.250  75.650  1.00  0.00           H
ATOM   2599  CG  TYR A 750      66.200  52.770  76.910  1.00  0.00           C
ATOM   2600  CD1 TYR A 750      65.870  52.310  78.190  1.00  0.00           C
ATOM   2601  HD1 TYR A 750      66.500  52.700  78.970  1.00  0.00           H
ATOM   2602  CE1 TYR A 750      64.630  51.710  78.400  1.00  0.00           C
ATOM   2603  HE1 TYR A 750      64.390  51.450  79.420  1.00  0.00           H
ATOM   2604  CZ  TYR A 750      63.730  51.560  77.330  1.00  0.00           C
ATOM   2605  OH  TYR A 750      62.440  51.020  77.540  1.00  0.00           O
ATOM   2606  HH  TYR A 750      61.850  51.130  76.780  1.00  0.00           H
ATOM   2607  CD2 TYR A 750      65.390  52.510  75.850  1.00  0.00           C
ATOM   2608  HD2 TYR A 750      65.570  52.880  74.860  1.00  0.00           H
ATOM   2609  CE2 TYR A 750      64.140  51.880  76.030  1.00  0.00           C
ATOM   2610  HE2 TYR A 750      63.510  51.700  75.170  1.00  0.00           H
ATOM   2611  C   TYR A 750      68.990  55.360  77.000  1.00  0.00           C
ATOM   2612  O   TYR A 750      69.530  55.300  75.900  1.00  0.00           O
ATOM   2613  N   ALA A 751      69.570  55.990  78.030  1.00  0.00           N
ATOM   2614  HN  ALA A 751      69.150  56.130  78.920  1.00  0.00           H
ATOM   2615  CA  ALA A 751      70.970  56.480  77.980  1.00  0.00           C
ATOM   2616  HA  ALA A 751      70.960  57.120  77.120  1.00  0.00           H
ATOM   2617  CB  ALA A 751      71.360  57.390  79.190  1.00  0.00           C
ATOM   2618  HB1 ALA A 751      72.350  57.820  78.980  1.00  0.00           H
ATOM   2619  HB2 ALA A 751      71.520  56.780  80.110  1.00  0.00           H
ATOM   2620  HB3 ALA A 751      70.540  58.130  79.250  1.00  0.00           H
ATOM   2621  C   ALA A 751      72.040  55.480  77.790  1.00  0.00           C
ATOM   2622  O   ALA A 751      73.030  55.730  77.100  1.00  0.00           O
ATOM   2623  N   ASP A 752      72.000  54.280  78.380  1.00  0.00           N
ATOM   2624  HN  ASP A 752      71.280  54.070  79.040  1.00  0.00           H
ATOM   2625  CA  ASP A 752      73.010  53.190  78.020  1.00  0.00           C
ATOM   2626  HA  ASP A 752      73.980  53.520  78.350  1.00  0.00           H
ATOM   2627  CB  ASP A 752      72.790  51.900  78.820  1.00  0.00           C
ATOM   2628  HB1 ASP A 752      73.380  50.980  78.620  1.00  0.00           H
ATOM   2629  HB2 ASP A 752      71.780  51.560  78.490  1.00  0.00           H
ATOM   2630  CG  ASP A 752      72.690  52.070  80.330  1.00  0.00           C
ATOM   2631  OD1 ASP A 752      73.000  51.030  80.970  1.00  0.00           O
ATOM   2632  OD2 ASP A 752      72.280  53.150  80.880  1.00  0.00           O
ATOM   2633  C   ASP A 752      73.110  52.900  76.510  1.00  0.00           C
ATOM   2634  O   ASP A 752      74.140  53.090  75.860  1.00  0.00           O
ATOM   2635  N   VAL A 753      72.000  52.390  75.960  1.00  0.00           N
ATOM   2636  HN  VAL A 753      71.200  52.260  76.540  1.00  0.00           H
ATOM   2637  CA  VAL A 753      71.860  51.710  74.670  1.00  0.00           C
ATOM   2638  HA  VAL A 753      72.840  51.260  74.580  1.00  0.00           H
ATOM   2639  CB  VAL A 753      70.920  50.520  74.760  1.00  0.00           C
ATOM   2640  HB  VAL A 753      70.880  49.980  73.790  1.00  0.00           H
ATOM   2641  CG1 VAL A 753      71.540  49.610  75.820  1.00  0.00           C
ATOM   2642 HG11 VAL A 753      71.560  50.080  76.830  1.00  0.00           H
ATOM   2643 HG12 VAL A 753      72.560  49.240  75.590  1.00  0.00           H
ATOM   2644 HG13 VAL A 753      70.950  48.670  75.900  1.00  0.00           H
ATOM   2645  CG2 VAL A 753      69.550  50.900  75.260  1.00  0.00           C
ATOM   2646 HG21 VAL A 753      69.100  51.700  74.630  1.00  0.00           H
ATOM   2647 HG22 VAL A 753      69.700  51.290  76.290  1.00  0.00           H
ATOM   2648 HG23 VAL A 753      68.820  50.050  75.290  1.00  0.00           H
ATOM   2649  C   VAL A 753      71.500  52.680  73.490  1.00  0.00           C
ATOM   2650  O   VAL A 753      71.350  52.160  72.370  1.00  0.00           O
ATOM   2651  N   LEU A 754      71.410  54.020  73.690  1.00  0.00           N
ATOM   2652  HN  LEU A 754      71.550  54.340  74.620  1.00  0.00           H
ATOM   2653  CA  LEU A 754      71.230  55.080  72.760  1.00  0.00           C
ATOM   2654  HA  LEU A 754      70.250  54.960  72.310  1.00  0.00           H
ATOM   2655  CB  LEU A 754      71.260  56.450  73.470  1.00  0.00           C
ATOM   2656  HB1 LEU A 754      71.980  56.360  74.290  1.00  0.00           H
ATOM   2657  HB2 LEU A 754      70.290  56.650  73.980  1.00  0.00           H
ATOM   2658  CG  LEU A 754      71.780  57.690  72.650  1.00  0.00           C
ATOM   2659  HG  LEU A 754      72.780  57.530  72.180  1.00  0.00           H
ATOM   2660  CD1 LEU A 754      70.820  57.930  71.430  1.00  0.00           C
ATOM   2661 HD11 LEU A 754      71.280  58.760  70.860  1.00  0.00           H
ATOM   2662 HD12 LEU A 754      69.740  58.180  71.540  1.00  0.00           H
ATOM   2663 HD13 LEU A 754      70.900  57.180  70.620  1.00  0.00           H
ATOM   2664  CD2 LEU A 754      71.950  58.880  73.500  1.00  0.00           C
ATOM   2665 HD21 LEU A 754      72.410  58.690  74.490  1.00  0.00           H
ATOM   2666 HD22 LEU A 754      70.970  59.330  73.810  1.00  0.00           H
ATOM   2667 HD23 LEU A 754      72.500  59.700  72.990  1.00  0.00           H
ATOM   2668  C   LEU A 754      72.110  55.010  71.540  1.00  0.00           C
ATOM   2669  O   LEU A 754      71.560  54.920  70.430  1.00  0.00           O
ATOM   2670  N   PHE A 755      73.420  54.950  71.730  1.00  0.00           N
ATOM   2671  HN  PHE A 755      73.790  55.080  72.650  1.00  0.00           H
ATOM   2672  CA  PHE A 755      74.350  54.890  70.580  1.00  0.00           C
ATOM   2673  HA  PHE A 755      74.100  55.670  69.870  1.00  0.00           H
ATOM   2674  CB  PHE A 755      75.740  55.370  71.090  1.00  0.00           C
ATOM   2675  HB1 PHE A 755      75.960  54.940  72.090  1.00  0.00           H
ATOM   2676  HB2 PHE A 755      75.770  56.470  71.280  1.00  0.00           H
ATOM   2677  CG  PHE A 755      76.950  54.990  70.220  1.00  0.00           C
ATOM   2678  CD1 PHE A 755      77.140  55.590  68.960  1.00  0.00           C
ATOM   2679  HD1 PHE A 755      76.420  56.360  68.690  1.00  0.00           H
ATOM   2680  CE1 PHE A 755      78.210  55.420  68.100  1.00  0.00           C
ATOM   2681  HE1 PHE A 755      78.180  55.810  67.090  1.00  0.00           H
ATOM   2682  CZ  PHE A 755      79.080  54.390  68.490  1.00  0.00           C
ATOM   2683  HZ  PHE A 755      79.960  54.140  67.900  1.00  0.00           H
ATOM   2684  CD2 PHE A 755      78.030  54.270  70.740  1.00  0.00           C
ATOM   2685  HD2 PHE A 755      78.120  53.890  71.740  1.00  0.00           H
ATOM   2686  CE2 PHE A 755      79.140  53.960  69.860  1.00  0.00           C
ATOM   2687  HE2 PHE A 755      80.000  53.410  70.190  1.00  0.00           H
ATOM   2688  C   PHE A 755      74.280  53.560  69.820  1.00  0.00           C
ATOM   2689  O   PHE A 755      74.170  53.640  68.600  1.00  0.00           O
ATOM   2690  N   TRP A 756      74.240  52.460  70.580  1.00  0.00           N
ATOM   2691  HN  TRP A 756      74.280  52.580  71.570  1.00  0.00           H
ATOM   2692  CA  TRP A 756      74.060  51.110  70.040  1.00  0.00           C
ATOM   2693  HA  TRP A 756      74.950  50.920  69.450  1.00  0.00           H
ATOM   2694  CB  TRP A 756      74.140  50.070  71.200  1.00  0.00           C
ATOM   2695  HB1 TRP A 756      73.460  50.480  71.980  1.00  0.00           H
ATOM   2696  HB2 TRP A 756      75.150  50.220  71.640  1.00  0.00           H
ATOM   2697  CG  TRP A 756      73.880  48.630  70.890  1.00  0.00           C
ATOM   2698  CD1 TRP A 756      72.800  47.870  71.150  1.00  0.00           C
ATOM   2699  HD1 TRP A 756      72.100  48.350  71.820  1.00  0.00           H
ATOM   2700  NE1 TRP A 756      72.800  46.720  70.480  1.00  0.00           N
ATOM   2701  HE1 TRP A 756      72.210  45.950  70.630  1.00  0.00           H
ATOM   2702  CE2 TRP A 756      73.920  46.660  69.700  1.00  0.00           C
ATOM   2703  CD2 TRP A 756      74.630  47.870  69.870  1.00  0.00           C
ATOM   2704  CE3 TRP A 756      75.770  48.140  69.140  1.00  0.00           C
ATOM   2705  HE3 TRP A 756      76.200  49.140  69.130  1.00  0.00           H
ATOM   2706  CZ3 TRP A 756      76.200  47.180  68.260  1.00  0.00           C
ATOM   2707  HZ3 TRP A 756      77.070  47.350  67.630  1.00  0.00           H
ATOM   2708  CZ2 TRP A 756      74.430  45.710  68.850  1.00  0.00           C
ATOM   2709  HZ2 TRP A 756      73.920  44.760  68.800  1.00  0.00           H
ATOM   2710  CH2 TRP A 756      75.520  45.960  68.060  1.00  0.00           C
ATOM   2711  HH2 TRP A 756      75.770  45.210  67.320  1.00  0.00           H
ATOM   2712  C   TRP A 756      72.810  50.990  69.180  1.00  0.00           C
ATOM   2713  O   TRP A 756      72.840  50.470  68.020  1.00  0.00           O
ATOM   2714  N   CYS A 757      71.690  51.620  69.540  1.00  0.00           N
ATOM   2715  HN  CYS A 757      71.740  51.940  70.490  1.00  0.00           H
ATOM   2716  CA  CYS A 757      70.390  51.620  68.830  1.00  0.00           C
ATOM   2717  HA  CYS A 757      70.110  50.610  68.550  1.00  0.00           H
ATOM   2718  CB  CYS A 757      69.210  52.000  69.910  1.00  0.00           C
ATOM   2719  HB1 CYS A 757      68.230  52.120  69.380  1.00  0.00           H
ATOM   2720  HB2 CYS A 757      69.400  52.980  70.400  1.00  0.00           H
ATOM   2721  SG  CYS A 757      68.970  50.690  71.230  1.00  0.00           S
ATOM   2722  HG1 CYS A 757      70.240  50.620  71.620  1.00  0.00           H
ATOM   2723  C   CYS A 757      70.470  52.470  67.530  1.00  0.00           C
ATOM   2724  O   CYS A 757      70.090  52.020  66.450  1.00  0.00           O
ATOM   2725  N   VAL A 758      71.170  53.600  67.580  1.00  0.00           N
ATOM   2726  HN  VAL A 758      71.490  54.030  68.410  1.00  0.00           H
ATOM   2727  CA  VAL A 758      71.540  54.310  66.340  1.00  0.00           C
ATOM   2728  HA  VAL A 758      70.690  54.610  65.760  1.00  0.00           H
ATOM   2729  CB  VAL A 758      72.180  55.690  66.640  1.00  0.00           C
ATOM   2730  HB  VAL A 758      73.070  55.680  67.320  1.00  0.00           H
ATOM   2731  CG1 VAL A 758      72.670  56.380  65.330  1.00  0.00           C
ATOM   2732 HG11 VAL A 758      73.270  57.280  65.570  1.00  0.00           H
ATOM   2733 HG12 VAL A 758      71.890  56.630  64.570  1.00  0.00           H
ATOM   2734 HG13 VAL A 758      73.440  55.840  64.740  1.00  0.00           H
ATOM   2735  CG2 VAL A 758      71.110  56.540  67.290  1.00  0.00           C
ATOM   2736 HG21 VAL A 758      71.300  57.640  67.190  1.00  0.00           H
ATOM   2737 HG22 VAL A 758      71.060  56.320  68.370  1.00  0.00           H
ATOM   2738 HG23 VAL A 758      70.160  56.320  66.760  1.00  0.00           H
ATOM   2739  C   VAL A 758      72.370  53.480  65.380  1.00  0.00           C
ATOM   2740  O   VAL A 758      72.090  53.340  64.220  1.00  0.00           O
ATOM   2741  N   ILE A 759      73.400  52.770  65.910  1.00  0.00           N
ATOM   2742  HN  ILE A 759      73.760  53.060  66.790  1.00  0.00           H
ATOM   2743  CA  ILE A 759      74.150  51.830  65.090  1.00  0.00           C
ATOM   2744  HA  ILE A 759      74.440  52.370  64.190  1.00  0.00           H
ATOM   2745  CB  ILE A 759      75.400  51.370  65.760  1.00  0.00           C
ATOM   2746  HB  ILE A 759      75.060  51.120  66.780  1.00  0.00           H
ATOM   2747  CG2 ILE A 759      76.000  50.010  65.250  1.00  0.00           C
ATOM   2748 HG21 ILE A 759      75.290  49.220  65.570  1.00  0.00           H
ATOM   2749 HG22 ILE A 759      77.010  49.790  65.640  1.00  0.00           H
ATOM   2750 HG23 ILE A 759      76.150  50.040  64.150  1.00  0.00           H
ATOM   2751  CG1 ILE A 759      76.520  52.420  65.880  1.00  0.00           C
ATOM   2752 HG11 ILE A 759      77.180  51.980  66.670  1.00  0.00           H
ATOM   2753 HG12 ILE A 759      76.050  53.380  66.190  1.00  0.00           H
ATOM   2754  CD  ILE A 759      77.500  52.600  64.690  1.00  0.00           C
ATOM   2755  HD1 ILE A 759      78.170  53.480  64.790  1.00  0.00           H
ATOM   2756  HD2 ILE A 759      76.940  52.840  63.750  1.00  0.00           H
ATOM   2757  HD3 ILE A 759      78.130  51.720  64.490  1.00  0.00           H
ATOM   2758  C   ILE A 759      73.370  50.670  64.400  1.00  0.00           C
ATOM   2759  O   ILE A 759      73.500  50.460  63.230  1.00  0.00           O
ATOM   2760  N   LEU A 760      72.520  49.930  65.110  1.00  0.00           N
ATOM   2761  HN  LEU A 760      72.630  49.950  66.100  1.00  0.00           H
ATOM   2762  CA  LEU A 760      71.590  48.900  64.570  1.00  0.00           C
ATOM   2763  HA  LEU A 760      72.140  48.150  64.020  1.00  0.00           H
ATOM   2764  CB  LEU A 760      70.680  48.290  65.750  1.00  0.00           C
ATOM   2765  HB1 LEU A 760      69.910  47.640  65.270  1.00  0.00           H
ATOM   2766  HB2 LEU A 760      70.130  49.100  66.270  1.00  0.00           H
ATOM   2767  CG  LEU A 760      71.420  47.320  66.740  1.00  0.00           C
ATOM   2768  HG  LEU A 760      72.280  47.910  67.130  1.00  0.00           H
ATOM   2769  CD1 LEU A 760      70.570  46.990  67.930  1.00  0.00           C
ATOM   2770 HD11 LEU A 760      71.220  46.360  68.570  1.00  0.00           H
ATOM   2771 HD12 LEU A 760      69.660  46.380  67.760  1.00  0.00           H
ATOM   2772 HD13 LEU A 760      70.330  47.970  68.410  1.00  0.00           H
ATOM   2773  CD2 LEU A 760      71.800  46.000  66.010  1.00  0.00           C
ATOM   2774 HD21 LEU A 760      72.430  46.250  65.130  1.00  0.00           H
ATOM   2775 HD22 LEU A 760      70.900  45.520  65.560  1.00  0.00           H
ATOM   2776 HD23 LEU A 760      72.360  45.340  66.700  1.00  0.00           H
ATOM   2777  C   LEU A 760      70.590  49.460  63.580  1.00  0.00           C
ATOM   2778  O   LEU A 760      70.380  48.820  62.510  1.00  0.00           O
ATOM   2779  N   PHE A 761      69.970  50.630  63.890  1.00  0.00           N
ATOM   2780  HN  PHE A 761      70.210  51.160  64.700  1.00  0.00           H
ATOM   2781  CA  PHE A 761      69.060  51.250  62.940  1.00  0.00           C
ATOM   2782  HA  PHE A 761      68.310  50.530  62.630  1.00  0.00           H
ATOM   2783  CB  PHE A 761      68.330  52.380  63.660  1.00  0.00           C
ATOM   2784  HB1 PHE A 761      69.130  53.060  64.030  1.00  0.00           H
ATOM   2785  HB2 PHE A 761      67.830  51.960  64.550  1.00  0.00           H
ATOM   2786  CG  PHE A 761      67.310  53.170  62.860  1.00  0.00           C
ATOM   2787  CD1 PHE A 761      65.930  53.260  63.100  1.00  0.00           C
ATOM   2788  HD1 PHE A 761      65.530  52.640  63.900  1.00  0.00           H
ATOM   2789  CE1 PHE A 761      65.150  54.140  62.270  1.00  0.00           C
ATOM   2790  HE1 PHE A 761      64.110  54.320  62.500  1.00  0.00           H
ATOM   2791  CZ  PHE A 761      65.750  55.000  61.370  1.00  0.00           C
ATOM   2792  HZ  PHE A 761      65.220  55.690  60.720  1.00  0.00           H
ATOM   2793  CD2 PHE A 761      67.860  53.970  61.920  1.00  0.00           C
ATOM   2794  HD2 PHE A 761      68.910  54.210  61.860  1.00  0.00           H
ATOM   2795  CE2 PHE A 761      67.140  54.880  61.140  1.00  0.00           C
ATOM   2796  HE2 PHE A 761      67.710  55.520  60.470  1.00  0.00           H
ATOM   2797  C   PHE A 761      69.690  51.710  61.680  1.00  0.00           C
ATOM   2798  O   PHE A 761      69.080  51.500  60.610  1.00  0.00           O
ATOM   2799  N   PHE A 762      70.900  52.320  61.630  1.00  0.00           N
ATOM   2800  HN  PHE A 762      71.380  52.620  62.460  1.00  0.00           H
ATOM   2801  CA  PHE A 762      71.520  52.620  60.340  1.00  0.00           C
ATOM   2802  HA  PHE A 762      70.730  52.950  59.690  1.00  0.00           H
ATOM   2803  CB  PHE A 762      72.440  53.860  60.420  1.00  0.00           C
ATOM   2804  HB1 PHE A 762      73.160  53.980  59.570  1.00  0.00           H
ATOM   2805  HB2 PHE A 762      73.100  53.840  61.300  1.00  0.00           H
ATOM   2806  CG  PHE A 762      71.640  55.100  60.450  1.00  0.00           C
ATOM   2807  CD1 PHE A 762      71.350  55.830  61.720  1.00  0.00           C
ATOM   2808  HD1 PHE A 762      71.820  55.630  62.670  1.00  0.00           H
ATOM   2809  CE1 PHE A 762      70.340  56.830  61.650  1.00  0.00           C
ATOM   2810  HE1 PHE A 762      70.040  57.360  62.540  1.00  0.00           H
ATOM   2811  CZ  PHE A 762      69.800  57.170  60.470  1.00  0.00           C
ATOM   2812  HZ  PHE A 762      69.070  57.960  60.420  1.00  0.00           H
ATOM   2813  CD2 PHE A 762      71.080  55.510  59.280  1.00  0.00           C
ATOM   2814  HD2 PHE A 762      71.300  54.950  58.390  1.00  0.00           H
ATOM   2815  CE2 PHE A 762      70.120  56.560  59.290  1.00  0.00           C
ATOM   2816  HE2 PHE A 762      69.690  56.970  58.390  1.00  0.00           H
ATOM   2817  C   PHE A 762      72.170  51.460  59.650  1.00  0.00           C
ATOM   2818  O   PHE A 762      71.980  51.280  58.440  1.00  0.00           O
ATOM   2819  N   THR A 763      72.850  50.620  60.410  1.00  0.00           N
ATOM   2820  HN  THR A 763      72.840  50.720  61.400  1.00  0.00           H
ATOM   2821  CA  THR A 763      73.560  49.440  59.890  1.00  0.00           C
ATOM   2822  HA  THR A 763      74.200  49.790  59.090  1.00  0.00           H
ATOM   2823  CB  THR A 763      74.420  48.660  60.880  1.00  0.00           C
ATOM   2824  HB  THR A 763      73.940  48.190  61.770  1.00  0.00           H
ATOM   2825  OG1 THR A 763      75.280  49.590  61.620  1.00  0.00           O
ATOM   2826  HG1 THR A 763      74.640  50.080  62.140  1.00  0.00           H
ATOM   2827  CG2 THR A 763      75.400  47.720  60.250  1.00  0.00           C
ATOM   2828 HG21 THR A 763      76.110  47.270  60.990  1.00  0.00           H
ATOM   2829 HG22 THR A 763      75.930  48.360  59.520  1.00  0.00           H
ATOM   2830 HG23 THR A 763      74.940  46.870  59.720  1.00  0.00           H
ATOM   2831  C   THR A 763      72.600  48.410  59.380  1.00  0.00           C
ATOM   2832  O   THR A 763      72.790  47.880  58.290  1.00  0.00           O
ATOM   2833  N   THR A 764      71.440  48.180  60.030  1.00  0.00           N
ATOM   2834  HN  THR A 764      71.300  48.430  60.980  1.00  0.00           H
ATOM   2835  CA  THR A 764      70.400  47.390  59.350  1.00  0.00           C
ATOM   2836  HA  THR A 764      70.770  46.390  59.220  1.00  0.00           H
ATOM   2837  CB  THR A 764      69.070  47.280  60.100  1.00  0.00           C
ATOM   2838  HB  THR A 764      68.670  48.290  60.320  1.00  0.00           H
ATOM   2839  OG1 THR A 764      69.260  46.640  61.310  1.00  0.00           O
ATOM   2840  HG1 THR A 764      69.650  47.280  61.930  1.00  0.00           H
ATOM   2841  CG2 THR A 764      67.930  46.370  59.510  1.00  0.00           C
ATOM   2842 HG21 THR A 764      67.610  46.750  58.520  1.00  0.00           H
ATOM   2843 HG22 THR A 764      67.010  46.230  60.120  1.00  0.00           H
ATOM   2844 HG23 THR A 764      68.330  45.350  59.330  1.00  0.00           H
ATOM   2845  C   THR A 764      69.900  47.870  58.030  1.00  0.00           C
ATOM   2846  O   THR A 764      69.850  47.140  57.020  1.00  0.00           O
ATOM   2847  N   PHE A 765      69.720  49.180  57.850  1.00  0.00           N
ATOM   2848  HN  PHE A 765      69.730  49.840  58.610  1.00  0.00           H
ATOM   2849  CA  PHE A 765      69.330  49.810  56.630  1.00  0.00           C
ATOM   2850  HA  PHE A 765      68.450  49.260  56.330  1.00  0.00           H
ATOM   2851  CB  PHE A 765      68.770  51.240  56.950  1.00  0.00           C
ATOM   2852  HB1 PHE A 765      69.510  51.730  57.630  1.00  0.00           H
ATOM   2853  HB2 PHE A 765      67.760  51.250  57.420  1.00  0.00           H
ATOM   2854  CG  PHE A 765      68.640  52.140  55.770  1.00  0.00           C
ATOM   2855  CD1 PHE A 765      67.600  51.950  54.860  1.00  0.00           C
ATOM   2856  HD1 PHE A 765      66.780  51.310  55.140  1.00  0.00           H
ATOM   2857  CE1 PHE A 765      67.610  52.650  53.620  1.00  0.00           C
ATOM   2858  HE1 PHE A 765      66.690  52.390  53.110  1.00  0.00           H
ATOM   2859  CZ  PHE A 765      68.590  53.500  53.280  1.00  0.00           C
ATOM   2860  HZ  PHE A 765      68.660  54.060  52.370  1.00  0.00           H
ATOM   2861  CD2 PHE A 765      69.700  52.940  55.360  1.00  0.00           C
ATOM   2862  HD2 PHE A 765      70.570  53.020  56.000  1.00  0.00           H
ATOM   2863  CE2 PHE A 765      69.670  53.690  54.160  1.00  0.00           C
ATOM   2864  HE2 PHE A 765      70.530  54.290  53.940  1.00  0.00           H
ATOM   2865  C   PHE A 765      70.350  49.800  55.530  1.00  0.00           C
ATOM   2866  O   PHE A 765      70.110  49.380  54.420  1.00  0.00           O
ATOM   2867  N   PHE A 766      71.620  50.130  55.880  1.00  0.00           N
ATOM   2868  HN  PHE A 766      71.670  50.530  56.790  1.00  0.00           H
ATOM   2869  CA  PHE A 766      72.840  49.970  55.120  1.00  0.00           C
ATOM   2870  HA  PHE A 766      72.680  50.480  54.180  1.00  0.00           H
ATOM   2871  CB  PHE A 766      74.150  50.460  55.740  1.00  0.00           C
ATOM   2872  HB1 PHE A 766      75.050  50.070  55.240  1.00  0.00           H
ATOM   2873  HB2 PHE A 766      74.230  50.090  56.790  1.00  0.00           H
ATOM   2874  CG  PHE A 766      74.210  52.000  55.910  1.00  0.00           C
ATOM   2875  CD1 PHE A 766      74.730  52.520  57.080  1.00  0.00           C
ATOM   2876  HD1 PHE A 766      74.980  51.930  57.950  1.00  0.00           H
ATOM   2877  CE1 PHE A 766      74.770  53.910  57.250  1.00  0.00           C
ATOM   2878  HE1 PHE A 766      75.190  54.320  58.170  1.00  0.00           H
ATOM   2879  CZ  PHE A 766      74.380  54.840  56.250  1.00  0.00           C
ATOM   2880  HZ  PHE A 766      74.400  55.920  56.280  1.00  0.00           H
ATOM   2881  CD2 PHE A 766      73.920  52.850  54.850  1.00  0.00           C
ATOM   2882  HD2 PHE A 766      73.690  52.590  53.840  1.00  0.00           H
ATOM   2883  CE2 PHE A 766      74.010  54.260  55.080  1.00  0.00           C
ATOM   2884  HE2 PHE A 766      74.050  54.990  54.270  1.00  0.00           H
ATOM   2885  C   PHE A 766      73.150  48.590  54.660  1.00  0.00           C
ATOM   2886  O   PHE A 766      73.420  48.360  53.480  1.00  0.00           O
ATOM   2887  N   LEU A 767      73.180  47.570  55.600  1.00  0.00           N
ATOM   2888  HN  LEU A 767      73.100  47.860  56.560  1.00  0.00           H
ATOM   2889  CA  LEU A 767      73.490  46.170  55.290  1.00  0.00           C
ATOM   2890  HA  LEU A 767      74.390  46.060  54.690  1.00  0.00           H
ATOM   2891  CB  LEU A 767      73.620  45.310  56.560  1.00  0.00           C
ATOM   2892  HB1 LEU A 767      72.650  45.160  57.080  1.00  0.00           H
ATOM   2893  HB2 LEU A 767      74.300  45.790  57.300  1.00  0.00           H
ATOM   2894  CG  LEU A 767      73.970  43.800  56.330  1.00  0.00           C
ATOM   2895  HG  LEU A 767      73.290  43.350  55.580  1.00  0.00           H
ATOM   2896  CD1 LEU A 767      75.400  43.740  55.630  1.00  0.00           C
ATOM   2897 HD11 LEU A 767      75.370  44.200  54.610  1.00  0.00           H
ATOM   2898 HD12 LEU A 767      75.720  42.670  55.520  1.00  0.00           H
ATOM   2899 HD13 LEU A 767      76.110  44.320  56.250  1.00  0.00           H
ATOM   2900  CD2 LEU A 767      73.980  43.010  57.760  1.00  0.00           C
ATOM   2901 HD21 LEU A 767      74.320  41.950  57.700  1.00  0.00           H
ATOM   2902 HD22 LEU A 767      72.970  43.020  58.220  1.00  0.00           H
ATOM   2903 HD23 LEU A 767      74.670  43.510  58.450  1.00  0.00           H
ATOM   2904  C   LEU A 767      72.460  45.660  54.360  1.00  0.00           C
ATOM   2905  O   LEU A 767      72.750  45.180  53.300  1.00  0.00           O
ATOM   2906  N   SER A 768      71.130  45.990  54.660  1.00  0.00           N
ATOM   2907  HN  SER A 768      70.880  46.500  55.480  1.00  0.00           H
ATOM   2908  CA  SER A 768      69.960  45.660  53.810  1.00  0.00           C
ATOM   2909  HA  SER A 768      70.000  44.580  53.790  1.00  0.00           H
ATOM   2910  CB  SER A 768      68.560  46.020  54.310  1.00  0.00           C
ATOM   2911  HB1 SER A 768      68.560  47.120  54.400  1.00  0.00           H
ATOM   2912  HB2 SER A 768      68.260  45.580  55.280  1.00  0.00           H
ATOM   2913  OG  SER A 768      67.560  45.620  53.450  1.00  0.00           O
ATOM   2914  HG1 SER A 768      67.750  45.790  52.530  1.00  0.00           H
ATOM   2915  C   SER A 768      70.120  46.260  52.340  1.00  0.00           C
ATOM   2916  O   SER A 768      69.680  45.690  51.360  1.00  0.00           O
ATOM   2917  N   SER A 769      70.730  47.420  52.170  1.00  0.00           N
ATOM   2918  HN  SER A 769      70.900  47.960  52.990  1.00  0.00           H
ATOM   2919  CA  SER A 769      70.990  48.040  50.950  1.00  0.00           C
ATOM   2920  HA  SER A 769      70.110  47.930  50.330  1.00  0.00           H
ATOM   2921  CB  SER A 769      71.260  49.530  51.260  1.00  0.00           C
ATOM   2922  HB1 SER A 769      71.510  50.130  50.370  1.00  0.00           H
ATOM   2923  HB2 SER A 769      72.060  49.710  52.030  1.00  0.00           H
ATOM   2924  OG  SER A 769      70.090  50.010  51.820  1.00  0.00           O
ATOM   2925  HG1 SER A 769      70.120  49.810  52.760  1.00  0.00           H
ATOM   2926  C   SER A 769      72.050  47.490  50.180  1.00  0.00           C
ATOM   2927  O   SER A 769      71.970  47.240  48.950  1.00  0.00           O
ATOM   2928  N   PHE A 770      73.120  47.120  50.810  1.00  0.00           N
ATOM   2929  HN  PHE A 770      73.040  47.270  51.790  1.00  0.00           H
ATOM   2930  CA  PHE A 770      74.270  46.460  50.240  1.00  0.00           C
ATOM   2931  HA  PHE A 770      74.580  47.210  49.520  1.00  0.00           H
ATOM   2932  CB  PHE A 770      75.370  46.340  51.380  1.00  0.00           C
ATOM   2933  HB1 PHE A 770      74.970  45.560  52.060  1.00  0.00           H
ATOM   2934  HB2 PHE A 770      75.480  47.290  51.940  1.00  0.00           H
ATOM   2935  CG  PHE A 770      76.680  45.820  50.980  1.00  0.00           C
ATOM   2936  CD1 PHE A 770      77.520  46.650  50.160  1.00  0.00           C
ATOM   2937  HD1 PHE A 770      77.100  47.560  49.760  1.00  0.00           H
ATOM   2938  CE1 PHE A 770      78.810  46.280  49.820  1.00  0.00           C
ATOM   2939  HE1 PHE A 770      79.350  46.920  49.140  1.00  0.00           H
ATOM   2940  CZ  PHE A 770      79.340  45.150  50.400  1.00  0.00           C
ATOM   2941  HZ  PHE A 770      80.340  44.860  50.150  1.00  0.00           H
ATOM   2942  CD2 PHE A 770      77.280  44.630  51.570  1.00  0.00           C
ATOM   2943  HD2 PHE A 770      76.780  43.880  52.170  1.00  0.00           H
ATOM   2944  CE2 PHE A 770      78.570  44.320  51.180  1.00  0.00           C
ATOM   2945  HE2 PHE A 770      78.960  43.430  51.640  1.00  0.00           H
ATOM   2946  C   PHE A 770      73.950  45.170  49.440  1.00  0.00           C
ATOM   2947  O   PHE A 770      74.360  44.840  48.350  1.00  0.00           O
ATOM   2948  N   LEU A 771      73.040  44.360  50.040  1.00  0.00           N
ATOM   2949  HN  LEU A 771      72.730  44.610  50.960  1.00  0.00           H
ATOM   2950  CA  LEU A 771      72.580  43.100  49.620  1.00  0.00           C
ATOM   2951  HA  LEU A 771      73.360  42.450  49.280  1.00  0.00           H
ATOM   2952  CB  LEU A 771      71.770  42.430  50.750  1.00  0.00           C
ATOM   2953  HB1 LEU A 771      71.290  41.480  50.440  1.00  0.00           H
ATOM   2954  HB2 LEU A 771      70.910  43.060  51.070  1.00  0.00           H
ATOM   2955  CG  LEU A 771      72.680  42.150  51.970  1.00  0.00           C
ATOM   2956  HG  LEU A 771      73.250  43.060  52.280  1.00  0.00           H
ATOM   2957  CD1 LEU A 771      71.830  41.810  53.210  1.00  0.00           C
ATOM   2958 HD11 LEU A 771      72.440  41.620  54.120  1.00  0.00           H
ATOM   2959 HD12 LEU A 771      71.160  40.950  53.010  1.00  0.00           H
ATOM   2960 HD13 LEU A 771      71.070  42.600  53.350  1.00  0.00           H
ATOM   2961  CD2 LEU A 771      73.700  40.940  51.750  1.00  0.00           C
ATOM   2962 HD21 LEU A 771      74.220  40.760  52.700  1.00  0.00           H
ATOM   2963 HD22 LEU A 771      74.360  40.920  50.840  1.00  0.00           H
ATOM   2964 HD23 LEU A 771      73.140  39.990  51.670  1.00  0.00           H
ATOM   2965  C   LEU A 771      71.700  43.150  48.420  1.00  0.00           C
ATOM   2966  O   LEU A 771      71.690  42.220  47.600  1.00  0.00           O
ATOM   2967  N   LYS A 772      71.070  44.290  48.180  1.00  0.00           N
ATOM   2968  HN  LYS A 772      71.170  45.010  48.860  1.00  0.00           H
ATOM   2969  CA  LYS A 772      70.210  44.540  47.030  1.00  0.00           C
ATOM   2970  HA  LYS A 772      69.720  43.590  46.810  1.00  0.00           H
ATOM   2971  CB  LYS A 772      69.070  45.500  47.340  1.00  0.00           C
ATOM   2972  HB1 LYS A 772      68.470  45.720  46.430  1.00  0.00           H
ATOM   2973  HB2 LYS A 772      69.460  46.490  47.680  1.00  0.00           H
ATOM   2974  CG  LYS A 772      68.030  45.040  48.360  1.00  0.00           C
ATOM   2975  HG1 LYS A 772      67.290  45.860  48.480  1.00  0.00           H
ATOM   2976  HG2 LYS A 772      68.480  44.640  49.300  1.00  0.00           H
ATOM   2977  CD  LYS A 772      67.140  43.800  47.840  1.00  0.00           C
ATOM   2978  HD1 LYS A 772      66.250  43.710  48.500  1.00  0.00           H
ATOM   2979  HD2 LYS A 772      67.740  42.860  47.900  1.00  0.00           H
ATOM   2980  CE  LYS A 772      66.680  43.980  46.350  1.00  0.00           C
ATOM   2981  HE1 LYS A 772      67.550  43.810  45.680  1.00  0.00           H
ATOM   2982  HE2 LYS A 772      66.370  45.040  46.230  1.00  0.00           H
ATOM   2983  NZ  LYS A 772      65.510  43.080  46.050  1.00  0.00           N
ATOM   2984  HZ1 LYS A 772      65.650  42.050  46.110  1.00  0.00           H
ATOM   2985  HZ2 LYS A 772      65.280  43.270  45.050  1.00  0.00           H
ATOM   2986  HZ3 LYS A 772      64.700  43.360  46.640  1.00  0.00           H
ATOM   2987  C   LYS A 772      70.940  44.920  45.800  1.00  0.00           C
ATOM   2988  O   LYS A 772      70.440  44.910  44.610  1.00  0.00           O
ATOM   2989  N   GLN A 773      72.120  45.350  46.000  1.00  0.00           N
ATOM   2990  HN  GLN A 773      72.470  45.430  46.930  1.00  0.00           H
ATOM   2991  CA  GLN A 773      73.050  46.050  45.030  1.00  0.00           C
ATOM   2992  HA  GLN A 773      72.430  46.370  44.200  1.00  0.00           H
ATOM   2993  CB  GLN A 773      73.640  47.300  45.720  1.00  0.00           C
ATOM   2994  HB1 GLN A 773      74.410  47.670  45.010  1.00  0.00           H
ATOM   2995  HB2 GLN A 773      74.120  46.980  46.680  1.00  0.00           H
ATOM   2996  CG  GLN A 773      72.780  48.510  46.030  1.00  0.00           C
ATOM   2997  HG1 GLN A 773      73.280  49.510  46.000  1.00  0.00           H
ATOM   2998  HG2 GLN A 773      72.520  48.370  47.110  1.00  0.00           H
ATOM   2999  CD  GLN A 773      71.530  48.610  45.200  1.00  0.00           C
ATOM   3000  OE1 GLN A 773      70.450  48.440  45.790  1.00  0.00           O
ATOM   3001  NE2 GLN A 773      71.630  48.880  43.880  1.00  0.00           N
ATOM   3002 HE21 GLN A 773      72.520  49.170  43.530  1.00  0.00           H
ATOM   3003 HE22 GLN A 773      70.820  48.950  43.300  1.00  0.00           H
ATOM   3004  C   GLN A 773      74.130  45.160  44.490  1.00  0.00           C
ATOM   3005  O   GLN A 773      75.010  45.600  43.740  1.00  0.00           O
ATOM   3006  N   PHE A 774      74.030  43.790  44.620  1.00  0.00           N
ATOM   3007  HN  PHE A 774      73.280  43.470  45.190  1.00  0.00           H
ATOM   3008  CA  PHE A 774      74.890  42.780  44.030  1.00  0.00           C
ATOM   3009  HA  PHE A 774      75.900  43.130  43.910  1.00  0.00           H
ATOM   3010  CB  PHE A 774      74.970  41.500  44.870  1.00  0.00           C
ATOM   3011  HB1 PHE A 774      75.350  40.590  44.370  1.00  0.00           H
ATOM   3012  HB2 PHE A 774      73.900  41.320  45.100  1.00  0.00           H
ATOM   3013  CG  PHE A 774      75.820  41.710  46.120  1.00  0.00           C
ATOM   3014  CD1 PHE A 774      75.230  41.820  47.350  1.00  0.00           C
ATOM   3015  HD1 PHE A 774      74.170  41.690  47.540  1.00  0.00           H
ATOM   3016  CE1 PHE A 774      76.100  42.130  48.470  1.00  0.00           C
ATOM   3017  HE1 PHE A 774      75.600  42.290  49.420  1.00  0.00           H
ATOM   3018  CZ  PHE A 774      77.470  42.250  48.360  1.00  0.00           C
ATOM   3019  HZ  PHE A 774      78.030  42.590  49.220  1.00  0.00           H
ATOM   3020  CD2 PHE A 774      77.240  41.710  45.970  1.00  0.00           C
ATOM   3021  HD2 PHE A 774      77.660  41.560  44.990  1.00  0.00           H
ATOM   3022  CE2 PHE A 774      78.010  42.080  47.110  1.00  0.00           C
ATOM   3023  HE2 PHE A 774      79.060  42.240  46.900  1.00  0.00           H
ATOM   3024  C   PHE A 774      74.450  42.340  42.600  1.00  0.00           C
ATOM   3025  O   PHE A 774      75.190  41.670  41.890  1.00  0.00           O
ATOM   3026  N   LYS A 775      73.210  42.680  42.130  1.00  0.00           N
ATOM   3027  HN  LYS A 775      72.520  43.100  42.730  1.00  0.00           H
ATOM   3028  CA  LYS A 775      72.700  42.140  40.940  1.00  0.00           C
ATOM   3029  HA  LYS A 775      73.040  41.130  40.750  1.00  0.00           H
ATOM   3030  CB  LYS A 775      71.140  41.920  41.030  1.00  0.00           C
ATOM   3031  HB1 LYS A 775      70.840  41.740  39.980  1.00  0.00           H
ATOM   3032  HB2 LYS A 775      70.560  42.690  41.570  1.00  0.00           H
ATOM   3033  CG  LYS A 775      70.840  40.650  41.860  1.00  0.00           C
ATOM   3034  HG1 LYS A 775      70.990  40.730  42.950  1.00  0.00           H
ATOM   3035  HG2 LYS A 775      71.330  39.710  41.520  1.00  0.00           H
ATOM   3036  CD  LYS A 775      69.380  40.230  41.600  1.00  0.00           C
ATOM   3037  HD1 LYS A 775      68.750  41.080  41.950  1.00  0.00           H
ATOM   3038  HD2 LYS A 775      69.130  39.430  42.330  1.00  0.00           H
ATOM   3039  CE  LYS A 775      69.000  39.690  40.180  1.00  0.00           C
ATOM   3040  HE1 LYS A 775      69.460  38.690  39.970  1.00  0.00           H
ATOM   3041  HE2 LYS A 775      69.290  40.340  39.340  1.00  0.00           H
ATOM   3042  NZ  LYS A 775      67.550  39.460  40.080  1.00  0.00           N
ATOM   3043  HZ1 LYS A 775      67.290  39.250  39.090  1.00  0.00           H
ATOM   3044  HZ2 LYS A 775      67.070  40.310  40.450  1.00  0.00           H
ATOM   3045  HZ3 LYS A 775      67.180  38.600  40.530  1.00  0.00           H
ATOM   3046  C   LYS A 775      73.100  43.060  39.700  1.00  0.00           C
ATOM   3047  O   LYS A 775      72.900  42.660  38.570  1.00  0.00           O
ATOM   3048  N   THR A 776      73.620  44.300  39.910  1.00  0.00           N
ATOM   3049  HN  THR A 776      73.670  44.800  40.780  1.00  0.00           H
ATOM   3050  CA  THR A 776      74.080  45.290  38.860  1.00  0.00           C
ATOM   3051  HA  THR A 776      73.600  45.060  37.920  1.00  0.00           H
ATOM   3052  CB  THR A 776      73.750  46.730  39.300  1.00  0.00           C
ATOM   3053  HB  THR A 776      74.350  47.510  38.790  1.00  0.00           H
ATOM   3054  OG1 THR A 776      73.860  46.810  40.730  1.00  0.00           O
ATOM   3055  HG1 THR A 776      73.530  47.680  40.990  1.00  0.00           H
ATOM   3056  CG2 THR A 776      72.350  47.070  39.050  1.00  0.00           C
ATOM   3057 HG21 THR A 776      72.110  46.960  37.970  1.00  0.00           H
ATOM   3058 HG22 THR A 776      72.170  48.110  39.400  1.00  0.00           H
ATOM   3059 HG23 THR A 776      71.640  46.370  39.530  1.00  0.00           H
ATOM   3060  C   THR A 776      75.480  45.050  38.420  1.00  0.00           C
ATOM   3061  O   THR A 776      75.970  45.630  37.480  1.00  0.00           O
ATOM   3062  N   LYS A 777      76.200  44.170  39.110  1.00  0.00           N
ATOM   3063  HN  LYS A 777      75.850  43.670  39.890  1.00  0.00           H
ATOM   3064  CA  LYS A 777      77.610  43.960  38.840  1.00  0.00           C
ATOM   3065  HA  LYS A 777      77.870  44.510  37.950  1.00  0.00           H
ATOM   3066  CB  LYS A 777      78.530  44.580  39.850  1.00  0.00           C
ATOM   3067  HB1 LYS A 777      78.260  45.660  39.840  1.00  0.00           H
ATOM   3068  HB2 LYS A 777      79.600  44.380  39.680  1.00  0.00           H
ATOM   3069  CG  LYS A 777      78.190  44.120  41.320  1.00  0.00           C
ATOM   3070  HG1 LYS A 777      78.650  43.110  41.420  1.00  0.00           H
ATOM   3071  HG2 LYS A 777      77.130  44.210  41.630  1.00  0.00           H
ATOM   3072  CD  LYS A 777      78.880  44.910  42.460  1.00  0.00           C
ATOM   3073  HD1 LYS A 777      78.690  45.970  42.200  1.00  0.00           H
ATOM   3074  HD2 LYS A 777      79.970  44.770  42.430  1.00  0.00           H
ATOM   3075  CE  LYS A 777      78.430  44.650  43.890  1.00  0.00           C
ATOM   3076  HE1 LYS A 777      78.810  43.660  44.220  1.00  0.00           H
ATOM   3077  HE2 LYS A 777      77.320  44.640  43.980  1.00  0.00           H
ATOM   3078  NZ  LYS A 777      78.920  45.680  44.860  1.00  0.00           N
ATOM   3079  HZ1 LYS A 777      78.910  46.610  44.390  1.00  0.00           H
ATOM   3080  HZ2 LYS A 777      79.910  45.470  45.080  1.00  0.00           H
ATOM   3081  HZ3 LYS A 777      78.370  45.710  45.740  1.00  0.00           H
ATOM   3082  C   LYS A 777      77.770  42.480  38.580  1.00  0.00           C
ATOM   3083  O   LYS A 777      76.910  41.720  39.010  1.00  0.00           O
ATOM   3084  N   ARG A 778      78.860  42.050  37.880  1.00  0.00           N
ATOM   3085  HN  ARG A 778      79.550  42.710  37.640  1.00  0.00           H
ATOM   3086  CA  ARG A 778      79.140  40.660  37.480  1.00  0.00           C
ATOM   3087  HA  ARG A 778      78.350  40.030  37.860  1.00  0.00           H
ATOM   3088  CB  ARG A 778      79.160  40.650  35.960  1.00  0.00           C
ATOM   3089  HB1 ARG A 778      79.290  39.620  35.570  1.00  0.00           H
ATOM   3090  HB2 ARG A 778      80.050  41.210  35.580  1.00  0.00           H
ATOM   3091  CG  ARG A 778      77.870  41.310  35.250  1.00  0.00           C
ATOM   3092  HG1 ARG A 778      77.810  42.420  35.310  1.00  0.00           H
ATOM   3093  HG2 ARG A 778      76.940  41.000  35.770  1.00  0.00           H
ATOM   3094  CD  ARG A 778      77.690  40.900  33.760  1.00  0.00           C
ATOM   3095  HD1 ARG A 778      76.840  41.430  33.260  1.00  0.00           H
ATOM   3096  HD2 ARG A 778      77.740  39.800  33.630  1.00  0.00           H
ATOM   3097  NE  ARG A 778      78.860  41.330  32.950  1.00  0.00           N
ATOM   3098  HE  ARG A 778      79.670  41.820  33.300  1.00  0.00           H
ATOM   3099  CZ  ARG A 778      79.030  40.970  31.660  1.00  0.00           C
ATOM   3100  NH1 ARG A 778      78.110  40.250  31.020  1.00  0.00           N
ATOM   3101 HH11 ARG A 778      77.250  39.980  31.440  1.00  0.00           H
ATOM   3102 HH12 ARG A 778      78.210  39.890  30.090  1.00  0.00           H
ATOM   3103  NH2 ARG A 778      80.130  41.360  31.070  1.00  0.00           N
ATOM   3104 HH21 ARG A 778      80.690  42.030  31.560  1.00  0.00           H
ATOM   3105 HH22 ARG A 778      80.280  41.140  30.110  1.00  0.00           H
ATOM   3106  C   ARG A 778      80.470  40.030  38.110  1.00  0.00           C
ATOM   3107  O   ARG A 778      81.540  40.530  37.820  1.00  0.00           O
ATOM   3108  N   TYR A 779      80.380  38.940  38.880  1.00  0.00           N
ATOM   3109  HN  TYR A 779      79.490  38.530  39.060  1.00  0.00           H
ATOM   3110  CA  TYR A 779      81.600  38.240  39.360  1.00  0.00           C
ATOM   3111  HA  TYR A 779      82.170  38.100  38.450  1.00  0.00           H
ATOM   3112  CB  TYR A 779      82.380  39.170  40.290  1.00  0.00           C
ATOM   3113  HB1 TYR A 779      81.820  39.320  41.230  1.00  0.00           H
ATOM   3114  HB2 TYR A 779      82.720  40.130  39.840  1.00  0.00           H
ATOM   3115  CG  TYR A 779      83.600  38.610  40.870  1.00  0.00           C
ATOM   3116  CD1 TYR A 779      83.880  38.250  42.180  1.00  0.00           C
ATOM   3117  HD1 TYR A 779      83.190  38.490  42.980  1.00  0.00           H
ATOM   3118  CE1 TYR A 779      85.230  37.930  42.480  1.00  0.00           C
ATOM   3119  HE1 TYR A 779      85.400  37.710  43.530  1.00  0.00           H
ATOM   3120  CZ  TYR A 779      86.290  37.880  41.600  1.00  0.00           C
ATOM   3121  OH  TYR A 779      87.620  37.580  42.140  1.00  0.00           O
ATOM   3122  HH  TYR A 779      88.110  37.430  41.320  1.00  0.00           H
ATOM   3123  CD2 TYR A 779      84.660  38.630  39.920  1.00  0.00           C
ATOM   3124  HD2 TYR A 779      84.430  39.020  38.940  1.00  0.00           H
ATOM   3125  CE2 TYR A 779      86.010  38.260  40.310  1.00  0.00           C
ATOM   3126  HE2 TYR A 779      86.850  38.290  39.620  1.00  0.00           H
ATOM   3127  C   TYR A 779      81.100  36.930  39.880  1.00  0.00           C
ATOM   3128  O   TYR A 779      81.180  35.930  39.180  1.00  0.00           O
ATOM   3129  N   PHE A 780      80.660  36.750  41.160  1.00  0.00           N
ATOM   3130  HN  PHE A 780      80.520  37.480  41.830  1.00  0.00           H
ATOM   3131  CA  PHE A 780      80.120  35.420  41.520  1.00  0.00           C
ATOM   3132  HA  PHE A 780      80.810  34.670  41.170  1.00  0.00           H
ATOM   3133  CB  PHE A 780      80.220  35.140  43.080  1.00  0.00           C
ATOM   3134  HB1 PHE A 780      79.830  34.140  43.350  1.00  0.00           H
ATOM   3135  HB2 PHE A 780      79.640  35.840  43.710  1.00  0.00           H
ATOM   3136  CG  PHE A 780      81.650  35.260  43.510  1.00  0.00           C
ATOM   3137  CD1 PHE A 780      82.140  36.270  44.360  1.00  0.00           C
ATOM   3138  HD1 PHE A 780      81.520  37.120  44.610  1.00  0.00           H
ATOM   3139  CE1 PHE A 780      83.440  36.120  44.890  1.00  0.00           C
ATOM   3140  HE1 PHE A 780      83.860  36.930  45.490  1.00  0.00           H
ATOM   3141  CZ  PHE A 780      84.290  35.040  44.610  1.00  0.00           C
ATOM   3142  HZ  PHE A 780      85.220  35.070  45.150  1.00  0.00           H
ATOM   3143  CD2 PHE A 780      82.520  34.170  43.280  1.00  0.00           C
ATOM   3144  HD2 PHE A 780      82.150  33.220  42.920  1.00  0.00           H
ATOM   3145  CE2 PHE A 780      83.830  34.070  43.740  1.00  0.00           C
ATOM   3146  HE2 PHE A 780      84.440  33.190  43.730  1.00  0.00           H
ATOM   3147  C   PHE A 780      78.860  35.080  40.940  1.00  0.00           C
ATOM   3148  O   PHE A 780      78.080  35.960  40.580  1.00  0.00           O
ATOM   3149  N   PRO A 781      78.550  33.740  40.680  1.00  0.00           N
ATOM   3150  CD  PRO A 781      79.480  32.680  40.850  1.00  0.00           C
ATOM   3151  HD1 PRO A 781      80.050  32.700  41.810  1.00  0.00           H
ATOM   3152  HD2 PRO A 781      80.230  32.610  40.030  1.00  0.00           H
ATOM   3153  CA  PRO A 781      77.350  33.200  40.020  1.00  0.00           C
ATOM   3154  HA  PRO A 781      77.550  33.140  38.960  1.00  0.00           H
ATOM   3155  CB  PRO A 781      77.220  31.790  40.620  1.00  0.00           C
ATOM   3156  HB1 PRO A 781      76.740  31.210  39.800  1.00  0.00           H
ATOM   3157  HB2 PRO A 781      76.620  31.750  41.550  1.00  0.00           H
ATOM   3158  CG  PRO A 781      78.650  31.350  40.810  1.00  0.00           C
ATOM   3159  HG1 PRO A 781      78.870  30.670  41.660  1.00  0.00           H
ATOM   3160  HG2 PRO A 781      78.990  30.870  39.870  1.00  0.00           H
ATOM   3161  C   PRO A 781      76.050  33.910  40.120  1.00  0.00           C
ATOM   3162  O   PRO A 781      75.480  34.100  41.210  1.00  0.00           O
ATOM   3163  N   THR A 782      75.360  34.100  39.000  1.00  0.00           N
ATOM   3164  HN  THR A 782      75.690  33.730  38.130  1.00  0.00           H
ATOM   3165  CA  THR A 782      74.030  34.910  39.110  1.00  0.00           C
ATOM   3166  HA  THR A 782      74.170  35.900  39.540  1.00  0.00           H
ATOM   3167  CB  THR A 782      73.380  34.890  37.680  1.00  0.00           C
ATOM   3168  HB  THR A 782      72.370  35.320  37.760  1.00  0.00           H
ATOM   3169  OG1 THR A 782      73.350  33.500  37.240  1.00  0.00           O
ATOM   3170  HG1 THR A 782      73.030  33.490  36.340  1.00  0.00           H
ATOM   3171  CG2 THR A 782      74.150  35.770  36.680  1.00  0.00           C
ATOM   3172 HG21 THR A 782      74.130  36.860  36.910  1.00  0.00           H
ATOM   3173 HG22 THR A 782      73.620  35.750  35.710  1.00  0.00           H
ATOM   3174 HG23 THR A 782      75.190  35.370  36.590  1.00  0.00           H
ATOM   3175  C   THR A 782      72.970  34.330  40.010  1.00  0.00           C
ATOM   3176  O   THR A 782      72.250  35.060  40.690  1.00  0.00           O
ATOM   3177  N   LYS A 783      72.740  33.000  40.060  1.00  0.00           N
ATOM   3178  HN  LYS A 783      73.250  32.490  39.380  1.00  0.00           H
ATOM   3179  CA  LYS A 783      71.720  32.370  40.790  1.00  0.00           C
ATOM   3180  HA  LYS A 783      70.790  32.800  40.470  1.00  0.00           H
ATOM   3181  CB  LYS A 783      71.540  30.930  40.410  1.00  0.00           C
ATOM   3182  HB1 LYS A 783      72.550  30.470  40.360  1.00  0.00           H
ATOM   3183  HB2 LYS A 783      71.220  31.020  39.360  1.00  0.00           H
ATOM   3184  CG  LYS A 783      70.490  30.240  41.210  1.00  0.00           C
ATOM   3185  HG1 LYS A 783      69.540  30.810  41.240  1.00  0.00           H
ATOM   3186  HG2 LYS A 783      70.770  30.300  42.290  1.00  0.00           H
ATOM   3187  CD  LYS A 783      70.290  28.760  40.870  1.00  0.00           C
ATOM   3188  HD1 LYS A 783      69.460  28.340  41.480  1.00  0.00           H
ATOM   3189  HD2 LYS A 783      71.260  28.250  41.080  1.00  0.00           H
ATOM   3190  CE  LYS A 783      69.860  28.550  39.380  1.00  0.00           C
ATOM   3191  HE1 LYS A 783      69.480  27.510  39.220  1.00  0.00           H
ATOM   3192  HE2 LYS A 783      70.690  28.760  38.680  1.00  0.00           H
ATOM   3193  NZ  LYS A 783      68.680  29.420  38.960  1.00  0.00           N
ATOM   3194  HZ1 LYS A 783      68.880  30.410  38.700  1.00  0.00           H
ATOM   3195  HZ2 LYS A 783      68.000  29.400  39.740  1.00  0.00           H
ATOM   3196  HZ3 LYS A 783      68.270  28.860  38.180  1.00  0.00           H
ATOM   3197  C   LYS A 783      71.890  32.550  42.300  1.00  0.00           C
ATOM   3198  O   LYS A 783      70.960  32.860  43.070  1.00  0.00           O
ATOM   3199  N   VAL A 784      73.180  32.530  42.750  1.00  0.00           N
ATOM   3200  HN  VAL A 784      73.950  32.430  42.130  1.00  0.00           H
ATOM   3201  CA  VAL A 784      73.580  32.820  44.160  1.00  0.00           C
ATOM   3202  HA  VAL A 784      73.010  32.150  44.790  1.00  0.00           H
ATOM   3203  CB  VAL A 784      75.070  32.540  44.380  1.00  0.00           C
ATOM   3204  HB  VAL A 784      75.540  33.200  43.620  1.00  0.00           H
ATOM   3205  CG1 VAL A 784      75.540  32.890  45.760  1.00  0.00           C
ATOM   3206 HG11 VAL A 784      75.570  33.990  45.950  1.00  0.00           H
ATOM   3207 HG12 VAL A 784      76.540  32.450  45.980  1.00  0.00           H
ATOM   3208 HG13 VAL A 784      74.860  32.450  46.530  1.00  0.00           H
ATOM   3209  CG2 VAL A 784      75.270  31.050  44.210  1.00  0.00           C
ATOM   3210 HG21 VAL A 784      74.740  30.810  43.260  1.00  0.00           H
ATOM   3211 HG22 VAL A 784      74.800  30.460  45.040  1.00  0.00           H
ATOM   3212 HG23 VAL A 784      76.340  30.750  44.160  1.00  0.00           H
ATOM   3213  C   VAL A 784      73.260  34.290  44.490  1.00  0.00           C
ATOM   3214  O   VAL A 784      72.670  34.680  45.480  1.00  0.00           O
ATOM   3215  N   ARG A 785      73.710  35.230  43.630  1.00  0.00           N
ATOM   3216  HN  ARG A 785      74.010  34.910  42.730  1.00  0.00           H
ATOM   3217  CA  ARG A 785      73.460  36.670  43.840  1.00  0.00           C
ATOM   3218  HA  ARG A 785      73.750  36.860  44.860  1.00  0.00           H
ATOM   3219  CB  ARG A 785      74.300  37.610  42.920  1.00  0.00           C
ATOM   3220  HB1 ARG A 785      73.910  38.650  42.830  1.00  0.00           H
ATOM   3221  HB2 ARG A 785      74.190  37.220  41.900  1.00  0.00           H
ATOM   3222  CG  ARG A 785      75.770  37.690  43.340  1.00  0.00           C
ATOM   3223  HG1 ARG A 785      76.050  36.610  43.350  1.00  0.00           H
ATOM   3224  HG2 ARG A 785      75.870  37.930  44.420  1.00  0.00           H
ATOM   3225  CD  ARG A 785      76.610  38.440  42.350  1.00  0.00           C
ATOM   3226  HD1 ARG A 785      76.080  39.380  42.110  1.00  0.00           H
ATOM   3227  HD2 ARG A 785      76.750  37.800  41.450  1.00  0.00           H
ATOM   3228  NE  ARG A 785      77.980  38.680  42.900  1.00  0.00           N
ATOM   3229  HE  ARG A 785      78.110  38.340  43.830  1.00  0.00           H
ATOM   3230  CZ  ARG A 785      78.960  39.490  42.460  1.00  0.00           C
ATOM   3231  NH1 ARG A 785      78.830  40.230  41.400  1.00  0.00           N
ATOM   3232 HH11 ARG A 785      79.580  40.810  41.120  1.00  0.00           H
ATOM   3233 HH12 ARG A 785      77.940  40.480  40.990  1.00  0.00           H
ATOM   3234  NH2 ARG A 785      80.090  39.610  43.120  1.00  0.00           N
ATOM   3235 HH21 ARG A 785      80.140  39.320  44.080  1.00  0.00           H
ATOM   3236 HH22 ARG A 785      80.720  40.280  42.740  1.00  0.00           H
ATOM   3237  C   ARG A 785      71.970  37.020  43.760  1.00  0.00           C
ATOM   3238  O   ARG A 785      71.410  37.880  44.510  1.00  0.00           O
ATOM   3239  N   SER A 786      71.180  36.350  42.930  1.00  0.00           N
ATOM   3240  HN  SER A 786      71.580  35.760  42.220  1.00  0.00           H
ATOM   3241  CA  SER A 786      69.770  36.340  43.010  1.00  0.00           C
ATOM   3242  HA  SER A 786      69.530  37.380  42.920  1.00  0.00           H
ATOM   3243  CB  SER A 786      69.130  35.640  41.780  1.00  0.00           C
ATOM   3244  HB1 SER A 786      69.620  34.670  41.550  1.00  0.00           H
ATOM   3245  HB2 SER A 786      69.320  36.220  40.850  1.00  0.00           H
ATOM   3246  OG  SER A 786      67.720  35.520  41.890  1.00  0.00           O
ATOM   3247  HG1 SER A 786      67.350  36.380  41.680  1.00  0.00           H
ATOM   3248  C   SER A 786      69.150  35.890  44.270  1.00  0.00           C
ATOM   3249  O   SER A 786      68.270  36.640  44.750  1.00  0.00           O
ATOM   3250  N   THR A 787      69.520  34.770  44.940  1.00  0.00           N
ATOM   3251  HN  THR A 787      70.090  34.120  44.460  1.00  0.00           H
ATOM   3252  CA  THR A 787      69.110  34.370  46.230  1.00  0.00           C
ATOM   3253  HA  THR A 787      68.030  34.350  46.180  1.00  0.00           H
ATOM   3254  CB  THR A 787      69.640  32.970  46.450  1.00  0.00           C
ATOM   3255  HB  THR A 787      70.740  32.870  46.310  1.00  0.00           H
ATOM   3256  OG1 THR A 787      69.070  32.010  45.540  1.00  0.00           O
ATOM   3257  HG1 THR A 787      69.430  32.230  44.670  1.00  0.00           H
ATOM   3258  CG2 THR A 787      69.280  32.480  47.830  1.00  0.00           C
ATOM   3259 HG21 THR A 787      69.530  31.410  47.760  1.00  0.00           H
ATOM   3260 HG22 THR A 787      68.200  32.530  48.100  1.00  0.00           H
ATOM   3261 HG23 THR A 787      69.960  33.000  48.550  1.00  0.00           H
ATOM   3262  C   THR A 787      69.510  35.340  47.370  1.00  0.00           C
ATOM   3263  O   THR A 787      68.690  35.610  48.270  1.00  0.00           O
ATOM   3264  N   ILE A 788      70.710  35.940  47.410  1.00  0.00           N
ATOM   3265  HN  ILE A 788      71.510  35.580  46.930  1.00  0.00           H
ATOM   3266  CA  ILE A 788      71.120  37.080  48.260  1.00  0.00           C
ATOM   3267  HA  ILE A 788      70.860  36.730  49.240  1.00  0.00           H
ATOM   3268  CB  ILE A 788      72.560  37.310  47.980  1.00  0.00           C
ATOM   3269  HB  ILE A 788      72.670  37.380  46.870  1.00  0.00           H
ATOM   3270  CG2 ILE A 788      73.220  38.710  48.510  1.00  0.00           C
ATOM   3271 HG21 ILE A 788      73.230  38.620  49.620  1.00  0.00           H
ATOM   3272 HG22 ILE A 788      72.710  39.640  48.200  1.00  0.00           H
ATOM   3273 HG23 ILE A 788      74.270  38.670  48.140  1.00  0.00           H
ATOM   3274  CG1 ILE A 788      73.320  36.140  48.550  1.00  0.00           C
ATOM   3275 HG11 ILE A 788      74.340  36.170  48.090  1.00  0.00           H
ATOM   3276 HG12 ILE A 788      72.870  35.170  48.230  1.00  0.00           H
ATOM   3277  CD  ILE A 788      73.380  36.080  50.140  1.00  0.00           C
ATOM   3278  HD1 ILE A 788      74.100  35.290  50.450  1.00  0.00           H
ATOM   3279  HD2 ILE A 788      72.370  35.830  50.520  1.00  0.00           H
ATOM   3280  HD3 ILE A 788      73.910  36.950  50.600  1.00  0.00           H
ATOM   3281  C   ILE A 788      70.260  38.380  48.070  1.00  0.00           C
ATOM   3282  O   ILE A 788      69.750  38.950  49.040  1.00  0.00           O
ATOM   3283  N   SER A 789      70.010  38.810  46.750  1.00  0.00           N
ATOM   3284  HN  SER A 789      70.310  38.370  45.910  1.00  0.00           H
ATOM   3285  CA  SER A 789      69.080  39.920  46.510  1.00  0.00           C
ATOM   3286  HA  SER A 789      69.380  40.800  47.060  1.00  0.00           H
ATOM   3287  CB  SER A 789      68.980  40.130  45.000  1.00  0.00           C
ATOM   3288  HB1 SER A 789      68.690  39.170  44.520  1.00  0.00           H
ATOM   3289  HB2 SER A 789      70.040  40.320  44.710  1.00  0.00           H
ATOM   3290  OG  SER A 789      68.120  41.200  44.590  1.00  0.00           O
ATOM   3291  HG1 SER A 789      67.250  40.830  44.430  1.00  0.00           H
ATOM   3292  C   SER A 789      67.670  39.580  46.990  1.00  0.00           C
ATOM   3293  O   SER A 789      67.030  40.400  47.630  1.00  0.00           O
ATOM   3294  N   ASP A 790      67.120  38.310  46.700  1.00  0.00           N
ATOM   3295  HN  ASP A 790      67.620  37.660  46.120  1.00  0.00           H
ATOM   3296  CA  ASP A 790      65.850  37.890  47.190  1.00  0.00           C
ATOM   3297  HA  ASP A 790      65.220  38.720  46.920  1.00  0.00           H
ATOM   3298  CB  ASP A 790      65.380  36.600  46.480  1.00  0.00           C
ATOM   3299  HB1 ASP A 790      64.590  36.110  47.080  1.00  0.00           H
ATOM   3300  HB2 ASP A 790      66.270  35.950  46.350  1.00  0.00           H
ATOM   3301  CG  ASP A 790      64.860  36.910  45.080  1.00  0.00           C
ATOM   3302  OD1 ASP A 790      64.980  38.100  44.640  1.00  0.00           O
ATOM   3303  OD2 ASP A 790      64.240  35.980  44.530  1.00  0.00           O
ATOM   3304  C   ASP A 790      65.540  37.830  48.700  1.00  0.00           C
ATOM   3305  O   ASP A 790      64.500  38.280  49.150  1.00  0.00           O
ATOM   3306  N   PHE A 791      66.540  37.300  49.430  1.00  0.00           N
ATOM   3307  HN  PHE A 791      67.300  36.810  49.000  1.00  0.00           H
ATOM   3308  CA  PHE A 791      66.530  36.960  50.880  1.00  0.00           C
ATOM   3309  HA  PHE A 791      65.520  37.070  51.260  1.00  0.00           H
ATOM   3310  CB  PHE A 791      67.120  35.600  51.210  1.00  0.00           C
ATOM   3311  HB1 PHE A 791      67.250  35.470  52.310  1.00  0.00           H
ATOM   3312  HB2 PHE A 791      68.080  35.450  50.650  1.00  0.00           H
ATOM   3313  CG  PHE A 791      66.130  34.490  50.790  1.00  0.00           C
ATOM   3314  CD1 PHE A 791      66.210  33.800  49.600  1.00  0.00           C
ATOM   3315  HD1 PHE A 791      66.980  34.160  48.930  1.00  0.00           H
ATOM   3316  CE1 PHE A 791      65.360  32.680  49.360  1.00  0.00           C
ATOM   3317  HE1 PHE A 791      65.630  32.130  48.480  1.00  0.00           H
ATOM   3318  CZ  PHE A 791      64.230  32.410  50.200  1.00  0.00           C
ATOM   3319  HZ  PHE A 791      63.480  31.700  49.900  1.00  0.00           H
ATOM   3320  CD2 PHE A 791      65.040  34.180  51.640  1.00  0.00           C
ATOM   3321  HD2 PHE A 791      64.940  34.800  52.520  1.00  0.00           H
ATOM   3322  CE2 PHE A 791      64.120  33.180  51.350  1.00  0.00           C
ATOM   3323  HE2 PHE A 791      63.230  33.040  51.960  1.00  0.00           H
ATOM   3324  C   PHE A 791      67.180  38.050  51.760  1.00  0.00           C
ATOM   3325  O   PHE A 791      67.460  37.880  52.980  1.00  0.00           O
ATOM   3326  N   ALA A 792      67.500  39.190  51.170  1.00  0.00           N
ATOM   3327  HN  ALA A 792      67.380  39.350  50.190  1.00  0.00           H
ATOM   3328  CA  ALA A 792      68.130  40.370  51.800  1.00  0.00           C
ATOM   3329  HA  ALA A 792      69.160  40.060  51.800  1.00  0.00           H
ATOM   3330  CB  ALA A 792      67.980  41.650  50.850  1.00  0.00           C
ATOM   3331  HB1 ALA A 792      68.630  42.470  51.220  1.00  0.00           H
ATOM   3332  HB2 ALA A 792      67.000  42.150  50.920  1.00  0.00           H
ATOM   3333  HB3 ALA A 792      68.220  41.390  49.790  1.00  0.00           H
ATOM   3334  C   ALA A 792      67.700  40.740  53.240  1.00  0.00           C
ATOM   3335  O   ALA A 792      68.460  40.940  54.180  1.00  0.00           O
ATOM   3336  N   VAL A 793      66.380  40.930  53.380  1.00  0.00           N
ATOM   3337  HN  VAL A 793      65.760  40.710  52.640  1.00  0.00           H
ATOM   3338  CA  VAL A 793      65.790  41.320  54.700  1.00  0.00           C
ATOM   3339  HA  VAL A 793      66.380  42.140  55.080  1.00  0.00           H
ATOM   3340  CB  VAL A 793      64.330  41.870  54.520  1.00  0.00           C
ATOM   3341  HB  VAL A 793      63.690  41.100  54.040  1.00  0.00           H
ATOM   3342  CG1 VAL A 793      63.800  42.370  55.880  1.00  0.00           C
ATOM   3343 HG11 VAL A 793      63.500  41.550  56.580  1.00  0.00           H
ATOM   3344 HG12 VAL A 793      62.870  42.960  55.760  1.00  0.00           H
ATOM   3345 HG13 VAL A 793      64.500  43.100  56.360  1.00  0.00           H
ATOM   3346  CG2 VAL A 793      64.470  43.050  53.560  1.00  0.00           C
ATOM   3347 HG21 VAL A 793      65.150  42.890  52.700  1.00  0.00           H
ATOM   3348 HG22 VAL A 793      64.970  43.810  54.190  1.00  0.00           H
ATOM   3349 HG23 VAL A 793      63.490  43.390  53.150  1.00  0.00           H
ATOM   3350  C   VAL A 793      65.850  40.300  55.820  1.00  0.00           C
ATOM   3351  O   VAL A 793      66.310  40.570  56.940  1.00  0.00           O
ATOM   3352  N   PHE A 794      65.540  39.010  55.480  1.00  0.00           N
ATOM   3353  HN  PHE A 794      65.230  38.820  54.570  1.00  0.00           H
ATOM   3354  CA  PHE A 794      65.660  37.940  56.480  1.00  0.00           C
ATOM   3355  HA  PHE A 794      65.060  38.250  57.320  1.00  0.00           H
ATOM   3356  CB  PHE A 794      65.010  36.640  55.900  1.00  0.00           C
ATOM   3357  HB1 PHE A 794      65.390  36.360  54.890  1.00  0.00           H
ATOM   3358  HB2 PHE A 794      63.920  36.880  55.880  1.00  0.00           H
ATOM   3359  CG  PHE A 794      65.120  35.400  56.820  1.00  0.00           C
ATOM   3360  CD1 PHE A 794      64.850  35.420  58.160  1.00  0.00           C
ATOM   3361  HD1 PHE A 794      64.680  36.400  58.570  1.00  0.00           H
ATOM   3362  CE1 PHE A 794      64.810  34.240  58.930  1.00  0.00           C
ATOM   3363  HE1 PHE A 794      64.520  34.340  59.960  1.00  0.00           H
ATOM   3364  CZ  PHE A 794      65.070  33.040  58.350  1.00  0.00           C
ATOM   3365  HZ  PHE A 794      65.240  32.200  59.010  1.00  0.00           H
ATOM   3366  CD2 PHE A 794      65.430  34.200  56.240  1.00  0.00           C
ATOM   3367  HD2 PHE A 794      65.740  34.250  55.200  1.00  0.00           H
ATOM   3368  CE2 PHE A 794      65.400  32.970  56.990  1.00  0.00           C
ATOM   3369  HE2 PHE A 794      65.650  31.990  56.610  1.00  0.00           H
ATOM   3370  C   PHE A 794      67.070  37.740  56.940  1.00  0.00           C
ATOM   3371  O   PHE A 794      67.300  37.640  58.160  1.00  0.00           O
ATOM   3372  N   LEU A 795      67.990  37.740  55.960  1.00  0.00           N
ATOM   3373  HN  LEU A 795      67.670  37.800  55.030  1.00  0.00           H
ATOM   3374  CA  LEU A 795      69.430  37.610  56.220  1.00  0.00           C
ATOM   3375  HA  LEU A 795      69.710  36.730  56.780  1.00  0.00           H
ATOM   3376  CB  LEU A 795      70.220  37.580  54.830  1.00  0.00           C
ATOM   3377  HB1 LEU A 795      69.830  38.460  54.280  1.00  0.00           H
ATOM   3378  HB2 LEU A 795      69.930  36.600  54.390  1.00  0.00           H
ATOM   3379  CG  LEU A 795      71.770  37.720  54.790  1.00  0.00           C
ATOM   3380  HG  LEU A 795      72.030  38.650  55.330  1.00  0.00           H
ATOM   3381  CD1 LEU A 795      72.450  36.560  55.510  1.00  0.00           C
ATOM   3382 HD11 LEU A 795      72.050  36.410  56.530  1.00  0.00           H
ATOM   3383 HD12 LEU A 795      73.530  36.780  55.630  1.00  0.00           H
ATOM   3384 HD13 LEU A 795      72.370  35.610  54.910  1.00  0.00           H
ATOM   3385  CD2 LEU A 795      72.360  37.840  53.320  1.00  0.00           C
ATOM   3386 HD21 LEU A 795      72.320  36.830  52.850  1.00  0.00           H
ATOM   3387 HD22 LEU A 795      73.400  38.250  53.380  1.00  0.00           H
ATOM   3388 HD23 LEU A 795      71.750  38.510  52.680  1.00  0.00           H
ATOM   3389  C   LEU A 795      69.900  38.750  57.210  1.00  0.00           C
ATOM   3390  O   LEU A 795      70.650  38.480  58.110  1.00  0.00           O
ATOM   3391  N   THR A 796      69.450  40.020  56.950  1.00  0.00           N
ATOM   3392  HN  THR A 796      69.020  40.120  56.060  1.00  0.00           H
ATOM   3393  CA  THR A 796      69.760  41.230  57.710  1.00  0.00           C
ATOM   3394  HA  THR A 796      70.810  41.210  57.940  1.00  0.00           H
ATOM   3395  CB  THR A 796      69.260  42.630  57.180  1.00  0.00           C
ATOM   3396  HB  THR A 796      68.150  42.690  57.080  1.00  0.00           H
ATOM   3397  OG1 THR A 796      69.810  42.880  55.870  1.00  0.00           O
ATOM   3398  HG1 THR A 796      69.300  42.320  55.300  1.00  0.00           H
ATOM   3399  CG2 THR A 796      69.850  43.790  58.030  1.00  0.00           C
ATOM   3400 HG21 THR A 796      69.580  44.820  57.720  1.00  0.00           H
ATOM   3401 HG22 THR A 796      70.960  43.760  58.040  1.00  0.00           H
ATOM   3402 HG23 THR A 796      69.430  43.780  59.060  1.00  0.00           H
ATOM   3403  C   THR A 796      69.210  41.100  59.090  1.00  0.00           C
ATOM   3404  O   THR A 796      69.890  41.410  60.060  1.00  0.00           O
ATOM   3405  N   ILE A 797      67.910  40.770  59.410  1.00  0.00           N
ATOM   3406  HN  ILE A 797      67.250  40.750  58.660  1.00  0.00           H
ATOM   3407  CA  ILE A 797      67.400  40.790  60.780  1.00  0.00           C
ATOM   3408  HA  ILE A 797      67.640  41.750  61.200  1.00  0.00           H
ATOM   3409  CB  ILE A 797      65.870  40.450  60.740  1.00  0.00           C
ATOM   3410  HB  ILE A 797      65.690  39.590  60.050  1.00  0.00           H
ATOM   3411  CG2 ILE A 797      65.390  39.960  62.190  1.00  0.00           C
ATOM   3412 HG21 ILE A 797      65.850  40.600  62.980  1.00  0.00           H
ATOM   3413 HG22 ILE A 797      65.780  38.950  62.430  1.00  0.00           H
ATOM   3414 HG23 ILE A 797      64.300  39.860  62.400  1.00  0.00           H
ATOM   3415  CG1 ILE A 797      65.090  41.710  60.340  1.00  0.00           C
ATOM   3416 HG11 ILE A 797      65.470  42.070  59.350  1.00  0.00           H
ATOM   3417 HG12 ILE A 797      65.320  42.570  61.010  1.00  0.00           H
ATOM   3418  CD  ILE A 797      63.640  41.450  60.210  1.00  0.00           C
ATOM   3419  HD1 ILE A 797      63.030  42.340  59.950  1.00  0.00           H
ATOM   3420  HD2 ILE A 797      63.090  41.020  61.070  1.00  0.00           H
ATOM   3421  HD3 ILE A 797      63.510  40.740  59.360  1.00  0.00           H
ATOM   3422  C   ILE A 797      68.100  39.640  61.590  1.00  0.00           C
ATOM   3423  O   ILE A 797      68.410  39.850  62.790  1.00  0.00           O
ATOM   3424  N   VAL A 798      68.360  38.430  61.020  1.00  0.00           N
ATOM   3425  HN  VAL A 798      68.100  38.260  60.070  1.00  0.00           H
ATOM   3426  CA  VAL A 798      69.130  37.360  61.570  1.00  0.00           C
ATOM   3427  HA  VAL A 798      68.730  37.140  62.550  1.00  0.00           H
ATOM   3428  CB  VAL A 798      69.130  36.150  60.700  1.00  0.00           C
ATOM   3429  HB  VAL A 798      69.480  36.590  59.750  1.00  0.00           H
ATOM   3430  CG1 VAL A 798      70.220  35.090  61.090  1.00  0.00           C
ATOM   3431 HG11 VAL A 798      69.940  34.160  60.540  1.00  0.00           H
ATOM   3432 HG12 VAL A 798      70.260  34.950  62.190  1.00  0.00           H
ATOM   3433 HG13 VAL A 798      71.210  35.500  60.780  1.00  0.00           H
ATOM   3434  CG2 VAL A 798      67.760  35.410  60.520  1.00  0.00           C
ATOM   3435 HG21 VAL A 798      67.240  35.120  61.460  1.00  0.00           H
ATOM   3436 HG22 VAL A 798      67.930  34.460  59.950  1.00  0.00           H
ATOM   3437 HG23 VAL A 798      66.990  35.980  59.970  1.00  0.00           H
ATOM   3438  C   VAL A 798      70.560  37.760  61.890  1.00  0.00           C
ATOM   3439  O   VAL A 798      70.970  37.540  63.020  1.00  0.00           O
ATOM   3440  N   ILE A 799      71.210  38.500  61.020  1.00  0.00           N
ATOM   3441  HN  ILE A 799      70.890  38.760  60.110  1.00  0.00           H
ATOM   3442  CA  ILE A 799      72.560  39.020  61.320  1.00  0.00           C
ATOM   3443  HA  ILE A 799      73.070  38.150  61.730  1.00  0.00           H
ATOM   3444  CB  ILE A 799      73.430  39.560  60.150  1.00  0.00           C
ATOM   3445  HB  ILE A 799      72.830  40.240  59.500  1.00  0.00           H
ATOM   3446  CG2 ILE A 799      74.760  40.370  60.500  1.00  0.00           C
ATOM   3447 HG21 ILE A 799      74.510  41.260  61.120  1.00  0.00           H
ATOM   3448 HG22 ILE A 799      75.180  40.890  59.630  1.00  0.00           H
ATOM   3449 HG23 ILE A 799      75.500  39.700  60.990  1.00  0.00           H
ATOM   3450  CG1 ILE A 799      73.660  38.410  59.130  1.00  0.00           C
ATOM   3451 HG11 ILE A 799      72.850  37.670  59.030  1.00  0.00           H
ATOM   3452 HG12 ILE A 799      74.490  37.850  59.610  1.00  0.00           H
ATOM   3453  CD  ILE A 799      74.080  38.820  57.700  1.00  0.00           C
ATOM   3454  HD1 ILE A 799      74.730  39.720  57.770  1.00  0.00           H
ATOM   3455  HD2 ILE A 799      73.130  39.000  57.130  1.00  0.00           H
ATOM   3456  HD3 ILE A 799      74.660  38.010  57.220  1.00  0.00           H
ATOM   3457  C   ILE A 799      72.540  40.030  62.450  1.00  0.00           C
ATOM   3458  O   ILE A 799      73.360  39.780  63.370  1.00  0.00           O
ATOM   3459  N   MET A 800      71.620  41.000  62.490  1.00  0.00           N
ATOM   3460  HN  MET A 800      71.030  41.110  61.690  1.00  0.00           H
ATOM   3461  CA  MET A 800      71.400  41.860  63.570  1.00  0.00           C
ATOM   3462  HA  MET A 800      72.280  42.480  63.740  1.00  0.00           H
ATOM   3463  CB  MET A 800      70.330  42.940  63.170  1.00  0.00           C
ATOM   3464  HB1 MET A 800      70.240  43.690  63.980  1.00  0.00           H
ATOM   3465  HB2 MET A 800      69.380  42.390  62.970  1.00  0.00           H
ATOM   3466  CG  MET A 800      70.710  43.760  61.920  1.00  0.00           C
ATOM   3467  HG1 MET A 800      69.780  44.250  61.560  1.00  0.00           H
ATOM   3468  HG2 MET A 800      71.080  43.100  61.120  1.00  0.00           H
ATOM   3469  SD  MET A 800      71.900  45.030  62.280  1.00  0.00           S
ATOM   3470  CE  MET A 800      73.260  44.570  61.200  1.00  0.00           C
ATOM   3471  HE1 MET A 800      73.800  45.540  61.040  1.00  0.00           H
ATOM   3472  HE2 MET A 800      72.920  44.140  60.230  1.00  0.00           H
ATOM   3473  HE3 MET A 800      74.070  44.030  61.720  1.00  0.00           H
ATOM   3474  C   MET A 800      71.040  41.220  64.900  1.00  0.00           C
ATOM   3475  O   MET A 800      71.600  41.610  65.920  1.00  0.00           O
ATOM   3476  N   VAL A 801      70.140  40.170  64.880  1.00  0.00           N
ATOM   3477  HN  VAL A 801      69.720  39.820  64.050  1.00  0.00           H
ATOM   3478  CA  VAL A 801      69.850  39.360  66.010  1.00  0.00           C
ATOM   3479  HA  VAL A 801      69.540  40.100  66.740  1.00  0.00           H
ATOM   3480  CB  VAL A 801      68.810  38.290  65.800  1.00  0.00           C
ATOM   3481  HB  VAL A 801      68.940  37.710  64.860  1.00  0.00           H
ATOM   3482  CG1 VAL A 801      68.730  37.200  66.880  1.00  0.00           C
ATOM   3483 HG11 VAL A 801      67.850  36.650  66.510  1.00  0.00           H
ATOM   3484 HG12 VAL A 801      68.590  37.540  67.920  1.00  0.00           H
ATOM   3485 HG13 VAL A 801      69.610  36.530  66.780  1.00  0.00           H
ATOM   3486  CG2 VAL A 801      67.470  39.040  65.630  1.00  0.00           C
ATOM   3487 HG21 VAL A 801      66.720  38.350  65.180  1.00  0.00           H
ATOM   3488 HG22 VAL A 801      67.440  39.980  65.040  1.00  0.00           H
ATOM   3489 HG23 VAL A 801      67.130  39.410  66.610  1.00  0.00           H
ATOM   3490  C   VAL A 801      71.170  38.750  66.520  1.00  0.00           C
ATOM   3491  O   VAL A 801      71.500  38.830  67.730  1.00  0.00           O
ATOM   3492  N   THR A 802      71.930  38.190  65.630  1.00  0.00           N
ATOM   3493  HN  THR A 802      71.550  38.000  64.720  1.00  0.00           H
ATOM   3494  CA  THR A 802      73.120  37.410  65.940  1.00  0.00           C
ATOM   3495  HA  THR A 802      72.780  36.610  66.590  1.00  0.00           H
ATOM   3496  CB  THR A 802      73.730  36.710  64.730  1.00  0.00           C
ATOM   3497  HB  THR A 802      74.030  37.560  64.080  1.00  0.00           H
ATOM   3498  OG1 THR A 802      72.780  35.770  64.230  1.00  0.00           O
ATOM   3499  HG1 THR A 802      72.120  36.350  63.850  1.00  0.00           H
ATOM   3500  CG2 THR A 802      74.980  35.940  65.160  1.00  0.00           C
ATOM   3501 HG21 THR A 802      74.790  35.580  66.180  1.00  0.00           H
ATOM   3502 HG22 THR A 802      75.830  36.650  65.260  1.00  0.00           H
ATOM   3503 HG23 THR A 802      75.290  35.220  64.370  1.00  0.00           H
ATOM   3504  C   THR A 802      74.200  38.180  66.650  1.00  0.00           C
ATOM   3505  O   THR A 802      74.690  37.830  67.720  1.00  0.00           O
ATOM   3506  N   ILE A 803      74.460  39.340  66.080  1.00  0.00           N
ATOM   3507  HN  ILE A 803      73.980  39.630  65.260  1.00  0.00           H
ATOM   3508  CA  ILE A 803      75.390  40.240  66.730  1.00  0.00           C
ATOM   3509  HA  ILE A 803      76.260  39.690  67.070  1.00  0.00           H
ATOM   3510  CB  ILE A 803      75.820  41.390  65.880  1.00  0.00           C
ATOM   3511  HB  ILE A 803      76.490  42.020  66.510  1.00  0.00           H
ATOM   3512  CG2 ILE A 803      76.600  40.710  64.740  1.00  0.00           C
ATOM   3513 HG21 ILE A 803      77.030  41.430  64.010  1.00  0.00           H
ATOM   3514 HG22 ILE A 803      76.000  39.990  64.150  1.00  0.00           H
ATOM   3515 HG23 ILE A 803      77.430  40.170  65.250  1.00  0.00           H
ATOM   3516  CG1 ILE A 803      74.680  42.330  65.350  1.00  0.00           C
ATOM   3517 HG11 ILE A 803      73.960  42.630  66.130  1.00  0.00           H
ATOM   3518 HG12 ILE A 803      74.070  41.710  64.640  1.00  0.00           H
ATOM   3519  CD  ILE A 803      75.220  43.490  64.530  1.00  0.00           C
ATOM   3520  HD1 ILE A 803      75.410  43.020  63.540  1.00  0.00           H
ATOM   3521  HD2 ILE A 803      76.220  43.840  64.880  1.00  0.00           H
ATOM   3522  HD3 ILE A 803      74.510  44.280  64.260  1.00  0.00           H
ATOM   3523  C   ILE A 803      74.910  40.840  68.060  1.00  0.00           C
ATOM   3524  O   ILE A 803      75.670  40.920  69.010  1.00  0.00           O
ATOM   3525  N   ASP A 804      73.610  41.300  68.170  1.00  0.00           N
ATOM   3526  HN  ASP A 804      73.060  41.190  67.340  1.00  0.00           H
ATOM   3527  CA  ASP A 804      73.100  41.760  69.430  1.00  0.00           C
ATOM   3528  HA  ASP A 804      73.850  42.530  69.600  1.00  0.00           H
ATOM   3529  CB  ASP A 804      71.680  42.470  69.160  1.00  0.00           C
ATOM   3530  HB1 ASP A 804      70.960  41.730  68.770  1.00  0.00           H
ATOM   3531  HB2 ASP A 804      71.860  43.310  68.440  1.00  0.00           H
ATOM   3532  CG  ASP A 804      70.960  43.080  70.410  1.00  0.00           C
ATOM   3533  OD1 ASP A 804      71.150  44.250  70.780  1.00  0.00           O
ATOM   3534  OD2 ASP A 804      70.150  42.310  70.980  1.00  0.00           O
ATOM   3535  C   ASP A 804      73.010  40.650  70.490  1.00  0.00           C
ATOM   3536  O   ASP A 804      73.240  40.980  71.670  1.00  0.00           O
ATOM   3537  N   TYR A 805      72.670  39.360  70.170  1.00  0.00           N
ATOM   3538  HN  TYR A 805      72.080  39.240  69.370  1.00  0.00           H
ATOM   3539  CA  TYR A 805      72.710  38.300  71.110  1.00  0.00           C
ATOM   3540  HA  TYR A 805      72.080  38.590  71.950  1.00  0.00           H
ATOM   3541  CB  TYR A 805      72.040  36.950  70.520  1.00  0.00           C
ATOM   3542  HB1 TYR A 805      72.790  36.710  69.730  1.00  0.00           H
ATOM   3543  HB2 TYR A 805      71.020  37.060  70.110  1.00  0.00           H
ATOM   3544  CG  TYR A 805      72.000  35.790  71.570  1.00  0.00           C
ATOM   3545  CD1 TYR A 805      70.920  35.520  72.380  1.00  0.00           C
ATOM   3546  HD1 TYR A 805      70.050  36.160  72.360  1.00  0.00           H
ATOM   3547  CE1 TYR A 805      70.960  34.390  73.230  1.00  0.00           C
ATOM   3548  HE1 TYR A 805      70.100  34.040  73.760  1.00  0.00           H
ATOM   3549  CZ  TYR A 805      72.120  33.570  73.240  1.00  0.00           C
ATOM   3550  OH  TYR A 805      72.150  32.440  74.070  1.00  0.00           O
ATOM   3551  HH  TYR A 805      71.500  32.590  74.760  1.00  0.00           H
ATOM   3552  CD2 TYR A 805      73.120  34.910  71.500  1.00  0.00           C
ATOM   3553  HD2 TYR A 805      73.960  35.180  70.870  1.00  0.00           H
ATOM   3554  CE2 TYR A 805      73.120  33.780  72.320  1.00  0.00           C
ATOM   3555  HE2 TYR A 805      74.010  33.150  72.220  1.00  0.00           H
ATOM   3556  C   TYR A 805      74.140  37.960  71.750  1.00  0.00           C
ATOM   3557  O   TYR A 805      74.210  37.780  72.940  1.00  0.00           O
ATOM   3558  N   LEU A 806      75.190  37.930  70.910  1.00  0.00           N
ATOM   3559  HN  LEU A 806      75.070  38.200  69.960  1.00  0.00           H
ATOM   3560  CA  LEU A 806      76.610  37.710  71.320  1.00  0.00           C
ATOM   3561  HA  LEU A 806      76.550  36.820  71.910  1.00  0.00           H
ATOM   3562  CB  LEU A 806      77.600  37.520  70.110  1.00  0.00           C
ATOM   3563  HB1 LEU A 806      78.630  37.420  70.500  1.00  0.00           H
ATOM   3564  HB2 LEU A 806      77.460  38.360  69.410  1.00  0.00           H
ATOM   3565  CG  LEU A 806      77.310  36.140  69.440  1.00  0.00           C
ATOM   3566  HG  LEU A 806      76.300  36.350  69.040  1.00  0.00           H
ATOM   3567  CD1 LEU A 806      78.210  35.950  68.240  1.00  0.00           C
ATOM   3568 HD11 LEU A 806      78.260  36.890  67.640  1.00  0.00           H
ATOM   3569 HD12 LEU A 806      77.980  35.190  67.460  1.00  0.00           H
ATOM   3570 HD13 LEU A 806      79.220  35.710  68.630  1.00  0.00           H
ATOM   3571  CD2 LEU A 806      77.220  34.900  70.320  1.00  0.00           C
ATOM   3572 HD21 LEU A 806      76.220  34.930  70.810  1.00  0.00           H
ATOM   3573 HD22 LEU A 806      77.920  34.860  71.170  1.00  0.00           H
ATOM   3574 HD23 LEU A 806      77.270  34.050  69.590  1.00  0.00           H
ATOM   3575  C   LEU A 806      77.150  38.800  72.210  1.00  0.00           C
ATOM   3576  O   LEU A 806      77.930  38.620  73.160  1.00  0.00           O
ATOM   3577  N   VAL A 807      76.810  40.080  71.770  1.00  0.00           N
ATOM   3578  HN  VAL A 807      76.520  40.170  70.820  1.00  0.00           H
ATOM   3579  CA  VAL A 807      77.140  41.270  72.490  1.00  0.00           C
ATOM   3580  HA  VAL A 807      78.190  41.280  72.720  1.00  0.00           H
ATOM   3581  CB  VAL A 807      76.880  42.450  71.680  1.00  0.00           C
ATOM   3582  HB  VAL A 807      75.880  42.330  71.220  1.00  0.00           H
ATOM   3583  CG1 VAL A 807      76.800  43.840  72.390  1.00  0.00           C
ATOM   3584 HG11 VAL A 807      76.470  44.630  71.700  1.00  0.00           H
ATOM   3585 HG12 VAL A 807      77.830  44.140  72.710  1.00  0.00           H
ATOM   3586 HG13 VAL A 807      76.090  43.800  73.240  1.00  0.00           H
ATOM   3587  CG2 VAL A 807      77.960  42.490  70.610  1.00  0.00           C
ATOM   3588 HG21 VAL A 807      77.580  43.210  69.850  1.00  0.00           H
ATOM   3589 HG22 VAL A 807      78.130  41.530  70.090  1.00  0.00           H
ATOM   3590 HG23 VAL A 807      78.860  42.810  71.190  1.00  0.00           H
ATOM   3591  C   VAL A 807      76.500  41.340  73.910  1.00  0.00           C
ATOM   3592  O   VAL A 807      77.060  41.750  74.890  1.00  0.00           O
ATOM   3593  N   GLY A 808      75.230  40.990  73.970  1.00  0.00           N
ATOM   3594  HN  GLY A 808      74.700  40.770  73.150  1.00  0.00           H
ATOM   3595  CA  GLY A 808      74.610  40.860  75.220  1.00  0.00           C
ATOM   3596  HA1 GLY A 808      75.230  40.200  75.810  1.00  0.00           H
ATOM   3597  HA2 GLY A 808      73.680  40.360  75.020  1.00  0.00           H
ATOM   3598  C   GLY A 808      74.180  42.070  76.060  1.00  0.00           C
ATOM   3599  O   GLY A 808      74.080  41.980  77.260  1.00  0.00           O
ATOM   3600  N   VAL A 809      73.860  43.270  75.470  1.00  0.00           N
ATOM   3601  HN  VAL A 809      73.760  43.230  74.480  1.00  0.00           H
ATOM   3602  CA  VAL A 809      73.650  44.570  76.190  1.00  0.00           C
ATOM   3603  HA  VAL A 809      73.990  44.400  77.200  1.00  0.00           H
ATOM   3604  CB  VAL A 809      74.580  45.750  75.720  1.00  0.00           C
ATOM   3605  HB  VAL A 809      74.420  46.660  76.350  1.00  0.00           H
ATOM   3606  CG1 VAL A 809      76.080  45.250  75.960  1.00  0.00           C
ATOM   3607 HG11 VAL A 809      76.210  44.430  75.230  1.00  0.00           H
ATOM   3608 HG12 VAL A 809      76.090  44.810  76.970  1.00  0.00           H
ATOM   3609 HG13 VAL A 809      76.810  46.080  75.800  1.00  0.00           H
ATOM   3610  CG2 VAL A 809      74.260  46.090  74.220  1.00  0.00           C
ATOM   3611 HG21 VAL A 809      74.920  46.900  73.890  1.00  0.00           H
ATOM   3612 HG22 VAL A 809      73.220  46.410  73.960  1.00  0.00           H
ATOM   3613 HG23 VAL A 809      74.500  45.240  73.560  1.00  0.00           H
ATOM   3614  C   VAL A 809      72.150  44.810  76.150  1.00  0.00           C
ATOM   3615  O   VAL A 809      71.480  44.270  75.260  1.00  0.00           O
ATOM   3616  N   PRO A 810      71.510  45.600  77.040  1.00  0.00           N
ATOM   3617  CD  PRO A 810      72.030  46.480  78.050  1.00  0.00           C
ATOM   3618  HD1 PRO A 810      72.600  47.320  77.610  1.00  0.00           H
ATOM   3619  HD2 PRO A 810      72.690  45.980  78.800  1.00  0.00           H
ATOM   3620  CA  PRO A 810      70.000  45.590  77.090  1.00  0.00           C
ATOM   3621  HA  PRO A 810      69.610  44.600  76.910  1.00  0.00           H
ATOM   3622  CB  PRO A 810      69.690  46.040  78.560  1.00  0.00           C
ATOM   3623  HB1 PRO A 810      69.770  45.140  79.210  1.00  0.00           H
ATOM   3624  HB2 PRO A 810      68.670  46.480  78.660  1.00  0.00           H
ATOM   3625  CG  PRO A 810      70.840  47.060  78.910  1.00  0.00           C
ATOM   3626  HG1 PRO A 810      70.610  48.110  78.630  1.00  0.00           H
ATOM   3627  HG2 PRO A 810      71.160  47.020  79.970  1.00  0.00           H
ATOM   3628  C   PRO A 810      69.300  46.570  76.060  1.00  0.00           C
ATOM   3629  O   PRO A 810      68.540  47.490  76.470  1.00  0.00           O
ATOM   3630  N   SER A 811      69.430  46.230  74.790  1.00  0.00           N
ATOM   3631  HN  SER A 811      70.020  45.460  74.560  1.00  0.00           H
ATOM   3632  CA  SER A 811      68.620  46.780  73.690  1.00  0.00           C
ATOM   3633  HA  SER A 811      68.660  47.840  73.460  1.00  0.00           H
ATOM   3634  CB  SER A 811      69.010  46.190  72.280  1.00  0.00           C
ATOM   3635  HB1 SER A 811      70.090  46.440  72.180  1.00  0.00           H
ATOM   3636  HB2 SER A 811      68.440  46.730  71.490  1.00  0.00           H
ATOM   3637  OG  SER A 811      68.860  44.760  72.060  1.00  0.00           O
ATOM   3638  HG1 SER A 811      69.610  44.430  71.560  1.00  0.00           H
ATOM   3639  C   SER A 811      67.070  46.520  73.950  1.00  0.00           C
ATOM   3640  O   SER A 811      66.800  45.350  74.400  1.00  0.00           O
ATOM   3641  N   PRO A 812      66.060  47.460  73.830  1.00  0.00           N
ATOM   3642  CD  PRO A 812      66.270  48.890  73.860  1.00  0.00           C
ATOM   3643  HD1 PRO A 812      66.520  49.120  72.800  1.00  0.00           H
ATOM   3644  HD2 PRO A 812      67.050  49.250  74.560  1.00  0.00           H
ATOM   3645  CA  PRO A 812      64.640  47.090  73.730  1.00  0.00           C
ATOM   3646  HA  PRO A 812      64.400  46.640  74.680  1.00  0.00           H
ATOM   3647  CB  PRO A 812      63.930  48.410  73.340  1.00  0.00           C
ATOM   3648  HB1 PRO A 812      62.990  48.650  73.870  1.00  0.00           H
ATOM   3649  HB2 PRO A 812      63.970  48.520  72.240  1.00  0.00           H
ATOM   3650  CG  PRO A 812      64.850  49.450  74.040  1.00  0.00           C
ATOM   3651  HG1 PRO A 812      64.820  50.520  73.760  1.00  0.00           H
ATOM   3652  HG2 PRO A 812      64.710  49.450  75.150  1.00  0.00           H
ATOM   3653  C   PRO A 812      64.390  45.960  72.610  1.00  0.00           C
ATOM   3654  O   PRO A 812      65.020  45.860  71.570  1.00  0.00           O
ATOM   3655  N   LYS A 813      63.400  45.130  72.780  1.00  0.00           N
ATOM   3656  HN  LYS A 813      62.790  45.350  73.530  1.00  0.00           H
ATOM   3657  CA  LYS A 813      63.190  43.870  72.020  1.00  0.00           C
ATOM   3658  HA  LYS A 813      63.860  43.830  71.170  1.00  0.00           H
ATOM   3659  CB  LYS A 813      63.370  42.720  73.040  1.00  0.00           C
ATOM   3660  HB1 LYS A 813      63.090  41.750  72.570  1.00  0.00           H
ATOM   3661  HB2 LYS A 813      62.650  42.920  73.860  1.00  0.00           H
ATOM   3662  CG  LYS A 813      64.810  42.580  73.490  1.00  0.00           C
ATOM   3663  HG1 LYS A 813      64.860  41.710  74.160  1.00  0.00           H
ATOM   3664  HG2 LYS A 813      65.120  43.440  74.120  1.00  0.00           H
ATOM   3665  CD  LYS A 813      65.710  42.380  72.290  1.00  0.00           C
ATOM   3666  HD1 LYS A 813      65.860  43.360  71.780  1.00  0.00           H
ATOM   3667  HD2 LYS A 813      65.250  41.650  71.600  1.00  0.00           H
ATOM   3668  CE  LYS A 813      67.090  41.940  72.530  1.00  0.00           C
ATOM   3669  HE1 LYS A 813      67.660  42.140  71.600  1.00  0.00           H
ATOM   3670  HE2 LYS A 813      67.050  40.840  72.670  1.00  0.00           H
ATOM   3671  NZ  LYS A 813      67.710  42.620  73.650  1.00  0.00           N
ATOM   3672  HZ1 LYS A 813      67.310  42.410  74.580  1.00  0.00           H
ATOM   3673  HZ2 LYS A 813      67.780  43.660  73.520  1.00  0.00           H
ATOM   3674  HZ3 LYS A 813      68.690  42.250  73.630  1.00  0.00           H
ATOM   3675  C   LYS A 813      61.730  43.770  71.530  1.00  0.00           C
ATOM   3676  O   LYS A 813      60.890  44.490  71.980  1.00  0.00           O
ATOM   3677  N   LEU A 814      61.380  42.790  70.710  1.00  0.00           N
ATOM   3678  HN  LEU A 814      62.070  42.220  70.260  1.00  0.00           H
ATOM   3679  CA  LEU A 814      59.920  42.510  70.460  1.00  0.00           C
ATOM   3680  HA  LEU A 814      59.380  43.430  70.570  1.00  0.00           H
ATOM   3681  CB  LEU A 814      59.710  41.900  69.070  1.00  0.00           C
ATOM   3682  HB1 LEU A 814      60.250  40.940  68.990  1.00  0.00           H
ATOM   3683  HB2 LEU A 814      60.150  42.410  68.180  1.00  0.00           H
ATOM   3684  CG  LEU A 814      58.280  41.590  68.610  1.00  0.00           C
ATOM   3685  HG  LEU A 814      57.930  40.810  69.320  1.00  0.00           H
ATOM   3686  CD1 LEU A 814      57.410  42.860  68.510  1.00  0.00           C
ATOM   3687 HD11 LEU A 814      56.360  42.520  68.470  1.00  0.00           H
ATOM   3688 HD12 LEU A 814      57.630  43.500  67.630  1.00  0.00           H
ATOM   3689 HD13 LEU A 814      57.400  43.580  69.360  1.00  0.00           H
ATOM   3690  CD2 LEU A 814      58.460  40.800  67.310  1.00  0.00           C
ATOM   3691 HD21 LEU A 814      59.040  39.870  67.470  1.00  0.00           H
ATOM   3692 HD22 LEU A 814      58.940  41.340  66.470  1.00  0.00           H
ATOM   3693 HD23 LEU A 814      57.480  40.420  66.960  1.00  0.00           H
ATOM   3694  C   LEU A 814      59.170  41.630  71.500  1.00  0.00           C
ATOM   3695  O   LEU A 814      59.450  40.490  71.580  1.00  0.00           O
ATOM   3696  N   HSD A 815      58.230  42.190  72.240  1.00  0.00           N
ATOM   3697  HN  HSD A 815      57.900  43.090  71.970  1.00  0.00           H
ATOM   3698  CA  HSD A 815      57.410  41.610  73.260  1.00  0.00           C
ATOM   3699  HA  HSD A 815      57.690  40.560  73.420  1.00  0.00           H
ATOM   3700  CB  HSD A 815      57.480  42.470  74.640  1.00  0.00           C
ATOM   3701  HB1 HSD A 815      56.830  42.000  75.420  1.00  0.00           H
ATOM   3702  HB2 HSD A 815      57.160  43.470  74.280  1.00  0.00           H
ATOM   3703  ND1 HSD A 815      59.460  41.920  76.300  1.00  0.00           N
ATOM   3704  HD1 HSD A 815      59.050  41.210  76.870  1.00  0.00           H
ATOM   3705  CG  HSD A 815      58.850  42.700  75.290  1.00  0.00           C
ATOM   3706  CE1 HSD A 815      60.610  42.630  76.670  1.00  0.00           C
ATOM   3707  HE1 HSD A 815      61.400  42.170  77.270  1.00  0.00           H
ATOM   3708  NE2 HSD A 815      60.720  43.730  75.940  1.00  0.00           N
ATOM   3709  CD2 HSD A 815      59.670  43.810  75.120  1.00  0.00           C
ATOM   3710  HD2 HSD A 815      59.540  44.590  74.380  1.00  0.00           H
ATOM   3711  C   HSD A 815      56.020  41.470  72.810  1.00  0.00           C
ATOM   3712  O   HSD A 815      55.230  42.420  72.850  1.00  0.00           O
ATOM   3713  N   VAL A 816      55.560  40.200  72.620  1.00  0.00           N
ATOM   3714  HN  VAL A 816      56.290  39.580  72.350  1.00  0.00           H
ATOM   3715  CA  VAL A 816      54.190  39.790  72.420  1.00  0.00           C
ATOM   3716  HA  VAL A 816      53.540  40.640  72.290  1.00  0.00           H
ATOM   3717  CB  VAL A 816      54.050  38.840  71.200  1.00  0.00           C
ATOM   3718  HB  VAL A 816      54.730  37.970  71.260  1.00  0.00           H
ATOM   3719  CG1 VAL A 816      52.630  38.330  71.020  1.00  0.00           C
ATOM   3720 HG11 VAL A 816      51.930  39.210  71.040  1.00  0.00           H
ATOM   3721 HG12 VAL A 816      52.300  37.650  71.830  1.00  0.00           H
ATOM   3722 HG13 VAL A 816      52.680  37.660  70.140  1.00  0.00           H
ATOM   3723  CG2 VAL A 816      54.390  39.610  69.930  1.00  0.00           C
ATOM   3724 HG21 VAL A 816      53.840  40.580  69.940  1.00  0.00           H
ATOM   3725 HG22 VAL A 816      54.130  38.980  69.060  1.00  0.00           H
ATOM   3726 HG23 VAL A 816      55.420  40.010  69.840  1.00  0.00           H
ATOM   3727  C   VAL A 816      53.620  38.970  73.620  1.00  0.00           C
ATOM   3728  O   VAL A 816      54.290  38.160  74.160  1.00  0.00           O
ATOM   3729  N   PRO A 817      52.460  39.300  74.170  1.00  0.00           N
ATOM   3730  CD  PRO A 817      51.630  40.420  73.710  1.00  0.00           C
ATOM   3731  HD1 PRO A 817      51.170  40.120  72.740  1.00  0.00           H
ATOM   3732  HD2 PRO A 817      52.150  41.390  73.660  1.00  0.00           H
ATOM   3733  CA  PRO A 817      51.750  38.420  75.120  1.00  0.00           C
ATOM   3734  HA  PRO A 817      52.230  38.670  76.060  1.00  0.00           H
ATOM   3735  CB  PRO A 817      50.290  39.000  75.110  1.00  0.00           C
ATOM   3736  HB1 PRO A 817      49.850  38.910  76.120  1.00  0.00           H
ATOM   3737  HB2 PRO A 817      49.680  38.430  74.370  1.00  0.00           H
ATOM   3738  CG  PRO A 817      50.480  40.480  74.720  1.00  0.00           C
ATOM   3739  HG1 PRO A 817      49.600  40.960  74.240  1.00  0.00           H
ATOM   3740  HG2 PRO A 817      50.910  41.020  75.590  1.00  0.00           H
ATOM   3741  C   PRO A 817      51.870  37.010  74.930  1.00  0.00           C
ATOM   3742  O   PRO A 817      51.550  36.510  73.830  1.00  0.00           O
ATOM   3743  N   GLU A 818      52.080  36.290  76.070  1.00  0.00           N
ATOM   3744  HN  GLU A 818      52.180  36.810  76.920  1.00  0.00           H
ATOM   3745  CA  GLU A 818      52.370  34.890  76.010  1.00  0.00           C
ATOM   3746  HA  GLU A 818      52.760  34.640  75.040  1.00  0.00           H
ATOM   3747  CB  GLU A 818      53.580  34.590  77.030  1.00  0.00           C
ATOM   3748  HB1 GLU A 818      53.720  33.490  77.020  1.00  0.00           H
ATOM   3749  HB2 GLU A 818      53.210  34.830  78.050  1.00  0.00           H
ATOM   3750  CG  GLU A 818      54.910  35.330  76.800  1.00  0.00           C
ATOM   3751  HG1 GLU A 818      54.700  36.420  76.810  1.00  0.00           H
ATOM   3752  HG2 GLU A 818      55.250  34.960  75.810  1.00  0.00           H
ATOM   3753  CD  GLU A 818      55.870  35.050  77.940  1.00  0.00           C
ATOM   3754  OE1 GLU A 818      56.720  34.150  77.920  1.00  0.00           O
ATOM   3755  OE2 GLU A 818      55.760  35.890  78.810  1.00  0.00           O
ATOM   3756  C   GLU A 818      51.250  33.950  76.340  1.00  0.00           C
ATOM   3757  O   GLU A 818      51.490  32.760  76.700  1.00  0.00           O
ATOM   3758  N   LYS A 819      50.010  34.490  76.230  1.00  0.00           N
ATOM   3759  HN  LYS A 819      49.840  35.440  76.020  1.00  0.00           H
ATOM   3760  CA  LYS A 819      48.890  33.530  76.460  1.00  0.00           C
ATOM   3761  HA  LYS A 819      49.160  32.640  75.900  1.00  0.00           H
ATOM   3762  CB  LYS A 819      48.530  33.370  77.950  1.00  0.00           C
ATOM   3763  HB1 LYS A 819      49.320  32.670  78.330  1.00  0.00           H
ATOM   3764  HB2 LYS A 819      47.600  32.770  78.020  1.00  0.00           H
ATOM   3765  CG  LYS A 819      48.370  34.670  78.740  1.00  0.00           C
ATOM   3766  HG1 LYS A 819      47.420  35.220  78.520  1.00  0.00           H
ATOM   3767  HG2 LYS A 819      49.120  35.450  78.540  1.00  0.00           H
ATOM   3768  CD  LYS A 819      48.320  34.340  80.280  1.00  0.00           C
ATOM   3769  HD1 LYS A 819      49.210  33.710  80.520  1.00  0.00           H
ATOM   3770  HD2 LYS A 819      47.470  33.640  80.420  1.00  0.00           H
ATOM   3771  CE  LYS A 819      48.060  35.460  81.210  1.00  0.00           C
ATOM   3772  HE1 LYS A 819      47.960  34.930  82.180  1.00  0.00           H
ATOM   3773  HE2 LYS A 819      47.110  36.010  81.030  1.00  0.00           H
ATOM   3774  NZ  LYS A 819      49.050  36.460  81.020  1.00  0.00           N
ATOM   3775  HZ1 LYS A 819      48.790  37.390  81.440  1.00  0.00           H
ATOM   3776  HZ2 LYS A 819      49.310  36.670  80.030  1.00  0.00           H
ATOM   3777  HZ3 LYS A 819      49.930  36.150  81.460  1.00  0.00           H
ATOM   3778  C   LYS A 819      47.810  34.230  75.690  1.00  0.00           C
ATOM   3779  O   LYS A 819      47.980  35.330  75.190  1.00  0.00           O
ATOM   3780  N   PHE A 820      46.670  33.550  75.330  1.00  0.00           N
ATOM   3781  HN  PHE A 820      46.470  32.610  75.620  1.00  0.00           H
ATOM   3782  CA  PHE A 820      45.770  34.090  74.340  1.00  0.00           C
ATOM   3783  HA  PHE A 820      46.230  34.910  73.800  1.00  0.00           H
ATOM   3784  CB  PHE A 820      45.540  32.930  73.350  1.00  0.00           C
ATOM   3785  HB1 PHE A 820      45.350  32.030  73.990  1.00  0.00           H
ATOM   3786  HB2 PHE A 820      46.500  32.720  72.830  1.00  0.00           H
ATOM   3787  CG  PHE A 820      44.370  32.990  72.350  1.00  0.00           C
ATOM   3788  CD1 PHE A 820      44.270  34.070  71.540  1.00  0.00           C
ATOM   3789  HD1 PHE A 820      45.130  34.720  71.440  1.00  0.00           H
ATOM   3790  CE1 PHE A 820      43.120  34.380  70.770  1.00  0.00           C
ATOM   3791  HE1 PHE A 820      43.120  35.350  70.290  1.00  0.00           H
ATOM   3792  CZ  PHE A 820      42.140  33.440  70.720  1.00  0.00           C
ATOM   3793  HZ  PHE A 820      41.190  33.620  70.240  1.00  0.00           H
ATOM   3794  CD2 PHE A 820      43.380  32.000  72.240  1.00  0.00           C
ATOM   3795  HD2 PHE A 820      43.410  31.040  72.740  1.00  0.00           H
ATOM   3796  CE2 PHE A 820      42.230  32.220  71.450  1.00  0.00           C
ATOM   3797  HE2 PHE A 820      41.540  31.390  71.370  1.00  0.00           H
ATOM   3798  C   PHE A 820      44.510  34.630  75.120  1.00  0.00           C
ATOM   3799  O   PHE A 820      43.480  34.880  74.480  1.00  0.00           O
ATOM   3800  N   GLU A 821      44.630  34.900  76.440  1.00  0.00           N
ATOM   3801  HN  GLU A 821      45.530  34.710  76.850  1.00  0.00           H
ATOM   3802  CA  GLU A 821      43.550  35.410  77.270  1.00  0.00           C
ATOM   3803  HA  GLU A 821      42.660  34.880  76.980  1.00  0.00           H
ATOM   3804  CB  GLU A 821      43.820  35.200  78.790  1.00  0.00           C
ATOM   3805  HB1 GLU A 821      44.280  36.070  79.320  1.00  0.00           H
ATOM   3806  HB2 GLU A 821      44.590  34.400  78.860  1.00  0.00           H
ATOM   3807  CG  GLU A 821      42.600  34.570  79.600  1.00  0.00           C
ATOM   3808  HG1 GLU A 821      42.130  33.750  79.020  1.00  0.00           H
ATOM   3809  HG2 GLU A 821      41.760  35.230  79.890  1.00  0.00           H
ATOM   3810  CD  GLU A 821      42.990  33.970  80.960  1.00  0.00           C
ATOM   3811  OE1 GLU A 821      42.880  34.560  82.020  1.00  0.00           O
ATOM   3812  OE2 GLU A 821      43.390  32.780  81.030  1.00  0.00           O
ATOM   3813  C   GLU A 821      43.390  36.940  76.990  1.00  0.00           C
ATOM   3814  O   GLU A 821      44.500  37.570  76.970  1.00  0.00           O
ATOM   3815  N   PRO A 822      42.300  37.590  76.790  1.00  0.00           N
ATOM   3816  CD  PRO A 822      41.040  37.020  76.290  1.00  0.00           C
ATOM   3817  HD1 PRO A 822      40.460  36.510  77.090  1.00  0.00           H
ATOM   3818  HD2 PRO A 822      41.180  36.310  75.460  1.00  0.00           H
ATOM   3819  CA  PRO A 822      42.240  39.020  77.000  1.00  0.00           C
ATOM   3820  HA  PRO A 822      42.910  39.480  76.280  1.00  0.00           H
ATOM   3821  CB  PRO A 822      40.720  39.330  76.760  1.00  0.00           C
ATOM   3822  HB1 PRO A 822      40.530  40.340  76.320  1.00  0.00           H
ATOM   3823  HB2 PRO A 822      40.110  39.310  77.680  1.00  0.00           H
ATOM   3824  CG  PRO A 822      40.330  38.250  75.740  1.00  0.00           C
ATOM   3825  HG1 PRO A 822      39.240  38.040  75.680  1.00  0.00           H
ATOM   3826  HG2 PRO A 822      40.790  38.530  74.760  1.00  0.00           H
ATOM   3827  C   PRO A 822      42.690  39.660  78.330  1.00  0.00           C
ATOM   3828  O   PRO A 822      42.790  38.910  79.330  1.00  0.00           O
ATOM   3829  N   THR A 823      43.080  40.940  78.310  1.00  0.00           N
ATOM   3830  HN  THR A 823      42.990  41.470  77.480  1.00  0.00           H
ATOM   3831  CA  THR A 823      43.500  41.720  79.470  1.00  0.00           C
ATOM   3832  HA  THR A 823      44.200  41.080  80.010  1.00  0.00           H
ATOM   3833  CB  THR A 823      44.050  43.070  79.020  1.00  0.00           C
ATOM   3834  HB  THR A 823      43.250  43.650  78.530  1.00  0.00           H
ATOM   3835  OG1 THR A 823      45.130  42.820  78.190  1.00  0.00           O
ATOM   3836  HG1 THR A 823      45.810  42.600  78.820  1.00  0.00           H
ATOM   3837  CG2 THR A 823      44.560  43.960  80.180  1.00  0.00           C
ATOM   3838 HG21 THR A 823      44.940  44.880  79.680  1.00  0.00           H
ATOM   3839 HG22 THR A 823      45.350  43.500  80.810  1.00  0.00           H
ATOM   3840 HG23 THR A 823      43.760  44.240  80.900  1.00  0.00           H
ATOM   3841  C   THR A 823      42.400  41.910  80.440  1.00  0.00           C
ATOM   3842  O   THR A 823      42.680  41.770  81.630  1.00  0.00           O
ATOM   3843  N   HSD A 824      41.150  42.080  79.940  1.00  0.00           N
ATOM   3844  HN  HSD A 824      40.970  42.020  78.960  1.00  0.00           H
ATOM   3845  CA  HSD A 824      39.970  42.410  80.690  1.00  0.00           C
ATOM   3846  HA  HSD A 824      40.420  42.700  81.630  1.00  0.00           H
ATOM   3847  CB  HSD A 824      39.180  43.590  80.120  1.00  0.00           C
ATOM   3848  HB1 HSD A 824      38.920  43.440  79.060  1.00  0.00           H
ATOM   3849  HB2 HSD A 824      39.820  44.500  80.120  1.00  0.00           H
ATOM   3850  ND1 HSD A 824      38.060  44.330  82.150  1.00  0.00           N
ATOM   3851  HD1 HSD A 824      38.890  44.360  82.700  1.00  0.00           H
ATOM   3852  CG  HSD A 824      38.000  43.960  80.850  1.00  0.00           C
ATOM   3853  CE1 HSD A 824      36.900  44.950  82.420  1.00  0.00           C
ATOM   3854  HE1 HSD A 824      36.660  45.450  83.360  1.00  0.00           H
ATOM   3855  NE2 HSD A 824      36.110  44.920  81.410  1.00  0.00           N
ATOM   3856  CD2 HSD A 824      36.780  44.350  80.410  1.00  0.00           C
ATOM   3857  HD2 HSD A 824      36.290  44.320  79.440  1.00  0.00           H
ATOM   3858  C   HSD A 824      39.080  41.160  80.780  1.00  0.00           C
ATOM   3859  O   HSD A 824      38.610  40.730  79.740  1.00  0.00           O
ATOM   3860  N   PRO A 825      38.740  40.570  81.900  1.00  0.00           N
ATOM   3861  CD  PRO A 825      39.310  40.850  83.170  1.00  0.00           C
ATOM   3862  HD1 PRO A 825      38.700  41.510  83.820  1.00  0.00           H
ATOM   3863  HD2 PRO A 825      40.380  41.130  83.190  1.00  0.00           H
ATOM   3864  CA  PRO A 825      37.960  39.280  81.940  1.00  0.00           C
ATOM   3865  HA  PRO A 825      38.480  38.540  81.350  1.00  0.00           H
ATOM   3866  CB  PRO A 825      37.920  38.950  83.420  1.00  0.00           C
ATOM   3867  HB1 PRO A 825      38.040  37.860  83.560  1.00  0.00           H
ATOM   3868  HB2 PRO A 825      37.000  39.430  83.830  1.00  0.00           H
ATOM   3869  CG  PRO A 825      39.270  39.470  83.820  1.00  0.00           C
ATOM   3870  HG1 PRO A 825      39.420  39.520  84.920  1.00  0.00           H
ATOM   3871  HG2 PRO A 825      40.090  38.810  83.430  1.00  0.00           H
ATOM   3872  C   PRO A 825      36.530  39.330  81.480  1.00  0.00           C
ATOM   3873  O   PRO A 825      36.000  38.230  81.280  1.00  0.00           O
ATOM   3874  N   GLU A 826      35.990  40.540  81.250  1.00  0.00           N
ATOM   3875  HN  GLU A 826      36.440  41.410  81.400  1.00  0.00           H
ATOM   3876  CA  GLU A 826      34.650  40.740  80.680  1.00  0.00           C
ATOM   3877  HA  GLU A 826      34.020  39.930  80.990  1.00  0.00           H
ATOM   3878  CB  GLU A 826      34.030  42.040  81.260  1.00  0.00           C
ATOM   3879  HB1 GLU A 826      33.010  42.030  80.830  1.00  0.00           H
ATOM   3880  HB2 GLU A 826      34.480  42.960  80.820  1.00  0.00           H
ATOM   3881  CG  GLU A 826      33.890  42.050  82.820  1.00  0.00           C
ATOM   3882  HG1 GLU A 826      33.580  43.080  83.080  1.00  0.00           H
ATOM   3883  HG2 GLU A 826      34.890  41.930  83.310  1.00  0.00           H
ATOM   3884  CD  GLU A 826      32.780  41.120  83.220  1.00  0.00           C
ATOM   3885  OE1 GLU A 826      32.950  39.910  83.560  1.00  0.00           O
ATOM   3886  OE2 GLU A 826      31.590  41.650  83.380  1.00  0.00           O
ATOM   3887  C   GLU A 826      34.730  40.670  79.170  1.00  0.00           C
ATOM   3888  O   GLU A 826      33.740  40.600  78.430  1.00  0.00           O
ATOM   3889  N   ARG A 827      35.920  40.630  78.560  1.00  0.00           N
ATOM   3890  HN  ARG A 827      36.730  40.690  79.140  1.00  0.00           H
ATOM   3891  CA  ARG A 827      36.020  40.430  77.080  1.00  0.00           C
ATOM   3892  HA  ARG A 827      35.130  40.900  76.660  1.00  0.00           H
ATOM   3893  CB  ARG A 827      37.330  41.060  76.510  1.00  0.00           C
ATOM   3894  HB1 ARG A 827      37.710  40.510  75.620  1.00  0.00           H
ATOM   3895  HB2 ARG A 827      38.040  40.820  77.320  1.00  0.00           H
ATOM   3896  CG  ARG A 827      37.430  42.660  76.490  1.00  0.00           C
ATOM   3897  HG1 ARG A 827      38.460  42.940  76.200  1.00  0.00           H
ATOM   3898  HG2 ARG A 827      37.160  43.060  77.490  1.00  0.00           H
ATOM   3899  CD  ARG A 827      36.500  43.310  75.510  1.00  0.00           C
ATOM   3900  HD1 ARG A 827      36.600  44.410  75.640  1.00  0.00           H
ATOM   3901  HD2 ARG A 827      35.470  42.960  75.720  1.00  0.00           H
ATOM   3902  NE  ARG A 827      36.980  42.810  74.180  1.00  0.00           N
ATOM   3903  HE  ARG A 827      37.930  42.920  73.890  1.00  0.00           H
ATOM   3904  CZ  ARG A 827      36.320  42.030  73.380  1.00  0.00           C
ATOM   3905  NH1 ARG A 827      35.100  41.520  73.530  1.00  0.00           N
ATOM   3906 HH11 ARG A 827      34.540  41.710  74.330  1.00  0.00           H
ATOM   3907 HH12 ARG A 827      34.660  41.320  72.650  1.00  0.00           H
ATOM   3908  NH2 ARG A 827      36.930  41.760  72.250  1.00  0.00           N
ATOM   3909 HH21 ARG A 827      37.690  42.390  72.110  1.00  0.00           H
ATOM   3910 HH22 ARG A 827      36.380  41.310  71.540  1.00  0.00           H
ATOM   3911  C   ARG A 827      35.940  39.010  76.700  1.00  0.00           C
ATOM   3912  O   ARG A 827      36.740  38.170  77.140  1.00  0.00           O
ATOM   3913  N   GLY A 828      35.050  38.560  75.830  1.00  0.00           N
ATOM   3914  HN  GLY A 828      34.320  39.210  75.590  1.00  0.00           H
ATOM   3915  CA  GLY A 828      34.940  37.230  75.220  1.00  0.00           C
ATOM   3916  HA1 GLY A 828      34.170  36.610  75.660  1.00  0.00           H
ATOM   3917  HA2 GLY A 828      35.970  36.880  75.230  1.00  0.00           H
ATOM   3918  C   GLY A 828      34.620  37.460  73.770  1.00  0.00           C
ATOM   3919  O   GLY A 828      34.080  38.480  73.390  1.00  0.00           O
ATOM   3920  N   TRP A 829      35.100  36.560  72.950  1.00  0.00           N
ATOM   3921  HN  TRP A 829      35.390  35.660  73.270  1.00  0.00           H
ATOM   3922  CA  TRP A 829      34.710  36.490  71.610  1.00  0.00           C
ATOM   3923  HA  TRP A 829      35.090  37.450  71.270  1.00  0.00           H
ATOM   3924  CB  TRP A 829      35.500  35.260  71.030  1.00  0.00           C
ATOM   3925  HB1 TRP A 829      35.370  35.360  69.930  1.00  0.00           H
ATOM   3926  HB2 TRP A 829      35.000  34.340  71.370  1.00  0.00           H
ATOM   3927  CG  TRP A 829      36.930  35.080  71.460  1.00  0.00           C
ATOM   3928  CD1 TRP A 829      37.410  33.890  71.910  1.00  0.00           C
ATOM   3929  HD1 TRP A 829      36.800  33.000  71.940  1.00  0.00           H
ATOM   3930  NE1 TRP A 829      38.840  33.980  72.120  1.00  0.00           N
ATOM   3931  HE1 TRP A 829      39.410  33.220  72.330  1.00  0.00           H
ATOM   3932  CE2 TRP A 829      39.200  35.340  72.010  1.00  0.00           C
ATOM   3933  CD2 TRP A 829      38.080  36.020  71.590  1.00  0.00           C
ATOM   3934  CE3 TRP A 829      38.240  37.410  71.330  1.00  0.00           C
ATOM   3935  HE3 TRP A 829      37.330  37.960  71.090  1.00  0.00           H
ATOM   3936  CZ3 TRP A 829      39.370  38.040  71.770  1.00  0.00           C
ATOM   3937  HZ3 TRP A 829      39.430  39.110  71.620  1.00  0.00           H
ATOM   3938  CZ2 TRP A 829      40.410  35.940  72.330  1.00  0.00           C
ATOM   3939  HZ2 TRP A 829      41.200  35.380  72.790  1.00  0.00           H
ATOM   3940  CH2 TRP A 829      40.500  37.350  72.260  1.00  0.00           C
ATOM   3941  HH2 TRP A 829      41.360  37.890  72.620  1.00  0.00           H
ATOM   3942  C   TRP A 829      33.190  36.320  71.450  1.00  0.00           C
ATOM   3943  O   TRP A 829      32.530  37.050  70.710  1.00  0.00           O
ATOM   3944  N   ILE A 830      32.620  35.320  72.190  1.00  0.00           N
ATOM   3945  HN  ILE A 830      33.220  34.810  72.810  1.00  0.00           H
ATOM   3946  CA  ILE A 830      31.150  35.160  72.120  1.00  0.00           C
ATOM   3947  HA  ILE A 830      30.760  35.200  71.120  1.00  0.00           H
ATOM   3948  CB  ILE A 830      30.770  33.710  72.720  1.00  0.00           C
ATOM   3949  HB  ILE A 830      31.120  33.690  73.770  1.00  0.00           H
ATOM   3950  CG2 ILE A 830      29.250  33.340  72.800  1.00  0.00           C
ATOM   3951 HG21 ILE A 830      28.730  34.000  73.520  1.00  0.00           H
ATOM   3952 HG22 ILE A 830      29.020  32.300  73.120  1.00  0.00           H
ATOM   3953 HG23 ILE A 830      28.930  33.520  71.750  1.00  0.00           H
ATOM   3954  CG1 ILE A 830      31.590  32.590  72.040  1.00  0.00           C
ATOM   3955 HG11 ILE A 830      31.540  31.800  72.800  1.00  0.00           H
ATOM   3956 HG12 ILE A 830      32.680  32.810  72.050  1.00  0.00           H
ATOM   3957  CD  ILE A 830      31.080  32.140  70.670  1.00  0.00           C
ATOM   3958  HD1 ILE A 830      31.560  31.230  70.260  1.00  0.00           H
ATOM   3959  HD2 ILE A 830      31.120  32.970  69.940  1.00  0.00           H
ATOM   3960  HD3 ILE A 830      30.000  31.880  70.680  1.00  0.00           H
ATOM   3961  C   ILE A 830      30.300  36.240  72.920  1.00  0.00           C
ATOM   3962  O   ILE A 830      29.160  36.580  72.600  1.00  0.00           O
ATOM   3963  N   ILE A 831      30.930  36.800  73.980  1.00  0.00           N
ATOM   3964  HN  ILE A 831      31.810  36.390  74.230  1.00  0.00           H
ATOM   3965  CA  ILE A 831      30.330  37.870  74.850  1.00  0.00           C
ATOM   3966  HA  ILE A 831      29.360  37.550  75.180  1.00  0.00           H
ATOM   3967  CB  ILE A 831      31.150  38.240  76.080  1.00  0.00           C
ATOM   3968  HB  ILE A 831      32.200  38.570  75.890  1.00  0.00           H
ATOM   3969  CG2 ILE A 831      30.440  39.360  76.940  1.00  0.00           C
ATOM   3970 HG21 ILE A 831      31.040  39.660  77.830  1.00  0.00           H
ATOM   3971 HG22 ILE A 831      29.420  38.980  77.150  1.00  0.00           H
ATOM   3972 HG23 ILE A 831      30.200  40.310  76.410  1.00  0.00           H
ATOM   3973  CG1 ILE A 831      31.250  36.900  77.030  1.00  0.00           C
ATOM   3974 HG11 ILE A 831      31.760  36.090  76.480  1.00  0.00           H
ATOM   3975 HG12 ILE A 831      30.180  36.620  77.100  1.00  0.00           H
ATOM   3976  CD  ILE A 831      31.870  37.170  78.380  1.00  0.00           C
ATOM   3977  HD1 ILE A 831      32.930  36.830  78.360  1.00  0.00           H
ATOM   3978  HD2 ILE A 831      31.330  36.600  79.170  1.00  0.00           H
ATOM   3979  HD3 ILE A 831      31.940  38.230  78.730  1.00  0.00           H
ATOM   3980  C   ILE A 831      30.010  39.170  74.130  1.00  0.00           C
ATOM   3981  O   ILE A 831      30.870  39.990  74.010  1.00  0.00           O
ATOM   3982  N   SER A 832      28.770  39.440  73.720  1.00  0.00           N
ATOM   3983  HN  SER A 832      28.070  38.740  73.830  1.00  0.00           H
ATOM   3984  CA  SER A 832      28.400  40.580  72.910  1.00  0.00           C
ATOM   3985  HA  SER A 832      29.210  41.220  72.600  1.00  0.00           H
ATOM   3986  CB  SER A 832      27.780  40.160  71.570  1.00  0.00           C
ATOM   3987  HB1 SER A 832      26.950  39.460  71.740  1.00  0.00           H
ATOM   3988  HB2 SER A 832      28.500  39.510  71.000  1.00  0.00           H
ATOM   3989  OG  SER A 832      27.270  41.200  70.760  1.00  0.00           O
ATOM   3990  HG1 SER A 832      28.070  41.550  70.350  1.00  0.00           H
ATOM   3991  C   SER A 832      27.340  41.280  73.700  1.00  0.00           C
ATOM   3992  O   SER A 832      26.230  40.720  73.940  1.00  0.00           O
ATOM   3993  N   PRO A 833      27.540  42.410  74.280  1.00  0.00           N
ATOM   3994  CD  PRO A 833      28.840  43.180  74.310  1.00  0.00           C
ATOM   3995  HD1 PRO A 833      28.930  43.670  73.320  1.00  0.00           H
ATOM   3996  HD2 PRO A 833      29.570  42.380  74.530  1.00  0.00           H
ATOM   3997  CA  PRO A 833      26.600  43.120  75.070  1.00  0.00           C
ATOM   3998  HA  PRO A 833      25.800  42.520  75.480  1.00  0.00           H
ATOM   3999  CB  PRO A 833      27.390  43.680  76.230  1.00  0.00           C
ATOM   4000  HB1 PRO A 833      27.550  42.780  76.860  1.00  0.00           H
ATOM   4001  HB2 PRO A 833      26.860  44.530  76.680  1.00  0.00           H
ATOM   4002  CG  PRO A 833      28.750  44.170  75.510  1.00  0.00           C
ATOM   4003  HG1 PRO A 833      28.730  45.260  75.280  1.00  0.00           H
ATOM   4004  HG2 PRO A 833      29.590  44.080  76.230  1.00  0.00           H
ATOM   4005  C   PRO A 833      25.820  44.140  74.380  1.00  0.00           C
ATOM   4006  O   PRO A 833      25.760  45.240  74.880  1.00  0.00           O
ATOM   4007  N   LEU A 834      25.100  43.880  73.270  1.00  0.00           N
ATOM   4008  HN  LEU A 834      25.190  43.000  72.800  1.00  0.00           H
ATOM   4009  CA  LEU A 834      24.310  44.870  72.550  1.00  0.00           C
ATOM   4010  HA  LEU A 834      24.950  45.730  72.450  1.00  0.00           H
ATOM   4011  CB  LEU A 834      23.920  44.350  71.170  1.00  0.00           C
ATOM   4012  HB1 LEU A 834      23.070  44.960  70.800  1.00  0.00           H
ATOM   4013  HB2 LEU A 834      23.460  43.350  71.090  1.00  0.00           H
ATOM   4014  CG  LEU A 834      25.040  44.430  70.110  1.00  0.00           C
ATOM   4015  HG  LEU A 834      25.830  43.700  70.380  1.00  0.00           H
ATOM   4016  CD1 LEU A 834      24.470  44.020  68.730  1.00  0.00           C
ATOM   4017 HD11 LEU A 834      25.280  43.990  67.970  1.00  0.00           H
ATOM   4018 HD12 LEU A 834      23.660  44.720  68.430  1.00  0.00           H
ATOM   4019 HD13 LEU A 834      24.060  43.000  68.810  1.00  0.00           H
ATOM   4020  CD2 LEU A 834      25.710  45.800  70.060  1.00  0.00           C
ATOM   4021 HD21 LEU A 834      26.390  45.920  70.940  1.00  0.00           H
ATOM   4022 HD22 LEU A 834      24.890  46.520  70.190  1.00  0.00           H
ATOM   4023 HD23 LEU A 834      26.300  45.900  69.120  1.00  0.00           H
ATOM   4024  C   LEU A 834      23.100  45.320  73.280  1.00  0.00           C
ATOM   4025  O   LEU A 834      22.620  46.450  73.060  1.00  0.00           O
ATOM   4026  N   GLY A 835      22.660  44.580  74.330  1.00  0.00           N
ATOM   4027  HN  GLY A 835      23.110  43.700  74.480  1.00  0.00           H
ATOM   4028  CA  GLY A 835      21.480  44.910  75.160  1.00  0.00           C
ATOM   4029  HA1 GLY A 835      21.340  44.040  75.790  1.00  0.00           H
ATOM   4030  HA2 GLY A 835      20.700  45.140  74.440  1.00  0.00           H
ATOM   4031  C   GLY A 835      21.660  46.080  76.110  1.00  0.00           C
ATOM   4032  O   GLY A 835      20.670  46.660  76.480  1.00  0.00           O
ATOM   4033  N   ASP A 836      22.910  46.440  76.490  1.00  0.00           N
ATOM   4034  HN  ASP A 836      23.670  45.960  76.070  1.00  0.00           H
ATOM   4035  CA  ASP A 836      23.310  47.520  77.410  1.00  0.00           C
ATOM   4036  HA  ASP A 836      22.530  47.630  78.150  1.00  0.00           H
ATOM   4037  CB  ASP A 836      24.650  47.020  77.940  1.00  0.00           C
ATOM   4038  HB1 ASP A 836      25.230  47.850  78.410  1.00  0.00           H
ATOM   4039  HB2 ASP A 836      25.250  46.610  77.100  1.00  0.00           H
ATOM   4040  CG  ASP A 836      24.350  45.920  78.950  1.00  0.00           C
ATOM   4041  OD1 ASP A 836      23.170  45.930  79.510  1.00  0.00           O
ATOM   4042  OD2 ASP A 836      25.280  45.210  79.350  1.00  0.00           O
ATOM   4043  C   ASP A 836      23.440  48.930  76.760  1.00  0.00           C
ATOM   4044  O   ASP A 836      23.510  49.940  77.450  1.00  0.00           O
ATOM   4045  N   ASN A 837      23.280  48.960  75.460  1.00  0.00           N
ATOM   4046  HN  ASN A 837      23.220  48.180  74.840  1.00  0.00           H
ATOM   4047  CA  ASN A 837      23.040  50.190  74.850  1.00  0.00           C
ATOM   4048  HA  ASN A 837      23.910  50.800  75.070  1.00  0.00           H
ATOM   4049  CB  ASN A 837      22.920  49.950  73.360  1.00  0.00           C
ATOM   4050  HB1 ASN A 837      22.420  50.790  72.840  1.00  0.00           H
ATOM   4051  HB2 ASN A 837      22.290  49.030  73.360  1.00  0.00           H
ATOM   4052  CG  ASN A 837      24.250  49.700  72.760  1.00  0.00           C
ATOM   4053  OD1 ASN A 837      25.220  50.320  73.120  1.00  0.00           O
ATOM   4054  ND2 ASN A 837      24.330  48.580  71.910  1.00  0.00           N
ATOM   4055 HD21 ASN A 837      25.250  48.410  71.560  1.00  0.00           H
ATOM   4056 HD22 ASN A 837      23.510  48.050  71.710  1.00  0.00           H
ATOM   4057  C   ASN A 837      21.760  50.900  75.400  1.00  0.00           C
ATOM   4058  O   ASN A 837      20.760  50.160  75.600  1.00  0.00           O
ATOM   4059  N   PRO A 838      21.700  52.180  75.730  1.00  0.00           N
ATOM   4060  CD  PRO A 838      22.740  52.910  76.360  1.00  0.00           C
ATOM   4061  HD1 PRO A 838      23.330  53.400  75.560  1.00  0.00           H
ATOM   4062  HD2 PRO A 838      23.400  52.320  77.020  1.00  0.00           H
ATOM   4063  CA  PRO A 838      20.400  52.950  75.670  1.00  0.00           C
ATOM   4064  HA  PRO A 838      19.700  52.410  76.290  1.00  0.00           H
ATOM   4065  CB  PRO A 838      20.750  54.310  76.200  1.00  0.00           C
ATOM   4066  HB1 PRO A 838      19.830  54.620  76.740  1.00  0.00           H
ATOM   4067  HB2 PRO A 838      21.000  55.060  75.430  1.00  0.00           H
ATOM   4068  CG  PRO A 838      21.990  54.040  77.100  1.00  0.00           C
ATOM   4069  HG1 PRO A 838      22.700  54.910  77.100  1.00  0.00           H
ATOM   4070  HG2 PRO A 838      21.740  53.840  78.160  1.00  0.00           H
ATOM   4071  C   PRO A 838      19.840  53.130  74.370  1.00  0.00           C
ATOM   4072  O   PRO A 838      20.550  53.360  73.420  1.00  0.00           O
ATOM   4073  N   TRP A 839      18.490  53.020  74.310  1.00  0.00           N
ATOM   4074  HN  TRP A 839      18.070  52.610  75.120  1.00  0.00           H
ATOM   4075  CA  TRP A 839      17.520  53.150  73.180  1.00  0.00           C
ATOM   4076  HA  TRP A 839      17.650  52.270  72.560  1.00  0.00           H
ATOM   4077  CB  TRP A 839      16.060  53.230  73.580  1.00  0.00           C
ATOM   4078  HB1 TRP A 839      15.810  52.440  74.330  1.00  0.00           H
ATOM   4079  HB2 TRP A 839      15.390  53.070  72.700  1.00  0.00           H
ATOM   4080  CG  TRP A 839      15.560  54.520  74.150  1.00  0.00           C
ATOM   4081  CD1 TRP A 839      14.660  55.450  73.560  1.00  0.00           C
ATOM   4082  HD1 TRP A 839      14.310  55.420  72.550  1.00  0.00           H
ATOM   4083  NE1 TRP A 839      14.540  56.590  74.420  1.00  0.00           N
ATOM   4084  HE1 TRP A 839      13.810  57.240  74.390  1.00  0.00           H
ATOM   4085  CE2 TRP A 839      15.170  56.360  75.570  1.00  0.00           C
ATOM   4086  CD2 TRP A 839      15.810  55.090  75.480  1.00  0.00           C
ATOM   4087  CE3 TRP A 839      16.510  54.650  76.550  1.00  0.00           C
ATOM   4088  HE3 TRP A 839      16.850  53.620  76.520  1.00  0.00           H
ATOM   4089  CZ3 TRP A 839      16.660  55.460  77.640  1.00  0.00           C
ATOM   4090  HZ3 TRP A 839      17.160  55.080  78.520  1.00  0.00           H
ATOM   4091  CZ2 TRP A 839      15.280  57.240  76.680  1.00  0.00           C
ATOM   4092  HZ2 TRP A 839      14.880  58.230  76.550  1.00  0.00           H
ATOM   4093  CH2 TRP A 839      16.040  56.720  77.720  1.00  0.00           C
ATOM   4094  HH2 TRP A 839      16.190  57.280  78.630  1.00  0.00           H
ATOM   4095  C   TRP A 839      17.860  54.180  72.140  1.00  0.00           C
ATOM   4096  O   TRP A 839      17.790  53.890  70.920  1.00  0.00           O
ATOM   4097  N   TRP A 840      18.160  55.420  72.600  1.00  0.00           N
ATOM   4098  HN  TRP A 840      18.060  55.540  73.580  1.00  0.00           H
ATOM   4099  CA  TRP A 840      18.400  56.630  71.780  1.00  0.00           C
ATOM   4100  HA  TRP A 840      17.640  56.670  71.010  1.00  0.00           H
ATOM   4101  CB  TRP A 840      18.260  57.950  72.550  1.00  0.00           C
ATOM   4102  HB1 TRP A 840      17.210  58.080  72.890  1.00  0.00           H
ATOM   4103  HB2 TRP A 840      18.460  58.820  71.890  1.00  0.00           H
ATOM   4104  CG  TRP A 840      19.120  58.060  73.790  1.00  0.00           C
ATOM   4105  CD1 TRP A 840      18.730  57.730  75.010  1.00  0.00           C
ATOM   4106  HD1 TRP A 840      17.720  57.510  75.310  1.00  0.00           H
ATOM   4107  NE1 TRP A 840      19.830  57.610  75.820  1.00  0.00           N
ATOM   4108  HE1 TRP A 840      19.870  57.420  76.790  1.00  0.00           H
ATOM   4109  CE2 TRP A 840      20.960  58.090  75.210  1.00  0.00           C
ATOM   4110  CD2 TRP A 840      20.470  58.380  73.930  1.00  0.00           C
ATOM   4111  CE3 TRP A 840      21.390  59.020  73.070  1.00  0.00           C
ATOM   4112  HE3 TRP A 840      21.190  59.330  72.060  1.00  0.00           H
ATOM   4113  CZ3 TRP A 840      22.720  59.350  73.510  1.00  0.00           C
ATOM   4114  HZ3 TRP A 840      23.320  59.870  72.790  1.00  0.00           H
ATOM   4115  CZ2 TRP A 840      22.240  58.210  75.610  1.00  0.00           C
ATOM   4116  HZ2 TRP A 840      22.570  58.060  76.630  1.00  0.00           H
ATOM   4117  CH2 TRP A 840      23.100  58.910  74.750  1.00  0.00           C
ATOM   4118  HH2 TRP A 840      24.120  59.170  75.050  1.00  0.00           H
ATOM   4119  C   TRP A 840      19.750  56.640  71.100  1.00  0.00           C
ATOM   4120  O   TRP A 840      19.870  57.210  69.980  1.00  0.00           O
ATOM   4121  N   THR A 841      20.710  55.840  71.630  1.00  0.00           N
ATOM   4122  HN  THR A 841      20.530  55.310  72.450  1.00  0.00           H
ATOM   4123  CA  THR A 841      22.110  55.710  71.190  1.00  0.00           C
ATOM   4124  HA  THR A 841      22.490  56.720  71.160  1.00  0.00           H
ATOM   4125  CB  THR A 841      23.080  54.960  72.120  1.00  0.00           C
ATOM   4126  HB  THR A 841      24.090  55.130  71.690  1.00  0.00           H
ATOM   4127  OG1 THR A 841      22.790  53.550  72.200  1.00  0.00           O
ATOM   4128  HG1 THR A 841      21.970  53.540  72.700  1.00  0.00           H
ATOM   4129  CG2 THR A 841      23.170  55.570  73.490  1.00  0.00           C
ATOM   4130 HG21 THR A 841      22.160  55.560  73.950  1.00  0.00           H
ATOM   4131 HG22 THR A 841      23.560  56.610  73.370  1.00  0.00           H
ATOM   4132 HG23 THR A 841      23.870  55.100  74.210  1.00  0.00           H
ATOM   4133  C   THR A 841      22.300  55.170  69.770  1.00  0.00           C
ATOM   4134  O   THR A 841      23.100  55.700  69.030  1.00  0.00           O
ATOM   4135  N   LEU A 842      21.520  54.140  69.410  1.00  0.00           N
ATOM   4136  HN  LEU A 842      20.890  53.750  70.070  1.00  0.00           H
ATOM   4137  CA  LEU A 842      21.430  53.490  68.090  1.00  0.00           C
ATOM   4138  HA  LEU A 842      22.410  53.100  67.850  1.00  0.00           H
ATOM   4139  CB  LEU A 842      20.400  52.330  68.210  1.00  0.00           C
ATOM   4140  HB1 LEU A 842      19.390  52.700  68.490  1.00  0.00           H
ATOM   4141  HB2 LEU A 842      20.750  51.600  68.970  1.00  0.00           H
ATOM   4142  CG  LEU A 842      20.070  51.660  66.850  1.00  0.00           C
ATOM   4143  HG  LEU A 842      19.990  52.430  66.070  1.00  0.00           H
ATOM   4144  CD1 LEU A 842      21.300  50.750  66.410  1.00  0.00           C
ATOM   4145 HD11 LEU A 842      21.400  50.030  67.250  1.00  0.00           H
ATOM   4146 HD12 LEU A 842      22.290  51.260  66.390  1.00  0.00           H
ATOM   4147 HD13 LEU A 842      21.030  50.200  65.480  1.00  0.00           H
ATOM   4148  CD2 LEU A 842      18.740  50.880  66.870  1.00  0.00           C
ATOM   4149 HD21 LEU A 842      17.830  51.520  66.940  1.00  0.00           H
ATOM   4150 HD22 LEU A 842      18.670  50.170  67.720  1.00  0.00           H
ATOM   4151 HD23 LEU A 842      18.600  50.280  65.930  1.00  0.00           H
ATOM   4152  C   LEU A 842      21.210  54.470  67.010  1.00  0.00           C
ATOM   4153  O   LEU A 842      21.950  54.530  65.960  1.00  0.00           O
ATOM   4154  N   LEU A 843      20.210  55.330  67.150  1.00  0.00           N
ATOM   4155  HN  LEU A 843      19.770  55.310  68.040  1.00  0.00           H
ATOM   4156  CA  LEU A 843      19.720  56.290  66.180  1.00  0.00           C
ATOM   4157  HA  LEU A 843      19.490  55.800  65.230  1.00  0.00           H
ATOM   4158  CB  LEU A 843      18.410  56.970  66.840  1.00  0.00           C
ATOM   4159  HB1 LEU A 843      17.940  57.680  66.120  1.00  0.00           H
ATOM   4160  HB2 LEU A 843      18.700  57.440  67.800  1.00  0.00           H
ATOM   4161  CG  LEU A 843      17.250  55.990  67.180  1.00  0.00           C
ATOM   4162  HG  LEU A 843      17.610  55.290  67.970  1.00  0.00           H
ATOM   4163  CD1 LEU A 843      16.060  56.680  67.940  1.00  0.00           C
ATOM   4164 HD11 LEU A 843      15.700  57.490  67.270  1.00  0.00           H
ATOM   4165 HD12 LEU A 843      16.280  57.170  68.910  1.00  0.00           H
ATOM   4166 HD13 LEU A 843      15.260  55.920  68.030  1.00  0.00           H
ATOM   4167  CD2 LEU A 843      16.740  55.150  66.000  1.00  0.00           C
ATOM   4168 HD21 LEU A 843      17.590  54.490  65.710  1.00  0.00           H
ATOM   4169 HD22 LEU A 843      16.390  55.870  65.230  1.00  0.00           H
ATOM   4170 HD23 LEU A 843      15.880  54.530  66.330  1.00  0.00           H
ATOM   4171  C   LEU A 843      20.750  57.420  65.920  1.00  0.00           C
ATOM   4172  O   LEU A 843      21.050  57.840  64.770  1.00  0.00           O
ATOM   4173  N   ILE A 844      21.490  57.860  66.950  1.00  0.00           N
ATOM   4174  HN  ILE A 844      21.330  57.510  67.880  1.00  0.00           H
ATOM   4175  CA  ILE A 844      22.450  58.960  66.760  1.00  0.00           C
ATOM   4176  HA  ILE A 844      22.340  59.560  65.870  1.00  0.00           H
ATOM   4177  CB  ILE A 844      22.400  59.820  68.030  1.00  0.00           C
ATOM   4178  HB  ILE A 844      21.360  60.180  68.180  1.00  0.00           H
ATOM   4179  CG2 ILE A 844      22.810  59.050  69.240  1.00  0.00           C
ATOM   4180 HG21 ILE A 844      22.750  59.770  70.070  1.00  0.00           H
ATOM   4181 HG22 ILE A 844      23.830  58.610  69.130  1.00  0.00           H
ATOM   4182 HG23 ILE A 844      22.050  58.240  69.400  1.00  0.00           H
ATOM   4183  CG1 ILE A 844      23.280  61.150  67.920  1.00  0.00           C
ATOM   4184 HG11 ILE A 844      24.270  60.900  67.510  1.00  0.00           H
ATOM   4185 HG12 ILE A 844      23.440  61.590  68.930  1.00  0.00           H
ATOM   4186  CD  ILE A 844      22.500  62.190  67.000  1.00  0.00           C
ATOM   4187  HD1 ILE A 844      22.180  61.670  66.080  1.00  0.00           H
ATOM   4188  HD2 ILE A 844      23.190  62.990  66.650  1.00  0.00           H
ATOM   4189  HD3 ILE A 844      21.640  62.600  67.580  1.00  0.00           H
ATOM   4190  C   ILE A 844      23.850  58.440  66.490  1.00  0.00           C
ATOM   4191  O   ILE A 844      24.700  59.140  65.960  1.00  0.00           O
ATOM   4192  N   ALA A 845      24.140  57.150  66.750  1.00  0.00           N
ATOM   4193  HN  ALA A 845      23.660  56.410  67.210  1.00  0.00           H
ATOM   4194  CA  ALA A 845      25.400  56.570  66.300  1.00  0.00           C
ATOM   4195  HA  ALA A 845      26.180  57.310  66.420  1.00  0.00           H
ATOM   4196  CB  ALA A 845      25.740  55.270  67.160  1.00  0.00           C
ATOM   4197  HB1 ALA A 845      25.140  54.370  66.880  1.00  0.00           H
ATOM   4198  HB2 ALA A 845      25.600  55.500  68.230  1.00  0.00           H
ATOM   4199  HB3 ALA A 845      26.800  55.010  66.920  1.00  0.00           H
ATOM   4200  C   ALA A 845      25.450  56.100  64.810  1.00  0.00           C
ATOM   4201  O   ALA A 845      26.490  55.800  64.290  1.00  0.00           O
ATOM   4202  N   ALA A 846      24.330  56.240  64.030  1.00  0.00           N
ATOM   4203  HN  ALA A 846      23.420  56.360  64.440  1.00  0.00           H
ATOM   4204  CA  ALA A 846      24.400  56.220  62.530  1.00  0.00           C
ATOM   4205  HA  ALA A 846      24.980  55.350  62.290  1.00  0.00           H
ATOM   4206  CB  ALA A 846      22.980  56.110  61.920  1.00  0.00           C
ATOM   4207  HB1 ALA A 846      22.490  55.140  62.150  1.00  0.00           H
ATOM   4208  HB2 ALA A 846      23.040  56.170  60.810  1.00  0.00           H
ATOM   4209  HB3 ALA A 846      22.390  56.920  62.390  1.00  0.00           H
ATOM   4210  C   ALA A 846      25.250  57.310  61.890  1.00  0.00           C
ATOM   4211  O   ALA A 846      25.880  57.060  60.870  1.00  0.00           O
ATOM   4212  N   ILE A 847      25.260  58.550  62.430  1.00  0.00           N
ATOM   4213  HN  ILE A 847      24.760  58.710  63.270  1.00  0.00           H
ATOM   4214  CA  ILE A 847      26.030  59.650  62.000  1.00  0.00           C
ATOM   4215  HA  ILE A 847      25.800  59.890  60.970  1.00  0.00           H
ATOM   4216  CB  ILE A 847      25.560  60.870  62.820  1.00  0.00           C
ATOM   4217  HB  ILE A 847      25.430  60.640  63.900  1.00  0.00           H
ATOM   4218  CG2 ILE A 847      26.600  62.000  62.790  1.00  0.00           C
ATOM   4219 HG21 ILE A 847      26.290  62.970  63.240  1.00  0.00           H
ATOM   4220 HG22 ILE A 847      26.770  62.190  61.710  1.00  0.00           H
ATOM   4221 HG23 ILE A 847      27.540  61.660  63.270  1.00  0.00           H
ATOM   4222  CG1 ILE A 847      24.170  61.450  62.400  1.00  0.00           C
ATOM   4223 HG11 ILE A 847      23.900  61.120  61.380  1.00  0.00           H
ATOM   4224 HG12 ILE A 847      24.280  62.540  62.230  1.00  0.00           H
ATOM   4225  CD  ILE A 847      23.060  61.080  63.400  1.00  0.00           C
ATOM   4226  HD1 ILE A 847      23.170  61.690  64.340  1.00  0.00           H
ATOM   4227  HD2 ILE A 847      23.120  60.030  63.750  1.00  0.00           H
ATOM   4228  HD3 ILE A 847      22.080  61.250  62.910  1.00  0.00           H
ATOM   4229  C   ILE A 847      27.510  59.400  62.090  1.00  0.00           C
ATOM   4230  O   ILE A 847      28.200  59.690  61.080  1.00  0.00           O
ATOM   4231  N   PRO A 848      28.080  58.840  63.190  1.00  0.00           N
ATOM   4232  CD  PRO A 848      27.670  59.000  64.630  1.00  0.00           C
ATOM   4233  HD1 PRO A 848      26.650  58.580  64.770  1.00  0.00           H
ATOM   4234  HD2 PRO A 848      27.710  60.070  64.930  1.00  0.00           H
ATOM   4235  CA  PRO A 848      29.460  58.510  63.170  1.00  0.00           C
ATOM   4236  HA  PRO A 848      29.980  59.230  62.560  1.00  0.00           H
ATOM   4237  CB  PRO A 848      29.900  58.480  64.670  1.00  0.00           C
ATOM   4238  HB1 PRO A 848      30.290  59.460  65.010  1.00  0.00           H
ATOM   4239  HB2 PRO A 848      30.740  57.810  64.910  1.00  0.00           H
ATOM   4240  CG  PRO A 848      28.670  58.170  65.480  1.00  0.00           C
ATOM   4241  HG1 PRO A 848      28.340  57.120  65.350  1.00  0.00           H
ATOM   4242  HG2 PRO A 848      28.620  58.450  66.560  1.00  0.00           H
ATOM   4243  C   PRO A 848      29.810  57.250  62.420  1.00  0.00           C
ATOM   4244  O   PRO A 848      30.930  57.140  61.940  1.00  0.00           O
ATOM   4245  N   ALA A 849      28.880  56.330  62.350  1.00  0.00           N
ATOM   4246  HN  ALA A 849      28.100  56.350  62.980  1.00  0.00           H
ATOM   4247  CA  ALA A 849      28.960  55.190  61.400  1.00  0.00           C
ATOM   4248  HA  ALA A 849      29.930  54.750  61.550  1.00  0.00           H
ATOM   4249  CB  ALA A 849      27.830  54.190  61.620  1.00  0.00           C
ATOM   4250  HB1 ALA A 849      28.110  53.360  60.950  1.00  0.00           H
ATOM   4251  HB2 ALA A 849      26.870  54.650  61.280  1.00  0.00           H
ATOM   4252  HB3 ALA A 849      27.780  53.850  62.670  1.00  0.00           H
ATOM   4253  C   ALA A 849      29.090  55.570  59.940  1.00  0.00           C
ATOM   4254  O   ALA A 849      29.840  54.960  59.150  1.00  0.00           O
ATOM   4255  N   LEU A 850      28.270  56.600  59.510  1.00  0.00           N
ATOM   4256  HN  LEU A 850      27.570  57.000  60.100  1.00  0.00           H
ATOM   4257  CA  LEU A 850      28.350  57.120  58.130  1.00  0.00           C
ATOM   4258  HA  LEU A 850      28.390  56.290  57.440  1.00  0.00           H
ATOM   4259  CB  LEU A 850      27.150  58.040  57.840  1.00  0.00           C
ATOM   4260  HB1 LEU A 850      27.250  58.930  58.490  1.00  0.00           H
ATOM   4261  HB2 LEU A 850      26.280  57.390  58.100  1.00  0.00           H
ATOM   4262  CG  LEU A 850      27.040  58.560  56.450  1.00  0.00           C
ATOM   4263  HG  LEU A 850      27.850  59.290  56.230  1.00  0.00           H
ATOM   4264  CD1 LEU A 850      27.050  57.410  55.440  1.00  0.00           C
ATOM   4265 HD11 LEU A 850      28.050  56.920  55.420  1.00  0.00           H
ATOM   4266 HD12 LEU A 850      27.000  57.750  54.390  1.00  0.00           H
ATOM   4267 HD13 LEU A 850      26.190  56.750  55.680  1.00  0.00           H
ATOM   4268  CD2 LEU A 850      25.690  59.290  56.330  1.00  0.00           C
ATOM   4269 HD21 LEU A 850      25.740  60.010  55.490  1.00  0.00           H
ATOM   4270 HD22 LEU A 850      25.500  59.960  57.180  1.00  0.00           H
ATOM   4271 HD23 LEU A 850      24.820  58.620  56.190  1.00  0.00           H
ATOM   4272  C   LEU A 850      29.630  57.920  57.830  1.00  0.00           C
ATOM   4273  O   LEU A 850      30.160  57.920  56.770  1.00  0.00           O
ATOM   4274  N   LEU A 851      30.110  58.580  58.870  1.00  0.00           N
ATOM   4275  HN  LEU A 851      29.640  58.590  59.740  1.00  0.00           H
ATOM   4276  CA  LEU A 851      31.480  59.190  58.900  1.00  0.00           C
ATOM   4277  HA  LEU A 851      31.430  59.790  58.000  1.00  0.00           H
ATOM   4278  CB  LEU A 851      31.700  60.260  60.110  1.00  0.00           C
ATOM   4279  HB1 LEU A 851      31.550  59.570  60.950  1.00  0.00           H
ATOM   4280  HB2 LEU A 851      30.760  60.850  60.100  1.00  0.00           H
ATOM   4281  CG  LEU A 851      33.000  60.950  59.950  1.00  0.00           C
ATOM   4282  HG  LEU A 851      33.810  60.230  60.120  1.00  0.00           H
ATOM   4283  CD1 LEU A 851      33.120  61.640  58.620  1.00  0.00           C
ATOM   4284 HD11 LEU A 851      33.920  62.410  58.530  1.00  0.00           H
ATOM   4285 HD12 LEU A 851      32.240  62.280  58.440  1.00  0.00           H
ATOM   4286 HD13 LEU A 851      33.210  60.950  57.750  1.00  0.00           H
ATOM   4287  CD2 LEU A 851      33.170  61.870  61.180  1.00  0.00           C
ATOM   4288 HD21 LEU A 851      32.840  61.320  62.080  1.00  0.00           H
ATOM   4289 HD22 LEU A 851      32.520  62.750  60.970  1.00  0.00           H
ATOM   4290 HD23 LEU A 851      34.230  62.220  61.240  1.00  0.00           H
ATOM   4291  C   LEU A 851      32.580  58.200  58.700  1.00  0.00           C
ATOM   4292  O   LEU A 851      33.330  58.290  57.720  1.00  0.00           O
ATOM   4293  N   CYS A 852      32.680  57.060  59.510  1.00  0.00           N
ATOM   4294  HN  CYS A 852      32.100  57.090  60.320  1.00  0.00           H
ATOM   4295  CA  CYS A 852      33.570  56.050  59.320  1.00  0.00           C
ATOM   4296  HA  CYS A 852      34.540  56.390  59.620  1.00  0.00           H
ATOM   4297  CB  CYS A 852      33.220  54.850  60.250  1.00  0.00           C
ATOM   4298  HB1 CYS A 852      33.870  53.990  59.970  1.00  0.00           H
ATOM   4299  HB2 CYS A 852      32.180  54.490  60.150  1.00  0.00           H
ATOM   4300  SG  CYS A 852      33.570  55.290  62.020  1.00  0.00           S
ATOM   4301  HG1 CYS A 852      33.010  56.490  62.070  1.00  0.00           H
ATOM   4302  C   CYS A 852      33.530  55.390  57.960  1.00  0.00           C
ATOM   4303  O   CYS A 852      34.500  54.930  57.350  1.00  0.00           O
ATOM   4304  N   THR A 853      32.290  55.210  57.370  1.00  0.00           N
ATOM   4305  HN  THR A 853      31.470  55.480  57.880  1.00  0.00           H
ATOM   4306  CA  THR A 853      31.970  54.560  56.070  1.00  0.00           C
ATOM   4307  HA  THR A 853      32.310  53.550  56.160  1.00  0.00           H
ATOM   4308  CB  THR A 853      30.470  54.520  55.810  1.00  0.00           C
ATOM   4309  HB  THR A 853      30.020  55.540  55.840  1.00  0.00           H
ATOM   4310  OG1 THR A 853      29.850  53.690  56.800  1.00  0.00           O
ATOM   4311  HG1 THR A 853      29.730  54.120  57.640  1.00  0.00           H
ATOM   4312  CG2 THR A 853      30.160  53.780  54.500  1.00  0.00           C
ATOM   4313 HG21 THR A 853      30.250  54.480  53.640  1.00  0.00           H
ATOM   4314 HG22 THR A 853      29.140  53.370  54.540  1.00  0.00           H
ATOM   4315 HG23 THR A 853      30.840  52.930  54.320  1.00  0.00           H
ATOM   4316  C   THR A 853      32.650  55.360  54.910  1.00  0.00           C
ATOM   4317  O   THR A 853      33.400  54.730  54.120  1.00  0.00           O
ATOM   4318  N   ILE A 854      32.640  56.740  54.950  1.00  0.00           N
ATOM   4319  HN  ILE A 854      32.140  57.200  55.680  1.00  0.00           H
ATOM   4320  CA  ILE A 854      33.330  57.510  53.880  1.00  0.00           C
ATOM   4321  HA  ILE A 854      33.140  57.040  52.920  1.00  0.00           H
ATOM   4322  CB  ILE A 854      32.870  58.910  53.760  1.00  0.00           C
ATOM   4323  HB  ILE A 854      33.070  59.380  54.740  1.00  0.00           H
ATOM   4324  CG2 ILE A 854      33.520  59.700  52.570  1.00  0.00           C
ATOM   4325 HG21 ILE A 854      32.940  60.600  52.310  1.00  0.00           H
ATOM   4326 HG22 ILE A 854      33.310  59.070  51.680  1.00  0.00           H
ATOM   4327 HG23 ILE A 854      34.570  59.900  52.830  1.00  0.00           H
ATOM   4328  CG1 ILE A 854      31.300  59.010  53.820  1.00  0.00           C
ATOM   4329 HG11 ILE A 854      30.800  58.100  54.190  1.00  0.00           H
ATOM   4330 HG12 ILE A 854      30.880  59.030  52.790  1.00  0.00           H
ATOM   4331  CD  ILE A 854      30.860  60.250  54.580  1.00  0.00           C
ATOM   4332  HD1 ILE A 854      31.350  61.140  54.150  1.00  0.00           H
ATOM   4333  HD2 ILE A 854      30.990  60.230  55.690  1.00  0.00           H
ATOM   4334  HD3 ILE A 854      29.790  60.490  54.470  1.00  0.00           H
ATOM   4335  C   ILE A 854      34.850  57.420  53.980  1.00  0.00           C
ATOM   4336  O   ILE A 854      35.620  57.410  53.030  1.00  0.00           O
ATOM   4337  N   LEU A 855      35.330  57.560  55.220  1.00  0.00           N
ATOM   4338  HN  LEU A 855      34.810  57.710  56.050  1.00  0.00           H
ATOM   4339  CA  LEU A 855      36.740  57.600  55.500  1.00  0.00           C
ATOM   4340  HA  LEU A 855      37.130  58.350  54.820  1.00  0.00           H
ATOM   4341  CB  LEU A 855      37.060  58.100  56.860  1.00  0.00           C
ATOM   4342  HB1 LEU A 855      38.160  58.050  57.030  1.00  0.00           H
ATOM   4343  HB2 LEU A 855      36.650  57.440  57.660  1.00  0.00           H
ATOM   4344  CG  LEU A 855      36.650  59.570  57.150  1.00  0.00           C
ATOM   4345  HG  LEU A 855      35.590  59.760  56.870  1.00  0.00           H
ATOM   4346  CD1 LEU A 855      36.630  59.880  58.590  1.00  0.00           C
ATOM   4347 HD11 LEU A 855      36.160  60.880  58.700  1.00  0.00           H
ATOM   4348 HD12 LEU A 855      37.630  59.860  59.080  1.00  0.00           H
ATOM   4349 HD13 LEU A 855      36.040  59.150  59.180  1.00  0.00           H
ATOM   4350  CD2 LEU A 855      37.530  60.580  56.460  1.00  0.00           C
ATOM   4351 HD21 LEU A 855      37.530  60.380  55.360  1.00  0.00           H
ATOM   4352 HD22 LEU A 855      38.560  60.650  56.870  1.00  0.00           H
ATOM   4353 HD23 LEU A 855      37.180  61.620  56.670  1.00  0.00           H
ATOM   4354  C   LEU A 855      37.440  56.280  55.200  1.00  0.00           C
ATOM   4355  O   LEU A 855      38.540  56.230  54.650  1.00  0.00           O
ATOM   4356  N   ILE A 856      36.810  55.140  55.600  1.00  0.00           N
ATOM   4357  HN  ILE A 856      35.940  55.120  56.100  1.00  0.00           H
ATOM   4358  CA  ILE A 856      37.290  53.810  55.260  1.00  0.00           C
ATOM   4359  HA  ILE A 856      38.340  53.730  55.460  1.00  0.00           H
ATOM   4360  CB  ILE A 856      36.640  52.650  56.030  1.00  0.00           C
ATOM   4361  HB  ILE A 856      35.600  52.480  55.680  1.00  0.00           H
ATOM   4362  CG2 ILE A 856      37.400  51.390  55.650  1.00  0.00           C
ATOM   4363 HG21 ILE A 856      38.450  51.610  55.910  1.00  0.00           H
ATOM   4364 HG22 ILE A 856      37.340  51.160  54.560  1.00  0.00           H
ATOM   4365 HG23 ILE A 856      37.110  50.500  56.240  1.00  0.00           H
ATOM   4366  CG1 ILE A 856      36.630  52.850  57.560  1.00  0.00           C
ATOM   4367 HG11 ILE A 856      36.530  53.950  57.700  1.00  0.00           H
ATOM   4368 HG12 ILE A 856      37.640  52.500  57.860  1.00  0.00           H
ATOM   4369  CD  ILE A 856      35.600  52.020  58.370  1.00  0.00           C
ATOM   4370  HD1 ILE A 856      35.900  52.050  59.430  1.00  0.00           H
ATOM   4371  HD2 ILE A 856      35.740  50.930  58.170  1.00  0.00           H
ATOM   4372  HD3 ILE A 856      34.570  52.400  58.240  1.00  0.00           H
ATOM   4373  C   ILE A 856      37.230  53.640  53.790  1.00  0.00           C
ATOM   4374  O   ILE A 856      38.130  53.030  53.260  1.00  0.00           O
ATOM   4375  N   PHE A 857      36.060  53.970  53.150  1.00  0.00           N
ATOM   4376  HN  PHE A 857      35.270  54.220  53.690  1.00  0.00           H
ATOM   4377  CA  PHE A 857      35.860  53.840  51.730  1.00  0.00           C
ATOM   4378  HA  PHE A 857      35.910  52.810  51.410  1.00  0.00           H
ATOM   4379  CB  PHE A 857      34.390  54.360  51.340  1.00  0.00           C
ATOM   4380  HB1 PHE A 857      34.340  55.310  51.920  1.00  0.00           H
ATOM   4381  HB2 PHE A 857      33.720  53.580  51.770  1.00  0.00           H
ATOM   4382  CG  PHE A 857      34.090  54.570  49.870  1.00  0.00           C
ATOM   4383  CD1 PHE A 857      34.100  53.480  48.970  1.00  0.00           C
ATOM   4384  HD1 PHE A 857      34.470  52.520  49.300  1.00  0.00           H
ATOM   4385  CE1 PHE A 857      33.600  53.610  47.690  1.00  0.00           C
ATOM   4386  HE1 PHE A 857      33.640  52.750  47.040  1.00  0.00           H
ATOM   4387  CZ  PHE A 857      33.270  54.880  47.180  1.00  0.00           C
ATOM   4388  HZ  PHE A 857      33.060  55.040  46.130  1.00  0.00           H
ATOM   4389  CD2 PHE A 857      33.650  55.880  49.410  1.00  0.00           C
ATOM   4390  HD2 PHE A 857      33.480  56.700  50.100  1.00  0.00           H
ATOM   4391  CE2 PHE A 857      33.330  56.020  48.060  1.00  0.00           C
ATOM   4392  HE2 PHE A 857      33.040  57.010  47.730  1.00  0.00           H
ATOM   4393  C   PHE A 857      36.930  54.640  50.890  1.00  0.00           C
ATOM   4394  O   PHE A 857      37.560  54.100  50.010  1.00  0.00           O
ATOM   4395  N   MET A 858      37.190  55.970  51.110  1.00  0.00           N
ATOM   4396  HN  MET A 858      36.640  56.500  51.770  1.00  0.00           H
ATOM   4397  CA  MET A 858      38.250  56.720  50.410  1.00  0.00           C
ATOM   4398  HA  MET A 858      37.960  56.600  49.370  1.00  0.00           H
ATOM   4399  CB  MET A 858      38.020  58.230  50.780  1.00  0.00           C
ATOM   4400  HB1 MET A 858      38.800  58.880  50.330  1.00  0.00           H
ATOM   4401  HB2 MET A 858      38.090  58.380  51.880  1.00  0.00           H
ATOM   4402  CG  MET A 858      36.630  58.660  50.230  1.00  0.00           C
ATOM   4403  HG1 MET A 858      35.870  58.180  50.870  1.00  0.00           H
ATOM   4404  HG2 MET A 858      36.520  58.180  49.230  1.00  0.00           H
ATOM   4405  SD  MET A 858      36.340  60.480  50.100  1.00  0.00           S
ATOM   4406  CE  MET A 858      34.750  60.420  49.170  1.00  0.00           C
ATOM   4407  HE1 MET A 858      34.530  61.460  48.870  1.00  0.00           H
ATOM   4408  HE2 MET A 858      33.920  60.040  49.790  1.00  0.00           H
ATOM   4409  HE3 MET A 858      34.970  59.730  48.320  1.00  0.00           H
ATOM   4410  C   MET A 858      39.660  56.120  50.620  1.00  0.00           C
ATOM   4411  O   MET A 858      40.440  55.830  49.730  1.00  0.00           O
ATOM   4412  N   ASP A 859      40.000  55.830  51.910  1.00  0.00           N
ATOM   4413  HN  ASP A 859      39.440  56.050  52.710  1.00  0.00           H
ATOM   4414  CA  ASP A 859      41.310  55.280  52.200  1.00  0.00           C
ATOM   4415  HA  ASP A 859      42.090  55.980  51.960  1.00  0.00           H
ATOM   4416  CB  ASP A 859      41.480  55.190  53.750  1.00  0.00           C
ATOM   4417  HB1 ASP A 859      40.770  54.530  54.270  1.00  0.00           H
ATOM   4418  HB2 ASP A 859      41.390  56.180  54.230  1.00  0.00           H
ATOM   4419  CG  ASP A 859      42.890  54.770  54.180  1.00  0.00           C
ATOM   4420  OD1 ASP A 859      43.940  55.110  53.590  1.00  0.00           O
ATOM   4421  OD2 ASP A 859      42.980  54.100  55.230  1.00  0.00           O
ATOM   4422  C   ASP A 859      41.630  53.950  51.490  1.00  0.00           C
ATOM   4423  O   ASP A 859      42.650  53.790  50.850  1.00  0.00           O
ATOM   4424  N   GLN A 860      40.670  52.980  51.550  1.00  0.00           N
ATOM   4425  HN  GLN A 860      39.740  53.130  51.910  1.00  0.00           H
ATOM   4426  CA  GLN A 860      40.770  51.620  50.880  1.00  0.00           C
ATOM   4427  HA  GLN A 860      41.620  51.120  51.300  1.00  0.00           H
ATOM   4428  CB  GLN A 860      39.520  50.720  51.260  1.00  0.00           C
ATOM   4429  HB1 GLN A 860      39.340  49.940  50.480  1.00  0.00           H
ATOM   4430  HB2 GLN A 860      38.600  51.350  51.350  1.00  0.00           H
ATOM   4431  CG  GLN A 860      39.570  50.070  52.670  1.00  0.00           C
ATOM   4432  HG1 GLN A 860      38.550  49.660  52.820  1.00  0.00           H
ATOM   4433  HG2 GLN A 860      39.700  50.780  53.510  1.00  0.00           H
ATOM   4434  CD  GLN A 860      40.680  49.030  52.800  1.00  0.00           C
ATOM   4435  OE1 GLN A 860      41.400  49.020  53.800  1.00  0.00           O
ATOM   4436  NE2 GLN A 860      40.600  47.910  52.010  1.00  0.00           N
ATOM   4437 HE21 GLN A 860      41.060  47.040  52.160  1.00  0.00           H
ATOM   4438 HE22 GLN A 860      39.940  48.010  51.260  1.00  0.00           H
ATOM   4439  C   GLN A 860      40.900  51.730  49.380  1.00  0.00           C
ATOM   4440  O   GLN A 860      41.730  51.110  48.710  1.00  0.00           O
ATOM   4441  N   GLN A 861      40.050  52.540  48.750  1.00  0.00           N
ATOM   4442  HN  GLN A 861      39.390  52.980  49.370  1.00  0.00           H
ATOM   4443  CA  GLN A 861      39.910  52.830  47.310  1.00  0.00           C
ATOM   4444  HA  GLN A 861      39.850  51.890  46.800  1.00  0.00           H
ATOM   4445  CB  GLN A 861      38.730  53.800  47.090  1.00  0.00           C
ATOM   4446  HB1 GLN A 861      38.810  54.470  46.210  1.00  0.00           H
ATOM   4447  HB2 GLN A 861      38.820  54.590  47.870  1.00  0.00           H
ATOM   4448  CG  GLN A 861      37.330  53.200  46.820  1.00  0.00           C
ATOM   4449  HG1 GLN A 861      37.010  53.150  45.760  1.00  0.00           H
ATOM   4450  HG2 GLN A 861      36.660  53.820  47.450  1.00  0.00           H
ATOM   4451  CD  GLN A 861      37.160  51.720  47.260  1.00  0.00           C
ATOM   4452  OE1 GLN A 861      37.250  50.710  46.560  1.00  0.00           O
ATOM   4453  NE2 GLN A 861      36.940  51.510  48.590  1.00  0.00           N
ATOM   4454 HE21 GLN A 861      36.970  50.560  48.910  1.00  0.00           H
ATOM   4455 HE22 GLN A 861      36.880  52.230  49.280  1.00  0.00           H
ATOM   4456  C   GLN A 861      41.120  53.540  46.710  1.00  0.00           C
ATOM   4457  O   GLN A 861      41.760  53.020  45.820  1.00  0.00           O
ATOM   4458  N   ILE A 862      41.640  54.680  47.270  1.00  0.00           N
ATOM   4459  HN  ILE A 862      41.220  55.070  48.080  1.00  0.00           H
ATOM   4460  CA  ILE A 862      42.870  55.340  46.790  1.00  0.00           C
ATOM   4461  HA  ILE A 862      42.640  55.540  45.760  1.00  0.00           H
ATOM   4462  CB  ILE A 862      43.090  56.690  47.520  1.00  0.00           C
ATOM   4463  HB  ILE A 862      42.150  57.280  47.400  1.00  0.00           H
ATOM   4464  CG2 ILE A 862      43.410  56.570  49.080  1.00  0.00           C
ATOM   4465 HG21 ILE A 862      44.480  56.280  49.130  1.00  0.00           H
ATOM   4466 HG22 ILE A 862      42.840  55.730  49.530  1.00  0.00           H
ATOM   4467 HG23 ILE A 862      43.420  57.580  49.550  1.00  0.00           H
ATOM   4468  CG1 ILE A 862      44.160  57.530  46.770  1.00  0.00           C
ATOM   4469 HG11 ILE A 862      44.120  57.080  45.750  1.00  0.00           H
ATOM   4470 HG12 ILE A 862      45.160  57.180  47.130  1.00  0.00           H
ATOM   4471  CD  ILE A 862      44.030  59.030  46.870  1.00  0.00           C
ATOM   4472  HD1 ILE A 862      44.960  59.480  46.450  1.00  0.00           H
ATOM   4473  HD2 ILE A 862      43.940  59.400  47.910  1.00  0.00           H
ATOM   4474  HD3 ILE A 862      43.180  59.440  46.290  1.00  0.00           H
ATOM   4475  C   ILE A 862      44.170  54.430  46.950  1.00  0.00           C
ATOM   4476  O   ILE A 862      45.020  54.330  46.070  1.00  0.00           O
ATOM   4477  N   THR A 863      44.230  53.640  48.040  1.00  0.00           N
ATOM   4478  HN  THR A 863      43.500  53.800  48.690  1.00  0.00           H
ATOM   4479  CA  THR A 863      45.240  52.590  48.210  1.00  0.00           C
ATOM   4480  HA  THR A 863      46.240  52.970  48.030  1.00  0.00           H
ATOM   4481  CB  THR A 863      45.190  51.890  49.540  1.00  0.00           C
ATOM   4482  HB  THR A 863      44.200  51.370  49.630  1.00  0.00           H
ATOM   4483  OG1 THR A 863      45.320  52.820  50.660  1.00  0.00           O
ATOM   4484  HG1 THR A 863      44.440  53.120  50.930  1.00  0.00           H
ATOM   4485  CG2 THR A 863      46.340  50.940  49.730  1.00  0.00           C
ATOM   4486 HG21 THR A 863      47.240  51.600  49.610  1.00  0.00           H
ATOM   4487 HG22 THR A 863      46.280  50.080  49.050  1.00  0.00           H
ATOM   4488 HG23 THR A 863      46.360  50.550  50.770  1.00  0.00           H
ATOM   4489  C   THR A 863      45.120  51.560  47.050  1.00  0.00           C
ATOM   4490  O   THR A 863      46.110  51.290  46.370  1.00  0.00           O
ATOM   4491  N   ALA A 864      43.920  50.990  46.800  1.00  0.00           N
ATOM   4492  HN  ALA A 864      43.140  51.290  47.330  1.00  0.00           H
ATOM   4493  CA  ALA A 864      43.630  49.990  45.840  1.00  0.00           C
ATOM   4494  HA  ALA A 864      44.180  49.070  46.010  1.00  0.00           H
ATOM   4495  CB  ALA A 864      42.110  49.730  45.780  1.00  0.00           C
ATOM   4496  HB1 ALA A 864      41.550  50.580  45.340  1.00  0.00           H
ATOM   4497  HB2 ALA A 864      41.740  49.430  46.790  1.00  0.00           H
ATOM   4498  HB3 ALA A 864      41.890  48.920  45.050  1.00  0.00           H
ATOM   4499  C   ALA A 864      44.040  50.380  44.430  1.00  0.00           C
ATOM   4500  O   ALA A 864      44.700  49.620  43.720  1.00  0.00           O
ATOM   4501  N   VAL A 865      43.850  51.670  44.120  1.00  0.00           N
ATOM   4502  HN  VAL A 865      43.280  52.170  44.770  1.00  0.00           H
ATOM   4503  CA  VAL A 865      44.340  52.410  42.940  1.00  0.00           C
ATOM   4504  HA  VAL A 865      44.070  51.830  42.070  1.00  0.00           H
ATOM   4505  CB  VAL A 865      43.640  53.800  42.980  1.00  0.00           C
ATOM   4506  HB  VAL A 865      43.520  54.230  44.000  1.00  0.00           H
ATOM   4507  CG1 VAL A 865      44.250  54.810  42.100  1.00  0.00           C
ATOM   4508 HG11 VAL A 865      44.310  54.450  41.050  1.00  0.00           H
ATOM   4509 HG12 VAL A 865      45.290  55.100  42.380  1.00  0.00           H
ATOM   4510 HG13 VAL A 865      43.690  55.770  42.130  1.00  0.00           H
ATOM   4511  CG2 VAL A 865      42.170  53.530  42.560  1.00  0.00           C
ATOM   4512 HG21 VAL A 865      41.750  52.650  43.080  1.00  0.00           H
ATOM   4513 HG22 VAL A 865      42.030  53.380  41.460  1.00  0.00           H
ATOM   4514 HG23 VAL A 865      41.530  54.420  42.780  1.00  0.00           H
ATOM   4515  C   VAL A 865      45.870  52.590  42.830  1.00  0.00           C
ATOM   4516  O   VAL A 865      46.440  52.270  41.770  1.00  0.00           O
ATOM   4517  N   ILE A 866      46.480  53.080  43.880  1.00  0.00           N
ATOM   4518  HN  ILE A 866      45.980  53.320  44.710  1.00  0.00           H
ATOM   4519  CA  ILE A 866      47.940  53.070  44.060  1.00  0.00           C
ATOM   4520  HA  ILE A 866      48.380  53.680  43.290  1.00  0.00           H
ATOM   4521  CB  ILE A 866      48.480  53.660  45.370  1.00  0.00           C
ATOM   4522  HB  ILE A 866      47.950  53.240  46.240  1.00  0.00           H
ATOM   4523  CG2 ILE A 866      49.980  53.490  45.600  1.00  0.00           C
ATOM   4524 HG21 ILE A 866      50.540  53.880  44.730  1.00  0.00           H
ATOM   4525 HG22 ILE A 866      50.160  52.390  45.680  1.00  0.00           H
ATOM   4526 HG23 ILE A 866      50.250  53.930  46.580  1.00  0.00           H
ATOM   4527  CG1 ILE A 866      48.210  55.180  45.410  1.00  0.00           C
ATOM   4528 HG11 ILE A 866      47.180  55.330  45.010  1.00  0.00           H
ATOM   4529 HG12 ILE A 866      48.840  55.750  44.680  1.00  0.00           H
ATOM   4530  CD  ILE A 866      48.280  55.910  46.760  1.00  0.00           C
ATOM   4531  HD1 ILE A 866      47.360  55.780  47.370  1.00  0.00           H
ATOM   4532  HD2 ILE A 866      48.490  56.970  46.540  1.00  0.00           H
ATOM   4533  HD3 ILE A 866      49.080  55.540  47.430  1.00  0.00           H
ATOM   4534  C   ILE A 866      48.550  51.640  43.940  1.00  0.00           C
ATOM   4535  O   ILE A 866      49.630  51.490  43.340  1.00  0.00           O
ATOM   4536  N   ILE A 867      47.820  50.580  44.420  1.00  0.00           N
ATOM   4537  HN  ILE A 867      47.080  50.720  45.090  1.00  0.00           H
ATOM   4538  CA  ILE A 867      48.350  49.160  44.500  1.00  0.00           C
ATOM   4539  HA  ILE A 867      49.430  49.130  44.490  1.00  0.00           H
ATOM   4540  CB  ILE A 867      47.720  48.360  45.660  1.00  0.00           C
ATOM   4541  HB  ILE A 867      46.610  48.360  45.600  1.00  0.00           H
ATOM   4542  CG2 ILE A 867      48.060  46.800  45.610  1.00  0.00           C
ATOM   4543 HG21 ILE A 867      49.130  46.660  45.390  1.00  0.00           H
ATOM   4544 HG22 ILE A 867      47.600  46.340  44.710  1.00  0.00           H
ATOM   4545 HG23 ILE A 867      47.820  46.390  46.610  1.00  0.00           H
ATOM   4546  CG1 ILE A 867      48.170  48.930  47.030  1.00  0.00           C
ATOM   4547 HG11 ILE A 867      47.760  48.290  47.840  1.00  0.00           H
ATOM   4548 HG12 ILE A 867      47.830  49.980  47.130  1.00  0.00           H
ATOM   4549  CD  ILE A 867      49.700  49.010  47.080  1.00  0.00           C
ATOM   4550  HD1 ILE A 867      50.110  49.560  46.210  1.00  0.00           H
ATOM   4551  HD2 ILE A 867      50.170  47.990  47.190  1.00  0.00           H
ATOM   4552  HD3 ILE A 867      49.960  49.520  48.020  1.00  0.00           H
ATOM   4553  C   ILE A 867      48.090  48.470  43.160  1.00  0.00           C
ATOM   4554  O   ILE A 867      48.860  47.530  42.820  1.00  0.00           O
ATOM   4555  N   ASN A 868      47.110  48.920  42.420  1.00  0.00           N
ATOM   4556  HN  ASN A 868      46.450  49.610  42.680  1.00  0.00           H
ATOM   4557  CA  ASN A 868      46.850  48.390  41.060  1.00  0.00           C
ATOM   4558  HA  ASN A 868      47.050  47.330  40.940  1.00  0.00           H
ATOM   4559  CB  ASN A 868      45.320  48.520  40.870  1.00  0.00           C
ATOM   4560  HB1 ASN A 868      44.970  49.560  40.710  1.00  0.00           H
ATOM   4561  HB2 ASN A 868      44.900  48.250  41.860  1.00  0.00           H
ATOM   4562  CG  ASN A 868      44.660  47.550  39.890  1.00  0.00           C
ATOM   4563  OD1 ASN A 868      45.250  46.470  39.540  1.00  0.00           O
ATOM   4564  ND2 ASN A 868      43.590  47.890  39.280  1.00  0.00           N
ATOM   4565 HD21 ASN A 868      43.070  48.680  39.610  1.00  0.00           H
ATOM   4566 HD22 ASN A 868      43.110  47.090  38.920  1.00  0.00           H
ATOM   4567  C   ASN A 868      47.560  49.190  39.970  1.00  0.00           C
ATOM   4568  O   ASN A 868      47.450  48.760  38.800  1.00  0.00           O
ATOM   4569  N   ARG A 869      48.300  50.310  40.170  1.00  0.00           N
ATOM   4570  HN  ARG A 869      48.420  50.590  41.120  1.00  0.00           H
ATOM   4571  CA  ARG A 869      48.820  51.180  39.120  1.00  0.00           C
ATOM   4572  HA  ARG A 869      47.850  51.480  38.740  1.00  0.00           H
ATOM   4573  CB  ARG A 869      49.490  52.370  39.860  1.00  0.00           C
ATOM   4574  HB1 ARG A 869      48.750  52.730  40.590  1.00  0.00           H
ATOM   4575  HB2 ARG A 869      49.650  53.240  39.170  1.00  0.00           H
ATOM   4576  CG  ARG A 869      50.840  51.960  40.430  1.00  0.00           C
ATOM   4577  HG1 ARG A 869      51.520  51.450  39.720  1.00  0.00           H
ATOM   4578  HG2 ARG A 869      50.620  51.310  41.300  1.00  0.00           H
ATOM   4579  CD  ARG A 869      51.730  53.200  40.900  1.00  0.00           C
ATOM   4580  HD1 ARG A 869      51.020  53.880  41.420  1.00  0.00           H
ATOM   4581  HD2 ARG A 869      52.100  53.650  39.960  1.00  0.00           H
ATOM   4582  NE  ARG A 869      52.830  52.620  41.720  1.00  0.00           N
ATOM   4583  HE  ARG A 869      53.010  51.640  41.560  1.00  0.00           H
ATOM   4584  CZ  ARG A 869      53.630  53.220  42.560  1.00  0.00           C
ATOM   4585  NH1 ARG A 869      53.670  54.540  42.720  1.00  0.00           N
ATOM   4586 HH11 ARG A 869      53.150  55.170  42.130  1.00  0.00           H
ATOM   4587 HH12 ARG A 869      54.450  54.920  43.240  1.00  0.00           H
ATOM   4588  NH2 ARG A 869      54.390  52.470  43.230  1.00  0.00           N
ATOM   4589 HH21 ARG A 869      54.980  52.910  43.900  1.00  0.00           H
ATOM   4590 HH22 ARG A 869      54.150  51.500  43.140  1.00  0.00           H
ATOM   4591  C   ARG A 869      49.740  50.670  37.990  1.00  0.00           C
ATOM   4592  O   ARG A 869      50.470  49.750  38.150  1.00  0.00           O
ATOM   4593  N   LYS A 870      49.670  51.350  36.820  1.00  0.00           N
ATOM   4594  HN  LYS A 870      49.070  52.140  36.760  1.00  0.00           H
ATOM   4595  CA  LYS A 870      50.300  50.970  35.560  1.00  0.00           C
ATOM   4596  HA  LYS A 870      49.710  50.160  35.140  1.00  0.00           H
ATOM   4597  CB  LYS A 870      50.240  52.110  34.470  1.00  0.00           C
ATOM   4598  HB1 LYS A 870      49.190  52.260  34.140  1.00  0.00           H
ATOM   4599  HB2 LYS A 870      50.810  51.780  33.570  1.00  0.00           H
ATOM   4600  CG  LYS A 870      50.790  53.530  35.020  1.00  0.00           C
ATOM   4601  HG1 LYS A 870      51.890  53.460  35.130  1.00  0.00           H
ATOM   4602  HG2 LYS A 870      50.340  53.760  36.020  1.00  0.00           H
ATOM   4603  CD  LYS A 870      50.310  54.720  34.100  1.00  0.00           C
ATOM   4604  HD1 LYS A 870      50.540  55.690  34.590  1.00  0.00           H
ATOM   4605  HD2 LYS A 870      49.240  54.540  33.880  1.00  0.00           H
ATOM   4606  CE  LYS A 870      51.180  54.580  32.770  1.00  0.00           C
ATOM   4607  HE1 LYS A 870      51.140  53.490  32.560  1.00  0.00           H
ATOM   4608  HE2 LYS A 870      52.200  55.010  32.860  1.00  0.00           H
ATOM   4609  NZ  LYS A 870      50.650  55.410  31.640  1.00  0.00           N
ATOM   4610  HZ1 LYS A 870      49.620  55.350  31.530  1.00  0.00           H
ATOM   4611  HZ2 LYS A 870      51.280  55.220  30.840  1.00  0.00           H
ATOM   4612  HZ3 LYS A 870      50.820  56.410  31.870  1.00  0.00           H
ATOM   4613  C   LYS A 870      51.740  50.420  35.730  1.00  0.00           C
ATOM   4614  O   LYS A 870      52.060  49.410  35.150  1.00  0.00           O
ATOM   4615  N   GLU A 871      52.660  51.030  36.560  1.00  0.00           N
ATOM   4616  HN  GLU A 871      52.450  51.860  37.060  1.00  0.00           H
ATOM   4617  CA  GLU A 871      54.040  50.670  36.630  1.00  0.00           C
ATOM   4618  HA  GLU A 871      54.300  50.610  35.580  1.00  0.00           H
ATOM   4619  CB  GLU A 871      54.900  51.740  37.220  1.00  0.00           C
ATOM   4620  HB1 GLU A 871      55.870  51.240  37.450  1.00  0.00           H
ATOM   4621  HB2 GLU A 871      54.340  52.120  38.090  1.00  0.00           H
ATOM   4622  CG  GLU A 871      55.260  52.900  36.290  1.00  0.00           C
ATOM   4623  HG1 GLU A 871      55.810  53.700  36.820  1.00  0.00           H
ATOM   4624  HG2 GLU A 871      54.400  53.410  35.810  1.00  0.00           H
ATOM   4625  CD  GLU A 871      56.090  52.370  35.150  1.00  0.00           C
ATOM   4626  OE1 GLU A 871      57.340  52.570  35.160  1.00  0.00           O
ATOM   4627  OE2 GLU A 871      55.490  51.940  34.120  1.00  0.00           O
ATOM   4628  C   GLU A 871      54.200  49.290  37.290  1.00  0.00           C
ATOM   4629  O   GLU A 871      55.310  48.650  37.250  1.00  0.00           O
ATOM   4630  N   HSD A 872      53.120  48.700  37.920  1.00  0.00           N
ATOM   4631  HN  HSD A 872      52.280  49.230  37.960  1.00  0.00           H
ATOM   4632  CA  HSD A 872      53.190  47.360  38.480  1.00  0.00           C
ATOM   4633  HA  HSD A 872      54.220  47.160  38.760  1.00  0.00           H
ATOM   4634  CB  HSD A 872      52.230  47.220  39.640  1.00  0.00           C
ATOM   4635  HB1 HSD A 872      52.390  46.200  40.050  1.00  0.00           H
ATOM   4636  HB2 HSD A 872      51.200  47.300  39.230  1.00  0.00           H
ATOM   4637  ND1 HSD A 872      51.370  48.500  41.640  1.00  0.00           N
ATOM   4638  HD1 HSD A 872      50.470  48.080  41.710  1.00  0.00           H
ATOM   4639  CG  HSD A 872      52.400  48.260  40.730  1.00  0.00           C
ATOM   4640  CE1 HSD A 872      51.820  49.410  42.510  1.00  0.00           C
ATOM   4641  HE1 HSD A 872      51.270  49.690  43.410  1.00  0.00           H
ATOM   4642  NE2 HSD A 872      53.080  49.700  42.270  1.00  0.00           N
ATOM   4643  CD2 HSD A 872      53.430  49.010  41.130  1.00  0.00           C
ATOM   4644  HD2 HSD A 872      54.430  49.040  40.730  1.00  0.00           H
ATOM   4645  C   HSD A 872      52.850  46.220  37.550  1.00  0.00           C
ATOM   4646  O   HSD A 872      53.020  45.050  37.910  1.00  0.00           O
ATOM   4647  N   LYS A 873      52.480  46.560  36.300  1.00  0.00           N
ATOM   4648  HN  LYS A 873      52.410  47.530  36.080  1.00  0.00           H
ATOM   4649  CA  LYS A 873      52.080  45.640  35.230  1.00  0.00           C
ATOM   4650  HA  LYS A 873      51.480  46.280  34.600  1.00  0.00           H
ATOM   4651  CB  LYS A 873      53.240  45.300  34.200  1.00  0.00           C
ATOM   4652  HB1 LYS A 873      52.880  44.520  33.490  1.00  0.00           H
ATOM   4653  HB2 LYS A 873      54.010  44.740  34.770  1.00  0.00           H
ATOM   4654  CG  LYS A 873      53.810  46.410  33.180  1.00  0.00           C
ATOM   4655  HG1 LYS A 873      52.970  46.880  32.620  1.00  0.00           H
ATOM   4656  HG2 LYS A 873      54.410  45.780  32.490  1.00  0.00           H
ATOM   4657  CD  LYS A 873      54.720  47.530  33.780  1.00  0.00           C
ATOM   4658  HD1 LYS A 873      55.420  46.880  34.350  1.00  0.00           H
ATOM   4659  HD2 LYS A 873      54.110  48.130  34.490  1.00  0.00           H
ATOM   4660  CE  LYS A 873      55.240  48.340  32.590  1.00  0.00           C
ATOM   4661  HE1 LYS A 873      54.410  48.770  31.980  1.00  0.00           H
ATOM   4662  HE2 LYS A 873      55.880  47.670  31.960  1.00  0.00           H
ATOM   4663  NZ  LYS A 873      56.010  49.450  33.140  1.00  0.00           N
ATOM   4664  HZ1 LYS A 873      56.630  49.860  32.410  1.00  0.00           H
ATOM   4665  HZ2 LYS A 873      56.610  49.220  33.960  1.00  0.00           H
ATOM   4666  HZ3 LYS A 873      55.470  50.240  33.550  1.00  0.00           H
ATOM   4667  C   LYS A 873      51.340  44.400  35.660  1.00  0.00           C
ATOM   4668  O   LYS A 873      51.770  43.270  35.690  1.00  0.00           O
ATOM   4669  N   LEU A 874      50.010  44.580  35.990  1.00  0.00           N
ATOM   4670  HN  LEU A 874      49.580  45.470  36.130  1.00  0.00           H
ATOM   4671  CA  LEU A 874      49.050  43.520  36.330  1.00  0.00           C
ATOM   4672  HA  LEU A 874      49.540  42.750  36.890  1.00  0.00           H
ATOM   4673  CB  LEU A 874      47.820  43.910  37.170  1.00  0.00           C
ATOM   4674  HB1 LEU A 874      46.990  43.190  37.030  1.00  0.00           H
ATOM   4675  HB2 LEU A 874      47.440  44.870  36.760  1.00  0.00           H
ATOM   4676  CG  LEU A 874      48.020  44.040  38.710  1.00  0.00           C
ATOM   4677  HG  LEU A 874      47.210  44.720  39.030  1.00  0.00           H
ATOM   4678  CD1 LEU A 874      47.720  42.730  39.420  1.00  0.00           C
ATOM   4679 HD11 LEU A 874      47.340  42.890  40.450  1.00  0.00           H
ATOM   4680 HD12 LEU A 874      48.640  42.130  39.360  1.00  0.00           H
ATOM   4681 HD13 LEU A 874      46.950  42.170  38.860  1.00  0.00           H
ATOM   4682  CD2 LEU A 874      49.420  44.540  39.000  1.00  0.00           C
ATOM   4683 HD21 LEU A 874      50.200  43.860  38.600  1.00  0.00           H
ATOM   4684 HD22 LEU A 874      49.590  44.620  40.100  1.00  0.00           H
ATOM   4685 HD23 LEU A 874      49.500  45.580  38.640  1.00  0.00           H
ATOM   4686  C   LEU A 874      48.570  42.760  35.120  1.00  0.00           C
ATOM   4687  O   LEU A 874      48.670  43.130  33.930  1.00  0.00           O
ATOM   4688  N   LYS A 875      48.000  41.540  35.320  1.00  0.00           N
ATOM   4689  HN  LYS A 875      48.030  41.180  36.260  1.00  0.00           H
ATOM   4690  CA  LYS A 875      47.320  40.760  34.340  1.00  0.00           C
ATOM   4691  HA  LYS A 875      47.120  41.450  33.540  1.00  0.00           H
ATOM   4692  CB  LYS A 875      48.200  39.670  33.630  1.00  0.00           C
ATOM   4693  HB1 LYS A 875      49.020  40.170  33.080  1.00  0.00           H
ATOM   4694  HB2 LYS A 875      47.640  39.230  32.770  1.00  0.00           H
ATOM   4695  CG  LYS A 875      48.870  38.790  34.660  1.00  0.00           C
ATOM   4696  HG1 LYS A 875      48.120  38.350  35.350  1.00  0.00           H
ATOM   4697  HG2 LYS A 875      49.510  39.460  35.270  1.00  0.00           H
ATOM   4698  CD  LYS A 875      49.720  37.590  34.060  1.00  0.00           C
ATOM   4699  HD1 LYS A 875      50.400  38.260  33.500  1.00  0.00           H
ATOM   4700  HD2 LYS A 875      49.080  36.950  33.410  1.00  0.00           H
ATOM   4701  CE  LYS A 875      50.490  36.740  35.060  1.00  0.00           C
ATOM   4702  HE1 LYS A 875      49.780  36.140  35.670  1.00  0.00           H
ATOM   4703  HE2 LYS A 875      51.050  37.420  35.750  1.00  0.00           H
ATOM   4704  NZ  LYS A 875      51.370  35.870  34.340  1.00  0.00           N
ATOM   4705  HZ1 LYS A 875      52.160  35.610  34.970  1.00  0.00           H
ATOM   4706  HZ2 LYS A 875      51.710  36.360  33.490  1.00  0.00           H
ATOM   4707  HZ3 LYS A 875      50.880  35.000  34.050  1.00  0.00           H
ATOM   4708  C   LYS A 875      45.920  40.330  34.700  1.00  0.00           C
ATOM   4709  O   LYS A 875      45.060  40.040  33.920  1.00  0.00           O
ATOM   4710  N   LYS A 876      45.700  40.230  36.010  1.00  0.00           N
ATOM   4711  HN  LYS A 876      46.440  40.410  36.660  1.00  0.00           H
ATOM   4712  CA  LYS A 876      44.440  39.760  36.570  1.00  0.00           C
ATOM   4713  HA  LYS A 876      43.740  39.370  35.840  1.00  0.00           H
ATOM   4714  CB  LYS A 876      44.800  38.520  37.350  1.00  0.00           C
ATOM   4715  HB1 LYS A 876      43.890  38.180  37.890  1.00  0.00           H
ATOM   4716  HB2 LYS A 876      45.570  38.700  38.120  1.00  0.00           H
ATOM   4717  CG  LYS A 876      45.240  37.460  36.360  1.00  0.00           C
ATOM   4718  HG1 LYS A 876      46.150  37.700  35.760  1.00  0.00           H
ATOM   4719  HG2 LYS A 876      44.450  37.200  35.620  1.00  0.00           H
ATOM   4720  CD  LYS A 876      45.550  36.100  37.080  1.00  0.00           C
ATOM   4721  HD1 LYS A 876      45.500  35.260  36.360  1.00  0.00           H
ATOM   4722  HD2 LYS A 876      44.680  35.890  37.760  1.00  0.00           H
ATOM   4723  CE  LYS A 876      46.880  36.040  37.850  1.00  0.00           C
ATOM   4724  HE1 LYS A 876      47.010  36.910  38.530  1.00  0.00           H
ATOM   4725  HE2 LYS A 876      47.650  36.130  37.050  1.00  0.00           H
ATOM   4726  NZ  LYS A 876      47.050  34.710  38.470  1.00  0.00           N
ATOM   4727  HZ1 LYS A 876      46.780  34.000  37.760  1.00  0.00           H
ATOM   4728  HZ2 LYS A 876      46.490  34.570  39.340  1.00  0.00           H
ATOM   4729  HZ3 LYS A 876      48.010  34.590  38.830  1.00  0.00           H
ATOM   4730  C   LYS A 876      43.710  40.790  37.320  1.00  0.00           C
ATOM   4731  O   LYS A 876      44.300  41.580  38.080  1.00  0.00           O
ATOM   4732  N   GLY A 877      42.400  41.010  37.020  1.00  0.00           N
ATOM   4733  HN  GLY A 877      41.890  40.430  36.390  1.00  0.00           H
ATOM   4734  CA  GLY A 877      41.600  42.020  37.680  1.00  0.00           C
ATOM   4735  HA1 GLY A 877      40.610  41.780  37.330  1.00  0.00           H
ATOM   4736  HA2 GLY A 877      41.910  42.980  37.300  1.00  0.00           H
ATOM   4737  C   GLY A 877      41.590  42.140  39.230  1.00  0.00           C
ATOM   4738  O   GLY A 877      41.630  41.170  39.960  1.00  0.00           O
ATOM   4739  N   ALA A 878      41.490  43.400  39.710  1.00  0.00           N
ATOM   4740  HN  ALA A 878      41.400  44.120  39.020  1.00  0.00           H
ATOM   4741  CA  ALA A 878      41.660  43.780  41.090  1.00  0.00           C
ATOM   4742  HA  ALA A 878      42.440  43.150  41.460  1.00  0.00           H
ATOM   4743  CB  ALA A 878      42.020  45.290  40.940  1.00  0.00           C
ATOM   4744  HB1 ALA A 878      41.180  45.910  40.590  1.00  0.00           H
ATOM   4745  HB2 ALA A 878      42.850  45.340  40.200  1.00  0.00           H
ATOM   4746  HB3 ALA A 878      42.490  45.680  41.860  1.00  0.00           H
ATOM   4747  C   ALA A 878      40.440  43.610  41.940  1.00  0.00           C
ATOM   4748  O   ALA A 878      40.500  43.450  43.200  1.00  0.00           O
ATOM   4749  N   GLY A 879      39.320  43.600  41.240  1.00  0.00           N
ATOM   4750  HN  GLY A 879      39.330  43.780  40.260  1.00  0.00           H
ATOM   4751  CA  GLY A 879      37.990  43.410  41.740  1.00  0.00           C
ATOM   4752  HA1 GLY A 879      37.970  42.350  41.940  1.00  0.00           H
ATOM   4753  HA2 GLY A 879      37.260  43.750  41.020  1.00  0.00           H
ATOM   4754  C   GLY A 879      37.580  44.250  42.920  1.00  0.00           C
ATOM   4755  O   GLY A 879      37.450  43.830  44.050  1.00  0.00           O
ATOM   4756  N   TYR A 880      37.450  45.590  42.680  1.00  0.00           N
ATOM   4757  HN  TYR A 880      37.560  45.830  41.710  1.00  0.00           H
ATOM   4758  CA  TYR A 880      37.330  46.630  43.630  1.00  0.00           C
ATOM   4759  HA  TYR A 880      38.140  46.410  44.320  1.00  0.00           H
ATOM   4760  CB  TYR A 880      37.350  48.030  42.940  1.00  0.00           C
ATOM   4761  HB1 TYR A 880      37.130  48.810  43.690  1.00  0.00           H
ATOM   4762  HB2 TYR A 880      36.520  48.060  42.190  1.00  0.00           H
ATOM   4763  CG  TYR A 880      38.670  48.470  42.300  1.00  0.00           C
ATOM   4764  CD1 TYR A 880      38.620  49.380  41.250  1.00  0.00           C
ATOM   4765  HD1 TYR A 880      37.700  49.910  41.000  1.00  0.00           H
ATOM   4766  CE1 TYR A 880      39.750  49.840  40.570  1.00  0.00           C
ATOM   4767  HE1 TYR A 880      39.770  50.560  39.750  1.00  0.00           H
ATOM   4768  CZ  TYR A 880      40.980  49.480  41.110  1.00  0.00           C
ATOM   4769  OH  TYR A 880      42.150  50.030  40.600  1.00  0.00           O
ATOM   4770  HH  TYR A 880      41.920  50.650  39.910  1.00  0.00           H
ATOM   4771  CD2 TYR A 880      39.880  47.890  42.650  1.00  0.00           C
ATOM   4772  HD2 TYR A 880      39.940  47.060  43.340  1.00  0.00           H
ATOM   4773  CE2 TYR A 880      41.030  48.430  42.100  1.00  0.00           C
ATOM   4774  HE2 TYR A 880      42.000  48.290  42.550  1.00  0.00           H
ATOM   4775  C   TYR A 880      36.010  46.550  44.470  1.00  0.00           C
ATOM   4776  O   TYR A 880      35.990  46.660  45.780  1.00  0.00           O
ATOM   4777  N   HSD A 881      34.840  46.270  43.880  1.00  0.00           N
ATOM   4778  HN  HSD A 881      34.850  45.900  42.960  1.00  0.00           H
ATOM   4779  CA  HSD A 881      33.630  46.070  44.710  1.00  0.00           C
ATOM   4780  HA  HSD A 881      33.390  47.000  45.230  1.00  0.00           H
ATOM   4781  CB  HSD A 881      32.430  45.940  43.720  1.00  0.00           C
ATOM   4782  HB1 HSD A 881      31.470  46.160  44.240  1.00  0.00           H
ATOM   4783  HB2 HSD A 881      32.410  44.930  43.270  1.00  0.00           H
ATOM   4784  ND1 HSD A 881      32.780  46.650  41.320  1.00  0.00           N
ATOM   4785  HD1 HSD A 881      33.090  45.750  40.990  1.00  0.00           H
ATOM   4786  CG  HSD A 881      32.540  46.960  42.600  1.00  0.00           C
ATOM   4787  CE1 HSD A 881      32.720  47.760  40.580  1.00  0.00           C
ATOM   4788  HE1 HSD A 881      32.850  47.880  39.510  1.00  0.00           H
ATOM   4789  NE2 HSD A 881      32.510  48.850  41.370  1.00  0.00           N
ATOM   4790  CD2 HSD A 881      32.390  48.320  42.660  1.00  0.00           C
ATOM   4791  HD2 HSD A 881      32.230  48.940  43.540  1.00  0.00           H
ATOM   4792  C   HSD A 881      33.690  44.890  45.660  1.00  0.00           C
ATOM   4793  O   HSD A 881      33.190  44.950  46.830  1.00  0.00           O
ATOM   4794  N   LEU A 882      34.340  43.820  45.140  1.00  0.00           N
ATOM   4795  HN  LEU A 882      34.750  43.910  44.240  1.00  0.00           H
ATOM   4796  CA  LEU A 882      34.690  42.660  45.920  1.00  0.00           C
ATOM   4797  HA  LEU A 882      33.830  42.190  46.360  1.00  0.00           H
ATOM   4798  CB  LEU A 882      35.060  41.590  44.830  1.00  0.00           C
ATOM   4799  HB1 LEU A 882      35.740  42.040  44.070  1.00  0.00           H
ATOM   4800  HB2 LEU A 882      34.150  41.260  44.290  1.00  0.00           H
ATOM   4801  CG  LEU A 882      35.710  40.300  45.380  1.00  0.00           C
ATOM   4802  HG  LEU A 882      36.630  40.610  45.910  1.00  0.00           H
ATOM   4803  CD1 LEU A 882      34.850  39.560  46.440  1.00  0.00           C
ATOM   4804 HD11 LEU A 882      35.310  38.590  46.720  1.00  0.00           H
ATOM   4805 HD12 LEU A 882      33.920  39.280  45.900  1.00  0.00           H
ATOM   4806 HD13 LEU A 882      34.510  40.060  47.380  1.00  0.00           H
ATOM   4807  CD2 LEU A 882      36.040  39.300  44.210  1.00  0.00           C
ATOM   4808 HD21 LEU A 882      35.130  38.810  43.820  1.00  0.00           H
ATOM   4809 HD22 LEU A 882      36.660  38.460  44.580  1.00  0.00           H
ATOM   4810 HD23 LEU A 882      36.620  39.830  43.420  1.00  0.00           H
ATOM   4811  C   LEU A 882      35.680  42.870  47.030  1.00  0.00           C
ATOM   4812  O   LEU A 882      35.480  42.410  48.130  1.00  0.00           O
ATOM   4813  N   ASP A 883      36.760  43.700  46.890  1.00  0.00           N
ATOM   4814  HN  ASP A 883      37.020  44.010  45.980  1.00  0.00           H
ATOM   4815  CA  ASP A 883      37.510  44.180  48.080  1.00  0.00           C
ATOM   4816  HA  ASP A 883      37.910  43.260  48.490  1.00  0.00           H
ATOM   4817  CB  ASP A 883      38.750  45.000  47.510  1.00  0.00           C
ATOM   4818  HB1 ASP A 883      39.320  45.270  48.410  1.00  0.00           H
ATOM   4819  HB2 ASP A 883      38.470  45.990  47.080  1.00  0.00           H
ATOM   4820  CG  ASP A 883      39.540  44.250  46.530  1.00  0.00           C
ATOM   4821  OD1 ASP A 883      39.880  43.060  46.590  1.00  0.00           O
ATOM   4822  OD2 ASP A 883      39.850  45.050  45.440  1.00  0.00           O
ATOM   4823  HD2 ASP A 883      40.140  44.550  44.680  1.00  0.00           H
ATOM   4824  C   ASP A 883      36.830  44.880  49.260  1.00  0.00           C
ATOM   4825  O   ASP A 883      37.070  44.490  50.410  1.00  0.00           O
ATOM   4826  N   LEU A 884      35.880  45.760  48.940  1.00  0.00           N
ATOM   4827  HN  LEU A 884      35.700  46.110  48.030  1.00  0.00           H
ATOM   4828  CA  LEU A 884      35.140  46.560  49.870  1.00  0.00           C
ATOM   4829  HA  LEU A 884      35.820  46.740  50.690  1.00  0.00           H
ATOM   4830  CB  LEU A 884      34.500  47.730  49.130  1.00  0.00           C
ATOM   4831  HB1 LEU A 884      33.860  47.460  48.270  1.00  0.00           H
ATOM   4832  HB2 LEU A 884      35.350  48.210  48.600  1.00  0.00           H
ATOM   4833  CG  LEU A 884      33.710  48.840  49.930  1.00  0.00           C
ATOM   4834  HG  LEU A 884      32.770  48.350  50.250  1.00  0.00           H
ATOM   4835  CD1 LEU A 884      34.550  49.310  51.090  1.00  0.00           C
ATOM   4836 HD11 LEU A 884      34.620  48.490  51.840  1.00  0.00           H
ATOM   4837 HD12 LEU A 884      33.980  50.000  51.730  1.00  0.00           H
ATOM   4838 HD13 LEU A 884      35.490  49.850  50.870  1.00  0.00           H
ATOM   4839  CD2 LEU A 884      33.310  49.960  48.970  1.00  0.00           C
ATOM   4840 HD21 LEU A 884      32.910  50.860  49.470  1.00  0.00           H
ATOM   4841 HD22 LEU A 884      32.560  49.540  48.250  1.00  0.00           H
ATOM   4842 HD23 LEU A 884      34.170  50.220  48.310  1.00  0.00           H
ATOM   4843  C   LEU A 884      34.020  45.700  50.370  1.00  0.00           C
ATOM   4844  O   LEU A 884      33.690  45.880  51.520  1.00  0.00           O
ATOM   4845  N   LEU A 885      33.500  44.730  49.650  1.00  0.00           N
ATOM   4846  HN  LEU A 885      33.700  44.670  48.670  1.00  0.00           H
ATOM   4847  CA  LEU A 885      32.730  43.580  50.200  1.00  0.00           C
ATOM   4848  HA  LEU A 885      31.880  44.030  50.680  1.00  0.00           H
ATOM   4849  CB  LEU A 885      32.290  42.740  49.010  1.00  0.00           C
ATOM   4850  HB1 LEU A 885      33.200  42.290  48.540  1.00  0.00           H
ATOM   4851  HB2 LEU A 885      31.680  43.300  48.280  1.00  0.00           H
ATOM   4852  CG  LEU A 885      31.390  41.540  49.380  1.00  0.00           C
ATOM   4853  HG  LEU A 885      31.810  40.910  50.200  1.00  0.00           H
ATOM   4854  CD1 LEU A 885      30.050  42.010  49.960  1.00  0.00           C
ATOM   4855 HD11 LEU A 885      30.080  42.570  50.910  1.00  0.00           H
ATOM   4856 HD12 LEU A 885      29.370  41.130  50.060  1.00  0.00           H
ATOM   4857 HD13 LEU A 885      29.550  42.790  49.340  1.00  0.00           H
ATOM   4858  CD2 LEU A 885      31.290  40.600  48.160  1.00  0.00           C
ATOM   4859 HD21 LEU A 885      30.630  39.710  48.290  1.00  0.00           H
ATOM   4860 HD22 LEU A 885      32.330  40.300  47.930  1.00  0.00           H
ATOM   4861 HD23 LEU A 885      30.940  41.200  47.300  1.00  0.00           H
ATOM   4862  C   LEU A 885      33.450  42.700  51.220  1.00  0.00           C
ATOM   4863  O   LEU A 885      32.940  42.590  52.330  1.00  0.00           O
ATOM   4864  N   MET A 886      34.650  42.110  50.930  1.00  0.00           N
ATOM   4865  HN  MET A 886      34.990  42.120  49.990  1.00  0.00           H
ATOM   4866  CA  MET A 886      35.410  41.420  51.920  1.00  0.00           C
ATOM   4867  HA  MET A 886      34.810  40.560  52.190  1.00  0.00           H
ATOM   4868  CB  MET A 886      36.660  40.720  51.390  1.00  0.00           C
ATOM   4869  HB1 MET A 886      37.330  40.570  52.260  1.00  0.00           H
ATOM   4870  HB2 MET A 886      37.110  41.540  50.780  1.00  0.00           H
ATOM   4871  CG  MET A 886      36.420  39.460  50.480  1.00  0.00           C
ATOM   4872  HG1 MET A 886      37.430  39.100  50.200  1.00  0.00           H
ATOM   4873  HG2 MET A 886      35.970  39.710  49.500  1.00  0.00           H
ATOM   4874  SD  MET A 886      35.240  38.240  51.250  1.00  0.00           S
ATOM   4875  CE  MET A 886      35.970  37.910  52.840  1.00  0.00           C
ATOM   4876  HE1 MET A 886      37.070  37.760  52.720  1.00  0.00           H
ATOM   4877  HE2 MET A 886      35.460  36.980  53.140  1.00  0.00           H
ATOM   4878  HE3 MET A 886      35.760  38.730  53.570  1.00  0.00           H
ATOM   4879  C   MET A 886      35.710  42.250  53.170  1.00  0.00           C
ATOM   4880  O   MET A 886      35.530  41.700  54.220  1.00  0.00           O
ATOM   4881  N   VAL A 887      36.140  43.520  53.030  1.00  0.00           N
ATOM   4882  HN  VAL A 887      36.260  43.990  52.160  1.00  0.00           H
ATOM   4883  CA  VAL A 887      36.320  44.350  54.210  1.00  0.00           C
ATOM   4884  HA  VAL A 887      36.950  43.750  54.870  1.00  0.00           H
ATOM   4885  CB  VAL A 887      37.180  45.580  53.980  1.00  0.00           C
ATOM   4886  HB  VAL A 887      36.690  46.320  53.310  1.00  0.00           H
ATOM   4887  CG1 VAL A 887      37.550  46.310  55.240  1.00  0.00           C
ATOM   4888 HG11 VAL A 887      38.260  47.160  55.110  1.00  0.00           H
ATOM   4889 HG12 VAL A 887      38.070  45.710  56.010  1.00  0.00           H
ATOM   4890 HG13 VAL A 887      36.580  46.520  55.730  1.00  0.00           H
ATOM   4891  CG2 VAL A 887      38.470  45.130  53.250  1.00  0.00           C
ATOM   4892 HG21 VAL A 887      38.760  44.110  53.580  1.00  0.00           H
ATOM   4893 HG22 VAL A 887      39.290  45.770  53.620  1.00  0.00           H
ATOM   4894 HG23 VAL A 887      38.260  45.310  52.170  1.00  0.00           H
ATOM   4895  C   VAL A 887      35.020  44.680  55.000  1.00  0.00           C
ATOM   4896  O   VAL A 887      35.000  44.580  56.250  1.00  0.00           O
ATOM   4897  N   GLY A 888      33.960  45.060  54.270  1.00  0.00           N
ATOM   4898  HN  GLY A 888      33.950  45.060  53.270  1.00  0.00           H
ATOM   4899  CA  GLY A 888      32.850  45.670  55.000  1.00  0.00           C
ATOM   4900  HA1 GLY A 888      32.170  46.140  54.290  1.00  0.00           H
ATOM   4901  HA2 GLY A 888      33.210  46.440  55.660  1.00  0.00           H
ATOM   4902  C   GLY A 888      32.130  44.670  55.830  1.00  0.00           C
ATOM   4903  O   GLY A 888      31.780  44.870  56.990  1.00  0.00           O
ATOM   4904  N   VAL A 889      31.920  43.500  55.310  1.00  0.00           N
ATOM   4905  HN  VAL A 889      32.230  43.260  54.390  1.00  0.00           H
ATOM   4906  CA  VAL A 889      31.430  42.410  56.070  1.00  0.00           C
ATOM   4907  HA  VAL A 889      30.590  42.810  56.600  1.00  0.00           H
ATOM   4908  CB  VAL A 889      31.120  41.210  55.170  1.00  0.00           C
ATOM   4909  HB  VAL A 889      31.940  41.010  54.450  1.00  0.00           H
ATOM   4910  CG1 VAL A 889      30.730  39.950  56.010  1.00  0.00           C
ATOM   4911 HG11 VAL A 889      29.920  40.250  56.690  1.00  0.00           H
ATOM   4912 HG12 VAL A 889      31.570  39.400  56.490  1.00  0.00           H
ATOM   4913 HG13 VAL A 889      30.220  39.310  55.260  1.00  0.00           H
ATOM   4914  CG2 VAL A 889      29.980  41.710  54.250  1.00  0.00           C
ATOM   4915 HG21 VAL A 889      30.450  42.400  53.500  1.00  0.00           H
ATOM   4916 HG22 VAL A 889      29.230  42.320  54.790  1.00  0.00           H
ATOM   4917 HG23 VAL A 889      29.610  40.800  53.730  1.00  0.00           H
ATOM   4918  C   VAL A 889      32.300  41.980  57.180  1.00  0.00           C
ATOM   4919  O   VAL A 889      31.910  41.930  58.350  1.00  0.00           O
ATOM   4920  N   MET A 890      33.690  41.810  56.950  1.00  0.00           N
ATOM   4921  HN  MET A 890      34.200  42.030  56.130  1.00  0.00           H
ATOM   4922  CA  MET A 890      34.520  41.340  58.050  1.00  0.00           C
ATOM   4923  HA  MET A 890      34.050  40.470  58.480  1.00  0.00           H
ATOM   4924  CB  MET A 890      35.890  40.810  57.570  1.00  0.00           C
ATOM   4925  HB1 MET A 890      36.610  40.790  58.410  1.00  0.00           H
ATOM   4926  HB2 MET A 890      36.280  41.650  56.950  1.00  0.00           H
ATOM   4927  CG  MET A 890      35.850  39.470  56.850  1.00  0.00           C
ATOM   4928  HG1 MET A 890      36.870  39.090  56.630  1.00  0.00           H
ATOM   4929  HG2 MET A 890      35.380  39.560  55.850  1.00  0.00           H
ATOM   4930  SD  MET A 890      34.880  38.170  57.710  1.00  0.00           S
ATOM   4931  CE  MET A 890      36.120  37.950  59.130  1.00  0.00           C
ATOM   4932  HE1 MET A 890      35.850  37.130  59.830  1.00  0.00           H
ATOM   4933  HE2 MET A 890      36.330  38.880  59.700  1.00  0.00           H
ATOM   4934  HE3 MET A 890      37.050  37.590  58.640  1.00  0.00           H
ATOM   4935  C   MET A 890      34.730  42.370  59.180  1.00  0.00           C
ATOM   4936  O   MET A 890      34.650  42.020  60.360  1.00  0.00           O
ATOM   4937  N   LEU A 891      34.770  43.620  58.820  1.00  0.00           N
ATOM   4938  HN  LEU A 891      34.930  43.790  57.850  1.00  0.00           H
ATOM   4939  CA  LEU A 891      34.530  44.670  59.780  1.00  0.00           C
ATOM   4940  HA  LEU A 891      35.430  44.880  60.310  1.00  0.00           H
ATOM   4941  CB  LEU A 891      34.390  46.000  59.100  1.00  0.00           C
ATOM   4942  HB1 LEU A 891      33.450  46.150  58.530  1.00  0.00           H
ATOM   4943  HB2 LEU A 891      35.210  45.990  58.340  1.00  0.00           H
ATOM   4944  CG  LEU A 891      34.650  47.210  60.010  1.00  0.00           C
ATOM   4945  HG  LEU A 891      35.150  47.020  60.980  1.00  0.00           H
ATOM   4946  CD1 LEU A 891      35.530  48.190  59.290  1.00  0.00           C
ATOM   4947 HD11 LEU A 891      35.750  49.090  59.900  1.00  0.00           H
ATOM   4948 HD12 LEU A 891      35.100  48.370  58.290  1.00  0.00           H
ATOM   4949 HD13 LEU A 891      36.500  47.660  59.120  1.00  0.00           H
ATOM   4950  CD2 LEU A 891      33.370  47.970  60.330  1.00  0.00           C
ATOM   4951 HD21 LEU A 891      33.640  48.920  60.860  1.00  0.00           H
ATOM   4952 HD22 LEU A 891      32.700  47.390  61.010  1.00  0.00           H
ATOM   4953 HD23 LEU A 891      32.890  48.340  59.410  1.00  0.00           H
ATOM   4954  C   LEU A 891      33.380  44.510  60.730  1.00  0.00           C
ATOM   4955  O   LEU A 891      33.610  44.590  61.940  1.00  0.00           O
ATOM   4956  N   GLY A 892      32.220  44.060  60.200  1.00  0.00           N
ATOM   4957  HN  GLY A 892      32.070  43.920  59.230  1.00  0.00           H
ATOM   4958  CA  GLY A 892      31.070  43.850  61.050  1.00  0.00           C
ATOM   4959  HA1 GLY A 892      30.250  43.800  60.360  1.00  0.00           H
ATOM   4960  HA2 GLY A 892      30.940  44.670  61.740  1.00  0.00           H
ATOM   4961  C   GLY A 892      31.060  42.660  61.910  1.00  0.00           C
ATOM   4962  O   GLY A 892      30.670  42.750  63.060  1.00  0.00           O
ATOM   4963  N   VAL A 893      31.670  41.580  61.400  1.00  0.00           N
ATOM   4964  HN  VAL A 893      31.870  41.490  60.420  1.00  0.00           H
ATOM   4965  CA  VAL A 893      32.090  40.420  62.210  1.00  0.00           C
ATOM   4966  HA  VAL A 893      31.170  40.040  62.650  1.00  0.00           H
ATOM   4967  CB  VAL A 893      32.780  39.320  61.400  1.00  0.00           C
ATOM   4968  HB  VAL A 893      33.650  39.700  60.820  1.00  0.00           H
ATOM   4969  CG1 VAL A 893      33.270  38.030  62.140  1.00  0.00           C
ATOM   4970 HG11 VAL A 893      32.330  37.580  62.520  1.00  0.00           H
ATOM   4971 HG12 VAL A 893      33.990  38.150  62.980  1.00  0.00           H
ATOM   4972 HG13 VAL A 893      33.770  37.300  61.470  1.00  0.00           H
ATOM   4973  CG2 VAL A 893      31.730  38.800  60.340  1.00  0.00           C
ATOM   4974 HG21 VAL A 893      32.000  37.970  59.660  1.00  0.00           H
ATOM   4975 HG22 VAL A 893      31.490  39.640  59.650  1.00  0.00           H
ATOM   4976 HG23 VAL A 893      30.710  38.590  60.700  1.00  0.00           H
ATOM   4977  C   VAL A 893      33.080  40.800  63.330  1.00  0.00           C
ATOM   4978  O   VAL A 893      32.790  40.400  64.470  1.00  0.00           O
ATOM   4979  N   CYS A 894      34.150  41.550  63.080  1.00  0.00           N
ATOM   4980  HN  CYS A 894      34.340  41.850  62.140  1.00  0.00           H
ATOM   4981  CA  CYS A 894      35.140  41.920  64.040  1.00  0.00           C
ATOM   4982  HA  CYS A 894      35.550  41.030  64.500  1.00  0.00           H
ATOM   4983  CB  CYS A 894      36.310  42.600  63.380  1.00  0.00           C
ATOM   4984  HB1 CYS A 894      37.020  43.140  64.050  1.00  0.00           H
ATOM   4985  HB2 CYS A 894      35.840  43.380  62.750  1.00  0.00           H
ATOM   4986  SG  CYS A 894      37.240  41.470  62.340  1.00  0.00           S
ATOM   4987  HG1 CYS A 894      36.230  41.060  61.580  1.00  0.00           H
ATOM   4988  C   CYS A 894      34.590  42.720  65.100  1.00  0.00           C
ATOM   4989  O   CYS A 894      35.000  42.670  66.250  1.00  0.00           O
ATOM   4990  N   SER A 895      33.670  43.620  64.750  1.00  0.00           N
ATOM   4991  HN  SER A 895      33.450  43.650  63.780  1.00  0.00           H
ATOM   4992  CA  SER A 895      33.100  44.500  65.680  1.00  0.00           C
ATOM   4993  HA  SER A 895      33.860  45.100  66.170  1.00  0.00           H
ATOM   4994  CB  SER A 895      32.120  45.570  65.040  1.00  0.00           C
ATOM   4995  HB1 SER A 895      31.860  46.390  65.740  1.00  0.00           H
ATOM   4996  HB2 SER A 895      31.220  45.030  64.660  1.00  0.00           H
ATOM   4997  OG  SER A 895      32.770  46.190  63.930  1.00  0.00           O
ATOM   4998  HG1 SER A 895      33.020  45.560  63.250  1.00  0.00           H
ATOM   4999  C   SER A 895      32.250  43.820  66.740  1.00  0.00           C
ATOM   5000  O   SER A 895      32.280  44.220  67.900  1.00  0.00           O
ATOM   5001  N   VAL A 896      31.520  42.760  66.360  1.00  0.00           N
ATOM   5002  HN  VAL A 896      31.370  42.570  65.400  1.00  0.00           H
ATOM   5003  CA  VAL A 896      30.710  41.890  67.260  1.00  0.00           C
ATOM   5004  HA  VAL A 896      30.050  42.450  67.920  1.00  0.00           H
ATOM   5005  CB  VAL A 896      29.810  40.980  66.470  1.00  0.00           C
ATOM   5006  HB  VAL A 896      30.330  40.330  65.720  1.00  0.00           H
ATOM   5007  CG1 VAL A 896      28.950  39.970  67.300  1.00  0.00           C
ATOM   5008 HG11 VAL A 896      29.600  39.310  67.920  1.00  0.00           H
ATOM   5009 HG12 VAL A 896      28.320  39.320  66.650  1.00  0.00           H
ATOM   5010 HG13 VAL A 896      28.290  40.550  67.980  1.00  0.00           H
ATOM   5011  CG2 VAL A 896      28.760  41.950  65.840  1.00  0.00           C
ATOM   5012 HG21 VAL A 896      28.100  41.390  65.150  1.00  0.00           H
ATOM   5013 HG22 VAL A 896      29.200  42.800  65.270  1.00  0.00           H
ATOM   5014 HG23 VAL A 896      28.150  42.470  66.620  1.00  0.00           H
ATOM   5015  C   VAL A 896      31.530  41.010  68.170  1.00  0.00           C
ATOM   5016  O   VAL A 896      31.260  40.680  69.310  1.00  0.00           O
ATOM   5017  N   MET A 897      32.780  40.710  67.700  1.00  0.00           N
ATOM   5018  HN  MET A 897      32.960  40.920  66.750  1.00  0.00           H
ATOM   5019  CA  MET A 897      33.790  39.980  68.530  1.00  0.00           C
ATOM   5020  HA  MET A 897      33.250  39.290  69.170  1.00  0.00           H
ATOM   5021  CB  MET A 897      34.650  39.130  67.590  1.00  0.00           C
ATOM   5022  HB1 MET A 897      35.550  38.710  68.090  1.00  0.00           H
ATOM   5023  HB2 MET A 897      34.890  39.850  66.780  1.00  0.00           H
ATOM   5024  CG  MET A 897      33.910  37.870  67.090  1.00  0.00           C
ATOM   5025  HG1 MET A 897      32.990  38.190  66.560  1.00  0.00           H
ATOM   5026  HG2 MET A 897      33.670  37.280  68.000  1.00  0.00           H
ATOM   5027  SD  MET A 897      34.920  36.930  65.950  1.00  0.00           S
ATOM   5028  CE  MET A 897      35.530  35.820  67.230  1.00  0.00           C
ATOM   5029  HE1 MET A 897      34.850  35.180  67.830  1.00  0.00           H
ATOM   5030  HE2 MET A 897      36.060  36.400  68.030  1.00  0.00           H
ATOM   5031  HE3 MET A 897      36.250  35.110  66.760  1.00  0.00           H
ATOM   5032  C   MET A 897      34.690  40.890  69.490  1.00  0.00           C
ATOM   5033  O   MET A 897      35.420  40.450  70.380  1.00  0.00           O
ATOM   5034  N   GLY A 898      34.500  42.250  69.280  1.00  0.00           N
ATOM   5035  HN  GLY A 898      33.820  42.480  68.590  1.00  0.00           H
ATOM   5036  CA  GLY A 898      34.980  43.390  69.990  1.00  0.00           C
ATOM   5037  HA1 GLY A 898      34.860  43.290  71.050  1.00  0.00           H
ATOM   5038  HA2 GLY A 898      34.610  44.290  69.530  1.00  0.00           H
ATOM   5039  C   GLY A 898      36.380  43.490  69.680  1.00  0.00           C
ATOM   5040  O   GLY A 898      37.210  43.940  70.470  1.00  0.00           O
ATOM   5041  N   LEU A 899      36.680  43.150  68.330  1.00  0.00           N
ATOM   5042  HN  LEU A 899      35.980  42.960  67.660  1.00  0.00           H
ATOM   5043  CA  LEU A 899      38.010  43.230  67.870  1.00  0.00           C
ATOM   5044  HA  LEU A 899      38.600  43.050  68.750  1.00  0.00           H
ATOM   5045  CB  LEU A 899      38.340  42.180  66.750  1.00  0.00           C
ATOM   5046  HB1 LEU A 899      39.420  42.120  66.520  1.00  0.00           H
ATOM   5047  HB2 LEU A 899      37.680  42.450  65.910  1.00  0.00           H
ATOM   5048  CG  LEU A 899      38.070  40.680  67.220  1.00  0.00           C
ATOM   5049  HG  LEU A 899      37.060  40.670  67.700  1.00  0.00           H
ATOM   5050  CD1 LEU A 899      37.950  39.760  65.980  1.00  0.00           C
ATOM   5051 HD11 LEU A 899      38.950  39.800  65.490  1.00  0.00           H
ATOM   5052 HD12 LEU A 899      37.100  40.050  65.340  1.00  0.00           H
ATOM   5053 HD13 LEU A 899      37.810  38.720  66.340  1.00  0.00           H
ATOM   5054  CD2 LEU A 899      39.130  40.110  68.180  1.00  0.00           C
ATOM   5055 HD21 LEU A 899      40.030  39.930  67.550  1.00  0.00           H
ATOM   5056 HD22 LEU A 899      38.690  39.180  68.590  1.00  0.00           H
ATOM   5057 HD23 LEU A 899      39.410  40.770  69.020  1.00  0.00           H
ATOM   5058  C   LEU A 899      38.340  44.670  67.330  1.00  0.00           C
ATOM   5059  O   LEU A 899      37.400  45.300  66.810  1.00  0.00           O
ATOM   5060  N   PRO A 900      39.550  45.200  67.350  1.00  0.00           N
[truncated: 7,490,634 more chars]
