# Supplementary material for: CryoEM and computational modeling structural insights into the pH regulator NBCn1
Source: Nat Commun. 2025 Nov 11;16:9932. doi: 10.1038/s41467-025-64868-z (PMC12606367; doi:10.1038/s41467-025-64868-z)
Supplement: Supplementary file 8 — Supplementary Data 6 [file 41467_2025_64868_MOESM8_ESM.zip › 1us_unrestr_MD_OF_IF_transition_apoNBCn1/transition_rep2_traj3_last.pdb]

REMARK    GENERATED BY TRJCONV
TITLE     Title t= 1000000.00000 step= 500000000
REMARK    THIS IS A SIMULATION BOX
CRYST1   96.941   96.941  103.089  90.00  90.00  90.00 P 1           1
MODEL        1
ATOM      1  N   LEU A 585      29.720  25.320  42.140  1.00  0.00           N
ATOM      2  HT1 LEU A 585      28.810  25.800  41.980  1.00  0.00           H
ATOM      3  HT2 LEU A 585      29.700  24.330  41.820  1.00  0.00           H
ATOM      4  HT3 LEU A 585      30.480  25.820  41.640  1.00  0.00           H
ATOM      5  CA  LEU A 585      30.130  25.400  43.580  1.00  0.00           C
ATOM      6  HA  LEU A 585      30.450  26.400  43.850  1.00  0.00           H
ATOM      7  CB  LEU A 585      28.860  25.200  44.500  1.00  0.00           C
ATOM      8  HB1 LEU A 585      29.340  25.100  45.490  1.00  0.00           H
ATOM      9  HB2 LEU A 585      28.370  24.240  44.210  1.00  0.00           H
ATOM     10  CG  LEU A 585      27.980  26.500  44.400  1.00  0.00           C
ATOM     11  HG  LEU A 585      28.500  27.360  43.920  1.00  0.00           H
ATOM     12  CD1 LEU A 585      26.630  26.170  43.760  1.00  0.00           C
ATOM     13 HD11 LEU A 585      26.790  25.730  42.750  1.00  0.00           H
ATOM     14 HD12 LEU A 585      26.020  27.060  43.490  1.00  0.00           H
ATOM     15 HD13 LEU A 585      25.950  25.490  44.320  1.00  0.00           H
ATOM     16  CD2 LEU A 585      27.700  26.910  45.840  1.00  0.00           C
ATOM     17 HD21 LEU A 585      27.070  26.170  46.360  1.00  0.00           H
ATOM     18 HD22 LEU A 585      27.160  27.880  45.840  1.00  0.00           H
ATOM     19 HD23 LEU A 585      28.680  27.070  46.370  1.00  0.00           H
ATOM     20  C   LEU A 585      31.210  24.360  43.840  1.00  0.00           C
ATOM     21  O   LEU A 585      32.400  24.610  43.660  1.00  0.00           O
ATOM     22  N   ILE A 586      30.890  23.090  44.210  1.00  0.00           N
ATOM     23  HN  ILE A 586      29.920  22.840  44.190  1.00  0.00           H
ATOM     24  CA  ILE A 586      31.850  21.950  44.290  1.00  0.00           C
ATOM     25  HA  ILE A 586      32.600  22.250  44.990  1.00  0.00           H
ATOM     26  CB  ILE A 586      31.210  20.710  44.730  1.00  0.00           C
ATOM     27  HB  ILE A 586      30.670  20.250  43.870  1.00  0.00           H
ATOM     28  CG2 ILE A 586      32.180  19.570  45.240  1.00  0.00           C
ATOM     29 HG21 ILE A 586      32.490  19.670  46.310  1.00  0.00           H
ATOM     30 HG22 ILE A 586      32.990  19.660  44.500  1.00  0.00           H
ATOM     31 HG23 ILE A 586      31.600  18.630  45.190  1.00  0.00           H
ATOM     32  CG1 ILE A 586      30.070  20.870  45.770  1.00  0.00           C
ATOM     33 HG11 ILE A 586      29.550  19.920  46.010  1.00  0.00           H
ATOM     34 HG12 ILE A 586      29.240  21.460  45.300  1.00  0.00           H
ATOM     35  CD  ILE A 586      30.500  21.500  47.080  1.00  0.00           C
ATOM     36  HD1 ILE A 586      29.610  21.700  47.710  1.00  0.00           H
ATOM     37  HD2 ILE A 586      31.030  22.470  46.970  1.00  0.00           H
ATOM     38  HD3 ILE A 586      31.110  20.800  47.690  1.00  0.00           H
ATOM     39  C   ILE A 586      32.660  21.740  42.940  1.00  0.00           C
ATOM     40  O   ILE A 586      33.880  21.420  42.950  1.00  0.00           O
ATOM     41  N   LEU A 587      32.060  21.880  41.740  1.00  0.00           N
ATOM     42  HN  LEU A 587      31.060  21.960  41.710  1.00  0.00           H
ATOM     43  CA  LEU A 587      32.870  21.860  40.490  1.00  0.00           C
ATOM     44  HA  LEU A 587      33.510  20.990  40.530  1.00  0.00           H
ATOM     45  CB  LEU A 587      31.950  21.920  39.290  1.00  0.00           C
ATOM     46  HB1 LEU A 587      31.590  22.960  39.130  1.00  0.00           H
ATOM     47  HB2 LEU A 587      31.080  21.280  39.580  1.00  0.00           H
ATOM     48  CG  LEU A 587      32.490  21.460  37.970  1.00  0.00           C
ATOM     49  HG  LEU A 587      33.340  22.120  37.690  1.00  0.00           H
ATOM     50  CD1 LEU A 587      33.120  19.980  38.070  1.00  0.00           C
ATOM     51 HD11 LEU A 587      32.360  19.200  38.290  1.00  0.00           H
ATOM     52 HD12 LEU A 587      33.900  19.940  38.860  1.00  0.00           H
ATOM     53 HD13 LEU A 587      33.530  19.790  37.060  1.00  0.00           H
ATOM     54  CD2 LEU A 587      31.520  21.570  36.790  1.00  0.00           C
ATOM     55 HD21 LEU A 587      30.720  20.840  37.030  1.00  0.00           H
ATOM     56 HD22 LEU A 587      31.970  21.280  35.820  1.00  0.00           H
ATOM     57 HD23 LEU A 587      31.020  22.550  36.780  1.00  0.00           H
ATOM     58  C   LEU A 587      33.970  22.800  40.230  1.00  0.00           C
ATOM     59  O   LEU A 587      35.050  22.470  39.740  1.00  0.00           O
ATOM     60  N   ASP A 588      33.770  24.030  40.610  1.00  0.00           N
ATOM     61  HN  ASP A 588      32.950  24.320  41.110  1.00  0.00           H
ATOM     62  CA  ASP A 588      34.780  25.040  40.410  1.00  0.00           C
ATOM     63  HA  ASP A 588      35.060  25.000  39.380  1.00  0.00           H
ATOM     64  CB  ASP A 588      34.300  26.520  40.800  1.00  0.00           C
ATOM     65  HB1 ASP A 588      34.990  27.260  40.360  1.00  0.00           H
ATOM     66  HB2 ASP A 588      34.190  26.730  41.880  1.00  0.00           H
ATOM     67  CG  ASP A 588      32.850  26.900  40.380  1.00  0.00           C
ATOM     68  OD1 ASP A 588      32.670  27.690  39.390  1.00  0.00           O
ATOM     69  OD2 ASP A 588      31.940  26.170  40.840  1.00  0.00           O
ATOM     70  C   ASP A 588      36.080  24.780  41.150  1.00  0.00           C
ATOM     71  O   ASP A 588      37.160  24.930  40.590  1.00  0.00           O
ATOM     72  N   ILE A 589      35.910  24.200  42.360  1.00  0.00           N
ATOM     73  HN  ILE A 589      35.000  24.110  42.770  1.00  0.00           H
ATOM     74  CA  ILE A 589      37.100  23.780  43.160  1.00  0.00           C
ATOM     75  HA  ILE A 589      37.790  24.560  42.870  1.00  0.00           H
ATOM     76  CB  ILE A 589      36.830  23.880  44.680  1.00  0.00           C
ATOM     77  HB  ILE A 589      37.690  23.390  45.190  1.00  0.00           H
ATOM     78  CG2 ILE A 589      36.720  25.340  45.230  1.00  0.00           C
ATOM     79 HG21 ILE A 589      37.390  25.410  46.120  1.00  0.00           H
ATOM     80 HG22 ILE A 589      35.670  25.640  45.440  1.00  0.00           H
ATOM     81 HG23 ILE A 589      37.110  26.070  44.490  1.00  0.00           H
ATOM     82  CG1 ILE A 589      35.600  23.030  45.060  1.00  0.00           C
ATOM     83 HG11 ILE A 589      35.860  22.010  44.710  1.00  0.00           H
ATOM     84 HG12 ILE A 589      34.700  23.390  44.520  1.00  0.00           H
ATOM     85  CD  ILE A 589      35.390  23.070  46.600  1.00  0.00           C
ATOM     86  HD1 ILE A 589      34.420  22.570  46.810  1.00  0.00           H
ATOM     87  HD2 ILE A 589      35.290  24.110  46.960  1.00  0.00           H
ATOM     88  HD3 ILE A 589      36.170  22.580  47.210  1.00  0.00           H
ATOM     89  C   ILE A 589      37.720  22.410  42.770  1.00  0.00           C
ATOM     90  O   ILE A 589      38.930  22.120  42.740  1.00  0.00           O
ATOM     91  N   LYS A 590      36.890  21.450  42.280  1.00  0.00           N
ATOM     92  HN  LYS A 590      35.900  21.560  42.360  1.00  0.00           H
ATOM     93  CA  LYS A 590      37.390  20.320  41.640  1.00  0.00           C
ATOM     94  HA  LYS A 590      37.940  19.780  42.380  1.00  0.00           H
ATOM     95  CB  LYS A 590      36.250  19.330  41.480  1.00  0.00           C
ATOM     96  HB1 LYS A 590      36.760  18.540  40.900  1.00  0.00           H
ATOM     97  HB2 LYS A 590      35.530  19.830  40.800  1.00  0.00           H
ATOM     98  CG  LYS A 590      35.680  18.730  42.820  1.00  0.00           C
ATOM     99  HG1 LYS A 590      35.290  19.490  43.510  1.00  0.00           H
ATOM    100  HG2 LYS A 590      36.500  18.300  43.440  1.00  0.00           H
ATOM    101  CD  LYS A 590      34.620  17.650  42.660  1.00  0.00           C
ATOM    102  HD1 LYS A 590      34.360  17.130  43.610  1.00  0.00           H
ATOM    103  HD2 LYS A 590      35.170  17.000  41.940  1.00  0.00           H
ATOM    104  CE  LYS A 590      33.360  18.130  41.930  1.00  0.00           C
ATOM    105  HE1 LYS A 590      33.620  18.560  40.930  1.00  0.00           H
ATOM    106  HE2 LYS A 590      32.790  18.960  42.400  1.00  0.00           H
ATOM    107  NZ  LYS A 590      32.400  17.070  41.720  1.00  0.00           N
ATOM    108  HZ1 LYS A 590      31.980  16.610  42.560  1.00  0.00           H
ATOM    109  HZ2 LYS A 590      32.890  16.360  41.130  1.00  0.00           H
ATOM    110  HZ3 LYS A 590      31.600  17.310  41.100  1.00  0.00           H
ATOM    111  C   LYS A 590      38.200  20.500  40.410  1.00  0.00           C
ATOM    112  O   LYS A 590      39.070  19.740  40.120  1.00  0.00           O
ATOM    113  N   ARG A 591      37.790  21.490  39.510  1.00  0.00           N
ATOM    114  HN  ARG A 591      36.970  22.030  39.690  1.00  0.00           H
ATOM    115  CA  ARG A 591      38.530  21.730  38.320  1.00  0.00           C
ATOM    116  HA  ARG A 591      39.050  20.900  37.870  1.00  0.00           H
ATOM    117  CB  ARG A 591      37.520  22.030  37.220  1.00  0.00           C
ATOM    118  HB1 ARG A 591      38.050  22.370  36.300  1.00  0.00           H
ATOM    119  HB2 ARG A 591      36.900  22.900  37.510  1.00  0.00           H
ATOM    120  CG  ARG A 591      36.550  20.870  36.840  1.00  0.00           C
ATOM    121  HG1 ARG A 591      35.890  21.240  36.030  1.00  0.00           H
ATOM    122  HG2 ARG A 591      35.890  20.870  37.740  1.00  0.00           H
ATOM    123  CD  ARG A 591      37.300  19.650  36.350  1.00  0.00           C
ATOM    124  HD1 ARG A 591      37.610  19.020  37.210  1.00  0.00           H
ATOM    125  HD2 ARG A 591      38.120  19.950  35.680  1.00  0.00           H
ATOM    126  NE  ARG A 591      36.320  18.870  35.500  1.00  0.00           N
ATOM    127  HE  ARG A 591      35.600  19.310  34.980  1.00  0.00           H
ATOM    128  CZ  ARG A 591      36.470  17.570  35.190  1.00  0.00           C
ATOM    129  NH1 ARG A 591      37.530  16.920  35.580  1.00  0.00           N
ATOM    130 HH11 ARG A 591      37.480  15.940  35.780  1.00  0.00           H
ATOM    131 HH12 ARG A 591      38.300  17.330  36.080  1.00  0.00           H
ATOM    132  NH2 ARG A 591      35.520  16.870  34.600  1.00  0.00           N
ATOM    133 HH21 ARG A 591      34.800  17.340  34.110  1.00  0.00           H
ATOM    134 HH22 ARG A 591      35.740  15.920  34.370  1.00  0.00           H
ATOM    135  C   ARG A 591      39.590  22.830  38.440  1.00  0.00           C
ATOM    136  O   ARG A 591      40.310  23.090  37.510  1.00  0.00           O
ATOM    137  N   LYS A 592      39.690  23.510  39.590  1.00  0.00           N
ATOM    138  HN  LYS A 592      39.000  23.410  40.310  1.00  0.00           H
ATOM    139  CA  LYS A 592      40.840  24.450  39.820  1.00  0.00           C
ATOM    140  HA  LYS A 592      41.270  24.830  38.910  1.00  0.00           H
ATOM    141  CB  LYS A 592      40.290  25.770  40.480  1.00  0.00           C
ATOM    142  HB1 LYS A 592      41.040  26.310  41.090  1.00  0.00           H
ATOM    143  HB2 LYS A 592      39.410  25.520  41.120  1.00  0.00           H
ATOM    144  CG  LYS A 592      39.960  26.810  39.410  1.00  0.00           C
ATOM    145  HG1 LYS A 592      39.400  26.350  38.570  1.00  0.00           H
ATOM    146  HG2 LYS A 592      40.890  27.090  38.870  1.00  0.00           H
ATOM    147  CD  LYS A 592      39.310  28.120  39.970  1.00  0.00           C
ATOM    148  HD1 LYS A 592      40.000  28.570  40.720  1.00  0.00           H
ATOM    149  HD2 LYS A 592      38.340  27.800  40.400  1.00  0.00           H
ATOM    150  CE  LYS A 592      38.910  29.160  38.960  1.00  0.00           C
ATOM    151  HE1 LYS A 592      38.350  29.980  39.460  1.00  0.00           H
ATOM    152  HE2 LYS A 592      38.240  28.690  38.210  1.00  0.00           H
ATOM    153  NZ  LYS A 592      40.190  29.690  38.420  1.00  0.00           N
ATOM    154  HZ1 LYS A 592      40.080  30.670  38.070  1.00  0.00           H
ATOM    155  HZ2 LYS A 592      40.500  29.030  37.670  1.00  0.00           H
ATOM    156  HZ3 LYS A 592      40.970  29.710  39.090  1.00  0.00           H
ATOM    157  C   LYS A 592      41.880  23.780  40.720  1.00  0.00           C
ATOM    158  O   LYS A 592      42.940  24.300  41.040  1.00  0.00           O
ATOM    159  N   ALA A 593      41.680  22.510  41.100  1.00  0.00           N
ATOM    160  HN  ALA A 593      40.870  21.980  40.860  1.00  0.00           H
ATOM    161  CA  ALA A 593      42.590  21.740  41.950  1.00  0.00           C
ATOM    162  HA  ALA A 593      42.700  22.210  42.920  1.00  0.00           H
ATOM    163  CB  ALA A 593      42.100  20.340  42.310  1.00  0.00           C
ATOM    164  HB1 ALA A 593      42.560  19.820  43.180  1.00  0.00           H
ATOM    165  HB2 ALA A 593      42.340  19.660  41.470  1.00  0.00           H
ATOM    166  HB3 ALA A 593      41.010  20.410  42.480  1.00  0.00           H
ATOM    167  C   ALA A 593      44.080  21.700  41.560  1.00  0.00           C
ATOM    168  O   ALA A 593      44.930  21.930  42.460  1.00  0.00           O
ATOM    169  N   PRO A 594      44.550  21.470  40.370  1.00  0.00           N
ATOM    170  CD  PRO A 594      43.770  20.890  39.310  1.00  0.00           C
ATOM    171  HD1 PRO A 594      42.850  21.460  39.050  1.00  0.00           H
ATOM    172  HD2 PRO A 594      43.530  19.850  39.630  1.00  0.00           H
ATOM    173  CA  PRO A 594      45.960  21.660  40.150  1.00  0.00           C
ATOM    174  HA  PRO A 594      46.520  21.130  40.910  1.00  0.00           H
ATOM    175  CB  PRO A 594      46.090  20.950  38.770  1.00  0.00           C
ATOM    176  HB1 PRO A 594      46.340  19.870  38.930  1.00  0.00           H
ATOM    177  HB2 PRO A 594      46.880  21.230  38.050  1.00  0.00           H
ATOM    178  CG  PRO A 594      44.770  21.060  38.090  1.00  0.00           C
ATOM    179  HG1 PRO A 594      44.580  22.080  37.690  1.00  0.00           H
ATOM    180  HG2 PRO A 594      44.630  20.210  37.390  1.00  0.00           H
ATOM    181  C   PRO A 594      46.530  23.060  40.150  1.00  0.00           C
ATOM    182  O   PRO A 594      47.710  23.220  40.370  1.00  0.00           O
ATOM    183  N   PHE A 595      45.650  24.050  39.840  1.00  0.00           N
ATOM    184  HN  PHE A 595      44.700  23.840  39.650  1.00  0.00           H
ATOM    185  CA  PHE A 595      45.970  25.460  39.820  1.00  0.00           C
ATOM    186  HA  PHE A 595      46.970  25.620  39.440  1.00  0.00           H
ATOM    187  CB  PHE A 595      44.950  26.280  39.100  1.00  0.00           C
ATOM    188  HB1 PHE A 595      45.340  27.330  39.060  1.00  0.00           H
ATOM    189  HB2 PHE A 595      44.040  26.220  39.730  1.00  0.00           H
ATOM    190  CG  PHE A 595      44.610  25.750  37.740  1.00  0.00           C
ATOM    191  CD1 PHE A 595      45.160  26.380  36.650  1.00  0.00           C
ATOM    192  HD1 PHE A 595      45.900  27.120  36.930  1.00  0.00           H
ATOM    193  CE1 PHE A 595      44.610  26.360  35.370  1.00  0.00           C
ATOM    194  HE1 PHE A 595      45.160  26.940  34.650  1.00  0.00           H
ATOM    195  CZ  PHE A 595      43.630  25.400  35.180  1.00  0.00           C
ATOM    196  HZ  PHE A 595      43.110  25.460  34.230  1.00  0.00           H
ATOM    197  CD2 PHE A 595      43.640  24.740  37.500  1.00  0.00           C
ATOM    198  HD2 PHE A 595      43.310  24.160  38.340  1.00  0.00           H
ATOM    199  CE2 PHE A 595      43.130  24.600  36.210  1.00  0.00           C
ATOM    200  HE2 PHE A 595      42.340  23.920  35.950  1.00  0.00           H
ATOM    201  C   PHE A 595      46.140  26.030  41.180  1.00  0.00           C
ATOM    202  O   PHE A 595      46.940  26.950  41.340  1.00  0.00           O
ATOM    203  N   PHE A 596      45.400  25.500  42.170  1.00  0.00           N
ATOM    204  HN  PHE A 596      44.570  25.020  41.920  1.00  0.00           H
ATOM    205  CA  PHE A 596      45.650  25.750  43.620  1.00  0.00           C
ATOM    206  HA  PHE A 596      45.630  26.810  43.810  1.00  0.00           H
ATOM    207  CB  PHE A 596      44.560  25.120  44.640  1.00  0.00           C
ATOM    208  HB1 PHE A 596      44.860  25.540  45.620  1.00  0.00           H
ATOM    209  HB2 PHE A 596      44.600  24.000  44.630  1.00  0.00           H
ATOM    210  CG  PHE A 596      43.120  25.680  44.360  1.00  0.00           C
ATOM    211  CD1 PHE A 596      41.920  24.930  44.290  1.00  0.00           C
ATOM    212  HD1 PHE A 596      42.060  23.880  44.510  1.00  0.00           H
ATOM    213  CE1 PHE A 596      40.670  25.590  44.220  1.00  0.00           C
ATOM    214  HE1 PHE A 596      39.770  25.010  44.250  1.00  0.00           H
ATOM    215  CZ  PHE A 596      40.630  27.000  44.030  1.00  0.00           C
ATOM    216  HZ  PHE A 596      39.710  27.450  43.680  1.00  0.00           H
ATOM    217  CD2 PHE A 596      43.030  27.140  44.350  1.00  0.00           C
ATOM    218  HD2 PHE A 596      43.930  27.730  44.430  1.00  0.00           H
ATOM    219  CE2 PHE A 596      41.770  27.740  44.070  1.00  0.00           C
ATOM    220  HE2 PHE A 596      41.680  28.800  43.900  1.00  0.00           H
ATOM    221  C   PHE A 596      47.040  25.350  44.060  1.00  0.00           C
ATOM    222  O   PHE A 596      47.780  26.160  44.640  1.00  0.00           O
ATOM    223  N   LEU A 597      47.430  24.050  43.740  1.00  0.00           N
ATOM    224  HN  LEU A 597      46.790  23.400  43.340  1.00  0.00           H
ATOM    225  CA  LEU A 597      48.720  23.540  43.940  1.00  0.00           C
ATOM    226  HA  LEU A 597      48.880  23.600  45.010  1.00  0.00           H
ATOM    227  CB  LEU A 597      48.760  21.960  43.620  1.00  0.00           C
ATOM    228  HB1 LEU A 597      48.290  21.950  42.610  1.00  0.00           H
ATOM    229  HB2 LEU A 597      48.120  21.470  44.390  1.00  0.00           H
ATOM    230  CG  LEU A 597      50.170  21.320  43.600  1.00  0.00           C
ATOM    231  HG  LEU A 597      50.850  21.790  42.860  1.00  0.00           H
ATOM    232  CD1 LEU A 597      50.850  21.490  45.050  1.00  0.00           C
ATOM    233 HD11 LEU A 597      50.040  21.220  45.750  1.00  0.00           H
ATOM    234 HD12 LEU A 597      50.850  22.610  45.140  1.00  0.00           H
ATOM    235 HD13 LEU A 597      51.860  21.060  45.100  1.00  0.00           H
ATOM    236  CD2 LEU A 597      49.920  19.830  43.370  1.00  0.00           C
ATOM    237 HD21 LEU A 597      49.650  19.560  42.320  1.00  0.00           H
ATOM    238 HD22 LEU A 597      49.030  19.500  43.950  1.00  0.00           H
ATOM    239 HD23 LEU A 597      50.870  19.300  43.600  1.00  0.00           H
ATOM    240  C   LEU A 597      49.840  24.220  43.180  1.00  0.00           C
ATOM    241  O   LEU A 597      50.930  24.410  43.800  1.00  0.00           O
ATOM    242  N   SER A 598      49.650  24.550  41.890  1.00  0.00           N
ATOM    243  HN  SER A 598      48.840  24.160  41.460  1.00  0.00           H
ATOM    244  CA  SER A 598      50.620  25.220  41.080  1.00  0.00           C
ATOM    245  HA  SER A 598      51.380  24.490  40.850  1.00  0.00           H
ATOM    246  CB  SER A 598      49.980  25.480  39.680  1.00  0.00           C
ATOM    247  HB1 SER A 598      49.230  26.310  39.650  1.00  0.00           H
ATOM    248  HB2 SER A 598      49.320  24.640  39.380  1.00  0.00           H
ATOM    249  OG  SER A 598      50.990  25.790  38.680  1.00  0.00           O
ATOM    250  HG1 SER A 598      51.050  26.750  38.760  1.00  0.00           H
ATOM    251  C   SER A 598      51.170  26.470  41.630  1.00  0.00           C
ATOM    252  O   SER A 598      52.400  26.580  41.800  1.00  0.00           O
ATOM    253  N   ASP A 599      50.330  27.400  41.970  1.00  0.00           N
ATOM    254  HN  ASP A 599      49.400  27.160  41.720  1.00  0.00           H
ATOM    255  CA  ASP A 599      50.450  28.610  42.790  1.00  0.00           C
ATOM    256  HA  ASP A 599      51.200  29.170  42.240  1.00  0.00           H
ATOM    257  CB  ASP A 599      49.230  29.460  42.860  1.00  0.00           C
ATOM    258  HB1 ASP A 599      49.250  30.280  43.620  1.00  0.00           H
ATOM    259  HB2 ASP A 599      48.430  28.700  42.990  1.00  0.00           H
ATOM    260  CG  ASP A 599      48.840  30.070  41.530  1.00  0.00           C
ATOM    261  OD1 ASP A 599      49.730  30.370  40.650  1.00  0.00           O
ATOM    262  OD2 ASP A 599      47.620  30.470  41.340  1.00  0.00           O
ATOM    263  C   ASP A 599      51.030  28.410  44.260  1.00  0.00           C
ATOM    264  O   ASP A 599      51.900  29.180  44.710  1.00  0.00           O
ATOM    265  N   PHE A 600      50.630  27.370  45.010  1.00  0.00           N
ATOM    266  HN  PHE A 600      49.720  26.980  44.880  1.00  0.00           H
ATOM    267  CA  PHE A 600      51.270  27.090  46.250  1.00  0.00           C
ATOM    268  HA  PHE A 600      51.390  27.940  46.890  1.00  0.00           H
ATOM    269  CB  PHE A 600      50.390  25.910  46.920  1.00  0.00           C
ATOM    270  HB1 PHE A 600      50.220  25.130  46.140  1.00  0.00           H
ATOM    271  HB2 PHE A 600      49.360  26.320  47.070  1.00  0.00           H
ATOM    272  CG  PHE A 600      50.840  25.330  48.180  1.00  0.00           C
ATOM    273  CD1 PHE A 600      51.390  24.080  48.280  1.00  0.00           C
ATOM    274  HD1 PHE A 600      51.570  23.360  47.490  1.00  0.00           H
ATOM    275  CE1 PHE A 600      51.700  23.550  49.540  1.00  0.00           C
ATOM    276  HE1 PHE A 600      52.070  22.540  49.530  1.00  0.00           H
ATOM    277  CZ  PHE A 600      51.430  24.290  50.640  1.00  0.00           C
ATOM    278  HZ  PHE A 600      51.700  23.960  51.630  1.00  0.00           H
ATOM    279  CD2 PHE A 600      50.520  26.050  49.320  1.00  0.00           C
ATOM    280  HD2 PHE A 600      49.970  26.970  49.190  1.00  0.00           H
ATOM    281  CE2 PHE A 600      50.800  25.490  50.590  1.00  0.00           C
ATOM    282  HE2 PHE A 600      50.510  25.990  51.500  1.00  0.00           H
ATOM    283  C   PHE A 600      52.770  26.620  46.000  1.00  0.00           C
ATOM    284  O   PHE A 600      53.630  26.920  46.830  1.00  0.00           O
ATOM    285  N   LYS A 601      53.110  25.860  44.930  1.00  0.00           N
ATOM    286  HN  LYS A 601      52.410  25.480  44.340  1.00  0.00           H
ATOM    287  CA  LYS A 601      54.520  25.460  44.690  1.00  0.00           C
ATOM    288  HA  LYS A 601      54.970  25.030  45.580  1.00  0.00           H
ATOM    289  CB  LYS A 601      54.700  24.360  43.670  1.00  0.00           C
ATOM    290  HB1 LYS A 601      55.800  24.350  43.480  1.00  0.00           H
ATOM    291  HB2 LYS A 601      54.100  24.690  42.800  1.00  0.00           H
ATOM    292  CG  LYS A 601      54.100  22.960  43.920  1.00  0.00           C
ATOM    293  HG1 LYS A 601      52.990  23.110  43.920  1.00  0.00           H
ATOM    294  HG2 LYS A 601      54.350  22.480  44.890  1.00  0.00           H
ATOM    295  CD  LYS A 601      54.360  22.030  42.780  1.00  0.00           C
ATOM    296  HD1 LYS A 601      54.170  20.970  43.050  1.00  0.00           H
ATOM    297  HD2 LYS A 601      55.410  22.160  42.450  1.00  0.00           H
ATOM    298  CE  LYS A 601      53.490  22.360  41.550  1.00  0.00           C
ATOM    299  HE1 LYS A 601      53.540  23.430  41.230  1.00  0.00           H
ATOM    300  HE2 LYS A 601      52.400  22.100  41.520  1.00  0.00           H
ATOM    301  NZ  LYS A 601      54.070  21.700  40.320  1.00  0.00           N
ATOM    302  HZ1 LYS A 601      55.090  21.890  40.300  1.00  0.00           H
ATOM    303  HZ2 LYS A 601      53.630  22.030  39.430  1.00  0.00           H
ATOM    304  HZ3 LYS A 601      53.910  20.680  40.360  1.00  0.00           H
ATOM    305  C   LYS A 601      55.260  26.810  44.330  1.00  0.00           C
ATOM    306  O   LYS A 601      56.400  26.910  44.820  1.00  0.00           O
ATOM    307  N   ASP A 602      54.720  27.750  43.590  1.00  0.00           N
ATOM    308  HN  ASP A 602      54.000  27.490  42.950  1.00  0.00           H
ATOM    309  CA  ASP A 602      55.180  29.120  43.410  1.00  0.00           C
ATOM    310  HA  ASP A 602      56.200  29.060  43.050  1.00  0.00           H
ATOM    311  CB  ASP A 602      54.320  29.730  42.330  1.00  0.00           C
ATOM    312  HB1 ASP A 602      54.340  30.840  42.260  1.00  0.00           H
ATOM    313  HB2 ASP A 602      53.280  29.500  42.630  1.00  0.00           H
ATOM    314  CG  ASP A 602      54.480  29.090  40.960  1.00  0.00           C
ATOM    315  OD1 ASP A 602      55.410  28.300  40.710  1.00  0.00           O
ATOM    316  OD2 ASP A 602      53.740  29.550  40.040  1.00  0.00           O
ATOM    317  C   ASP A 602      55.320  30.000  44.720  1.00  0.00           C
ATOM    318  O   ASP A 602      56.340  30.650  44.870  1.00  0.00           O
ATOM    319  N   ALA A 603      54.390  29.930  45.660  1.00  0.00           N
ATOM    320  HN  ALA A 603      53.610  29.310  45.630  1.00  0.00           H
ATOM    321  CA  ALA A 603      54.500  30.550  46.990  1.00  0.00           C
ATOM    322  HA  ALA A 603      54.490  31.630  46.900  1.00  0.00           H
ATOM    323  CB  ALA A 603      53.200  30.290  47.790  1.00  0.00           C
ATOM    324  HB1 ALA A 603      53.270  30.810  48.770  1.00  0.00           H
ATOM    325  HB2 ALA A 603      52.950  29.230  48.000  1.00  0.00           H
ATOM    326  HB3 ALA A 603      52.310  30.690  47.250  1.00  0.00           H
ATOM    327  C   ALA A 603      55.790  30.240  47.800  1.00  0.00           C
ATOM    328  O   ALA A 603      56.490  31.100  48.350  1.00  0.00           O
ATOM    329  N   LEU A 604      56.180  28.950  47.760  1.00  0.00           N
ATOM    330  HN  LEU A 604      55.560  28.290  47.330  1.00  0.00           H
ATOM    331  CA  LEU A 604      57.310  28.290  48.420  1.00  0.00           C
ATOM    332  HA  LEU A 604      57.340  28.770  49.400  1.00  0.00           H
ATOM    333  CB  LEU A 604      57.000  26.760  48.640  1.00  0.00           C
ATOM    334  HB1 LEU A 604      57.930  26.330  49.060  1.00  0.00           H
ATOM    335  HB2 LEU A 604      56.820  26.230  47.680  1.00  0.00           H
ATOM    336  CG  LEU A 604      55.820  26.460  49.640  1.00  0.00           C
ATOM    337  HG  LEU A 604      54.930  26.950  49.190  1.00  0.00           H
ATOM    338  CD1 LEU A 604      55.560  24.970  49.680  1.00  0.00           C
ATOM    339 HD11 LEU A 604      56.370  24.440  50.220  1.00  0.00           H
ATOM    340 HD12 LEU A 604      55.620  24.610  48.620  1.00  0.00           H
ATOM    341 HD13 LEU A 604      54.620  24.720  50.210  1.00  0.00           H
ATOM    342  CD2 LEU A 604      55.950  26.980  51.110  1.00  0.00           C
ATOM    343 HD21 LEU A 604      56.980  26.850  51.530  1.00  0.00           H
ATOM    344 HD22 LEU A 604      55.270  26.410  51.780  1.00  0.00           H
ATOM    345 HD23 LEU A 604      55.750  28.070  51.080  1.00  0.00           H
ATOM    346  C   LEU A 604      58.640  28.410  47.640  1.00  0.00           C
ATOM    347  O   LEU A 604      59.620  27.700  47.870  1.00  0.00           O
ATOM    348  N   SER A 605      58.660  29.250  46.610  1.00  0.00           N
ATOM    349  HN  SER A 605      57.810  29.750  46.390  1.00  0.00           H
ATOM    350  CA  SER A 605      59.640  29.390  45.530  1.00  0.00           C
ATOM    351  HA  SER A 605      60.590  29.090  45.940  1.00  0.00           H
ATOM    352  CB  SER A 605      59.280  28.540  44.190  1.00  0.00           C
ATOM    353  HB1 SER A 605      58.670  29.200  43.510  1.00  0.00           H
ATOM    354  HB2 SER A 605      58.870  27.530  44.430  1.00  0.00           H
ATOM    355  OG  SER A 605      60.470  28.320  43.500  1.00  0.00           O
ATOM    356  HG1 SER A 605      60.880  27.640  44.040  1.00  0.00           H
ATOM    357  C   SER A 605      59.810  30.910  45.190  1.00  0.00           C
ATOM    358  O   SER A 605      59.070  31.750  45.670  1.00  0.00           O
ATOM    359  N   LEU A 606      60.700  31.220  44.220  1.00  0.00           N
ATOM    360  HN  LEU A 606      61.200  30.420  43.860  1.00  0.00           H
ATOM    361  CA  LEU A 606      61.030  32.470  43.480  1.00  0.00           C
ATOM    362  HA  LEU A 606      61.980  32.900  43.780  1.00  0.00           H
ATOM    363  CB  LEU A 606      61.050  32.320  41.870  1.00  0.00           C
ATOM    364  HB1 LEU A 606      61.350  33.250  41.340  1.00  0.00           H
ATOM    365  HB2 LEU A 606      60.040  31.960  41.580  1.00  0.00           H
ATOM    366  CG  LEU A 606      62.080  31.260  41.290  1.00  0.00           C
ATOM    367  HG  LEU A 606      61.800  30.270  41.720  1.00  0.00           H
ATOM    368  CD1 LEU A 606      61.850  31.230  39.750  1.00  0.00           C
ATOM    369 HD11 LEU A 606      62.640  30.560  39.310  1.00  0.00           H
ATOM    370 HD12 LEU A 606      62.070  32.230  39.290  1.00  0.00           H
ATOM    371 HD13 LEU A 606      60.850  30.890  39.410  1.00  0.00           H
ATOM    372  CD2 LEU A 606      63.540  31.540  41.500  1.00  0.00           C
ATOM    373 HD21 LEU A 606      64.150  30.750  41.020  1.00  0.00           H
ATOM    374 HD22 LEU A 606      63.740  31.430  42.590  1.00  0.00           H
ATOM    375 HD23 LEU A 606      63.800  32.560  41.190  1.00  0.00           H
ATOM    376  C   LEU A 606      60.140  33.600  43.780  1.00  0.00           C
ATOM    377  O   LEU A 606      58.940  33.660  43.420  1.00  0.00           O
ATOM    378  N   GLN A 607      60.750  34.590  44.430  1.00  0.00           N
ATOM    379  HN  GLN A 607      61.630  34.500  44.870  1.00  0.00           H
ATOM    380  CA  GLN A 607      60.200  35.930  44.710  1.00  0.00           C
ATOM    381  HA  GLN A 607      61.010  36.520  45.110  1.00  0.00           H
ATOM    382  CB  GLN A 607      59.640  36.710  43.540  1.00  0.00           C
ATOM    383  HB1 GLN A 607      59.290  37.730  43.860  1.00  0.00           H
ATOM    384  HB2 GLN A 607      58.810  36.230  42.980  1.00  0.00           H
ATOM    385  CG  GLN A 607      60.720  37.190  42.590  1.00  0.00           C
ATOM    386  HG1 GLN A 607      61.410  37.890  43.100  1.00  0.00           H
ATOM    387  HG2 GLN A 607      60.230  37.970  41.960  1.00  0.00           H
ATOM    388  CD  GLN A 607      61.350  36.120  41.710  1.00  0.00           C
ATOM    389  OE1 GLN A 607      60.700  35.560  40.820  1.00  0.00           O
ATOM    390  NE2 GLN A 607      62.660  35.760  41.890  1.00  0.00           N
ATOM    391 HE21 GLN A 607      63.070  35.090  41.270  1.00  0.00           H
ATOM    392 HE22 GLN A 607      63.160  36.170  42.660  1.00  0.00           H
ATOM    393  C   GLN A 607      59.300  35.890  45.960  1.00  0.00           C
ATOM    394  O   GLN A 607      59.580  36.610  46.910  1.00  0.00           O
ATOM    395  N   CYS A 608      58.380  34.940  46.040  1.00  0.00           N
ATOM    396  HN  CYS A 608      58.190  34.380  45.240  1.00  0.00           H
ATOM    397  CA  CYS A 608      57.380  34.710  47.070  1.00  0.00           C
ATOM    398  HA  CYS A 608      56.860  35.650  47.140  1.00  0.00           H
ATOM    399  CB  CYS A 608      56.420  33.680  46.480  1.00  0.00           C
ATOM    400  HB1 CYS A 608      55.580  33.320  47.120  1.00  0.00           H
ATOM    401  HB2 CYS A 608      57.130  32.850  46.340  1.00  0.00           H
ATOM    402  SG  CYS A 608      55.690  34.170  44.890  1.00  0.00           S
ATOM    403  HG1 CYS A 608      56.510  33.490  44.100  1.00  0.00           H
ATOM    404  C   CYS A 608      57.800  34.440  48.410  1.00  0.00           C
ATOM    405  O   CYS A 608      57.420  35.160  49.370  1.00  0.00           O
ATOM    406  N   LEU A 609      58.630  33.430  48.570  1.00  0.00           N
ATOM    407  HN  LEU A 609      58.880  32.860  47.790  1.00  0.00           H
ATOM    408  CA  LEU A 609      59.100  33.080  49.960  1.00  0.00           C
ATOM    409  HA  LEU A 609      58.130  32.840  50.370  1.00  0.00           H
ATOM    410  CB  LEU A 609      59.870  31.760  50.020  1.00  0.00           C
ATOM    411  HB1 LEU A 609      60.850  31.790  49.500  1.00  0.00           H
ATOM    412  HB2 LEU A 609      59.200  31.140  49.400  1.00  0.00           H
ATOM    413  CG  LEU A 609      60.000  31.110  51.400  1.00  0.00           C
ATOM    414  HG  LEU A 609      60.680  31.770  51.980  1.00  0.00           H
ATOM    415  CD1 LEU A 609      58.680  31.040  52.140  1.00  0.00           C
ATOM    416 HD11 LEU A 609      57.680  30.800  51.690  1.00  0.00           H
ATOM    417 HD12 LEU A 609      58.610  32.100  52.490  1.00  0.00           H
ATOM    418 HD13 LEU A 609      58.840  30.380  53.020  1.00  0.00           H
ATOM    419  CD2 LEU A 609      60.570  29.760  51.280  1.00  0.00           C
ATOM    420 HD21 LEU A 609      60.630  29.120  52.190  1.00  0.00           H
ATOM    421 HD22 LEU A 609      61.620  29.850  50.930  1.00  0.00           H
ATOM    422 HD23 LEU A 609      59.980  29.160  50.550  1.00  0.00           H
ATOM    423  C   LEU A 609      59.870  34.090  50.640  1.00  0.00           C
ATOM    424  O   LEU A 609      59.580  34.440  51.780  1.00  0.00           O
ATOM    425  N   ALA A 610      60.700  34.820  49.900  1.00  0.00           N
ATOM    426  HN  ALA A 610      60.860  34.600  48.940  1.00  0.00           H
ATOM    427  CA  ALA A 610      61.470  35.980  50.310  1.00  0.00           C
ATOM    428  HA  ALA A 610      61.910  35.710  51.260  1.00  0.00           H
ATOM    429  CB  ALA A 610      62.380  36.230  49.110  1.00  0.00           C
ATOM    430  HB1 ALA A 610      63.060  37.080  49.350  1.00  0.00           H
ATOM    431  HB2 ALA A 610      61.800  36.470  48.200  1.00  0.00           H
ATOM    432  HB3 ALA A 610      63.020  35.320  49.040  1.00  0.00           H
ATOM    433  C   ALA A 610      60.570  37.150  50.770  1.00  0.00           C
ATOM    434  O   ALA A 610      60.760  37.810  51.790  1.00  0.00           O
ATOM    435  N   SER A 611      59.530  37.410  49.930  1.00  0.00           N
ATOM    436  HN  SER A 611      59.410  36.950  49.050  1.00  0.00           H
ATOM    437  CA  SER A 611      58.540  38.440  50.230  1.00  0.00           C
ATOM    438  HA  SER A 611      59.130  39.320  50.450  1.00  0.00           H
ATOM    439  CB  SER A 611      57.670  38.570  49.010  1.00  0.00           C
ATOM    440  HB1 SER A 611      57.080  37.620  49.020  1.00  0.00           H
ATOM    441  HB2 SER A 611      58.190  38.520  48.030  1.00  0.00           H
ATOM    442  OG  SER A 611      56.830  39.670  49.040  1.00  0.00           O
ATOM    443  HG1 SER A 611      57.220  40.510  48.810  1.00  0.00           H
ATOM    444  C   SER A 611      57.690  38.130  51.470  1.00  0.00           C
ATOM    445  O   SER A 611      57.500  39.020  52.260  1.00  0.00           O
ATOM    446  N   ILE A 612      57.260  36.820  51.690  1.00  0.00           N
ATOM    447  HN  ILE A 612      57.530  36.130  51.030  1.00  0.00           H
ATOM    448  CA  ILE A 612      56.530  36.400  52.830  1.00  0.00           C
ATOM    449  HA  ILE A 612      55.630  37.010  52.840  1.00  0.00           H
ATOM    450  CB  ILE A 612      56.090  34.880  52.720  1.00  0.00           C
ATOM    451  HB  ILE A 612      57.070  34.400  52.490  1.00  0.00           H
ATOM    452  CG2 ILE A 612      55.540  34.310  54.050  1.00  0.00           C
ATOM    453 HG21 ILE A 612      54.580  34.800  54.310  1.00  0.00           H
ATOM    454 HG22 ILE A 612      56.180  34.380  54.960  1.00  0.00           H
ATOM    455 HG23 ILE A 612      55.370  33.240  53.850  1.00  0.00           H
ATOM    456  CG1 ILE A 612      55.130  34.540  51.590  1.00  0.00           C
ATOM    457 HG11 ILE A 612      55.400  35.200  50.730  1.00  0.00           H
ATOM    458 HG12 ILE A 612      54.120  34.870  51.920  1.00  0.00           H
ATOM    459  CD  ILE A 612      55.270  33.050  51.120  1.00  0.00           C
ATOM    460  HD1 ILE A 612      56.090  32.980  50.370  1.00  0.00           H
ATOM    461  HD2 ILE A 612      54.310  32.850  50.580  1.00  0.00           H
ATOM    462  HD3 ILE A 612      55.340  32.310  51.940  1.00  0.00           H
ATOM    463  C   ILE A 612      57.300  36.650  54.080  1.00  0.00           C
ATOM    464  O   ILE A 612      56.760  37.380  54.960  1.00  0.00           O
ATOM    465  N   LEU A 613      58.560  36.230  54.220  1.00  0.00           N
ATOM    466  HN  LEU A 613      58.830  35.650  53.460  1.00  0.00           H
ATOM    467  CA  LEU A 613      59.350  36.510  55.360  1.00  0.00           C
ATOM    468  HA  LEU A 613      58.840  36.110  56.230  1.00  0.00           H
ATOM    469  CB  LEU A 613      60.620  35.780  55.370  1.00  0.00           C
ATOM    470  HB1 LEU A 613      61.060  35.850  56.400  1.00  0.00           H
ATOM    471  HB2 LEU A 613      61.400  36.340  54.800  1.00  0.00           H
ATOM    472  CG  LEU A 613      60.590  34.240  55.130  1.00  0.00           C
ATOM    473  HG  LEU A 613      60.080  34.250  54.140  1.00  0.00           H
ATOM    474  CD1 LEU A 613      62.040  33.700  55.090  1.00  0.00           C
ATOM    475 HD11 LEU A 613      62.500  34.310  54.270  1.00  0.00           H
ATOM    476 HD12 LEU A 613      62.080  32.620  54.870  1.00  0.00           H
ATOM    477 HD13 LEU A 613      62.630  33.920  56.000  1.00  0.00           H
ATOM    478  CD2 LEU A 613      59.650  33.580  56.110  1.00  0.00           C
ATOM    479 HD21 LEU A 613      60.100  33.940  57.050  1.00  0.00           H
ATOM    480 HD22 LEU A 613      59.680  32.520  55.790  1.00  0.00           H
ATOM    481 HD23 LEU A 613      58.600  33.910  55.970  1.00  0.00           H
ATOM    482  C   LEU A 613      59.660  38.020  55.570  1.00  0.00           C
ATOM    483  O   LEU A 613      59.680  38.500  56.680  1.00  0.00           O
ATOM    484  N   PHE A 614      59.820  38.800  54.470  1.00  0.00           N
ATOM    485  HN  PHE A 614      59.830  38.430  53.550  1.00  0.00           H
ATOM    486  CA  PHE A 614      60.080  40.230  54.460  1.00  0.00           C
ATOM    487  HA  PHE A 614      60.930  40.450  55.090  1.00  0.00           H
ATOM    488  CB  PHE A 614      60.420  40.740  53.040  1.00  0.00           C
ATOM    489  HB1 PHE A 614      59.520  40.430  52.460  1.00  0.00           H
ATOM    490  HB2 PHE A 614      61.350  40.210  52.750  1.00  0.00           H
ATOM    491  CG  PHE A 614      60.500  42.230  52.950  1.00  0.00           C
ATOM    492  CD1 PHE A 614      59.770  42.840  51.870  1.00  0.00           C
ATOM    493  HD1 PHE A 614      59.130  42.250  51.240  1.00  0.00           H
ATOM    494  CE1 PHE A 614      59.830  44.170  51.700  1.00  0.00           C
ATOM    495  HE1 PHE A 614      59.280  44.520  50.850  1.00  0.00           H
ATOM    496  CZ  PHE A 614      60.710  44.990  52.450  1.00  0.00           C
ATOM    497  HZ  PHE A 614      60.870  46.060  52.320  1.00  0.00           H
ATOM    498  CD2 PHE A 614      61.240  43.070  53.860  1.00  0.00           C
ATOM    499  HD2 PHE A 614      61.650  42.700  54.780  1.00  0.00           H
ATOM    500  CE2 PHE A 614      61.230  44.490  53.650  1.00  0.00           C
ATOM    501  HE2 PHE A 614      61.620  45.270  54.290  1.00  0.00           H
ATOM    502  C   PHE A 614      58.940  40.930  55.050  1.00  0.00           C
ATOM    503  O   PHE A 614      59.050  41.830  55.910  1.00  0.00           O
ATOM    504  N   LEU A 615      57.700  40.730  54.510  1.00  0.00           N
ATOM    505  HN  LEU A 615      57.560  40.030  53.810  1.00  0.00           H
ATOM    506  CA  LEU A 615      56.480  41.250  55.080  1.00  0.00           C
ATOM    507  HA  LEU A 615      56.540  42.340  55.030  1.00  0.00           H
ATOM    508  CB  LEU A 615      55.300  40.860  54.200  1.00  0.00           C
ATOM    509  HB1 LEU A 615      54.430  40.730  54.870  1.00  0.00           H
ATOM    510  HB2 LEU A 615      55.610  39.910  53.710  1.00  0.00           H
ATOM    511  CG  LEU A 615      54.970  42.020  53.200  1.00  0.00           C
ATOM    512  HG  LEU A 615      54.200  41.590  52.530  1.00  0.00           H
ATOM    513  CD1 LEU A 615      54.400  43.290  53.850  1.00  0.00           C
ATOM    514 HD11 LEU A 615      54.290  44.080  53.070  1.00  0.00           H
ATOM    515 HD12 LEU A 615      55.130  43.680  54.580  1.00  0.00           H
ATOM    516 HD13 LEU A 615      53.430  43.090  54.350  1.00  0.00           H
ATOM    517  CD2 LEU A 615      56.240  42.510  52.290  1.00  0.00           C
ATOM    518 HD21 LEU A 615      55.790  42.950  51.380  1.00  0.00           H
ATOM    519 HD22 LEU A 615      56.920  41.690  51.960  1.00  0.00           H
ATOM    520 HD23 LEU A 615      56.840  43.280  52.810  1.00  0.00           H
ATOM    521  C   LEU A 615      56.190  40.880  56.520  1.00  0.00           C
ATOM    522  O   LEU A 615      55.760  41.650  57.340  1.00  0.00           O
ATOM    523  N   TYR A 616      56.460  39.620  56.900  1.00  0.00           N
ATOM    524  HN  TYR A 616      56.690  39.020  56.130  1.00  0.00           H
ATOM    525  CA  TYR A 616      56.250  39.090  58.250  1.00  0.00           C
ATOM    526  HA  TYR A 616      55.200  39.260  58.450  1.00  0.00           H
ATOM    527  CB  TYR A 616      56.410  37.540  58.140  1.00  0.00           C
ATOM    528  HB1 TYR A 616      57.260  37.260  57.500  1.00  0.00           H
ATOM    529  HB2 TYR A 616      55.480  37.150  57.670  1.00  0.00           H
ATOM    530  CG  TYR A 616      56.400  36.960  59.550  1.00  0.00           C
ATOM    531  CD1 TYR A 616      55.250  37.050  60.350  1.00  0.00           C
ATOM    532  HD1 TYR A 616      54.340  37.420  59.890  1.00  0.00           H
ATOM    533  CE1 TYR A 616      55.290  36.600  61.720  1.00  0.00           C
ATOM    534  HE1 TYR A 616      54.440  36.720  62.380  1.00  0.00           H
ATOM    535  CZ  TYR A 616      56.520  36.360  62.300  1.00  0.00           C
ATOM    536  OH  TYR A 616      56.680  36.150  63.670  1.00  0.00           O
ATOM    537  HH  TYR A 616      55.820  35.970  64.040  1.00  0.00           H
ATOM    538  CD2 TYR A 616      57.610  36.540  60.160  1.00  0.00           C
ATOM    539  HD2 TYR A 616      58.480  36.450  59.540  1.00  0.00           H
ATOM    540  CE2 TYR A 616      57.650  36.370  61.550  1.00  0.00           C
ATOM    541  HE2 TYR A 616      58.620  36.130  61.960  1.00  0.00           H
ATOM    542  C   TYR A 616      57.010  39.870  59.320  1.00  0.00           C
ATOM    543  O   TYR A 616      56.510  40.270  60.350  1.00  0.00           O
ATOM    544  N   CYS A 617      58.300  40.080  58.970  1.00  0.00           N
ATOM    545  HN  CYS A 617      58.600  39.550  58.170  1.00  0.00           H
ATOM    546  CA  CYS A 617      59.140  40.940  59.710  1.00  0.00           C
ATOM    547  HA  CYS A 617      59.240  40.540  60.710  1.00  0.00           H
ATOM    548  CB  CYS A 617      60.590  40.850  59.160  1.00  0.00           C
ATOM    549  HB1 CYS A 617      61.140  41.640  59.690  1.00  0.00           H
ATOM    550  HB2 CYS A 617      60.610  41.100  58.070  1.00  0.00           H
ATOM    551  SG  CYS A 617      61.300  39.170  59.430  1.00  0.00           S
ATOM    552  HG1 CYS A 617      60.590  38.500  58.530  1.00  0.00           H
ATOM    553  C   CYS A 617      58.670  42.370  59.860  1.00  0.00           C
ATOM    554  O   CYS A 617      58.630  42.960  60.950  1.00  0.00           O
ATOM    555  N   ALA A 618      58.230  43.010  58.710  1.00  0.00           N
ATOM    556  HN  ALA A 618      58.340  42.470  57.870  1.00  0.00           H
ATOM    557  CA  ALA A 618      57.610  44.390  58.720  1.00  0.00           C
ATOM    558  HA  ALA A 618      58.380  44.950  59.230  1.00  0.00           H
ATOM    559  CB  ALA A 618      57.260  44.950  57.360  1.00  0.00           C
ATOM    560  HB1 ALA A 618      57.100  46.040  57.280  1.00  0.00           H
ATOM    561  HB2 ALA A 618      56.540  44.340  56.760  1.00  0.00           H
ATOM    562  HB3 ALA A 618      58.260  44.880  56.900  1.00  0.00           H
ATOM    563  C   ALA A 618      56.300  44.500  59.460  1.00  0.00           C
ATOM    564  O   ALA A 618      56.060  45.610  60.040  1.00  0.00           O
ATOM    565  N   CYS A 619      55.420  43.430  59.510  1.00  0.00           N
ATOM    566  HN  CYS A 619      55.610  42.570  59.050  1.00  0.00           H
ATOM    567  CA  CYS A 619      54.130  43.590  60.040  1.00  0.00           C
ATOM    568  HA  CYS A 619      53.840  44.620  60.010  1.00  0.00           H
ATOM    569  CB  CYS A 619      53.180  42.780  59.120  1.00  0.00           C
ATOM    570  HB1 CYS A 619      52.190  42.830  59.610  1.00  0.00           H
ATOM    571  HB2 CYS A 619      53.470  41.710  59.190  1.00  0.00           H
ATOM    572  SG  CYS A 619      53.100  43.360  57.410  1.00  0.00           S
ATOM    573  HG1 CYS A 619      54.270  42.830  57.090  1.00  0.00           H
ATOM    574  C   CYS A 619      53.960  43.220  61.520  1.00  0.00           C
ATOM    575  O   CYS A 619      52.890  43.470  62.030  1.00  0.00           O
ATOM    576  N   MET A 620      54.920  42.510  62.160  1.00  0.00           N
ATOM    577  HN  MET A 620      55.700  42.190  61.610  1.00  0.00           H
ATOM    578  CA  MET A 620      54.670  42.050  63.600  1.00  0.00           C
ATOM    579  HA  MET A 620      53.640  41.730  63.600  1.00  0.00           H
ATOM    580  CB  MET A 620      55.600  40.980  64.160  1.00  0.00           C
ATOM    581  HB1 MET A 620      55.670  41.030  65.270  1.00  0.00           H
ATOM    582  HB2 MET A 620      56.650  41.260  63.890  1.00  0.00           H
ATOM    583  CG  MET A 620      55.260  39.610  63.780  1.00  0.00           C
ATOM    584  HG1 MET A 620      56.110  38.940  63.990  1.00  0.00           H
ATOM    585  HG2 MET A 620      55.180  39.650  62.680  1.00  0.00           H
ATOM    586  SD  MET A 620      53.770  38.860  64.570  1.00  0.00           S
ATOM    587  CE  MET A 620      54.670  38.560  66.160  1.00  0.00           C
ATOM    588  HE1 MET A 620      54.200  37.810  66.840  1.00  0.00           H
ATOM    589  HE2 MET A 620      54.850  39.480  66.760  1.00  0.00           H
ATOM    590  HE3 MET A 620      55.720  38.210  66.070  1.00  0.00           H
ATOM    591  C   MET A 620      54.620  43.200  64.720  1.00  0.00           C
ATOM    592  O   MET A 620      53.680  43.280  65.580  1.00  0.00           O
ATOM    593  N   SER A 621      55.550  44.080  64.720  1.00  0.00           N
ATOM    594  HN  SER A 621      56.330  43.980  64.100  1.00  0.00           H
ATOM    595  CA  SER A 621      55.470  45.250  65.580  1.00  0.00           C
ATOM    596  HA  SER A 621      55.420  44.930  66.620  1.00  0.00           H
ATOM    597  CB  SER A 621      56.850  45.980  65.680  1.00  0.00           C
ATOM    598  HB1 SER A 621      57.580  45.200  65.970  1.00  0.00           H
ATOM    599  HB2 SER A 621      56.970  46.710  66.500  1.00  0.00           H
ATOM    600  OG  SER A 621      57.270  46.620  64.430  1.00  0.00           O
ATOM    601  HG1 SER A 621      57.450  45.980  63.740  1.00  0.00           H
ATOM    602  C   SER A 621      54.270  46.230  65.470  1.00  0.00           C
ATOM    603  O   SER A 621      53.840  46.600  66.580  1.00  0.00           O
ATOM    604  N   PRO A 622      53.740  46.700  64.360  1.00  0.00           N
ATOM    605  CD  PRO A 622      54.370  46.580  63.030  1.00  0.00           C
ATOM    606  HD1 PRO A 622      54.580  45.510  62.840  1.00  0.00           H
ATOM    607  HD2 PRO A 622      55.360  47.090  63.170  1.00  0.00           H
ATOM    608  CA  PRO A 622      52.850  47.840  64.440  1.00  0.00           C
ATOM    609  HA  PRO A 622      53.350  48.560  65.070  1.00  0.00           H
ATOM    610  CB  PRO A 622      52.840  48.320  62.970  1.00  0.00           C
ATOM    611  HB1 PRO A 622      53.550  49.170  62.970  1.00  0.00           H
ATOM    612  HB2 PRO A 622      51.900  48.790  62.630  1.00  0.00           H
ATOM    613  CG  PRO A 622      53.390  47.250  62.080  1.00  0.00           C
ATOM    614  HG1 PRO A 622      52.680  46.440  61.820  1.00  0.00           H
ATOM    615  HG2 PRO A 622      53.890  47.530  61.140  1.00  0.00           H
ATOM    616  C   PRO A 622      51.490  47.440  64.920  1.00  0.00           C
ATOM    617  O   PRO A 622      50.740  48.090  65.680  1.00  0.00           O
ATOM    618  N   VAL A 623      51.110  46.160  64.570  1.00  0.00           N
ATOM    619  HN  VAL A 623      51.710  45.650  63.950  1.00  0.00           H
ATOM    620  CA  VAL A 623      49.980  45.560  65.260  1.00  0.00           C
ATOM    621  HA  VAL A 623      49.120  46.200  65.080  1.00  0.00           H
ATOM    622  CB  VAL A 623      49.480  44.230  64.570  1.00  0.00           C
ATOM    623  HB  VAL A 623      50.270  43.450  64.520  1.00  0.00           H
ATOM    624  CG1 VAL A 623      48.230  43.570  65.200  1.00  0.00           C
ATOM    625 HG11 VAL A 623      48.120  42.550  64.790  1.00  0.00           H
ATOM    626 HG12 VAL A 623      47.350  44.230  65.170  1.00  0.00           H
ATOM    627 HG13 VAL A 623      48.510  43.370  66.260  1.00  0.00           H
ATOM    628  CG2 VAL A 623      49.140  44.520  63.070  1.00  0.00           C
ATOM    629 HG21 VAL A 623      48.360  45.290  62.920  1.00  0.00           H
ATOM    630 HG22 VAL A 623      48.820  43.570  62.580  1.00  0.00           H
ATOM    631 HG23 VAL A 623      50.100  44.740  62.570  1.00  0.00           H
ATOM    632  C   VAL A 623      49.890  45.390  66.770  1.00  0.00           C
ATOM    633  O   VAL A 623      48.880  45.740  67.390  1.00  0.00           O
ATOM    634  N   ILE A 624      51.080  44.930  67.380  1.00  0.00           N
ATOM    635  HN  ILE A 624      51.900  44.630  66.900  1.00  0.00           H
ATOM    636  CA  ILE A 624      51.370  44.900  68.790  1.00  0.00           C
ATOM    637  HA  ILE A 624      50.500  44.440  69.240  1.00  0.00           H
ATOM    638  CB  ILE A 624      52.540  44.040  69.050  1.00  0.00           C
ATOM    639  HB  ILE A 624      53.270  44.340  68.280  1.00  0.00           H
ATOM    640  CG2 ILE A 624      52.970  44.230  70.510  1.00  0.00           C
ATOM    641 HG21 ILE A 624      52.150  44.000  71.230  1.00  0.00           H
ATOM    642 HG22 ILE A 624      53.370  45.240  70.710  1.00  0.00           H
ATOM    643 HG23 ILE A 624      53.830  43.550  70.660  1.00  0.00           H
ATOM    644  CG1 ILE A 624      52.220  42.530  68.740  1.00  0.00           C
ATOM    645 HG11 ILE A 624      51.530  42.390  67.890  1.00  0.00           H
ATOM    646 HG12 ILE A 624      51.670  42.080  69.600  1.00  0.00           H
ATOM    647  CD  ILE A 624      53.460  41.690  68.410  1.00  0.00           C
ATOM    648  HD1 ILE A 624      54.140  42.320  67.800  1.00  0.00           H
ATOM    649  HD2 ILE A 624      53.200  40.710  67.940  1.00  0.00           H
ATOM    650  HD3 ILE A 624      54.010  41.560  69.360  1.00  0.00           H
ATOM    651  C   ILE A 624      51.520  46.340  69.430  1.00  0.00           C
ATOM    652  O   ILE A 624      50.940  46.680  70.520  1.00  0.00           O
ATOM    653  N   THR A 625      52.150  47.350  68.720  1.00  0.00           N
ATOM    654  HN  THR A 625      52.600  47.110  67.860  1.00  0.00           H
ATOM    655  CA  THR A 625      52.170  48.790  69.050  1.00  0.00           C
ATOM    656  HA  THR A 625      52.620  48.810  70.030  1.00  0.00           H
ATOM    657  CB  THR A 625      53.060  49.640  68.110  1.00  0.00           C
ATOM    658  HB  THR A 625      52.720  49.520  67.060  1.00  0.00           H
ATOM    659  OG1 THR A 625      54.420  49.110  68.170  1.00  0.00           O
ATOM    660  HG1 THR A 625      54.910  49.510  67.460  1.00  0.00           H
ATOM    661  CG2 THR A 625      53.210  51.110  68.470  1.00  0.00           C
ATOM    662 HG21 THR A 625      52.250  51.650  68.570  1.00  0.00           H
ATOM    663 HG22 THR A 625      53.940  51.590  67.800  1.00  0.00           H
ATOM    664 HG23 THR A 625      53.620  51.170  69.500  1.00  0.00           H
ATOM    665  C   THR A 625      50.770  49.370  69.010  1.00  0.00           C
ATOM    666  O   THR A 625      50.410  50.010  69.970  1.00  0.00           O
ATOM    667  N   PHE A 626      49.900  49.110  67.980  1.00  0.00           N
ATOM    668  HN  PHE A 626      50.230  48.590  67.210  1.00  0.00           H
ATOM    669  CA  PHE A 626      48.510  49.470  67.960  1.00  0.00           C
ATOM    670  HA  PHE A 626      48.470  50.530  68.140  1.00  0.00           H
ATOM    671  CB  PHE A 626      47.950  49.160  66.500  1.00  0.00           C
ATOM    672  HB1 PHE A 626      48.190  48.110  66.230  1.00  0.00           H
ATOM    673  HB2 PHE A 626      48.390  49.840  65.730  1.00  0.00           H
ATOM    674  CG  PHE A 626      46.460  49.230  66.310  1.00  0.00           C
ATOM    675  CD1 PHE A 626      45.770  50.450  66.330  1.00  0.00           C
ATOM    676  HD1 PHE A 626      46.310  51.360  66.450  1.00  0.00           H
ATOM    677  CE1 PHE A 626      44.500  50.560  65.870  1.00  0.00           C
ATOM    678  HE1 PHE A 626      44.100  51.560  65.990  1.00  0.00           H
ATOM    679  CZ  PHE A 626      43.790  49.430  65.500  1.00  0.00           C
ATOM    680  HZ  PHE A 626      42.730  49.390  65.330  1.00  0.00           H
ATOM    681  CD2 PHE A 626      45.760  48.030  65.930  1.00  0.00           C
ATOM    682  HD2 PHE A 626      46.290  47.120  65.730  1.00  0.00           H
ATOM    683  CE2 PHE A 626      44.410  48.110  65.480  1.00  0.00           C
ATOM    684  HE2 PHE A 626      43.880  47.240  65.170  1.00  0.00           H
ATOM    685  C   PHE A 626      47.590  48.890  69.010  1.00  0.00           C
ATOM    686  O   PHE A 626      46.800  49.620  69.560  1.00  0.00           O
ATOM    687  N   GLY A 627      47.900  47.600  69.310  1.00  0.00           N
ATOM    688  HN  GLY A 627      48.730  47.190  68.930  1.00  0.00           H
ATOM    689  CA  GLY A 627      47.150  46.900  70.380  1.00  0.00           C
ATOM    690  HA1 GLY A 627      47.700  45.970  70.500  1.00  0.00           H
ATOM    691  HA2 GLY A 627      46.110  46.850  70.070  1.00  0.00           H
ATOM    692  C   GLY A 627      47.160  47.640  71.670  1.00  0.00           C
ATOM    693  O   GLY A 627      46.090  47.740  72.300  1.00  0.00           O
ATOM    694  N   GLY A 628      48.300  48.170  72.160  1.00  0.00           N
ATOM    695  HN  GLY A 628      49.180  48.110  71.680  1.00  0.00           H
ATOM    696  CA  GLY A 628      48.320  48.890  73.390  1.00  0.00           C
ATOM    697  HA1 GLY A 628      49.300  48.710  73.790  1.00  0.00           H
ATOM    698  HA2 GLY A 628      47.500  48.570  74.010  1.00  0.00           H
ATOM    699  C   GLY A 628      48.080  50.320  73.250  1.00  0.00           C
ATOM    700  O   GLY A 628      47.740  50.990  74.250  1.00  0.00           O
ATOM    701  N   LEU A 629      48.350  50.940  72.100  1.00  0.00           N
ATOM    702  HN  LEU A 629      48.610  50.390  71.310  1.00  0.00           H
ATOM    703  CA  LEU A 629      48.000  52.310  71.830  1.00  0.00           C
ATOM    704  HA  LEU A 629      48.400  52.900  72.640  1.00  0.00           H
ATOM    705  CB  LEU A 629      48.590  52.900  70.550  1.00  0.00           C
ATOM    706  HB1 LEU A 629      48.500  52.180  69.700  1.00  0.00           H
ATOM    707  HB2 LEU A 629      49.670  53.060  70.700  1.00  0.00           H
ATOM    708  CG  LEU A 629      48.220  54.340  70.130  1.00  0.00           C
ATOM    709  HG  LEU A 629      47.120  54.360  69.920  1.00  0.00           H
ATOM    710  CD1 LEU A 629      48.420  55.390  71.260  1.00  0.00           C
ATOM    711 HD11 LEU A 629      48.020  56.390  70.970  1.00  0.00           H
ATOM    712 HD12 LEU A 629      49.520  55.440  71.430  1.00  0.00           H
ATOM    713 HD13 LEU A 629      47.960  55.050  72.210  1.00  0.00           H
ATOM    714  CD2 LEU A 629      48.990  54.760  68.810  1.00  0.00           C
ATOM    715 HD21 LEU A 629      50.080  54.610  68.980  1.00  0.00           H
ATOM    716 HD22 LEU A 629      48.800  55.840  68.570  1.00  0.00           H
ATOM    717 HD23 LEU A 629      48.810  54.050  67.990  1.00  0.00           H
ATOM    718  C   LEU A 629      46.440  52.540  71.800  1.00  0.00           C
ATOM    719  O   LEU A 629      45.930  53.470  72.380  1.00  0.00           O
ATOM    720  N   LEU A 630      45.710  51.650  71.080  1.00  0.00           N
ATOM    721  HN  LEU A 630      46.030  50.800  70.650  1.00  0.00           H
ATOM    722  CA  LEU A 630      44.340  51.960  70.980  1.00  0.00           C
ATOM    723  HA  LEU A 630      44.140  52.990  70.720  1.00  0.00           H
ATOM    724  CB  LEU A 630      43.670  51.130  69.750  1.00  0.00           C
ATOM    725  HB1 LEU A 630      44.110  50.110  69.710  1.00  0.00           H
ATOM    726  HB2 LEU A 630      44.050  51.760  68.930  1.00  0.00           H
ATOM    727  CG  LEU A 630      42.140  51.050  69.510  1.00  0.00           C
ATOM    728  HG  LEU A 630      41.800  50.410  70.360  1.00  0.00           H
ATOM    729  CD1 LEU A 630      41.400  52.380  69.650  1.00  0.00           C
ATOM    730 HD11 LEU A 630      40.280  52.370  69.640  1.00  0.00           H
ATOM    731 HD12 LEU A 630      41.800  53.000  68.820  1.00  0.00           H
ATOM    732 HD13 LEU A 630      41.770  52.860  70.570  1.00  0.00           H
ATOM    733  CD2 LEU A 630      41.800  50.460  68.130  1.00  0.00           C
ATOM    734 HD21 LEU A 630      42.150  51.110  67.300  1.00  0.00           H
ATOM    735 HD22 LEU A 630      40.690  50.480  68.070  1.00  0.00           H
ATOM    736 HD23 LEU A 630      42.110  49.410  68.000  1.00  0.00           H
ATOM    737  C   LEU A 630      43.690  51.650  72.350  1.00  0.00           C
ATOM    738  O   LEU A 630      42.730  52.260  72.810  1.00  0.00           O
ATOM    739  N   GLY A 631      44.300  50.650  73.030  1.00  0.00           N
ATOM    740  HN  GLY A 631      44.950  50.010  72.630  1.00  0.00           H
ATOM    741  CA  GLY A 631      44.090  50.360  74.430  1.00  0.00           C
ATOM    742  HA1 GLY A 631      44.790  49.600  74.760  1.00  0.00           H
ATOM    743  HA2 GLY A 631      43.090  49.980  74.570  1.00  0.00           H
ATOM    744  C   GLY A 631      44.300  51.450  75.480  1.00  0.00           C
ATOM    745  O   GLY A 631      43.590  51.480  76.500  1.00  0.00           O
ATOM    746  N   GLU A 632      45.220  52.460  75.270  1.00  0.00           N
ATOM    747  HN  GLU A 632      45.770  52.440  74.440  1.00  0.00           H
ATOM    748  CA  GLU A 632      45.400  53.620  76.150  1.00  0.00           C
ATOM    749  HA  GLU A 632      45.010  53.300  77.110  1.00  0.00           H
ATOM    750  CB  GLU A 632      46.850  54.040  76.140  1.00  0.00           C
ATOM    751  HB1 GLU A 632      47.220  54.180  75.100  1.00  0.00           H
ATOM    752  HB2 GLU A 632      47.530  53.190  76.370  1.00  0.00           H
ATOM    753  CG  GLU A 632      47.210  55.250  77.090  1.00  0.00           C
ATOM    754  HG1 GLU A 632      46.690  55.090  78.060  1.00  0.00           H
ATOM    755  HG2 GLU A 632      46.720  56.170  76.690  1.00  0.00           H
ATOM    756  CD  GLU A 632      48.680  55.580  77.130  1.00  0.00           C
ATOM    757  OE1 GLU A 632      49.040  56.650  76.560  1.00  0.00           O
ATOM    758  OE2 GLU A 632      49.390  54.920  77.970  1.00  0.00           O
ATOM    759  C   GLU A 632      44.520  54.790  75.720  1.00  0.00           C
ATOM    760  O   GLU A 632      44.050  55.500  76.640  1.00  0.00           O
ATOM    761  N   ALA A 633      44.230  54.930  74.380  1.00  0.00           N
ATOM    762  HN  ALA A 633      44.620  54.330  73.690  1.00  0.00           H
ATOM    763  CA  ALA A 633      43.190  55.780  73.870  1.00  0.00           C
ATOM    764  HA  ALA A 633      43.490  56.770  74.210  1.00  0.00           H
ATOM    765  CB  ALA A 633      43.220  55.600  72.330  1.00  0.00           C
ATOM    766  HB1 ALA A 633      43.010  54.560  72.020  1.00  0.00           H
ATOM    767  HB2 ALA A 633      44.220  55.660  71.840  1.00  0.00           H
ATOM    768  HB3 ALA A 633      42.490  56.280  71.850  1.00  0.00           H
ATOM    769  C   ALA A 633      41.740  55.590  74.380  1.00  0.00           C
ATOM    770  O   ALA A 633      40.990  56.430  74.720  1.00  0.00           O
ATOM    771  N   THR A 634      41.390  54.320  74.510  1.00  0.00           N
ATOM    772  HN  THR A 634      41.990  53.610  74.150  1.00  0.00           H
ATOM    773  CA  THR A 634      40.070  53.910  75.020  1.00  0.00           C
ATOM    774  HA  THR A 634      39.380  54.730  74.990  1.00  0.00           H
ATOM    775  CB  THR A 634      39.400  52.810  74.180  1.00  0.00           C
ATOM    776  HB  THR A 634      38.500  52.420  74.700  1.00  0.00           H
ATOM    777  OG1 THR A 634      40.280  51.760  74.000  1.00  0.00           O
ATOM    778  HG1 THR A 634      41.070  52.060  73.570  1.00  0.00           H
ATOM    779  CG2 THR A 634      38.990  53.410  72.820  1.00  0.00           C
ATOM    780 HG21 THR A 634      38.390  52.680  72.240  1.00  0.00           H
ATOM    781 HG22 THR A 634      39.880  53.610  72.180  1.00  0.00           H
ATOM    782 HG23 THR A 634      38.310  54.270  72.970  1.00  0.00           H
ATOM    783  C   THR A 634      40.150  53.490  76.440  1.00  0.00           C
ATOM    784  O   THR A 634      39.090  53.100  77.040  1.00  0.00           O
ATOM    785  N   GLU A 635      41.300  53.660  77.100  1.00  0.00           N
ATOM    786  HN  GLU A 635      42.100  54.070  76.660  1.00  0.00           H
ATOM    787  CA  GLU A 635      41.580  53.550  78.510  1.00  0.00           C
ATOM    788  HA  GLU A 635      42.640  53.780  78.540  1.00  0.00           H
ATOM    789  CB  GLU A 635      40.870  54.680  79.230  1.00  0.00           C
ATOM    790  HB1 GLU A 635      41.150  54.640  80.300  1.00  0.00           H
ATOM    791  HB2 GLU A 635      39.760  54.590  79.210  1.00  0.00           H
ATOM    792  CG  GLU A 635      41.260  56.160  78.740  1.00  0.00           C
ATOM    793  HG1 GLU A 635      41.030  56.120  77.650  1.00  0.00           H
ATOM    794  HG2 GLU A 635      42.360  56.310  78.770  1.00  0.00           H
ATOM    795  CD  GLU A 635      40.540  57.260  79.460  1.00  0.00           C
ATOM    796  OE1 GLU A 635      40.700  57.330  80.700  1.00  0.00           O
ATOM    797  OE2 GLU A 635      39.980  58.250  78.830  1.00  0.00           O
ATOM    798  C   GLU A 635      41.360  52.130  79.170  1.00  0.00           C
ATOM    799  O   GLU A 635      40.700  52.100  80.180  1.00  0.00           O
ATOM    800  N   GLY A 636      42.100  51.090  78.620  1.00  0.00           N
ATOM    801  HN  GLY A 636      42.640  51.240  77.790  1.00  0.00           H
ATOM    802  CA  GLY A 636      42.310  49.780  79.210  1.00  0.00           C
ATOM    803  HA1 GLY A 636      41.840  49.770  80.180  1.00  0.00           H
ATOM    804  HA2 GLY A 636      43.370  49.580  79.210  1.00  0.00           H
ATOM    805  C   GLY A 636      41.490  48.760  78.440  1.00  0.00           C
ATOM    806  O   GLY A 636      41.360  47.580  78.850  1.00  0.00           O
ATOM    807  N   ARG A 637      40.820  49.160  77.380  1.00  0.00           N
ATOM    808  HN  ARG A 637      41.090  50.060  77.090  1.00  0.00           H
ATOM    809  CA  ARG A 637      39.660  48.510  76.770  1.00  0.00           C
ATOM    810  HA  ARG A 637      39.300  47.750  77.450  1.00  0.00           H
ATOM    811  CB  ARG A 637      38.390  49.480  76.490  1.00  0.00           C
ATOM    812  HB1 ARG A 637      37.590  48.980  75.890  1.00  0.00           H
ATOM    813  HB2 ARG A 637      38.710  50.420  75.970  1.00  0.00           H
ATOM    814  CG  ARG A 637      37.740  49.870  77.880  1.00  0.00           C
ATOM    815  HG1 ARG A 637      38.500  50.340  78.540  1.00  0.00           H
ATOM    816  HG2 ARG A 637      37.480  48.900  78.330  1.00  0.00           H
ATOM    817  CD  ARG A 637      36.530  50.700  77.650  1.00  0.00           C
ATOM    818  HD1 ARG A 637      35.630  50.270  77.150  1.00  0.00           H
ATOM    819  HD2 ARG A 637      36.860  51.600  77.100  1.00  0.00           H
ATOM    820  NE  ARG A 637      35.990  50.970  78.980  1.00  0.00           N
ATOM    821  HE  ARG A 637      35.230  50.430  79.330  1.00  0.00           H
ATOM    822  CZ  ARG A 637      36.640  51.770  79.840  1.00  0.00           C
ATOM    823  NH1 ARG A 637      37.720  52.530  79.580  1.00  0.00           N
ATOM    824 HH11 ARG A 637      37.990  53.130  80.340  1.00  0.00           H
ATOM    825 HH12 ARG A 637      38.210  52.530  78.720  1.00  0.00           H
ATOM    826  NH2 ARG A 637      36.170  51.970  81.050  1.00  0.00           N
ATOM    827 HH21 ARG A 637      35.270  51.580  81.120  1.00  0.00           H
ATOM    828 HH22 ARG A 637      36.520  52.770  81.560  1.00  0.00           H
ATOM    829  C   ARG A 637      40.050  47.670  75.570  1.00  0.00           C
ATOM    830  O   ARG A 637      39.240  47.180  74.780  1.00  0.00           O
ATOM    831  N   LEU A 638      41.380  47.370  75.370  1.00  0.00           N
ATOM    832  HN  LEU A 638      42.060  47.510  76.090  1.00  0.00           H
ATOM    833  CA  LEU A 638      41.830  46.580  74.260  1.00  0.00           C
ATOM    834  HA  LEU A 638      41.210  45.710  74.120  1.00  0.00           H
ATOM    835  CB  LEU A 638      42.010  47.450  73.020  1.00  0.00           C
ATOM    836  HB1 LEU A 638      42.720  48.270  73.250  1.00  0.00           H
ATOM    837  HB2 LEU A 638      41.050  47.930  72.740  1.00  0.00           H
ATOM    838  CG  LEU A 638      42.650  46.770  71.740  1.00  0.00           C
ATOM    839  HG  LEU A 638      43.710  46.480  71.990  1.00  0.00           H
ATOM    840  CD1 LEU A 638      41.950  45.430  71.270  1.00  0.00           C
ATOM    841 HD11 LEU A 638      42.280  45.110  70.260  1.00  0.00           H
ATOM    842 HD12 LEU A 638      40.850  45.600  71.180  1.00  0.00           H
ATOM    843 HD13 LEU A 638      42.120  44.620  72.020  1.00  0.00           H
ATOM    844  CD2 LEU A 638      42.890  47.630  70.550  1.00  0.00           C
ATOM    845 HD21 LEU A 638      43.480  48.510  70.840  1.00  0.00           H
ATOM    846 HD22 LEU A 638      41.950  47.960  70.040  1.00  0.00           H
ATOM    847 HD23 LEU A 638      43.510  47.160  69.760  1.00  0.00           H
ATOM    848  C   LEU A 638      43.160  46.060  74.740  1.00  0.00           C
ATOM    849  O   LEU A 638      43.770  46.690  75.650  1.00  0.00           O
ATOM    850  N   SER A 639      43.650  44.980  74.170  1.00  0.00           N
ATOM    851  HN  SER A 639      43.150  44.590  73.400  1.00  0.00           H
ATOM    852  CA  SER A 639      44.860  44.370  74.510  1.00  0.00           C
ATOM    853  HA  SER A 639      45.560  45.060  74.970  1.00  0.00           H
ATOM    854  CB  SER A 639      44.860  43.220  75.610  1.00  0.00           C
ATOM    855  HB1 SER A 639      44.710  43.660  76.620  1.00  0.00           H
ATOM    856  HB2 SER A 639      45.830  42.680  75.590  1.00  0.00           H
ATOM    857  OG  SER A 639      44.000  42.150  75.200  1.00  0.00           O
ATOM    858  HG1 SER A 639      43.110  42.500  75.090  1.00  0.00           H
ATOM    859  C   SER A 639      45.580  43.980  73.240  1.00  0.00           C
ATOM    860  O   SER A 639      44.990  44.020  72.160  1.00  0.00           O
ATOM    861  N   ALA A 640      46.920  43.650  73.320  1.00  0.00           N
ATOM    862  HN  ALA A 640      47.470  43.640  74.160  1.00  0.00           H
ATOM    863  CA  ALA A 640      47.790  43.400  72.130  1.00  0.00           C
ATOM    864  HA  ALA A 640      47.600  44.160  71.390  1.00  0.00           H
ATOM    865  CB  ALA A 640      49.310  43.430  72.540  1.00  0.00           C
ATOM    866  HB1 ALA A 640      49.400  42.680  73.340  1.00  0.00           H
ATOM    867  HB2 ALA A 640      49.550  44.430  72.950  1.00  0.00           H
ATOM    868  HB3 ALA A 640      49.950  43.190  71.670  1.00  0.00           H
ATOM    869  C   ALA A 640      47.530  42.080  71.510  1.00  0.00           C
ATOM    870  O   ALA A 640      47.410  41.980  70.290  1.00  0.00           O
ATOM    871  N   ILE A 641      47.290  41.090  72.370  1.00  0.00           N
ATOM    872  HN  ILE A 641      47.490  41.140  73.350  1.00  0.00           H
ATOM    873  CA  ILE A 641      46.780  39.840  71.870  1.00  0.00           C
ATOM    874  HA  ILE A 641      47.590  39.530  71.210  1.00  0.00           H
ATOM    875  CB  ILE A 641      46.820  38.880  73.070  1.00  0.00           C
ATOM    876  HB  ILE A 641      47.880  38.840  73.400  1.00  0.00           H
ATOM    877  CG2 ILE A 641      45.810  39.300  74.150  1.00  0.00           C
ATOM    878 HG21 ILE A 641      46.050  38.690  75.050  1.00  0.00           H
ATOM    879 HG22 ILE A 641      44.720  39.190  73.970  1.00  0.00           H
ATOM    880 HG23 ILE A 641      45.820  40.360  74.470  1.00  0.00           H
ATOM    881  CG1 ILE A 641      46.630  37.360  72.670  1.00  0.00           C
ATOM    882 HG11 ILE A 641      45.640  37.410  72.150  1.00  0.00           H
ATOM    883 HG12 ILE A 641      46.530  36.820  73.620  1.00  0.00           H
ATOM    884  CD  ILE A 641      47.640  36.750  71.660  1.00  0.00           C
ATOM    885  HD1 ILE A 641      47.090  35.880  71.240  1.00  0.00           H
ATOM    886  HD2 ILE A 641      48.570  36.450  72.200  1.00  0.00           H
ATOM    887  HD3 ILE A 641      47.920  37.460  70.860  1.00  0.00           H
ATOM    888  C   ILE A 641      45.530  39.850  71.010  1.00  0.00           C
ATOM    889  O   ILE A 641      45.460  39.300  69.890  1.00  0.00           O
ATOM    890  N   GLU A 642      44.540  40.630  71.490  1.00  0.00           N
ATOM    891  HN  GLU A 642      44.700  41.070  72.370  1.00  0.00           H
ATOM    892  CA  GLU A 642      43.230  40.860  70.830  1.00  0.00           C
ATOM    893  HA  GLU A 642      42.760  39.890  70.780  1.00  0.00           H
ATOM    894  CB  GLU A 642      42.400  41.720  71.730  1.00  0.00           C
ATOM    895  HB1 GLU A 642      41.620  42.250  71.140  1.00  0.00           H
ATOM    896  HB2 GLU A 642      43.130  42.450  72.160  1.00  0.00           H
ATOM    897  CG  GLU A 642      41.710  41.030  72.960  1.00  0.00           C
ATOM    898  HG1 GLU A 642      42.490  40.710  73.680  1.00  0.00           H
ATOM    899  HG2 GLU A 642      40.970  40.250  72.690  1.00  0.00           H
ATOM    900  CD  GLU A 642      40.810  42.080  73.760  1.00  0.00           C
ATOM    901  OE1 GLU A 642      39.720  42.390  73.280  1.00  0.00           O
ATOM    902  OE2 GLU A 642      41.410  42.570  74.750  1.00  0.00           O
ATOM    903  C   GLU A 642      43.400  41.420  69.420  1.00  0.00           C
ATOM    904  O   GLU A 642      42.880  40.950  68.450  1.00  0.00           O
ATOM    905  N   SER A 643      44.250  42.390  69.260  1.00  0.00           N
ATOM    906  HN  SER A 643      44.630  42.740  70.110  1.00  0.00           H
ATOM    907  CA  SER A 643      44.690  43.060  68.010  1.00  0.00           C
ATOM    908  HA  SER A 643      43.890  43.450  67.400  1.00  0.00           H
ATOM    909  CB  SER A 643      45.580  44.240  68.440  1.00  0.00           C
ATOM    910  HB1 SER A 643      46.490  43.960  69.030  1.00  0.00           H
ATOM    911  HB2 SER A 643      44.890  44.860  69.050  1.00  0.00           H
ATOM    912  OG  SER A 643      46.070  45.050  67.370  1.00  0.00           O
ATOM    913  HG1 SER A 643      47.040  45.120  67.370  1.00  0.00           H
ATOM    914  C   SER A 643      45.420  42.160  67.010  1.00  0.00           C
ATOM    915  O   SER A 643      45.060  42.020  65.820  1.00  0.00           O
ATOM    916  N   LEU A 644      46.450  41.480  67.530  1.00  0.00           N
ATOM    917  HN  LEU A 644      46.770  41.650  68.460  1.00  0.00           H
ATOM    918  CA  LEU A 644      47.270  40.430  66.960  1.00  0.00           C
ATOM    919  HA  LEU A 644      47.750  40.780  66.050  1.00  0.00           H
ATOM    920  CB  LEU A 644      48.470  40.010  67.960  1.00  0.00           C
ATOM    921  HB1 LEU A 644      48.100  39.660  68.950  1.00  0.00           H
ATOM    922  HB2 LEU A 644      48.960  41.000  68.130  1.00  0.00           H
ATOM    923  CG  LEU A 644      49.410  39.000  67.480  1.00  0.00           C
ATOM    924  HG  LEU A 644      48.900  38.030  67.430  1.00  0.00           H
ATOM    925  CD1 LEU A 644      49.960  39.490  66.110  1.00  0.00           C
ATOM    926 HD11 LEU A 644      50.040  40.600  66.200  1.00  0.00           H
ATOM    927 HD12 LEU A 644      49.340  39.050  65.290  1.00  0.00           H
ATOM    928 HD13 LEU A 644      50.970  39.070  65.870  1.00  0.00           H
ATOM    929  CD2 LEU A 644      50.660  38.930  68.460  1.00  0.00           C
ATOM    930 HD21 LEU A 644      50.390  38.440  69.420  1.00  0.00           H
ATOM    931 HD22 LEU A 644      51.060  39.890  68.850  1.00  0.00           H
ATOM    932 HD23 LEU A 644      51.450  38.310  68.000  1.00  0.00           H
ATOM    933  C   LEU A 644      46.440  39.380  66.390  1.00  0.00           C
ATOM    934  O   LEU A 644      46.590  38.990  65.260  1.00  0.00           O
ATOM    935  N   PHE A 645      45.430  38.940  67.170  1.00  0.00           N
ATOM    936  HN  PHE A 645      45.250  39.220  68.120  1.00  0.00           H
ATOM    937  CA  PHE A 645      44.440  37.970  66.740  1.00  0.00           C
ATOM    938  HA  PHE A 645      44.930  37.100  66.340  1.00  0.00           H
ATOM    939  CB  PHE A 645      43.640  37.440  67.930  1.00  0.00           C
ATOM    940  HB1 PHE A 645      43.350  38.350  68.500  1.00  0.00           H
ATOM    941  HB2 PHE A 645      44.250  36.830  68.640  1.00  0.00           H
ATOM    942  CG  PHE A 645      42.360  36.630  67.650  1.00  0.00           C
ATOM    943  CD1 PHE A 645      42.410  35.270  67.230  1.00  0.00           C
ATOM    944  HD1 PHE A 645      43.390  34.840  67.160  1.00  0.00           H
ATOM    945  CE1 PHE A 645      41.210  34.650  66.910  1.00  0.00           C
ATOM    946  HE1 PHE A 645      41.120  33.590  66.710  1.00  0.00           H
ATOM    947  CZ  PHE A 645      39.980  35.270  67.080  1.00  0.00           C
ATOM    948  HZ  PHE A 645      39.070  34.710  66.870  1.00  0.00           H
ATOM    949  CD2 PHE A 645      41.160  37.330  67.720  1.00  0.00           C
ATOM    950  HD2 PHE A 645      41.080  38.380  67.970  1.00  0.00           H
ATOM    951  CE2 PHE A 645      39.930  36.630  67.520  1.00  0.00           C
ATOM    952  HE2 PHE A 645      38.940  37.050  67.630  1.00  0.00           H
ATOM    953  C   PHE A 645      43.600  38.480  65.570  1.00  0.00           C
ATOM    954  O   PHE A 645      43.570  37.970  64.480  1.00  0.00           O
ATOM    955  N   GLY A 646      42.860  39.630  65.730  1.00  0.00           N
ATOM    956  HN  GLY A 646      42.730  40.090  66.610  1.00  0.00           H
ATOM    957  CA  GLY A 646      42.080  40.190  64.660  1.00  0.00           C
ATOM    958  HA1 GLY A 646      41.560  41.090  64.970  1.00  0.00           H
ATOM    959  HA2 GLY A 646      41.450  39.330  64.460  1.00  0.00           H
ATOM    960  C   GLY A 646      42.830  40.540  63.400  1.00  0.00           C
ATOM    961  O   GLY A 646      42.290  40.180  62.380  1.00  0.00           O
ATOM    962  N   ALA A 647      44.040  41.120  63.390  1.00  0.00           N
ATOM    963  HN  ALA A 647      44.520  41.440  64.210  1.00  0.00           H
ATOM    964  CA  ALA A 647      44.630  41.240  62.110  1.00  0.00           C
ATOM    965  HA  ALA A 647      44.070  41.930  61.480  1.00  0.00           H
ATOM    966  CB  ALA A 647      46.000  42.020  62.380  1.00  0.00           C
ATOM    967  HB1 ALA A 647      45.740  42.950  62.930  1.00  0.00           H
ATOM    968  HB2 ALA A 647      46.630  42.200  61.480  1.00  0.00           H
ATOM    969  HB3 ALA A 647      46.650  41.530  63.140  1.00  0.00           H
ATOM    970  C   ALA A 647      44.850  39.910  61.430  1.00  0.00           C
ATOM    971  O   ALA A 647      44.700  39.880  60.210  1.00  0.00           O
ATOM    972  N   SER A 648      45.270  38.870  62.140  1.00  0.00           N
ATOM    973  HN  SER A 648      45.380  38.990  63.130  1.00  0.00           H
ATOM    974  CA  SER A 648      45.470  37.560  61.590  1.00  0.00           C
ATOM    975  HA  SER A 648      46.180  37.650  60.790  1.00  0.00           H
ATOM    976  CB  SER A 648      46.180  36.670  62.610  1.00  0.00           C
ATOM    977  HB1 SER A 648      45.600  36.650  63.560  1.00  0.00           H
ATOM    978  HB2 SER A 648      47.160  37.140  62.830  1.00  0.00           H
ATOM    979  OG  SER A 648      46.430  35.390  62.070  1.00  0.00           O
ATOM    980  HG1 SER A 648      47.090  35.390  61.380  1.00  0.00           H
ATOM    981  C   SER A 648      44.170  36.950  61.030  1.00  0.00           C
ATOM    982  O   SER A 648      44.130  36.470  59.890  1.00  0.00           O
ATOM    983  N   LEU A 649      43.080  36.960  61.820  1.00  0.00           N
ATOM    984  HN  LEU A 649      43.210  37.290  62.750  1.00  0.00           H
ATOM    985  CA  LEU A 649      41.800  36.440  61.350  1.00  0.00           C
ATOM    986  HA  LEU A 649      41.990  35.470  60.920  1.00  0.00           H
ATOM    987  CB  LEU A 649      40.930  36.360  62.600  1.00  0.00           C
ATOM    988  HB1 LEU A 649      40.800  37.280  63.210  1.00  0.00           H
ATOM    989  HB2 LEU A 649      41.390  35.640  63.310  1.00  0.00           H
ATOM    990  CG  LEU A 649      39.500  35.770  62.360  1.00  0.00           C
ATOM    991  HG  LEU A 649      38.920  36.420  61.680  1.00  0.00           H
ATOM    992  CD1 LEU A 649      39.440  34.280  61.810  1.00  0.00           C
ATOM    993 HD11 LEU A 649      38.370  33.970  61.730  1.00  0.00           H
ATOM    994 HD12 LEU A 649      40.010  33.620  62.490  1.00  0.00           H
ATOM    995 HD13 LEU A 649      40.010  34.280  60.860  1.00  0.00           H
ATOM    996  CD2 LEU A 649      38.810  35.830  63.740  1.00  0.00           C
ATOM    997 HD21 LEU A 649      37.810  35.350  63.780  1.00  0.00           H
ATOM    998 HD22 LEU A 649      38.660  36.890  64.060  1.00  0.00           H
ATOM    999 HD23 LEU A 649      39.300  35.320  64.600  1.00  0.00           H
ATOM   1000  C   LEU A 649      41.190  37.220  60.170  1.00  0.00           C
ATOM   1001  O   LEU A 649      40.730  36.640  59.200  1.00  0.00           O
ATOM   1002  N   THR A 650      41.180  38.590  60.230  1.00  0.00           N
ATOM   1003  HN  THR A 650      41.450  38.990  61.110  1.00  0.00           H
ATOM   1004  CA  THR A 650      40.630  39.510  59.260  1.00  0.00           C
ATOM   1005  HA  THR A 650      39.640  39.130  59.060  1.00  0.00           H
ATOM   1006  CB  THR A 650      40.560  40.990  59.760  1.00  0.00           C
ATOM   1007  HB  THR A 650      41.570  41.410  59.940  1.00  0.00           H
ATOM   1008  OG1 THR A 650      39.940  41.050  61.090  1.00  0.00           O
ATOM   1009  HG1 THR A 650      40.440  41.680  61.610  1.00  0.00           H
ATOM   1010  CG2 THR A 650      39.850  41.940  58.710  1.00  0.00           C
ATOM   1011 HG21 THR A 650      39.580  42.870  59.250  1.00  0.00           H
ATOM   1012 HG22 THR A 650      38.910  41.510  58.330  1.00  0.00           H
ATOM   1013 HG23 THR A 650      40.560  42.220  57.900  1.00  0.00           H
ATOM   1014  C   THR A 650      41.460  39.500  57.960  1.00  0.00           C
ATOM   1015  O   THR A 650      40.940  39.480  56.850  1.00  0.00           O
ATOM   1016  N   GLY A 651      42.830  39.350  58.060  1.00  0.00           N
ATOM   1017  HN  GLY A 651      43.210  39.250  58.980  1.00  0.00           H
ATOM   1018  CA  GLY A 651      43.650  39.160  56.980  1.00  0.00           C
ATOM   1019  HA1 GLY A 651      44.700  39.240  57.200  1.00  0.00           H
ATOM   1020  HA2 GLY A 651      43.540  39.960  56.270  1.00  0.00           H
ATOM   1021  C   GLY A 651      43.480  37.880  56.210  1.00  0.00           C
ATOM   1022  O   GLY A 651      43.460  37.980  55.010  1.00  0.00           O
ATOM   1023  N   ILE A 652      43.240  36.720  56.880  1.00  0.00           N
ATOM   1024  HN  ILE A 652      42.980  36.760  57.840  1.00  0.00           H
ATOM   1025  CA  ILE A 652      43.070  35.400  56.200  1.00  0.00           C
ATOM   1026  HA  ILE A 652      43.830  35.400  55.440  1.00  0.00           H
ATOM   1027  CB  ILE A 652      43.220  34.330  57.240  1.00  0.00           C
ATOM   1028  HB  ILE A 652      42.670  34.650  58.150  1.00  0.00           H
ATOM   1029  CG2 ILE A 652      42.580  33.030  56.770  1.00  0.00           C
ATOM   1030 HG21 ILE A 652      42.810  32.240  57.510  1.00  0.00           H
ATOM   1031 HG22 ILE A 652      43.050  32.810  55.780  1.00  0.00           H
ATOM   1032 HG23 ILE A 652      41.480  33.110  56.650  1.00  0.00           H
ATOM   1033  CG1 ILE A 652      44.680  34.200  57.610  1.00  0.00           C
ATOM   1034 HG11 ILE A 652      44.990  35.190  57.990  1.00  0.00           H
ATOM   1035 HG12 ILE A 652      45.260  33.860  56.740  1.00  0.00           H
ATOM   1036  CD  ILE A 652      45.040  33.230  58.730  1.00  0.00           C
ATOM   1037  HD1 ILE A 652      44.910  32.160  58.440  1.00  0.00           H
ATOM   1038  HD2 ILE A 652      44.410  33.440  59.630  1.00  0.00           H
ATOM   1039  HD3 ILE A 652      46.100  33.380  59.040  1.00  0.00           H
ATOM   1040  C   ILE A 652      41.800  35.440  55.350  1.00  0.00           C
ATOM   1041  O   ILE A 652      41.760  35.010  54.200  1.00  0.00           O
ATOM   1042  N   ALA A 653      40.800  35.940  56.040  1.00  0.00           N
ATOM   1043  HN  ALA A 653      40.940  36.280  56.970  1.00  0.00           H
ATOM   1044  CA  ALA A 653      39.480  36.070  55.480  1.00  0.00           C
ATOM   1045  HA  ALA A 653      39.120  35.110  55.160  1.00  0.00           H
ATOM   1046  CB  ALA A 653      38.390  36.420  56.560  1.00  0.00           C
ATOM   1047  HB1 ALA A 653      38.460  37.500  56.790  1.00  0.00           H
ATOM   1048  HB2 ALA A 653      38.560  35.830  57.500  1.00  0.00           H
ATOM   1049  HB3 ALA A 653      37.380  36.310  56.130  1.00  0.00           H
ATOM   1050  C   ALA A 653      39.310  37.040  54.320  1.00  0.00           C
ATOM   1051  O   ALA A 653      38.790  36.680  53.250  1.00  0.00           O
ATOM   1052  N   TYR A 654      39.920  38.290  54.490  1.00  0.00           N
ATOM   1053  HN  TYR A 654      40.390  38.520  55.330  1.00  0.00           H
ATOM   1054  CA  TYR A 654      39.940  39.230  53.390  1.00  0.00           C
ATOM   1055  HA  TYR A 654      38.910  39.260  53.070  1.00  0.00           H
ATOM   1056  CB  TYR A 654      40.330  40.600  53.940  1.00  0.00           C
ATOM   1057  HB1 TYR A 654      41.200  40.490  54.620  1.00  0.00           H
ATOM   1058  HB2 TYR A 654      39.470  40.900  54.570  1.00  0.00           H
ATOM   1059  CG  TYR A 654      40.740  41.630  52.860  1.00  0.00           C
ATOM   1060  CD1 TYR A 654      39.860  42.710  52.550  1.00  0.00           C
ATOM   1061  HD1 TYR A 654      38.930  42.770  53.090  1.00  0.00           H
ATOM   1062  CE1 TYR A 654      40.280  43.830  51.720  1.00  0.00           C
ATOM   1063  HE1 TYR A 654      39.710  44.720  51.510  1.00  0.00           H
ATOM   1064  CZ  TYR A 654      41.480  43.680  51.130  1.00  0.00           C
ATOM   1065  OH  TYR A 654      41.840  44.830  50.280  1.00  0.00           O
ATOM   1066  HH  TYR A 654      42.620  44.580  49.770  1.00  0.00           H
ATOM   1067  CD2 TYR A 654      42.010  41.610  52.240  1.00  0.00           C
ATOM   1068  HD2 TYR A 654      42.690  40.820  52.540  1.00  0.00           H
ATOM   1069  CE2 TYR A 654      42.370  42.640  51.350  1.00  0.00           C
ATOM   1070  HE2 TYR A 654      43.380  42.670  51.010  1.00  0.00           H
ATOM   1071  C   TYR A 654      40.660  38.680  52.170  1.00  0.00           C
ATOM   1072  O   TYR A 654      40.170  38.730  51.070  1.00  0.00           O
ATOM   1073  N   SER A 655      41.890  38.120  52.420  1.00  0.00           N
ATOM   1074  HN  SER A 655      42.260  37.820  53.300  1.00  0.00           H
ATOM   1075  CA  SER A 655      42.850  37.830  51.290  1.00  0.00           C
ATOM   1076  HA  SER A 655      42.800  38.680  50.620  1.00  0.00           H
ATOM   1077  CB  SER A 655      44.270  37.570  51.870  1.00  0.00           C
ATOM   1078  HB1 SER A 655      44.220  36.580  52.380  1.00  0.00           H
ATOM   1079  HB2 SER A 655      44.430  38.420  52.570  1.00  0.00           H
ATOM   1080  OG  SER A 655      45.300  37.620  50.860  1.00  0.00           O
ATOM   1081  HG1 SER A 655      45.480  38.550  50.760  1.00  0.00           H
ATOM   1082  C   SER A 655      42.440  36.550  50.430  1.00  0.00           C
ATOM   1083  O   SER A 655      42.800  36.390  49.260  1.00  0.00           O
ATOM   1084  N   LEU A 656      41.550  35.720  51.010  1.00  0.00           N
ATOM   1085  HN  LEU A 656      41.300  35.860  51.960  1.00  0.00           H
ATOM   1086  CA  LEU A 656      40.830  34.690  50.360  1.00  0.00           C
ATOM   1087  HA  LEU A 656      41.450  34.080  49.710  1.00  0.00           H
ATOM   1088  CB  LEU A 656      40.210  33.800  51.410  1.00  0.00           C
ATOM   1089  HB1 LEU A 656      39.570  34.410  52.080  1.00  0.00           H
ATOM   1090  HB2 LEU A 656      41.040  33.640  52.130  1.00  0.00           H
ATOM   1091  CG  LEU A 656      39.700  32.400  50.960  1.00  0.00           C
ATOM   1092  HG  LEU A 656      38.950  32.600  50.170  1.00  0.00           H
ATOM   1093  CD1 LEU A 656      40.810  31.460  50.260  1.00  0.00           C
ATOM   1094 HD11 LEU A 656      41.770  31.310  50.790  1.00  0.00           H
ATOM   1095 HD12 LEU A 656      41.050  31.850  49.250  1.00  0.00           H
ATOM   1096 HD13 LEU A 656      40.350  30.470  50.110  1.00  0.00           H
ATOM   1097  CD2 LEU A 656      38.910  31.710  52.100  1.00  0.00           C
ATOM   1098 HD21 LEU A 656      38.410  30.810  51.680  1.00  0.00           H
ATOM   1099 HD22 LEU A 656      37.990  32.270  52.410  1.00  0.00           H
ATOM   1100 HD23 LEU A 656      39.560  31.450  52.970  1.00  0.00           H
ATOM   1101  C   LEU A 656      39.700  35.080  49.390  1.00  0.00           C
ATOM   1102  O   LEU A 656      39.660  34.540  48.300  1.00  0.00           O
ATOM   1103  N   PHE A 657      38.690  35.880  49.840  1.00  0.00           N
ATOM   1104  HN  PHE A 657      38.690  36.190  50.800  1.00  0.00           H
ATOM   1105  CA  PHE A 657      37.580  36.310  48.940  1.00  0.00           C
ATOM   1106  HA  PHE A 657      37.370  35.580  48.180  1.00  0.00           H
ATOM   1107  CB  PHE A 657      36.210  36.460  49.660  1.00  0.00           C
ATOM   1108  HB1 PHE A 657      35.510  36.840  48.880  1.00  0.00           H
ATOM   1109  HB2 PHE A 657      36.160  37.240  50.460  1.00  0.00           H
ATOM   1110  CG  PHE A 657      35.900  35.130  50.270  1.00  0.00           C
ATOM   1111  CD1 PHE A 657      35.640  33.930  49.480  1.00  0.00           C
ATOM   1112  HD1 PHE A 657      35.690  34.100  48.420  1.00  0.00           H
ATOM   1113  CE1 PHE A 657      35.330  32.700  50.080  1.00  0.00           C
ATOM   1114  HE1 PHE A 657      34.990  31.910  49.440  1.00  0.00           H
ATOM   1115  CZ  PHE A 657      35.190  32.620  51.470  1.00  0.00           C
ATOM   1116  HZ  PHE A 657      34.790  31.740  51.940  1.00  0.00           H
ATOM   1117  CD2 PHE A 657      35.800  34.950  51.670  1.00  0.00           C
ATOM   1118  HD2 PHE A 657      36.120  35.760  52.300  1.00  0.00           H
ATOM   1119  CE2 PHE A 657      35.530  33.700  52.280  1.00  0.00           C
ATOM   1120  HE2 PHE A 657      35.300  33.750  53.330  1.00  0.00           H
ATOM   1121  C   PHE A 657      37.900  37.560  48.050  1.00  0.00           C
ATOM   1122  O   PHE A 657      37.220  37.710  46.980  1.00  0.00           O
ATOM   1123  N   ALA A 658      38.820  38.410  48.480  1.00  0.00           N
ATOM   1124  HN  ALA A 658      39.230  38.410  49.390  1.00  0.00           H
ATOM   1125  CA  ALA A 658      39.180  39.640  47.740  1.00  0.00           C
ATOM   1126  HA  ALA A 658      38.320  40.280  47.650  1.00  0.00           H
ATOM   1127  CB  ALA A 658      40.330  40.320  48.470  1.00  0.00           C
ATOM   1128  HB1 ALA A 658      40.720  41.210  47.910  1.00  0.00           H
ATOM   1129  HB2 ALA A 658      41.140  39.600  48.700  1.00  0.00           H
ATOM   1130  HB3 ALA A 658      40.050  40.790  49.440  1.00  0.00           H
ATOM   1131  C   ALA A 658      39.690  39.390  46.320  1.00  0.00           C
ATOM   1132  O   ALA A 658      40.290  38.320  46.050  1.00  0.00           O
ATOM   1133  N   GLY A 659      39.430  40.410  45.480  1.00  0.00           N
ATOM   1134  HN  GLY A 659      39.190  41.190  46.040  1.00  0.00           H
ATOM   1135  CA  GLY A 659      39.860  40.340  44.010  1.00  0.00           C
ATOM   1136  HA1 GLY A 659      39.290  40.980  43.340  1.00  0.00           H
ATOM   1137  HA2 GLY A 659      39.980  39.320  43.680  1.00  0.00           H
ATOM   1138  C   GLY A 659      41.170  41.090  44.050  1.00  0.00           C
ATOM   1139  O   GLY A 659      41.460  41.840  44.950  1.00  0.00           O
ATOM   1140  N   GLN A 660      42.030  40.800  43.060  1.00  0.00           N
ATOM   1141  HN  GLN A 660      41.550  40.280  42.360  1.00  0.00           H
ATOM   1142  CA  GLN A 660      43.490  40.980  43.060  1.00  0.00           C
ATOM   1143  HA  GLN A 660      43.830  40.010  42.710  1.00  0.00           H
ATOM   1144  CB  GLN A 660      43.820  42.120  41.980  1.00  0.00           C
ATOM   1145  HB1 GLN A 660      43.330  43.040  42.350  1.00  0.00           H
ATOM   1146  HB2 GLN A 660      43.560  41.740  40.970  1.00  0.00           H
ATOM   1147  CG  GLN A 660      45.330  42.510  41.750  1.00  0.00           C
ATOM   1148  HG1 GLN A 660      45.740  42.880  42.700  1.00  0.00           H
ATOM   1149  HG2 GLN A 660      45.370  43.410  41.090  1.00  0.00           H
ATOM   1150  CD  GLN A 660      46.130  41.350  41.330  1.00  0.00           C
ATOM   1151  OE1 GLN A 660      46.420  40.440  42.120  1.00  0.00           O
ATOM   1152  NE2 GLN A 660      46.460  41.240  40.030  1.00  0.00           N
ATOM   1153 HE21 GLN A 660      46.410  42.000  39.380  1.00  0.00           H
ATOM   1154 HE22 GLN A 660      46.820  40.370  39.730  1.00  0.00           H
ATOM   1155  C   GLN A 660      44.200  41.190  44.410  1.00  0.00           C
ATOM   1156  O   GLN A 660      44.610  42.280  44.720  1.00  0.00           O
ATOM   1157  N   PRO A 661      44.400  40.180  45.300  1.00  0.00           N
ATOM   1158  CD  PRO A 661      44.000  38.790  45.040  1.00  0.00           C
ATOM   1159  HD1 PRO A 661      44.470  38.430  44.100  1.00  0.00           H
ATOM   1160  HD2 PRO A 661      42.920  38.630  44.850  1.00  0.00           H
ATOM   1161  CA  PRO A 661      44.550  40.320  46.750  1.00  0.00           C
ATOM   1162  HA  PRO A 661      43.960  41.180  47.050  1.00  0.00           H
ATOM   1163  CB  PRO A 661      43.970  39.030  47.370  1.00  0.00           C
ATOM   1164  HB1 PRO A 661      42.860  39.080  47.370  1.00  0.00           H
ATOM   1165  HB2 PRO A 661      44.380  38.840  48.390  1.00  0.00           H
ATOM   1166  CG  PRO A 661      44.360  38.010  46.250  1.00  0.00           C
ATOM   1167  HG1 PRO A 661      45.460  37.900  46.180  1.00  0.00           H
ATOM   1168  HG2 PRO A 661      43.900  37.000  46.360  1.00  0.00           H
ATOM   1169  C   PRO A 661      46.050  40.620  47.080  1.00  0.00           C
ATOM   1170  O   PRO A 661      46.530  39.910  47.920  1.00  0.00           O
ATOM   1171  N   LEU A 662      46.620  41.700  46.590  1.00  0.00           N
ATOM   1172  HN  LEU A 662      46.140  42.240  45.910  1.00  0.00           H
ATOM   1173  CA  LEU A 662      47.960  42.080  46.890  1.00  0.00           C
ATOM   1174  HA  LEU A 662      48.650  41.270  47.090  1.00  0.00           H
ATOM   1175  CB  LEU A 662      48.660  42.770  45.670  1.00  0.00           C
ATOM   1176  HB1 LEU A 662      49.670  43.190  45.870  1.00  0.00           H
ATOM   1177  HB2 LEU A 662      48.090  43.720  45.530  1.00  0.00           H
ATOM   1178  CG  LEU A 662      48.680  41.890  44.370  1.00  0.00           C
ATOM   1179  HG  LEU A 662      47.660  41.600  44.050  1.00  0.00           H
ATOM   1180  CD1 LEU A 662      49.170  42.610  43.120  1.00  0.00           C
ATOM   1181 HD11 LEU A 662      48.820  43.640  42.980  1.00  0.00           H
ATOM   1182 HD12 LEU A 662      49.060  42.110  42.140  1.00  0.00           H
ATOM   1183 HD13 LEU A 662      50.260  42.750  43.270  1.00  0.00           H
ATOM   1184  CD2 LEU A 662      49.690  40.700  44.580  1.00  0.00           C
ATOM   1185 HD21 LEU A 662      49.440  40.100  45.480  1.00  0.00           H
ATOM   1186 HD22 LEU A 662      50.660  41.210  44.760  1.00  0.00           H
ATOM   1187 HD23 LEU A 662      49.700  40.050  43.690  1.00  0.00           H
ATOM   1188  C   LEU A 662      47.960  43.070  48.040  1.00  0.00           C
ATOM   1189  O   LEU A 662      49.000  43.500  48.480  1.00  0.00           O
ATOM   1190  N   THR A 663      46.820  43.520  48.590  1.00  0.00           N
ATOM   1191  HN  THR A 663      45.960  43.130  48.250  1.00  0.00           H
ATOM   1192  CA  THR A 663      46.660  44.590  49.660  1.00  0.00           C
ATOM   1193  HA  THR A 663      47.410  45.340  49.450  1.00  0.00           H
ATOM   1194  CB  THR A 663      45.270  45.280  49.620  1.00  0.00           C
ATOM   1195  HB  THR A 663      44.900  45.600  50.610  1.00  0.00           H
ATOM   1196  OG1 THR A 663      44.270  44.500  48.950  1.00  0.00           O
ATOM   1197  HG1 THR A 663      44.410  44.650  48.020  1.00  0.00           H
ATOM   1198  CG2 THR A 663      45.500  46.590  48.830  1.00  0.00           C
ATOM   1199 HG21 THR A 663      46.040  47.320  49.480  1.00  0.00           H
ATOM   1200 HG22 THR A 663      44.490  46.990  48.620  1.00  0.00           H
ATOM   1201 HG23 THR A 663      45.920  46.450  47.810  1.00  0.00           H
ATOM   1202  C   THR A 663      46.870  43.960  51.020  1.00  0.00           C
ATOM   1203  O   THR A 663      46.340  42.930  51.320  1.00  0.00           O
ATOM   1204  N   ILE A 664      47.710  44.590  51.870  1.00  0.00           N
ATOM   1205  HN  ILE A 664      48.090  45.500  51.740  1.00  0.00           H
ATOM   1206  CA  ILE A 664      48.000  44.220  53.290  1.00  0.00           C
ATOM   1207  HA  ILE A 664      47.500  43.260  53.430  1.00  0.00           H
ATOM   1208  CB  ILE A 664      49.500  44.090  53.590  1.00  0.00           C
ATOM   1209  HB  ILE A 664      49.970  45.020  53.190  1.00  0.00           H
ATOM   1210  CG2 ILE A 664      49.790  44.010  55.120  1.00  0.00           C
ATOM   1211 HG21 ILE A 664      49.470  44.940  55.630  1.00  0.00           H
ATOM   1212 HG22 ILE A 664      50.910  43.950  55.210  1.00  0.00           H
ATOM   1213 HG23 ILE A 664      49.330  43.180  55.690  1.00  0.00           H
ATOM   1214  CG1 ILE A 664      50.010  42.890  52.780  1.00  0.00           C
ATOM   1215 HG11 ILE A 664      51.080  42.830  53.060  1.00  0.00           H
ATOM   1216 HG12 ILE A 664      49.960  43.070  51.690  1.00  0.00           H
ATOM   1217  CD  ILE A 664      49.460  41.510  53.310  1.00  0.00           C
ATOM   1218  HD1 ILE A 664      49.550  41.480  54.410  1.00  0.00           H
ATOM   1219  HD2 ILE A 664      50.030  40.690  52.840  1.00  0.00           H
ATOM   1220  HD3 ILE A 664      48.380  41.380  53.070  1.00  0.00           H
ATOM   1221  C   ILE A 664      47.250  45.160  54.140  1.00  0.00           C
ATOM   1222  O   ILE A 664      47.470  46.340  53.990  1.00  0.00           O
ATOM   1223  N   LEU A 665      46.370  44.650  55.030  1.00  0.00           N
ATOM   1224  HN  LEU A 665      46.370  43.660  55.120  1.00  0.00           H
ATOM   1225  CA  LEU A 665      45.780  45.430  56.080  1.00  0.00           C
ATOM   1226  HA  LEU A 665      45.280  46.280  55.640  1.00  0.00           H
ATOM   1227  CB  LEU A 665      44.620  44.550  56.730  1.00  0.00           C
ATOM   1228  HB1 LEU A 665      44.080  45.230  57.430  1.00  0.00           H
ATOM   1229  HB2 LEU A 665      45.030  43.610  57.190  1.00  0.00           H
ATOM   1230  CG  LEU A 665      43.570  43.990  55.760  1.00  0.00           C
ATOM   1231  HG  LEU A 665      43.950  43.280  54.980  1.00  0.00           H
ATOM   1232  CD1 LEU A 665      42.640  43.090  56.540  1.00  0.00           C
ATOM   1233 HD11 LEU A 665      43.240  42.490  57.250  1.00  0.00           H
ATOM   1234 HD12 LEU A 665      42.050  42.410  55.880  1.00  0.00           H
ATOM   1235 HD13 LEU A 665      41.980  43.750  57.120  1.00  0.00           H
ATOM   1236  CD2 LEU A 665      42.780  45.140  55.170  1.00  0.00           C
ATOM   1237 HD21 LEU A 665      43.460  45.890  54.720  1.00  0.00           H
ATOM   1238 HD22 LEU A 665      42.170  45.670  55.930  1.00  0.00           H
ATOM   1239 HD23 LEU A 665      42.160  44.720  54.350  1.00  0.00           H
ATOM   1240  C   LEU A 665      46.760  46.030  57.160  1.00  0.00           C
ATOM   1241  O   LEU A 665      47.730  45.380  57.680  1.00  0.00           O
ATOM   1242  N   GLY A 666      46.510  47.260  57.480  1.00  0.00           N
ATOM   1243  HN  GLY A 666      45.800  47.770  57.000  1.00  0.00           H
ATOM   1244  CA  GLY A 666      47.140  47.800  58.730  1.00  0.00           C
ATOM   1245  HA1 GLY A 666      48.030  48.380  58.530  1.00  0.00           H
ATOM   1246  HA2 GLY A 666      47.250  47.030  59.490  1.00  0.00           H
ATOM   1247  C   GLY A 666      46.220  48.710  59.390  1.00  0.00           C
ATOM   1248  O   GLY A 666      45.200  49.210  58.860  1.00  0.00           O
ATOM   1249  N   SER A 667      46.510  48.990  60.650  1.00  0.00           N
ATOM   1250  HN  SER A 667      47.300  48.480  60.990  1.00  0.00           H
ATOM   1251  CA  SER A 667      45.990  49.980  61.540  1.00  0.00           C
ATOM   1252  HA  SER A 667      44.950  49.770  61.740  1.00  0.00           H
ATOM   1253  CB  SER A 667      46.790  49.930  62.880  1.00  0.00           C
ATOM   1254  HB1 SER A 667      46.640  48.930  63.330  1.00  0.00           H
ATOM   1255  HB2 SER A 667      46.390  50.640  63.630  1.00  0.00           H
ATOM   1256  OG  SER A 667      48.170  50.170  62.800  1.00  0.00           O
ATOM   1257  HG1 SER A 667      48.490  49.340  62.440  1.00  0.00           H
ATOM   1258  C   SER A 667      46.080  51.410  60.910  1.00  0.00           C
ATOM   1259  O   SER A 667      46.950  51.710  60.130  1.00  0.00           O
ATOM   1260  N   THR A 668      45.080  52.280  61.170  1.00  0.00           N
ATOM   1261  HN  THR A 668      44.360  52.090  61.830  1.00  0.00           H
ATOM   1262  CA  THR A 668      44.980  53.510  60.440  1.00  0.00           C
ATOM   1263  HA  THR A 668      46.020  53.740  60.250  1.00  0.00           H
ATOM   1264  CB  THR A 668      44.230  53.460  59.120  1.00  0.00           C
ATOM   1265  HB  THR A 668      44.680  52.730  58.410  1.00  0.00           H
ATOM   1266  OG1 THR A 668      44.250  54.720  58.430  1.00  0.00           O
ATOM   1267  HG1 THR A 668      43.520  54.640  57.810  1.00  0.00           H
ATOM   1268  CG2 THR A 668      42.760  53.290  59.370  1.00  0.00           C
ATOM   1269 HG21 THR A 668      42.520  52.310  59.840  1.00  0.00           H
ATOM   1270 HG22 THR A 668      42.250  53.260  58.380  1.00  0.00           H
ATOM   1271 HG23 THR A 668      42.300  54.120  59.950  1.00  0.00           H
ATOM   1272  C   THR A 668      44.620  54.670  61.350  1.00  0.00           C
ATOM   1273  O   THR A 668      43.880  54.540  62.340  1.00  0.00           O
ATOM   1274  N   GLY A 669      45.140  55.860  61.060  1.00  0.00           N
ATOM   1275  HN  GLY A 669      45.830  55.910  60.340  1.00  0.00           H
ATOM   1276  CA  GLY A 669      45.030  56.980  62.010  1.00  0.00           C
ATOM   1277  HA1 GLY A 669      45.530  57.850  61.600  1.00  0.00           H
ATOM   1278  HA2 GLY A 669      45.480  56.540  62.880  1.00  0.00           H
ATOM   1279  C   GLY A 669      43.690  57.630  62.290  1.00  0.00           C
ATOM   1280  O   GLY A 669      43.420  58.030  63.410  1.00  0.00           O
ATOM   1281  N   PRO A 670      42.760  57.690  61.320  1.00  0.00           N
ATOM   1282  CD  PRO A 670      43.030  57.600  59.840  1.00  0.00           C
ATOM   1283  HD1 PRO A 670      42.860  56.530  59.610  1.00  0.00           H
ATOM   1284  HD2 PRO A 670      44.090  57.850  59.590  1.00  0.00           H
ATOM   1285  CA  PRO A 670      41.410  58.260  61.480  1.00  0.00           C
ATOM   1286  HA  PRO A 670      41.590  59.160  62.050  1.00  0.00           H
ATOM   1287  CB  PRO A 670      40.850  58.400  60.060  1.00  0.00           C
ATOM   1288  HB1 PRO A 670      40.210  59.300  59.980  1.00  0.00           H
ATOM   1289  HB2 PRO A 670      40.320  57.510  59.680  1.00  0.00           H
ATOM   1290  CG  PRO A 670      42.030  58.530  59.180  1.00  0.00           C
ATOM   1291  HG1 PRO A 670      41.690  58.320  58.140  1.00  0.00           H
ATOM   1292  HG2 PRO A 670      42.350  59.600  59.190  1.00  0.00           H
ATOM   1293  C   PRO A 670      40.550  57.360  62.360  1.00  0.00           C
ATOM   1294  O   PRO A 670      39.800  57.880  63.180  1.00  0.00           O
ATOM   1295  N   VAL A 671      40.620  55.970  62.210  1.00  0.00           N
ATOM   1296  HN  VAL A 671      41.310  55.560  61.630  1.00  0.00           H
ATOM   1297  CA  VAL A 671      39.810  55.100  63.120  1.00  0.00           C
ATOM   1298  HA  VAL A 671      38.760  55.370  63.070  1.00  0.00           H
ATOM   1299  CB  VAL A 671      39.900  53.660  62.620  1.00  0.00           C
ATOM   1300  HB  VAL A 671      40.950  53.310  62.620  1.00  0.00           H
ATOM   1301  CG1 VAL A 671      38.960  52.710  63.440  1.00  0.00           C
ATOM   1302 HG11 VAL A 671      37.910  52.890  63.150  1.00  0.00           H
ATOM   1303 HG12 VAL A 671      39.250  52.640  64.510  1.00  0.00           H
ATOM   1304 HG13 VAL A 671      39.200  51.750  62.940  1.00  0.00           H
ATOM   1305  CG2 VAL A 671      39.420  53.560  61.160  1.00  0.00           C
ATOM   1306 HG21 VAL A 671      39.640  52.580  60.690  1.00  0.00           H
ATOM   1307 HG22 VAL A 671      40.050  54.210  60.520  1.00  0.00           H
ATOM   1308 HG23 VAL A 671      38.350  53.790  60.980  1.00  0.00           H
ATOM   1309  C   VAL A 671      40.270  55.250  64.590  1.00  0.00           C
ATOM   1310  O   VAL A 671      39.420  55.220  65.420  1.00  0.00           O
ATOM   1311  N   LEU A 672      41.570  55.430  64.890  1.00  0.00           N
ATOM   1312  HN  LEU A 672      42.170  55.610  64.120  1.00  0.00           H
ATOM   1313  CA  LEU A 672      42.120  55.460  66.270  1.00  0.00           C
ATOM   1314  HA  LEU A 672      41.960  54.580  66.870  1.00  0.00           H
ATOM   1315  CB  LEU A 672      43.680  55.500  66.220  1.00  0.00           C
ATOM   1316  HB1 LEU A 672      44.090  56.530  66.120  1.00  0.00           H
ATOM   1317  HB2 LEU A 672      44.010  55.120  65.230  1.00  0.00           H
ATOM   1318  CG  LEU A 672      44.290  54.680  67.360  1.00  0.00           C
ATOM   1319  HG  LEU A 672      43.720  53.730  67.490  1.00  0.00           H
ATOM   1320  CD1 LEU A 672      45.700  54.210  66.870  1.00  0.00           C
ATOM   1321 HD11 LEU A 672      46.060  53.310  67.420  1.00  0.00           H
ATOM   1322 HD12 LEU A 672      46.410  55.060  66.920  1.00  0.00           H
ATOM   1323 HD13 LEU A 672      45.690  53.940  65.790  1.00  0.00           H
ATOM   1324  CD2 LEU A 672      44.370  55.490  68.630  1.00  0.00           C
ATOM   1325 HD21 LEU A 672      44.860  56.480  68.490  1.00  0.00           H
ATOM   1326 HD22 LEU A 672      44.830  54.850  69.400  1.00  0.00           H
ATOM   1327 HD23 LEU A 672      43.310  55.670  68.930  1.00  0.00           H
ATOM   1328  C   LEU A 672      41.560  56.740  66.910  1.00  0.00           C
ATOM   1329  O   LEU A 672      41.010  56.670  68.030  1.00  0.00           O
ATOM   1330  N   VAL A 673      41.730  57.890  66.290  1.00  0.00           N
ATOM   1331  HN  VAL A 673      42.070  57.850  65.360  1.00  0.00           H
ATOM   1332  CA  VAL A 673      41.240  59.210  66.710  1.00  0.00           C
ATOM   1333  HA  VAL A 673      41.590  59.470  67.690  1.00  0.00           H
ATOM   1334  CB  VAL A 673      41.620  60.290  65.700  1.00  0.00           C
ATOM   1335  HB  VAL A 673      41.440  59.880  64.680  1.00  0.00           H
ATOM   1336  CG1 VAL A 673      40.730  61.550  65.870  1.00  0.00           C
ATOM   1337 HG11 VAL A 673      39.620  61.410  65.880  1.00  0.00           H
ATOM   1338 HG12 VAL A 673      40.840  62.160  64.940  1.00  0.00           H
ATOM   1339 HG13 VAL A 673      41.150  62.130  66.710  1.00  0.00           H
ATOM   1340  CG2 VAL A 673      43.150  60.470  65.870  1.00  0.00           C
ATOM   1341 HG21 VAL A 673      43.500  61.230  65.150  1.00  0.00           H
ATOM   1342 HG22 VAL A 673      43.910  59.650  65.730  1.00  0.00           H
ATOM   1343 HG23 VAL A 673      43.320  60.890  66.870  1.00  0.00           H
ATOM   1344  C   VAL A 673      39.700  59.140  66.890  1.00  0.00           C
ATOM   1345  O   VAL A 673      39.260  59.590  67.940  1.00  0.00           O
ATOM   1346  N   PHE A 674      38.980  58.570  65.990  1.00  0.00           N
ATOM   1347  HN  PHE A 674      39.380  58.360  65.110  1.00  0.00           H
ATOM   1348  CA  PHE A 674      37.520  58.410  66.020  1.00  0.00           C
ATOM   1349  HA  PHE A 674      37.070  59.390  66.100  1.00  0.00           H
ATOM   1350  CB  PHE A 674      37.000  57.720  64.690  1.00  0.00           C
ATOM   1351  HB1 PHE A 674      37.620  56.840  64.440  1.00  0.00           H
ATOM   1352  HB2 PHE A 674      37.370  58.340  63.840  1.00  0.00           H
ATOM   1353  CG  PHE A 674      35.550  57.420  64.480  1.00  0.00           C
ATOM   1354  CD1 PHE A 674      34.980  56.350  65.120  1.00  0.00           C
ATOM   1355  HD1 PHE A 674      35.600  55.850  65.850  1.00  0.00           H
ATOM   1356  CE1 PHE A 674      33.660  56.010  64.850  1.00  0.00           C
ATOM   1357  HE1 PHE A 674      33.300  55.160  65.420  1.00  0.00           H
ATOM   1358  CZ  PHE A 674      32.850  56.760  64.050  1.00  0.00           C
ATOM   1359  HZ  PHE A 674      31.830  56.510  63.790  1.00  0.00           H
ATOM   1360  CD2 PHE A 674      34.750  58.140  63.620  1.00  0.00           C
ATOM   1361  HD2 PHE A 674      35.240  58.930  63.060  1.00  0.00           H
ATOM   1362  CE2 PHE A 674      33.460  57.820  63.300  1.00  0.00           C
ATOM   1363  HE2 PHE A 674      32.900  58.450  62.630  1.00  0.00           H
ATOM   1364  C   PHE A 674      37.140  57.660  67.330  1.00  0.00           C
ATOM   1365  O   PHE A 674      36.260  58.090  68.070  1.00  0.00           O
ATOM   1366  N   GLU A 675      37.770  56.470  67.610  1.00  0.00           N
ATOM   1367  HN  GLU A 675      38.380  56.060  66.940  1.00  0.00           H
ATOM   1368  CA  GLU A 675      37.520  55.670  68.800  1.00  0.00           C
ATOM   1369  HA  GLU A 675      36.460  55.480  68.810  1.00  0.00           H
ATOM   1370  CB  GLU A 675      38.230  54.300  68.780  1.00  0.00           C
ATOM   1371  HB1 GLU A 675      38.050  53.860  69.780  1.00  0.00           H
ATOM   1372  HB2 GLU A 675      39.320  54.440  68.550  1.00  0.00           H
ATOM   1373  CG  GLU A 675      37.730  53.220  67.690  1.00  0.00           C
ATOM   1374  HG1 GLU A 675      38.610  53.040  67.040  1.00  0.00           H
ATOM   1375  HG2 GLU A 675      36.750  53.490  67.250  1.00  0.00           H
ATOM   1376  CD  GLU A 675      37.340  51.880  68.290  1.00  0.00           C
ATOM   1377  OE1 GLU A 675      36.460  51.820  69.180  1.00  0.00           O
ATOM   1378  OE2 GLU A 675      37.930  50.840  67.860  1.00  0.00           O
ATOM   1379  C   GLU A 675      37.890  56.430  70.070  1.00  0.00           C
ATOM   1380  O   GLU A 675      37.160  56.360  71.100  1.00  0.00           O
ATOM   1381  N   LYS A 676      39.040  57.200  70.040  1.00  0.00           N
ATOM   1382  HN  LYS A 676      39.580  57.180  69.200  1.00  0.00           H
ATOM   1383  CA  LYS A 676      39.440  58.120  71.050  1.00  0.00           C
ATOM   1384  HA  LYS A 676      39.490  57.470  71.910  1.00  0.00           H
ATOM   1385  CB  LYS A 676      40.780  58.810  70.700  1.00  0.00           C
ATOM   1386  HB1 LYS A 676      40.540  59.380  69.780  1.00  0.00           H
ATOM   1387  HB2 LYS A 676      41.510  58.000  70.550  1.00  0.00           H
ATOM   1388  CG  LYS A 676      41.260  59.880  71.690  1.00  0.00           C
ATOM   1389  HG1 LYS A 676      40.440  60.620  71.830  1.00  0.00           H
ATOM   1390  HG2 LYS A 676      42.130  60.400  71.230  1.00  0.00           H
ATOM   1391  CD  LYS A 676      41.650  59.170  73.020  1.00  0.00           C
ATOM   1392  HD1 LYS A 676      41.960  58.120  72.860  1.00  0.00           H
ATOM   1393  HD2 LYS A 676      40.710  59.220  73.590  1.00  0.00           H
ATOM   1394  CE  LYS A 676      42.770  59.700  74.000  1.00  0.00           C
ATOM   1395  HE1 LYS A 676      43.780  59.560  73.550  1.00  0.00           H
ATOM   1396  HE2 LYS A 676      42.670  59.220  75.000  1.00  0.00           H
ATOM   1397  NZ  LYS A 676      42.570  61.080  74.290  1.00  0.00           N
ATOM   1398  HZ1 LYS A 676      41.620  61.000  74.680  1.00  0.00           H
ATOM   1399  HZ2 LYS A 676      42.660  61.500  73.350  1.00  0.00           H
ATOM   1400  HZ3 LYS A 676      43.300  61.470  74.930  1.00  0.00           H
ATOM   1401  C   LYS A 676      38.350  59.140  71.420  1.00  0.00           C
ATOM   1402  O   LYS A 676      37.850  59.170  72.510  1.00  0.00           O
ATOM   1403  N   ILE A 677      37.850  59.940  70.420  1.00  0.00           N
ATOM   1404  HN  ILE A 677      38.220  59.970  69.490  1.00  0.00           H
ATOM   1405  CA  ILE A 677      36.710  60.850  70.650  1.00  0.00           C
ATOM   1406  HA  ILE A 677      37.060  61.520  71.420  1.00  0.00           H
ATOM   1407  CB  ILE A 677      36.510  61.820  69.490  1.00  0.00           C
ATOM   1408  HB  ILE A 677      36.510  61.310  68.500  1.00  0.00           H
ATOM   1409  CG2 ILE A 677      35.210  62.710  69.520  1.00  0.00           C
ATOM   1410 HG21 ILE A 677      34.310  62.050  69.460  1.00  0.00           H
ATOM   1411 HG22 ILE A 677      35.100  63.440  68.690  1.00  0.00           H
ATOM   1412 HG23 ILE A 677      35.130  63.350  70.430  1.00  0.00           H
ATOM   1413  CG1 ILE A 677      37.770  62.730  69.410  1.00  0.00           C
ATOM   1414 HG11 ILE A 677      38.730  62.190  69.550  1.00  0.00           H
ATOM   1415 HG12 ILE A 677      37.640  63.550  70.140  1.00  0.00           H
ATOM   1416  CD  ILE A 677      37.940  63.410  67.990  1.00  0.00           C
ATOM   1417  HD1 ILE A 677      37.820  62.660  67.190  1.00  0.00           H
ATOM   1418  HD2 ILE A 677      38.940  63.880  67.920  1.00  0.00           H
ATOM   1419  HD3 ILE A 677      37.130  64.170  67.930  1.00  0.00           H
ATOM   1420  C   ILE A 677      35.340  60.130  70.910  1.00  0.00           C
ATOM   1421  O   ILE A 677      34.580  60.610  71.740  1.00  0.00           O
ATOM   1422  N   LEU A 678      35.080  58.890  70.360  1.00  0.00           N
ATOM   1423  HN  LEU A 678      35.700  58.570  69.660  1.00  0.00           H
ATOM   1424  CA  LEU A 678      33.870  58.190  70.660  1.00  0.00           C
ATOM   1425  HA  LEU A 678      33.030  58.870  70.540  1.00  0.00           H
ATOM   1426  CB  LEU A 678      33.680  56.950  69.760  1.00  0.00           C
ATOM   1427  HB1 LEU A 678      34.450  56.210  70.090  1.00  0.00           H
ATOM   1428  HB2 LEU A 678      33.760  57.270  68.700  1.00  0.00           H
ATOM   1429  CG  LEU A 678      32.240  56.310  69.900  1.00  0.00           C
ATOM   1430  HG  LEU A 678      32.130  55.980  70.960  1.00  0.00           H
ATOM   1431  CD1 LEU A 678      31.090  57.220  69.450  1.00  0.00           C
ATOM   1432 HD11 LEU A 678      31.130  57.440  68.360  1.00  0.00           H
ATOM   1433 HD12 LEU A 678      31.160  58.230  69.910  1.00  0.00           H
ATOM   1434 HD13 LEU A 678      30.090  56.730  69.500  1.00  0.00           H
ATOM   1435  CD2 LEU A 678      32.250  55.060  69.040  1.00  0.00           C
ATOM   1436 HD21 LEU A 678      32.350  55.420  67.990  1.00  0.00           H
ATOM   1437 HD22 LEU A 678      31.330  54.460  69.220  1.00  0.00           H
ATOM   1438 HD23 LEU A 678      33.110  54.410  69.320  1.00  0.00           H
ATOM   1439  C   LEU A 678      33.880  57.730  72.160  1.00  0.00           C
ATOM   1440  O   LEU A 678      32.880  57.960  72.810  1.00  0.00           O
ATOM   1441  N   TYR A 679      34.980  57.080  72.690  1.00  0.00           N
ATOM   1442  HN  TYR A 679      35.770  56.850  72.120  1.00  0.00           H
ATOM   1443  CA  TYR A 679      34.960  56.750  74.080  1.00  0.00           C
ATOM   1444  HA  TYR A 679      34.020  56.270  74.290  1.00  0.00           H
ATOM   1445  CB  TYR A 679      36.140  55.800  74.480  1.00  0.00           C
ATOM   1446  HB1 TYR A 679      37.080  56.250  74.090  1.00  0.00           H
ATOM   1447  HB2 TYR A 679      36.050  54.770  74.050  1.00  0.00           H
ATOM   1448  CG  TYR A 679      36.220  55.610  75.940  1.00  0.00           C
ATOM   1449  CD1 TYR A 679      37.190  56.170  76.850  1.00  0.00           C
ATOM   1450  HD1 TYR A 679      37.890  56.750  76.270  1.00  0.00           H
ATOM   1451  CE1 TYR A 679      37.190  56.070  78.230  1.00  0.00           C
ATOM   1452  HE1 TYR A 679      37.900  56.580  78.870  1.00  0.00           H
ATOM   1453  CZ  TYR A 679      36.090  55.390  78.780  1.00  0.00           C
ATOM   1454  OH  TYR A 679      35.820  55.360  80.220  1.00  0.00           O
ATOM   1455  HH  TYR A 679      36.650  55.500  80.680  1.00  0.00           H
ATOM   1456  CD2 TYR A 679      35.110  54.920  76.610  1.00  0.00           C
ATOM   1457  HD2 TYR A 679      34.390  54.380  76.000  1.00  0.00           H
ATOM   1458  CE2 TYR A 679      35.140  54.770  77.970  1.00  0.00           C
ATOM   1459  HE2 TYR A 679      34.210  54.450  78.400  1.00  0.00           H
ATOM   1460  C   TYR A 679      34.950  57.950  75.020  1.00  0.00           C
ATOM   1461  O   TYR A 679      34.170  58.090  75.970  1.00  0.00           O
ATOM   1462  N   LYS A 680      35.840  58.960  74.760  1.00  0.00           N
ATOM   1463  HN  LYS A 680      36.410  58.970  73.940  1.00  0.00           H
ATOM   1464  CA  LYS A 680      35.680  60.220  75.460  1.00  0.00           C
ATOM   1465  HA  LYS A 680      35.860  60.180  76.530  1.00  0.00           H
ATOM   1466  CB  LYS A 680      36.630  61.240  74.790  1.00  0.00           C
ATOM   1467  HB1 LYS A 680      36.520  61.260  73.690  1.00  0.00           H
ATOM   1468  HB2 LYS A 680      37.660  60.850  74.940  1.00  0.00           H
ATOM   1469  CG  LYS A 680      36.590  62.570  75.530  1.00  0.00           C
ATOM   1470  HG1 LYS A 680      36.790  62.330  76.600  1.00  0.00           H
ATOM   1471  HG2 LYS A 680      35.610  63.030  75.310  1.00  0.00           H
ATOM   1472  CD  LYS A 680      37.780  63.480  75.140  1.00  0.00           C
ATOM   1473  HD1 LYS A 680      38.060  63.470  74.070  1.00  0.00           H
ATOM   1474  HD2 LYS A 680      38.690  63.210  75.710  1.00  0.00           H
ATOM   1475  CE  LYS A 680      37.480  64.980  75.500  1.00  0.00           C
ATOM   1476  HE1 LYS A 680      36.600  65.310  74.910  1.00  0.00           H
ATOM   1477  HE2 LYS A 680      38.350  65.660  75.350  1.00  0.00           H
ATOM   1478  NZ  LYS A 680      37.080  65.090  76.930  1.00  0.00           N
ATOM   1479  HZ1 LYS A 680      37.100  66.090  77.220  1.00  0.00           H
ATOM   1480  HZ2 LYS A 680      37.760  64.500  77.450  1.00  0.00           H
ATOM   1481  HZ3 LYS A 680      36.150  64.670  77.130  1.00  0.00           H
ATOM   1482  C   LYS A 680      34.300  60.870  75.430  1.00  0.00           C
ATOM   1483  O   LYS A 680      33.730  61.260  76.450  1.00  0.00           O
ATOM   1484  N   PHE A 681      33.660  60.980  74.250  1.00  0.00           N
ATOM   1485  HN  PHE A 681      34.040  60.660  73.380  1.00  0.00           H
ATOM   1486  CA  PHE A 681      32.230  61.420  74.290  1.00  0.00           C
ATOM   1487  HA  PHE A 681      32.210  62.400  74.770  1.00  0.00           H
ATOM   1488  CB  PHE A 681      31.800  61.750  72.810  1.00  0.00           C
ATOM   1489  HB1 PHE A 681      32.140  60.880  72.200  1.00  0.00           H
ATOM   1490  HB2 PHE A 681      32.330  62.680  72.520  1.00  0.00           H
ATOM   1491  CG  PHE A 681      30.290  61.810  72.600  1.00  0.00           C
ATOM   1492  CD1 PHE A 681      29.600  63.020  72.590  1.00  0.00           C
ATOM   1493  HD1 PHE A 681      30.150  63.950  72.630  1.00  0.00           H
ATOM   1494  CE1 PHE A 681      28.220  63.110  72.340  1.00  0.00           C
ATOM   1495  HE1 PHE A 681      27.790  64.090  72.430  1.00  0.00           H
ATOM   1496  CZ  PHE A 681      27.480  61.990  72.230  1.00  0.00           C
ATOM   1497  HZ  PHE A 681      26.400  62.060  72.220  1.00  0.00           H
ATOM   1498  CD2 PHE A 681      29.500  60.630  72.440  1.00  0.00           C
ATOM   1499  HD2 PHE A 681      30.020  59.700  72.310  1.00  0.00           H
ATOM   1500  CE2 PHE A 681      28.100  60.670  72.290  1.00  0.00           C
ATOM   1501  HE2 PHE A 681      27.560  59.750  72.130  1.00  0.00           H
ATOM   1502  C   PHE A 681      31.230  60.560  74.960  1.00  0.00           C
ATOM   1503  O   PHE A 681      30.430  61.050  75.750  1.00  0.00           O
ATOM   1504  N   CYS A 682      31.330  59.210  74.730  1.00  0.00           N
ATOM   1505  HN  CYS A 682      32.030  58.930  74.070  1.00  0.00           H
ATOM   1506  CA  CYS A 682      30.570  58.290  75.510  1.00  0.00           C
ATOM   1507  HA  CYS A 682      29.540  58.530  75.290  1.00  0.00           H
ATOM   1508  CB  CYS A 682      30.740  56.800  75.100  1.00  0.00           C
ATOM   1509  HB1 CYS A 682      30.130  56.150  75.750  1.00  0.00           H
ATOM   1510  HB2 CYS A 682      31.780  56.510  75.360  1.00  0.00           H
ATOM   1511  SG  CYS A 682      30.280  56.490  73.370  1.00  0.00           S
ATOM   1512  HG1 CYS A 682      31.450  56.960  72.990  1.00  0.00           H
ATOM   1513  C   CYS A 682      30.710  58.320  77.070  1.00  0.00           C
ATOM   1514  O   CYS A 682      29.780  58.320  77.860  1.00  0.00           O
ATOM   1515  N   ARG A 683      31.910  58.540  77.550  1.00  0.00           N
ATOM   1516  HN  ARG A 683      32.690  58.520  76.930  1.00  0.00           H
ATOM   1517  CA  ARG A 683      32.260  58.720  78.940  1.00  0.00           C
ATOM   1518  HA  ARG A 683      31.720  57.980  79.500  1.00  0.00           H
ATOM   1519  CB  ARG A 683      33.810  58.520  78.990  1.00  0.00           C
ATOM   1520  HB1 ARG A 683      34.220  59.250  78.270  1.00  0.00           H
ATOM   1521  HB2 ARG A 683      34.140  57.520  78.620  1.00  0.00           H
ATOM   1522  CG  ARG A 683      34.350  58.960  80.370  1.00  0.00           C
ATOM   1523  HG1 ARG A 683      34.190  58.050  80.990  1.00  0.00           H
ATOM   1524  HG2 ARG A 683      33.780  59.780  80.840  1.00  0.00           H
ATOM   1525  CD  ARG A 683      35.800  59.260  80.410  1.00  0.00           C
ATOM   1526  HD1 ARG A 683      36.370  58.610  79.710  1.00  0.00           H
ATOM   1527  HD2 ARG A 683      36.270  59.420  81.390  1.00  0.00           H
ATOM   1528  NE  ARG A 683      35.880  60.630  79.880  1.00  0.00           N
ATOM   1529  HE  ARG A 683      35.040  61.170  79.760  1.00  0.00           H
ATOM   1530  CZ  ARG A 683      36.960  61.080  79.340  1.00  0.00           C
ATOM   1531  NH1 ARG A 683      38.110  60.440  79.180  1.00  0.00           N
ATOM   1532 HH11 ARG A 683      38.430  59.740  79.810  1.00  0.00           H
ATOM   1533 HH12 ARG A 683      38.770  61.040  78.720  1.00  0.00           H
ATOM   1534  NH2 ARG A 683      37.020  62.370  79.030  1.00  0.00           N
ATOM   1535 HH21 ARG A 683      36.150  62.830  79.150  1.00  0.00           H
ATOM   1536 HH22 ARG A 683      37.930  62.790  79.000  1.00  0.00           H
ATOM   1537  C   ARG A 683      31.730  60.020  79.560  1.00  0.00           C
ATOM   1538  O   ARG A 683      31.000  59.990  80.570  1.00  0.00           O
ATOM   1539  N   ASP A 684      31.950  61.210  78.970  1.00  0.00           N
ATOM   1540  HN  ASP A 684      32.330  61.150  78.060  1.00  0.00           H
ATOM   1541  CA  ASP A 684      31.610  62.520  79.540  1.00  0.00           C
ATOM   1542  HA  ASP A 684      31.910  62.530  80.580  1.00  0.00           H
ATOM   1543  CB  ASP A 684      32.130  63.620  78.560  1.00  0.00           C
ATOM   1544  HB1 ASP A 684      31.770  64.620  78.880  1.00  0.00           H
ATOM   1545  HB2 ASP A 684      31.940  63.380  77.490  1.00  0.00           H
ATOM   1546  CG  ASP A 684      33.690  63.700  78.760  1.00  0.00           C
ATOM   1547  OD1 ASP A 684      34.330  63.100  79.620  1.00  0.00           O
ATOM   1548  OD2 ASP A 684      34.330  64.480  77.990  1.00  0.00           O
ATOM   1549  C   ASP A 684      30.140  62.750  79.530  1.00  0.00           C
ATOM   1550  O   ASP A 684      29.580  63.450  80.330  1.00  0.00           O
ATOM   1551  N   TYR A 685      29.410  62.020  78.560  1.00  0.00           N
ATOM   1552  HN  TYR A 685      29.820  61.310  77.990  1.00  0.00           H
ATOM   1553  CA  TYR A 685      27.970  62.150  78.440  1.00  0.00           C
ATOM   1554  HA  TYR A 685      27.570  63.030  78.930  1.00  0.00           H
ATOM   1555  CB  TYR A 685      27.510  62.200  76.910  1.00  0.00           C
ATOM   1556  HB1 TYR A 685      26.470  61.880  76.670  1.00  0.00           H
ATOM   1557  HB2 TYR A 685      28.210  61.470  76.470  1.00  0.00           H
ATOM   1558  CG  TYR A 685      27.750  63.620  76.250  1.00  0.00           C
ATOM   1559  CD1 TYR A 685      26.610  64.330  75.820  1.00  0.00           C
ATOM   1560  HD1 TYR A 685      25.670  63.850  76.040  1.00  0.00           H
ATOM   1561  CE1 TYR A 685      26.680  65.570  75.210  1.00  0.00           C
ATOM   1562  HE1 TYR A 685      25.870  66.120  74.770  1.00  0.00           H
ATOM   1563  CZ  TYR A 685      28.020  66.040  75.000  1.00  0.00           C
ATOM   1564  OH  TYR A 685      28.230  67.240  74.260  1.00  0.00           O
ATOM   1565  HH  TYR A 685      29.050  67.670  74.510  1.00  0.00           H
ATOM   1566  CD2 TYR A 685      29.040  64.120  75.960  1.00  0.00           C
ATOM   1567  HD2 TYR A 685      29.900  63.550  76.270  1.00  0.00           H
ATOM   1568  CE2 TYR A 685      29.180  65.370  75.360  1.00  0.00           C
ATOM   1569  HE2 TYR A 685      30.170  65.540  75.000  1.00  0.00           H
ATOM   1570  C   TYR A 685      27.160  61.040  79.200  1.00  0.00           C
ATOM   1571  O   TYR A 685      25.920  61.150  79.310  1.00  0.00           O
ATOM   1572  N   GLN A 686      27.880  60.040  79.870  1.00  0.00           N
ATOM   1573  HN  GLN A 686      28.850  59.940  79.690  1.00  0.00           H
ATOM   1574  CA  GLN A 686      27.320  59.010  80.660  1.00  0.00           C
ATOM   1575  HA  GLN A 686      28.210  58.480  80.940  1.00  0.00           H
ATOM   1576  CB  GLN A 686      26.510  59.490  81.960  1.00  0.00           C
ATOM   1577  HB1 GLN A 686      26.050  58.530  82.260  1.00  0.00           H
ATOM   1578  HB2 GLN A 686      25.600  60.090  81.730  1.00  0.00           H
ATOM   1579  CG  GLN A 686      27.510  60.150  82.980  1.00  0.00           C
ATOM   1580  HG1 GLN A 686      27.790  61.190  82.690  1.00  0.00           H
ATOM   1581  HG2 GLN A 686      28.400  59.490  83.030  1.00  0.00           H
ATOM   1582  CD  GLN A 686      26.890  60.020  84.410  1.00  0.00           C
ATOM   1583  OE1 GLN A 686      27.010  59.050  85.150  1.00  0.00           O
ATOM   1584  NE2 GLN A 686      26.250  61.180  84.800  1.00  0.00           N
ATOM   1585 HE21 GLN A 686      26.100  61.850  84.090  1.00  0.00           H
ATOM   1586 HE22 GLN A 686      25.710  61.200  85.650  1.00  0.00           H
ATOM   1587  C   GLN A 686      26.650  57.930  79.880  1.00  0.00           C
ATOM   1588  O   GLN A 686      25.630  57.400  80.290  1.00  0.00           O
ATOM   1589  N   LEU A 687      27.270  57.540  78.760  1.00  0.00           N
ATOM   1590  HN  LEU A 687      28.100  58.010  78.480  1.00  0.00           H
ATOM   1591  CA  LEU A 687      26.760  56.600  77.750  1.00  0.00           C
ATOM   1592  HA  LEU A 687      25.800  56.330  78.160  1.00  0.00           H
ATOM   1593  CB  LEU A 687      26.530  57.240  76.320  1.00  0.00           C
ATOM   1594  HB1 LEU A 687      26.020  56.510  75.650  1.00  0.00           H
ATOM   1595  HB2 LEU A 687      27.520  57.560  75.950  1.00  0.00           H
ATOM   1596  CG  LEU A 687      25.690  58.640  76.360  1.00  0.00           C
ATOM   1597  HG  LEU A 687      26.010  59.340  77.170  1.00  0.00           H
ATOM   1598  CD1 LEU A 687      25.980  59.430  75.070  1.00  0.00           C
ATOM   1599 HD11 LEU A 687      25.360  60.350  75.080  1.00  0.00           H
ATOM   1600 HD12 LEU A 687      25.660  58.880  74.150  1.00  0.00           H
ATOM   1601 HD13 LEU A 687      27.060  59.650  74.970  1.00  0.00           H
ATOM   1602  CD2 LEU A 687      24.180  58.400  76.600  1.00  0.00           C
ATOM   1603 HD21 LEU A 687      23.550  59.290  76.860  1.00  0.00           H
ATOM   1604 HD22 LEU A 687      24.060  57.780  77.510  1.00  0.00           H
ATOM   1605 HD23 LEU A 687      23.690  58.060  75.660  1.00  0.00           H
ATOM   1606  C   LEU A 687      27.560  55.320  77.540  1.00  0.00           C
ATOM   1607  O   LEU A 687      28.760  55.140  77.740  1.00  0.00           O
ATOM   1608  N   SER A 688      26.820  54.300  77.040  1.00  0.00           N
ATOM   1609  HN  SER A 688      25.880  54.530  76.760  1.00  0.00           H
ATOM   1610  CA  SER A 688      27.510  53.040  76.730  1.00  0.00           C
ATOM   1611  HA  SER A 688      28.080  52.670  77.560  1.00  0.00           H
ATOM   1612  CB  SER A 688      26.460  51.870  76.590  1.00  0.00           C
ATOM   1613  HB1 SER A 688      25.920  52.070  75.640  1.00  0.00           H
ATOM   1614  HB2 SER A 688      25.710  51.790  77.400  1.00  0.00           H
ATOM   1615  OG  SER A 688      27.100  50.560  76.410  1.00  0.00           O
ATOM   1616  HG1 SER A 688      27.880  50.530  76.970  1.00  0.00           H
ATOM   1617  C   SER A 688      28.430  52.990  75.480  1.00  0.00           C
ATOM   1618  O   SER A 688      28.010  53.090  74.340  1.00  0.00           O
ATOM   1619  N   TYR A 689      29.750  52.910  75.660  1.00  0.00           N
ATOM   1620  HN  TYR A 689      30.120  52.810  76.580  1.00  0.00           H
ATOM   1621  CA  TYR A 689      30.770  52.870  74.640  1.00  0.00           C
ATOM   1622  HA  TYR A 689      30.570  53.680  73.950  1.00  0.00           H
ATOM   1623  CB  TYR A 689      32.200  53.190  75.190  1.00  0.00           C
ATOM   1624  HB1 TYR A 689      32.330  52.690  76.170  1.00  0.00           H
ATOM   1625  HB2 TYR A 689      32.200  54.280  75.430  1.00  0.00           H
ATOM   1626  CG  TYR A 689      33.300  52.810  74.200  1.00  0.00           C
ATOM   1627  CD1 TYR A 689      33.500  53.420  72.990  1.00  0.00           C
ATOM   1628  HD1 TYR A 689      32.790  54.210  72.790  1.00  0.00           H
ATOM   1629  CE1 TYR A 689      34.350  52.900  71.960  1.00  0.00           C
ATOM   1630  HE1 TYR A 689      34.440  53.410  71.010  1.00  0.00           H
ATOM   1631  CZ  TYR A 689      35.140  51.830  72.310  1.00  0.00           C
ATOM   1632  OH  TYR A 689      36.180  51.110  71.620  1.00  0.00           O
ATOM   1633  HH  TYR A 689      36.290  51.480  70.740  1.00  0.00           H
ATOM   1634  CD2 TYR A 689      34.090  51.680  74.540  1.00  0.00           C
ATOM   1635  HD2 TYR A 689      33.970  51.180  75.490  1.00  0.00           H
ATOM   1636  CE2 TYR A 689      35.020  51.240  73.600  1.00  0.00           C
ATOM   1637  HE2 TYR A 689      35.720  50.430  73.760  1.00  0.00           H
ATOM   1638  C   TYR A 689      30.610  51.700  73.710  1.00  0.00           C
ATOM   1639  O   TYR A 689      30.450  51.890  72.490  1.00  0.00           O
ATOM   1640  N   LEU A 690      30.670  50.460  74.320  1.00  0.00           N
ATOM   1641  HN  LEU A 690      30.750  50.370  75.300  1.00  0.00           H
ATOM   1642  CA  LEU A 690      30.630  49.190  73.600  1.00  0.00           C
ATOM   1643  HA  LEU A 690      31.440  49.150  72.890  1.00  0.00           H
ATOM   1644  CB  LEU A 690      30.780  47.980  74.580  1.00  0.00           C
ATOM   1645  HB1 LEU A 690      30.480  47.070  74.030  1.00  0.00           H
ATOM   1646  HB2 LEU A 690      29.950  47.970  75.320  1.00  0.00           H
ATOM   1647  CG  LEU A 690      32.060  47.740  75.390  1.00  0.00           C
ATOM   1648  HG  LEU A 690      32.080  48.600  76.100  1.00  0.00           H
ATOM   1649  CD1 LEU A 690      31.880  46.470  76.280  1.00  0.00           C
ATOM   1650 HD11 LEU A 690      30.990  46.640  76.920  1.00  0.00           H
ATOM   1651 HD12 LEU A 690      32.800  46.350  76.900  1.00  0.00           H
ATOM   1652 HD13 LEU A 690      31.760  45.560  75.650  1.00  0.00           H
ATOM   1653  CD2 LEU A 690      33.420  47.630  74.620  1.00  0.00           C
ATOM   1654 HD21 LEU A 690      34.200  47.580  75.410  1.00  0.00           H
ATOM   1655 HD22 LEU A 690      33.620  48.510  73.970  1.00  0.00           H
ATOM   1656 HD23 LEU A 690      33.510  46.730  73.960  1.00  0.00           H
ATOM   1657  C   LEU A 690      29.380  49.120  72.800  1.00  0.00           C
ATOM   1658  O   LEU A 690      29.360  48.660  71.660  1.00  0.00           O
ATOM   1659  N   SER A 691      28.220  49.580  73.350  1.00  0.00           N
ATOM   1660  HN  SER A 691      28.280  49.960  74.270  1.00  0.00           H
ATOM   1661  CA  SER A 691      26.960  49.530  72.700  1.00  0.00           C
ATOM   1662  HA  SER A 691      26.710  48.510  72.430  1.00  0.00           H
ATOM   1663  CB  SER A 691      25.740  49.920  73.570  1.00  0.00           C
ATOM   1664  HB1 SER A 691      25.750  51.000  73.840  1.00  0.00           H
ATOM   1665  HB2 SER A 691      25.710  49.410  74.560  1.00  0.00           H
ATOM   1666  OG  SER A 691      24.430  49.750  72.970  1.00  0.00           O
ATOM   1667  HG1 SER A 691      23.970  50.390  73.500  1.00  0.00           H
ATOM   1668  C   SER A 691      26.970  50.460  71.490  1.00  0.00           C
ATOM   1669  O   SER A 691      26.610  49.990  70.410  1.00  0.00           O
ATOM   1670  N   LEU A 692      27.350  51.760  71.610  1.00  0.00           N
ATOM   1671  HN  LEU A 692      27.530  52.180  72.500  1.00  0.00           H
ATOM   1672  CA  LEU A 692      27.210  52.730  70.570  1.00  0.00           C
ATOM   1673  HA  LEU A 692      26.180  52.570  70.270  1.00  0.00           H
ATOM   1674  CB  LEU A 692      27.310  54.180  71.170  1.00  0.00           C
ATOM   1675  HB1 LEU A 692      28.250  54.160  71.780  1.00  0.00           H
ATOM   1676  HB2 LEU A 692      26.470  54.310  71.880  1.00  0.00           H
ATOM   1677  CG  LEU A 692      27.430  55.310  70.150  1.00  0.00           C
ATOM   1678  HG  LEU A 692      28.370  55.050  69.620  1.00  0.00           H
ATOM   1679  CD1 LEU A 692      26.270  55.260  69.220  1.00  0.00           C
ATOM   1680 HD11 LEU A 692      25.310  55.340  69.780  1.00  0.00           H
ATOM   1681 HD12 LEU A 692      26.410  54.330  68.610  1.00  0.00           H
ATOM   1682 HD13 LEU A 692      26.280  56.120  68.510  1.00  0.00           H
ATOM   1683  CD2 LEU A 692      27.490  56.730  70.920  1.00  0.00           C
ATOM   1684 HD21 LEU A 692      27.610  57.550  70.190  1.00  0.00           H
ATOM   1685 HD22 LEU A 692      28.390  56.680  71.580  1.00  0.00           H
ATOM   1686 HD23 LEU A 692      26.540  56.980  71.450  1.00  0.00           H
ATOM   1687  C   LEU A 692      28.210  52.400  69.460  1.00  0.00           C
ATOM   1688  O   LEU A 692      27.810  52.330  68.300  1.00  0.00           O
ATOM   1689  N   ARG A 693      29.490  52.030  69.870  1.00  0.00           N
ATOM   1690  HN  ARG A 693      29.630  52.010  70.860  1.00  0.00           H
ATOM   1691  CA  ARG A 693      30.540  51.720  68.950  1.00  0.00           C
ATOM   1692  HA  ARG A 693      30.600  52.490  68.200  1.00  0.00           H
ATOM   1693  CB  ARG A 693      31.880  51.470  69.760  1.00  0.00           C
ATOM   1694  HB1 ARG A 693      31.690  50.730  70.560  1.00  0.00           H
ATOM   1695  HB2 ARG A 693      31.960  52.490  70.170  1.00  0.00           H
ATOM   1696  CG  ARG A 693      33.100  51.040  68.920  1.00  0.00           C
ATOM   1697  HG1 ARG A 693      33.950  51.720  69.140  1.00  0.00           H
ATOM   1698  HG2 ARG A 693      32.960  51.110  67.820  1.00  0.00           H
ATOM   1699  CD  ARG A 693      33.730  49.680  69.290  1.00  0.00           C
ATOM   1700  HD1 ARG A 693      32.980  48.870  69.120  1.00  0.00           H
ATOM   1701  HD2 ARG A 693      34.100  49.710  70.340  1.00  0.00           H
ATOM   1702  NE  ARG A 693      35.010  49.490  68.490  1.00  0.00           N
ATOM   1703  HE  ARG A 693      35.650  50.250  68.450  1.00  0.00           H
ATOM   1704  CZ  ARG A 693      35.360  48.490  67.760  1.00  0.00           C
ATOM   1705  NH1 ARG A 693      36.490  48.620  67.020  1.00  0.00           N
ATOM   1706 HH11 ARG A 693      37.080  49.430  67.140  1.00  0.00           H
ATOM   1707 HH12 ARG A 693      36.770  47.850  66.460  1.00  0.00           H
ATOM   1708  NH2 ARG A 693      34.640  47.420  67.540  1.00  0.00           N
ATOM   1709 HH21 ARG A 693      33.830  47.160  68.060  1.00  0.00           H
ATOM   1710 HH22 ARG A 693      35.090  46.780  66.920  1.00  0.00           H
ATOM   1711  C   ARG A 693      30.180  50.400  68.140  1.00  0.00           C
ATOM   1712  O   ARG A 693      30.480  50.330  66.980  1.00  0.00           O
ATOM   1713  N   THR A 694      29.590  49.350  68.750  1.00  0.00           N
ATOM   1714  HN  THR A 694      29.260  49.500  69.680  1.00  0.00           H
ATOM   1715  CA  THR A 694      29.100  48.190  67.980  1.00  0.00           C
ATOM   1716  HA  THR A 694      29.930  47.930  67.340  1.00  0.00           H
ATOM   1717  CB  THR A 694      28.500  47.020  68.760  1.00  0.00           C
ATOM   1718  HB  THR A 694      27.560  47.360  69.250  1.00  0.00           H
ATOM   1719  OG1 THR A 694      29.460  46.610  69.710  1.00  0.00           O
ATOM   1720  HG1 THR A 694      29.600  47.320  70.350  1.00  0.00           H
ATOM   1721  CG2 THR A 694      28.400  45.740  67.960  1.00  0.00           C
ATOM   1722 HG21 THR A 694      27.920  44.950  68.570  1.00  0.00           H
ATOM   1723 HG22 THR A 694      29.340  45.270  67.590  1.00  0.00           H
ATOM   1724 HG23 THR A 694      27.740  45.900  67.070  1.00  0.00           H
ATOM   1725  C   THR A 694      28.020  48.550  67.000  1.00  0.00           C
ATOM   1726  O   THR A 694      27.950  48.210  65.800  1.00  0.00           O
ATOM   1727  N   SER A 695      27.050  49.470  67.480  1.00  0.00           N
ATOM   1728  HN  SER A 695      27.170  49.880  68.380  1.00  0.00           H
ATOM   1729  CA  SER A 695      25.860  49.940  66.810  1.00  0.00           C
ATOM   1730  HA  SER A 695      25.330  49.100  66.380  1.00  0.00           H
ATOM   1731  CB  SER A 695      24.940  50.710  67.710  1.00  0.00           C
ATOM   1732  HB1 SER A 695      24.020  51.050  67.180  1.00  0.00           H
ATOM   1733  HB2 SER A 695      25.470  51.560  68.200  1.00  0.00           H
ATOM   1734  OG  SER A 695      24.420  49.850  68.650  1.00  0.00           O
ATOM   1735  HG1 SER A 695      25.080  49.790  69.340  1.00  0.00           H
ATOM   1736  C   SER A 695      26.200  50.700  65.570  1.00  0.00           C
ATOM   1737  O   SER A 695      25.580  50.530  64.480  1.00  0.00           O
ATOM   1738  N   ILE A 696      27.240  51.550  65.750  1.00  0.00           N
ATOM   1739  HN  ILE A 696      27.670  51.740  66.630  1.00  0.00           H
ATOM   1740  CA  ILE A 696      27.880  52.370  64.670  1.00  0.00           C
ATOM   1741  HA  ILE A 696      27.190  53.010  64.150  1.00  0.00           H
ATOM   1742  CB  ILE A 696      28.940  53.230  65.320  1.00  0.00           C
ATOM   1743  HB  ILE A 696      29.520  52.610  66.040  1.00  0.00           H
ATOM   1744  CG2 ILE A 696      29.960  53.780  64.310  1.00  0.00           C
ATOM   1745 HG21 ILE A 696      29.520  54.430  63.520  1.00  0.00           H
ATOM   1746 HG22 ILE A 696      30.440  53.010  63.680  1.00  0.00           H
ATOM   1747 HG23 ILE A 696      30.680  54.400  64.880  1.00  0.00           H
ATOM   1748  CG1 ILE A 696      28.230  54.420  66.090  1.00  0.00           C
ATOM   1749 HG11 ILE A 696      27.430  53.940  66.670  1.00  0.00           H
ATOM   1750 HG12 ILE A 696      27.820  55.130  65.340  1.00  0.00           H
ATOM   1751  CD  ILE A 696      29.240  55.130  66.990  1.00  0.00           C
ATOM   1752  HD1 ILE A 696      29.970  55.760  66.420  1.00  0.00           H
ATOM   1753  HD2 ILE A 696      29.710  54.300  67.560  1.00  0.00           H
ATOM   1754  HD3 ILE A 696      28.690  55.790  67.700  1.00  0.00           H
ATOM   1755  C   ILE A 696      28.590  51.510  63.610  1.00  0.00           C
ATOM   1756  O   ILE A 696      28.410  51.790  62.440  1.00  0.00           O
ATOM   1757  N   GLY A 697      29.340  50.480  63.990  1.00  0.00           N
ATOM   1758  HN  GLY A 697      29.190  50.190  64.930  1.00  0.00           H
ATOM   1759  CA  GLY A 697      29.970  49.530  63.070  1.00  0.00           C
ATOM   1760  HA1 GLY A 697      30.350  48.780  63.740  1.00  0.00           H
ATOM   1761  HA2 GLY A 697      30.640  50.060  62.400  1.00  0.00           H
ATOM   1762  C   GLY A 697      29.000  48.740  62.220  1.00  0.00           C
ATOM   1763  O   GLY A 697      29.200  48.540  61.020  1.00  0.00           O
ATOM   1764  N   LEU A 698      27.890  48.360  62.880  1.00  0.00           N
ATOM   1765  HN  LEU A 698      27.750  48.480  63.860  1.00  0.00           H
ATOM   1766  CA  LEU A 698      26.830  47.740  62.070  1.00  0.00           C
ATOM   1767  HA  LEU A 698      27.300  47.030  61.410  1.00  0.00           H
ATOM   1768  CB  LEU A 698      25.900  46.950  63.010  1.00  0.00           C
ATOM   1769  HB1 LEU A 698      24.890  47.070  62.560  1.00  0.00           H
ATOM   1770  HB2 LEU A 698      25.910  47.380  64.030  1.00  0.00           H
ATOM   1771  CG  LEU A 698      26.330  45.440  63.060  1.00  0.00           C
ATOM   1772  HG  LEU A 698      27.420  45.430  63.260  1.00  0.00           H
ATOM   1773  CD1 LEU A 698      25.500  44.810  64.160  1.00  0.00           C
ATOM   1774 HD11 LEU A 698      25.650  43.740  64.410  1.00  0.00           H
ATOM   1775 HD12 LEU A 698      24.430  44.970  63.870  1.00  0.00           H
ATOM   1776 HD13 LEU A 698      25.570  45.520  65.000  1.00  0.00           H
ATOM   1777  CD2 LEU A 698      26.060  44.740  61.720  1.00  0.00           C
ATOM   1778 HD21 LEU A 698      25.210  45.170  61.150  1.00  0.00           H
ATOM   1779 HD22 LEU A 698      25.850  43.660  61.860  1.00  0.00           H
ATOM   1780 HD23 LEU A 698      26.910  44.880  61.020  1.00  0.00           H
ATOM   1781  C   LEU A 698      26.130  48.680  61.120  1.00  0.00           C
ATOM   1782  O   LEU A 698      25.770  48.260  59.980  1.00  0.00           O
ATOM   1783  N   TRP A 699      25.860  49.970  61.470  1.00  0.00           N
ATOM   1784  HN  TRP A 699      26.110  50.340  62.360  1.00  0.00           H
ATOM   1785  CA  TRP A 699      25.370  50.920  60.490  1.00  0.00           C
ATOM   1786  HA  TRP A 699      24.460  50.560  60.030  1.00  0.00           H
ATOM   1787  CB  TRP A 699      25.100  52.200  61.290  1.00  0.00           C
ATOM   1788  HB1 TRP A 699      25.150  53.170  60.760  1.00  0.00           H
ATOM   1789  HB2 TRP A 699      25.840  52.310  62.110  1.00  0.00           H
ATOM   1790  CG  TRP A 699      23.690  52.420  61.780  1.00  0.00           C
ATOM   1791  CD1 TRP A 699      23.100  52.220  62.980  1.00  0.00           C
ATOM   1792  HD1 TRP A 699      23.510  51.760  63.870  1.00  0.00           H
ATOM   1793  NE1 TRP A 699      21.720  52.450  62.860  1.00  0.00           N
ATOM   1794  HE1 TRP A 699      21.170  52.870  63.570  1.00  0.00           H
ATOM   1795  CE2 TRP A 699      21.500  52.790  61.540  1.00  0.00           C
ATOM   1796  CD2 TRP A 699      22.660  52.790  60.800  1.00  0.00           C
ATOM   1797  CE3 TRP A 699      22.730  53.100  59.490  1.00  0.00           C
ATOM   1798  HE3 TRP A 699      23.630  52.990  58.910  1.00  0.00           H
ATOM   1799  CZ3 TRP A 699      21.630  53.490  58.870  1.00  0.00           C
ATOM   1800  HZ3 TRP A 699      21.710  53.530  57.790  1.00  0.00           H
ATOM   1801  CZ2 TRP A 699      20.450  53.400  60.970  1.00  0.00           C
ATOM   1802  HZ2 TRP A 699      19.560  53.440  61.580  1.00  0.00           H
ATOM   1803  CH2 TRP A 699      20.450  53.620  59.560  1.00  0.00           C
ATOM   1804  HH2 TRP A 699      19.530  53.950  59.080  1.00  0.00           H
ATOM   1805  C   TRP A 699      26.400  51.220  59.380  1.00  0.00           C
ATOM   1806  O   TRP A 699      26.090  51.270  58.200  1.00  0.00           O
ATOM   1807  N   THR A 700      27.710  51.300  59.740  1.00  0.00           N
ATOM   1808  HN  THR A 700      27.920  51.220  60.710  1.00  0.00           H
ATOM   1809  CA  THR A 700      28.830  51.530  58.830  1.00  0.00           C
ATOM   1810  HA  THR A 700      28.650  52.430  58.270  1.00  0.00           H
ATOM   1811  CB  THR A 700      30.260  51.680  59.480  1.00  0.00           C
ATOM   1812  HB  THR A 700      30.500  50.650  59.820  1.00  0.00           H
ATOM   1813  OG1 THR A 700      30.150  52.670  60.510  1.00  0.00           O
ATOM   1814  HG1 THR A 700      29.500  52.450  61.180  1.00  0.00           H
ATOM   1815  CG2 THR A 700      31.250  52.150  58.500  1.00  0.00           C
ATOM   1816 HG21 THR A 700      31.310  51.460  57.620  1.00  0.00           H
ATOM   1817 HG22 THR A 700      32.250  52.380  58.910  1.00  0.00           H
ATOM   1818 HG23 THR A 700      30.940  53.130  58.080  1.00  0.00           H
ATOM   1819  C   THR A 700      28.920  50.420  57.820  1.00  0.00           C
ATOM   1820  O   THR A 700      29.090  50.660  56.640  1.00  0.00           O
ATOM   1821  N   SER A 701      28.840  49.180  58.270  1.00  0.00           N
ATOM   1822  HN  SER A 701      28.880  49.100  59.260  1.00  0.00           H
ATOM   1823  CA  SER A 701      28.780  47.950  57.460  1.00  0.00           C
ATOM   1824  HA  SER A 701      29.700  47.930  56.910  1.00  0.00           H
ATOM   1825  CB  SER A 701      28.780  46.740  58.440  1.00  0.00           C
ATOM   1826  HB1 SER A 701      27.830  46.820  59.020  1.00  0.00           H
ATOM   1827  HB2 SER A 701      29.620  46.900  59.140  1.00  0.00           H
ATOM   1828  OG  SER A 701      28.870  45.450  57.760  1.00  0.00           O
ATOM   1829  HG1 SER A 701      29.680  45.440  57.260  1.00  0.00           H
ATOM   1830  C   SER A 701      27.620  47.880  56.580  1.00  0.00           C
ATOM   1831  O   SER A 701      27.720  47.590  55.350  1.00  0.00           O
ATOM   1832  N   PHE A 702      26.370  48.190  57.110  1.00  0.00           N
ATOM   1833  HN  PHE A 702      26.250  48.430  58.070  1.00  0.00           H
ATOM   1834  CA  PHE A 702      25.230  48.300  56.250  1.00  0.00           C
ATOM   1835  HA  PHE A 702      24.970  47.390  55.720  1.00  0.00           H
ATOM   1836  CB  PHE A 702      24.000  48.540  57.290  1.00  0.00           C
ATOM   1837  HB1 PHE A 702      24.330  49.380  57.920  1.00  0.00           H
ATOM   1838  HB2 PHE A 702      23.770  47.670  57.930  1.00  0.00           H
ATOM   1839  CG  PHE A 702      22.730  48.950  56.660  1.00  0.00           C
ATOM   1840  CD1 PHE A 702      22.190  48.350  55.550  1.00  0.00           C
ATOM   1841  HD1 PHE A 702      22.760  47.630  54.970  1.00  0.00           H
ATOM   1842  CE1 PHE A 702      20.920  48.650  55.100  1.00  0.00           C
ATOM   1843  HE1 PHE A 702      20.490  48.130  54.260  1.00  0.00           H
ATOM   1844  CZ  PHE A 702      20.220  49.600  55.840  1.00  0.00           C
ATOM   1845  HZ  PHE A 702      19.200  49.790  55.500  1.00  0.00           H
ATOM   1846  CD2 PHE A 702      21.950  49.880  57.380  1.00  0.00           C
ATOM   1847  HD2 PHE A 702      22.310  50.360  58.290  1.00  0.00           H
ATOM   1848  CE2 PHE A 702      20.760  50.300  56.910  1.00  0.00           C
ATOM   1849  HE2 PHE A 702      20.230  51.140  57.330  1.00  0.00           H
ATOM   1850  C   PHE A 702      25.330  49.430  55.220  1.00  0.00           C
ATOM   1851  O   PHE A 702      24.870  49.220  54.150  1.00  0.00           O
ATOM   1852  N   LEU A 703      25.880  50.610  55.560  1.00  0.00           N
ATOM   1853  HN  LEU A 703      26.120  50.800  56.520  1.00  0.00           H
ATOM   1854  CA  LEU A 703      25.940  51.790  54.640  1.00  0.00           C
ATOM   1855  HA  LEU A 703      25.030  52.020  54.120  1.00  0.00           H
ATOM   1856  CB  LEU A 703      26.430  53.050  55.420  1.00  0.00           C
ATOM   1857  HB1 LEU A 703      26.910  53.710  54.670  1.00  0.00           H
ATOM   1858  HB2 LEU A 703      27.200  52.750  56.170  1.00  0.00           H
ATOM   1859  CG  LEU A 703      25.380  53.810  56.230  1.00  0.00           C
ATOM   1860  HG  LEU A 703      24.760  53.010  56.700  1.00  0.00           H
ATOM   1861  CD1 LEU A 703      26.020  54.620  57.350  1.00  0.00           C
ATOM   1862 HD11 LEU A 703      26.610  55.420  56.850  1.00  0.00           H
ATOM   1863 HD12 LEU A 703      26.810  54.180  58.000  1.00  0.00           H
ATOM   1864 HD13 LEU A 703      25.260  55.120  57.970  1.00  0.00           H
ATOM   1865  CD2 LEU A 703      24.450  54.670  55.340  1.00  0.00           C
ATOM   1866 HD21 LEU A 703      23.880  53.940  54.730  1.00  0.00           H
ATOM   1867 HD22 LEU A 703      25.160  55.180  54.650  1.00  0.00           H
ATOM   1868 HD23 LEU A 703      23.840  55.360  55.960  1.00  0.00           H
ATOM   1869  C   LEU A 703      27.000  51.500  53.570  1.00  0.00           C
ATOM   1870  O   LEU A 703      26.850  51.810  52.420  1.00  0.00           O
ATOM   1871  N   CYS A 704      28.140  50.740  53.920  1.00  0.00           N
ATOM   1872  HN  CYS A 704      28.340  50.440  54.850  1.00  0.00           H
ATOM   1873  CA  CYS A 704      28.970  50.110  52.890  1.00  0.00           C
ATOM   1874  HA  CYS A 704      29.470  50.850  52.280  1.00  0.00           H
ATOM   1875  CB  CYS A 704      30.210  49.480  53.530  1.00  0.00           C
ATOM   1876  HB1 CYS A 704      30.720  48.780  52.820  1.00  0.00           H
ATOM   1877  HB2 CYS A 704      29.850  48.800  54.330  1.00  0.00           H
ATOM   1878  SG  CYS A 704      31.460  50.670  54.190  1.00  0.00           S
ATOM   1879  HG1 CYS A 704      30.490  51.360  54.760  1.00  0.00           H
ATOM   1880  C   CYS A 704      28.310  49.060  51.940  1.00  0.00           C
ATOM   1881  O   CYS A 704      28.470  49.030  50.750  1.00  0.00           O
ATOM   1882  N   ILE A 705      27.530  48.130  52.430  1.00  0.00           N
ATOM   1883  HN  ILE A 705      27.410  48.120  53.420  1.00  0.00           H
ATOM   1884  CA  ILE A 705      26.700  47.270  51.640  1.00  0.00           C
ATOM   1885  HA  ILE A 705      27.210  46.710  50.870  1.00  0.00           H
ATOM   1886  CB  ILE A 705      25.900  46.290  52.470  1.00  0.00           C
ATOM   1887  HB  ILE A 705      25.430  46.830  53.320  1.00  0.00           H
ATOM   1888  CG2 ILE A 705      24.690  45.640  51.720  1.00  0.00           C
ATOM   1889 HG21 ILE A 705      24.130  44.940  52.390  1.00  0.00           H
ATOM   1890 HG22 ILE A 705      24.970  45.030  50.830  1.00  0.00           H
ATOM   1891 HG23 ILE A 705      23.860  46.340  51.450  1.00  0.00           H
ATOM   1892  CG1 ILE A 705      26.860  45.310  53.300  1.00  0.00           C
ATOM   1893 HG11 ILE A 705      27.720  45.970  53.530  1.00  0.00           H
ATOM   1894 HG12 ILE A 705      27.250  44.620  52.520  1.00  0.00           H
ATOM   1895  CD  ILE A 705      26.300  44.670  54.580  1.00  0.00           C
ATOM   1896  HD1 ILE A 705      25.400  44.040  54.430  1.00  0.00           H
ATOM   1897  HD2 ILE A 705      26.020  45.470  55.310  1.00  0.00           H
ATOM   1898  HD3 ILE A 705      27.100  44.070  55.070  1.00  0.00           H
ATOM   1899  C   ILE A 705      25.730  48.050  50.780  1.00  0.00           C
ATOM   1900  O   ILE A 705      25.530  47.770  49.600  1.00  0.00           O
ATOM   1901  N   VAL A 706      25.000  49.080  51.270  1.00  0.00           N
ATOM   1902  HN  VAL A 706      25.130  49.390  52.210  1.00  0.00           H
ATOM   1903  CA  VAL A 706      24.150  49.960  50.460  1.00  0.00           C
ATOM   1904  HA  VAL A 706      23.440  49.370  49.910  1.00  0.00           H
ATOM   1905  CB  VAL A 706      23.310  50.860  51.370  1.00  0.00           C
ATOM   1906  HB  VAL A 706      24.020  51.430  52.010  1.00  0.00           H
ATOM   1907  CG1 VAL A 706      22.530  51.830  50.570  1.00  0.00           C
ATOM   1908 HG11 VAL A 706      23.170  52.420  49.880  1.00  0.00           H
ATOM   1909 HG12 VAL A 706      22.040  52.560  51.260  1.00  0.00           H
ATOM   1910 HG13 VAL A 706      21.780  51.340  49.910  1.00  0.00           H
ATOM   1911  CG2 VAL A 706      22.310  49.930  52.110  1.00  0.00           C
ATOM   1912 HG21 VAL A 706      22.960  49.280  52.720  1.00  0.00           H
ATOM   1913 HG22 VAL A 706      21.740  49.310  51.400  1.00  0.00           H
ATOM   1914 HG23 VAL A 706      21.640  50.550  52.760  1.00  0.00           H
ATOM   1915  C   VAL A 706      24.940  50.780  49.470  1.00  0.00           C
ATOM   1916  O   VAL A 706      24.420  51.050  48.340  1.00  0.00           O
ATOM   1917  N   LEU A 707      26.180  51.220  49.800  1.00  0.00           N
ATOM   1918  HN  LEU A 707      26.460  51.240  50.740  1.00  0.00           H
ATOM   1919  CA  LEU A 707      27.100  51.940  48.890  1.00  0.00           C
ATOM   1920  HA  LEU A 707      26.540  52.790  48.520  1.00  0.00           H
ATOM   1921  CB  LEU A 707      28.350  52.460  49.670  1.00  0.00           C
ATOM   1922  HB1 LEU A 707      28.800  51.600  50.230  1.00  0.00           H
ATOM   1923  HB2 LEU A 707      27.860  53.190  50.350  1.00  0.00           H
ATOM   1924  CG  LEU A 707      29.460  53.090  48.790  1.00  0.00           C
ATOM   1925  HG  LEU A 707      29.730  52.260  48.110  1.00  0.00           H
ATOM   1926  CD1 LEU A 707      28.980  54.270  47.880  1.00  0.00           C
ATOM   1927 HD11 LEU A 707      28.780  55.210  48.450  1.00  0.00           H
ATOM   1928 HD12 LEU A 707      28.050  54.060  47.300  1.00  0.00           H
ATOM   1929 HD13 LEU A 707      29.840  54.530  47.240  1.00  0.00           H
ATOM   1930  CD2 LEU A 707      30.670  53.570  49.610  1.00  0.00           C
ATOM   1931 HD21 LEU A 707      31.210  54.220  48.890  1.00  0.00           H
ATOM   1932 HD22 LEU A 707      31.250  52.700  49.980  1.00  0.00           H
ATOM   1933 HD23 LEU A 707      30.390  54.270  50.420  1.00  0.00           H
ATOM   1934  C   LEU A 707      27.500  51.010  47.780  1.00  0.00           C
ATOM   1935  O   LEU A 707      27.510  51.370  46.550  1.00  0.00           O
ATOM   1936  N   VAL A 708      27.710  49.740  48.060  1.00  0.00           N
ATOM   1937  HN  VAL A 708      27.790  49.460  49.020  1.00  0.00           H
ATOM   1938  CA  VAL A 708      27.910  48.730  47.000  1.00  0.00           C
ATOM   1939  HA  VAL A 708      28.710  49.080  46.380  1.00  0.00           H
ATOM   1940  CB  VAL A 708      28.310  47.430  47.740  1.00  0.00           C
ATOM   1941  HB  VAL A 708      27.620  47.350  48.600  1.00  0.00           H
ATOM   1942  CG1 VAL A 708      28.130  46.180  46.870  1.00  0.00           C
ATOM   1943 HG11 VAL A 708      27.070  46.060  46.530  1.00  0.00           H
ATOM   1944 HG12 VAL A 708      28.310  45.300  47.510  1.00  0.00           H
ATOM   1945 HG13 VAL A 708      28.670  46.150  45.890  1.00  0.00           H
ATOM   1946  CG2 VAL A 708      29.800  47.550  48.160  1.00  0.00           C
ATOM   1947 HG21 VAL A 708      30.040  48.570  48.540  1.00  0.00           H
ATOM   1948 HG22 VAL A 708      30.510  47.480  47.310  1.00  0.00           H
ATOM   1949 HG23 VAL A 708      30.160  46.800  48.900  1.00  0.00           H
ATOM   1950  C   VAL A 708      26.790  48.570  45.990  1.00  0.00           C
ATOM   1951  O   VAL A 708      26.940  48.270  44.760  1.00  0.00           O
ATOM   1952  N   ALA A 709      25.530  48.640  46.560  1.00  0.00           N
ATOM   1953  HN  ALA A 709      25.480  48.600  47.550  1.00  0.00           H
ATOM   1954  CA  ALA A 709      24.200  48.590  45.910  1.00  0.00           C
ATOM   1955  HA  ALA A 709      24.120  47.770  45.220  1.00  0.00           H
ATOM   1956  CB  ALA A 709      23.120  48.310  46.940  1.00  0.00           C
ATOM   1957  HB1 ALA A 709      22.130  48.310  46.420  1.00  0.00           H
ATOM   1958  HB2 ALA A 709      23.110  49.160  47.650  1.00  0.00           H
ATOM   1959  HB3 ALA A 709      23.330  47.370  47.460  1.00  0.00           H
ATOM   1960  C   ALA A 709      23.800  49.890  45.100  1.00  0.00           C
ATOM   1961  O   ALA A 709      23.180  49.660  44.060  1.00  0.00           O
ATOM   1962  N   THR A 710      24.490  51.020  45.490  1.00  0.00           N
ATOM   1963  HN  THR A 710      25.110  50.880  46.250  1.00  0.00           H
ATOM   1964  CA  THR A 710      24.300  52.350  44.900  1.00  0.00           C
ATOM   1965  HA  THR A 710      23.280  52.450  44.550  1.00  0.00           H
ATOM   1966  CB  THR A 710      24.630  53.480  45.920  1.00  0.00           C
ATOM   1967  HB  THR A 710      25.550  53.250  46.510  1.00  0.00           H
ATOM   1968  OG1 THR A 710      23.590  53.490  46.870  1.00  0.00           O
ATOM   1969  HG1 THR A 710      23.690  52.680  47.370  1.00  0.00           H
ATOM   1970  CG2 THR A 710      24.810  54.870  45.320  1.00  0.00           C
ATOM   1971 HG21 THR A 710      23.830  55.220  44.930  1.00  0.00           H
ATOM   1972 HG22 THR A 710      25.550  54.970  44.490  1.00  0.00           H
ATOM   1973 HG23 THR A 710      25.010  55.480  46.220  1.00  0.00           H
ATOM   1974  C   THR A 710      25.130  52.500  43.630  1.00  0.00           C
ATOM   1975  O   THR A 710      24.760  53.130  42.680  1.00  0.00           O
ATOM   1976  N   ASP A 711      26.380  51.890  43.750  1.00  0.00           N
ATOM   1977  HN  ASP A 711      26.530  51.260  44.490  1.00  0.00           H
ATOM   1978  CA  ASP A 711      27.560  52.140  42.890  1.00  0.00           C
ATOM   1979  HA  ASP A 711      28.150  51.240  42.840  1.00  0.00           H
ATOM   1980  CB  ASP A 711      27.130  52.470  41.400  1.00  0.00           C
ATOM   1981  HB1 ASP A 711      26.810  53.520  41.320  1.00  0.00           H
ATOM   1982  HB2 ASP A 711      26.340  51.740  41.100  1.00  0.00           H
ATOM   1983  CG  ASP A 711      28.290  52.440  40.430  1.00  0.00           C
ATOM   1984  OD1 ASP A 711      27.900  52.780  39.320  1.00  0.00           O
ATOM   1985  OD2 ASP A 711      29.440  52.040  40.750  1.00  0.00           O
ATOM   1986  C   ASP A 711      28.550  53.240  43.370  1.00  0.00           C
ATOM   1987  O   ASP A 711      28.210  54.420  43.480  1.00  0.00           O
ATOM   1988  N   ALA A 712      29.770  52.860  43.550  1.00  0.00           N
ATOM   1989  HN  ALA A 712      30.030  51.900  43.480  1.00  0.00           H
ATOM   1990  CA  ALA A 712      30.880  53.760  43.990  1.00  0.00           C
ATOM   1991  HA  ALA A 712      30.370  54.710  44.080  1.00  0.00           H
ATOM   1992  CB  ALA A 712      31.500  53.250  45.370  1.00  0.00           C
ATOM   1993  HB1 ALA A 712      31.880  54.160  45.880  1.00  0.00           H
ATOM   1994  HB2 ALA A 712      32.390  52.600  45.210  1.00  0.00           H
ATOM   1995  HB3 ALA A 712      30.790  52.740  46.050  1.00  0.00           H
ATOM   1996  C   ALA A 712      31.990  53.940  42.870  1.00  0.00           C
ATOM   1997  O   ALA A 712      33.050  54.570  43.120  1.00  0.00           O
ATOM   1998  N   SER A 713      31.710  53.410  41.680  1.00  0.00           N
ATOM   1999  HN  SER A 713      30.800  53.030  41.520  1.00  0.00           H
ATOM   2000  CA  SER A 713      32.670  53.580  40.580  1.00  0.00           C
ATOM   2001  HA  SER A 713      33.550  53.020  40.880  1.00  0.00           H
ATOM   2002  CB  SER A 713      32.310  52.770  39.320  1.00  0.00           C
ATOM   2003  HB1 SER A 713      31.510  53.180  38.660  1.00  0.00           H
ATOM   2004  HB2 SER A 713      31.950  51.790  39.700  1.00  0.00           H
ATOM   2005  OG  SER A 713      33.470  52.510  38.560  1.00  0.00           O
ATOM   2006  HG1 SER A 713      34.040  52.090  39.200  1.00  0.00           H
ATOM   2007  C   SER A 713      32.910  55.010  40.150  1.00  0.00           C
ATOM   2008  O   SER A 713      33.990  55.410  39.740  1.00  0.00           O
ATOM   2009  N   SER A 714      31.860  55.870  40.120  1.00  0.00           N
ATOM   2010  HN  SER A 714      31.010  55.690  40.600  1.00  0.00           H
ATOM   2011  CA  SER A 714      32.040  57.280  39.720  1.00  0.00           C
ATOM   2012  HA  SER A 714      32.460  57.110  38.730  1.00  0.00           H
ATOM   2013  CB  SER A 714      30.700  58.110  39.740  1.00  0.00           C
ATOM   2014  HB1 SER A 714      30.040  57.710  38.940  1.00  0.00           H
ATOM   2015  HB2 SER A 714      30.870  59.160  39.420  1.00  0.00           H
ATOM   2016  OG  SER A 714      29.970  58.120  41.000  1.00  0.00           O
ATOM   2017  HG1 SER A 714      29.600  57.250  41.150  1.00  0.00           H
ATOM   2018  C   SER A 714      33.070  58.000  40.650  1.00  0.00           C
ATOM   2019  O   SER A 714      34.050  58.590  40.200  1.00  0.00           O
ATOM   2020  N   LEU A 715      32.940  57.840  41.990  1.00  0.00           N
ATOM   2021  HN  LEU A 715      32.280  57.190  42.370  1.00  0.00           H
ATOM   2022  CA  LEU A 715      33.960  58.240  42.960  1.00  0.00           C
ATOM   2023  HA  LEU A 715      34.050  59.320  42.950  1.00  0.00           H
ATOM   2024  CB  LEU A 715      33.540  57.720  44.360  1.00  0.00           C
ATOM   2025  HB1 LEU A 715      34.290  58.060  45.100  1.00  0.00           H
ATOM   2026  HB2 LEU A 715      33.630  56.610  44.410  1.00  0.00           H
ATOM   2027  CG  LEU A 715      32.130  58.100  44.900  1.00  0.00           C
ATOM   2028  HG  LEU A 715      31.310  57.910  44.180  1.00  0.00           H
ATOM   2029  CD1 LEU A 715      31.740  57.330  46.220  1.00  0.00           C
ATOM   2030 HD11 LEU A 715      30.670  57.550  46.390  1.00  0.00           H
ATOM   2031 HD12 LEU A 715      32.280  57.660  47.130  1.00  0.00           H
ATOM   2032 HD13 LEU A 715      31.980  56.270  45.960  1.00  0.00           H
ATOM   2033  CD2 LEU A 715      32.060  59.630  45.170  1.00  0.00           C
ATOM   2034 HD21 LEU A 715      31.120  59.950  45.660  1.00  0.00           H
ATOM   2035 HD22 LEU A 715      32.100  60.130  44.170  1.00  0.00           H
ATOM   2036 HD23 LEU A 715      32.970  59.960  45.690  1.00  0.00           H
ATOM   2037  C   LEU A 715      35.340  57.650  42.650  1.00  0.00           C
ATOM   2038  O   LEU A 715      36.310  58.390  42.690  1.00  0.00           O
ATOM   2039  N   VAL A 716      35.460  56.340  42.380  1.00  0.00           N
ATOM   2040  HN  VAL A 716      34.650  55.780  42.420  1.00  0.00           H
ATOM   2041  CA  VAL A 716      36.670  55.640  41.970  1.00  0.00           C
ATOM   2042  HA  VAL A 716      37.360  55.730  42.790  1.00  0.00           H
ATOM   2043  CB  VAL A 716      36.490  54.170  41.680  1.00  0.00           C
ATOM   2044  HB  VAL A 716      35.720  54.000  40.890  1.00  0.00           H
ATOM   2045  CG1 VAL A 716      37.770  53.540  41.040  1.00  0.00           C
ATOM   2046 HG11 VAL A 716      38.610  54.000  41.590  1.00  0.00           H
ATOM   2047 HG12 VAL A 716      37.850  53.840  39.970  1.00  0.00           H
ATOM   2048 HG13 VAL A 716      37.560  52.430  41.080  1.00  0.00           H
ATOM   2049  CG2 VAL A 716      36.390  53.460  43.110  1.00  0.00           C
ATOM   2050 HG21 VAL A 716      36.950  54.100  43.820  1.00  0.00           H
ATOM   2051 HG22 VAL A 716      36.810  52.420  43.080  1.00  0.00           H
ATOM   2052 HG23 VAL A 716      35.330  53.470  43.440  1.00  0.00           H
ATOM   2053  C   VAL A 716      37.310  56.210  40.740  1.00  0.00           C
ATOM   2054  O   VAL A 716      38.520  56.630  40.740  1.00  0.00           O
ATOM   2055  N   CYS A 717      36.560  56.480  39.680  1.00  0.00           N
ATOM   2056  HN  CYS A 717      35.610  56.180  39.670  1.00  0.00           H
ATOM   2057  CA  CYS A 717      37.020  57.140  38.480  1.00  0.00           C
ATOM   2058  HA  CYS A 717      37.950  56.650  38.230  1.00  0.00           H
ATOM   2059  CB  CYS A 717      35.890  57.040  37.400  1.00  0.00           C
ATOM   2060  HB1 CYS A 717      36.300  57.560  36.500  1.00  0.00           H
ATOM   2061  HB2 CYS A 717      34.950  57.450  37.830  1.00  0.00           H
ATOM   2062  SG  CYS A 717      35.610  55.360  36.760  1.00  0.00           S
ATOM   2063  HG1 CYS A 717      35.050  54.880  37.870  1.00  0.00           H
ATOM   2064  C   CYS A 717      37.400  58.590  38.720  1.00  0.00           C
ATOM   2065  O   CYS A 717      38.330  59.090  38.090  1.00  0.00           O
ATOM   2066  N   TYR A 718      36.690  59.390  39.630  1.00  0.00           N
ATOM   2067  HN  TYR A 718      35.860  59.120  40.100  1.00  0.00           H
ATOM   2068  CA  TYR A 718      37.090  60.800  40.090  1.00  0.00           C
ATOM   2069  HA  TYR A 718      37.390  61.230  39.140  1.00  0.00           H
ATOM   2070  CB  TYR A 718      35.930  61.600  40.790  1.00  0.00           C
ATOM   2071  HB1 TYR A 718      36.290  62.650  40.870  1.00  0.00           H
ATOM   2072  HB2 TYR A 718      35.700  61.180  41.790  1.00  0.00           H
ATOM   2073  CG  TYR A 718      34.680  61.850  40.020  1.00  0.00           C
ATOM   2074  CD1 TYR A 718      34.610  62.220  38.700  1.00  0.00           C
ATOM   2075  HD1 TYR A 718      35.570  62.370  38.220  1.00  0.00           H
ATOM   2076  CE1 TYR A 718      33.370  62.280  38.040  1.00  0.00           C
ATOM   2077  HE1 TYR A 718      33.290  62.620  37.010  1.00  0.00           H
ATOM   2078  CZ  TYR A 718      32.190  62.080  38.700  1.00  0.00           C
ATOM   2079  OH  TYR A 718      30.920  62.060  38.060  1.00  0.00           O
ATOM   2080  HH  TYR A 718      30.280  62.340  38.720  1.00  0.00           H
ATOM   2081  CD2 TYR A 718      33.480  61.420  40.730  1.00  0.00           C
ATOM   2082  HD2 TYR A 718      33.600  60.850  41.640  1.00  0.00           H
ATOM   2083  CE2 TYR A 718      32.260  61.620  40.080  1.00  0.00           C
ATOM   2084  HE2 TYR A 718      31.460  61.090  40.560  1.00  0.00           H
ATOM   2085  C   TYR A 718      38.300  60.860  41.030  1.00  0.00           C
ATOM   2086  O   TYR A 718      38.680  61.950  41.540  1.00  0.00           O
ATOM   2087  N   ILE A 719      39.020  59.700  41.330  1.00  0.00           N
ATOM   2088  HN  ILE A 719      38.670  58.810  41.060  1.00  0.00           H
ATOM   2089  CA  ILE A 719      40.300  59.740  42.090  1.00  0.00           C
ATOM   2090  HA  ILE A 719      40.140  60.350  42.970  1.00  0.00           H
ATOM   2091  CB  ILE A 719      40.730  58.380  42.540  1.00  0.00           C
ATOM   2092  HB  ILE A 719      40.580  57.690  41.680  1.00  0.00           H
ATOM   2093  CG2 ILE A 719      42.270  58.360  42.900  1.00  0.00           C
ATOM   2094 HG21 ILE A 719      42.550  57.370  43.310  1.00  0.00           H
ATOM   2095 HG22 ILE A 719      42.470  59.100  43.700  1.00  0.00           H
ATOM   2096 HG23 ILE A 719      43.020  58.500  42.090  1.00  0.00           H
ATOM   2097  CG1 ILE A 719      39.930  57.910  43.740  1.00  0.00           C
ATOM   2098 HG11 ILE A 719      38.900  58.170  43.420  1.00  0.00           H
ATOM   2099 HG12 ILE A 719      40.130  58.560  44.620  1.00  0.00           H
ATOM   2100  CD  ILE A 719      39.880  56.430  44.020  1.00  0.00           C
ATOM   2101  HD1 ILE A 719      40.870  56.050  44.370  1.00  0.00           H
ATOM   2102  HD2 ILE A 719      39.550  55.900  43.110  1.00  0.00           H
ATOM   2103  HD3 ILE A 719      39.290  56.230  44.930  1.00  0.00           H
ATOM   2104  C   ILE A 719      41.430  60.520  41.340  1.00  0.00           C
ATOM   2105  O   ILE A 719      42.030  61.410  41.860  1.00  0.00           O
ATOM   2106  N   THR A 720      41.670  60.280  40.070  1.00  0.00           N
ATOM   2107  HN  THR A 720      41.080  59.600  39.630  1.00  0.00           H
ATOM   2108  CA  THR A 720      42.740  60.880  39.200  1.00  0.00           C
ATOM   2109  HA  THR A 720      42.740  60.280  38.310  1.00  0.00           H
ATOM   2110  CB  THR A 720      42.550  62.340  38.850  1.00  0.00           C
ATOM   2111  HB  THR A 720      43.150  62.600  37.950  1.00  0.00           H
ATOM   2112  OG1 THR A 720      42.850  63.250  39.850  1.00  0.00           O
ATOM   2113  HG1 THR A 720      42.490  62.910  40.670  1.00  0.00           H
ATOM   2114  CG2 THR A 720      41.050  62.660  38.400  1.00  0.00           C
ATOM   2115 HG21 THR A 720      40.810  62.170  37.430  1.00  0.00           H
ATOM   2116 HG22 THR A 720      40.990  63.760  38.300  1.00  0.00           H
ATOM   2117 HG23 THR A 720      40.280  62.420  39.160  1.00  0.00           H
ATOM   2118  C   THR A 720      44.190  60.590  39.680  1.00  0.00           C
ATOM   2119  O   THR A 720      44.520  60.400  40.850  1.00  0.00           O
ATOM   2120  N   ARG A 721      45.130  60.680  38.610  1.00  0.00           N
ATOM   2121  HN  ARG A 721      44.870  60.790  37.660  1.00  0.00           H
ATOM   2122  CA  ARG A 721      46.580  60.470  38.890  1.00  0.00           C
ATOM   2123  HA  ARG A 721      46.670  59.510  39.360  1.00  0.00           H
ATOM   2124  CB  ARG A 721      47.240  60.380  37.500  1.00  0.00           C
ATOM   2125  HB1 ARG A 721      46.870  61.250  36.910  1.00  0.00           H
ATOM   2126  HB2 ARG A 721      46.840  59.440  37.070  1.00  0.00           H
ATOM   2127  CG  ARG A 721      48.750  60.290  37.540  1.00  0.00           C
ATOM   2128  HG1 ARG A 721      49.210  61.250  37.820  1.00  0.00           H
ATOM   2129  HG2 ARG A 721      49.070  60.180  36.480  1.00  0.00           H
ATOM   2130  CD  ARG A 721      49.450  59.080  38.340  1.00  0.00           C
ATOM   2131  HD1 ARG A 721      49.280  58.140  37.780  1.00  0.00           H
ATOM   2132  HD2 ARG A 721      49.140  59.050  39.410  1.00  0.00           H
ATOM   2133  NE  ARG A 721      50.900  59.490  38.350  1.00  0.00           N
ATOM   2134  HE  ARG A 721      51.150  60.450  38.200  1.00  0.00           H
ATOM   2135  CZ  ARG A 721      51.810  58.610  38.660  1.00  0.00           C
ATOM   2136  NH1 ARG A 721      51.700  57.400  39.090  1.00  0.00           N
ATOM   2137 HH11 ARG A 721      50.850  57.130  39.520  1.00  0.00           H
ATOM   2138 HH12 ARG A 721      52.540  56.870  39.200  1.00  0.00           H
ATOM   2139  NH2 ARG A 721      53.100  58.910  38.530  1.00  0.00           N
ATOM   2140 HH21 ARG A 721      53.430  59.740  38.080  1.00  0.00           H
ATOM   2141 HH22 ARG A 721      53.750  58.150  38.470  1.00  0.00           H
ATOM   2142  C   ARG A 721      47.200  61.480  39.850  1.00  0.00           C
ATOM   2143  O   ARG A 721      48.210  61.210  40.470  1.00  0.00           O
ATOM   2144  N   PHE A 722      46.540  62.670  40.040  1.00  0.00           N
ATOM   2145  HN  PHE A 722      45.620  62.670  39.650  1.00  0.00           H
ATOM   2146  CA  PHE A 722      46.880  63.750  40.870  1.00  0.00           C
ATOM   2147  HA  PHE A 722      47.910  64.030  40.660  1.00  0.00           H
ATOM   2148  CB  PHE A 722      45.900  64.990  40.590  1.00  0.00           C
ATOM   2149  HB1 PHE A 722      44.900  64.670  40.950  1.00  0.00           H
ATOM   2150  HB2 PHE A 722      45.960  65.320  39.530  1.00  0.00           H
ATOM   2151  CG  PHE A 722      46.250  66.290  41.300  1.00  0.00           C
ATOM   2152  CD1 PHE A 722      45.370  66.920  42.250  1.00  0.00           C
ATOM   2153  HD1 PHE A 722      44.380  66.530  42.450  1.00  0.00           H
ATOM   2154  CE1 PHE A 722      45.740  68.130  42.880  1.00  0.00           C
ATOM   2155  HE1 PHE A 722      45.200  68.560  43.710  1.00  0.00           H
ATOM   2156  CZ  PHE A 722      47.000  68.680  42.540  1.00  0.00           C
ATOM   2157  HZ  PHE A 722      47.410  69.520  43.100  1.00  0.00           H
ATOM   2158  CD2 PHE A 722      47.480  66.870  40.990  1.00  0.00           C
ATOM   2159  HD2 PHE A 722      48.160  66.430  40.280  1.00  0.00           H
ATOM   2160  CE2 PHE A 722      47.850  68.120  41.570  1.00  0.00           C
ATOM   2161  HE2 PHE A 722      48.870  68.390  41.380  1.00  0.00           H
ATOM   2162  C   PHE A 722      46.840  63.390  42.390  1.00  0.00           C
ATOM   2163  O   PHE A 722      47.690  63.650  43.170  1.00  0.00           O
ATOM   2164  N   THR A 723      45.750  62.680  42.780  1.00  0.00           N
ATOM   2165  HN  THR A 723      44.980  62.560  42.170  1.00  0.00           H
ATOM   2166  CA  THR A 723      45.490  62.160  44.120  1.00  0.00           C
ATOM   2167  HA  THR A 723      45.610  62.990  44.800  1.00  0.00           H
ATOM   2168  CB  THR A 723      44.130  61.650  44.240  1.00  0.00           C
ATOM   2169  HB  THR A 723      43.960  60.880  43.450  1.00  0.00           H
ATOM   2170  OG1 THR A 723      43.260  62.740  43.980  1.00  0.00           O
ATOM   2171  HG1 THR A 723      42.450  62.380  43.610  1.00  0.00           H
ATOM   2172  CG2 THR A 723      43.750  61.160  45.590  1.00  0.00           C
ATOM   2173 HG21 THR A 723      44.330  60.250  45.820  1.00  0.00           H
ATOM   2174 HG22 THR A 723      42.660  61.010  45.680  1.00  0.00           H
ATOM   2175 HG23 THR A 723      43.850  61.940  46.380  1.00  0.00           H
ATOM   2176  C   THR A 723      46.450  61.020  44.500  1.00  0.00           C
ATOM   2177  O   THR A 723      46.870  60.900  45.690  1.00  0.00           O
ATOM   2178  N   GLU A 724      46.580  60.060  43.470  1.00  0.00           N
ATOM   2179  HN  GLU A 724      46.230  60.280  42.560  1.00  0.00           H
ATOM   2180  CA  GLU A 724      47.260  58.800  43.530  1.00  0.00           C
ATOM   2181  HA  GLU A 724      47.040  58.300  44.460  1.00  0.00           H
ATOM   2182  CB  GLU A 724      46.800  57.900  42.380  1.00  0.00           C
ATOM   2183  HB1 GLU A 724      46.990  58.580  41.520  1.00  0.00           H
ATOM   2184  HB2 GLU A 724      45.710  57.690  42.290  1.00  0.00           H
ATOM   2185  CG  GLU A 724      47.630  56.590  42.190  1.00  0.00           C
ATOM   2186  HG1 GLU A 724      47.050  55.740  42.590  1.00  0.00           H
ATOM   2187  HG2 GLU A 724      48.590  56.620  42.780  1.00  0.00           H
ATOM   2188  CD  GLU A 724      48.180  56.310  40.770  1.00  0.00           C
ATOM   2189  OE1 GLU A 724      49.400  56.470  40.530  1.00  0.00           O
ATOM   2190  OE2 GLU A 724      47.270  55.920  39.970  1.00  0.00           O
ATOM   2191  C   GLU A 724      48.770  58.920  43.630  1.00  0.00           C
ATOM   2192  O   GLU A 724      49.340  58.220  44.430  1.00  0.00           O
ATOM   2193  N   GLU A 725      49.490  59.850  42.890  1.00  0.00           N
ATOM   2194  HN  GLU A 725      49.040  60.420  42.200  1.00  0.00           H
ATOM   2195  CA  GLU A 725      50.850  60.380  43.320  1.00  0.00           C
ATOM   2196  HA  GLU A 725      51.550  59.570  43.290  1.00  0.00           H
ATOM   2197  CB  GLU A 725      51.310  61.350  42.190  1.00  0.00           C
ATOM   2198  HB1 GLU A 725      50.490  62.080  42.020  1.00  0.00           H
ATOM   2199  HB2 GLU A 725      51.510  60.750  41.270  1.00  0.00           H
ATOM   2200  CG  GLU A 725      52.550  62.300  42.480  1.00  0.00           C
ATOM   2201  HG1 GLU A 725      53.440  61.660  42.660  1.00  0.00           H
ATOM   2202  HG2 GLU A 725      52.390  63.050  43.290  1.00  0.00           H
ATOM   2203  CD  GLU A 725      52.890  63.100  41.140  1.00  0.00           C
ATOM   2204  OE1 GLU A 725      52.610  64.310  41.230  1.00  0.00           O
ATOM   2205  OE2 GLU A 725      53.280  62.520  40.060  1.00  0.00           O
ATOM   2206  C   GLU A 725      50.920  61.120  44.690  1.00  0.00           C
ATOM   2207  O   GLU A 725      51.750  60.840  45.520  1.00  0.00           O
ATOM   2208  N   ALA A 726      49.960  61.950  44.980  1.00  0.00           N
ATOM   2209  HN  ALA A 726      49.250  62.210  44.320  1.00  0.00           H
ATOM   2210  CA  ALA A 726      49.960  62.750  46.160  1.00  0.00           C
ATOM   2211  HA  ALA A 726      50.820  63.390  46.100  1.00  0.00           H
ATOM   2212  CB  ALA A 726      48.780  63.700  46.130  1.00  0.00           C
ATOM   2213  HB1 ALA A 726      47.850  63.120  45.930  1.00  0.00           H
ATOM   2214  HB2 ALA A 726      48.900  64.320  45.220  1.00  0.00           H
ATOM   2215  HB3 ALA A 726      48.700  64.340  47.050  1.00  0.00           H
ATOM   2216  C   ALA A 726      50.060  61.990  47.520  1.00  0.00           C
ATOM   2217  O   ALA A 726      50.940  62.100  48.390  1.00  0.00           O
ATOM   2218  N   PHE A 727      49.070  61.070  47.650  1.00  0.00           N
ATOM   2219  HN  PHE A 727      48.490  60.890  46.850  1.00  0.00           H
ATOM   2220  CA  PHE A 727      49.080  60.110  48.700  1.00  0.00           C
ATOM   2221  HA  PHE A 727      49.150  60.580  49.670  1.00  0.00           H
ATOM   2222  CB  PHE A 727      47.720  59.260  48.710  1.00  0.00           C
ATOM   2223  HB1 PHE A 727      47.780  58.280  49.230  1.00  0.00           H
ATOM   2224  HB2 PHE A 727      47.380  59.080  47.670  1.00  0.00           H
ATOM   2225  CG  PHE A 727      46.660  59.960  49.490  1.00  0.00           C
ATOM   2226  CD1 PHE A 727      45.820  60.890  48.870  1.00  0.00           C
ATOM   2227  HD1 PHE A 727      45.810  61.150  47.820  1.00  0.00           H
ATOM   2228  CE1 PHE A 727      44.840  61.580  49.620  1.00  0.00           C
ATOM   2229  HE1 PHE A 727      44.240  62.350  49.160  1.00  0.00           H
ATOM   2230  CZ  PHE A 727      44.730  61.420  51.010  1.00  0.00           C
ATOM   2231  HZ  PHE A 727      43.990  61.960  51.590  1.00  0.00           H
ATOM   2232  CD2 PHE A 727      46.550  59.850  50.890  1.00  0.00           C
ATOM   2233  HD2 PHE A 727      47.280  59.210  51.380  1.00  0.00           H
ATOM   2234  CE2 PHE A 727      45.550  60.520  51.600  1.00  0.00           C
ATOM   2235  HE2 PHE A 727      45.420  60.340  52.650  1.00  0.00           H
ATOM   2236  C   PHE A 727      50.270  59.180  48.730  1.00  0.00           C
ATOM   2237  O   PHE A 727      50.830  58.970  49.760  1.00  0.00           O
ATOM   2238  N   ALA A 728      50.680  58.640  47.630  1.00  0.00           N
ATOM   2239  HN  ALA A 728      50.320  58.850  46.730  1.00  0.00           H
ATOM   2240  CA  ALA A 728      51.790  57.660  47.580  1.00  0.00           C
ATOM   2241  HA  ALA A 728      51.580  56.860  48.290  1.00  0.00           H
ATOM   2242  CB  ALA A 728      51.960  57.150  46.100  1.00  0.00           C
ATOM   2243  HB1 ALA A 728      52.880  56.520  45.950  1.00  0.00           H
ATOM   2244  HB2 ALA A 728      52.090  58.060  45.470  1.00  0.00           H
ATOM   2245  HB3 ALA A 728      51.050  56.650  45.720  1.00  0.00           H
ATOM   2246  C   ALA A 728      53.110  58.290  47.900  1.00  0.00           C
ATOM   2247  O   ALA A 728      53.860  57.700  48.700  1.00  0.00           O
ATOM   2248  N   ALA A 729      53.420  59.550  47.400  1.00  0.00           N
ATOM   2249  HN  ALA A 729      52.770  60.050  46.860  1.00  0.00           H
ATOM   2250  CA  ALA A 729      54.510  60.400  47.990  1.00  0.00           C
ATOM   2251  HA  ALA A 729      55.430  59.830  47.940  1.00  0.00           H
ATOM   2252  CB  ALA A 729      54.550  61.650  47.100  1.00  0.00           C
ATOM   2253  HB1 ALA A 729      53.550  62.070  46.920  1.00  0.00           H
ATOM   2254  HB2 ALA A 729      54.980  61.300  46.130  1.00  0.00           H
ATOM   2255  HB3 ALA A 729      55.080  62.460  47.630  1.00  0.00           H
ATOM   2256  C   ALA A 729      54.330  60.710  49.470  1.00  0.00           C
ATOM   2257  O   ALA A 729      55.240  60.480  50.280  1.00  0.00           O
ATOM   2258  N   LEU A 730      53.230  61.300  49.910  1.00  0.00           N
ATOM   2259  HN  LEU A 730      52.500  61.430  49.240  1.00  0.00           H
ATOM   2260  CA  LEU A 730      53.020  61.640  51.330  1.00  0.00           C
ATOM   2261  HA  LEU A 730      53.780  62.310  51.680  1.00  0.00           H
ATOM   2262  CB  LEU A 730      51.650  62.430  51.360  1.00  0.00           C
ATOM   2263  HB1 LEU A 730      50.960  61.590  51.100  1.00  0.00           H
ATOM   2264  HB2 LEU A 730      51.630  63.220  50.580  1.00  0.00           H
ATOM   2265  CG  LEU A 730      51.170  63.130  52.650  1.00  0.00           C
ATOM   2266  HG  LEU A 730      51.940  62.950  53.430  1.00  0.00           H
ATOM   2267  CD1 LEU A 730      50.980  64.600  52.410  1.00  0.00           C
ATOM   2268 HD11 LEU A 730      51.880  65.200  52.190  1.00  0.00           H
ATOM   2269 HD12 LEU A 730      50.330  65.150  53.120  1.00  0.00           H
ATOM   2270 HD13 LEU A 730      50.420  64.530  51.450  1.00  0.00           H
ATOM   2271  CD2 LEU A 730      49.800  62.480  53.070  1.00  0.00           C
ATOM   2272 HD21 LEU A 730      49.870  61.390  53.270  1.00  0.00           H
ATOM   2273 HD22 LEU A 730      49.130  62.710  52.210  1.00  0.00           H
ATOM   2274 HD23 LEU A 730      49.440  63.020  53.970  1.00  0.00           H
ATOM   2275  C   LEU A 730      53.010  60.530  52.390  1.00  0.00           C
ATOM   2276  O   LEU A 730      53.580  60.760  53.420  1.00  0.00           O
ATOM   2277  N   ILE A 731      52.390  59.360  52.030  1.00  0.00           N
ATOM   2278  HN  ILE A 731      52.050  59.180  51.100  1.00  0.00           H
ATOM   2279  CA  ILE A 731      52.500  58.150  52.820  1.00  0.00           C
ATOM   2280  HA  ILE A 731      52.130  58.470  53.780  1.00  0.00           H
ATOM   2281  CB  ILE A 731      51.490  57.070  52.390  1.00  0.00           C
ATOM   2282  HB  ILE A 731      50.550  57.650  52.240  1.00  0.00           H
ATOM   2283  CG2 ILE A 731      51.980  56.420  51.070  1.00  0.00           C
ATOM   2284 HG21 ILE A 731      51.060  55.890  50.700  1.00  0.00           H
ATOM   2285 HG22 ILE A 731      52.830  55.700  51.110  1.00  0.00           H
ATOM   2286 HG23 ILE A 731      52.210  57.220  50.350  1.00  0.00           H
ATOM   2287  CG1 ILE A 731      51.190  56.010  53.430  1.00  0.00           C
ATOM   2288 HG11 ILE A 731      52.110  55.500  53.800  1.00  0.00           H
ATOM   2289 HG12 ILE A 731      50.550  55.260  52.910  1.00  0.00           H
ATOM   2290  CD  ILE A 731      50.520  56.650  54.690  1.00  0.00           C
ATOM   2291  HD1 ILE A 731      51.290  57.140  55.310  1.00  0.00           H
ATOM   2292  HD2 ILE A 731      50.160  55.860  55.380  1.00  0.00           H
ATOM   2293  HD3 ILE A 731      49.710  57.340  54.410  1.00  0.00           H
ATOM   2294  C   ILE A 731      53.830  57.510  53.090  1.00  0.00           C
ATOM   2295  O   ILE A 731      54.130  56.940  54.120  1.00  0.00           O
ATOM   2296  N   CYS A 732      54.780  57.510  52.110  1.00  0.00           N
ATOM   2297  HN  CYS A 732      54.540  57.670  51.150  1.00  0.00           H
ATOM   2298  CA  CYS A 732      56.190  57.120  52.320  1.00  0.00           C
ATOM   2299  HA  CYS A 732      56.180  56.160  52.810  1.00  0.00           H
ATOM   2300  CB  CYS A 732      56.920  57.010  50.930  1.00  0.00           C
ATOM   2301  HB1 CYS A 732      57.930  56.670  51.230  1.00  0.00           H
ATOM   2302  HB2 CYS A 732      56.870  58.000  50.430  1.00  0.00           H
ATOM   2303  SG  CYS A 732      56.090  55.770  49.950  1.00  0.00           S
ATOM   2304  HG1 CYS A 732      55.190  56.520  49.340  1.00  0.00           H
ATOM   2305  C   CYS A 732      56.980  58.060  53.230  1.00  0.00           C
ATOM   2306  O   CYS A 732      57.840  57.590  54.010  1.00  0.00           O
ATOM   2307  N   ILE A 733      56.650  59.360  53.050  1.00  0.00           N
ATOM   2308  HN  ILE A 733      55.980  59.590  52.370  1.00  0.00           H
ATOM   2309  CA  ILE A 733      57.160  60.480  53.930  1.00  0.00           C
ATOM   2310  HA  ILE A 733      58.190  60.130  54.020  1.00  0.00           H
ATOM   2311  CB  ILE A 733      57.230  61.850  53.190  1.00  0.00           C
ATOM   2312  HB  ILE A 733      56.270  62.060  52.690  1.00  0.00           H
ATOM   2313  CG2 ILE A 733      57.520  63.040  54.160  1.00  0.00           C
ATOM   2314 HG21 ILE A 733      57.780  63.950  53.570  1.00  0.00           H
ATOM   2315 HG22 ILE A 733      58.360  62.850  54.870  1.00  0.00           H
ATOM   2316 HG23 ILE A 733      56.670  63.420  54.760  1.00  0.00           H
ATOM   2317  CG1 ILE A 733      58.290  61.680  52.120  1.00  0.00           C
ATOM   2318 HG11 ILE A 733      58.190  60.680  51.640  1.00  0.00           H
ATOM   2319 HG12 ILE A 733      59.290  61.600  52.590  1.00  0.00           H
ATOM   2320  CD  ILE A 733      58.300  62.810  51.020  1.00  0.00           C
ATOM   2321  HD1 ILE A 733      59.160  62.690  50.330  1.00  0.00           H
ATOM   2322  HD2 ILE A 733      58.290  63.770  51.570  1.00  0.00           H
ATOM   2323  HD3 ILE A 733      57.330  62.810  50.470  1.00  0.00           H
ATOM   2324  C   ILE A 733      56.620  60.390  55.330  1.00  0.00           C
ATOM   2325  O   ILE A 733      57.290  60.580  56.420  1.00  0.00           O
ATOM   2326  N   ILE A 734      55.360  60.090  55.530  1.00  0.00           N
ATOM   2327  HN  ILE A 734      54.760  59.880  54.760  1.00  0.00           H
ATOM   2328  CA  ILE A 734      54.860  59.700  56.850  1.00  0.00           C
ATOM   2329  HA  ILE A 734      55.170  60.510  57.490  1.00  0.00           H
ATOM   2330  CB  ILE A 734      53.330  59.510  56.860  1.00  0.00           C
ATOM   2331  HB  ILE A 734      53.140  58.680  56.140  1.00  0.00           H
ATOM   2332  CG2 ILE A 734      52.900  58.960  58.220  1.00  0.00           C
ATOM   2333 HG21 ILE A 734      53.400  57.990  58.460  1.00  0.00           H
ATOM   2334 HG22 ILE A 734      51.800  58.830  58.300  1.00  0.00           H
ATOM   2335 HG23 ILE A 734      53.100  59.760  58.970  1.00  0.00           H
ATOM   2336  CG1 ILE A 734      52.590  60.880  56.560  1.00  0.00           C
ATOM   2337 HG11 ILE A 734      53.050  61.450  55.740  1.00  0.00           H
ATOM   2338 HG12 ILE A 734      52.760  61.490  57.480  1.00  0.00           H
ATOM   2339  CD  ILE A 734      51.080  60.750  56.240  1.00  0.00           C
ATOM   2340  HD1 ILE A 734      50.400  60.190  56.920  1.00  0.00           H
ATOM   2341  HD2 ILE A 734      51.010  60.340  55.210  1.00  0.00           H
ATOM   2342  HD3 ILE A 734      50.780  61.820  56.170  1.00  0.00           H
ATOM   2343  C   ILE A 734      55.600  58.510  57.400  1.00  0.00           C
ATOM   2344  O   ILE A 734      55.950  58.370  58.570  1.00  0.00           O
ATOM   2345  N   PHE A 735      55.800  57.540  56.520  1.00  0.00           N
ATOM   2346  HN  PHE A 735      55.410  57.620  55.620  1.00  0.00           H
ATOM   2347  CA  PHE A 735      56.410  56.230  56.970  1.00  0.00           C
ATOM   2348  HA  PHE A 735      55.790  55.840  57.760  1.00  0.00           H
ATOM   2349  CB  PHE A 735      56.110  55.240  55.830  1.00  0.00           C
ATOM   2350  HB1 PHE A 735      56.730  55.410  54.930  1.00  0.00           H
ATOM   2351  HB2 PHE A 735      55.060  55.210  55.460  1.00  0.00           H
ATOM   2352  CG  PHE A 735      56.400  53.860  56.280  1.00  0.00           C
ATOM   2353  CD1 PHE A 735      55.380  53.060  56.860  1.00  0.00           C
ATOM   2354  HD1 PHE A 735      54.360  53.400  56.750  1.00  0.00           H
ATOM   2355  CE1 PHE A 735      55.700  51.890  57.600  1.00  0.00           C
ATOM   2356  HE1 PHE A 735      54.940  51.360  58.140  1.00  0.00           H
ATOM   2357  CZ  PHE A 735      56.960  51.330  57.520  1.00  0.00           C
ATOM   2358  HZ  PHE A 735      57.010  50.410  58.100  1.00  0.00           H
ATOM   2359  CD2 PHE A 735      57.690  53.270  56.250  1.00  0.00           C
ATOM   2360  HD2 PHE A 735      58.510  53.840  55.830  1.00  0.00           H
ATOM   2361  CE2 PHE A 735      57.900  52.000  56.800  1.00  0.00           C
ATOM   2362  HE2 PHE A 735      58.920  51.650  56.830  1.00  0.00           H
ATOM   2363  C   PHE A 735      57.900  56.410  57.330  1.00  0.00           C
ATOM   2364  O   PHE A 735      58.340  55.890  58.380  1.00  0.00           O
ATOM   2365  N   ILE A 736      58.700  57.220  56.630  1.00  0.00           N
ATOM   2366  HN  ILE A 736      58.340  57.710  55.850  1.00  0.00           H
ATOM   2367  CA  ILE A 736      60.020  57.630  57.050  1.00  0.00           C
ATOM   2368  HA  ILE A 736      60.590  56.740  57.240  1.00  0.00           H
ATOM   2369  CB  ILE A 736      60.870  58.380  55.900  1.00  0.00           C
ATOM   2370  HB  ILE A 736      60.340  59.300  55.600  1.00  0.00           H
ATOM   2371  CG2 ILE A 736      62.250  58.880  56.420  1.00  0.00           C
ATOM   2372 HG21 ILE A 736      62.870  58.010  56.760  1.00  0.00           H
ATOM   2373 HG22 ILE A 736      62.170  59.560  57.290  1.00  0.00           H
ATOM   2374 HG23 ILE A 736      62.810  59.450  55.650  1.00  0.00           H
ATOM   2375  CG1 ILE A 736      61.050  57.510  54.600  1.00  0.00           C
ATOM   2376 HG11 ILE A 736      60.060  57.260  54.150  1.00  0.00           H
ATOM   2377 HG12 ILE A 736      61.600  56.560  54.790  1.00  0.00           H
ATOM   2378  CD  ILE A 736      61.740  58.280  53.410  1.00  0.00           C
ATOM   2379  HD1 ILE A 736      62.770  58.630  53.640  1.00  0.00           H
ATOM   2380  HD2 ILE A 736      61.160  59.120  52.970  1.00  0.00           H
ATOM   2381  HD3 ILE A 736      61.810  57.500  52.620  1.00  0.00           H
ATOM   2382  C   ILE A 736      59.940  58.480  58.340  1.00  0.00           C
ATOM   2383  O   ILE A 736      60.710  58.230  59.250  1.00  0.00           O
ATOM   2384  N   TYR A 737      59.020  59.500  58.480  1.00  0.00           N
ATOM   2385  HN  TYR A 737      58.320  59.640  57.780  1.00  0.00           H
ATOM   2386  CA  TYR A 737      59.010  60.360  59.620  1.00  0.00           C
ATOM   2387  HA  TYR A 737      60.010  60.740  59.760  1.00  0.00           H
ATOM   2388  CB  TYR A 737      58.000  61.490  59.260  1.00  0.00           C
ATOM   2389  HB1 TYR A 737      56.930  61.200  59.300  1.00  0.00           H
ATOM   2390  HB2 TYR A 737      58.280  61.830  58.240  1.00  0.00           H
ATOM   2391  CG  TYR A 737      58.180  62.710  60.190  1.00  0.00           C
ATOM   2392  CD1 TYR A 737      58.910  63.880  59.780  1.00  0.00           C
ATOM   2393  HD1 TYR A 737      59.260  64.040  58.780  1.00  0.00           H
ATOM   2394  CE1 TYR A 737      58.990  65.040  60.560  1.00  0.00           C
ATOM   2395  HE1 TYR A 737      59.410  65.960  60.180  1.00  0.00           H
ATOM   2396  CZ  TYR A 737      58.370  64.980  61.880  1.00  0.00           C
ATOM   2397  OH  TYR A 737      58.510  66.070  62.650  1.00  0.00           O
ATOM   2398  HH  TYR A 737      58.160  65.800  63.500  1.00  0.00           H
ATOM   2399  CD2 TYR A 737      57.570  62.710  61.450  1.00  0.00           C
ATOM   2400  HD2 TYR A 737      57.030  61.820  61.740  1.00  0.00           H
ATOM   2401  CE2 TYR A 737      57.610  63.840  62.220  1.00  0.00           C
ATOM   2402  HE2 TYR A 737      57.090  63.840  63.170  1.00  0.00           H
ATOM   2403  C   TYR A 737      58.670  59.610  60.860  1.00  0.00           C
ATOM   2404  O   TYR A 737      59.310  59.730  61.910  1.00  0.00           O
ATOM   2405  N   GLU A 738      57.620  58.690  60.780  1.00  0.00           N
ATOM   2406  HN  GLU A 738      57.100  58.720  59.930  1.00  0.00           H
ATOM   2407  CA  GLU A 738      57.030  57.860  61.800  1.00  0.00           C
ATOM   2408  HA  GLU A 738      56.760  58.500  62.640  1.00  0.00           H
ATOM   2409  CB  GLU A 738      55.800  57.050  61.320  1.00  0.00           C
ATOM   2410  HB1 GLU A 738      56.120  56.470  60.420  1.00  0.00           H
ATOM   2411  HB2 GLU A 738      55.050  57.850  61.130  1.00  0.00           H
ATOM   2412  CG  GLU A 738      55.050  56.090  62.290  1.00  0.00           C
ATOM   2413  HG1 GLU A 738      54.550  56.650  63.110  1.00  0.00           H
ATOM   2414  HG2 GLU A 738      55.800  55.340  62.610  1.00  0.00           H
ATOM   2415  CD  GLU A 738      54.010  55.280  61.550  1.00  0.00           C
ATOM   2416  OE1 GLU A 738      54.310  54.490  60.610  1.00  0.00           O
ATOM   2417  OE2 GLU A 738      52.860  55.250  62.080  1.00  0.00           O
ATOM   2418  C   GLU A 738      58.040  56.980  62.460  1.00  0.00           C
ATOM   2419  O   GLU A 738      58.000  56.730  63.660  1.00  0.00           O
ATOM   2420  N   ALA A 739      58.990  56.340  61.730  1.00  0.00           N
ATOM   2421  HN  ALA A 739      58.920  56.530  60.760  1.00  0.00           H
ATOM   2422  CA  ALA A 739      60.040  55.520  62.210  1.00  0.00           C
ATOM   2423  HA  ALA A 739      59.640  54.740  62.830  1.00  0.00           H
ATOM   2424  CB  ALA A 739      60.880  54.870  61.150  1.00  0.00           C
ATOM   2425  HB1 ALA A 739      61.450  54.000  61.520  1.00  0.00           H
ATOM   2426  HB2 ALA A 739      61.520  55.630  60.660  1.00  0.00           H
ATOM   2427  HB3 ALA A 739      60.200  54.510  60.350  1.00  0.00           H
ATOM   2428  C   ALA A 739      60.970  56.330  63.070  1.00  0.00           C
ATOM   2429  O   ALA A 739      61.520  55.860  64.110  1.00  0.00           O
ATOM   2430  N   LEU A 740      61.210  57.600  62.700  1.00  0.00           N
ATOM   2431  HN  LEU A 740      60.740  57.980  61.890  1.00  0.00           H
ATOM   2432  CA  LEU A 740      62.080  58.550  63.380  1.00  0.00           C
ATOM   2433  HA  LEU A 740      62.940  57.910  63.540  1.00  0.00           H
ATOM   2434  CB  LEU A 740      62.430  59.670  62.440  1.00  0.00           C
ATOM   2435  HB1 LEU A 740      62.990  60.520  62.910  1.00  0.00           H
ATOM   2436  HB2 LEU A 740      61.530  60.210  62.090  1.00  0.00           H
ATOM   2437  CG  LEU A 740      63.260  59.340  61.180  1.00  0.00           C
ATOM   2438  HG  LEU A 740      62.660  58.610  60.600  1.00  0.00           H
ATOM   2439  CD1 LEU A 740      63.200  60.470  60.270  1.00  0.00           C
ATOM   2440 HD11 LEU A 740      62.160  60.850  60.150  1.00  0.00           H
ATOM   2441 HD12 LEU A 740      63.530  60.240  59.230  1.00  0.00           H
ATOM   2442 HD13 LEU A 740      63.720  61.360  60.690  1.00  0.00           H
ATOM   2443  CD2 LEU A 740      64.680  58.920  61.470  1.00  0.00           C
ATOM   2444 HD21 LEU A 740      65.280  59.580  62.140  1.00  0.00           H
ATOM   2445 HD22 LEU A 740      65.250  59.020  60.510  1.00  0.00           H
ATOM   2446 HD23 LEU A 740      64.700  57.910  61.910  1.00  0.00           H
ATOM   2447  C   LEU A 740      61.490  58.850  64.740  1.00  0.00           C
ATOM   2448  O   LEU A 740      62.210  58.830  65.760  1.00  0.00           O
ATOM   2449  N   GLU A 741      60.150  59.100  64.790  1.00  0.00           N
ATOM   2450  HN  GLU A 741      59.630  59.170  63.950  1.00  0.00           H
ATOM   2451  CA  GLU A 741      59.420  59.290  66.040  1.00  0.00           C
ATOM   2452  HA  GLU A 741      60.020  60.010  66.580  1.00  0.00           H
ATOM   2453  CB  GLU A 741      57.980  59.790  65.930  1.00  0.00           C
ATOM   2454  HB1 GLU A 741      57.460  59.600  66.900  1.00  0.00           H
ATOM   2455  HB2 GLU A 741      57.300  59.350  65.170  1.00  0.00           H
ATOM   2456  CG  GLU A 741      57.830  61.320  65.710  1.00  0.00           C
ATOM   2457  HG1 GLU A 741      57.840  61.490  64.620  1.00  0.00           H
ATOM   2458  HG2 GLU A 741      58.720  61.800  66.170  1.00  0.00           H
ATOM   2459  CD  GLU A 741      56.470  61.880  66.120  1.00  0.00           C
ATOM   2460  OE1 GLU A 741      56.200  61.880  67.350  1.00  0.00           O
ATOM   2461  OE2 GLU A 741      55.780  62.500  65.260  1.00  0.00           O
ATOM   2462  C   GLU A 741      59.460  58.020  66.930  1.00  0.00           C
ATOM   2463  O   GLU A 741      59.750  58.130  68.100  1.00  0.00           O
ATOM   2464  N   LYS A 742      59.170  56.880  66.350  1.00  0.00           N
ATOM   2465  HN  LYS A 742      58.740  56.910  65.450  1.00  0.00           H
ATOM   2466  CA  LYS A 742      59.170  55.590  67.000  1.00  0.00           C
ATOM   2467  HA  LYS A 742      58.590  55.570  67.910  1.00  0.00           H
ATOM   2468  CB  LYS A 742      58.500  54.540  65.990  1.00  0.00           C
ATOM   2469  HB1 LYS A 742      58.950  53.570  66.320  1.00  0.00           H
ATOM   2470  HB2 LYS A 742      58.830  54.790  64.960  1.00  0.00           H
ATOM   2471  CG  LYS A 742      56.910  54.520  65.930  1.00  0.00           C
ATOM   2472  HG1 LYS A 742      56.460  53.620  65.450  1.00  0.00           H
ATOM   2473  HG2 LYS A 742      56.650  55.440  65.390  1.00  0.00           H
ATOM   2474  CD  LYS A 742      56.280  54.530  67.370  1.00  0.00           C
ATOM   2475  HD1 LYS A 742      55.180  54.410  67.290  1.00  0.00           H
ATOM   2476  HD2 LYS A 742      56.450  55.440  67.990  1.00  0.00           H
ATOM   2477  CE  LYS A 742      56.800  53.320  68.200  1.00  0.00           C
ATOM   2478  HE1 LYS A 742      57.850  53.530  68.490  1.00  0.00           H
ATOM   2479  HE2 LYS A 742      56.780  52.330  67.680  1.00  0.00           H
ATOM   2480  NZ  LYS A 742      56.010  53.170  69.460  1.00  0.00           N
ATOM   2481  HZ1 LYS A 742      55.030  53.520  69.400  1.00  0.00           H
ATOM   2482  HZ2 LYS A 742      56.460  53.750  70.200  1.00  0.00           H
ATOM   2483  HZ3 LYS A 742      55.980  52.220  69.900  1.00  0.00           H
ATOM   2484  C   LYS A 742      60.500  55.160  67.430  1.00  0.00           C
ATOM   2485  O   LYS A 742      60.630  54.410  68.430  1.00  0.00           O
ATOM   2486  N   LEU A 743      61.550  55.500  66.630  1.00  0.00           N
ATOM   2487  HN  LEU A 743      61.390  56.000  65.790  1.00  0.00           H
ATOM   2488  CA  LEU A 743      62.940  55.310  67.030  1.00  0.00           C
ATOM   2489  HA  LEU A 743      62.910  54.270  67.310  1.00  0.00           H
ATOM   2490  CB  LEU A 743      63.920  55.560  65.890  1.00  0.00           C
ATOM   2491  HB1 LEU A 743      63.750  56.540  65.400  1.00  0.00           H
ATOM   2492  HB2 LEU A 743      63.690  54.800  65.110  1.00  0.00           H
ATOM   2493  CG  LEU A 743      65.470  55.490  66.210  1.00  0.00           C
ATOM   2494  HG  LEU A 743      65.940  56.070  67.040  1.00  0.00           H
ATOM   2495  CD1 LEU A 743      65.780  54.070  66.520  1.00  0.00           C
ATOM   2496 HD11 LEU A 743      66.830  53.940  66.830  1.00  0.00           H
ATOM   2497 HD12 LEU A 743      65.720  53.290  65.730  1.00  0.00           H
ATOM   2498 HD13 LEU A 743      65.240  53.540  67.330  1.00  0.00           H
ATOM   2499  CD2 LEU A 743      66.130  55.990  64.910  1.00  0.00           C
ATOM   2500 HD21 LEU A 743      66.120  57.100  64.760  1.00  0.00           H
ATOM   2501 HD22 LEU A 743      65.680  55.490  64.040  1.00  0.00           H
ATOM   2502 HD23 LEU A 743      67.200  55.660  64.930  1.00  0.00           H
ATOM   2503  C   LEU A 743      63.340  56.000  68.340  1.00  0.00           C
ATOM   2504  O   LEU A 743      64.040  55.430  69.160  1.00  0.00           O
ATOM   2505  N   PHE A 744      62.870  57.250  68.630  1.00  0.00           N
ATOM   2506  HN  PHE A 744      62.350  57.580  67.850  1.00  0.00           H
ATOM   2507  CA  PHE A 744      63.040  58.090  69.820  1.00  0.00           C
ATOM   2508  HA  PHE A 744      63.890  57.710  70.370  1.00  0.00           H
ATOM   2509  CB  PHE A 744      63.180  59.650  69.380  1.00  0.00           C
ATOM   2510  HB1 PHE A 744      63.410  60.290  70.250  1.00  0.00           H
ATOM   2511  HB2 PHE A 744      62.270  60.070  68.890  1.00  0.00           H
ATOM   2512  CG  PHE A 744      64.360  60.020  68.470  1.00  0.00           C
ATOM   2513  CD1 PHE A 744      65.620  59.430  68.570  1.00  0.00           C
ATOM   2514  HD1 PHE A 744      65.860  58.680  69.320  1.00  0.00           H
ATOM   2515  CE1 PHE A 744      66.610  59.680  67.580  1.00  0.00           C
ATOM   2516  HE1 PHE A 744      67.610  59.300  67.680  1.00  0.00           H
ATOM   2517  CZ  PHE A 744      66.300  60.420  66.510  1.00  0.00           C
ATOM   2518  HZ  PHE A 744      67.100  60.630  65.810  1.00  0.00           H
ATOM   2519  CD2 PHE A 744      64.020  60.700  67.280  1.00  0.00           C
ATOM   2520  HD2 PHE A 744      62.970  60.980  67.200  1.00  0.00           H
ATOM   2521  CE2 PHE A 744      64.970  60.990  66.320  1.00  0.00           C
ATOM   2522  HE2 PHE A 744      64.720  61.590  65.460  1.00  0.00           H
ATOM   2523  C   PHE A 744      61.810  58.020  70.740  1.00  0.00           C
ATOM   2524  O   PHE A 744      61.580  58.820  71.630  1.00  0.00           O
ATOM   2525  N   ASP A 745      61.040  56.970  70.540  1.00  0.00           N
ATOM   2526  HN  ASP A 745      61.160  56.400  69.730  1.00  0.00           H
ATOM   2527  CA  ASP A 745      60.040  56.580  71.590  1.00  0.00           C
ATOM   2528  HA  ASP A 745      59.450  57.430  71.880  1.00  0.00           H
ATOM   2529  CB  ASP A 745      58.960  55.670  70.900  1.00  0.00           C
ATOM   2530  HB1 ASP A 745      59.490  54.730  70.710  1.00  0.00           H
ATOM   2531  HB2 ASP A 745      58.660  56.030  69.890  1.00  0.00           H
ATOM   2532  CG  ASP A 745      57.720  55.470  71.700  1.00  0.00           C
ATOM   2533  OD1 ASP A 745      57.080  54.380  71.480  1.00  0.00           O
ATOM   2534  OD2 ASP A 745      57.280  56.440  72.390  1.00  0.00           O
ATOM   2535  C   ASP A 745      60.740  55.930  72.800  1.00  0.00           C
ATOM   2536  O   ASP A 745      60.190  55.940  73.890  1.00  0.00           O
ATOM   2537  N   LEU A 746      61.990  55.400  72.640  1.00  0.00           N
ATOM   2538  HN  LEU A 746      62.420  55.350  71.740  1.00  0.00           H
ATOM   2539  CA  LEU A 746      62.660  54.620  73.660  1.00  0.00           C
ATOM   2540  HA  LEU A 746      62.080  53.720  73.840  1.00  0.00           H
ATOM   2541  CB  LEU A 746      64.050  54.190  73.170  1.00  0.00           C
ATOM   2542  HB1 LEU A 746      63.980  53.750  72.160  1.00  0.00           H
ATOM   2543  HB2 LEU A 746      64.430  53.270  73.680  1.00  0.00           H
ATOM   2544  CG  LEU A 746      65.390  55.000  73.380  1.00  0.00           C
ATOM   2545  HG  LEU A 746      65.520  55.160  74.480  1.00  0.00           H
ATOM   2546  CD1 LEU A 746      66.550  54.290  72.740  1.00  0.00           C
ATOM   2547 HD11 LEU A 746      67.470  54.880  72.950  1.00  0.00           H
ATOM   2548 HD12 LEU A 746      66.430  54.240  71.640  1.00  0.00           H
ATOM   2549 HD13 LEU A 746      66.710  53.320  73.250  1.00  0.00           H
ATOM   2550  CD2 LEU A 746      65.240  56.380  72.730  1.00  0.00           C
ATOM   2551 HD21 LEU A 746      65.200  56.110  71.650  1.00  0.00           H
ATOM   2552 HD22 LEU A 746      66.160  56.950  72.960  1.00  0.00           H
ATOM   2553 HD23 LEU A 746      64.290  56.890  72.980  1.00  0.00           H
ATOM   2554  C   LEU A 746      62.870  55.180  75.100  1.00  0.00           C
ATOM   2555  O   LEU A 746      62.960  56.390  75.300  1.00  0.00           O
ATOM   2556  N   GLY A 747      62.880  54.240  76.050  1.00  0.00           N
ATOM   2557  HN  GLY A 747      62.760  53.300  75.750  1.00  0.00           H
ATOM   2558  CA  GLY A 747      62.840  54.440  77.470  1.00  0.00           C
ATOM   2559  HA1 GLY A 747      62.880  53.430  77.840  1.00  0.00           H
ATOM   2560  HA2 GLY A 747      61.940  55.000  77.670  1.00  0.00           H
ATOM   2561  C   GLY A 747      64.140  55.030  78.040  1.00  0.00           C
ATOM   2562  O   GLY A 747      65.140  55.060  77.330  1.00  0.00           O
ATOM   2563  N   GLU A 748      64.120  55.340  79.370  1.00  0.00           N
ATOM   2564  HN  GLU A 748      63.300  55.070  79.850  1.00  0.00           H
ATOM   2565  CA  GLU A 748      65.120  56.130  80.020  1.00  0.00           C
ATOM   2566  HA  GLU A 748      65.450  56.930  79.380  1.00  0.00           H
ATOM   2567  CB  GLU A 748      64.520  56.620  81.470  1.00  0.00           C
ATOM   2568  HB1 GLU A 748      65.300  57.230  81.980  1.00  0.00           H
ATOM   2569  HB2 GLU A 748      64.390  55.700  82.090  1.00  0.00           H
ATOM   2570  CG  GLU A 748      63.300  57.530  81.310  1.00  0.00           C
ATOM   2571  HG1 GLU A 748      62.540  56.900  80.790  1.00  0.00           H
ATOM   2572  HG2 GLU A 748      63.710  58.320  80.650  1.00  0.00           H
ATOM   2573  CD  GLU A 748      62.870  58.100  82.600  1.00  0.00           C
ATOM   2574  OE1 GLU A 748      62.750  59.340  82.790  1.00  0.00           O
ATOM   2575  OE2 GLU A 748      62.760  57.340  83.530  1.00  0.00           O
ATOM   2576  C   GLU A 748      66.320  55.350  80.310  1.00  0.00           C
ATOM   2577  O   GLU A 748      67.400  55.820  80.560  1.00  0.00           O
ATOM   2578  N   THR A 749      66.130  54.010  80.210  1.00  0.00           N
ATOM   2579  HN  THR A 749      65.210  53.650  80.070  1.00  0.00           H
ATOM   2580  CA  THR A 749      67.190  53.080  80.470  1.00  0.00           C
ATOM   2581  HA  THR A 749      68.020  53.470  81.030  1.00  0.00           H
ATOM   2582  CB  THR A 749      66.800  51.900  81.340  1.00  0.00           C
ATOM   2583  HB  THR A 749      67.760  51.450  81.680  1.00  0.00           H
ATOM   2584  OG1 THR A 749      66.020  50.880  80.770  1.00  0.00           O
ATOM   2585  HG1 THR A 749      65.260  51.320  80.380  1.00  0.00           H
ATOM   2586  CG2 THR A 749      66.130  52.380  82.590  1.00  0.00           C
ATOM   2587 HG21 THR A 749      65.950  51.540  83.290  1.00  0.00           H
ATOM   2588 HG22 THR A 749      65.170  52.830  82.280  1.00  0.00           H
ATOM   2589 HG23 THR A 749      66.750  53.190  83.020  1.00  0.00           H
ATOM   2590  C   THR A 749      67.900  52.680  79.190  1.00  0.00           C
ATOM   2591  O   THR A 749      68.890  51.960  79.210  1.00  0.00           O
ATOM   2592  N   TYR A 750      67.480  53.200  78.080  1.00  0.00           N
ATOM   2593  HN  TYR A 750      66.710  53.830  78.030  1.00  0.00           H
ATOM   2594  CA  TYR A 750      68.210  53.080  76.810  1.00  0.00           C
ATOM   2595  HA  TYR A 750      69.140  52.560  77.010  1.00  0.00           H
ATOM   2596  CB  TYR A 750      67.270  52.440  75.670  1.00  0.00           C
ATOM   2597  HB1 TYR A 750      67.970  52.300  74.800  1.00  0.00           H
ATOM   2598  HB2 TYR A 750      66.410  53.110  75.500  1.00  0.00           H
ATOM   2599  CG  TYR A 750      66.770  51.080  76.070  1.00  0.00           C
ATOM   2600  CD1 TYR A 750      67.620  50.040  76.370  1.00  0.00           C
ATOM   2601  HD1 TYR A 750      68.680  50.090  76.160  1.00  0.00           H
ATOM   2602  CE1 TYR A 750      67.110  48.810  76.800  1.00  0.00           C
ATOM   2603  HE1 TYR A 750      67.730  47.970  77.080  1.00  0.00           H
ATOM   2604  CZ  TYR A 750      65.700  48.650  76.980  1.00  0.00           C
ATOM   2605  OH  TYR A 750      65.290  47.420  77.540  1.00  0.00           O
ATOM   2606  HH  TYR A 750      66.070  47.160  78.040  1.00  0.00           H
ATOM   2607  CD2 TYR A 750      65.390  50.860  76.170  1.00  0.00           C
ATOM   2608  HD2 TYR A 750      64.730  51.670  75.900  1.00  0.00           H
ATOM   2609  CE2 TYR A 750      64.820  49.670  76.620  1.00  0.00           C
ATOM   2610  HE2 TYR A 750      63.750  49.550  76.750  1.00  0.00           H
ATOM   2611  C   TYR A 750      68.600  54.550  76.320  1.00  0.00           C
ATOM   2612  O   TYR A 750      68.600  54.770  75.110  1.00  0.00           O
ATOM   2613  N   ALA A 751      68.920  55.520  77.220  1.00  0.00           N
ATOM   2614  HN  ALA A 751      68.810  55.290  78.170  1.00  0.00           H
ATOM   2615  CA  ALA A 751      69.370  56.810  76.910  1.00  0.00           C
ATOM   2616  HA  ALA A 751      68.760  57.040  76.040  1.00  0.00           H
ATOM   2617  CB  ALA A 751      68.880  57.700  78.010  1.00  0.00           C
ATOM   2618  HB1 ALA A 751      69.300  57.440  79.010  1.00  0.00           H
ATOM   2619  HB2 ALA A 751      67.770  57.590  78.070  1.00  0.00           H
ATOM   2620  HB3 ALA A 751      69.090  58.760  77.720  1.00  0.00           H
ATOM   2621  C   ALA A 751      70.790  57.160  76.500  1.00  0.00           C
ATOM   2622  O   ALA A 751      70.950  57.960  75.580  1.00  0.00           O
ATOM   2623  N   ASP A 752      71.810  56.490  77.060  1.00  0.00           N
ATOM   2624  HN  ASP A 752      71.600  55.900  77.840  1.00  0.00           H
ATOM   2625  CA  ASP A 752      73.270  56.550  76.800  1.00  0.00           C
ATOM   2626  HA  ASP A 752      73.630  57.550  76.630  1.00  0.00           H
ATOM   2627  CB  ASP A 752      74.040  55.940  77.950  1.00  0.00           C
ATOM   2628  HB1 ASP A 752      75.120  55.850  77.720  1.00  0.00           H
ATOM   2629  HB2 ASP A 752      73.700  54.930  78.250  1.00  0.00           H
ATOM   2630  CG  ASP A 752      73.810  56.930  79.150  1.00  0.00           C
ATOM   2631  OD1 ASP A 752      73.770  58.180  79.030  1.00  0.00           O
ATOM   2632  OD2 ASP A 752      73.690  56.400  80.280  1.00  0.00           O
ATOM   2633  C   ASP A 752      73.680  55.880  75.550  1.00  0.00           C
ATOM   2634  O   ASP A 752      74.550  56.290  74.800  1.00  0.00           O
ATOM   2635  N   VAL A 753      72.860  54.850  75.290  1.00  0.00           N
ATOM   2636  HN  VAL A 753      72.230  54.470  75.970  1.00  0.00           H
ATOM   2637  CA  VAL A 753      73.100  54.030  74.130  1.00  0.00           C
ATOM   2638  HA  VAL A 753      74.150  54.140  73.930  1.00  0.00           H
ATOM   2639  CB  VAL A 753      72.810  52.560  74.620  1.00  0.00           C
ATOM   2640  HB  VAL A 753      72.790  51.900  73.730  1.00  0.00           H
ATOM   2641  CG1 VAL A 753      73.940  52.100  75.560  1.00  0.00           C
ATOM   2642 HG11 VAL A 753      74.220  52.860  76.320  1.00  0.00           H
ATOM   2643 HG12 VAL A 753      74.910  51.960  75.030  1.00  0.00           H
ATOM   2644 HG13 VAL A 753      73.590  51.120  75.970  1.00  0.00           H
ATOM   2645  CG2 VAL A 753      71.370  52.590  75.190  1.00  0.00           C
ATOM   2646 HG21 VAL A 753      71.310  53.160  76.150  1.00  0.00           H
ATOM   2647 HG22 VAL A 753      71.200  51.540  75.500  1.00  0.00           H
ATOM   2648 HG23 VAL A 753      70.610  52.950  74.460  1.00  0.00           H
ATOM   2649  C   VAL A 753      72.170  54.360  72.960  1.00  0.00           C
ATOM   2650  O   VAL A 753      72.090  53.600  71.940  1.00  0.00           O
ATOM   2651  N   LEU A 754      71.630  55.600  73.030  1.00  0.00           N
ATOM   2652  HN  LEU A 754      71.740  55.960  73.950  1.00  0.00           H
ATOM   2653  CA  LEU A 754      70.950  56.240  71.990  1.00  0.00           C
ATOM   2654  HA  LEU A 754      70.130  55.570  71.760  1.00  0.00           H
ATOM   2655  CB  LEU A 754      70.330  57.580  72.340  1.00  0.00           C
ATOM   2656  HB1 LEU A 754      71.170  58.220  72.700  1.00  0.00           H
ATOM   2657  HB2 LEU A 754      69.620  57.390  73.180  1.00  0.00           H
ATOM   2658  CG  LEU A 754      69.530  58.300  71.290  1.00  0.00           C
ATOM   2659  HG  LEU A 754      70.140  58.640  70.420  1.00  0.00           H
ATOM   2660  CD1 LEU A 754      68.300  57.470  70.720  1.00  0.00           C
ATOM   2661 HD11 LEU A 754      68.610  56.480  70.300  1.00  0.00           H
ATOM   2662 HD12 LEU A 754      67.830  57.980  69.850  1.00  0.00           H
ATOM   2663 HD13 LEU A 754      67.650  57.310  71.600  1.00  0.00           H
ATOM   2664  CD2 LEU A 754      68.950  59.630  71.840  1.00  0.00           C
ATOM   2665 HD21 LEU A 754      68.310  60.120  71.070  1.00  0.00           H
ATOM   2666 HD22 LEU A 754      69.770  60.320  72.120  1.00  0.00           H
ATOM   2667 HD23 LEU A 754      68.350  59.490  72.770  1.00  0.00           H
ATOM   2668  C   LEU A 754      71.780  56.390  70.730  1.00  0.00           C
ATOM   2669  O   LEU A 754      71.310  56.030  69.650  1.00  0.00           O
ATOM   2670  N   PHE A 755      73.080  56.810  70.800  1.00  0.00           N
ATOM   2671  HN  PHE A 755      73.420  56.800  71.730  1.00  0.00           H
ATOM   2672  CA  PHE A 755      73.900  56.940  69.600  1.00  0.00           C
ATOM   2673  HA  PHE A 755      73.270  57.460  68.880  1.00  0.00           H
ATOM   2674  CB  PHE A 755      75.240  57.700  69.920  1.00  0.00           C
ATOM   2675  HB1 PHE A 755      75.750  57.050  70.660  1.00  0.00           H
ATOM   2676  HB2 PHE A 755      75.020  58.690  70.390  1.00  0.00           H
ATOM   2677  CG  PHE A 755      76.080  58.030  68.740  1.00  0.00           C
ATOM   2678  CD1 PHE A 755      77.280  57.310  68.480  1.00  0.00           C
ATOM   2679  HD1 PHE A 755      77.610  56.540  69.160  1.00  0.00           H
ATOM   2680  CE1 PHE A 755      78.090  57.740  67.460  1.00  0.00           C
ATOM   2681  HE1 PHE A 755      78.970  57.200  67.170  1.00  0.00           H
ATOM   2682  CZ  PHE A 755      77.720  58.780  66.600  1.00  0.00           C
ATOM   2683  HZ  PHE A 755      78.310  59.140  65.770  1.00  0.00           H
ATOM   2684  CD2 PHE A 755      75.750  59.130  67.950  1.00  0.00           C
ATOM   2685  HD2 PHE A 755      74.930  59.750  68.270  1.00  0.00           H
ATOM   2686  CE2 PHE A 755      76.540  59.460  66.830  1.00  0.00           C
ATOM   2687  HE2 PHE A 755      76.380  60.330  66.200  1.00  0.00           H
ATOM   2688  C   PHE A 755      74.100  55.600  68.980  1.00  0.00           C
ATOM   2689  O   PHE A 755      74.090  55.530  67.710  1.00  0.00           O
ATOM   2690  N   TRP A 756      74.270  54.480  69.790  1.00  0.00           N
ATOM   2691  HN  TRP A 756      74.110  54.580  70.760  1.00  0.00           H
ATOM   2692  CA  TRP A 756      74.380  53.070  69.290  1.00  0.00           C
ATOM   2693  HA  TRP A 756      75.190  53.080  68.560  1.00  0.00           H
ATOM   2694  CB  TRP A 756      74.900  52.050  70.420  1.00  0.00           C
ATOM   2695  HB1 TRP A 756      74.690  52.420  71.450  1.00  0.00           H
ATOM   2696  HB2 TRP A 756      76.010  52.130  70.440  1.00  0.00           H
ATOM   2697  CG  TRP A 756      74.350  50.630  70.230  1.00  0.00           C
ATOM   2698  CD1 TRP A 756      73.620  49.940  71.100  1.00  0.00           C
ATOM   2699  HD1 TRP A 756      73.030  50.420  71.870  1.00  0.00           H
ATOM   2700  NE1 TRP A 756      73.430  48.710  70.640  1.00  0.00           N
ATOM   2701  HE1 TRP A 756      72.750  48.080  70.950  1.00  0.00           H
ATOM   2702  CE2 TRP A 756      74.210  48.460  69.530  1.00  0.00           C
ATOM   2703  CD2 TRP A 756      74.850  49.670  69.290  1.00  0.00           C
ATOM   2704  CE3 TRP A 756      75.760  49.760  68.220  1.00  0.00           C
ATOM   2705  HE3 TRP A 756      76.310  50.660  68.000  1.00  0.00           H
ATOM   2706  CZ3 TRP A 756      76.000  48.580  67.450  1.00  0.00           C
ATOM   2707  HZ3 TRP A 756      76.690  48.540  66.620  1.00  0.00           H
ATOM   2708  CZ2 TRP A 756      74.410  47.320  68.850  1.00  0.00           C
ATOM   2709  HZ2 TRP A 756      73.860  46.420  69.070  1.00  0.00           H
ATOM   2710  CH2 TRP A 756      75.250  47.410  67.730  1.00  0.00           C
ATOM   2711  HH2 TRP A 756      75.330  46.460  67.250  1.00  0.00           H
ATOM   2712  C   TRP A 756      73.160  52.600  68.500  1.00  0.00           C
ATOM   2713  O   TRP A 756      73.250  52.010  67.400  1.00  0.00           O
ATOM   2714  N   CYS A 757      71.950  52.970  68.960  1.00  0.00           N
ATOM   2715  HN  CYS A 757      71.850  53.440  69.840  1.00  0.00           H
ATOM   2716  CA  CYS A 757      70.700  52.690  68.330  1.00  0.00           C
ATOM   2717  HA  CYS A 757      70.770  51.710  67.900  1.00  0.00           H
ATOM   2718  CB  CYS A 757      69.620  52.870  69.460  1.00  0.00           C
ATOM   2719  HB1 CYS A 757      68.590  52.700  69.070  1.00  0.00           H
ATOM   2720  HB2 CYS A 757      69.640  53.900  69.860  1.00  0.00           H
ATOM   2721  SG  CYS A 757      69.930  51.660  70.830  1.00  0.00           S
ATOM   2722  HG1 CYS A 757      71.070  52.200  71.250  1.00  0.00           H
ATOM   2723  C   CYS A 757      70.440  53.490  67.160  1.00  0.00           C
ATOM   2724  O   CYS A 757      69.660  53.020  66.350  1.00  0.00           O
ATOM   2725  N   VAL A 758      71.120  54.680  66.950  1.00  0.00           N
ATOM   2726  HN  VAL A 758      71.560  55.120  67.740  1.00  0.00           H
ATOM   2727  CA  VAL A 758      71.130  55.390  65.750  1.00  0.00           C
ATOM   2728  HA  VAL A 758      70.170  55.470  65.260  1.00  0.00           H
ATOM   2729  CB  VAL A 758      71.600  56.810  65.830  1.00  0.00           C
ATOM   2730  HB  VAL A 758      72.570  56.900  66.360  1.00  0.00           H
ATOM   2731  CG1 VAL A 758      71.940  57.400  64.420  1.00  0.00           C
ATOM   2732 HG11 VAL A 758      73.010  57.550  64.150  1.00  0.00           H
ATOM   2733 HG12 VAL A 758      71.600  58.460  64.410  1.00  0.00           H
ATOM   2734 HG13 VAL A 758      71.420  56.970  63.560  1.00  0.00           H
ATOM   2735  CG2 VAL A 758      70.640  57.690  66.620  1.00  0.00           C
ATOM   2736 HG21 VAL A 758      69.620  57.760  66.170  1.00  0.00           H
ATOM   2737 HG22 VAL A 758      70.960  58.740  66.680  1.00  0.00           H
ATOM   2738 HG23 VAL A 758      70.480  57.310  67.650  1.00  0.00           H
ATOM   2739  C   VAL A 758      72.050  54.720  64.710  1.00  0.00           C
ATOM   2740  O   VAL A 758      71.700  54.390  63.570  1.00  0.00           O
ATOM   2741  N   ILE A 759      73.170  54.190  65.160  1.00  0.00           N
ATOM   2742  HN  ILE A 759      73.560  54.550  66.000  1.00  0.00           H
ATOM   2743  CA  ILE A 759      74.060  53.320  64.340  1.00  0.00           C
ATOM   2744  HA  ILE A 759      74.290  53.860  63.430  1.00  0.00           H
ATOM   2745  CB  ILE A 759      75.350  53.180  65.000  1.00  0.00           C
ATOM   2746  HB  ILE A 759      75.230  52.810  66.040  1.00  0.00           H
ATOM   2747  CG2 ILE A 759      76.240  52.150  64.280  1.00  0.00           C
ATOM   2748 HG21 ILE A 759      76.430  52.360  63.210  1.00  0.00           H
ATOM   2749 HG22 ILE A 759      75.860  51.110  64.260  1.00  0.00           H
ATOM   2750 HG23 ILE A 759      77.260  52.090  64.740  1.00  0.00           H
ATOM   2751  CG1 ILE A 759      76.020  54.660  65.110  1.00  0.00           C
ATOM   2752 HG11 ILE A 759      75.560  55.240  65.930  1.00  0.00           H
ATOM   2753 HG12 ILE A 759      75.860  55.230  64.180  1.00  0.00           H
ATOM   2754  CD  ILE A 759      77.560  54.550  65.380  1.00  0.00           C
ATOM   2755  HD1 ILE A 759      78.090  55.520  65.460  1.00  0.00           H
ATOM   2756  HD2 ILE A 759      77.990  54.060  64.470  1.00  0.00           H
ATOM   2757  HD3 ILE A 759      77.850  53.980  66.280  1.00  0.00           H
ATOM   2758  C   ILE A 759      73.530  52.030  63.880  1.00  0.00           C
ATOM   2759  O   ILE A 759      73.640  51.740  62.700  1.00  0.00           O
ATOM   2760  N   LEU A 760      72.920  51.270  64.760  1.00  0.00           N
ATOM   2761  HN  LEU A 760      72.800  51.630  65.680  1.00  0.00           H
ATOM   2762  CA  LEU A 760      72.310  49.960  64.480  1.00  0.00           C
ATOM   2763  HA  LEU A 760      73.080  49.380  64.010  1.00  0.00           H
ATOM   2764  CB  LEU A 760      71.920  49.300  65.830  1.00  0.00           C
ATOM   2765  HB1 LEU A 760      71.170  50.030  66.220  1.00  0.00           H
ATOM   2766  HB2 LEU A 760      72.750  49.370  66.570  1.00  0.00           H
ATOM   2767  CG  LEU A 760      71.350  47.890  65.820  1.00  0.00           C
ATOM   2768  HG  LEU A 760      70.550  47.880  65.060  1.00  0.00           H
ATOM   2769  CD1 LEU A 760      72.390  46.760  65.480  1.00  0.00           C
ATOM   2770 HD11 LEU A 760      73.260  46.710  66.160  1.00  0.00           H
ATOM   2771 HD12 LEU A 760      72.710  46.970  64.430  1.00  0.00           H
ATOM   2772 HD13 LEU A 760      72.050  45.700  65.380  1.00  0.00           H
ATOM   2773  CD2 LEU A 760      70.740  47.470  67.130  1.00  0.00           C
ATOM   2774 HD21 LEU A 760      71.480  47.120  67.880  1.00  0.00           H
ATOM   2775 HD22 LEU A 760      70.060  46.590  67.060  1.00  0.00           H
ATOM   2776 HD23 LEU A 760      70.160  48.320  67.550  1.00  0.00           H
ATOM   2777  C   LEU A 760      71.170  50.070  63.470  1.00  0.00           C
ATOM   2778  O   LEU A 760      71.100  49.350  62.450  1.00  0.00           O
ATOM   2779  N   PHE A 761      70.350  51.220  63.610  1.00  0.00           N
ATOM   2780  HN  PHE A 761      70.580  51.900  64.300  1.00  0.00           H
ATOM   2781  CA  PHE A 761      69.350  51.600  62.560  1.00  0.00           C
ATOM   2782  HA  PHE A 761      68.760  50.730  62.350  1.00  0.00           H
ATOM   2783  CB  PHE A 761      68.430  52.720  63.200  1.00  0.00           C
ATOM   2784  HB1 PHE A 761      69.190  53.290  63.780  1.00  0.00           H
ATOM   2785  HB2 PHE A 761      67.690  52.320  63.930  1.00  0.00           H
ATOM   2786  CG  PHE A 761      67.750  53.630  62.360  1.00  0.00           C
ATOM   2787  CD1 PHE A 761      66.410  53.320  61.960  1.00  0.00           C
ATOM   2788  HD1 PHE A 761      65.950  52.480  62.450  1.00  0.00           H
ATOM   2789  CE1 PHE A 761      65.670  54.360  61.360  1.00  0.00           C
ATOM   2790  HE1 PHE A 761      64.600  54.230  61.200  1.00  0.00           H
ATOM   2791  CZ  PHE A 761      66.220  55.530  61.010  1.00  0.00           C
ATOM   2792  HZ  PHE A 761      65.550  56.140  60.420  1.00  0.00           H
ATOM   2793  CD2 PHE A 761      68.320  54.940  62.000  1.00  0.00           C
ATOM   2794  HD2 PHE A 761      69.330  55.160  62.320  1.00  0.00           H
ATOM   2795  CE2 PHE A 761      67.530  55.840  61.290  1.00  0.00           C
ATOM   2796  HE2 PHE A 761      68.060  56.700  60.880  1.00  0.00           H
ATOM   2797  C   PHE A 761      70.010  51.920  61.200  1.00  0.00           C
ATOM   2798  O   PHE A 761      69.620  51.370  60.160  1.00  0.00           O
ATOM   2799  N   PHE A 762      71.050  52.790  61.190  1.00  0.00           N
ATOM   2800  HN  PHE A 762      71.290  53.280  62.030  1.00  0.00           H
ATOM   2801  CA  PHE A 762      71.820  53.070  60.050  1.00  0.00           C
ATOM   2802  HA  PHE A 762      71.110  53.410  59.300  1.00  0.00           H
ATOM   2803  CB  PHE A 762      72.740  54.360  60.240  1.00  0.00           C
ATOM   2804  HB1 PHE A 762      73.110  54.350  61.280  1.00  0.00           H
ATOM   2805  HB2 PHE A 762      72.110  55.250  59.990  1.00  0.00           H
ATOM   2806  CG  PHE A 762      73.960  54.430  59.420  1.00  0.00           C
ATOM   2807  CD1 PHE A 762      75.130  53.830  59.780  1.00  0.00           C
ATOM   2808  HD1 PHE A 762      75.180  53.190  60.640  1.00  0.00           H
ATOM   2809  CE1 PHE A 762      76.270  53.850  58.940  1.00  0.00           C
ATOM   2810  HE1 PHE A 762      77.200  53.380  59.240  1.00  0.00           H
ATOM   2811  CZ  PHE A 762      76.130  54.430  57.660  1.00  0.00           C
ATOM   2812  HZ  PHE A 762      77.040  54.300  57.090  1.00  0.00           H
ATOM   2813  CD2 PHE A 762      73.860  55.140  58.170  1.00  0.00           C
ATOM   2814  HD2 PHE A 762      72.900  55.440  57.780  1.00  0.00           H
ATOM   2815  CE2 PHE A 762      74.990  55.140  57.350  1.00  0.00           C
ATOM   2816  HE2 PHE A 762      74.970  55.460  56.330  1.00  0.00           H
ATOM   2817  C   PHE A 762      72.510  51.940  59.380  1.00  0.00           C
ATOM   2818  O   PHE A 762      72.460  51.840  58.180  1.00  0.00           O
ATOM   2819  N   THR A 763      73.160  51.030  60.160  1.00  0.00           N
ATOM   2820  HN  THR A 763      73.170  51.360  61.110  1.00  0.00           H
ATOM   2821  CA  THR A 763      73.880  49.820  59.640  1.00  0.00           C
ATOM   2822  HA  THR A 763      74.570  50.070  58.850  1.00  0.00           H
ATOM   2823  CB  THR A 763      74.700  49.270  60.810  1.00  0.00           C
ATOM   2824  HB  THR A 763      74.030  49.110  61.680  1.00  0.00           H
ATOM   2825  OG1 THR A 763      75.720  50.170  61.300  1.00  0.00           O
ATOM   2826  HG1 THR A 763      75.250  50.790  61.850  1.00  0.00           H
ATOM   2827  CG2 THR A 763      75.370  47.950  60.470  1.00  0.00           C
ATOM   2828 HG21 THR A 763      76.100  47.720  61.280  1.00  0.00           H
ATOM   2829 HG22 THR A 763      76.010  48.120  59.570  1.00  0.00           H
ATOM   2830 HG23 THR A 763      74.580  47.190  60.320  1.00  0.00           H
ATOM   2831  C   THR A 763      72.990  48.820  59.020  1.00  0.00           C
ATOM   2832  O   THR A 763      73.350  48.170  58.050  1.00  0.00           O
ATOM   2833  N   THR A 764      71.780  48.660  59.620  1.00  0.00           N
ATOM   2834  HN  THR A 764      71.500  49.190  60.420  1.00  0.00           H
ATOM   2835  CA  THR A 764      70.730  47.850  59.050  1.00  0.00           C
ATOM   2836  HA  THR A 764      71.080  46.830  59.020  1.00  0.00           H
ATOM   2837  CB  THR A 764      69.410  47.900  59.870  1.00  0.00           C
ATOM   2838  HB  THR A 764      69.160  48.980  59.940  1.00  0.00           H
ATOM   2839  OG1 THR A 764      69.580  47.220  61.080  1.00  0.00           O
ATOM   2840  HG1 THR A 764      70.210  47.620  61.680  1.00  0.00           H
ATOM   2841  CG2 THR A 764      68.210  47.260  59.140  1.00  0.00           C
ATOM   2842 HG21 THR A 764      67.750  47.840  58.320  1.00  0.00           H
ATOM   2843 HG22 THR A 764      67.450  46.890  59.860  1.00  0.00           H
ATOM   2844 HG23 THR A 764      68.610  46.290  58.790  1.00  0.00           H
ATOM   2845  C   THR A 764      70.390  48.170  57.620  1.00  0.00           C
ATOM   2846  O   THR A 764      70.280  47.340  56.710  1.00  0.00           O
ATOM   2847  N   PHE A 765      70.190  49.440  57.390  1.00  0.00           N
ATOM   2848  HN  PHE A 765      70.200  50.100  58.150  1.00  0.00           H
ATOM   2849  CA  PHE A 765      69.860  49.980  56.100  1.00  0.00           C
ATOM   2850  HA  PHE A 765      68.980  49.440  55.760  1.00  0.00           H
ATOM   2851  CB  PHE A 765      69.220  51.430  56.330  1.00  0.00           C
ATOM   2852  HB1 PHE A 765      69.960  51.850  57.040  1.00  0.00           H
ATOM   2853  HB2 PHE A 765      68.240  51.500  56.850  1.00  0.00           H
ATOM   2854  CG  PHE A 765      69.210  52.310  55.120  1.00  0.00           C
ATOM   2855  CD1 PHE A 765      69.780  53.630  55.070  1.00  0.00           C
ATOM   2856  HD1 PHE A 765      70.290  54.040  55.920  1.00  0.00           H
ATOM   2857  CE1 PHE A 765      69.610  54.400  53.900  1.00  0.00           C
ATOM   2858  HE1 PHE A 765      69.940  55.440  53.860  1.00  0.00           H
ATOM   2859  CZ  PHE A 765      69.010  53.870  52.740  1.00  0.00           C
ATOM   2860  HZ  PHE A 765      68.960  54.490  51.850  1.00  0.00           H
ATOM   2861  CD2 PHE A 765      68.590  51.810  53.940  1.00  0.00           C
ATOM   2862  HD2 PHE A 765      68.030  50.900  54.000  1.00  0.00           H
ATOM   2863  CE2 PHE A 765      68.540  52.550  52.770  1.00  0.00           C
ATOM   2864  HE2 PHE A 765      68.170  52.270  51.800  1.00  0.00           H
ATOM   2865  C   PHE A 765      71.030  49.770  55.110  1.00  0.00           C
ATOM   2866  O   PHE A 765      70.840  49.500  53.940  1.00  0.00           O
ATOM   2867  N   PHE A 766      72.320  50.110  55.610  1.00  0.00           N
ATOM   2868  HN  PHE A 766      72.470  50.390  56.550  1.00  0.00           H
ATOM   2869  CA  PHE A 766      73.560  49.960  54.810  1.00  0.00           C
ATOM   2870  HA  PHE A 766      73.450  50.600  53.950  1.00  0.00           H
ATOM   2871  CB  PHE A 766      74.810  50.360  55.610  1.00  0.00           C
ATOM   2872  HB1 PHE A 766      74.940  49.670  56.460  1.00  0.00           H
ATOM   2873  HB2 PHE A 766      74.540  51.370  56.000  1.00  0.00           H
ATOM   2874  CG  PHE A 766      76.080  50.480  54.740  1.00  0.00           C
ATOM   2875  CD1 PHE A 766      77.010  49.400  54.760  1.00  0.00           C
ATOM   2876  HD1 PHE A 766      76.790  48.510  55.320  1.00  0.00           H
ATOM   2877  CE1 PHE A 766      78.410  49.680  54.330  1.00  0.00           C
ATOM   2878  HE1 PHE A 766      79.190  48.940  54.350  1.00  0.00           H
ATOM   2879  CZ  PHE A 766      78.750  50.950  53.780  1.00  0.00           C
ATOM   2880  HZ  PHE A 766      79.740  51.180  53.380  1.00  0.00           H
ATOM   2881  CD2 PHE A 766      76.510  51.750  54.270  1.00  0.00           C
ATOM   2882  HD2 PHE A 766      75.770  52.520  54.400  1.00  0.00           H
ATOM   2883  CE2 PHE A 766      77.790  51.960  53.780  1.00  0.00           C
ATOM   2884  HE2 PHE A 766      77.980  52.920  53.340  1.00  0.00           H
ATOM   2885  C   PHE A 766      73.640  48.470  54.280  1.00  0.00           C
ATOM   2886  O   PHE A 766      73.840  48.200  53.160  1.00  0.00           O
ATOM   2887  N   LEU A 767      73.610  47.550  55.190  1.00  0.00           N
ATOM   2888  HN  LEU A 767      73.510  47.830  56.140  1.00  0.00           H
ATOM   2889  CA  LEU A 767      73.780  46.130  55.030  1.00  0.00           C
ATOM   2890  HA  LEU A 767      74.660  46.000  54.390  1.00  0.00           H
ATOM   2891  CB  LEU A 767      74.020  45.350  56.380  1.00  0.00           C
ATOM   2892  HB1 LEU A 767      73.180  45.680  57.010  1.00  0.00           H
ATOM   2893  HB2 LEU A 767      74.940  45.720  56.910  1.00  0.00           H
ATOM   2894  CG  LEU A 767      74.050  43.830  56.350  1.00  0.00           C
ATOM   2895  HG  LEU A 767      73.220  43.420  55.730  1.00  0.00           H
ATOM   2896  CD1 LEU A 767      75.310  43.270  55.700  1.00  0.00           C
ATOM   2897 HD11 LEU A 767      76.200  43.880  56.000  1.00  0.00           H
ATOM   2898 HD12 LEU A 767      75.330  43.420  54.590  1.00  0.00           H
ATOM   2899 HD13 LEU A 767      75.550  42.230  56.020  1.00  0.00           H
ATOM   2900  CD2 LEU A 767      73.860  43.360  57.810  1.00  0.00           C
ATOM   2901 HD21 LEU A 767      74.780  43.680  58.350  1.00  0.00           H
ATOM   2902 HD22 LEU A 767      73.670  42.270  57.760  1.00  0.00           H
ATOM   2903 HD23 LEU A 767      73.020  43.740  58.440  1.00  0.00           H
ATOM   2904  C   LEU A 767      72.730  45.430  54.170  1.00  0.00           C
ATOM   2905  O   LEU A 767      73.100  44.640  53.270  1.00  0.00           O
ATOM   2906  N   SER A 768      71.440  45.790  54.330  1.00  0.00           N
ATOM   2907  HN  SER A 768      71.290  46.370  55.130  1.00  0.00           H
ATOM   2908  CA  SER A 768      70.320  45.320  53.460  1.00  0.00           C
ATOM   2909  HA  SER A 768      70.300  44.250  53.320  1.00  0.00           H
ATOM   2910  CB  SER A 768      68.870  45.630  54.160  1.00  0.00           C
ATOM   2911  HB1 SER A 768      68.890  45.110  55.140  1.00  0.00           H
ATOM   2912  HB2 SER A 768      68.030  45.290  53.510  1.00  0.00           H
ATOM   2913  OG  SER A 768      68.800  46.970  54.390  1.00  0.00           O
ATOM   2914  HG1 SER A 768      69.190  47.170  55.250  1.00  0.00           H
ATOM   2915  C   SER A 768      70.410  45.900  52.000  1.00  0.00           C
ATOM   2916  O   SER A 768      70.090  45.160  51.060  1.00  0.00           O
ATOM   2917  N   SER A 769      70.860  47.180  51.840  1.00  0.00           N
ATOM   2918  HN  SER A 769      71.100  47.610  52.700  1.00  0.00           H
ATOM   2919  CA  SER A 769      71.030  47.870  50.600  1.00  0.00           C
ATOM   2920  HA  SER A 769      70.110  47.730  50.060  1.00  0.00           H
ATOM   2921  CB  SER A 769      71.080  49.410  50.730  1.00  0.00           C
ATOM   2922  HB1 SER A 769      71.200  49.890  49.740  1.00  0.00           H
ATOM   2923  HB2 SER A 769      71.870  49.640  51.480  1.00  0.00           H
ATOM   2924  OG  SER A 769      69.940  49.890  51.450  1.00  0.00           O
ATOM   2925  HG1 SER A 769      70.230  49.780  52.360  1.00  0.00           H
ATOM   2926  C   SER A 769      72.350  47.410  49.900  1.00  0.00           C
ATOM   2927  O   SER A 769      72.490  47.760  48.690  1.00  0.00           O
ATOM   2928  N   PHE A 770      73.200  46.600  50.620  1.00  0.00           N
ATOM   2929  HN  PHE A 770      73.000  46.470  51.590  1.00  0.00           H
ATOM   2930  CA  PHE A 770      74.330  45.870  49.980  1.00  0.00           C
ATOM   2931  HA  PHE A 770      74.700  46.480  49.180  1.00  0.00           H
ATOM   2932  CB  PHE A 770      75.460  45.710  51.050  1.00  0.00           C
ATOM   2933  HB1 PHE A 770      75.020  45.350  52.000  1.00  0.00           H
ATOM   2934  HB2 PHE A 770      75.710  46.770  51.250  1.00  0.00           H
ATOM   2935  CG  PHE A 770      76.710  44.910  50.580  1.00  0.00           C
ATOM   2936  CD1 PHE A 770      77.430  45.250  49.460  1.00  0.00           C
ATOM   2937  HD1 PHE A 770      77.070  46.030  48.800  1.00  0.00           H
ATOM   2938  CE1 PHE A 770      78.640  44.620  49.140  1.00  0.00           C
ATOM   2939  HE1 PHE A 770      79.310  44.820  48.330  1.00  0.00           H
ATOM   2940  CZ  PHE A 770      79.060  43.460  49.930  1.00  0.00           C
ATOM   2941  HZ  PHE A 770      79.990  42.920  49.760  1.00  0.00           H
ATOM   2942  CD2 PHE A 770      77.190  43.830  51.340  1.00  0.00           C
ATOM   2943  HD2 PHE A 770      76.560  43.530  52.180  1.00  0.00           H
ATOM   2944  CE2 PHE A 770      78.290  43.030  50.980  1.00  0.00           C
ATOM   2945  HE2 PHE A 770      78.420  42.140  51.590  1.00  0.00           H
ATOM   2946  C   PHE A 770      73.900  44.520  49.430  1.00  0.00           C
ATOM   2947  O   PHE A 770      74.160  44.260  48.270  1.00  0.00           O
ATOM   2948  N   LEU A 771      73.210  43.680  50.190  1.00  0.00           N
ATOM   2949  HN  LEU A 771      72.960  43.980  51.110  1.00  0.00           H
ATOM   2950  CA  LEU A 771      72.780  42.320  49.750  1.00  0.00           C
ATOM   2951  HA  LEU A 771      73.630  41.770  49.380  1.00  0.00           H
ATOM   2952  CB  LEU A 771      72.150  41.630  50.940  1.00  0.00           C
ATOM   2953  HB1 LEU A 771      71.810  40.610  50.640  1.00  0.00           H
ATOM   2954  HB2 LEU A 771      71.300  42.190  51.380  1.00  0.00           H
ATOM   2955  CG  LEU A 771      73.050  41.240  52.180  1.00  0.00           C
ATOM   2956  HG  LEU A 771      73.530  42.210  52.440  1.00  0.00           H
ATOM   2957  CD1 LEU A 771      72.090  40.880  53.330  1.00  0.00           C
ATOM   2958 HD11 LEU A 771      72.650  40.590  54.260  1.00  0.00           H
ATOM   2959 HD12 LEU A 771      71.510  39.980  53.040  1.00  0.00           H
ATOM   2960 HD13 LEU A 771      71.340  41.680  53.500  1.00  0.00           H
ATOM   2961  CD2 LEU A 771      74.160  40.160  52.030  1.00  0.00           C
ATOM   2962 HD21 LEU A 771      74.840  40.140  52.910  1.00  0.00           H
ATOM   2963 HD22 LEU A 771      74.770  40.380  51.130  1.00  0.00           H
ATOM   2964 HD23 LEU A 771      73.520  39.260  51.960  1.00  0.00           H
ATOM   2965  C   LEU A 771      71.850  42.430  48.540  1.00  0.00           C
ATOM   2966  O   LEU A 771      71.930  41.670  47.600  1.00  0.00           O
ATOM   2967  N   LYS A 772      71.040  43.480  48.460  1.00  0.00           N
ATOM   2968  HN  LYS A 772      71.010  44.130  49.210  1.00  0.00           H
ATOM   2969  CA  LYS A 772      70.060  43.700  47.430  1.00  0.00           C
ATOM   2970  HA  LYS A 772      69.390  42.870  47.570  1.00  0.00           H
ATOM   2971  CB  LYS A 772      69.260  45.060  47.720  1.00  0.00           C
ATOM   2972  HB1 LYS A 772      70.020  45.870  47.810  1.00  0.00           H
ATOM   2973  HB2 LYS A 772      68.680  45.030  48.670  1.00  0.00           H
ATOM   2974  CG  LYS A 772      68.290  45.400  46.670  1.00  0.00           C
ATOM   2975  HG1 LYS A 772      68.820  45.480  45.680  1.00  0.00           H
ATOM   2976  HG2 LYS A 772      67.800  46.350  46.980  1.00  0.00           H
ATOM   2977  CD  LYS A 772      67.150  44.380  46.530  1.00  0.00           C
ATOM   2978  HD1 LYS A 772      66.840  44.040  47.540  1.00  0.00           H
ATOM   2979  HD2 LYS A 772      67.540  43.420  46.120  1.00  0.00           H
ATOM   2980  CE  LYS A 772      65.820  44.740  45.830  1.00  0.00           C
ATOM   2981  HE1 LYS A 772      65.480  45.620  46.430  1.00  0.00           H
ATOM   2982  HE2 LYS A 772      64.940  44.060  45.830  1.00  0.00           H
ATOM   2983  NZ  LYS A 772      65.980  45.130  44.470  1.00  0.00           N
ATOM   2984  HZ1 LYS A 772      65.120  45.680  44.230  1.00  0.00           H
ATOM   2985  HZ2 LYS A 772      65.840  44.270  43.910  1.00  0.00           H
ATOM   2986  HZ3 LYS A 772      66.880  45.570  44.180  1.00  0.00           H
ATOM   2987  C   LYS A 772      70.620  43.800  46.030  1.00  0.00           C
ATOM   2988  O   LYS A 772      69.980  43.280  45.060  1.00  0.00           O
ATOM   2989  N   GLN A 773      71.810  44.380  45.810  1.00  0.00           N
ATOM   2990  HN  GLN A 773      72.440  44.620  46.540  1.00  0.00           H
ATOM   2991  CA  GLN A 773      72.420  44.660  44.510  1.00  0.00           C
ATOM   2992  HA  GLN A 773      71.700  44.790  43.720  1.00  0.00           H
ATOM   2993  CB  GLN A 773      73.260  45.920  44.800  1.00  0.00           C
ATOM   2994  HB1 GLN A 773      73.920  46.190  43.950  1.00  0.00           H
ATOM   2995  HB2 GLN A 773      73.950  45.740  45.660  1.00  0.00           H
ATOM   2996  CG  GLN A 773      72.450  47.180  45.110  1.00  0.00           C
ATOM   2997  HG1 GLN A 773      73.110  48.020  45.400  1.00  0.00           H
ATOM   2998  HG2 GLN A 773      71.810  46.950  45.980  1.00  0.00           H
ATOM   2999  CD  GLN A 773      71.400  47.610  44.090  1.00  0.00           C
ATOM   3000  OE1 GLN A 773      70.320  48.000  44.470  1.00  0.00           O
ATOM   3001  NE2 GLN A 773      71.710  47.460  42.800  1.00  0.00           N
ATOM   3002 HE21 GLN A 773      72.560  46.950  42.670  1.00  0.00           H
ATOM   3003 HE22 GLN A 773      71.180  47.950  42.110  1.00  0.00           H
ATOM   3004  C   GLN A 773      73.280  43.600  43.930  1.00  0.00           C
ATOM   3005  O   GLN A 773      74.010  43.770  42.940  1.00  0.00           O
ATOM   3006  N   PHE A 774      73.320  42.430  44.670  1.00  0.00           N
ATOM   3007  HN  PHE A 774      72.920  42.320  45.590  1.00  0.00           H
ATOM   3008  CA  PHE A 774      74.240  41.350  44.330  1.00  0.00           C
ATOM   3009  HA  PHE A 774      75.250  41.730  44.370  1.00  0.00           H
ATOM   3010  CB  PHE A 774      73.930  40.210  45.390  1.00  0.00           C
ATOM   3011  HB1 PHE A 774      73.870  39.170  45.000  1.00  0.00           H
ATOM   3012  HB2 PHE A 774      72.970  40.350  45.920  1.00  0.00           H
ATOM   3013  CG  PHE A 774      75.030  40.070  46.420  1.00  0.00           C
ATOM   3014  CD1 PHE A 774      75.210  41.090  47.340  1.00  0.00           C
ATOM   3015  HD1 PHE A 774      74.670  42.010  47.120  1.00  0.00           H
ATOM   3016  CE1 PHE A 774      76.270  41.120  48.220  1.00  0.00           C
ATOM   3017  HE1 PHE A 774      76.410  42.010  48.820  1.00  0.00           H
ATOM   3018  CZ  PHE A 774      77.210  40.060  48.240  1.00  0.00           C
ATOM   3019  HZ  PHE A 774      78.090  40.180  48.850  1.00  0.00           H
ATOM   3020  CD2 PHE A 774      75.900  38.970  46.540  1.00  0.00           C
ATOM   3021  HD2 PHE A 774      75.690  38.120  45.900  1.00  0.00           H
ATOM   3022  CE2 PHE A 774      77.040  38.950  47.390  1.00  0.00           C
ATOM   3023  HE2 PHE A 774      77.550  38.000  47.490  1.00  0.00           H
ATOM   3024  C   PHE A 774      74.170  40.740  42.930  1.00  0.00           C
ATOM   3025  O   PHE A 774      75.100  40.060  42.510  1.00  0.00           O
ATOM   3026  N   LYS A 775      73.160  40.910  42.060  1.00  0.00           N
ATOM   3027  HN  LYS A 775      72.390  41.520  42.250  1.00  0.00           H
ATOM   3028  CA  LYS A 775      73.250  40.370  40.700  1.00  0.00           C
ATOM   3029  HA  LYS A 775      73.600  39.350  40.720  1.00  0.00           H
ATOM   3030  CB  LYS A 775      71.910  40.270  40.050  1.00  0.00           C
ATOM   3031  HB1 LYS A 775      72.030  39.940  39.000  1.00  0.00           H
ATOM   3032  HB2 LYS A 775      71.460  41.280  39.960  1.00  0.00           H
ATOM   3033  CG  LYS A 775      70.990  39.240  40.780  1.00  0.00           C
ATOM   3034  HG1 LYS A 775      71.010  39.520  41.860  1.00  0.00           H
ATOM   3035  HG2 LYS A 775      71.580  38.310  40.700  1.00  0.00           H
ATOM   3036  CD  LYS A 775      69.570  39.040  40.250  1.00  0.00           C
ATOM   3037  HD1 LYS A 775      69.180  38.140  40.770  1.00  0.00           H
ATOM   3038  HD2 LYS A 775      69.580  38.950  39.140  1.00  0.00           H
ATOM   3039  CE  LYS A 775      68.690  40.320  40.530  1.00  0.00           C
ATOM   3040  HE1 LYS A 775      68.980  41.180  39.900  1.00  0.00           H
ATOM   3041  HE2 LYS A 775      68.710  40.630  41.610  1.00  0.00           H
ATOM   3042  NZ  LYS A 775      67.240  40.060  40.340  1.00  0.00           N
ATOM   3043  HZ1 LYS A 775      66.880  39.620  41.220  1.00  0.00           H
ATOM   3044  HZ2 LYS A 775      67.060  39.270  39.680  1.00  0.00           H
ATOM   3045  HZ3 LYS A 775      66.680  40.880  40.040  1.00  0.00           H
ATOM   3046  C   LYS A 775      74.150  41.080  39.750  1.00  0.00           C
ATOM   3047  O   LYS A 775      74.710  40.480  38.870  1.00  0.00           O
ATOM   3048  N   THR A 776      74.380  42.360  39.970  1.00  0.00           N
ATOM   3049  HN  THR A 776      73.780  42.800  40.650  1.00  0.00           H
ATOM   3050  CA  THR A 776      75.300  43.210  39.270  1.00  0.00           C
ATOM   3051  HA  THR A 776      75.590  42.870  38.280  1.00  0.00           H
ATOM   3052  CB  THR A 776      74.860  44.630  38.840  1.00  0.00           C
ATOM   3053  HB  THR A 776      75.730  45.290  38.630  1.00  0.00           H
ATOM   3054  OG1 THR A 776      74.280  45.360  39.940  1.00  0.00           O
ATOM   3055  HG1 THR A 776      73.350  45.120  39.960  1.00  0.00           H
ATOM   3056  CG2 THR A 776      73.890  44.610  37.650  1.00  0.00           C
ATOM   3057 HG21 THR A 776      73.790  45.640  37.270  1.00  0.00           H
ATOM   3058 HG22 THR A 776      72.850  44.220  37.800  1.00  0.00           H
ATOM   3059 HG23 THR A 776      74.220  43.930  36.830  1.00  0.00           H
ATOM   3060  C   THR A 776      76.680  43.190  40.030  1.00  0.00           C
ATOM   3061  O   THR A 776      77.620  43.920  39.720  1.00  0.00           O
ATOM   3062  N   LYS A 777      76.840  42.140  40.970  1.00  0.00           N
ATOM   3063  HN  LYS A 777      76.040  41.570  41.090  1.00  0.00           H
ATOM   3064  CA  LYS A 777      78.100  41.770  41.670  1.00  0.00           C
ATOM   3065  HA  LYS A 777      78.890  42.360  41.240  1.00  0.00           H
ATOM   3066  CB  LYS A 777      78.060  41.950  43.200  1.00  0.00           C
ATOM   3067  HB1 LYS A 777      78.920  41.460  43.690  1.00  0.00           H
ATOM   3068  HB2 LYS A 777      77.170  41.370  43.550  1.00  0.00           H
ATOM   3069  CG  LYS A 777      77.610  43.360  43.770  1.00  0.00           C
ATOM   3070  HG1 LYS A 777      76.560  43.400  43.420  1.00  0.00           H
ATOM   3071  HG2 LYS A 777      78.250  44.210  43.420  1.00  0.00           H
ATOM   3072  CD  LYS A 777      77.450  43.330  45.280  1.00  0.00           C
ATOM   3073  HD1 LYS A 777      78.460  43.240  45.740  1.00  0.00           H
ATOM   3074  HD2 LYS A 777      76.930  42.430  45.650  1.00  0.00           H
ATOM   3075  CE  LYS A 777      76.760  44.660  45.780  1.00  0.00           C
ATOM   3076  HE1 LYS A 777      76.800  44.760  46.890  1.00  0.00           H
ATOM   3077  HE2 LYS A 777      75.680  44.560  45.550  1.00  0.00           H
ATOM   3078  NZ  LYS A 777      77.310  45.890  45.190  1.00  0.00           N
ATOM   3079  HZ1 LYS A 777      78.350  45.940  45.090  1.00  0.00           H
ATOM   3080  HZ2 LYS A 777      76.910  46.710  45.700  1.00  0.00           H
ATOM   3081  HZ3 LYS A 777      76.910  46.070  44.250  1.00  0.00           H
ATOM   3082  C   LYS A 777      78.520  40.330  41.220  1.00  0.00           C
ATOM   3083  O   LYS A 777      77.760  39.510  40.690  1.00  0.00           O
ATOM   3084  N   ARG A 778      79.740  39.950  41.460  1.00  0.00           N
ATOM   3085  HN  ARG A 778      80.360  40.590  41.930  1.00  0.00           H
ATOM   3086  CA  ARG A 778      80.390  38.730  40.900  1.00  0.00           C
ATOM   3087  HA  ARG A 778      79.820  38.340  40.070  1.00  0.00           H
ATOM   3088  CB  ARG A 778      81.880  38.990  40.580  1.00  0.00           C
ATOM   3089  HB1 ARG A 778      82.230  38.140  39.950  1.00  0.00           H
ATOM   3090  HB2 ARG A 778      82.540  39.290  41.420  1.00  0.00           H
ATOM   3091  CG  ARG A 778      82.070  40.130  39.550  1.00  0.00           C
ATOM   3092  HG1 ARG A 778      83.140  40.380  39.400  1.00  0.00           H
ATOM   3093  HG2 ARG A 778      81.560  41.040  39.900  1.00  0.00           H
ATOM   3094  CD  ARG A 778      81.660  39.750  38.190  1.00  0.00           C
ATOM   3095  HD1 ARG A 778      80.610  39.400  38.140  1.00  0.00           H
ATOM   3096  HD2 ARG A 778      82.460  39.010  37.940  1.00  0.00           H
ATOM   3097  NE  ARG A 778      81.720  40.990  37.380  1.00  0.00           N
ATOM   3098  HE  ARG A 778      82.140  41.780  37.830  1.00  0.00           H
ATOM   3099  CZ  ARG A 778      81.150  41.140  36.220  1.00  0.00           C
ATOM   3100  NH1 ARG A 778      80.330  40.250  35.720  1.00  0.00           N
ATOM   3101 HH11 ARG A 778      80.130  39.350  36.100  1.00  0.00           H
ATOM   3102 HH12 ARG A 778      79.750  40.570  34.960  1.00  0.00           H
ATOM   3103  NH2 ARG A 778      81.240  42.310  35.450  1.00  0.00           N
ATOM   3104 HH21 ARG A 778      82.010  42.930  35.590  1.00  0.00           H
ATOM   3105 HH22 ARG A 778      80.680  42.250  34.640  1.00  0.00           H
ATOM   3106  C   ARG A 778      80.410  37.600  41.990  1.00  0.00           C
ATOM   3107  O   ARG A 778      81.020  36.530  41.820  1.00  0.00           O
ATOM   3108  N   TYR A 779      79.740  37.770  43.140  1.00  0.00           N
ATOM   3109  HN  TYR A 779      79.190  38.610  43.180  1.00  0.00           H
ATOM   3110  CA  TYR A 779      79.990  36.890  44.390  1.00  0.00           C
ATOM   3111  HA  TYR A 779      80.940  36.400  44.290  1.00  0.00           H
ATOM   3112  CB  TYR A 779      80.010  37.660  45.710  1.00  0.00           C
ATOM   3113  HB1 TYR A 779      80.420  37.060  46.550  1.00  0.00           H
ATOM   3114  HB2 TYR A 779      78.960  37.940  46.000  1.00  0.00           H
ATOM   3115  CG  TYR A 779      80.880  38.810  45.640  1.00  0.00           C
ATOM   3116  CD1 TYR A 779      82.270  38.770  45.620  1.00  0.00           C
ATOM   3117  HD1 TYR A 779      82.800  37.830  45.620  1.00  0.00           H
ATOM   3118  CE1 TYR A 779      83.100  39.960  45.650  1.00  0.00           C
ATOM   3119  HE1 TYR A 779      84.180  39.890  45.650  1.00  0.00           H
ATOM   3120  CZ  TYR A 779      82.390  41.130  45.730  1.00  0.00           C
ATOM   3121  OH  TYR A 779      83.070  42.280  45.920  1.00  0.00           O
ATOM   3122  HH  TYR A 779      82.410  42.900  46.240  1.00  0.00           H
ATOM   3123  CD2 TYR A 779      80.300  40.040  45.840  1.00  0.00           C
ATOM   3124  HD2 TYR A 779      79.240  40.170  45.950  1.00  0.00           H
ATOM   3125  CE2 TYR A 779      81.070  41.170  45.790  1.00  0.00           C
ATOM   3126  HE2 TYR A 779      80.560  42.110  45.980  1.00  0.00           H
ATOM   3127  C   TYR A 779      79.020  35.830  44.550  1.00  0.00           C
ATOM   3128  O   TYR A 779      77.810  36.070  44.830  1.00  0.00           O
ATOM   3129  N   PHE A 780      79.490  34.550  44.550  1.00  0.00           N
ATOM   3130  HN  PHE A 780      80.480  34.430  44.560  1.00  0.00           H
ATOM   3131  CA  PHE A 780      78.800  33.310  44.400  1.00  0.00           C
ATOM   3132  HA  PHE A 780      79.570  32.550  44.470  1.00  0.00           H
ATOM   3133  CB  PHE A 780      77.810  33.020  45.450  1.00  0.00           C
ATOM   3134  HB1 PHE A 780      77.180  32.120  45.280  1.00  0.00           H
ATOM   3135  HB2 PHE A 780      77.070  33.830  45.540  1.00  0.00           H
ATOM   3136  CG  PHE A 780      78.390  32.710  46.860  1.00  0.00           C
ATOM   3137  CD1 PHE A 780      78.390  33.640  47.870  1.00  0.00           C
ATOM   3138  HD1 PHE A 780      78.020  34.630  47.650  1.00  0.00           H
ATOM   3139  CE1 PHE A 780      78.830  33.290  49.200  1.00  0.00           C
ATOM   3140  HE1 PHE A 780      78.660  33.960  50.010  1.00  0.00           H
ATOM   3141  CZ  PHE A 780      79.390  32.070  49.420  1.00  0.00           C
ATOM   3142  HZ  PHE A 780      79.710  31.820  50.420  1.00  0.00           H
ATOM   3143  CD2 PHE A 780      78.910  31.420  47.140  1.00  0.00           C
ATOM   3144  HD2 PHE A 780      78.920  30.750  46.290  1.00  0.00           H
ATOM   3145  CE2 PHE A 780      79.470  31.140  48.360  1.00  0.00           C
ATOM   3146  HE2 PHE A 780      79.920  30.170  48.460  1.00  0.00           H
ATOM   3147  C   PHE A 780      78.250  32.990  43.010  1.00  0.00           C
ATOM   3148  O   PHE A 780      78.060  33.830  42.140  1.00  0.00           O
ATOM   3149  N   PRO A 781      77.860  31.760  42.670  1.00  0.00           N
ATOM   3150  CD  PRO A 781      78.330  30.480  43.250  1.00  0.00           C
ATOM   3151  HD1 PRO A 781      77.800  30.120  44.150  1.00  0.00           H
ATOM   3152  HD2 PRO A 781      79.410  30.490  43.510  1.00  0.00           H
ATOM   3153  CA  PRO A 781      77.010  31.520  41.490  1.00  0.00           C
ATOM   3154  HA  PRO A 781      77.630  31.730  40.620  1.00  0.00           H
ATOM   3155  CB  PRO A 781      76.780  29.970  41.540  1.00  0.00           C
ATOM   3156  HB1 PRO A 781      76.600  29.540  40.530  1.00  0.00           H
ATOM   3157  HB2 PRO A 781      75.990  29.730  42.280  1.00  0.00           H
ATOM   3158  CG  PRO A 781      78.100  29.520  42.090  1.00  0.00           C
ATOM   3159  HG1 PRO A 781      78.050  28.480  42.480  1.00  0.00           H
ATOM   3160  HG2 PRO A 781      78.990  29.590  41.440  1.00  0.00           H
ATOM   3161  C   PRO A 781      75.590  32.260  41.350  1.00  0.00           C
ATOM   3162  O   PRO A 781      75.020  32.700  42.310  1.00  0.00           O
ATOM   3163  N   THR A 782      75.140  32.460  40.120  1.00  0.00           N
ATOM   3164  HN  THR A 782      75.680  32.130  39.360  1.00  0.00           H
ATOM   3165  CA  THR A 782      74.010  33.380  39.890  1.00  0.00           C
ATOM   3166  HA  THR A 782      74.380  34.300  40.310  1.00  0.00           H
ATOM   3167  CB  THR A 782      73.800  33.740  38.350  1.00  0.00           C
ATOM   3168  HB  THR A 782      74.770  34.180  38.040  1.00  0.00           H
ATOM   3169  OG1 THR A 782      72.740  34.680  38.090  1.00  0.00           O
ATOM   3170  HG1 THR A 782      71.890  34.370  38.410  1.00  0.00           H
ATOM   3171  CG2 THR A 782      73.420  32.410  37.560  1.00  0.00           C
ATOM   3172 HG21 THR A 782      74.150  31.580  37.660  1.00  0.00           H
ATOM   3173 HG22 THR A 782      73.430  32.780  36.510  1.00  0.00           H
ATOM   3174 HG23 THR A 782      72.500  31.870  37.860  1.00  0.00           H
ATOM   3175  C   THR A 782      72.720  33.200  40.640  1.00  0.00           C
ATOM   3176  O   THR A 782      72.230  34.180  41.230  1.00  0.00           O
ATOM   3177  N   LYS A 783      72.160  31.990  40.700  1.00  0.00           N
ATOM   3178  HN  LYS A 783      72.560  31.140  40.370  1.00  0.00           H
ATOM   3179  CA  LYS A 783      70.950  31.790  41.450  1.00  0.00           C
ATOM   3180  HA  LYS A 783      70.180  32.400  40.990  1.00  0.00           H
ATOM   3181  CB  LYS A 783      70.480  30.350  41.290  1.00  0.00           C
ATOM   3182  HB1 LYS A 783      69.580  30.140  41.910  1.00  0.00           H
ATOM   3183  HB2 LYS A 783      71.340  29.730  41.600  1.00  0.00           H
ATOM   3184  CG  LYS A 783      70.150  29.950  39.800  1.00  0.00           C
ATOM   3185  HG1 LYS A 783      69.910  28.870  39.730  1.00  0.00           H
ATOM   3186  HG2 LYS A 783      71.080  30.130  39.220  1.00  0.00           H
ATOM   3187  CD  LYS A 783      68.890  30.720  39.250  1.00  0.00           C
ATOM   3188  HD1 LYS A 783      69.140  31.810  39.270  1.00  0.00           H
ATOM   3189  HD2 LYS A 783      68.090  30.670  40.020  1.00  0.00           H
ATOM   3190  CE  LYS A 783      68.480  30.150  37.900  1.00  0.00           C
ATOM   3191  HE1 LYS A 783      67.560  30.610  37.470  1.00  0.00           H
ATOM   3192  HE2 LYS A 783      68.330  29.060  37.800  1.00  0.00           H
ATOM   3193  NZ  LYS A 783      69.560  30.460  36.990  1.00  0.00           N
ATOM   3194  HZ1 LYS A 783      69.440  29.940  36.090  1.00  0.00           H
ATOM   3195  HZ2 LYS A 783      70.470  30.210  37.440  1.00  0.00           H
ATOM   3196  HZ3 LYS A 783      69.520  31.460  36.720  1.00  0.00           H
ATOM   3197  C   LYS A 783      71.180  32.080  42.950  1.00  0.00           C
ATOM   3198  O   LYS A 783      70.360  32.710  43.580  1.00  0.00           O
ATOM   3199  N   VAL A 784      72.360  31.670  43.510  1.00  0.00           N
ATOM   3200  HN  VAL A 784      73.040  31.230  42.930  1.00  0.00           H
ATOM   3201  CA  VAL A 784      72.760  32.160  44.870  1.00  0.00           C
ATOM   3202  HA  VAL A 784      71.960  31.790  45.490  1.00  0.00           H
ATOM   3203  CB  VAL A 784      74.100  31.480  45.390  1.00  0.00           C
ATOM   3204  HB  VAL A 784      74.980  31.830  44.820  1.00  0.00           H
ATOM   3205  CG1 VAL A 784      74.290  31.810  46.890  1.00  0.00           C
ATOM   3206 HG11 VAL A 784      75.320  31.630  47.260  1.00  0.00           H
ATOM   3207 HG12 VAL A 784      73.530  31.230  47.450  1.00  0.00           H
ATOM   3208 HG13 VAL A 784      74.130  32.880  47.170  1.00  0.00           H
ATOM   3209  CG2 VAL A 784      73.970  30.010  45.140  1.00  0.00           C
ATOM   3210 HG21 VAL A 784      74.640  29.470  45.850  1.00  0.00           H
ATOM   3211 HG22 VAL A 784      74.340  29.780  44.120  1.00  0.00           H
ATOM   3212 HG23 VAL A 784      72.940  29.630  45.290  1.00  0.00           H
ATOM   3213  C   VAL A 784      72.840  33.680  45.050  1.00  0.00           C
ATOM   3214  O   VAL A 784      72.150  34.160  45.920  1.00  0.00           O
ATOM   3215  N   ARG A 785      73.480  34.480  44.190  1.00  0.00           N
ATOM   3216  HN  ARG A 785      74.110  34.050  43.550  1.00  0.00           H
ATOM   3217  CA  ARG A 785      73.560  35.890  44.320  1.00  0.00           C
ATOM   3218  HA  ARG A 785      73.620  36.120  45.380  1.00  0.00           H
ATOM   3219  CB  ARG A 785      74.790  36.500  43.620  1.00  0.00           C
ATOM   3220  HB1 ARG A 785      75.580  35.940  44.170  1.00  0.00           H
ATOM   3221  HB2 ARG A 785      74.880  37.580  43.840  1.00  0.00           H
ATOM   3222  CG  ARG A 785      74.880  36.160  42.130  1.00  0.00           C
ATOM   3223  HG1 ARG A 785      74.070  36.560  41.490  1.00  0.00           H
ATOM   3224  HG2 ARG A 785      74.770  35.060  42.000  1.00  0.00           H
ATOM   3225  CD  ARG A 785      76.170  36.620  41.520  1.00  0.00           C
ATOM   3226  HD1 ARG A 785      76.920  35.850  41.780  1.00  0.00           H
ATOM   3227  HD2 ARG A 785      76.480  37.610  41.920  1.00  0.00           H
ATOM   3228  NE  ARG A 785      76.170  36.740  40.040  1.00  0.00           N
ATOM   3229  HE  ARG A 785      75.420  37.170  39.520  1.00  0.00           H
ATOM   3230  CZ  ARG A 785      76.980  36.140  39.180  1.00  0.00           C
ATOM   3231  NH1 ARG A 785      77.870  35.250  39.630  1.00  0.00           N
ATOM   3232 HH11 ARG A 785      78.220  34.600  38.950  1.00  0.00           H
ATOM   3233 HH12 ARG A 785      77.880  35.030  40.600  1.00  0.00           H
ATOM   3234  NH2 ARG A 785      76.990  36.510  37.940  1.00  0.00           N
ATOM   3235 HH21 ARG A 785      76.350  37.180  37.570  1.00  0.00           H
ATOM   3236 HH22 ARG A 785      77.700  36.160  37.330  1.00  0.00           H
ATOM   3237  C   ARG A 785      72.220  36.610  44.050  1.00  0.00           C
ATOM   3238  O   ARG A 785      71.770  37.600  44.640  1.00  0.00           O
ATOM   3239  N   SER A 786      71.400  35.960  43.150  1.00  0.00           N
ATOM   3240  HN  SER A 786      71.830  35.200  42.660  1.00  0.00           H
ATOM   3241  CA  SER A 786      69.940  36.240  43.010  1.00  0.00           C
ATOM   3242  HA  SER A 786      69.820  37.280  42.750  1.00  0.00           H
ATOM   3243  CB  SER A 786      69.310  35.530  41.840  1.00  0.00           C
ATOM   3244  HB1 SER A 786      69.260  34.430  42.010  1.00  0.00           H
ATOM   3245  HB2 SER A 786      69.860  35.650  40.880  1.00  0.00           H
ATOM   3246  OG  SER A 786      68.010  36.060  41.600  1.00  0.00           O
ATOM   3247  HG1 SER A 786      67.450  35.650  42.260  1.00  0.00           H
ATOM   3248  C   SER A 786      69.150  35.980  44.290  1.00  0.00           C
ATOM   3249  O   SER A 786      68.370  36.810  44.760  1.00  0.00           O
ATOM   3250  N   THR A 787      69.420  34.830  44.980  1.00  0.00           N
ATOM   3251  HN  THR A 787      70.060  34.190  44.560  1.00  0.00           H
ATOM   3252  CA  THR A 787      68.850  34.430  46.300  1.00  0.00           C
ATOM   3253  HA  THR A 787      67.770  34.530  46.340  1.00  0.00           H
ATOM   3254  CB  THR A 787      69.200  33.010  46.810  1.00  0.00           C
ATOM   3255  HB  THR A 787      70.300  32.900  46.830  1.00  0.00           H
ATOM   3256  OG1 THR A 787      68.710  32.070  45.870  1.00  0.00           O
ATOM   3257  HG1 THR A 787      69.130  32.340  45.050  1.00  0.00           H
ATOM   3258  CG2 THR A 787      68.800  32.570  48.210  1.00  0.00           C
ATOM   3259 HG21 THR A 787      67.690  32.620  48.390  1.00  0.00           H
ATOM   3260 HG22 THR A 787      69.210  33.290  48.940  1.00  0.00           H
ATOM   3261 HG23 THR A 787      69.230  31.580  48.440  1.00  0.00           H
ATOM   3262  C   THR A 787      69.310  35.500  47.330  1.00  0.00           C
ATOM   3263  O   THR A 787      68.530  36.030  48.110  1.00  0.00           O
ATOM   3264  N   ILE A 788      70.600  35.960  47.280  1.00  0.00           N
ATOM   3265  HN  ILE A 788      71.250  35.550  46.630  1.00  0.00           H
ATOM   3266  CA  ILE A 788      71.060  37.020  48.170  1.00  0.00           C
ATOM   3267  HA  ILE A 788      71.030  36.670  49.190  1.00  0.00           H
ATOM   3268  CB  ILE A 788      72.590  37.210  48.010  1.00  0.00           C
ATOM   3269  HB  ILE A 788      72.880  37.370  46.950  1.00  0.00           H
ATOM   3270  CG2 ILE A 788      73.110  38.430  48.860  1.00  0.00           C
ATOM   3271 HG21 ILE A 788      72.590  38.380  49.830  1.00  0.00           H
ATOM   3272 HG22 ILE A 788      72.860  39.380  48.320  1.00  0.00           H
ATOM   3273 HG23 ILE A 788      74.220  38.420  48.900  1.00  0.00           H
ATOM   3274  CG1 ILE A 788      73.260  35.830  48.500  1.00  0.00           C
ATOM   3275 HG11 ILE A 788      72.790  34.980  47.950  1.00  0.00           H
ATOM   3276 HG12 ILE A 788      73.090  35.700  49.590  1.00  0.00           H
ATOM   3277  CD  ILE A 788      74.740  35.730  48.260  1.00  0.00           C
ATOM   3278  HD1 ILE A 788      75.350  35.320  49.090  1.00  0.00           H
ATOM   3279  HD2 ILE A 788      75.140  36.760  48.190  1.00  0.00           H
ATOM   3280  HD3 ILE A 788      74.880  35.180  47.300  1.00  0.00           H
ATOM   3281  C   ILE A 788      70.300  38.360  47.990  1.00  0.00           C
ATOM   3282  O   ILE A 788      69.930  39.020  48.960  1.00  0.00           O
ATOM   3283  N   SER A 789      70.120  38.810  46.760  1.00  0.00           N
ATOM   3284  HN  SER A 789      70.410  38.320  45.940  1.00  0.00           H
ATOM   3285  CA  SER A 789      69.320  39.940  46.400  1.00  0.00           C
ATOM   3286  HA  SER A 789      69.870  40.740  46.860  1.00  0.00           H
ATOM   3287  CB  SER A 789      69.260  40.000  44.840  1.00  0.00           C
ATOM   3288  HB1 SER A 789      68.900  39.020  44.470  1.00  0.00           H
ATOM   3289  HB2 SER A 789      70.270  40.090  44.400  1.00  0.00           H
ATOM   3290  OG  SER A 789      68.580  41.080  44.330  1.00  0.00           O
ATOM   3291  HG1 SER A 789      68.920  41.890  44.720  1.00  0.00           H
ATOM   3292  C   SER A 789      67.850  39.760  46.890  1.00  0.00           C
ATOM   3293  O   SER A 789      67.350  40.530  47.660  1.00  0.00           O
ATOM   3294  N   ASP A 790      67.200  38.670  46.560  1.00  0.00           N
ATOM   3295  HN  ASP A 790      67.700  38.020  46.000  1.00  0.00           H
ATOM   3296  CA  ASP A 790      65.860  38.370  47.070  1.00  0.00           C
ATOM   3297  HA  ASP A 790      65.280  39.250  46.830  1.00  0.00           H
ATOM   3298  CB  ASP A 790      65.280  37.030  46.420  1.00  0.00           C
ATOM   3299  HB1 ASP A 790      64.390  36.590  46.910  1.00  0.00           H
ATOM   3300  HB2 ASP A 790      66.040  36.220  46.430  1.00  0.00           H
ATOM   3301  CG  ASP A 790      64.770  37.400  45.020  1.00  0.00           C
ATOM   3302  OD1 ASP A 790      64.920  38.610  44.610  1.00  0.00           O
ATOM   3303  OD2 ASP A 790      64.230  36.450  44.390  1.00  0.00           O
ATOM   3304  C   ASP A 790      65.730  38.290  48.570  1.00  0.00           C
ATOM   3305  O   ASP A 790      64.780  38.890  49.120  1.00  0.00           O
ATOM   3306  N   PHE A 791      66.660  37.700  49.320  1.00  0.00           N
ATOM   3307  HN  PHE A 791      67.400  37.320  48.780  1.00  0.00           H
ATOM   3308  CA  PHE A 791      66.630  37.530  50.790  1.00  0.00           C
ATOM   3309  HA  PHE A 791      65.590  37.600  51.100  1.00  0.00           H
ATOM   3310  CB  PHE A 791      67.000  36.070  51.130  1.00  0.00           C
ATOM   3311  HB1 PHE A 791      67.260  35.900  52.190  1.00  0.00           H
ATOM   3312  HB2 PHE A 791      67.920  35.930  50.520  1.00  0.00           H
ATOM   3313  CG  PHE A 791      65.940  35.120  50.700  1.00  0.00           C
ATOM   3314  CD1 PHE A 791      64.980  34.670  51.600  1.00  0.00           C
ATOM   3315  HD1 PHE A 791      65.020  35.000  52.630  1.00  0.00           H
ATOM   3316  CE1 PHE A 791      63.970  33.700  51.230  1.00  0.00           C
ATOM   3317  HE1 PHE A 791      63.160  33.490  51.910  1.00  0.00           H
ATOM   3318  CZ  PHE A 791      64.060  33.060  49.990  1.00  0.00           C
ATOM   3319  HZ  PHE A 791      63.370  32.240  49.810  1.00  0.00           H
ATOM   3320  CD2 PHE A 791      66.000  34.420  49.460  1.00  0.00           C
ATOM   3321  HD2 PHE A 791      66.870  34.650  48.850  1.00  0.00           H
ATOM   3322  CE2 PHE A 791      65.090  33.440  49.090  1.00  0.00           C
ATOM   3323  HE2 PHE A 791      65.100  32.920  48.140  1.00  0.00           H
ATOM   3324  C   PHE A 791      67.340  38.600  51.570  1.00  0.00           C
ATOM   3325  O   PHE A 791      67.640  38.390  52.720  1.00  0.00           O
ATOM   3326  N   ALA A 792      67.570  39.790  50.920  1.00  0.00           N
ATOM   3327  HN  ALA A 792      67.300  39.800  49.960  1.00  0.00           H
ATOM   3328  CA  ALA A 792      68.340  40.920  51.410  1.00  0.00           C
ATOM   3329  HA  ALA A 792      69.370  40.620  51.480  1.00  0.00           H
ATOM   3330  CB  ALA A 792      68.260  42.120  50.390  1.00  0.00           C
ATOM   3331  HB1 ALA A 792      68.940  42.970  50.630  1.00  0.00           H
ATOM   3332  HB2 ALA A 792      67.220  42.460  50.210  1.00  0.00           H
ATOM   3333  HB3 ALA A 792      68.580  41.630  49.450  1.00  0.00           H
ATOM   3334  C   ALA A 792      67.920  41.440  52.830  1.00  0.00           C
ATOM   3335  O   ALA A 792      68.710  41.530  53.740  1.00  0.00           O
ATOM   3336  N   VAL A 793      66.640  41.680  53.170  1.00  0.00           N
ATOM   3337  HN  VAL A 793      65.980  41.490  52.440  1.00  0.00           H
ATOM   3338  CA  VAL A 793      66.170  42.040  54.530  1.00  0.00           C
ATOM   3339  HA  VAL A 793      66.880  42.760  54.930  1.00  0.00           H
ATOM   3340  CB  VAL A 793      64.760  42.690  54.460  1.00  0.00           C
ATOM   3341  HB  VAL A 793      64.110  41.970  53.930  1.00  0.00           H
ATOM   3342  CG1 VAL A 793      64.230  42.920  55.920  1.00  0.00           C
ATOM   3343 HG11 VAL A 793      63.230  43.400  56.030  1.00  0.00           H
ATOM   3344 HG12 VAL A 793      65.010  43.570  56.360  1.00  0.00           H
ATOM   3345 HG13 VAL A 793      64.180  41.980  56.520  1.00  0.00           H
ATOM   3346  CG2 VAL A 793      64.850  44.120  53.890  1.00  0.00           C
ATOM   3347 HG21 VAL A 793      65.220  43.960  52.860  1.00  0.00           H
ATOM   3348 HG22 VAL A 793      65.520  44.840  54.440  1.00  0.00           H
ATOM   3349 HG23 VAL A 793      63.810  44.500  53.850  1.00  0.00           H
ATOM   3350  C   VAL A 793      66.260  40.790  55.500  1.00  0.00           C
ATOM   3351  O   VAL A 793      66.810  40.870  56.570  1.00  0.00           O
ATOM   3352  N   PHE A 794      65.870  39.610  55.090  1.00  0.00           N
ATOM   3353  HN  PHE A 794      65.420  39.530  54.200  1.00  0.00           H
ATOM   3354  CA  PHE A 794      65.900  38.370  55.960  1.00  0.00           C
ATOM   3355  HA  PHE A 794      65.370  38.680  56.850  1.00  0.00           H
ATOM   3356  CB  PHE A 794      65.140  37.200  55.290  1.00  0.00           C
ATOM   3357  HB1 PHE A 794      65.600  36.740  54.390  1.00  0.00           H
ATOM   3358  HB2 PHE A 794      64.140  37.560  54.970  1.00  0.00           H
ATOM   3359  CG  PHE A 794      64.940  36.000  56.230  1.00  0.00           C
ATOM   3360  CD1 PHE A 794      63.920  35.980  57.180  1.00  0.00           C
ATOM   3361  HD1 PHE A 794      63.290  36.850  57.250  1.00  0.00           H
ATOM   3362  CE1 PHE A 794      63.890  34.900  58.160  1.00  0.00           C
ATOM   3363  HE1 PHE A 794      63.170  34.980  58.970  1.00  0.00           H
ATOM   3364  CZ  PHE A 794      64.750  33.850  58.040  1.00  0.00           C
ATOM   3365  HZ  PHE A 794      64.700  33.100  58.820  1.00  0.00           H
ATOM   3366  CD2 PHE A 794      65.840  34.980  56.170  1.00  0.00           C
ATOM   3367  HD2 PHE A 794      66.490  34.980  55.320  1.00  0.00           H
ATOM   3368  CE2 PHE A 794      65.760  33.850  57.090  1.00  0.00           C
ATOM   3369  HE2 PHE A 794      66.610  33.180  57.030  1.00  0.00           H
ATOM   3370  C   PHE A 794      67.310  37.960  56.380  1.00  0.00           C
ATOM   3371  O   PHE A 794      67.580  37.780  57.540  1.00  0.00           O
ATOM   3372  N   LEU A 795      68.320  38.050  55.490  1.00  0.00           N
ATOM   3373  HN  LEU A 795      68.060  38.140  54.540  1.00  0.00           H
ATOM   3374  CA  LEU A 795      69.720  37.930  55.780  1.00  0.00           C
ATOM   3375  HA  LEU A 795      69.840  37.010  56.360  1.00  0.00           H
ATOM   3376  CB  LEU A 795      70.610  37.900  54.540  1.00  0.00           C
ATOM   3377  HB1 LEU A 795      71.680  38.120  54.720  1.00  0.00           H
ATOM   3378  HB2 LEU A 795      70.110  38.610  53.850  1.00  0.00           H
ATOM   3379  CG  LEU A 795      70.720  36.510  53.830  1.00  0.00           C
ATOM   3380  HG  LEU A 795      69.700  36.080  53.810  1.00  0.00           H
ATOM   3381  CD1 LEU A 795      71.410  36.690  52.440  1.00  0.00           C
ATOM   3382 HD11 LEU A 795      71.430  35.780  51.820  1.00  0.00           H
ATOM   3383 HD12 LEU A 795      72.410  37.140  52.610  1.00  0.00           H
ATOM   3384 HD13 LEU A 795      70.830  37.510  51.930  1.00  0.00           H
ATOM   3385  CD2 LEU A 795      71.640  35.560  54.680  1.00  0.00           C
ATOM   3386 HD21 LEU A 795      71.400  35.530  55.760  1.00  0.00           H
ATOM   3387 HD22 LEU A 795      72.680  35.940  54.690  1.00  0.00           H
ATOM   3388 HD23 LEU A 795      71.640  34.500  54.370  1.00  0.00           H
ATOM   3389  C   LEU A 795      70.250  39.080  56.650  1.00  0.00           C
ATOM   3390  O   LEU A 795      71.000  38.870  57.580  1.00  0.00           O
ATOM   3391  N   THR A 796      69.700  40.310  56.450  1.00  0.00           N
ATOM   3392  HN  THR A 796      69.090  40.430  55.680  1.00  0.00           H
ATOM   3393  CA  THR A 796      70.040  41.430  57.270  1.00  0.00           C
ATOM   3394  HA  THR A 796      71.120  41.440  57.270  1.00  0.00           H
ATOM   3395  CB  THR A 796      69.540  42.800  56.720  1.00  0.00           C
ATOM   3396  HB  THR A 796      68.490  42.870  56.390  1.00  0.00           H
ATOM   3397  OG1 THR A 796      70.320  42.970  55.550  1.00  0.00           O
ATOM   3398  HG1 THR A 796      69.700  42.640  54.890  1.00  0.00           H
ATOM   3399  CG2 THR A 796      69.950  43.890  57.620  1.00  0.00           C
ATOM   3400 HG21 THR A 796      69.870  44.840  57.060  1.00  0.00           H
ATOM   3401 HG22 THR A 796      71.020  43.840  57.910  1.00  0.00           H
ATOM   3402 HG23 THR A 796      69.310  43.940  58.530  1.00  0.00           H
ATOM   3403  C   THR A 796      69.520  41.250  58.690  1.00  0.00           C
ATOM   3404  O   THR A 796      70.290  41.540  59.630  1.00  0.00           O
ATOM   3405  N   ILE A 797      68.300  40.720  58.990  1.00  0.00           N
ATOM   3406  HN  ILE A 797      67.640  40.530  58.260  1.00  0.00           H
ATOM   3407  CA  ILE A 797      67.830  40.510  60.370  1.00  0.00           C
ATOM   3408  HA  ILE A 797      67.910  41.500  60.820  1.00  0.00           H
ATOM   3409  CB  ILE A 797      66.410  40.000  60.530  1.00  0.00           C
ATOM   3410  HB  ILE A 797      66.440  38.910  60.300  1.00  0.00           H
ATOM   3411  CG2 ILE A 797      65.970  40.170  61.970  1.00  0.00           C
ATOM   3412 HG21 ILE A 797      66.540  39.530  62.680  1.00  0.00           H
ATOM   3413 HG22 ILE A 797      64.920  39.830  62.120  1.00  0.00           H
ATOM   3414 HG23 ILE A 797      66.020  41.230  62.310  1.00  0.00           H
ATOM   3415  CG1 ILE A 797      65.460  40.710  59.540  1.00  0.00           C
ATOM   3416 HG11 ILE A 797      64.430  40.430  59.820  1.00  0.00           H
ATOM   3417 HG12 ILE A 797      65.640  40.370  58.500  1.00  0.00           H
ATOM   3418  CD  ILE A 797      65.530  42.230  59.740  1.00  0.00           C
ATOM   3419  HD1 ILE A 797      65.550  42.540  60.810  1.00  0.00           H
ATOM   3420  HD2 ILE A 797      64.640  42.640  59.230  1.00  0.00           H
ATOM   3421  HD3 ILE A 797      66.450  42.560  59.210  1.00  0.00           H
ATOM   3422  C   ILE A 797      68.690  39.560  61.150  1.00  0.00           C
ATOM   3423  O   ILE A 797      69.110  39.910  62.290  1.00  0.00           O
ATOM   3424  N   VAL A 798      69.040  38.420  60.540  1.00  0.00           N
ATOM   3425  HN  VAL A 798      68.630  38.320  59.650  1.00  0.00           H
ATOM   3426  CA  VAL A 798      70.000  37.380  60.920  1.00  0.00           C
ATOM   3427  HA  VAL A 798      69.660  36.940  61.850  1.00  0.00           H
ATOM   3428  CB  VAL A 798      70.110  36.280  59.890  1.00  0.00           C
ATOM   3429  HB  VAL A 798      70.280  36.680  58.870  1.00  0.00           H
ATOM   3430  CG1 VAL A 798      71.370  35.350  60.170  1.00  0.00           C
ATOM   3431 HG11 VAL A 798      71.330  34.520  59.440  1.00  0.00           H
ATOM   3432 HG12 VAL A 798      71.310  34.980  61.220  1.00  0.00           H
ATOM   3433 HG13 VAL A 798      72.240  35.990  59.930  1.00  0.00           H
ATOM   3434  CG2 VAL A 798      68.790  35.610  59.920  1.00  0.00           C
ATOM   3435 HG21 VAL A 798      67.950  36.210  59.520  1.00  0.00           H
ATOM   3436 HG22 VAL A 798      68.590  35.280  60.970  1.00  0.00           H
ATOM   3437 HG23 VAL A 798      68.790  34.710  59.260  1.00  0.00           H
ATOM   3438  C   VAL A 798      71.430  37.850  61.310  1.00  0.00           C
ATOM   3439  O   VAL A 798      71.940  37.480  62.360  1.00  0.00           O
ATOM   3440  N   ILE A 799      71.990  38.780  60.410  1.00  0.00           N
ATOM   3441  HN  ILE A 799      71.570  39.170  59.600  1.00  0.00           H
ATOM   3442  CA  ILE A 799      73.290  39.300  60.670  1.00  0.00           C
ATOM   3443  HA  ILE A 799      73.950  38.490  60.950  1.00  0.00           H
ATOM   3444  CB  ILE A 799      73.870  39.980  59.420  1.00  0.00           C
ATOM   3445  HB  ILE A 799      73.070  40.630  59.010  1.00  0.00           H
ATOM   3446  CG2 ILE A 799      75.030  40.920  59.770  1.00  0.00           C
ATOM   3447 HG21 ILE A 799      74.700  41.890  60.190  1.00  0.00           H
ATOM   3448 HG22 ILE A 799      75.670  41.100  58.880  1.00  0.00           H
ATOM   3449 HG23 ILE A 799      75.630  40.370  60.530  1.00  0.00           H
ATOM   3450  CG1 ILE A 799      74.250  38.880  58.350  1.00  0.00           C
ATOM   3451 HG11 ILE A 799      73.370  38.210  58.250  1.00  0.00           H
ATOM   3452 HG12 ILE A 799      75.120  38.290  58.730  1.00  0.00           H
ATOM   3453  CD  ILE A 799      74.530  39.330  56.820  1.00  0.00           C
ATOM   3454  HD1 ILE A 799      75.390  40.000  56.600  1.00  0.00           H
ATOM   3455  HD2 ILE A 799      73.630  39.760  56.340  1.00  0.00           H
ATOM   3456  HD3 ILE A 799      74.650  38.410  56.210  1.00  0.00           H
ATOM   3457  C   ILE A 799      73.190  40.230  61.890  1.00  0.00           C
ATOM   3458  O   ILE A 799      74.000  40.310  62.790  1.00  0.00           O
ATOM   3459  N   MET A 800      72.220  41.150  61.960  1.00  0.00           N
ATOM   3460  HN  MET A 800      71.430  41.220  61.370  1.00  0.00           H
ATOM   3461  CA  MET A 800      72.140  42.110  63.120  1.00  0.00           C
ATOM   3462  HA  MET A 800      73.110  42.540  63.280  1.00  0.00           H
ATOM   3463  CB  MET A 800      71.070  43.140  62.810  1.00  0.00           C
ATOM   3464  HB1 MET A 800      71.090  43.880  63.630  1.00  0.00           H
ATOM   3465  HB2 MET A 800      70.070  42.710  62.620  1.00  0.00           H
ATOM   3466  CG  MET A 800      71.350  44.060  61.570  1.00  0.00           C
ATOM   3467  HG1 MET A 800      70.370  44.380  61.130  1.00  0.00           H
ATOM   3468  HG2 MET A 800      71.850  43.410  60.820  1.00  0.00           H
ATOM   3469  SD  MET A 800      72.320  45.550  61.780  1.00  0.00           S
ATOM   3470  CE  MET A 800      73.920  44.720  62.140  1.00  0.00           C
ATOM   3471  HE1 MET A 800      74.710  45.130  61.470  1.00  0.00           H
ATOM   3472  HE2 MET A 800      73.790  43.620  61.980  1.00  0.00           H
ATOM   3473  HE3 MET A 800      74.370  44.880  63.140  1.00  0.00           H
ATOM   3474  C   MET A 800      71.960  41.450  64.480  1.00  0.00           C
ATOM   3475  O   MET A 800      72.720  41.780  65.420  1.00  0.00           O
ATOM   3476  N   VAL A 801      71.050  40.440  64.650  1.00  0.00           N
ATOM   3477  HN  VAL A 801      70.560  40.240  63.800  1.00  0.00           H
ATOM   3478  CA  VAL A 801      70.830  39.480  65.730  1.00  0.00           C
ATOM   3479  HA  VAL A 801      70.480  39.990  66.610  1.00  0.00           H
ATOM   3480  CB  VAL A 801      69.750  38.470  65.370  1.00  0.00           C
ATOM   3481  HB  VAL A 801      69.810  38.080  64.330  1.00  0.00           H
ATOM   3482  CG1 VAL A 801      69.640  37.340  66.460  1.00  0.00           C
ATOM   3483 HG11 VAL A 801      70.410  36.570  66.260  1.00  0.00           H
ATOM   3484 HG12 VAL A 801      68.620  36.910  66.360  1.00  0.00           H
ATOM   3485 HG13 VAL A 801      69.890  37.680  67.490  1.00  0.00           H
ATOM   3486  CG2 VAL A 801      68.390  39.260  65.260  1.00  0.00           C
ATOM   3487 HG21 VAL A 801      68.390  40.230  64.740  1.00  0.00           H
ATOM   3488 HG22 VAL A 801      67.880  39.410  66.240  1.00  0.00           H
ATOM   3489 HG23 VAL A 801      67.750  38.600  64.630  1.00  0.00           H
ATOM   3490  C   VAL A 801      72.210  38.760  66.110  1.00  0.00           C
ATOM   3491  O   VAL A 801      72.650  38.760  67.260  1.00  0.00           O
ATOM   3492  N   THR A 802      73.080  38.300  65.040  1.00  0.00           N
ATOM   3493  HN  THR A 802      72.770  38.330  64.100  1.00  0.00           H
ATOM   3494  CA  THR A 802      74.420  37.930  65.400  1.00  0.00           C
ATOM   3495  HA  THR A 802      74.160  37.160  66.110  1.00  0.00           H
ATOM   3496  CB  THR A 802      75.250  37.230  64.300  1.00  0.00           C
ATOM   3497  HB  THR A 802      76.320  37.240  64.610  1.00  0.00           H
ATOM   3498  OG1 THR A 802      75.290  38.000  63.120  1.00  0.00           O
ATOM   3499  HG1 THR A 802      75.050  38.920  63.300  1.00  0.00           H
ATOM   3500  CG2 THR A 802      74.670  35.830  63.930  1.00  0.00           C
ATOM   3501 HG21 THR A 802      75.220  35.170  63.240  1.00  0.00           H
ATOM   3502 HG22 THR A 802      73.690  36.060  63.480  1.00  0.00           H
ATOM   3503 HG23 THR A 802      74.550  35.200  64.840  1.00  0.00           H
ATOM   3504  C   THR A 802      75.400  38.920  66.150  1.00  0.00           C
ATOM   3505  O   THR A 802      76.080  38.530  67.100  1.00  0.00           O
ATOM   3506  N   ILE A 803      75.470  40.150  65.640  1.00  0.00           N
ATOM   3507  HN  ILE A 803      74.940  40.380  64.830  1.00  0.00           H
ATOM   3508  CA  ILE A 803      76.260  41.220  66.170  1.00  0.00           C
ATOM   3509  HA  ILE A 803      77.270  40.930  66.400  1.00  0.00           H
ATOM   3510  CB  ILE A 803      76.450  42.340  65.140  1.00  0.00           C
ATOM   3511  HB  ILE A 803      75.490  42.690  64.710  1.00  0.00           H
ATOM   3512  CG2 ILE A 803      77.140  43.490  65.840  1.00  0.00           C
ATOM   3513 HG21 ILE A 803      77.460  44.250  65.100  1.00  0.00           H
ATOM   3514 HG22 ILE A 803      78.080  43.180  66.340  1.00  0.00           H
ATOM   3515 HG23 ILE A 803      76.540  44.050  66.580  1.00  0.00           H
ATOM   3516  CG1 ILE A 803      77.240  41.750  63.950  1.00  0.00           C
ATOM   3517 HG11 ILE A 803      77.500  42.560  63.230  1.00  0.00           H
ATOM   3518 HG12 ILE A 803      76.590  41.030  63.400  1.00  0.00           H
ATOM   3519  CD  ILE A 803      78.480  40.950  64.360  1.00  0.00           C
ATOM   3520  HD1 ILE A 803      78.920  41.470  65.240  1.00  0.00           H
ATOM   3521  HD2 ILE A 803      79.270  40.910  63.590  1.00  0.00           H
ATOM   3522  HD3 ILE A 803      78.330  39.900  64.700  1.00  0.00           H
ATOM   3523  C   ILE A 803      75.660  41.590  67.530  1.00  0.00           C
ATOM   3524  O   ILE A 803      76.440  41.710  68.570  1.00  0.00           O
ATOM   3525  N   ASP A 804      74.300  41.620  67.740  1.00  0.00           N
ATOM   3526  HN  ASP A 804      73.710  41.560  66.940  1.00  0.00           H
ATOM   3527  CA  ASP A 804      73.630  41.870  69.010  1.00  0.00           C
ATOM   3528  HA  ASP A 804      74.080  42.800  69.290  1.00  0.00           H
ATOM   3529  CB  ASP A 804      72.130  42.030  68.750  1.00  0.00           C
ATOM   3530  HB1 ASP A 804      71.710  41.070  68.380  1.00  0.00           H
ATOM   3531  HB2 ASP A 804      71.990  42.750  67.930  1.00  0.00           H
ATOM   3532  CG  ASP A 804      71.270  42.450  69.940  1.00  0.00           C
ATOM   3533  OD1 ASP A 804      70.040  42.150  70.030  1.00  0.00           O
ATOM   3534  OD2 ASP A 804      71.840  43.180  70.760  1.00  0.00           O
ATOM   3535  C   ASP A 804      74.000  40.870  70.120  1.00  0.00           C
ATOM   3536  O   ASP A 804      74.220  41.250  71.270  1.00  0.00           O
ATOM   3537  N   TYR A 805      74.140  39.580  69.740  1.00  0.00           N
ATOM   3538  HN  TYR A 805      74.130  39.340  68.780  1.00  0.00           H
ATOM   3539  CA  TYR A 805      74.660  38.600  70.670  1.00  0.00           C
ATOM   3540  HA  TYR A 805      74.060  38.600  71.580  1.00  0.00           H
ATOM   3541  CB  TYR A 805      74.680  37.180  69.890  1.00  0.00           C
ATOM   3542  HB1 TYR A 805      75.250  37.260  68.950  1.00  0.00           H
ATOM   3543  HB2 TYR A 805      73.630  36.890  69.710  1.00  0.00           H
ATOM   3544  CG  TYR A 805      75.310  36.060  70.670  1.00  0.00           C
ATOM   3545  CD1 TYR A 805      75.280  36.000  72.140  1.00  0.00           C
ATOM   3546  HD1 TYR A 805      74.700  36.740  72.680  1.00  0.00           H
ATOM   3547  CE1 TYR A 805      76.050  35.010  72.820  1.00  0.00           C
ATOM   3548  HE1 TYR A 805      76.050  35.030  73.890  1.00  0.00           H
ATOM   3549  CZ  TYR A 805      76.790  34.090  72.050  1.00  0.00           C
ATOM   3550  OH  TYR A 805      77.580  33.050  72.670  1.00  0.00           O
ATOM   3551  HH  TYR A 805      77.750  33.310  73.580  1.00  0.00           H
ATOM   3552  CD2 TYR A 805      76.100  35.110  70.000  1.00  0.00           C
ATOM   3553  HD2 TYR A 805      76.260  35.140  68.940  1.00  0.00           H
ATOM   3554  CE2 TYR A 805      76.790  34.140  70.690  1.00  0.00           C
ATOM   3555  HE2 TYR A 805      77.480  33.460  70.210  1.00  0.00           H
ATOM   3556  C   TYR A 805      76.120  38.830  71.090  1.00  0.00           C
ATOM   3557  O   TYR A 805      76.380  38.830  72.300  1.00  0.00           O
ATOM   3558  N   LEU A 806      77.190  39.010  70.210  1.00  0.00           N
ATOM   3559  HN  LEU A 806      76.950  39.000  69.240  1.00  0.00           H
ATOM   3560  CA  LEU A 806      78.540  39.350  70.540  1.00  0.00           C
ATOM   3561  HA  LEU A 806      79.060  38.560  71.070  1.00  0.00           H
ATOM   3562  CB  LEU A 806      79.310  39.530  69.180  1.00  0.00           C
ATOM   3563  HB1 LEU A 806      80.370  39.720  69.450  1.00  0.00           H
ATOM   3564  HB2 LEU A 806      78.820  40.310  68.570  1.00  0.00           H
ATOM   3565  CG  LEU A 806      79.310  38.300  68.210  1.00  0.00           C
ATOM   3566  HG  LEU A 806      78.320  37.820  68.020  1.00  0.00           H
ATOM   3567  CD1 LEU A 806      79.930  38.810  66.910  1.00  0.00           C
ATOM   3568 HD11 LEU A 806      79.970  37.970  66.180  1.00  0.00           H
ATOM   3569 HD12 LEU A 806      80.860  39.400  67.050  1.00  0.00           H
ATOM   3570 HD13 LEU A 806      79.200  39.520  66.490  1.00  0.00           H
ATOM   3571  CD2 LEU A 806      80.320  37.200  68.670  1.00  0.00           C
ATOM   3572 HD21 LEU A 806      80.580  36.550  67.810  1.00  0.00           H
ATOM   3573 HD22 LEU A 806      80.080  36.660  69.620  1.00  0.00           H
ATOM   3574 HD23 LEU A 806      81.270  37.710  68.920  1.00  0.00           H
ATOM   3575  C   LEU A 806      78.830  40.590  71.320  1.00  0.00           C
ATOM   3576  O   LEU A 806      79.710  40.710  72.140  1.00  0.00           O
ATOM   3577  N   VAL A 807      78.080  41.570  70.940  1.00  0.00           N
ATOM   3578  HN  VAL A 807      77.350  41.400  70.280  1.00  0.00           H
ATOM   3579  CA  VAL A 807      78.190  42.820  71.630  1.00  0.00           C
ATOM   3580  HA  VAL A 807      79.250  42.990  71.770  1.00  0.00           H
ATOM   3581  CB  VAL A 807      77.660  43.870  70.700  1.00  0.00           C
ATOM   3582  HB  VAL A 807      76.640  43.590  70.340  1.00  0.00           H
ATOM   3583  CG1 VAL A 807      77.580  45.170  71.410  1.00  0.00           C
ATOM   3584 HG11 VAL A 807      77.310  45.950  70.660  1.00  0.00           H
ATOM   3585 HG12 VAL A 807      78.600  45.300  71.840  1.00  0.00           H
ATOM   3586 HG13 VAL A 807      76.880  45.220  72.280  1.00  0.00           H
ATOM   3587  CG2 VAL A 807      78.630  43.970  69.470  1.00  0.00           C
ATOM   3588 HG21 VAL A 807      78.390  44.900  68.900  1.00  0.00           H
ATOM   3589 HG22 VAL A 807      78.590  43.060  68.840  1.00  0.00           H
ATOM   3590 HG23 VAL A 807      79.680  44.130  69.770  1.00  0.00           H
ATOM   3591  C   VAL A 807      77.480  42.860  72.890  1.00  0.00           C
ATOM   3592  O   VAL A 807      78.040  43.380  73.870  1.00  0.00           O
ATOM   3593  N   GLY A 808      76.340  42.210  73.030  1.00  0.00           N
ATOM   3594  HN  GLY A 808      76.020  41.850  72.160  1.00  0.00           H
ATOM   3595  CA  GLY A 808      75.550  42.120  74.260  1.00  0.00           C
ATOM   3596  HA1 GLY A 808      76.210  41.590  74.940  1.00  0.00           H
ATOM   3597  HA2 GLY A 808      74.620  41.670  73.990  1.00  0.00           H
ATOM   3598  C   GLY A 808      75.340  43.470  74.990  1.00  0.00           C
ATOM   3599  O   GLY A 808      75.510  43.510  76.220  1.00  0.00           O
ATOM   3600  N   VAL A 809      74.920  44.580  74.300  1.00  0.00           N
ATOM   3601  HN  VAL A 809      74.800  44.520  73.320  1.00  0.00           H
ATOM   3602  CA  VAL A 809      74.800  45.960  74.760  1.00  0.00           C
ATOM   3603  HA  VAL A 809      75.240  45.890  75.750  1.00  0.00           H
ATOM   3604  CB  VAL A 809      75.620  46.940  73.860  1.00  0.00           C
ATOM   3605  HB  VAL A 809      75.420  46.630  72.820  1.00  0.00           H
ATOM   3606  CG1 VAL A 809      75.140  48.430  73.970  1.00  0.00           C
ATOM   3607 HG11 VAL A 809      74.040  48.590  73.900  1.00  0.00           H
ATOM   3608 HG12 VAL A 809      75.630  48.970  73.120  1.00  0.00           H
ATOM   3609 HG13 VAL A 809      75.410  48.950  74.910  1.00  0.00           H
ATOM   3610  CG2 VAL A 809      77.130  46.810  74.330  1.00  0.00           C
ATOM   3611 HG21 VAL A 809      77.170  47.220  75.350  1.00  0.00           H
ATOM   3612 HG22 VAL A 809      77.920  47.270  73.700  1.00  0.00           H
ATOM   3613 HG23 VAL A 809      77.360  45.730  74.340  1.00  0.00           H
ATOM   3614  C   VAL A 809      73.250  46.330  74.630  1.00  0.00           C
ATOM   3615  O   VAL A 809      72.620  46.090  73.580  1.00  0.00           O
ATOM   3616  N   PRO A 810      72.600  46.970  75.600  1.00  0.00           N
ATOM   3617  CD  PRO A 810      73.240  47.560  76.770  1.00  0.00           C
ATOM   3618  HD1 PRO A 810      73.880  48.450  76.580  1.00  0.00           H
ATOM   3619  HD2 PRO A 810      73.750  46.750  77.340  1.00  0.00           H
ATOM   3620  CA  PRO A 810      71.230  47.380  75.510  1.00  0.00           C
ATOM   3621  HA  PRO A 810      70.550  46.540  75.480  1.00  0.00           H
ATOM   3622  CB  PRO A 810      70.980  48.250  76.760  1.00  0.00           C
ATOM   3623  HB1 PRO A 810      69.980  47.970  77.140  1.00  0.00           H
ATOM   3624  HB2 PRO A 810      71.040  49.300  76.380  1.00  0.00           H
ATOM   3625  CG  PRO A 810      72.060  47.820  77.700  1.00  0.00           C
ATOM   3626  HG1 PRO A 810      72.460  48.540  78.460  1.00  0.00           H
ATOM   3627  HG2 PRO A 810      71.800  46.870  78.200  1.00  0.00           H
ATOM   3628  C   PRO A 810      70.660  48.090  74.250  1.00  0.00           C
ATOM   3629  O   PRO A 810      71.300  49.070  73.810  1.00  0.00           O
ATOM   3630  N   SER A 811      69.530  47.650  73.690  1.00  0.00           N
ATOM   3631  HN  SER A 811      69.040  46.860  74.050  1.00  0.00           H
ATOM   3632  CA  SER A 811      68.750  48.490  72.710  1.00  0.00           C
ATOM   3633  HA  SER A 811      68.750  49.530  73.000  1.00  0.00           H
ATOM   3634  CB  SER A 811      69.130  48.340  71.150  1.00  0.00           C
ATOM   3635  HB1 SER A 811      70.230  48.550  71.080  1.00  0.00           H
ATOM   3636  HB2 SER A 811      68.530  49.130  70.670  1.00  0.00           H
ATOM   3637  OG  SER A 811      68.850  47.090  70.570  1.00  0.00           O
ATOM   3638  HG1 SER A 811      69.700  46.660  70.500  1.00  0.00           H
ATOM   3639  C   SER A 811      67.420  47.860  72.960  1.00  0.00           C
ATOM   3640  O   SER A 811      67.330  46.750  73.520  1.00  0.00           O
ATOM   3641  N   PRO A 812      66.330  48.600  72.640  1.00  0.00           N
ATOM   3642  CD  PRO A 812      66.420  50.040  72.510  1.00  0.00           C
ATOM   3643  HD1 PRO A 812      67.190  50.400  71.800  1.00  0.00           H
ATOM   3644  HD2 PRO A 812      66.550  50.310  73.570  1.00  0.00           H
ATOM   3645  CA  PRO A 812      64.940  48.110  72.880  1.00  0.00           C
ATOM   3646  HA  PRO A 812      64.810  47.950  73.940  1.00  0.00           H
ATOM   3647  CB  PRO A 812      64.010  49.300  72.570  1.00  0.00           C
ATOM   3648  HB1 PRO A 812      63.450  49.660  73.440  1.00  0.00           H
ATOM   3649  HB2 PRO A 812      63.340  49.020  71.730  1.00  0.00           H
ATOM   3650  CG  PRO A 812      64.960  50.430  72.040  1.00  0.00           C
ATOM   3651  HG1 PRO A 812      64.710  50.340  70.960  1.00  0.00           H
ATOM   3652  HG2 PRO A 812      64.490  51.350  72.440  1.00  0.00           H
ATOM   3653  C   PRO A 812      64.650  46.830  72.080  1.00  0.00           C
ATOM   3654  O   PRO A 812      64.940  46.880  70.880  1.00  0.00           O
ATOM   3655  N   LYS A 813      64.050  45.770  72.720  1.00  0.00           N
ATOM   3656  HN  LYS A 813      63.680  45.740  73.640  1.00  0.00           H
ATOM   3657  CA  LYS A 813      63.870  44.610  71.940  1.00  0.00           C
ATOM   3658  HA  LYS A 813      64.200  44.640  70.910  1.00  0.00           H
ATOM   3659  CB  LYS A 813      64.560  43.330  72.550  1.00  0.00           C
ATOM   3660  HB1 LYS A 813      64.590  42.530  71.770  1.00  0.00           H
ATOM   3661  HB2 LYS A 813      63.900  42.980  73.370  1.00  0.00           H
ATOM   3662  CG  LYS A 813      65.950  43.540  73.000  1.00  0.00           C
ATOM   3663  HG1 LYS A 813      66.250  42.580  73.480  1.00  0.00           H
ATOM   3664  HG2 LYS A 813      66.060  44.370  73.750  1.00  0.00           H
ATOM   3665  CD  LYS A 813      66.980  44.000  71.850  1.00  0.00           C
ATOM   3666  HD1 LYS A 813      66.850  45.020  71.440  1.00  0.00           H
ATOM   3667  HD2 LYS A 813      66.810  43.330  70.980  1.00  0.00           H
ATOM   3668  CE  LYS A 813      68.470  44.160  72.180  1.00  0.00           C
ATOM   3669  HE1 LYS A 813      68.430  44.760  73.110  1.00  0.00           H
ATOM   3670  HE2 LYS A 813      69.130  44.580  71.390  1.00  0.00           H
ATOM   3671  NZ  LYS A 813      69.090  42.850  72.410  1.00  0.00           N
ATOM   3672  HZ1 LYS A 813      69.450  42.410  71.530  1.00  0.00           H
ATOM   3673  HZ2 LYS A 813      68.510  42.190  72.970  1.00  0.00           H
ATOM   3674  HZ3 LYS A 813      69.910  43.060  73.010  1.00  0.00           H
ATOM   3675  C   LYS A 813      62.330  44.470  71.720  1.00  0.00           C
ATOM   3676  O   LYS A 813      61.500  45.130  72.350  1.00  0.00           O
ATOM   3677  N   LEU A 814      62.040  43.520  70.790  1.00  0.00           N
ATOM   3678  HN  LEU A 814      62.810  43.210  70.240  1.00  0.00           H
ATOM   3679  CA  LEU A 814      60.650  43.240  70.490  1.00  0.00           C
ATOM   3680  HA  LEU A 814      60.110  44.160  70.390  1.00  0.00           H
ATOM   3681  CB  LEU A 814      60.620  42.470  69.160  1.00  0.00           C
ATOM   3682  HB1 LEU A 814      61.320  41.610  69.280  1.00  0.00           H
ATOM   3683  HB2 LEU A 814      61.040  43.120  68.360  1.00  0.00           H
ATOM   3684  CG  LEU A 814      59.270  41.950  68.640  1.00  0.00           C
ATOM   3685  HG  LEU A 814      58.980  41.220  69.420  1.00  0.00           H
ATOM   3686  CD1 LEU A 814      58.170  42.990  68.480  1.00  0.00           C
ATOM   3687 HD11 LEU A 814      58.080  43.530  69.460  1.00  0.00           H
ATOM   3688 HD12 LEU A 814      57.200  42.500  68.270  1.00  0.00           H
ATOM   3689 HD13 LEU A 814      58.350  43.800  67.750  1.00  0.00           H
ATOM   3690  CD2 LEU A 814      59.530  41.120  67.440  1.00  0.00           C
ATOM   3691 HD21 LEU A 814      58.580  40.670  67.110  1.00  0.00           H
ATOM   3692 HD22 LEU A 814      60.160  40.290  67.830  1.00  0.00           H
ATOM   3693 HD23 LEU A 814      60.120  41.710  66.710  1.00  0.00           H
ATOM   3694  C   LEU A 814      59.930  42.460  71.570  1.00  0.00           C
ATOM   3695  O   LEU A 814      60.390  41.590  72.200  1.00  0.00           O
ATOM   3696  N   HSD A 815      58.610  42.820  71.820  1.00  0.00           N
ATOM   3697  HN  HSD A 815      58.160  43.430  71.200  1.00  0.00           H
ATOM   3698  CA  HSD A 815      57.740  42.050  72.660  1.00  0.00           C
ATOM   3699  HA  HSD A 815      58.250  41.220  73.140  1.00  0.00           H
ATOM   3700  CB  HSD A 815      57.120  42.920  73.730  1.00  0.00           C
ATOM   3701  HB1 HSD A 815      56.860  43.840  73.160  1.00  0.00           H
ATOM   3702  HB2 HSD A 815      57.860  43.260  74.480  1.00  0.00           H
ATOM   3703  ND1 HSD A 815      55.860  41.780  75.570  1.00  0.00           N
ATOM   3704  HD1 HSD A 815      56.630  41.360  76.080  1.00  0.00           H
ATOM   3705  CG  HSD A 815      55.860  42.530  74.460  1.00  0.00           C
ATOM   3706  CE1 HSD A 815      54.570  41.780  76.060  1.00  0.00           C
ATOM   3707  HE1 HSD A 815      54.300  41.220  76.960  1.00  0.00           H
ATOM   3708  NE2 HSD A 815      53.780  42.430  75.300  1.00  0.00           N
ATOM   3709  CD2 HSD A 815      54.580  42.980  74.310  1.00  0.00           C
ATOM   3710  HD2 HSD A 815      54.030  43.380  73.470  1.00  0.00           H
ATOM   3711  C   HSD A 815      56.560  41.430  71.910  1.00  0.00           C
ATOM   3712  O   HSD A 815      55.760  42.160  71.300  1.00  0.00           O
ATOM   3713  N   VAL A 816      56.470  40.100  71.980  1.00  0.00           N
ATOM   3714  HN  VAL A 816      57.230  39.550  72.330  1.00  0.00           H
ATOM   3715  CA  VAL A 816      55.180  39.520  71.540  1.00  0.00           C
ATOM   3716  HA  VAL A 816      54.520  40.210  71.060  1.00  0.00           H
ATOM   3717  CB  VAL A 816      55.390  38.410  70.540  1.00  0.00           C
ATOM   3718  HB  VAL A 816      56.010  37.640  71.030  1.00  0.00           H
ATOM   3719  CG1 VAL A 816      54.000  37.910  70.140  1.00  0.00           C
ATOM   3720 HG11 VAL A 816      54.120  37.100  69.380  1.00  0.00           H
ATOM   3721 HG12 VAL A 816      53.340  38.690  69.700  1.00  0.00           H
ATOM   3722 HG13 VAL A 816      53.480  37.540  71.040  1.00  0.00           H
ATOM   3723  CG2 VAL A 816      56.240  38.940  69.290  1.00  0.00           C
ATOM   3724 HG21 VAL A 816      57.260  39.130  69.670  1.00  0.00           H
ATOM   3725 HG22 VAL A 816      55.950  39.960  68.970  1.00  0.00           H
ATOM   3726 HG23 VAL A 816      56.240  38.250  68.430  1.00  0.00           H
ATOM   3727  C   VAL A 816      54.500  39.080  72.820  1.00  0.00           C
ATOM   3728  O   VAL A 816      55.170  38.520  73.700  1.00  0.00           O
ATOM   3729  N   PRO A 817      53.180  39.290  72.990  1.00  0.00           N
ATOM   3730  CD  PRO A 817      52.400  40.280  72.310  1.00  0.00           C
ATOM   3731  HD1 PRO A 817      52.310  40.060  71.220  1.00  0.00           H
ATOM   3732  HD2 PRO A 817      52.690  41.320  72.590  1.00  0.00           H
ATOM   3733  CA  PRO A 817      52.520  38.870  74.250  1.00  0.00           C
ATOM   3734  HA  PRO A 817      53.000  39.490  74.990  1.00  0.00           H
ATOM   3735  CB  PRO A 817      51.010  39.110  74.050  1.00  0.00           C
ATOM   3736  HB1 PRO A 817      50.580  39.630  74.940  1.00  0.00           H
ATOM   3737  HB2 PRO A 817      50.450  38.150  73.940  1.00  0.00           H
ATOM   3738  CG  PRO A 817      50.970  40.030  72.770  1.00  0.00           C
ATOM   3739  HG1 PRO A 817      50.410  39.510  71.970  1.00  0.00           H
ATOM   3740  HG2 PRO A 817      50.410  40.940  73.090  1.00  0.00           H
ATOM   3741  C   PRO A 817      52.840  37.530  74.830  1.00  0.00           C
ATOM   3742  O   PRO A 817      52.770  36.480  74.110  1.00  0.00           O
ATOM   3743  N   GLU A 818      53.210  37.460  76.080  1.00  0.00           N
ATOM   3744  HN  GLU A 818      53.220  38.280  76.650  1.00  0.00           H
ATOM   3745  CA  GLU A 818      53.530  36.190  76.720  1.00  0.00           C
ATOM   3746  HA  GLU A 818      53.790  35.430  75.990  1.00  0.00           H
ATOM   3747  CB  GLU A 818      54.770  36.480  77.560  1.00  0.00           C
ATOM   3748  HB1 GLU A 818      54.920  35.640  78.280  1.00  0.00           H
ATOM   3749  HB2 GLU A 818      54.480  37.330  78.210  1.00  0.00           H
ATOM   3750  CG  GLU A 818      56.090  36.750  76.750  1.00  0.00           C
ATOM   3751  HG1 GLU A 818      55.830  37.610  76.090  1.00  0.00           H
ATOM   3752  HG2 GLU A 818      56.250  36.020  75.920  1.00  0.00           H
ATOM   3753  CD  GLU A 818      57.420  37.030  77.540  1.00  0.00           C
ATOM   3754  OE1 GLU A 818      57.850  38.200  77.670  1.00  0.00           O
ATOM   3755  OE2 GLU A 818      58.090  36.040  77.900  1.00  0.00           O
ATOM   3756  C   GLU A 818      52.370  35.810  77.640  1.00  0.00           C
ATOM   3757  O   GLU A 818      52.220  34.660  78.180  1.00  0.00           O
ATOM   3758  N   LYS A 819      51.350  36.710  77.680  1.00  0.00           N
ATOM   3759  HN  LYS A 819      51.450  37.550  77.150  1.00  0.00           H
ATOM   3760  CA  LYS A 819      50.100  36.590  78.320  1.00  0.00           C
ATOM   3761  HA  LYS A 819      50.010  35.590  78.700  1.00  0.00           H
ATOM   3762  CB  LYS A 819      49.860  37.530  79.500  1.00  0.00           C
ATOM   3763  HB1 LYS A 819      48.790  37.630  79.780  1.00  0.00           H
ATOM   3764  HB2 LYS A 819      50.260  38.520  79.170  1.00  0.00           H
ATOM   3765  CG  LYS A 819      50.590  37.080  80.760  1.00  0.00           C
ATOM   3766  HG1 LYS A 819      51.620  36.770  80.470  1.00  0.00           H
ATOM   3767  HG2 LYS A 819      50.180  36.090  81.020  1.00  0.00           H
ATOM   3768  CD  LYS A 819      50.610  38.090  81.880  1.00  0.00           C
ATOM   3769  HD1 LYS A 819      49.530  38.280  82.070  1.00  0.00           H
ATOM   3770  HD2 LYS A 819      51.010  39.070  81.540  1.00  0.00           H
ATOM   3771  CE  LYS A 819      51.200  37.500  83.160  1.00  0.00           C
ATOM   3772  HE1 LYS A 819      52.310  37.540  83.230  1.00  0.00           H
ATOM   3773  HE2 LYS A 819      50.820  36.450  83.120  1.00  0.00           H
ATOM   3774  NZ  LYS A 819      50.660  38.080  84.460  1.00  0.00           N
ATOM   3775  HZ1 LYS A 819      51.000  37.530  85.270  1.00  0.00           H
ATOM   3776  HZ2 LYS A 819      49.630  38.060  84.570  1.00  0.00           H
ATOM   3777  HZ3 LYS A 819      51.020  39.040  84.630  1.00  0.00           H
ATOM   3778  C   LYS A 819      49.050  36.700  77.260  1.00  0.00           C
ATOM   3779  O   LYS A 819      49.100  37.630  76.450  1.00  0.00           O
ATOM   3780  N   PHE A 820      48.180  35.710  77.180  1.00  0.00           N
ATOM   3781  HN  PHE A 820      48.120  35.050  77.920  1.00  0.00           H
ATOM   3782  CA  PHE A 820      47.270  35.510  76.060  1.00  0.00           C
ATOM   3783  HA  PHE A 820      47.490  36.190  75.240  1.00  0.00           H
ATOM   3784  CB  PHE A 820      47.280  34.040  75.500  1.00  0.00           C
ATOM   3785  HB1 PHE A 820      46.690  34.030  74.560  1.00  0.00           H
ATOM   3786  HB2 PHE A 820      46.840  33.220  76.110  1.00  0.00           H
ATOM   3787  CG  PHE A 820      48.770  33.650  75.200  1.00  0.00           C
ATOM   3788  CD1 PHE A 820      49.550  34.210  74.160  1.00  0.00           C
ATOM   3789  HD1 PHE A 820      49.090  34.940  73.510  1.00  0.00           H
ATOM   3790  CE1 PHE A 820      50.830  33.750  73.930  1.00  0.00           C
ATOM   3791  HE1 PHE A 820      51.320  34.260  73.120  1.00  0.00           H
ATOM   3792  CZ  PHE A 820      51.370  32.790  74.790  1.00  0.00           C
ATOM   3793  HZ  PHE A 820      52.380  32.500  74.540  1.00  0.00           H
ATOM   3794  CD2 PHE A 820      49.320  32.660  75.980  1.00  0.00           C
ATOM   3795  HD2 PHE A 820      48.680  32.100  76.650  1.00  0.00           H
ATOM   3796  CE2 PHE A 820      50.670  32.250  75.870  1.00  0.00           C
ATOM   3797  HE2 PHE A 820      51.110  31.410  76.400  1.00  0.00           H
ATOM   3798  C   PHE A 820      45.870  35.840  76.420  1.00  0.00           C
ATOM   3799  O   PHE A 820      44.990  35.730  75.580  1.00  0.00           O
ATOM   3800  N   GLU A 821      45.670  36.350  77.610  1.00  0.00           N
ATOM   3801  HN  GLU A 821      46.490  36.440  78.170  1.00  0.00           H
ATOM   3802  CA  GLU A 821      44.440  36.890  78.220  1.00  0.00           C
ATOM   3803  HA  GLU A 821      43.710  36.120  78.440  1.00  0.00           H
ATOM   3804  CB  GLU A 821      44.820  37.290  79.680  1.00  0.00           C
ATOM   3805  HB1 GLU A 821      43.970  37.740  80.240  1.00  0.00           H
ATOM   3806  HB2 GLU A 821      45.650  38.010  79.660  1.00  0.00           H
ATOM   3807  CG  GLU A 821      45.190  36.030  80.520  1.00  0.00           C
ATOM   3808  HG1 GLU A 821      45.810  35.300  79.960  1.00  0.00           H
ATOM   3809  HG2 GLU A 821      44.220  35.550  80.770  1.00  0.00           H
ATOM   3810  CD  GLU A 821      45.910  36.520  81.740  1.00  0.00           C
ATOM   3811  OE1 GLU A 821      45.600  37.590  82.320  1.00  0.00           O
ATOM   3812  OE2 GLU A 821      46.940  35.930  82.160  1.00  0.00           O
ATOM   3813  C   GLU A 821      43.800  38.060  77.550  1.00  0.00           C
ATOM   3814  O   GLU A 821      44.610  39.050  77.610  1.00  0.00           O
ATOM   3815  N   PRO A 822      42.590  38.150  77.030  1.00  0.00           N
ATOM   3816  CD  PRO A 822      41.880  36.930  76.550  1.00  0.00           C
ATOM   3817  HD1 PRO A 822      41.160  36.520  77.290  1.00  0.00           H
ATOM   3818  HD2 PRO A 822      42.630  36.160  76.250  1.00  0.00           H
ATOM   3819  CA  PRO A 822      41.900  39.370  76.560  1.00  0.00           C
ATOM   3820  HA  PRO A 822      42.610  39.920  75.970  1.00  0.00           H
ATOM   3821  CB  PRO A 822      40.620  38.830  75.910  1.00  0.00           C
ATOM   3822  HB1 PRO A 822      40.090  39.440  75.160  1.00  0.00           H
ATOM   3823  HB2 PRO A 822      39.900  38.550  76.710  1.00  0.00           H
ATOM   3824  CG  PRO A 822      41.080  37.430  75.350  1.00  0.00           C
ATOM   3825  HG1 PRO A 822      40.100  36.970  75.100  1.00  0.00           H
ATOM   3826  HG2 PRO A 822      41.760  37.540  74.470  1.00  0.00           H
ATOM   3827  C   PRO A 822      41.680  40.320  77.710  1.00  0.00           C
ATOM   3828  O   PRO A 822      41.760  39.960  78.890  1.00  0.00           O
ATOM   3829  N   THR A 823      41.180  41.560  77.400  1.00  0.00           N
ATOM   3830  HN  THR A 823      41.210  41.840  76.440  1.00  0.00           H
ATOM   3831  CA  THR A 823      40.580  42.540  78.370  1.00  0.00           C
ATOM   3832  HA  THR A 823      41.180  42.490  79.260  1.00  0.00           H
ATOM   3833  CB  THR A 823      40.490  43.940  77.880  1.00  0.00           C
ATOM   3834  HB  THR A 823      39.730  44.540  78.430  1.00  0.00           H
ATOM   3835  OG1 THR A 823      39.940  44.010  76.510  1.00  0.00           O
ATOM   3836  HG1 THR A 823      40.500  43.400  76.040  1.00  0.00           H
ATOM   3837  CG2 THR A 823      41.930  44.540  77.820  1.00  0.00           C
ATOM   3838 HG21 THR A 823      42.540  43.910  77.130  1.00  0.00           H
ATOM   3839 HG22 THR A 823      42.360  44.590  78.850  1.00  0.00           H
ATOM   3840 HG23 THR A 823      41.850  45.590  77.470  1.00  0.00           H
ATOM   3841  C   THR A 823      39.210  42.080  79.000  1.00  0.00           C
ATOM   3842  O   THR A 823      38.800  42.500  80.050  1.00  0.00           O
ATOM   3843  N   HSD A 824      38.450  41.270  78.270  1.00  0.00           N
ATOM   3844  HN  HSD A 824      38.840  40.980  77.400  1.00  0.00           H
ATOM   3845  CA  HSD A 824      37.160  40.730  78.690  1.00  0.00           C
ATOM   3846  HA  HSD A 824      36.770  41.100  79.630  1.00  0.00           H
ATOM   3847  CB  HSD A 824      36.100  41.070  77.610  1.00  0.00           C
ATOM   3848  HB1 HSD A 824      35.180  40.530  77.920  1.00  0.00           H
ATOM   3849  HB2 HSD A 824      36.370  40.620  76.620  1.00  0.00           H
ATOM   3850  ND1 HSD A 824      34.620  42.920  78.090  1.00  0.00           N
ATOM   3851  HD1 HSD A 824      34.290  42.500  78.930  1.00  0.00           H
ATOM   3852  CG  HSD A 824      35.640  42.410  77.390  1.00  0.00           C
ATOM   3853  CE1 HSD A 824      34.210  44.060  77.470  1.00  0.00           C
ATOM   3854  HE1 HSD A 824      33.300  44.610  77.720  1.00  0.00           H
ATOM   3855  NE2 HSD A 824      34.910  44.240  76.320  1.00  0.00           N
ATOM   3856  CD2 HSD A 824      35.830  43.210  76.290  1.00  0.00           C
ATOM   3857  HD2 HSD A 824      36.650  43.230  75.590  1.00  0.00           H
ATOM   3858  C   HSD A 824      37.200  39.170  78.880  1.00  0.00           C
ATOM   3859  O   HSD A 824      37.040  38.390  77.990  1.00  0.00           O
ATOM   3860  N   PRO A 825      37.390  38.690  80.190  1.00  0.00           N
ATOM   3861  CD  PRO A 825      37.780  39.550  81.320  1.00  0.00           C
ATOM   3862  HD1 PRO A 825      37.040  40.380  81.390  1.00  0.00           H
ATOM   3863  HD2 PRO A 825      38.770  40.020  81.120  1.00  0.00           H
ATOM   3864  CA  PRO A 825      37.050  37.380  80.630  1.00  0.00           C
ATOM   3865  HA  PRO A 825      37.860  36.800  80.180  1.00  0.00           H
ATOM   3866  CB  PRO A 825      37.160  37.430  82.190  1.00  0.00           C
ATOM   3867  HB1 PRO A 825      37.600  36.500  82.620  1.00  0.00           H
ATOM   3868  HB2 PRO A 825      36.130  37.520  82.580  1.00  0.00           H
ATOM   3869  CG  PRO A 825      37.890  38.740  82.590  1.00  0.00           C
ATOM   3870  HG1 PRO A 825      37.370  39.280  83.400  1.00  0.00           H
ATOM   3871  HG2 PRO A 825      38.960  38.520  82.790  1.00  0.00           H
ATOM   3872  C   PRO A 825      35.770  36.740  80.120  1.00  0.00           C
ATOM   3873  O   PRO A 825      34.780  37.450  80.060  1.00  0.00           O
ATOM   3874  N   GLU A 826      35.770  35.410  79.820  1.00  0.00           N
ATOM   3875  HN  GLU A 826      36.600  34.890  79.940  1.00  0.00           H
ATOM   3876  CA  GLU A 826      34.530  34.680  79.560  1.00  0.00           C
ATOM   3877  HA  GLU A 826      34.940  33.740  79.180  1.00  0.00           H
ATOM   3878  CB  GLU A 826      33.860  34.410  80.870  1.00  0.00           C
ATOM   3879  HB1 GLU A 826      32.930  33.820  80.680  1.00  0.00           H
ATOM   3880  HB2 GLU A 826      33.580  35.360  81.370  1.00  0.00           H
ATOM   3881  CG  GLU A 826      34.650  33.550  81.860  1.00  0.00           C
ATOM   3882  HG1 GLU A 826      35.670  33.940  82.050  1.00  0.00           H
ATOM   3883  HG2 GLU A 826      34.840  32.590  81.350  1.00  0.00           H
ATOM   3884  CD  GLU A 826      33.980  33.250  83.240  1.00  0.00           C
ATOM   3885  OE1 GLU A 826      33.960  34.180  84.080  1.00  0.00           O
ATOM   3886  OE2 GLU A 826      33.470  32.180  83.470  1.00  0.00           O
ATOM   3887  C   GLU A 826      33.700  35.190  78.430  1.00  0.00           C
ATOM   3888  O   GLU A 826      32.750  35.970  78.680  1.00  0.00           O
ATOM   3889  N   ARG A 827      34.020  34.810  77.160  1.00  0.00           N
ATOM   3890  HN  ARG A 827      34.880  34.310  77.030  1.00  0.00           H
ATOM   3891  CA  ARG A 827      33.460  35.240  75.890  1.00  0.00           C
ATOM   3892  HA  ARG A 827      33.800  34.480  75.210  1.00  0.00           H
ATOM   3893  CB  ARG A 827      31.930  35.180  75.940  1.00  0.00           C
ATOM   3894  HB1 ARG A 827      31.510  35.560  74.970  1.00  0.00           H
ATOM   3895  HB2 ARG A 827      31.470  35.900  76.640  1.00  0.00           H
ATOM   3896  CG  ARG A 827      31.300  33.790  75.920  1.00  0.00           C
ATOM   3897  HG1 ARG A 827      31.780  33.130  76.680  1.00  0.00           H
ATOM   3898  HG2 ARG A 827      31.470  33.350  74.920  1.00  0.00           H
ATOM   3899  CD  ARG A 827      29.830  33.990  76.130  1.00  0.00           C
ATOM   3900  HD1 ARG A 827      29.370  34.360  75.180  1.00  0.00           H
ATOM   3901  HD2 ARG A 827      29.610  34.790  76.870  1.00  0.00           H
ATOM   3902  NE  ARG A 827      29.170  32.680  76.530  1.00  0.00           N
ATOM   3903  HE  ARG A 827      29.670  31.830  76.360  1.00  0.00           H
ATOM   3904  CZ  ARG A 827      27.920  32.550  76.840  1.00  0.00           C
ATOM   3905  NH1 ARG A 827      27.190  33.550  77.320  1.00  0.00           N
ATOM   3906 HH11 ARG A 827      27.590  34.470  77.340  1.00  0.00           H
ATOM   3907 HH12 ARG A 827      26.200  33.390  77.300  1.00  0.00           H
ATOM   3908  NH2 ARG A 827      27.280  31.430  76.670  1.00  0.00           N
ATOM   3909 HH21 ARG A 827      27.800  30.600  76.460  1.00  0.00           H
ATOM   3910 HH22 ARG A 827      26.380  31.390  77.110  1.00  0.00           H
ATOM   3911  C   ARG A 827      34.110  36.430  75.310  1.00  0.00           C
ATOM   3912  O   ARG A 827      33.450  37.290  74.670  1.00  0.00           O
ATOM   3913  N   GLY A 828      35.450  36.580  75.490  1.00  0.00           N
ATOM   3914  HN  GLY A 828      36.150  35.950  75.820  1.00  0.00           H
ATOM   3915  CA  GLY A 828      36.080  37.850  75.240  1.00  0.00           C
ATOM   3916  HA1 GLY A 828      37.090  37.720  75.610  1.00  0.00           H
ATOM   3917  HA2 GLY A 828      35.540  38.690  75.660  1.00  0.00           H
ATOM   3918  C   GLY A 828      36.240  38.110  73.850  1.00  0.00           C
ATOM   3919  O   GLY A 828      36.420  39.320  73.530  1.00  0.00           O
ATOM   3920  N   TRP A 829      36.170  37.100  72.930  1.00  0.00           N
ATOM   3921  HN  TRP A 829      35.890  36.180  73.180  1.00  0.00           H
ATOM   3922  CA  TRP A 829      36.210  37.350  71.480  1.00  0.00           C
ATOM   3923  HA  TRP A 829      36.910  38.140  71.250  1.00  0.00           H
ATOM   3924  CB  TRP A 829      36.820  36.130  70.780  1.00  0.00           C
ATOM   3925  HB1 TRP A 829      36.830  36.370  69.700  1.00  0.00           H
ATOM   3926  HB2 TRP A 829      36.180  35.220  70.790  1.00  0.00           H
ATOM   3927  CG  TRP A 829      38.280  35.680  71.120  1.00  0.00           C
ATOM   3928  CD1 TRP A 829      39.130  36.150  72.120  1.00  0.00           C
ATOM   3929  HD1 TRP A 829      38.820  37.000  72.710  1.00  0.00           H
ATOM   3930  NE1 TRP A 829      40.310  35.450  72.130  1.00  0.00           N
ATOM   3931  HE1 TRP A 829      41.160  35.730  72.520  1.00  0.00           H
ATOM   3932  CE2 TRP A 829      40.190  34.470  71.150  1.00  0.00           C
ATOM   3933  CD2 TRP A 829      38.940  34.580  70.520  1.00  0.00           C
ATOM   3934  CE3 TRP A 829      38.460  33.580  69.590  1.00  0.00           C
ATOM   3935  HE3 TRP A 829      37.480  33.670  69.140  1.00  0.00           H
ATOM   3936  CZ3 TRP A 829      39.420  32.600  69.190  1.00  0.00           C
ATOM   3937  HZ3 TRP A 829      39.260  31.940  68.350  1.00  0.00           H
ATOM   3938  CZ2 TRP A 829      41.050  33.420  70.830  1.00  0.00           C
ATOM   3939  HZ2 TRP A 829      42.040  33.480  71.240  1.00  0.00           H
ATOM   3940  CH2 TRP A 829      40.620  32.500  69.850  1.00  0.00           C
ATOM   3941  HH2 TRP A 829      41.360  31.750  69.620  1.00  0.00           H
ATOM   3942  C   TRP A 829      34.900  37.670  70.790  1.00  0.00           C
ATOM   3943  O   TRP A 829      34.720  37.380  69.620  1.00  0.00           O
ATOM   3944  N   ILE A 830      33.850  38.010  71.570  1.00  0.00           N
ATOM   3945  HN  ILE A 830      33.940  37.980  72.560  1.00  0.00           H
ATOM   3946  CA  ILE A 830      32.520  38.280  71.040  1.00  0.00           C
ATOM   3947  HA  ILE A 830      32.610  38.550  70.000  1.00  0.00           H
ATOM   3948  CB  ILE A 830      31.620  37.050  70.930  1.00  0.00           C
ATOM   3949  HB  ILE A 830      32.090  36.240  70.330  1.00  0.00           H
ATOM   3950  CG2 ILE A 830      31.250  36.470  72.310  1.00  0.00           C
ATOM   3951 HG21 ILE A 830      32.180  36.160  72.810  1.00  0.00           H
ATOM   3952 HG22 ILE A 830      30.650  35.550  72.190  1.00  0.00           H
ATOM   3953 HG23 ILE A 830      30.910  37.290  72.970  1.00  0.00           H
ATOM   3954  CG1 ILE A 830      30.320  37.350  70.140  1.00  0.00           C
ATOM   3955 HG11 ILE A 830      30.490  37.960  69.220  1.00  0.00           H
ATOM   3956 HG12 ILE A 830      29.520  37.930  70.670  1.00  0.00           H
ATOM   3957  CD  ILE A 830      29.700  36.000  69.730  1.00  0.00           C
ATOM   3958  HD1 ILE A 830      28.930  36.140  68.940  1.00  0.00           H
ATOM   3959  HD2 ILE A 830      29.280  35.450  70.590  1.00  0.00           H
ATOM   3960  HD3 ILE A 830      30.500  35.330  69.350  1.00  0.00           H
ATOM   3961  C   ILE A 830      31.880  39.400  71.850  1.00  0.00           C
ATOM   3962  O   ILE A 830      32.270  39.540  73.000  1.00  0.00           O
ATOM   3963  N   ILE A 831      31.130  40.360  71.220  1.00  0.00           N
ATOM   3964  HN  ILE A 831      30.960  40.350  70.240  1.00  0.00           H
ATOM   3965  CA  ILE A 831      30.820  41.620  71.840  1.00  0.00           C
ATOM   3966  HA  ILE A 831      31.640  41.850  72.510  1.00  0.00           H
ATOM   3967  CB  ILE A 831      30.720  42.650  70.720  1.00  0.00           C
ATOM   3968  HB  ILE A 831      31.530  42.520  69.980  1.00  0.00           H
ATOM   3969  CG2 ILE A 831      29.340  42.580  69.990  1.00  0.00           C
ATOM   3970 HG21 ILE A 831      29.020  41.640  69.480  1.00  0.00           H
ATOM   3971 HG22 ILE A 831      29.310  43.410  69.260  1.00  0.00           H
ATOM   3972 HG23 ILE A 831      28.410  42.780  70.590  1.00  0.00           H
ATOM   3973  CG1 ILE A 831      30.960  44.000  71.390  1.00  0.00           C
ATOM   3974 HG11 ILE A 831      30.260  44.160  72.240  1.00  0.00           H
ATOM   3975 HG12 ILE A 831      30.700  44.690  70.560  1.00  0.00           H
ATOM   3976  CD  ILE A 831      32.310  44.330  71.970  1.00  0.00           C
ATOM   3977  HD1 ILE A 831      33.110  44.330  71.210  1.00  0.00           H
ATOM   3978  HD2 ILE A 831      32.680  43.520  72.630  1.00  0.00           H
ATOM   3979  HD3 ILE A 831      32.320  45.250  72.600  1.00  0.00           H
ATOM   3980  C   ILE A 831      29.590  41.510  72.670  1.00  0.00           C
ATOM   3981  O   ILE A 831      28.700  40.630  72.560  1.00  0.00           O
ATOM   3982  N   SER A 832      29.530  42.380  73.690  1.00  0.00           N
ATOM   3983  HN  SER A 832      30.250  43.070  73.780  1.00  0.00           H
ATOM   3984  CA  SER A 832      28.510  42.500  74.710  1.00  0.00           C
ATOM   3985  HA  SER A 832      28.520  41.710  75.460  1.00  0.00           H
ATOM   3986  CB  SER A 832      28.780  43.700  75.640  1.00  0.00           C
ATOM   3987  HB1 SER A 832      27.870  43.940  76.220  1.00  0.00           H
ATOM   3988  HB2 SER A 832      29.080  44.480  74.900  1.00  0.00           H
ATOM   3989  OG  SER A 832      29.860  43.510  76.570  1.00  0.00           O
ATOM   3990  HG1 SER A 832      30.650  43.420  76.030  1.00  0.00           H
ATOM   3991  C   SER A 832      27.040  42.720  74.120  1.00  0.00           C
ATOM   3992  O   SER A 832      26.860  43.480  73.170  1.00  0.00           O
ATOM   3993  N   PRO A 833      26.000  42.180  74.690  1.00  0.00           N
ATOM   3994  CD  PRO A 833      25.980  41.050  75.610  1.00  0.00           C
ATOM   3995  HD1 PRO A 833      26.630  41.170  76.500  1.00  0.00           H
ATOM   3996  HD2 PRO A 833      26.270  40.130  75.060  1.00  0.00           H
ATOM   3997  CA  PRO A 833      24.640  42.740  74.540  1.00  0.00           C
ATOM   3998  HA  PRO A 833      24.260  42.410  73.580  1.00  0.00           H
ATOM   3999  CB  PRO A 833      23.880  42.130  75.720  1.00  0.00           C
ATOM   4000  HB1 PRO A 833      22.780  42.050  75.560  1.00  0.00           H
ATOM   4001  HB2 PRO A 833      24.110  42.730  76.620  1.00  0.00           H
ATOM   4002  CG  PRO A 833      24.530  40.790  75.910  1.00  0.00           C
ATOM   4003  HG1 PRO A 833      24.530  40.350  76.930  1.00  0.00           H
ATOM   4004  HG2 PRO A 833      23.960  40.140  75.210  1.00  0.00           H
ATOM   4005  C   PRO A 833      24.420  44.230  74.410  1.00  0.00           C
ATOM   4006  O   PRO A 833      25.200  44.930  75.040  1.00  0.00           O
ATOM   4007  N   LEU A 834      23.410  44.800  73.730  1.00  0.00           N
ATOM   4008  HN  LEU A 834      22.740  44.140  73.420  1.00  0.00           H
ATOM   4009  CA  LEU A 834      23.300  46.270  73.560  1.00  0.00           C
ATOM   4010  HA  LEU A 834      24.280  46.710  73.540  1.00  0.00           H
ATOM   4011  CB  LEU A 834      22.620  46.710  72.250  1.00  0.00           C
ATOM   4012  HB1 LEU A 834      22.470  47.810  72.160  1.00  0.00           H
ATOM   4013  HB2 LEU A 834      21.590  46.310  72.340  1.00  0.00           H
ATOM   4014  CG  LEU A 834      23.270  46.210  70.930  1.00  0.00           C
ATOM   4015  HG  LEU A 834      23.620  45.200  71.230  1.00  0.00           H
ATOM   4016  CD1 LEU A 834      22.300  46.180  69.770  1.00  0.00           C
ATOM   4017 HD11 LEU A 834      22.640  45.620  68.880  1.00  0.00           H
ATOM   4018 HD12 LEU A 834      21.950  47.190  69.480  1.00  0.00           H
ATOM   4019 HD13 LEU A 834      21.320  45.720  70.050  1.00  0.00           H
ATOM   4020  CD2 LEU A 834      24.590  46.880  70.510  1.00  0.00           C
ATOM   4021 HD21 LEU A 834      25.420  46.560  71.200  1.00  0.00           H
ATOM   4022 HD22 LEU A 834      24.430  47.980  70.570  1.00  0.00           H
ATOM   4023 HD23 LEU A 834      24.880  46.430  69.540  1.00  0.00           H
ATOM   4024  C   LEU A 834      22.710  46.910  74.850  1.00  0.00           C
ATOM   4025  O   LEU A 834      21.980  46.350  75.650  1.00  0.00           O
ATOM   4026  N   GLY A 835      23.050  48.200  75.000  1.00  0.00           N
ATOM   4027  HN  GLY A 835      23.580  48.650  74.280  1.00  0.00           H
ATOM   4028  CA  GLY A 835      22.580  48.970  76.110  1.00  0.00           C
ATOM   4029  HA1 GLY A 835      23.100  49.910  75.970  1.00  0.00           H
ATOM   4030  HA2 GLY A 835      22.880  48.420  76.990  1.00  0.00           H
ATOM   4031  C   GLY A 835      21.090  49.280  76.210  1.00  0.00           C
ATOM   4032  O   GLY A 835      20.190  48.790  75.540  1.00  0.00           O
ATOM   4033  N   ASP A 836      20.790  50.160  77.140  1.00  0.00           N
ATOM   4034  HN  ASP A 836      21.490  50.540  77.750  1.00  0.00           H
ATOM   4035  CA  ASP A 836      19.420  50.750  77.240  1.00  0.00           C
ATOM   4036  HA  ASP A 836      18.690  49.950  77.190  1.00  0.00           H
ATOM   4037  CB  ASP A 836      19.270  51.430  78.640  1.00  0.00           C
ATOM   4038  HB1 ASP A 836      18.380  52.060  78.870  1.00  0.00           H
ATOM   4039  HB2 ASP A 836      20.210  51.990  78.880  1.00  0.00           H
ATOM   4040  CG  ASP A 836      19.140  50.410  79.760  1.00  0.00           C
ATOM   4041  OD1 ASP A 836      19.240  49.170  79.460  1.00  0.00           O
ATOM   4042  OD2 ASP A 836      19.040  50.830  80.910  1.00  0.00           O
ATOM   4043  C   ASP A 836      19.190  51.750  76.070  1.00  0.00           C
ATOM   4044  O   ASP A 836      20.110  52.360  75.550  1.00  0.00           O
ATOM   4045  N   ASN A 837      17.940  51.640  75.620  1.00  0.00           N
ATOM   4046  HN  ASN A 837      17.310  51.070  76.140  1.00  0.00           H
ATOM   4047  CA  ASN A 837      17.330  52.280  74.430  1.00  0.00           C
ATOM   4048  HA  ASN A 837      16.290  51.970  74.460  1.00  0.00           H
ATOM   4049  CB  ASN A 837      17.460  53.980  74.500  1.00  0.00           C
ATOM   4050  HB1 ASN A 837      16.830  54.390  73.680  1.00  0.00           H
ATOM   4051  HB2 ASN A 837      18.530  54.220  74.420  1.00  0.00           H
ATOM   4052  CG  ASN A 837      17.170  54.660  75.820  1.00  0.00           C
ATOM   4053  OD1 ASN A 837      17.870  55.580  76.270  1.00  0.00           O
ATOM   4054  ND2 ASN A 837      16.180  54.170  76.580  1.00  0.00           N
ATOM   4055 HD21 ASN A 837      15.540  53.550  76.110  1.00  0.00           H
ATOM   4056 HD22 ASN A 837      15.960  54.670  77.410  1.00  0.00           H
ATOM   4057  C   ASN A 837      17.910  51.850  73.020  1.00  0.00           C
ATOM   4058  O   ASN A 837      18.560  52.650  72.410  1.00  0.00           O
ATOM   4059  N   PRO A 838      17.760  50.600  72.510  1.00  0.00           N
ATOM   4060  CD  PRO A 838      17.390  49.380  73.140  1.00  0.00           C
ATOM   4061  HD1 PRO A 838      16.400  49.540  73.620  1.00  0.00           H
ATOM   4062  HD2 PRO A 838      18.190  49.110  73.870  1.00  0.00           H
ATOM   4063  CA  PRO A 838      18.590  50.270  71.380  1.00  0.00           C
ATOM   4064  HA  PRO A 838      19.600  50.540  71.650  1.00  0.00           H
ATOM   4065  CB  PRO A 838      18.630  48.730  71.260  1.00  0.00           C
ATOM   4066  HB1 PRO A 838      19.570  48.310  71.670  1.00  0.00           H
ATOM   4067  HB2 PRO A 838      18.700  48.420  70.200  1.00  0.00           H
ATOM   4068  CG  PRO A 838      17.380  48.350  71.960  1.00  0.00           C
ATOM   4069  HG1 PRO A 838      16.430  48.570  71.430  1.00  0.00           H
ATOM   4070  HG2 PRO A 838      17.340  47.280  72.290  1.00  0.00           H
ATOM   4071  C   PRO A 838      18.250  50.980  70.040  1.00  0.00           C
ATOM   4072  O   PRO A 838      19.240  51.310  69.410  1.00  0.00           O
ATOM   4073  N   TRP A 839      16.990  51.030  69.550  1.00  0.00           N
ATOM   4074  HN  TRP A 839      16.140  50.740  69.990  1.00  0.00           H
ATOM   4075  CA  TRP A 839      16.620  51.570  68.240  1.00  0.00           C
ATOM   4076  HA  TRP A 839      17.130  51.150  67.390  1.00  0.00           H
ATOM   4077  CB  TRP A 839      15.170  51.080  68.050  1.00  0.00           C
ATOM   4078  HB1 TRP A 839      14.770  51.200  67.030  1.00  0.00           H
ATOM   4079  HB2 TRP A 839      14.550  51.750  68.690  1.00  0.00           H
ATOM   4080  CG  TRP A 839      14.980  49.670  68.490  1.00  0.00           C
ATOM   4081  CD1 TRP A 839      14.480  49.070  69.640  1.00  0.00           C
ATOM   4082  HD1 TRP A 839      13.990  49.740  70.340  1.00  0.00           H
ATOM   4083  NE1 TRP A 839      14.470  47.710  69.490  1.00  0.00           N
ATOM   4084  HE1 TRP A 839      14.130  47.020  70.080  1.00  0.00           H
ATOM   4085  CE2 TRP A 839      14.940  47.380  68.240  1.00  0.00           C
ATOM   4086  CD2 TRP A 839      15.350  48.580  67.630  1.00  0.00           C
ATOM   4087  CE3 TRP A 839      15.980  48.520  66.350  1.00  0.00           C
ATOM   4088  HE3 TRP A 839      16.320  49.390  65.810  1.00  0.00           H
ATOM   4089  CZ3 TRP A 839      16.090  47.270  65.770  1.00  0.00           C
ATOM   4090  HZ3 TRP A 839      16.600  47.200  64.820  1.00  0.00           H
ATOM   4091  CZ2 TRP A 839      14.940  46.140  67.500  1.00  0.00           C
ATOM   4092  HZ2 TRP A 839      14.580  45.300  68.060  1.00  0.00           H
ATOM   4093  CH2 TRP A 839      15.610  46.110  66.300  1.00  0.00           C
ATOM   4094  HH2 TRP A 839      15.810  45.160  65.830  1.00  0.00           H
ATOM   4095  C   TRP A 839      16.880  53.060  68.180  1.00  0.00           C
ATOM   4096  O   TRP A 839      17.290  53.660  67.180  1.00  0.00           O
ATOM   4097  N   TRP A 840      16.630  53.750  69.270  1.00  0.00           N
ATOM   4098  HN  TRP A 840      16.240  53.210  70.010  1.00  0.00           H
ATOM   4099  CA  TRP A 840      16.990  55.110  69.480  1.00  0.00           C
ATOM   4100  HA  TRP A 840      16.570  55.760  68.730  1.00  0.00           H
ATOM   4101  CB  TRP A 840      16.420  55.680  70.850  1.00  0.00           C
ATOM   4102  HB1 TRP A 840      16.710  54.990  71.670  1.00  0.00           H
ATOM   4103  HB2 TRP A 840      15.310  55.590  70.790  1.00  0.00           H
ATOM   4104  CG  TRP A 840      16.770  57.050  71.260  1.00  0.00           C
ATOM   4105  CD1 TRP A 840      17.660  57.500  72.220  1.00  0.00           C
ATOM   4106  HD1 TRP A 840      18.220  56.900  72.920  1.00  0.00           H
ATOM   4107  NE1 TRP A 840      17.760  58.820  72.270  1.00  0.00           N
ATOM   4108  HE1 TRP A 840      18.220  59.400  72.910  1.00  0.00           H
ATOM   4109  CE2 TRP A 840      16.920  59.360  71.310  1.00  0.00           C
ATOM   4110  CD2 TRP A 840      16.230  58.260  70.720  1.00  0.00           C
ATOM   4111  CE3 TRP A 840      15.410  58.600  69.620  1.00  0.00           C
ATOM   4112  HE3 TRP A 840      14.830  57.890  69.050  1.00  0.00           H
ATOM   4113  CZ3 TRP A 840      15.270  59.910  69.170  1.00  0.00           C
ATOM   4114  HZ3 TRP A 840      14.720  60.160  68.270  1.00  0.00           H
ATOM   4115  CZ2 TRP A 840      16.750  60.650  71.010  1.00  0.00           C
ATOM   4116  HZ2 TRP A 840      17.100  61.410  71.700  1.00  0.00           H
ATOM   4117  CH2 TRP A 840      15.850  60.910  69.950  1.00  0.00           C
ATOM   4118  HH2 TRP A 840      15.570  61.930  69.710  1.00  0.00           H
ATOM   4119  C   TRP A 840      18.520  55.360  69.400  1.00  0.00           C
ATOM   4120  O   TRP A 840      19.060  56.230  68.710  1.00  0.00           O
ATOM   4121  N   THR A 841      19.240  54.460  70.020  1.00  0.00           N
ATOM   4122  HN  THR A 841      18.870  53.640  70.470  1.00  0.00           H
ATOM   4123  CA  THR A 841      20.680  54.380  69.980  1.00  0.00           C
ATOM   4124  HA  THR A 841      21.070  55.370  70.190  1.00  0.00           H
ATOM   4125  CB  THR A 841      21.310  53.490  70.990  1.00  0.00           C
ATOM   4126  HB  THR A 841      20.990  52.450  70.810  1.00  0.00           H
ATOM   4127  OG1 THR A 841      21.030  54.100  72.300  1.00  0.00           O
ATOM   4128  HG1 THR A 841      20.080  53.900  72.390  1.00  0.00           H
ATOM   4129  CG2 THR A 841      22.810  53.520  70.890  1.00  0.00           C
ATOM   4130 HG21 THR A 841      23.220  52.830  71.660  1.00  0.00           H
ATOM   4131 HG22 THR A 841      23.200  54.560  70.980  1.00  0.00           H
ATOM   4132 HG23 THR A 841      23.230  53.180  69.920  1.00  0.00           H
ATOM   4133  C   THR A 841      21.110  54.060  68.560  1.00  0.00           C
ATOM   4134  O   THR A 841      21.890  54.760  67.990  1.00  0.00           O
ATOM   4135  N   LEU A 842      20.490  53.110  67.780  1.00  0.00           N
ATOM   4136  HN  LEU A 842      19.910  52.460  68.280  1.00  0.00           H
ATOM   4137  CA  LEU A 842      20.580  52.970  66.350  1.00  0.00           C
ATOM   4138  HA  LEU A 842      21.610  52.750  66.120  1.00  0.00           H
ATOM   4139  CB  LEU A 842      19.840  51.650  65.900  1.00  0.00           C
ATOM   4140  HB1 LEU A 842      19.860  51.530  64.800  1.00  0.00           H
ATOM   4141  HB2 LEU A 842      18.770  51.770  66.170  1.00  0.00           H
ATOM   4142  CG  LEU A 842      20.330  50.320  66.440  1.00  0.00           C
ATOM   4143  HG  LEU A 842      20.490  50.360  67.550  1.00  0.00           H
ATOM   4144  CD1 LEU A 842      19.300  49.170  66.330  1.00  0.00           C
ATOM   4145 HD11 LEU A 842      18.520  49.250  67.130  1.00  0.00           H
ATOM   4146 HD12 LEU A 842      19.860  48.210  66.430  1.00  0.00           H
ATOM   4147 HD13 LEU A 842      18.770  49.150  65.350  1.00  0.00           H
ATOM   4148  CD2 LEU A 842      21.600  49.960  65.660  1.00  0.00           C
ATOM   4149 HD21 LEU A 842      22.330  50.780  65.740  1.00  0.00           H
ATOM   4150 HD22 LEU A 842      21.280  49.800  64.610  1.00  0.00           H
ATOM   4151 HD23 LEU A 842      22.040  49.050  66.150  1.00  0.00           H
ATOM   4152  C   LEU A 842      20.380  54.210  65.500  1.00  0.00           C
ATOM   4153  O   LEU A 842      21.300  54.570  64.860  1.00  0.00           O
ATOM   4154  N   LEU A 843      19.280  55.040  65.730  1.00  0.00           N
ATOM   4155  HN  LEU A 843      18.550  54.820  66.380  1.00  0.00           H
ATOM   4156  CA  LEU A 843      19.110  56.390  65.230  1.00  0.00           C
ATOM   4157  HA  LEU A 843      19.210  56.210  64.160  1.00  0.00           H
ATOM   4158  CB  LEU A 843      17.730  57.030  65.500  1.00  0.00           C
ATOM   4159  HB1 LEU A 843      17.570  56.910  66.590  1.00  0.00           H
ATOM   4160  HB2 LEU A 843      16.980  56.360  65.040  1.00  0.00           H
ATOM   4161  CG  LEU A 843      17.490  58.380  64.850  1.00  0.00           C
ATOM   4162  HG  LEU A 843      18.280  59.080  65.230  1.00  0.00           H
ATOM   4163  CD1 LEU A 843      17.780  58.390  63.320  1.00  0.00           C
ATOM   4164 HD11 LEU A 843      16.970  57.820  62.820  1.00  0.00           H
ATOM   4165 HD12 LEU A 843      18.820  58.220  62.960  1.00  0.00           H
ATOM   4166 HD13 LEU A 843      17.550  59.340  62.800  1.00  0.00           H
ATOM   4167  CD2 LEU A 843      16.150  59.060  65.230  1.00  0.00           C
ATOM   4168 HD21 LEU A 843      15.920  58.960  66.320  1.00  0.00           H
ATOM   4169 HD22 LEU A 843      15.440  58.420  64.670  1.00  0.00           H
ATOM   4170 HD23 LEU A 843      16.180  60.120  64.910  1.00  0.00           H
ATOM   4171  C   LEU A 843      20.240  57.390  65.460  1.00  0.00           C
ATOM   4172  O   LEU A 843      20.790  58.070  64.590  1.00  0.00           O
ATOM   4173  N   ILE A 844      20.680  57.490  66.770  1.00  0.00           N
ATOM   4174  HN  ILE A 844      20.180  56.870  67.370  1.00  0.00           H
ATOM   4175  CA  ILE A 844      21.870  58.300  67.160  1.00  0.00           C
ATOM   4176  HA  ILE A 844      21.830  59.350  66.950  1.00  0.00           H
ATOM   4177  CB  ILE A 844      22.110  58.170  68.700  1.00  0.00           C
ATOM   4178  HB  ILE A 844      21.960  57.070  68.820  1.00  0.00           H
ATOM   4179  CG2 ILE A 844      23.550  58.500  69.270  1.00  0.00           C
ATOM   4180 HG21 ILE A 844      23.730  59.590  69.440  1.00  0.00           H
ATOM   4181 HG22 ILE A 844      24.360  58.180  68.580  1.00  0.00           H
ATOM   4182 HG23 ILE A 844      23.760  57.980  70.240  1.00  0.00           H
ATOM   4183  CG1 ILE A 844      21.060  58.850  69.680  1.00  0.00           C
ATOM   4184 HG11 ILE A 844      20.060  58.650  69.240  1.00  0.00           H
ATOM   4185 HG12 ILE A 844      21.260  59.940  69.580  1.00  0.00           H
ATOM   4186  CD  ILE A 844      21.200  58.530  71.180  1.00  0.00           C
ATOM   4187  HD1 ILE A 844      20.250  58.890  71.650  1.00  0.00           H
ATOM   4188  HD2 ILE A 844      22.090  58.930  71.700  1.00  0.00           H
ATOM   4189  HD3 ILE A 844      21.140  57.430  71.280  1.00  0.00           H
ATOM   4190  C   ILE A 844      23.130  57.830  66.470  1.00  0.00           C
ATOM   4191  O   ILE A 844      23.940  58.630  65.960  1.00  0.00           O
ATOM   4192  N   ALA A 845      23.310  56.510  66.380  1.00  0.00           N
ATOM   4193  HN  ALA A 845      22.800  55.740  66.760  1.00  0.00           H
ATOM   4194  CA  ALA A 845      24.460  55.960  65.630  1.00  0.00           C
ATOM   4195  HA  ALA A 845      25.340  56.200  66.210  1.00  0.00           H
ATOM   4196  CB  ALA A 845      24.340  54.450  65.600  1.00  0.00           C
ATOM   4197  HB1 ALA A 845      25.270  54.010  65.160  1.00  0.00           H
ATOM   4198  HB2 ALA A 845      23.500  54.070  64.990  1.00  0.00           H
ATOM   4199  HB3 ALA A 845      24.270  53.970  66.590  1.00  0.00           H
ATOM   4200  C   ALA A 845      24.730  56.450  64.170  1.00  0.00           C
ATOM   4201  O   ALA A 845      25.870  56.480  63.660  1.00  0.00           O
ATOM   4202  N   ALA A 846      23.700  56.730  63.370  1.00  0.00           N
ATOM   4203  HN  ALA A 846      22.730  56.700  63.620  1.00  0.00           H
ATOM   4204  CA  ALA A 846      23.860  56.960  61.970  1.00  0.00           C
ATOM   4205  HA  ALA A 846      24.250  56.060  61.500  1.00  0.00           H
ATOM   4206  CB  ALA A 846      22.480  57.290  61.390  1.00  0.00           C
ATOM   4207  HB1 ALA A 846      22.200  58.270  61.860  1.00  0.00           H
ATOM   4208  HB2 ALA A 846      21.770  56.530  61.780  1.00  0.00           H
ATOM   4209  HB3 ALA A 846      22.570  57.250  60.290  1.00  0.00           H
ATOM   4210  C   ALA A 846      24.810  58.090  61.460  1.00  0.00           C
ATOM   4211  O   ALA A 846      25.520  57.980  60.470  1.00  0.00           O
ATOM   4212  N   ILE A 847      24.890  59.240  62.140  1.00  0.00           N
ATOM   4213  HN  ILE A 847      24.370  59.260  63.000  1.00  0.00           H
ATOM   4214  CA  ILE A 847      25.790  60.370  61.930  1.00  0.00           C
ATOM   4215  HA  ILE A 847      25.670  60.620  60.890  1.00  0.00           H
ATOM   4216  CB  ILE A 847      25.320  61.630  62.720  1.00  0.00           C
ATOM   4217  HB  ILE A 847      25.620  61.310  63.750  1.00  0.00           H
ATOM   4218  CG2 ILE A 847      26.160  62.830  62.090  1.00  0.00           C
ATOM   4219 HG21 ILE A 847      25.680  63.230  61.170  1.00  0.00           H
ATOM   4220 HG22 ILE A 847      27.250  62.660  61.960  1.00  0.00           H
ATOM   4221 HG23 ILE A 847      26.140  63.670  62.820  1.00  0.00           H
ATOM   4222  CG1 ILE A 847      23.780  61.830  62.730  1.00  0.00           C
ATOM   4223 HG11 ILE A 847      23.340  61.390  61.810  1.00  0.00           H
ATOM   4224 HG12 ILE A 847      23.740  62.930  62.840  1.00  0.00           H
ATOM   4225  CD  ILE A 847      23.110  61.190  63.990  1.00  0.00           C
ATOM   4226  HD1 ILE A 847      22.050  60.940  63.790  1.00  0.00           H
ATOM   4227  HD2 ILE A 847      23.250  61.940  64.800  1.00  0.00           H
ATOM   4228  HD3 ILE A 847      23.690  60.320  64.360  1.00  0.00           H
ATOM   4229  C   ILE A 847      27.290  60.030  62.170  1.00  0.00           C
ATOM   4230  O   ILE A 847      28.060  60.370  61.260  1.00  0.00           O
ATOM   4231  N   PRO A 848      27.790  59.380  63.260  1.00  0.00           N
ATOM   4232  CD  PRO A 848      27.210  59.280  64.530  1.00  0.00           C
ATOM   4233  HD1 PRO A 848      26.150  58.970  64.450  1.00  0.00           H
ATOM   4234  HD2 PRO A 848      27.150  60.270  65.040  1.00  0.00           H
ATOM   4235  CA  PRO A 848      29.190  58.860  63.180  1.00  0.00           C
ATOM   4236  HA  PRO A 848      29.700  59.700  62.710  1.00  0.00           H
ATOM   4237  CB  PRO A 848      29.520  58.550  64.680  1.00  0.00           C
ATOM   4238  HB1 PRO A 848      30.100  59.390  65.130  1.00  0.00           H
ATOM   4239  HB2 PRO A 848      30.190  57.660  64.740  1.00  0.00           H
ATOM   4240  CG  PRO A 848      28.190  58.300  65.330  1.00  0.00           C
ATOM   4241  HG1 PRO A 848      27.810  57.280  65.100  1.00  0.00           H
ATOM   4242  HG2 PRO A 848      28.130  58.410  66.440  1.00  0.00           H
ATOM   4243  C   PRO A 848      29.310  57.760  62.160  1.00  0.00           C
ATOM   4244  O   PRO A 848      30.410  57.610  61.650  1.00  0.00           O
ATOM   4245  N   ALA A 849      28.330  56.970  61.810  1.00  0.00           N
ATOM   4246  HN  ALA A 849      27.410  57.070  62.180  1.00  0.00           H
ATOM   4247  CA  ALA A 849      28.590  55.830  60.960  1.00  0.00           C
ATOM   4248  HA  ALA A 849      29.570  55.440  61.200  1.00  0.00           H
ATOM   4249  CB  ALA A 849      27.480  54.740  61.100  1.00  0.00           C
ATOM   4250  HB1 ALA A 849      27.720  53.830  60.510  1.00  0.00           H
ATOM   4251  HB2 ALA A 849      26.470  55.140  60.900  1.00  0.00           H
ATOM   4252  HB3 ALA A 849      27.430  54.420  62.170  1.00  0.00           H
ATOM   4253  C   ALA A 849      28.730  56.320  59.550  1.00  0.00           C
ATOM   4254  O   ALA A 849      29.370  55.780  58.680  1.00  0.00           O
ATOM   4255  N   LEU A 850      28.040  57.420  59.210  1.00  0.00           N
ATOM   4256  HN  LEU A 850      27.390  57.710  59.890  1.00  0.00           H
ATOM   4257  CA  LEU A 850      28.030  58.060  57.870  1.00  0.00           C
ATOM   4258  HA  LEU A 850      27.890  57.310  57.100  1.00  0.00           H
ATOM   4259  CB  LEU A 850      26.900  59.110  57.820  1.00  0.00           C
ATOM   4260  HB1 LEU A 850      27.110  60.030  57.240  1.00  0.00           H
ATOM   4261  HB2 LEU A 850      26.690  59.520  58.830  1.00  0.00           H
ATOM   4262  CG  LEU A 850      25.640  58.610  57.170  1.00  0.00           C
ATOM   4263  HG  LEU A 850      25.320  57.730  57.780  1.00  0.00           H
ATOM   4264  CD1 LEU A 850      24.560  59.730  57.190  1.00  0.00           C
ATOM   4265 HD11 LEU A 850      24.400  60.080  58.240  1.00  0.00           H
ATOM   4266 HD12 LEU A 850      23.630  59.270  56.810  1.00  0.00           H
ATOM   4267 HD13 LEU A 850      24.740  60.550  56.470  1.00  0.00           H
ATOM   4268  CD2 LEU A 850      25.780  58.270  55.690  1.00  0.00           C
ATOM   4269 HD21 LEU A 850      26.600  57.550  55.510  1.00  0.00           H
ATOM   4270 HD22 LEU A 850      26.060  59.200  55.130  1.00  0.00           H
ATOM   4271 HD23 LEU A 850      24.830  57.890  55.270  1.00  0.00           H
ATOM   4272  C   LEU A 850      29.400  58.680  57.520  1.00  0.00           C
ATOM   4273  O   LEU A 850      29.910  58.510  56.380  1.00  0.00           O
ATOM   4274  N   LEU A 851      29.930  59.350  58.550  1.00  0.00           N
ATOM   4275  HN  LEU A 851      29.390  59.450  59.380  1.00  0.00           H
ATOM   4276  CA  LEU A 851      31.340  59.760  58.690  1.00  0.00           C
ATOM   4277  HA  LEU A 851      31.640  60.360  57.840  1.00  0.00           H
ATOM   4278  CB  LEU A 851      31.580  60.670  59.960  1.00  0.00           C
ATOM   4279  HB1 LEU A 851      31.120  60.300  60.910  1.00  0.00           H
ATOM   4280  HB2 LEU A 851      31.200  61.690  59.780  1.00  0.00           H
ATOM   4281  CG  LEU A 851      33.110  60.970  60.460  1.00  0.00           C
ATOM   4282  HG  LEU A 851      33.610  59.990  60.650  1.00  0.00           H
ATOM   4283  CD1 LEU A 851      33.920  61.690  59.450  1.00  0.00           C
ATOM   4284 HD11 LEU A 851      34.980  61.660  59.760  1.00  0.00           H
ATOM   4285 HD12 LEU A 851      33.520  62.730  59.440  1.00  0.00           H
ATOM   4286 HD13 LEU A 851      33.850  61.380  58.390  1.00  0.00           H
ATOM   4287  CD2 LEU A 851      33.160  61.620  61.820  1.00  0.00           C
ATOM   4288 HD21 LEU A 851      32.630  62.590  61.850  1.00  0.00           H
ATOM   4289 HD22 LEU A 851      34.240  61.770  62.060  1.00  0.00           H
ATOM   4290 HD23 LEU A 851      32.710  61.060  62.670  1.00  0.00           H
ATOM   4291  C   LEU A 851      32.400  58.650  58.630  1.00  0.00           C
ATOM   4292  O   LEU A 851      33.370  58.780  57.920  1.00  0.00           O
ATOM   4293  N   CYS A 852      32.210  57.550  59.360  1.00  0.00           N
ATOM   4294  HN  CYS A 852      31.480  57.510  60.040  1.00  0.00           H
ATOM   4295  CA  CYS A 852      33.170  56.480  59.330  1.00  0.00           C
ATOM   4296  HA  CYS A 852      34.130  56.880  59.630  1.00  0.00           H
ATOM   4297  CB  CYS A 852      32.740  55.340  60.300  1.00  0.00           C
ATOM   4298  HB1 CYS A 852      31.840  54.810  59.950  1.00  0.00           H
ATOM   4299  HB2 CYS A 852      32.480  55.920  61.210  1.00  0.00           H
ATOM   4300  SG  CYS A 852      34.040  54.150  60.450  1.00  0.00           S
ATOM   4301  HG1 CYS A 852      34.480  54.130  59.200  1.00  0.00           H
ATOM   4302  C   CYS A 852      33.240  55.770  57.920  1.00  0.00           C
ATOM   4303  O   CYS A 852      34.250  55.280  57.370  1.00  0.00           O
ATOM   4304  N   THR A 853      32.050  55.730  57.170  1.00  0.00           N
ATOM   4305  HN  THR A 853      31.270  56.190  57.580  1.00  0.00           H
ATOM   4306  CA  THR A 853      31.950  55.230  55.790  1.00  0.00           C
ATOM   4307  HA  THR A 853      32.300  54.220  55.880  1.00  0.00           H
ATOM   4308  CB  THR A 853      30.530  55.290  55.100  1.00  0.00           C
ATOM   4309  HB  THR A 853      30.120  56.330  55.160  1.00  0.00           H
ATOM   4310  OG1 THR A 853      29.590  54.520  55.860  1.00  0.00           O
ATOM   4311  HG1 THR A 853      29.330  54.990  56.640  1.00  0.00           H
ATOM   4312  CG2 THR A 853      30.480  54.790  53.670  1.00  0.00           C
ATOM   4313 HG21 THR A 853      29.390  54.870  53.500  1.00  0.00           H
ATOM   4314 HG22 THR A 853      30.710  53.710  53.590  1.00  0.00           H
ATOM   4315 HG23 THR A 853      31.040  55.480  53.010  1.00  0.00           H
ATOM   4316  C   THR A 853      32.930  55.930  54.900  1.00  0.00           C
ATOM   4317  O   THR A 853      33.630  55.340  54.100  1.00  0.00           O
ATOM   4318  N   ILE A 854      33.050  57.250  54.980  1.00  0.00           N
ATOM   4319  HN  ILE A 854      32.440  57.790  55.560  1.00  0.00           H
ATOM   4320  CA  ILE A 854      34.030  58.070  54.330  1.00  0.00           C
ATOM   4321  HA  ILE A 854      34.110  57.750  53.310  1.00  0.00           H
ATOM   4322  CB  ILE A 854      33.760  59.580  54.490  1.00  0.00           C
ATOM   4323  HB  ILE A 854      33.500  59.730  55.550  1.00  0.00           H
ATOM   4324  CG2 ILE A 854      34.860  60.520  54.000  1.00  0.00           C
ATOM   4325 HG21 ILE A 854      35.120  60.290  52.940  1.00  0.00           H
ATOM   4326 HG22 ILE A 854      35.750  60.430  54.650  1.00  0.00           H
ATOM   4327 HG23 ILE A 854      34.530  61.580  54.010  1.00  0.00           H
ATOM   4328  CG1 ILE A 854      32.410  59.940  53.650  1.00  0.00           C
ATOM   4329 HG11 ILE A 854      31.720  59.070  53.560  1.00  0.00           H
ATOM   4330 HG12 ILE A 854      32.710  60.200  52.620  1.00  0.00           H
ATOM   4331  CD  ILE A 854      31.690  61.120  54.270  1.00  0.00           C
ATOM   4332  HD1 ILE A 854      30.690  61.170  53.790  1.00  0.00           H
ATOM   4333  HD2 ILE A 854      32.230  62.080  54.100  1.00  0.00           H
ATOM   4334  HD3 ILE A 854      31.610  60.900  55.360  1.00  0.00           H
ATOM   4335  C   ILE A 854      35.440  57.740  54.760  1.00  0.00           C
ATOM   4336  O   ILE A 854      36.350  57.530  53.880  1.00  0.00           O
ATOM   4337  N   LEU A 855      35.690  57.700  56.080  1.00  0.00           N
ATOM   4338  HN  LEU A 855      34.960  58.020  56.680  1.00  0.00           H
ATOM   4339  CA  LEU A 855      37.000  57.330  56.570  1.00  0.00           C
ATOM   4340  HA  LEU A 855      37.760  58.020  56.230  1.00  0.00           H
ATOM   4341  CB  LEU A 855      37.020  57.380  58.090  1.00  0.00           C
ATOM   4342  HB1 LEU A 855      38.020  57.150  58.510  1.00  0.00           H
ATOM   4343  HB2 LEU A 855      36.230  56.700  58.490  1.00  0.00           H
ATOM   4344  CG  LEU A 855      36.750  58.730  58.780  1.00  0.00           C
ATOM   4345  HG  LEU A 855      35.670  58.970  58.670  1.00  0.00           H
ATOM   4346  CD1 LEU A 855      36.840  58.490  60.350  1.00  0.00           C
ATOM   4347 HD11 LEU A 855      36.070  57.770  60.710  1.00  0.00           H
ATOM   4348 HD12 LEU A 855      36.830  59.430  60.940  1.00  0.00           H
ATOM   4349 HD13 LEU A 855      37.790  57.970  60.600  1.00  0.00           H
ATOM   4350  CD2 LEU A 855      37.780  59.890  58.370  1.00  0.00           C
ATOM   4351 HD21 LEU A 855      37.560  60.090  57.300  1.00  0.00           H
ATOM   4352 HD22 LEU A 855      38.810  59.490  58.280  1.00  0.00           H
ATOM   4353 HD23 LEU A 855      37.680  60.870  58.880  1.00  0.00           H
ATOM   4354  C   LEU A 855      37.500  55.960  56.120  1.00  0.00           C
ATOM   4355  O   LEU A 855      38.610  55.830  55.650  1.00  0.00           O
ATOM   4356  N   ILE A 856      36.700  54.860  56.190  1.00  0.00           N
ATOM   4357  HN  ILE A 856      35.800  54.800  56.630  1.00  0.00           H
ATOM   4358  CA  ILE A 856      36.960  53.560  55.590  1.00  0.00           C
ATOM   4359  HA  ILE A 856      37.910  53.210  55.950  1.00  0.00           H
ATOM   4360  CB  ILE A 856      35.760  52.600  55.950  1.00  0.00           C
ATOM   4361  HB  ILE A 856      34.830  53.090  55.600  1.00  0.00           H
ATOM   4362  CG2 ILE A 856      35.800  51.180  55.350  1.00  0.00           C
ATOM   4363 HG21 ILE A 856      34.910  50.540  55.550  1.00  0.00           H
ATOM   4364 HG22 ILE A 856      36.660  50.710  55.860  1.00  0.00           H
ATOM   4365 HG23 ILE A 856      35.850  51.250  54.250  1.00  0.00           H
ATOM   4366  CG1 ILE A 856      35.750  52.480  57.510  1.00  0.00           C
ATOM   4367 HG11 ILE A 856      34.940  51.780  57.800  1.00  0.00           H
ATOM   4368 HG12 ILE A 856      35.480  53.490  57.900  1.00  0.00           H
ATOM   4369  CD  ILE A 856      37.080  51.960  58.210  1.00  0.00           C
ATOM   4370  HD1 ILE A 856      37.840  52.750  58.180  1.00  0.00           H
ATOM   4371  HD2 ILE A 856      37.380  51.000  57.720  1.00  0.00           H
ATOM   4372  HD3 ILE A 856      36.820  51.680  59.260  1.00  0.00           H
ATOM   4373  C   ILE A 856      37.180  53.590  54.040  1.00  0.00           C
ATOM   4374  O   ILE A 856      38.160  52.990  53.540  1.00  0.00           O
ATOM   4375  N   PHE A 857      36.330  54.360  53.310  1.00  0.00           N
ATOM   4376  HN  PHE A 857      35.500  54.680  53.760  1.00  0.00           H
ATOM   4377  CA  PHE A 857      36.460  54.510  51.880  1.00  0.00           C
ATOM   4378  HA  PHE A 857      36.310  53.510  51.490  1.00  0.00           H
ATOM   4379  CB  PHE A 857      35.320  55.410  51.310  1.00  0.00           C
ATOM   4380  HB1 PHE A 857      35.320  56.480  51.610  1.00  0.00           H
ATOM   4381  HB2 PHE A 857      34.370  55.000  51.710  1.00  0.00           H
ATOM   4382  CG  PHE A 857      35.100  55.340  49.770  1.00  0.00           C
ATOM   4383  CD1 PHE A 857      34.430  54.200  49.250  1.00  0.00           C
ATOM   4384  HD1 PHE A 857      34.170  53.360  49.880  1.00  0.00           H
ATOM   4385  CE1 PHE A 857      34.120  54.140  47.870  1.00  0.00           C
ATOM   4386  HE1 PHE A 857      33.830  53.220  47.400  1.00  0.00           H
ATOM   4387  CZ  PHE A 857      34.570  55.100  47.020  1.00  0.00           C
ATOM   4388  HZ  PHE A 857      34.490  55.210  45.960  1.00  0.00           H
ATOM   4389  CD2 PHE A 857      35.570  56.310  48.890  1.00  0.00           C
ATOM   4390  HD2 PHE A 857      36.010  57.230  49.240  1.00  0.00           H
ATOM   4391  CE2 PHE A 857      35.170  56.230  47.530  1.00  0.00           C
ATOM   4392  HE2 PHE A 857      35.690  56.920  46.880  1.00  0.00           H
ATOM   4393  C   PHE A 857      37.790  55.030  51.350  1.00  0.00           C
ATOM   4394  O   PHE A 857      38.410  54.270  50.560  1.00  0.00           O
ATOM   4395  N   MET A 858      38.230  56.160  51.870  1.00  0.00           N
ATOM   4396  HN  MET A 858      37.570  56.650  52.440  1.00  0.00           H
ATOM   4397  CA  MET A 858      39.450  56.860  51.320  1.00  0.00           C
ATOM   4398  HA  MET A 858      39.270  56.970  50.260  1.00  0.00           H
ATOM   4399  CB  MET A 858      39.540  58.260  51.980  1.00  0.00           C
ATOM   4400  HB1 MET A 858      40.500  58.730  51.640  1.00  0.00           H
ATOM   4401  HB2 MET A 858      39.620  58.150  53.090  1.00  0.00           H
ATOM   4402  CG  MET A 858      38.330  59.050  51.680  1.00  0.00           C
ATOM   4403  HG1 MET A 858      37.590  58.550  52.360  1.00  0.00           H
ATOM   4404  HG2 MET A 858      38.080  58.930  50.600  1.00  0.00           H
ATOM   4405  SD  MET A 858      38.370  60.800  52.090  1.00  0.00           S
ATOM   4406  CE  MET A 858      38.720  60.540  53.910  1.00  0.00           C
ATOM   4407  HE1 MET A 858      39.560  59.830  54.040  1.00  0.00           H
ATOM   4408  HE2 MET A 858      37.850  60.100  54.440  1.00  0.00           H
ATOM   4409  HE3 MET A 858      38.960  61.510  54.390  1.00  0.00           H
ATOM   4410  C   MET A 858      40.690  56.020  51.460  1.00  0.00           C
ATOM   4411  O   MET A 858      41.490  55.850  50.520  1.00  0.00           O
ATOM   4412  N   ASP A 859      41.000  55.470  52.630  1.00  0.00           N
ATOM   4413  HN  ASP A 859      40.510  55.660  53.460  1.00  0.00           H
ATOM   4414  CA  ASP A 859      42.130  54.630  52.770  1.00  0.00           C
ATOM   4415  HA  ASP A 859      43.020  55.210  52.580  1.00  0.00           H
ATOM   4416  CB  ASP A 859      42.170  54.150  54.220  1.00  0.00           C
ATOM   4417  HB1 ASP A 859      43.080  53.530  54.280  1.00  0.00           H
ATOM   4418  HB2 ASP A 859      41.190  53.770  54.590  1.00  0.00           H
ATOM   4419  CG  ASP A 859      42.740  55.200  55.120  1.00  0.00           C
ATOM   4420  OD1 ASP A 859      42.320  55.130  56.310  1.00  0.00           O
ATOM   4421  OD2 ASP A 859      43.570  56.050  54.750  1.00  0.00           O
ATOM   4422  C   ASP A 859      42.150  53.390  51.840  1.00  0.00           C
ATOM   4423  O   ASP A 859      43.170  53.120  51.240  1.00  0.00           O
ATOM   4424  N   GLN A 860      41.030  52.710  51.620  1.00  0.00           N
ATOM   4425  HN  GLN A 860      40.200  53.000  52.080  1.00  0.00           H
ATOM   4426  CA  GLN A 860      40.930  51.460  51.020  1.00  0.00           C
ATOM   4427  HA  GLN A 860      41.840  50.920  51.220  1.00  0.00           H
ATOM   4428  CB  GLN A 860      39.740  50.760  51.800  1.00  0.00           C
ATOM   4429  HB1 GLN A 860      38.860  51.440  51.830  1.00  0.00           H
ATOM   4430  HB2 GLN A 860      39.990  50.550  52.860  1.00  0.00           H
ATOM   4431  CG  GLN A 860      39.290  49.390  51.310  1.00  0.00           C
ATOM   4432  HG1 GLN A 860      38.970  49.430  50.250  1.00  0.00           H
ATOM   4433  HG2 GLN A 860      38.510  49.150  52.050  1.00  0.00           H
ATOM   4434  CD  GLN A 860      40.530  48.480  51.480  1.00  0.00           C
ATOM   4435  OE1 GLN A 860      41.190  48.530  52.490  1.00  0.00           O
ATOM   4436  NE2 GLN A 860      40.730  47.550  50.510  1.00  0.00           N
ATOM   4437 HE21 GLN A 860      41.280  46.730  50.650  1.00  0.00           H
ATOM   4438 HE22 GLN A 860      40.310  47.740  49.630  1.00  0.00           H
ATOM   4439  C   GLN A 860      40.770  51.510  49.510  1.00  0.00           C
ATOM   4440  O   GLN A 860      41.240  50.610  48.890  1.00  0.00           O
ATOM   4441  N   GLN A 861      40.150  52.550  49.030  1.00  0.00           N
ATOM   4442  HN  GLN A 861      39.730  53.270  49.580  1.00  0.00           H
ATOM   4443  CA  GLN A 861      40.040  52.760  47.590  1.00  0.00           C
ATOM   4444  HA  GLN A 861      39.930  51.760  47.200  1.00  0.00           H
ATOM   4445  CB  GLN A 861      38.760  53.570  47.330  1.00  0.00           C
ATOM   4446  HB1 GLN A 861      38.810  53.720  46.230  1.00  0.00           H
ATOM   4447  HB2 GLN A 861      38.700  54.560  47.840  1.00  0.00           H
ATOM   4448  CG  GLN A 861      37.390  52.820  47.450  1.00  0.00           C
ATOM   4449  HG1 GLN A 861      36.590  53.350  46.890  1.00  0.00           H
ATOM   4450  HG2 GLN A 861      37.220  52.890  48.540  1.00  0.00           H
ATOM   4451  CD  GLN A 861      37.360  51.290  47.040  1.00  0.00           C
ATOM   4452  OE1 GLN A 861      37.930  50.540  47.840  1.00  0.00           O
ATOM   4453  NE2 GLN A 861      36.660  50.940  45.900  1.00  0.00           N
ATOM   4454 HE21 GLN A 861      36.410  49.980  45.700  1.00  0.00           H
ATOM   4455 HE22 GLN A 861      35.990  51.610  45.580  1.00  0.00           H
ATOM   4456  C   GLN A 861      41.250  53.360  46.940  1.00  0.00           C
ATOM   4457  O   GLN A 861      41.640  52.950  45.850  1.00  0.00           O
ATOM   4458  N   ILE A 862      41.910  54.340  47.710  1.00  0.00           N
ATOM   4459  HN  ILE A 862      41.600  54.690  48.590  1.00  0.00           H
ATOM   4460  CA  ILE A 862      43.060  55.050  47.190  1.00  0.00           C
ATOM   4461  HA  ILE A 862      42.850  55.300  46.160  1.00  0.00           H
ATOM   4462  CB  ILE A 862      43.290  56.410  47.820  1.00  0.00           C
ATOM   4463  HB  ILE A 862      43.230  56.320  48.930  1.00  0.00           H
ATOM   4464  CG2 ILE A 862      44.700  57.020  47.600  1.00  0.00           C
ATOM   4465 HG21 ILE A 862      44.890  57.120  46.510  1.00  0.00           H
ATOM   4466 HG22 ILE A 862      45.550  56.510  48.110  1.00  0.00           H
ATOM   4467 HG23 ILE A 862      44.640  58.020  48.070  1.00  0.00           H
ATOM   4468  CG1 ILE A 862      42.100  57.210  47.340  1.00  0.00           C
ATOM   4469 HG11 ILE A 862      41.230  56.670  47.760  1.00  0.00           H
ATOM   4470 HG12 ILE A 862      42.010  57.290  46.230  1.00  0.00           H
ATOM   4471  CD  ILE A 862      42.130  58.700  47.820  1.00  0.00           C
ATOM   4472  HD1 ILE A 862      43.120  59.210  47.800  1.00  0.00           H
ATOM   4473  HD2 ILE A 862      41.710  58.870  48.840  1.00  0.00           H
ATOM   4474  HD3 ILE A 862      41.510  59.320  47.150  1.00  0.00           H
ATOM   4475  C   ILE A 862      44.240  54.120  47.210  1.00  0.00           C
ATOM   4476  O   ILE A 862      44.990  54.090  46.230  1.00  0.00           O
ATOM   4477  N   THR A 863      44.360  53.350  48.290  1.00  0.00           N
ATOM   4478  HN  THR A 863      43.840  53.430  49.130  1.00  0.00           H
ATOM   4479  CA  THR A 863      45.400  52.310  48.370  1.00  0.00           C
ATOM   4480  HA  THR A 863      46.350  52.770  48.170  1.00  0.00           H
ATOM   4481  CB  THR A 863      45.400  51.520  49.720  1.00  0.00           C
ATOM   4482  HB  THR A 863      44.340  51.400  50.010  1.00  0.00           H
ATOM   4483  OG1 THR A 863      46.110  52.300  50.650  1.00  0.00           O
ATOM   4484  HG1 THR A 863      45.460  52.590  51.290  1.00  0.00           H
ATOM   4485  CG2 THR A 863      46.250  50.230  49.780  1.00  0.00           C
ATOM   4486 HG21 THR A 863      47.320  50.440  49.570  1.00  0.00           H
ATOM   4487 HG22 THR A 863      46.030  49.530  48.940  1.00  0.00           H
ATOM   4488 HG23 THR A 863      46.180  49.620  50.720  1.00  0.00           H
ATOM   4489  C   THR A 863      45.250  51.260  47.300  1.00  0.00           C
ATOM   4490  O   THR A 863      46.230  50.850  46.760  1.00  0.00           O
ATOM   4491  N   ALA A 864      44.010  50.860  46.970  1.00  0.00           N
ATOM   4492  HN  ALA A 864      43.250  51.350  47.380  1.00  0.00           H
ATOM   4493  CA  ALA A 864      43.600  49.950  45.910  1.00  0.00           C
ATOM   4494  HA  ALA A 864      43.930  48.940  46.080  1.00  0.00           H
ATOM   4495  CB  ALA A 864      42.090  49.760  45.980  1.00  0.00           C
ATOM   4496  HB1 ALA A 864      41.960  49.160  46.910  1.00  0.00           H
ATOM   4497  HB2 ALA A 864      41.610  49.210  45.140  1.00  0.00           H
ATOM   4498  HB3 ALA A 864      41.620  50.770  46.060  1.00  0.00           H
ATOM   4499  C   ALA A 864      43.970  50.490  44.500  1.00  0.00           C
ATOM   4500  O   ALA A 864      44.480  49.670  43.720  1.00  0.00           O
ATOM   4501  N   VAL A 865      43.890  51.840  44.260  1.00  0.00           N
ATOM   4502  HN  VAL A 865      43.540  52.410  45.000  1.00  0.00           H
ATOM   4503  CA  VAL A 865      44.210  52.490  43.060  1.00  0.00           C
ATOM   4504  HA  VAL A 865      44.040  51.890  42.190  1.00  0.00           H
ATOM   4505  CB  VAL A 865      43.410  53.880  43.020  1.00  0.00           C
ATOM   4506  HB  VAL A 865      43.300  54.330  44.030  1.00  0.00           H
ATOM   4507  CG1 VAL A 865      43.940  54.890  42.030  1.00  0.00           C
ATOM   4508 HG11 VAL A 865      44.920  55.380  42.210  1.00  0.00           H
ATOM   4509 HG12 VAL A 865      43.220  55.730  42.120  1.00  0.00           H
ATOM   4510 HG13 VAL A 865      43.880  54.550  40.970  1.00  0.00           H
ATOM   4511  CG2 VAL A 865      41.950  53.530  42.550  1.00  0.00           C
ATOM   4512 HG21 VAL A 865      41.820  53.050  41.550  1.00  0.00           H
ATOM   4513 HG22 VAL A 865      41.260  54.400  42.590  1.00  0.00           H
ATOM   4514 HG23 VAL A 865      41.450  52.750  43.150  1.00  0.00           H
ATOM   4515  C   VAL A 865      45.670  52.720  42.930  1.00  0.00           C
ATOM   4516  O   VAL A 865      46.210  52.600  41.810  1.00  0.00           O
ATOM   4517  N   ILE A 866      46.410  53.010  44.050  1.00  0.00           N
ATOM   4518  HN  ILE A 866      45.990  53.240  44.930  1.00  0.00           H
ATOM   4519  CA  ILE A 866      47.820  53.120  43.920  1.00  0.00           C
ATOM   4520  HA  ILE A 866      48.120  53.700  43.060  1.00  0.00           H
ATOM   4521  CB  ILE A 866      48.440  53.690  45.190  1.00  0.00           C
ATOM   4522  HB  ILE A 866      47.970  53.230  46.070  1.00  0.00           H
ATOM   4523  CG2 ILE A 866      49.930  53.290  45.360  1.00  0.00           C
ATOM   4524 HG21 ILE A 866      50.040  52.190  45.550  1.00  0.00           H
ATOM   4525 HG22 ILE A 866      50.250  53.890  46.230  1.00  0.00           H
ATOM   4526 HG23 ILE A 866      50.590  53.710  44.560  1.00  0.00           H
ATOM   4527  CG1 ILE A 866      48.230  55.140  45.350  1.00  0.00           C
ATOM   4528 HG11 ILE A 866      47.240  55.370  44.900  1.00  0.00           H
ATOM   4529 HG12 ILE A 866      48.990  55.620  44.700  1.00  0.00           H
ATOM   4530  CD  ILE A 866      48.280  55.790  46.760  1.00  0.00           C
ATOM   4531  HD1 ILE A 866      49.050  55.330  47.430  1.00  0.00           H
ATOM   4532  HD2 ILE A 866      47.340  55.550  47.290  1.00  0.00           H
ATOM   4533  HD3 ILE A 866      48.480  56.880  46.700  1.00  0.00           H
ATOM   4534  C   ILE A 866      48.430  51.800  43.530  1.00  0.00           C
ATOM   4535  O   ILE A 866      49.380  51.650  42.700  1.00  0.00           O
ATOM   4536  N   ILE A 867      47.820  50.660  44.050  1.00  0.00           N
ATOM   4537  HN  ILE A 867      46.990  50.670  44.600  1.00  0.00           H
ATOM   4538  CA  ILE A 867      48.400  49.270  43.840  1.00  0.00           C
ATOM   4539  HA  ILE A 867      49.460  49.460  43.900  1.00  0.00           H
ATOM   4540  CB  ILE A 867      47.980  48.300  44.910  1.00  0.00           C
ATOM   4541  HB  ILE A 867      46.910  48.390  45.190  1.00  0.00           H
ATOM   4542  CG2 ILE A 867      48.220  46.870  44.500  1.00  0.00           C
ATOM   4543 HG21 ILE A 867      47.480  46.600  43.720  1.00  0.00           H
ATOM   4544 HG22 ILE A 867      48.130  46.190  45.380  1.00  0.00           H
ATOM   4545 HG23 ILE A 867      49.200  46.720  44.020  1.00  0.00           H
ATOM   4546  CG1 ILE A 867      48.650  48.530  46.290  1.00  0.00           C
ATOM   4547 HG11 ILE A 867      48.230  47.740  46.940  1.00  0.00           H
ATOM   4548 HG12 ILE A 867      48.320  49.510  46.670  1.00  0.00           H
ATOM   4549  CD  ILE A 867      50.190  48.400  46.380  1.00  0.00           C
ATOM   4550  HD1 ILE A 867      50.720  48.710  47.310  1.00  0.00           H
ATOM   4551  HD2 ILE A 867      50.600  49.000  45.540  1.00  0.00           H
ATOM   4552  HD3 ILE A 867      50.480  47.370  46.080  1.00  0.00           H
ATOM   4553  C   ILE A 867      48.190  48.840  42.450  1.00  0.00           C
ATOM   4554  O   ILE A 867      48.980  48.070  41.830  1.00  0.00           O
ATOM   4555  N   ASN A 868      47.150  49.400  41.860  1.00  0.00           N
ATOM   4556  HN  ASN A 868      46.520  49.940  42.410  1.00  0.00           H
ATOM   4557  CA  ASN A 868      46.750  49.060  40.480  1.00  0.00           C
ATOM   4558  HA  ASN A 868      47.120  48.120  40.100  1.00  0.00           H
ATOM   4559  CB  ASN A 868      45.250  49.060  40.490  1.00  0.00           C
ATOM   4560  HB1 ASN A 868      44.750  49.370  39.540  1.00  0.00           H
ATOM   4561  HB2 ASN A 868      44.830  49.770  41.240  1.00  0.00           H
ATOM   4562  CG  ASN A 868      44.810  47.650  40.850  1.00  0.00           C
ATOM   4563  OD1 ASN A 868      44.800  46.720  40.030  1.00  0.00           O
ATOM   4564  ND2 ASN A 868      44.260  47.470  42.070  1.00  0.00           N
ATOM   4565 HD21 ASN A 868      44.470  48.190  42.740  1.00  0.00           H
ATOM   4566 HD22 ASN A 868      44.170  46.490  42.300  1.00  0.00           H
ATOM   4567  C   ASN A 868      47.300  50.150  39.410  1.00  0.00           C
ATOM   4568  O   ASN A 868      46.710  50.310  38.350  1.00  0.00           O
ATOM   4569  N   ARG A 869      48.430  50.780  39.660  1.00  0.00           N
ATOM   4570  HN  ARG A 869      48.820  50.700  40.580  1.00  0.00           H
ATOM   4571  CA  ARG A 869      49.040  51.670  38.690  1.00  0.00           C
ATOM   4572  HA  ARG A 869      48.210  52.220  38.290  1.00  0.00           H
ATOM   4573  CB  ARG A 869      49.980  52.750  39.440  1.00  0.00           C
ATOM   4574  HB1 ARG A 869      49.390  53.400  40.120  1.00  0.00           H
ATOM   4575  HB2 ARG A 869      50.390  53.410  38.630  1.00  0.00           H
ATOM   4576  CG  ARG A 869      51.160  52.090  40.200  1.00  0.00           C
ATOM   4577  HG1 ARG A 869      51.880  51.750  39.440  1.00  0.00           H
ATOM   4578  HG2 ARG A 869      50.720  51.200  40.700  1.00  0.00           H
ATOM   4579  CD  ARG A 869      51.820  53.190  41.120  1.00  0.00           C
ATOM   4580  HD1 ARG A 869      51.130  53.360  41.980  1.00  0.00           H
ATOM   4581  HD2 ARG A 869      52.060  54.160  40.620  1.00  0.00           H
ATOM   4582  NE  ARG A 869      53.100  52.690  41.630  1.00  0.00           N
ATOM   4583  HE  ARG A 869      53.340  51.720  41.650  1.00  0.00           H
ATOM   4584  CZ  ARG A 869      54.000  53.410  42.240  1.00  0.00           C
ATOM   4585  NH1 ARG A 869      53.860  54.650  42.610  1.00  0.00           N
ATOM   4586 HH11 ARG A 869      53.030  55.140  42.330  1.00  0.00           H
ATOM   4587 HH12 ARG A 869      54.410  54.950  43.390  1.00  0.00           H
ATOM   4588  NH2 ARG A 869      55.170  52.870  42.590  1.00  0.00           N
ATOM   4589 HH21 ARG A 869      55.910  53.350  43.050  1.00  0.00           H
ATOM   4590 HH22 ARG A 869      55.440  52.090  42.020  1.00  0.00           H
ATOM   4591  C   ARG A 869      49.790  51.000  37.540  1.00  0.00           C
ATOM   4592  O   ARG A 869      50.380  49.930  37.690  1.00  0.00           O
ATOM   4593  N   LYS A 870      49.890  51.590  36.380  1.00  0.00           N
ATOM   4594  HN  LYS A 870      49.400  52.460  36.230  1.00  0.00           H
ATOM   4595  CA  LYS A 870      50.270  51.010  35.120  1.00  0.00           C
ATOM   4596  HA  LYS A 870      49.570  50.260  34.770  1.00  0.00           H
ATOM   4597  CB  LYS A 870      50.400  52.120  34.070  1.00  0.00           C
ATOM   4598  HB1 LYS A 870      50.810  51.770  33.110  1.00  0.00           H
ATOM   4599  HB2 LYS A 870      51.120  52.860  34.510  1.00  0.00           H
ATOM   4600  CG  LYS A 870      49.090  52.860  33.710  1.00  0.00           C
ATOM   4601  HG1 LYS A 870      48.650  53.340  34.610  1.00  0.00           H
ATOM   4602  HG2 LYS A 870      48.290  52.170  33.360  1.00  0.00           H
ATOM   4603  CD  LYS A 870      49.290  53.950  32.610  1.00  0.00           C
ATOM   4604  HD1 LYS A 870      48.370  54.550  32.460  1.00  0.00           H
ATOM   4605  HD2 LYS A 870      49.490  53.420  31.650  1.00  0.00           H
ATOM   4606  CE  LYS A 870      50.430  55.000  32.860  1.00  0.00           C
ATOM   4607  HE1 LYS A 870      51.300  54.470  33.330  1.00  0.00           H
ATOM   4608  HE2 LYS A 870      50.040  55.650  33.680  1.00  0.00           H
ATOM   4609  NZ  LYS A 870      50.840  55.870  31.740  1.00  0.00           N
ATOM   4610  HZ1 LYS A 870      49.980  56.320  31.350  1.00  0.00           H
ATOM   4611  HZ2 LYS A 870      51.240  55.420  30.890  1.00  0.00           H
ATOM   4612  HZ3 LYS A 870      51.530  56.570  32.090  1.00  0.00           H
ATOM   4613  C   LYS A 870      51.680  50.360  35.080  1.00  0.00           C
ATOM   4614  O   LYS A 870      51.940  49.310  34.390  1.00  0.00           O
ATOM   4615  N   GLU A 871      52.650  50.910  35.880  1.00  0.00           N
ATOM   4616  HN  GLU A 871      52.470  51.540  36.620  1.00  0.00           H
ATOM   4617  CA  GLU A 871      54.000  50.430  35.840  1.00  0.00           C
ATOM   4618  HA  GLU A 871      54.230  50.280  34.790  1.00  0.00           H
ATOM   4619  CB  GLU A 871      54.940  51.570  36.350  1.00  0.00           C
ATOM   4620  HB1 GLU A 871      54.780  52.540  35.830  1.00  0.00           H
ATOM   4621  HB2 GLU A 871      56.010  51.390  36.100  1.00  0.00           H
ATOM   4622  CG  GLU A 871      54.730  51.830  37.840  1.00  0.00           C
ATOM   4623  HG1 GLU A 871      54.920  51.010  38.570  1.00  0.00           H
ATOM   4624  HG2 GLU A 871      53.670  52.110  38.010  1.00  0.00           H
ATOM   4625  CD  GLU A 871      55.480  53.100  38.300  1.00  0.00           C
ATOM   4626  OE1 GLU A 871      56.410  52.970  39.130  1.00  0.00           O
ATOM   4627  OE2 GLU A 871      55.120  54.240  37.860  1.00  0.00           O
ATOM   4628  C   GLU A 871      54.340  49.210  36.650  1.00  0.00           C
ATOM   4629  O   GLU A 871      55.510  48.860  36.740  1.00  0.00           O
ATOM   4630  N   HSD A 872      53.310  48.630  37.210  1.00  0.00           N
ATOM   4631  HN  HSD A 872      52.430  49.110  37.180  1.00  0.00           H
ATOM   4632  CA  HSD A 872      53.340  47.340  37.910  1.00  0.00           C
ATOM   4633  HA  HSD A 872      54.360  47.150  38.200  1.00  0.00           H
ATOM   4634  CB  HSD A 872      52.390  47.430  39.120  1.00  0.00           C
ATOM   4635  HB1 HSD A 872      52.470  46.420  39.580  1.00  0.00           H
ATOM   4636  HB2 HSD A 872      51.380  47.690  38.760  1.00  0.00           H
ATOM   4637  ND1 HSD A 872      51.920  48.690  41.230  1.00  0.00           N
ATOM   4638  HD1 HSD A 872      50.990  48.330  41.360  1.00  0.00           H
ATOM   4639  CG  HSD A 872      52.810  48.350  40.260  1.00  0.00           C
ATOM   4640  CE1 HSD A 872      52.440  49.640  42.030  1.00  0.00           C
ATOM   4641  HE1 HSD A 872      51.900  49.840  42.950  1.00  0.00           H
ATOM   4642  NE2 HSD A 872      53.750  49.820  41.660  1.00  0.00           N
ATOM   4643  CD2 HSD A 872      53.940  48.950  40.650  1.00  0.00           C
ATOM   4644  HD2 HSD A 872      54.800  49.010  39.990  1.00  0.00           H
ATOM   4645  C   HSD A 872      52.790  46.200  37.020  1.00  0.00           C
ATOM   4646  O   HSD A 872      52.900  45.060  37.400  1.00  0.00           O
ATOM   4647  N   LYS A 873      52.410  46.430  35.740  1.00  0.00           N
ATOM   4648  HN  LYS A 873      52.570  47.330  35.330  1.00  0.00           H
ATOM   4649  CA  LYS A 873      51.790  45.520  34.800  1.00  0.00           C
ATOM   4650  HA  LYS A 873      51.070  46.120  34.270  1.00  0.00           H
ATOM   4651  CB  LYS A 873      52.690  45.120  33.530  1.00  0.00           C
ATOM   4652  HB1 LYS A 873      52.090  44.450  32.860  1.00  0.00           H
ATOM   4653  HB2 LYS A 873      53.670  44.740  33.870  1.00  0.00           H
ATOM   4654  CG  LYS A 873      53.100  46.320  32.560  1.00  0.00           C
ATOM   4655  HG1 LYS A 873      53.650  47.090  33.130  1.00  0.00           H
ATOM   4656  HG2 LYS A 873      52.130  46.740  32.230  1.00  0.00           H
ATOM   4657  CD  LYS A 873      53.830  45.820  31.320  1.00  0.00           C
ATOM   4658  HD1 LYS A 873      53.180  45.270  30.610  1.00  0.00           H
ATOM   4659  HD2 LYS A 873      54.760  45.290  31.650  1.00  0.00           H
ATOM   4660  CE  LYS A 873      54.330  47.100  30.560  1.00  0.00           C
ATOM   4661  HE1 LYS A 873      55.030  47.820  31.040  1.00  0.00           H
ATOM   4662  HE2 LYS A 873      53.410  47.690  30.350  1.00  0.00           H
ATOM   4663  NZ  LYS A 873      54.920  46.810  29.210  1.00  0.00           N
ATOM   4664  HZ1 LYS A 873      55.100  47.710  28.720  1.00  0.00           H
ATOM   4665  HZ2 LYS A 873      54.270  46.260  28.610  1.00  0.00           H
ATOM   4666  HZ3 LYS A 873      55.830  46.320  29.380  1.00  0.00           H
ATOM   4667  C   LYS A 873      50.890  44.420  35.300  1.00  0.00           C
ATOM   4668  O   LYS A 873      51.180  43.250  35.080  1.00  0.00           O
ATOM   4669  N   LEU A 874      49.780  44.740  35.950  1.00  0.00           N
ATOM   4670  HN  LEU A 874      49.440  45.670  36.100  1.00  0.00           H
ATOM   4671  CA  LEU A 874      48.800  43.750  36.470  1.00  0.00           C
ATOM   4672  HA  LEU A 874      49.380  42.880  36.770  1.00  0.00           H
ATOM   4673  CB  LEU A 874      47.950  44.270  37.670  1.00  0.00           C
ATOM   4674  HB1 LEU A 874      47.300  43.450  38.040  1.00  0.00           H
ATOM   4675  HB2 LEU A 874      47.300  45.090  37.280  1.00  0.00           H
ATOM   4676  CG  LEU A 874      48.820  44.770  38.840  1.00  0.00           C
ATOM   4677  HG  LEU A 874      49.350  45.690  38.540  1.00  0.00           H
ATOM   4678  CD1 LEU A 874      48.010  45.180  40.060  1.00  0.00           C
ATOM   4679 HD11 LEU A 874      47.230  45.910  39.740  1.00  0.00           H
ATOM   4680 HD12 LEU A 874      48.590  45.890  40.700  1.00  0.00           H
ATOM   4681 HD13 LEU A 874      47.500  44.400  40.650  1.00  0.00           H
ATOM   4682  CD2 LEU A 874      49.850  43.680  39.200  1.00  0.00           C
ATOM   4683 HD21 LEU A 874      50.590  43.520  38.390  1.00  0.00           H
ATOM   4684 HD22 LEU A 874      49.320  42.750  39.490  1.00  0.00           H
ATOM   4685 HD23 LEU A 874      50.420  44.020  40.100  1.00  0.00           H
ATOM   4686  C   LEU A 874      47.840  43.100  35.440  1.00  0.00           C
ATOM   4687  O   LEU A 874      47.540  43.690  34.380  1.00  0.00           O
ATOM   4688  N   LYS A 875      47.390  41.900  35.690  1.00  0.00           N
ATOM   4689  HN  LYS A 875      47.580  41.430  36.560  1.00  0.00           H
ATOM   4690  CA  LYS A 875      46.520  41.190  34.760  1.00  0.00           C
ATOM   4691  HA  LYS A 875      46.260  41.850  33.950  1.00  0.00           H
ATOM   4692  CB  LYS A 875      47.120  39.830  34.310  1.00  0.00           C
ATOM   4693  HB1 LYS A 875      46.360  39.440  33.610  1.00  0.00           H
ATOM   4694  HB2 LYS A 875      47.310  39.100  35.140  1.00  0.00           H
ATOM   4695  CG  LYS A 875      48.530  40.030  33.640  1.00  0.00           C
ATOM   4696  HG1 LYS A 875      49.100  40.900  34.040  1.00  0.00           H
ATOM   4697  HG2 LYS A 875      48.500  40.260  32.560  1.00  0.00           H
ATOM   4698  CD  LYS A 875      49.370  38.780  33.790  1.00  0.00           C
ATOM   4699  HD1 LYS A 875      49.290  38.570  34.880  1.00  0.00           H
ATOM   4700  HD2 LYS A 875      50.430  39.070  33.660  1.00  0.00           H
ATOM   4701  CE  LYS A 875      48.910  37.490  32.980  1.00  0.00           C
ATOM   4702  HE1 LYS A 875      48.690  37.850  31.960  1.00  0.00           H
ATOM   4703  HE2 LYS A 875      47.990  37.000  33.370  1.00  0.00           H
ATOM   4704  NZ  LYS A 875      49.980  36.520  32.850  1.00  0.00           N
ATOM   4705  HZ1 LYS A 875      49.500  35.740  32.370  1.00  0.00           H
ATOM   4706  HZ2 LYS A 875      50.410  36.190  33.730  1.00  0.00           H
ATOM   4707  HZ3 LYS A 875      50.750  36.880  32.260  1.00  0.00           H
ATOM   4708  C   LYS A 875      45.160  40.950  35.400  1.00  0.00           C
ATOM   4709  O   LYS A 875      44.150  41.290  34.810  1.00  0.00           O
ATOM   4710  N   LYS A 876      45.130  40.340  36.590  1.00  0.00           N
ATOM   4711  HN  LYS A 876      45.990  39.990  36.950  1.00  0.00           H
ATOM   4712  CA  LYS A 876      43.930  40.030  37.400  1.00  0.00           C
ATOM   4713  HA  LYS A 876      43.250  39.620  36.680  1.00  0.00           H
ATOM   4714  CB  LYS A 876      44.080  38.960  38.540  1.00  0.00           C
ATOM   4715  HB1 LYS A 876      43.200  39.040  39.220  1.00  0.00           H
ATOM   4716  HB2 LYS A 876      44.910  39.230  39.230  1.00  0.00           H
ATOM   4717  CG  LYS A 876      44.430  37.560  38.100  1.00  0.00           C
ATOM   4718  HG1 LYS A 876      44.800  37.000  38.980  1.00  0.00           H
ATOM   4719  HG2 LYS A 876      45.250  37.450  37.350  1.00  0.00           H
ATOM   4720  CD  LYS A 876      43.210  36.820  37.550  1.00  0.00           C
ATOM   4721  HD1 LYS A 876      43.000  37.300  36.570  1.00  0.00           H
ATOM   4722  HD2 LYS A 876      42.310  36.830  38.210  1.00  0.00           H
ATOM   4723  CE  LYS A 876      43.700  35.390  37.240  1.00  0.00           C
ATOM   4724  HE1 LYS A 876      43.920  34.830  38.170  1.00  0.00           H
ATOM   4725  HE2 LYS A 876      44.540  35.470  36.510  1.00  0.00           H
ATOM   4726  NZ  LYS A 876      42.520  34.710  36.560  1.00  0.00           N
ATOM   4727  HZ1 LYS A 876      42.110  35.130  35.700  1.00  0.00           H
ATOM   4728  HZ2 LYS A 876      41.770  34.450  37.240  1.00  0.00           H
ATOM   4729  HZ3 LYS A 876      42.800  33.730  36.350  1.00  0.00           H
ATOM   4730  C   LYS A 876      43.170  41.250  37.860  1.00  0.00           C
ATOM   4731  O   LYS A 876      43.730  42.310  38.230  1.00  0.00           O
ATOM   4732  N   GLY A 877      41.800  41.190  37.790  1.00  0.00           N
ATOM   4733  HN  GLY A 877      41.370  40.330  37.530  1.00  0.00           H
ATOM   4734  CA  GLY A 877      40.870  42.300  38.000  1.00  0.00           C
ATOM   4735  HA1 GLY A 877      39.880  41.850  38.060  1.00  0.00           H
ATOM   4736  HA2 GLY A 877      41.120  42.990  37.210  1.00  0.00           H
ATOM   4737  C   GLY A 877      40.960  42.950  39.320  1.00  0.00           C
ATOM   4738  O   GLY A 877      41.060  42.250  40.290  1.00  0.00           O
ATOM   4739  N   ALA A 878      40.850  44.330  39.320  1.00  0.00           N
ATOM   4740  HN  ALA A 878      40.630  44.720  38.430  1.00  0.00           H
ATOM   4741  CA  ALA A 878      41.240  45.220  40.370  1.00  0.00           C
ATOM   4742  HA  ALA A 878      42.210  44.960  40.770  1.00  0.00           H
ATOM   4743  CB  ALA A 878      41.190  46.660  39.830  1.00  0.00           C
ATOM   4744  HB1 ALA A 878      41.560  47.400  40.590  1.00  0.00           H
ATOM   4745  HB2 ALA A 878      40.150  47.000  39.670  1.00  0.00           H
ATOM   4746  HB3 ALA A 878      41.760  46.850  38.890  1.00  0.00           H
ATOM   4747  C   ALA A 878      40.320  45.040  41.590  1.00  0.00           C
ATOM   4748  O   ALA A 878      40.830  45.030  42.700  1.00  0.00           O
ATOM   4749  N   GLY A 879      39.030  44.840  41.400  1.00  0.00           N
ATOM   4750  HN  GLY A 879      38.710  44.840  40.450  1.00  0.00           H
ATOM   4751  CA  GLY A 879      38.160  44.350  42.470  1.00  0.00           C
ATOM   4752  HA1 GLY A 879      38.590  43.550  43.040  1.00  0.00           H
ATOM   4753  HA2 GLY A 879      37.310  43.910  41.990  1.00  0.00           H
ATOM   4754  C   GLY A 879      37.670  45.460  43.340  1.00  0.00           C
ATOM   4755  O   GLY A 879      37.590  45.280  44.550  1.00  0.00           O
ATOM   4756  N   TYR A 880      37.600  46.690  42.770  1.00  0.00           N
ATOM   4757  HN  TYR A 880      37.980  46.860  41.860  1.00  0.00           H
ATOM   4758  CA  TYR A 880      37.370  47.930  43.460  1.00  0.00           C
ATOM   4759  HA  TYR A 880      38.260  48.090  44.050  1.00  0.00           H
ATOM   4760  CB  TYR A 880      37.280  49.060  42.400  1.00  0.00           C
ATOM   4761  HB1 TYR A 880      37.010  50.020  42.870  1.00  0.00           H
ATOM   4762  HB2 TYR A 880      36.500  48.870  41.620  1.00  0.00           H
ATOM   4763  CG  TYR A 880      38.630  49.400  41.830  1.00  0.00           C
ATOM   4764  CD1 TYR A 880      38.960  49.340  40.420  1.00  0.00           C
ATOM   4765  HD1 TYR A 880      38.190  49.140  39.690  1.00  0.00           H
ATOM   4766  CE1 TYR A 880      40.190  49.710  39.910  1.00  0.00           C
ATOM   4767  HE1 TYR A 880      40.460  49.700  38.870  1.00  0.00           H
ATOM   4768  CZ  TYR A 880      41.220  50.040  40.790  1.00  0.00           C
ATOM   4769  OH  TYR A 880      42.560  50.400  40.230  1.00  0.00           O
ATOM   4770  HH  TYR A 880      42.420  50.340  39.280  1.00  0.00           H
ATOM   4771  CD2 TYR A 880      39.670  49.840  42.660  1.00  0.00           C
ATOM   4772  HD2 TYR A 880      39.580  49.810  43.740  1.00  0.00           H
ATOM   4773  CE2 TYR A 880      40.930  50.160  42.120  1.00  0.00           C
ATOM   4774  HE2 TYR A 880      41.660  50.580  42.790  1.00  0.00           H
ATOM   4775  C   TYR A 880      36.070  47.910  44.300  1.00  0.00           C
ATOM   4776  O   TYR A 880      35.990  48.260  45.480  1.00  0.00           O
ATOM   4777  N   HSD A 881      34.960  47.380  43.750  1.00  0.00           N
ATOM   4778  HN  HSD A 881      34.950  47.040  42.810  1.00  0.00           H
ATOM   4779  CA  HSD A 881      33.750  47.170  44.480  1.00  0.00           C
ATOM   4780  HA  HSD A 881      33.620  47.990  45.160  1.00  0.00           H
ATOM   4781  CB  HSD A 881      32.510  47.020  43.560  1.00  0.00           C
ATOM   4782  HB1 HSD A 881      31.740  46.430  44.090  1.00  0.00           H
ATOM   4783  HB2 HSD A 881      32.730  46.500  42.600  1.00  0.00           H
ATOM   4784  ND1 HSD A 881      31.860  49.080  42.000  1.00  0.00           N
ATOM   4785  HD1 HSD A 881      32.190  48.690  41.140  1.00  0.00           H
ATOM   4786  CG  HSD A 881      31.910  48.380  43.230  1.00  0.00           C
ATOM   4787  CE1 HSD A 881      31.060  50.150  42.180  1.00  0.00           C
ATOM   4788  HE1 HSD A 881      30.820  50.800  41.340  1.00  0.00           H
ATOM   4789  NE2 HSD A 881      30.510  50.130  43.350  1.00  0.00           N
ATOM   4790  CD2 HSD A 881      31.090  49.090  44.010  1.00  0.00           C
ATOM   4791  HD2 HSD A 881      30.770  48.880  45.030  1.00  0.00           H
ATOM   4792  C   HSD A 881      33.880  45.970  45.410  1.00  0.00           C
ATOM   4793  O   HSD A 881      33.410  45.940  46.580  1.00  0.00           O
ATOM   4794  N   LEU A 882      34.520  44.910  44.970  1.00  0.00           N
ATOM   4795  HN  LEU A 882      34.890  44.890  44.050  1.00  0.00           H
ATOM   4796  CA  LEU A 882      34.710  43.700  45.710  1.00  0.00           C
ATOM   4797  HA  LEU A 882      33.740  43.310  45.970  1.00  0.00           H
ATOM   4798  CB  LEU A 882      35.590  42.660  44.920  1.00  0.00           C
ATOM   4799  HB1 LEU A 882      36.490  43.130  44.450  1.00  0.00           H
ATOM   4800  HB2 LEU A 882      34.990  42.290  44.060  1.00  0.00           H
ATOM   4801  CG  LEU A 882      35.920  41.290  45.610  1.00  0.00           C
ATOM   4802  HG  LEU A 882      36.810  41.420  46.260  1.00  0.00           H
ATOM   4803  CD1 LEU A 882      34.840  40.630  46.490  1.00  0.00           C
ATOM   4804 HD11 LEU A 882      34.570  41.230  47.370  1.00  0.00           H
ATOM   4805 HD12 LEU A 882      35.250  39.680  46.910  1.00  0.00           H
ATOM   4806 HD13 LEU A 882      33.920  40.600  45.870  1.00  0.00           H
ATOM   4807  CD2 LEU A 882      36.250  40.340  44.470  1.00  0.00           C
ATOM   4808 HD21 LEU A 882      36.880  39.550  44.920  1.00  0.00           H
ATOM   4809 HD22 LEU A 882      36.880  40.840  43.690  1.00  0.00           H
ATOM   4810 HD23 LEU A 882      35.390  39.880  43.950  1.00  0.00           H
ATOM   4811  C   LEU A 882      35.470  43.920  46.980  1.00  0.00           C
ATOM   4812  O   LEU A 882      35.070  43.500  48.070  1.00  0.00           O
ATOM   4813  N   ASP A 883      36.510  44.750  46.880  1.00  0.00           N
ATOM   4814  HN  ASP A 883      36.880  45.050  46.000  1.00  0.00           H
ATOM   4815  CA  ASP A 883      37.370  44.960  48.050  1.00  0.00           C
ATOM   4816  HA  ASP A 883      37.410  44.060  48.650  1.00  0.00           H
ATOM   4817  CB  ASP A 883      38.890  45.110  47.580  1.00  0.00           C
ATOM   4818  HB1 ASP A 883      39.600  45.260  48.420  1.00  0.00           H
ATOM   4819  HB2 ASP A 883      38.950  45.990  46.900  1.00  0.00           H
ATOM   4820  CG  ASP A 883      39.240  43.860  46.840  1.00  0.00           C
ATOM   4821  OD1 ASP A 883      38.850  42.700  46.860  1.00  0.00           O
ATOM   4822  OD2 ASP A 883      40.470  44.120  46.200  1.00  0.00           O
ATOM   4823  HD2 ASP A 883      40.960  43.360  45.860  1.00  0.00           H
ATOM   4824  C   ASP A 883      36.840  46.100  48.990  1.00  0.00           C
ATOM   4825  O   ASP A 883      37.040  45.960  50.180  1.00  0.00           O
ATOM   4826  N   LEU A 884      36.110  47.200  48.510  1.00  0.00           N
ATOM   4827  HN  LEU A 884      35.990  47.300  47.530  1.00  0.00           H
ATOM   4828  CA  LEU A 884      35.140  47.970  49.320  1.00  0.00           C
ATOM   4829  HA  LEU A 884      35.710  48.470  50.100  1.00  0.00           H
ATOM   4830  CB  LEU A 884      34.370  49.090  48.550  1.00  0.00           C
ATOM   4831  HB1 LEU A 884      34.060  48.580  47.610  1.00  0.00           H
ATOM   4832  HB2 LEU A 884      35.000  49.930  48.200  1.00  0.00           H
ATOM   4833  CG  LEU A 884      33.160  49.660  49.230  1.00  0.00           C
ATOM   4834  HG  LEU A 884      32.460  48.820  49.480  1.00  0.00           H
ATOM   4835  CD1 LEU A 884      33.700  50.430  50.510  1.00  0.00           C
ATOM   4836 HD11 LEU A 884      34.100  49.740  51.290  1.00  0.00           H
ATOM   4837 HD12 LEU A 884      32.780  50.890  50.960  1.00  0.00           H
ATOM   4838 HD13 LEU A 884      34.500  51.150  50.250  1.00  0.00           H
ATOM   4839  CD2 LEU A 884      32.370  50.600  48.350  1.00  0.00           C
ATOM   4840 HD21 LEU A 884      32.990  51.520  48.270  1.00  0.00           H
ATOM   4841 HD22 LEU A 884      31.510  50.870  48.970  1.00  0.00           H
ATOM   4842 HD23 LEU A 884      32.080  50.110  47.400  1.00  0.00           H
ATOM   4843  C   LEU A 884      34.250  46.980  50.090  1.00  0.00           C
ATOM   4844  O   LEU A 884      34.060  47.080  51.300  1.00  0.00           O
ATOM   4845  N   LEU A 885      33.590  46.120  49.380  1.00  0.00           N
ATOM   4846  HN  LEU A 885      33.640  46.240  48.390  1.00  0.00           H
ATOM   4847  CA  LEU A 885      32.550  45.200  49.980  1.00  0.00           C
ATOM   4848  HA  LEU A 885      31.920  45.870  50.550  1.00  0.00           H
ATOM   4849  CB  LEU A 885      31.800  44.400  48.890  1.00  0.00           C
ATOM   4850  HB1 LEU A 885      32.560  43.740  48.430  1.00  0.00           H
ATOM   4851  HB2 LEU A 885      31.470  45.080  48.070  1.00  0.00           H
ATOM   4852  CG  LEU A 885      30.580  43.550  49.380  1.00  0.00           C
ATOM   4853  HG  LEU A 885      31.060  42.890  50.130  1.00  0.00           H
ATOM   4854  CD1 LEU A 885      29.520  44.470  50.020  1.00  0.00           C
ATOM   4855 HD11 LEU A 885      30.000  44.980  50.890  1.00  0.00           H
ATOM   4856 HD12 LEU A 885      28.610  43.940  50.360  1.00  0.00           H
ATOM   4857 HD13 LEU A 885      29.210  45.260  49.300  1.00  0.00           H
ATOM   4858  CD2 LEU A 885      29.970  42.780  48.250  1.00  0.00           C
ATOM   4859 HD21 LEU A 885      29.120  42.160  48.610  1.00  0.00           H
ATOM   4860 HD22 LEU A 885      30.680  42.050  47.820  1.00  0.00           H
ATOM   4861 HD23 LEU A 885      29.700  43.510  47.450  1.00  0.00           H
ATOM   4862  C   LEU A 885      33.060  44.190  51.030  1.00  0.00           C
ATOM   4863  O   LEU A 885      32.440  43.840  52.020  1.00  0.00           O
ATOM   4864  N   MET A 886      34.250  43.700  50.790  1.00  0.00           N
ATOM   4865  HN  MET A 886      34.630  43.950  49.900  1.00  0.00           H
ATOM   4866  CA  MET A 886      34.970  42.920  51.750  1.00  0.00           C
ATOM   4867  HA  MET A 886      34.220  42.240  52.130  1.00  0.00           H
ATOM   4868  CB  MET A 886      36.100  42.000  51.140  1.00  0.00           C
ATOM   4869  HB1 MET A 886      36.940  41.780  51.830  1.00  0.00           H
ATOM   4870  HB2 MET A 886      36.530  42.610  50.310  1.00  0.00           H
ATOM   4871  CG  MET A 886      35.660  40.690  50.480  1.00  0.00           C
ATOM   4872  HG1 MET A 886      36.540  40.180  50.020  1.00  0.00           H
ATOM   4873  HG2 MET A 886      34.930  41.030  49.720  1.00  0.00           H
ATOM   4874  SD  MET A 886      34.830  39.470  51.510  1.00  0.00           S
ATOM   4875  CE  MET A 886      36.160  39.120  52.750  1.00  0.00           C
ATOM   4876  HE1 MET A 886      36.950  38.460  52.320  1.00  0.00           H
ATOM   4877  HE2 MET A 886      35.800  38.510  53.600  1.00  0.00           H
ATOM   4878  HE3 MET A 886      36.580  40.070  53.150  1.00  0.00           H
ATOM   4879  C   MET A 886      35.470  43.650  52.990  1.00  0.00           C
ATOM   4880  O   MET A 886      35.570  43.100  54.100  1.00  0.00           O
ATOM   4881  N   VAL A 887      35.820  44.950  52.880  1.00  0.00           N
ATOM   4882  HN  VAL A 887      35.940  45.320  51.960  1.00  0.00           H
ATOM   4883  CA  VAL A 887      35.890  45.790  54.000  1.00  0.00           C
ATOM   4884  HA  VAL A 887      36.580  45.370  54.720  1.00  0.00           H
ATOM   4885  CB  VAL A 887      36.660  47.050  53.670  1.00  0.00           C
ATOM   4886  HB  VAL A 887      36.210  47.540  52.770  1.00  0.00           H
ATOM   4887  CG1 VAL A 887      36.540  48.040  54.840  1.00  0.00           C
ATOM   4888 HG11 VAL A 887      37.280  48.860  54.720  1.00  0.00           H
ATOM   4889 HG12 VAL A 887      36.860  47.580  55.790  1.00  0.00           H
ATOM   4890 HG13 VAL A 887      35.500  48.410  55.000  1.00  0.00           H
ATOM   4891  CG2 VAL A 887      38.170  46.740  53.550  1.00  0.00           C
ATOM   4892 HG21 VAL A 887      38.880  47.610  53.530  1.00  0.00           H
ATOM   4893 HG22 VAL A 887      38.300  46.000  52.740  1.00  0.00           H
ATOM   4894 HG23 VAL A 887      38.530  46.150  54.420  1.00  0.00           H
ATOM   4895  C   VAL A 887      34.640  46.000  54.820  1.00  0.00           C
ATOM   4896  O   VAL A 887      34.620  45.890  56.000  1.00  0.00           O
ATOM   4897  N   GLY A 888      33.600  46.380  54.080  1.00  0.00           N
ATOM   4898  HN  GLY A 888      33.670  46.500  53.090  1.00  0.00           H
ATOM   4899  CA  GLY A 888      32.290  46.610  54.690  1.00  0.00           C
ATOM   4900  HA1 GLY A 888      31.560  46.960  53.970  1.00  0.00           H
ATOM   4901  HA2 GLY A 888      32.550  47.350  55.430  1.00  0.00           H
ATOM   4902  C   GLY A 888      31.730  45.410  55.460  1.00  0.00           C
ATOM   4903  O   GLY A 888      31.310  45.630  56.540  1.00  0.00           O
ATOM   4904  N   VAL A 889      31.740  44.220  54.820  1.00  0.00           N
ATOM   4905  HN  VAL A 889      32.020  44.240  53.860  1.00  0.00           H
ATOM   4906  CA  VAL A 889      31.450  42.940  55.510  1.00  0.00           C
ATOM   4907  HA  VAL A 889      30.530  43.010  56.060  1.00  0.00           H
ATOM   4908  CB  VAL A 889      31.280  41.860  54.460  1.00  0.00           C
ATOM   4909  HB  VAL A 889      32.030  42.010  53.650  1.00  0.00           H
ATOM   4910  CG1 VAL A 889      31.400  40.430  54.990  1.00  0.00           C
ATOM   4911 HG11 VAL A 889      32.430  40.380  55.420  1.00  0.00           H
ATOM   4912 HG12 VAL A 889      31.430  39.680  54.170  1.00  0.00           H
ATOM   4913 HG13 VAL A 889      30.690  40.150  55.790  1.00  0.00           H
ATOM   4914  CG2 VAL A 889      29.920  42.010  53.680  1.00  0.00           C
ATOM   4915 HG21 VAL A 889      28.970  42.080  54.270  1.00  0.00           H
ATOM   4916 HG22 VAL A 889      29.940  41.170  52.950  1.00  0.00           H
ATOM   4917 HG23 VAL A 889      29.880  42.920  53.060  1.00  0.00           H
ATOM   4918  C   VAL A 889      32.420  42.640  56.590  1.00  0.00           C
ATOM   4919  O   VAL A 889      31.970  42.300  57.650  1.00  0.00           O
ATOM   4920  N   MET A 890      33.800  42.800  56.480  1.00  0.00           N
ATOM   4921  HN  MET A 890      34.290  43.260  55.750  1.00  0.00           H
ATOM   4922  CA  MET A 890      34.580  42.310  57.590  1.00  0.00           C
ATOM   4923  HA  MET A 890      34.240  41.340  57.910  1.00  0.00           H
ATOM   4924  CB  MET A 890      36.070  42.020  57.210  1.00  0.00           C
ATOM   4925  HB1 MET A 890      36.680  41.930  58.140  1.00  0.00           H
ATOM   4926  HB2 MET A 890      36.550  42.890  56.720  1.00  0.00           H
ATOM   4927  CG  MET A 890      36.060  40.730  56.330  1.00  0.00           C
ATOM   4928  HG1 MET A 890      37.060  40.420  55.970  1.00  0.00           H
ATOM   4929  HG2 MET A 890      35.490  40.850  55.380  1.00  0.00           H
ATOM   4930  SD  MET A 890      35.300  39.160  57.090  1.00  0.00           S
ATOM   4931  CE  MET A 890      36.370  39.040  58.530  1.00  0.00           C
ATOM   4932  HE1 MET A 890      37.440  38.790  58.370  1.00  0.00           H
ATOM   4933  HE2 MET A 890      35.990  38.170  59.110  1.00  0.00           H
ATOM   4934  HE3 MET A 890      36.330  39.910  59.210  1.00  0.00           H
ATOM   4935  C   MET A 890      34.560  43.300  58.830  1.00  0.00           C
ATOM   4936  O   MET A 890      34.800  42.860  59.920  1.00  0.00           O
ATOM   4937  N   LEU A 891      34.300  44.620  58.620  1.00  0.00           N
ATOM   4938  HN  LEU A 891      34.400  45.100  57.760  1.00  0.00           H
ATOM   4939  CA  LEU A 891      33.910  45.620  59.670  1.00  0.00           C
ATOM   4940  HA  LEU A 891      34.670  45.650  60.440  1.00  0.00           H
ATOM   4941  CB  LEU A 891      33.860  47.020  59.020  1.00  0.00           C
ATOM   4942  HB1 LEU A 891      33.180  47.140  58.150  1.00  0.00           H
ATOM   4943  HB2 LEU A 891      34.910  47.240  58.710  1.00  0.00           H
ATOM   4944  CG  LEU A 891      33.570  48.240  59.930  1.00  0.00           C
ATOM   4945  HG  LEU A 891      34.080  48.130  60.910  1.00  0.00           H
ATOM   4946  CD1 LEU A 891      34.120  49.480  59.330  1.00  0.00           C
ATOM   4947 HD11 LEU A 891      33.910  50.350  59.980  1.00  0.00           H
ATOM   4948 HD12 LEU A 891      33.660  49.690  58.340  1.00  0.00           H
ATOM   4949 HD13 LEU A 891      35.210  49.550  59.120  1.00  0.00           H
ATOM   4950  CD2 LEU A 891      32.100  48.490  60.360  1.00  0.00           C
ATOM   4951 HD21 LEU A 891      31.640  47.810  61.120  1.00  0.00           H
ATOM   4952 HD22 LEU A 891      31.450  48.540  59.480  1.00  0.00           H
ATOM   4953 HD23 LEU A 891      32.080  49.500  60.810  1.00  0.00           H
ATOM   4954  C   LEU A 891      32.590  45.230  60.400  1.00  0.00           C
ATOM   4955  O   LEU A 891      32.540  45.370  61.600  1.00  0.00           O
ATOM   4956  N   GLY A 892      31.530  44.740  59.720  1.00  0.00           N
ATOM   4957  HN  GLY A 892      31.650  44.850  58.730  1.00  0.00           H
ATOM   4958  CA  GLY A 892      30.500  43.890  60.290  1.00  0.00           C
ATOM   4959  HA1 GLY A 892      29.820  43.530  59.530  1.00  0.00           H
ATOM   4960  HA2 GLY A 892      29.940  44.470  61.000  1.00  0.00           H
ATOM   4961  C   GLY A 892      30.950  42.680  61.080  1.00  0.00           C
ATOM   4962  O   GLY A 892      30.500  42.550  62.210  1.00  0.00           O
ATOM   4963  N   VAL A 893      31.880  41.880  60.580  1.00  0.00           N
ATOM   4964  HN  VAL A 893      32.200  41.870  59.620  1.00  0.00           H
ATOM   4965  CA  VAL A 893      32.400  40.770  61.410  1.00  0.00           C
ATOM   4966  HA  VAL A 893      31.570  40.160  61.730  1.00  0.00           H
ATOM   4967  CB  VAL A 893      33.150  39.820  60.530  1.00  0.00           C
ATOM   4968  HB  VAL A 893      33.920  40.430  60.020  1.00  0.00           H
ATOM   4969  CG1 VAL A 893      33.720  38.650  61.290  1.00  0.00           C
ATOM   4970 HG11 VAL A 893      32.940  38.220  61.950  1.00  0.00           H
ATOM   4971 HG12 VAL A 893      34.580  39.010  61.900  1.00  0.00           H
ATOM   4972 HG13 VAL A 893      34.060  37.810  60.650  1.00  0.00           H
ATOM   4973  CG2 VAL A 893      32.130  39.200  59.520  1.00  0.00           C
ATOM   4974 HG21 VAL A 893      31.550  38.370  59.960  1.00  0.00           H
ATOM   4975 HG22 VAL A 893      32.740  38.690  58.740  1.00  0.00           H
ATOM   4976 HG23 VAL A 893      31.520  39.900  58.900  1.00  0.00           H
ATOM   4977  C   VAL A 893      33.120  41.270  62.600  1.00  0.00           C
ATOM   4978  O   VAL A 893      32.920  40.760  63.710  1.00  0.00           O
ATOM   4979  N   CYS A 894      33.970  42.230  62.450  1.00  0.00           N
ATOM   4980  HN  CYS A 894      34.070  42.610  61.520  1.00  0.00           H
ATOM   4981  CA  CYS A 894      34.740  42.810  63.520  1.00  0.00           C
ATOM   4982  HA  CYS A 894      35.230  41.960  63.960  1.00  0.00           H
ATOM   4983  CB  CYS A 894      35.930  43.690  63.050  1.00  0.00           C
ATOM   4984  HB1 CYS A 894      36.400  44.170  63.930  1.00  0.00           H
ATOM   4985  HB2 CYS A 894      35.480  44.440  62.350  1.00  0.00           H
ATOM   4986  SG  CYS A 894      37.150  42.670  62.060  1.00  0.00           S
ATOM   4987  HG1 CYS A 894      36.290  42.140  61.200  1.00  0.00           H
ATOM   4988  C   CYS A 894      33.890  43.430  64.640  1.00  0.00           C
ATOM   4989  O   CYS A 894      34.180  43.380  65.860  1.00  0.00           O
ATOM   4990  N   SER A 895      32.770  44.010  64.290  1.00  0.00           N
ATOM   4991  HN  SER A 895      32.550  43.970  63.320  1.00  0.00           H
ATOM   4992  CA  SER A 895      31.810  44.590  65.270  1.00  0.00           C
ATOM   4993  HA  SER A 895      32.190  45.350  65.940  1.00  0.00           H
ATOM   4994  CB  SER A 895      30.720  45.370  64.530  1.00  0.00           C
ATOM   4995  HB1 SER A 895      30.160  45.970  65.270  1.00  0.00           H
ATOM   4996  HB2 SER A 895      30.070  44.660  63.960  1.00  0.00           H
ATOM   4997  OG  SER A 895      31.270  46.320  63.700  1.00  0.00           O
ATOM   4998  HG1 SER A 895      31.600  45.860  62.920  1.00  0.00           H
ATOM   4999  C   SER A 895      31.180  43.520  66.140  1.00  0.00           C
ATOM   5000  O   SER A 895      31.200  43.540  67.340  1.00  0.00           O
ATOM   5001  N   VAL A 896      30.830  42.380  65.430  1.00  0.00           N
ATOM   5002  HN  VAL A 896      30.760  42.270  64.440  1.00  0.00           H
ATOM   5003  CA  VAL A 896      30.200  41.230  66.160  1.00  0.00           C
ATOM   5004  HA  VAL A 896      29.470  41.650  66.850  1.00  0.00           H
ATOM   5005  CB  VAL A 896      29.750  40.200  65.230  1.00  0.00           C
ATOM   5006  HB  VAL A 896      30.570  39.880  64.540  1.00  0.00           H
ATOM   5007  CG1 VAL A 896      29.200  38.900  65.980  1.00  0.00           C
ATOM   5008 HG11 VAL A 896      28.540  38.360  65.270  1.00  0.00           H
ATOM   5009 HG12 VAL A 896      28.620  39.120  66.910  1.00  0.00           H
ATOM   5010 HG13 VAL A 896      29.950  38.110  66.190  1.00  0.00           H
ATOM   5011  CG2 VAL A 896      28.570  40.700  64.430  1.00  0.00           C
ATOM   5012 HG21 VAL A 896      27.700  41.010  65.040  1.00  0.00           H
ATOM   5013 HG22 VAL A 896      28.450  39.920  63.640  1.00  0.00           H
ATOM   5014 HG23 VAL A 896      28.770  41.570  63.780  1.00  0.00           H
ATOM   5015  C   VAL A 896      31.170  40.520  67.140  1.00  0.00           C
ATOM   5016  O   VAL A 896      31.010  40.370  68.360  1.00  0.00           O
ATOM   5017  N   MET A 897      32.350  40.290  66.600  1.00  0.00           N
ATOM   5018  HN  MET A 897      32.530  40.340  65.620  1.00  0.00           H
ATOM   5019  CA  MET A 897      33.430  39.860  67.470  1.00  0.00           C
ATOM   5020  HA  MET A 897      33.010  39.090  68.090  1.00  0.00           H
ATOM   5021  CB  MET A 897      34.630  39.230  66.710  1.00  0.00           C
ATOM   5022  HB1 MET A 897      35.400  38.880  67.440  1.00  0.00           H
ATOM   5023  HB2 MET A 897      35.110  39.930  66.000  1.00  0.00           H
ATOM   5024  CG  MET A 897      34.240  37.980  65.830  1.00  0.00           C
ATOM   5025  HG1 MET A 897      35.200  37.540  65.520  1.00  0.00           H
ATOM   5026  HG2 MET A 897      33.680  38.390  64.960  1.00  0.00           H
ATOM   5027  SD  MET A 897      33.380  36.640  66.600  1.00  0.00           S
ATOM   5028  CE  MET A 897      33.060  36.050  64.870  1.00  0.00           C
ATOM   5029  HE1 MET A 897      33.900  35.840  64.170  1.00  0.00           H
ATOM   5030  HE2 MET A 897      32.220  36.580  64.390  1.00  0.00           H
ATOM   5031  HE3 MET A 897      32.740  34.990  64.990  1.00  0.00           H
ATOM   5032  C   MET A 897      33.970  40.860  68.520  1.00  0.00           C
ATOM   5033  O   MET A 897      34.550  40.520  69.560  1.00  0.00           O
ATOM   5034  N   GLY A 898      33.770  42.130  68.180  1.00  0.00           N
ATOM   5035  HN  GLY A 898      33.280  42.270  67.320  1.00  0.00           H
ATOM   5036  CA  GLY A 898      34.190  43.280  68.970  1.00  0.00           C
ATOM   5037  HA1 GLY A 898      33.870  43.190  70.000  1.00  0.00           H
ATOM   5038  HA2 GLY A 898      33.770  44.050  68.350  1.00  0.00           H
ATOM   5039  C   GLY A 898      35.670  43.640  69.010  1.00  0.00           C
ATOM   5040  O   GLY A 898      36.300  43.960  70.010  1.00  0.00           O
ATOM   5041  N   LEU A 899      36.250  43.600  67.800  1.00  0.00           N
ATOM   5042  HN  LEU A 899      35.630  43.600  67.010  1.00  0.00           H
ATOM   5043  CA  LEU A 899      37.690  43.800  67.580  1.00  0.00           C
ATOM   5044  HA  LEU A 899      38.170  43.750  68.540  1.00  0.00           H
ATOM   5045  CB  LEU A 899      38.160  42.750  66.610  1.00  0.00           C
ATOM   5046  HB1 LEU A 899      39.210  42.880  66.280  1.00  0.00           H
ATOM   5047  HB2 LEU A 899      37.550  42.900  65.690  1.00  0.00           H
ATOM   5048  CG  LEU A 899      37.920  41.260  67.000  1.00  0.00           C
ATOM   5049  HG  LEU A 899      36.820  41.110  67.050  1.00  0.00           H
ATOM   5050  CD1 LEU A 899      38.350  40.260  65.890  1.00  0.00           C
ATOM   5051 HD11 LEU A 899      38.140  40.600  64.850  1.00  0.00           H
ATOM   5052 HD12 LEU A 899      37.830  39.290  66.090  1.00  0.00           H
ATOM   5053 HD13 LEU A 899      39.410  39.940  65.930  1.00  0.00           H
ATOM   5054  CD2 LEU A 899      38.560  40.920  68.360  1.00  0.00           C
ATOM   5055 HD21 LEU A 899      38.360  41.660  69.150  1.00  0.00           H
ATOM   5056 HD22 LEU A 899      39.640  40.850  68.110  1.00  0.00           H
ATOM   5057 HD23 LEU A 899      38.130  40.000  68.810  1.00  0.00           H
ATOM   5058  C   LEU A 899      37.960  45.130  66.950  1.00  0.00           C
ATOM   5059  O   LEU A 899      37.010  45.750  66.440  1.00  0.00           O
ATOM   5060  N   PRO A 900      39.190  45.620  67.010  1.00  0.00           N
[truncated: 7,490,634 more chars]
