# Supplementary material for: CryoEM and computational modeling structural insights into the pH regulator NBCn1
Source: Nat Commun. 2025 Nov 11;16:9932. doi: 10.1038/s41467-025-64868-z (PMC12606367; doi:10.1038/s41467-025-64868-z)
Supplement: Supplementary file 8 — Supplementary Data 6 [file 41467_2025_64868_MOESM8_ESM.zip › 1us_unrestr_MD_OF_IF_transition_apoNBCn1/transition_rep1_traj1_first.pdb]

REMARK    GENERATED BY TRJCONV
TITLE     Title t=   0.00000 step= 0
REMARK    THIS IS A SIMULATION BOX
CRYST1   96.040   96.040  104.958  90.00  90.00  90.00 P 1           1
MODEL        1
ATOM      1  N   LEU A 585      28.750  43.880  41.160  1.00  0.00           N
ATOM      2  HT1 LEU A 585      29.390  44.200  40.410  1.00  0.00           H
ATOM      3  HT2 LEU A 585      28.380  44.640  41.760  1.00  0.00           H
ATOM      4  HT3 LEU A 585      27.960  43.450  40.660  1.00  0.00           H
ATOM      5  CA  LEU A 585      29.460  42.760  41.880  1.00  0.00           C
ATOM      6  HA  LEU A 585      30.420  43.100  42.230  1.00  0.00           H
ATOM      7  CB  LEU A 585      28.650  42.340  43.090  1.00  0.00           C
ATOM      8  HB1 LEU A 585      27.570  42.100  42.920  1.00  0.00           H
ATOM      9  HB2 LEU A 585      28.750  43.230  43.760  1.00  0.00           H
ATOM     10  CG  LEU A 585      29.340  41.190  43.820  1.00  0.00           C
ATOM     11  HG  LEU A 585      29.600  40.390  43.100  1.00  0.00           H
ATOM     12  CD1 LEU A 585      30.670  41.730  44.490  1.00  0.00           C
ATOM     13 HD11 LEU A 585      31.380  41.620  43.640  1.00  0.00           H
ATOM     14 HD12 LEU A 585      31.000  41.050  45.290  1.00  0.00           H
ATOM     15 HD13 LEU A 585      30.640  42.780  44.860  1.00  0.00           H
ATOM     16  CD2 LEU A 585      28.360  40.660  44.900  1.00  0.00           C
ATOM     17 HD21 LEU A 585      28.120  41.410  45.680  1.00  0.00           H
ATOM     18 HD22 LEU A 585      28.910  39.860  45.430  1.00  0.00           H
ATOM     19 HD23 LEU A 585      27.440  40.270  44.400  1.00  0.00           H
ATOM     20  C   LEU A 585      29.830  41.520  40.960  1.00  0.00           C
ATOM     21  O   LEU A 585      30.930  40.900  40.980  1.00  0.00           O
ATOM     22  N   ILE A 586      28.880  41.090  40.120  1.00  0.00           N
ATOM     23  HN  ILE A 586      27.960  41.460  40.130  1.00  0.00           H
ATOM     24  CA  ILE A 586      28.960  39.760  39.410  1.00  0.00           C
ATOM     25  HA  ILE A 586      29.210  39.060  40.190  1.00  0.00           H
ATOM     26  CB  ILE A 586      27.560  39.420  39.000  1.00  0.00           C
ATOM     27  HB  ILE A 586      27.140  40.300  38.480  1.00  0.00           H
ATOM     28  CG2 ILE A 586      27.560  38.320  37.920  1.00  0.00           C
ATOM     29 HG21 ILE A 586      28.120  38.730  37.060  1.00  0.00           H
ATOM     30 HG22 ILE A 586      26.560  37.990  37.560  1.00  0.00           H
ATOM     31 HG23 ILE A 586      28.250  37.520  38.260  1.00  0.00           H
ATOM     32  CG1 ILE A 586      26.550  39.070  40.170  1.00  0.00           C
ATOM     33 HG11 ILE A 586      25.650  38.630  39.700  1.00  0.00           H
ATOM     34 HG12 ILE A 586      26.300  39.990  40.730  1.00  0.00           H
ATOM     35  CD  ILE A 586      27.150  38.080  41.250  1.00  0.00           C
ATOM     36  HD1 ILE A 586      27.620  38.670  42.070  1.00  0.00           H
ATOM     37  HD2 ILE A 586      27.770  37.280  40.810  1.00  0.00           H
ATOM     38  HD3 ILE A 586      26.240  37.570  41.640  1.00  0.00           H
ATOM     39  C   ILE A 586      30.090  39.700  38.420  1.00  0.00           C
ATOM     40  O   ILE A 586      30.760  38.650  38.160  1.00  0.00           O
ATOM     41  N   LEU A 587      30.390  40.840  37.790  1.00  0.00           N
ATOM     42  HN  LEU A 587      29.930  41.710  37.940  1.00  0.00           H
ATOM     43  CA  LEU A 587      31.450  40.920  36.770  1.00  0.00           C
ATOM     44  HA  LEU A 587      31.370  40.130  36.040  1.00  0.00           H
ATOM     45  CB  LEU A 587      31.380  42.310  36.170  1.00  0.00           C
ATOM     46  HB1 LEU A 587      31.550  43.020  37.000  1.00  0.00           H
ATOM     47  HB2 LEU A 587      30.440  42.500  35.600  1.00  0.00           H
ATOM     48  CG  LEU A 587      32.430  42.570  35.100  1.00  0.00           C
ATOM     49  HG  LEU A 587      33.430  42.430  35.570  1.00  0.00           H
ATOM     50  CD1 LEU A 587      32.350  41.760  33.830  1.00  0.00           C
ATOM     51 HD11 LEU A 587      32.400  40.660  33.960  1.00  0.00           H
ATOM     52 HD12 LEU A 587      33.190  42.050  33.160  1.00  0.00           H
ATOM     53 HD13 LEU A 587      31.360  42.040  33.420  1.00  0.00           H
ATOM     54  CD2 LEU A 587      32.440  44.100  34.720  1.00  0.00           C
ATOM     55 HD21 LEU A 587      32.540  44.800  35.570  1.00  0.00           H
ATOM     56 HD22 LEU A 587      31.470  44.440  34.310  1.00  0.00           H
ATOM     57 HD23 LEU A 587      33.240  44.210  33.960  1.00  0.00           H
ATOM     58  C   LEU A 587      32.850  40.640  37.430  1.00  0.00           C
ATOM     59  O   LEU A 587      33.670  39.900  36.850  1.00  0.00           O
ATOM     60  N   ASP A 588      33.170  41.320  38.620  1.00  0.00           N
ATOM     61  HN  ASP A 588      32.640  42.090  38.960  1.00  0.00           H
ATOM     62  CA  ASP A 588      34.400  40.990  39.370  1.00  0.00           C
ATOM     63  HA  ASP A 588      35.250  41.210  38.730  1.00  0.00           H
ATOM     64  CB  ASP A 588      34.650  41.750  40.720  1.00  0.00           C
ATOM     65  HB1 ASP A 588      35.670  41.520  41.100  1.00  0.00           H
ATOM     66  HB2 ASP A 588      33.960  41.480  41.550  1.00  0.00           H
ATOM     67  CG  ASP A 588      34.530  43.250  40.630  1.00  0.00           C
ATOM     68  OD1 ASP A 588      34.930  43.910  41.620  1.00  0.00           O
ATOM     69  OD2 ASP A 588      34.000  43.800  39.630  1.00  0.00           O
ATOM     70  C   ASP A 588      34.460  39.490  39.750  1.00  0.00           C
ATOM     71  O   ASP A 588      35.530  38.860  39.530  1.00  0.00           O
ATOM     72  N   ILE A 589      33.380  38.930  40.340  1.00  0.00           N
ATOM     73  HN  ILE A 589      32.610  39.500  40.590  1.00  0.00           H
ATOM     74  CA  ILE A 589      33.190  37.500  40.610  1.00  0.00           C
ATOM     75  HA  ILE A 589      33.930  37.300  41.360  1.00  0.00           H
ATOM     76  CB  ILE A 589      31.710  37.280  41.120  1.00  0.00           C
ATOM     77  HB  ILE A 589      30.970  37.890  40.580  1.00  0.00           H
ATOM     78  CG2 ILE A 589      31.220  35.810  40.960  1.00  0.00           C
ATOM     79 HG21 ILE A 589      31.970  35.090  41.330  1.00  0.00           H
ATOM     80 HG22 ILE A 589      31.100  35.660  39.870  1.00  0.00           H
ATOM     81 HG23 ILE A 589      30.260  35.620  41.490  1.00  0.00           H
ATOM     82  CG1 ILE A 589      31.730  37.840  42.540  1.00  0.00           C
ATOM     83 HG11 ILE A 589      31.720  38.950  42.480  1.00  0.00           H
ATOM     84 HG12 ILE A 589      32.710  37.570  42.970  1.00  0.00           H
ATOM     85  CD  ILE A 589      30.520  37.480  43.370  1.00  0.00           C
ATOM     86  HD1 ILE A 589      30.600  38.010  44.340  1.00  0.00           H
ATOM     87  HD2 ILE A 589      30.450  36.410  43.680  1.00  0.00           H
ATOM     88  HD3 ILE A 589      29.580  37.950  43.020  1.00  0.00           H
ATOM     89  C   ILE A 589      33.550  36.570  39.480  1.00  0.00           C
ATOM     90  O   ILE A 589      34.380  35.650  39.630  1.00  0.00           O
ATOM     91  N   LYS A 590      32.980  36.850  38.290  1.00  0.00           N
ATOM     92  HN  LYS A 590      32.240  37.520  38.280  1.00  0.00           H
ATOM     93  CA  LYS A 590      33.180  36.080  37.070  1.00  0.00           C
ATOM     94  HA  LYS A 590      33.130  35.060  37.420  1.00  0.00           H
ATOM     95  CB  LYS A 590      32.040  36.450  36.030  1.00  0.00           C
ATOM     96  HB1 LYS A 590      32.250  35.970  35.060  1.00  0.00           H
ATOM     97  HB2 LYS A 590      32.050  37.550  35.870  1.00  0.00           H
ATOM     98  CG  LYS A 590      30.680  36.010  36.480  1.00  0.00           C
ATOM     99  HG1 LYS A 590      30.270  36.350  37.440  1.00  0.00           H
ATOM    100  HG2 LYS A 590      30.580  34.910  36.420  1.00  0.00           H
ATOM    101  CD  LYS A 590      29.540  36.500  35.520  1.00  0.00           C
ATOM    102  HD1 LYS A 590      29.480  37.610  35.630  1.00  0.00           H
ATOM    103  HD2 LYS A 590      28.520  36.220  35.870  1.00  0.00           H
ATOM    104  CE  LYS A 590      29.560  36.120  34.110  1.00  0.00           C
ATOM    105  HE1 LYS A 590      29.540  35.010  34.090  1.00  0.00           H
ATOM    106  HE2 LYS A 590      30.550  36.410  33.690  1.00  0.00           H
ATOM    107  NZ  LYS A 590      28.460  36.750  33.440  1.00  0.00           N
ATOM    108  HZ1 LYS A 590      28.000  37.460  34.050  1.00  0.00           H
ATOM    109  HZ2 LYS A 590      27.800  35.990  33.220  1.00  0.00           H
ATOM    110  HZ3 LYS A 590      28.750  37.270  32.590  1.00  0.00           H
ATOM    111  C   LYS A 590      34.610  36.250  36.470  1.00  0.00           C
ATOM    112  O   LYS A 590      35.100  35.230  36.040  1.00  0.00           O
ATOM    113  N   ARG A 591      35.200  37.480  36.470  1.00  0.00           N
ATOM    114  HN  ARG A 591      34.770  38.320  36.790  1.00  0.00           H
ATOM    115  CA  ARG A 591      36.610  37.680  36.260  1.00  0.00           C
ATOM    116  HA  ARG A 591      36.750  37.260  35.280  1.00  0.00           H
ATOM    117  CB  ARG A 591      36.880  39.250  36.030  1.00  0.00           C
ATOM    118  HB1 ARG A 591      37.990  39.210  35.900  1.00  0.00           H
ATOM    119  HB2 ARG A 591      36.630  39.870  36.910  1.00  0.00           H
ATOM    120  CG  ARG A 591      36.300  39.840  34.740  1.00  0.00           C
ATOM    121  HG1 ARG A 591      35.220  40.010  34.960  1.00  0.00           H
ATOM    122  HG2 ARG A 591      36.290  39.090  33.920  1.00  0.00           H
ATOM    123  CD  ARG A 591      37.070  41.070  34.260  1.00  0.00           C
ATOM    124  HD1 ARG A 591      38.020  40.670  33.850  1.00  0.00           H
ATOM    125  HD2 ARG A 591      37.330  41.780  35.080  1.00  0.00           H
ATOM    126  NE  ARG A 591      36.200  41.650  33.200  1.00  0.00           N
ATOM    127  HE  ARG A 591      35.670  41.030  32.620  1.00  0.00           H
ATOM    128  CZ  ARG A 591      36.090  42.960  33.030  1.00  0.00           C
ATOM    129  NH1 ARG A 591      36.700  43.860  33.750  1.00  0.00           N
ATOM    130 HH11 ARG A 591      36.650  44.810  33.450  1.00  0.00           H
ATOM    131 HH12 ARG A 591      37.080  43.610  34.640  1.00  0.00           H
ATOM    132  NH2 ARG A 591      35.330  43.400  32.030  1.00  0.00           N
ATOM    133 HH21 ARG A 591      34.770  42.750  31.530  1.00  0.00           H
ATOM    134 HH22 ARG A 591      35.140  44.380  31.960  1.00  0.00           H
ATOM    135  C   ARG A 591      37.710  37.080  37.150  1.00  0.00           C
ATOM    136  O   ARG A 591      38.760  36.660  36.610  1.00  0.00           O
ATOM    137  N   LYS A 592      37.630  37.140  38.510  1.00  0.00           N
ATOM    138  HN  LYS A 592      36.810  37.620  38.820  1.00  0.00           H
ATOM    139  CA  LYS A 592      38.630  36.750  39.470  1.00  0.00           C
ATOM    140  HA  LYS A 592      39.640  36.870  39.130  1.00  0.00           H
ATOM    141  CB  LYS A 592      38.520  37.540  40.820  1.00  0.00           C
ATOM    142  HB1 LYS A 592      39.190  37.020  41.530  1.00  0.00           H
ATOM    143  HB2 LYS A 592      37.470  37.470  41.190  1.00  0.00           H
ATOM    144  CG  LYS A 592      38.980  39.060  40.740  1.00  0.00           C
ATOM    145  HG1 LYS A 592      38.830  39.580  41.710  1.00  0.00           H
ATOM    146  HG2 LYS A 592      38.350  39.630  40.030  1.00  0.00           H
ATOM    147  CD  LYS A 592      40.400  39.240  40.110  1.00  0.00           C
ATOM    148  HD1 LYS A 592      40.890  40.200  40.430  1.00  0.00           H
ATOM    149  HD2 LYS A 592      40.230  39.330  39.020  1.00  0.00           H
ATOM    150  CE  LYS A 592      41.510  38.320  40.620  1.00  0.00           C
ATOM    151  HE1 LYS A 592      41.290  37.230  40.610  1.00  0.00           H
ATOM    152  HE2 LYS A 592      41.540  38.610  41.690  1.00  0.00           H
ATOM    153  NZ  LYS A 592      42.810  38.460  39.960  1.00  0.00           N
ATOM    154  HZ1 LYS A 592      43.360  37.710  40.410  1.00  0.00           H
ATOM    155  HZ2 LYS A 592      43.260  39.390  40.090  1.00  0.00           H
ATOM    156  HZ3 LYS A 592      42.770  38.310  38.930  1.00  0.00           H
ATOM    157  C   LYS A 592      38.600  35.180  39.710  1.00  0.00           C
ATOM    158  O   LYS A 592      39.700  34.610  40.040  1.00  0.00           O
ATOM    159  N   ALA A 593      37.400  34.490  39.590  1.00  0.00           N
ATOM    160  HN  ALA A 593      36.580  34.980  39.300  1.00  0.00           H
ATOM    161  CA  ALA A 593      37.280  33.080  39.760  1.00  0.00           C
ATOM    162  HA  ALA A 593      37.580  32.860  40.770  1.00  0.00           H
ATOM    163  CB  ALA A 593      35.780  32.700  39.520  1.00  0.00           C
ATOM    164  HB1 ALA A 593      35.110  33.010  40.350  1.00  0.00           H
ATOM    165  HB2 ALA A 593      35.610  31.590  39.520  1.00  0.00           H
ATOM    166  HB3 ALA A 593      35.530  33.160  38.540  1.00  0.00           H
ATOM    167  C   ALA A 593      38.120  32.220  38.820  1.00  0.00           C
ATOM    168  O   ALA A 593      38.680  31.270  39.430  1.00  0.00           O
ATOM    169  N   PRO A 594      38.380  32.340  37.510  1.00  0.00           N
ATOM    170  CD  PRO A 594      37.630  33.130  36.620  1.00  0.00           C
ATOM    171  HD1 PRO A 594      37.610  34.170  37.010  1.00  0.00           H
ATOM    172  HD2 PRO A 594      36.640  32.630  36.580  1.00  0.00           H
ATOM    173  CA  PRO A 594      39.280  31.460  36.770  1.00  0.00           C
ATOM    174  HA  PRO A 594      39.090  30.480  37.170  1.00  0.00           H
ATOM    175  CB  PRO A 594      38.790  31.680  35.330  1.00  0.00           C
ATOM    176  HB1 PRO A 594      37.910  31.000  35.260  1.00  0.00           H
ATOM    177  HB2 PRO A 594      39.540  31.400  34.560  1.00  0.00           H
ATOM    178  CG  PRO A 594      38.280  33.090  35.280  1.00  0.00           C
ATOM    179  HG1 PRO A 594      39.160  33.760  35.220  1.00  0.00           H
ATOM    180  HG2 PRO A 594      37.490  33.380  34.550  1.00  0.00           H
ATOM    181  C   PRO A 594      40.710  31.800  36.900  1.00  0.00           C
ATOM    182  O   PRO A 594      41.540  31.060  36.320  1.00  0.00           O
ATOM    183  N   PHE A 595      41.090  32.770  37.660  1.00  0.00           N
ATOM    184  HN  PHE A 595      40.350  33.160  38.180  1.00  0.00           H
ATOM    185  CA  PHE A 595      42.480  33.150  37.830  1.00  0.00           C
ATOM    186  HA  PHE A 595      43.170  32.420  37.430  1.00  0.00           H
ATOM    187  CB  PHE A 595      42.880  34.570  37.230  1.00  0.00           C
ATOM    188  HB1 PHE A 595      43.950  34.830  37.400  1.00  0.00           H
ATOM    189  HB2 PHE A 595      42.270  35.360  37.730  1.00  0.00           H
ATOM    190  CG  PHE A 595      42.560  34.550  35.780  1.00  0.00           C
ATOM    191  CD1 PHE A 595      43.190  33.560  34.940  1.00  0.00           C
ATOM    192  HD1 PHE A 595      43.910  32.870  35.360  1.00  0.00           H
ATOM    193  CE1 PHE A 595      42.870  33.510  33.560  1.00  0.00           C
ATOM    194  HE1 PHE A 595      43.450  32.860  32.930  1.00  0.00           H
ATOM    195  CZ  PHE A 595      41.920  34.310  32.990  1.00  0.00           C
ATOM    196  HZ  PHE A 595      41.780  34.330  31.920  1.00  0.00           H
ATOM    197  CD2 PHE A 595      41.580  35.360  35.190  1.00  0.00           C
ATOM    198  HD2 PHE A 595      41.110  36.070  35.850  1.00  0.00           H
ATOM    199  CE2 PHE A 595      41.180  35.130  33.890  1.00  0.00           C
ATOM    200  HE2 PHE A 595      40.330  35.610  33.440  1.00  0.00           H
ATOM    201  C   PHE A 595      42.760  33.100  39.350  1.00  0.00           C
ATOM    202  O   PHE A 595      43.760  33.590  39.830  1.00  0.00           O
ATOM    203  N   PHE A 596      41.860  32.440  40.170  1.00  0.00           N
ATOM    204  HN  PHE A 596      41.060  32.000  39.750  1.00  0.00           H
ATOM    205  CA  PHE A 596      42.000  32.280  41.590  1.00  0.00           C
ATOM    206  HA  PHE A 596      42.150  33.250  42.030  1.00  0.00           H
ATOM    207  CB  PHE A 596      40.640  31.750  42.230  1.00  0.00           C
ATOM    208  HB1 PHE A 596      40.240  30.870  41.690  1.00  0.00           H
ATOM    209  HB2 PHE A 596      39.790  32.480  42.180  1.00  0.00           H
ATOM    210  CG  PHE A 596      40.770  31.350  43.650  1.00  0.00           C
ATOM    211  CD1 PHE A 596      40.870  29.980  43.920  1.00  0.00           C
ATOM    212  HD1 PHE A 596      40.820  29.330  43.080  1.00  0.00           H
ATOM    213  CE1 PHE A 596      41.000  29.530  45.190  1.00  0.00           C
ATOM    214  HE1 PHE A 596      41.210  28.480  45.330  1.00  0.00           H
ATOM    215  CZ  PHE A 596      40.830  30.330  46.270  1.00  0.00           C
ATOM    216  HZ  PHE A 596      40.620  29.960  47.260  1.00  0.00           H
ATOM    217  CD2 PHE A 596      40.690  32.260  44.740  1.00  0.00           C
ATOM    218  HD2 PHE A 596      40.300  33.270  44.650  1.00  0.00           H
ATOM    219  CE2 PHE A 596      40.630  31.690  46.020  1.00  0.00           C
ATOM    220  HE2 PHE A 596      40.340  32.360  46.810  1.00  0.00           H
ATOM    221  C   PHE A 596      43.180  31.250  41.910  1.00  0.00           C
ATOM    222  O   PHE A 596      44.120  31.510  42.640  1.00  0.00           O
ATOM    223  N   LEU A 597      43.110  30.020  41.290  1.00  0.00           N
ATOM    224  HN  LEU A 597      42.310  29.800  40.750  1.00  0.00           H
ATOM    225  CA  LEU A 597      44.200  29.020  41.260  1.00  0.00           C
ATOM    226  HA  LEU A 597      44.580  28.910  42.260  1.00  0.00           H
ATOM    227  CB  LEU A 597      43.760  27.600  40.930  1.00  0.00           C
ATOM    228  HB1 LEU A 597      44.650  26.950  40.870  1.00  0.00           H
ATOM    229  HB2 LEU A 597      43.240  27.580  39.940  1.00  0.00           H
ATOM    230  CG  LEU A 597      42.770  26.950  41.940  1.00  0.00           C
ATOM    231  HG  LEU A 597      41.800  27.480  41.890  1.00  0.00           H
ATOM    232  CD1 LEU A 597      42.460  25.530  41.530  1.00  0.00           C
ATOM    233 HD11 LEU A 597      43.450  25.040  41.460  1.00  0.00           H
ATOM    234 HD12 LEU A 597      42.070  25.600  40.500  1.00  0.00           H
ATOM    235 HD13 LEU A 597      41.720  25.010  42.170  1.00  0.00           H
ATOM    236  CD2 LEU A 597      43.290  26.900  43.390  1.00  0.00           C
ATOM    237 HD21 LEU A 597      43.410  27.960  43.680  1.00  0.00           H
ATOM    238 HD22 LEU A 597      44.210  26.320  43.550  1.00  0.00           H
ATOM    239 HD23 LEU A 597      42.470  26.440  43.980  1.00  0.00           H
ATOM    240  C   LEU A 597      45.420  29.430  40.500  1.00  0.00           C
ATOM    241  O   LEU A 597      46.560  29.080  40.830  1.00  0.00           O
ATOM    242  N   SER A 598      45.350  30.360  39.530  1.00  0.00           N
ATOM    243  HN  SER A 598      44.510  30.590  39.060  1.00  0.00           H
ATOM    244  CA  SER A 598      46.590  30.830  38.840  1.00  0.00           C
ATOM    245  HA  SER A 598      47.050  30.000  38.310  1.00  0.00           H
ATOM    246  CB  SER A 598      46.260  31.900  37.780  1.00  0.00           C
ATOM    247  HB1 SER A 598      45.950  32.800  38.370  1.00  0.00           H
ATOM    248  HB2 SER A 598      45.380  31.560  37.180  1.00  0.00           H
ATOM    249  OG  SER A 598      47.320  32.220  36.860  1.00  0.00           O
ATOM    250  HG1 SER A 598      47.470  31.420  36.360  1.00  0.00           H
ATOM    251  C   SER A 598      47.650  31.490  39.730  1.00  0.00           C
ATOM    252  O   SER A 598      48.860  31.230  39.650  1.00  0.00           O
ATOM    253  N   ASP A 599      47.200  32.270  40.690  1.00  0.00           N
ATOM    254  HN  ASP A 599      46.240  32.550  40.700  1.00  0.00           H
ATOM    255  CA  ASP A 599      47.930  32.850  41.810  1.00  0.00           C
ATOM    256  HA  ASP A 599      48.700  33.490  41.410  1.00  0.00           H
ATOM    257  CB  ASP A 599      46.990  33.710  42.730  1.00  0.00           C
ATOM    258  HB1 ASP A 599      47.660  34.010  43.570  1.00  0.00           H
ATOM    259  HB2 ASP A 599      46.200  33.140  43.260  1.00  0.00           H
ATOM    260  CG  ASP A 599      46.390  34.860  42.020  1.00  0.00           C
ATOM    261  OD1 ASP A 599      46.580  35.040  40.810  1.00  0.00           O
ATOM    262  OD2 ASP A 599      45.470  35.530  42.640  1.00  0.00           O
ATOM    263  C   ASP A 599      48.670  31.780  42.650  1.00  0.00           C
ATOM    264  O   ASP A 599      49.920  31.810  42.850  1.00  0.00           O
ATOM    265  N   PHE A 600      47.970  30.730  43.030  1.00  0.00           N
ATOM    266  HN  PHE A 600      46.990  30.740  42.840  1.00  0.00           H
ATOM    267  CA  PHE A 600      48.550  29.590  43.780  1.00  0.00           C
ATOM    268  HA  PHE A 600      49.140  29.990  44.590  1.00  0.00           H
ATOM    269  CB  PHE A 600      47.510  28.600  44.340  1.00  0.00           C
ATOM    270  HB1 PHE A 600      48.010  27.720  44.810  1.00  0.00           H
ATOM    271  HB2 PHE A 600      46.930  28.180  43.500  1.00  0.00           H
ATOM    272  CG  PHE A 600      46.690  29.390  45.400  1.00  0.00           C
ATOM    273  CD1 PHE A 600      47.130  29.310  46.780  1.00  0.00           C
ATOM    274  HD1 PHE A 600      48.080  28.820  46.960  1.00  0.00           H
ATOM    275  CE1 PHE A 600      46.430  30.070  47.750  1.00  0.00           C
ATOM    276  HE1 PHE A 600      46.820  30.030  48.760  1.00  0.00           H
ATOM    277  CZ  PHE A 600      45.250  30.690  47.480  1.00  0.00           C
ATOM    278  HZ  PHE A 600      44.790  31.130  48.340  1.00  0.00           H
ATOM    279  CD2 PHE A 600      45.430  30.020  45.160  1.00  0.00           C
ATOM    280  HD2 PHE A 600      45.040  30.110  44.150  1.00  0.00           H
ATOM    281  CE2 PHE A 600      44.740  30.700  46.140  1.00  0.00           C
ATOM    282  HE2 PHE A 600      43.780  31.130  45.850  1.00  0.00           H
ATOM    283  C   PHE A 600      49.550  28.760  42.930  1.00  0.00           C
ATOM    284  O   PHE A 600      50.580  28.320  43.470  1.00  0.00           O
ATOM    285  N   LYS A 601      49.270  28.610  41.630  1.00  0.00           N
ATOM    286  HN  LYS A 601      48.360  28.840  41.280  1.00  0.00           H
ATOM    287  CA  LYS A 601      50.110  28.030  40.670  1.00  0.00           C
ATOM    288  HA  LYS A 601      50.440  27.070  41.060  1.00  0.00           H
ATOM    289  CB  LYS A 601      49.430  27.810  39.310  1.00  0.00           C
ATOM    290  HB1 LYS A 601      48.920  28.770  39.080  1.00  0.00           H
ATOM    291  HB2 LYS A 601      48.610  27.050  39.380  1.00  0.00           H
ATOM    292  CG  LYS A 601      50.300  27.540  38.060  1.00  0.00           C
ATOM    293  HG1 LYS A 601      51.130  28.290  38.000  1.00  0.00           H
ATOM    294  HG2 LYS A 601      49.620  27.720  37.200  1.00  0.00           H
ATOM    295  CD  LYS A 601      50.940  26.150  38.050  1.00  0.00           C
ATOM    296  HD1 LYS A 601      50.160  25.350  38.180  1.00  0.00           H
ATOM    297  HD2 LYS A 601      51.670  25.950  38.850  1.00  0.00           H
ATOM    298  CE  LYS A 601      51.510  25.910  36.620  1.00  0.00           C
ATOM    299  HE1 LYS A 601      50.900  26.380  35.840  1.00  0.00           H
ATOM    300  HE2 LYS A 601      51.790  24.890  36.280  1.00  0.00           H
ATOM    301  NZ  LYS A 601      52.830  26.600  36.610  1.00  0.00           N
ATOM    302  HZ1 LYS A 601      53.310  26.350  37.500  1.00  0.00           H
ATOM    303  HZ2 LYS A 601      52.850  27.630  36.490  1.00  0.00           H
ATOM    304  HZ3 LYS A 601      53.430  26.220  35.850  1.00  0.00           H
ATOM    305  C   LYS A 601      51.430  28.710  40.490  1.00  0.00           C
ATOM    306  O   LYS A 601      52.440  27.990  40.310  1.00  0.00           O
ATOM    307  N   ASP A 602      51.500  30.070  40.510  1.00  0.00           N
ATOM    308  HN  ASP A 602      50.600  30.470  40.410  1.00  0.00           H
ATOM    309  CA  ASP A 602      52.690  30.830  40.410  1.00  0.00           C
ATOM    310  HA  ASP A 602      53.350  30.270  39.760  1.00  0.00           H
ATOM    311  CB  ASP A 602      52.340  32.210  39.910  1.00  0.00           C
ATOM    312  HB1 ASP A 602      53.100  32.950  40.240  1.00  0.00           H
ATOM    313  HB2 ASP A 602      51.350  32.550  40.250  1.00  0.00           H
ATOM    314  CG  ASP A 602      52.300  32.250  38.400  1.00  0.00           C
ATOM    315  OD1 ASP A 602      52.090  33.370  37.870  1.00  0.00           O
ATOM    316  OD2 ASP A 602      52.380  31.160  37.780  1.00  0.00           O
ATOM    317  C   ASP A 602      53.400  30.990  41.760  1.00  0.00           C
ATOM    318  O   ASP A 602      54.430  31.670  41.790  1.00  0.00           O
ATOM    319  N   ALA A 603      52.840  30.440  42.860  1.00  0.00           N
ATOM    320  HN  ALA A 603      52.000  29.900  42.880  1.00  0.00           H
ATOM    321  CA  ALA A 603      53.450  30.450  44.150  1.00  0.00           C
ATOM    322  HA  ALA A 603      53.930  31.410  44.260  1.00  0.00           H
ATOM    323  CB  ALA A 603      52.340  30.320  45.170  1.00  0.00           C
ATOM    324  HB1 ALA A 603      51.430  30.930  45.000  1.00  0.00           H
ATOM    325  HB2 ALA A 603      52.740  30.750  46.110  1.00  0.00           H
ATOM    326  HB3 ALA A 603      52.070  29.260  45.370  1.00  0.00           H
ATOM    327  C   ALA A 603      54.470  29.390  44.320  1.00  0.00           C
ATOM    328  O   ALA A 603      55.190  29.380  45.300  1.00  0.00           O
ATOM    329  N   LEU A 604      54.610  28.350  43.460  1.00  0.00           N
ATOM    330  HN  LEU A 604      54.160  28.440  42.570  1.00  0.00           H
ATOM    331  CA  LEU A 604      55.360  27.170  43.690  1.00  0.00           C
ATOM    332  HA  LEU A 604      55.280  26.890  44.730  1.00  0.00           H
ATOM    333  CB  LEU A 604      54.840  26.050  42.820  1.00  0.00           C
ATOM    334  HB1 LEU A 604      55.400  25.120  43.060  1.00  0.00           H
ATOM    335  HB2 LEU A 604      54.800  26.160  41.720  1.00  0.00           H
ATOM    336  CG  LEU A 604      53.340  25.660  43.090  1.00  0.00           C
ATOM    337  HG  LEU A 604      52.680  26.490  42.760  1.00  0.00           H
ATOM    338  CD1 LEU A 604      52.940  24.580  42.090  1.00  0.00           C
ATOM    339 HD11 LEU A 604      51.860  24.420  42.280  1.00  0.00           H
ATOM    340 HD12 LEU A 604      53.420  23.590  42.150  1.00  0.00           H
ATOM    341 HD13 LEU A 604      53.090  24.960  41.060  1.00  0.00           H
ATOM    342  CD2 LEU A 604      53.120  25.280  44.590  1.00  0.00           C
ATOM    343 HD21 LEU A 604      52.130  24.770  44.560  1.00  0.00           H
ATOM    344 HD22 LEU A 604      53.070  26.200  45.200  1.00  0.00           H
ATOM    345 HD23 LEU A 604      53.920  24.620  44.990  1.00  0.00           H
ATOM    346  C   LEU A 604      56.830  27.310  43.310  1.00  0.00           C
ATOM    347  O   LEU A 604      57.610  26.470  43.670  1.00  0.00           O
ATOM    348  N   SER A 605      57.330  28.440  42.640  1.00  0.00           N
ATOM    349  HN  SER A 605      56.650  29.170  42.520  1.00  0.00           H
ATOM    350  CA  SER A 605      58.760  28.700  42.380  1.00  0.00           C
ATOM    351  HA  SER A 605      59.220  28.090  43.160  1.00  0.00           H
ATOM    352  CB  SER A 605      59.210  28.210  40.960  1.00  0.00           C
ATOM    353  HB1 SER A 605      58.590  28.700  40.180  1.00  0.00           H
ATOM    354  HB2 SER A 605      58.980  27.130  41.070  1.00  0.00           H
ATOM    355  OG  SER A 605      60.620  28.520  40.780  1.00  0.00           O
ATOM    356  HG1 SER A 605      61.120  28.330  41.580  1.00  0.00           H
ATOM    357  C   SER A 605      59.030  30.160  42.690  1.00  0.00           C
ATOM    358  O   SER A 605      58.410  31.040  42.200  1.00  0.00           O
ATOM    359  N   LEU A 606      60.070  30.330  43.550  1.00  0.00           N
ATOM    360  HN  LEU A 606      60.630  29.580  43.890  1.00  0.00           H
ATOM    361  CA  LEU A 606      60.470  31.740  43.900  1.00  0.00           C
ATOM    362  HA  LEU A 606      61.360  31.540  44.480  1.00  0.00           H
ATOM    363  CB  LEU A 606      60.980  32.600  42.700  1.00  0.00           C
ATOM    364  HB1 LEU A 606      61.020  33.670  43.000  1.00  0.00           H
ATOM    365  HB2 LEU A 606      60.170  32.660  41.940  1.00  0.00           H
ATOM    366  CG  LEU A 606      62.270  32.010  42.040  1.00  0.00           C
ATOM    367  HG  LEU A 606      62.030  30.950  41.810  1.00  0.00           H
ATOM    368  CD1 LEU A 606      62.360  32.700  40.680  1.00  0.00           C
ATOM    369 HD11 LEU A 606      63.250  32.420  40.090  1.00  0.00           H
ATOM    370 HD12 LEU A 606      62.470  33.800  40.800  1.00  0.00           H
ATOM    371 HD13 LEU A 606      61.420  32.470  40.140  1.00  0.00           H
ATOM    372  CD2 LEU A 606      63.570  32.270  42.920  1.00  0.00           C
ATOM    373 HD21 LEU A 606      64.490  32.030  42.340  1.00  0.00           H
ATOM    374 HD22 LEU A 606      63.540  31.620  43.820  1.00  0.00           H
ATOM    375 HD23 LEU A 606      63.530  33.340  43.240  1.00  0.00           H
ATOM    376  C   LEU A 606      59.580  32.520  44.750  1.00  0.00           C
ATOM    377  O   LEU A 606      58.360  32.330  44.810  1.00  0.00           O
ATOM    378  N   GLN A 607      60.060  33.550  45.410  1.00  0.00           N
ATOM    379  HN  GLN A 607      61.050  33.580  45.340  1.00  0.00           H
ATOM    380  CA  GLN A 607      59.460  34.840  45.820  1.00  0.00           C
ATOM    381  HA  GLN A 607      60.300  35.480  46.080  1.00  0.00           H
ATOM    382  CB  GLN A 607      58.770  35.480  44.540  1.00  0.00           C
ATOM    383  HB1 GLN A 607      57.990  36.200  44.880  1.00  0.00           H
ATOM    384  HB2 GLN A 607      58.170  34.690  44.040  1.00  0.00           H
ATOM    385  CG  GLN A 607      59.750  36.250  43.610  1.00  0.00           C
ATOM    386  HG1 GLN A 607      60.620  35.580  43.410  1.00  0.00           H
ATOM    387  HG2 GLN A 607      60.070  37.170  44.130  1.00  0.00           H
ATOM    388  CD  GLN A 607      59.180  36.800  42.310  1.00  0.00           C
ATOM    389  OE1 GLN A 607      59.710  36.570  41.270  1.00  0.00           O
ATOM    390  NE2 GLN A 607      58.100  37.570  42.410  1.00  0.00           N
ATOM    391 HE21 GLN A 607      57.810  37.760  41.470  1.00  0.00           H
ATOM    392 HE22 GLN A 607      57.520  37.420  43.200  1.00  0.00           H
ATOM    393  C   GLN A 607      58.620  34.880  47.050  1.00  0.00           C
ATOM    394  O   GLN A 607      58.780  35.750  47.880  1.00  0.00           O
ATOM    395  N   CYS A 608      57.720  33.870  47.190  1.00  0.00           N
ATOM    396  HN  CYS A 608      57.570  33.220  46.440  1.00  0.00           H
ATOM    397  CA  CYS A 608      57.020  33.570  48.440  1.00  0.00           C
ATOM    398  HA  CYS A 608      56.210  34.280  48.500  1.00  0.00           H
ATOM    399  CB  CYS A 608      56.260  32.230  48.430  1.00  0.00           C
ATOM    400  HB1 CYS A 608      55.660  32.130  49.370  1.00  0.00           H
ATOM    401  HB2 CYS A 608      56.940  31.350  48.350  1.00  0.00           H
ATOM    402  SG  CYS A 608      54.900  32.200  47.250  1.00  0.00           S
ATOM    403  HG1 CYS A 608      55.530  32.740  46.220  1.00  0.00           H
ATOM    404  C   CYS A 608      57.720  33.670  49.730  1.00  0.00           C
ATOM    405  O   CYS A 608      57.400  34.570  50.500  1.00  0.00           O
ATOM    406  N   LEU A 609      58.680  32.760  50.020  1.00  0.00           N
ATOM    407  HN  LEU A 609      59.010  32.150  49.300  1.00  0.00           H
ATOM    408  CA  LEU A 609      59.380  32.690  51.320  1.00  0.00           C
ATOM    409  HA  LEU A 609      58.640  32.620  52.100  1.00  0.00           H
ATOM    410  CB  LEU A 609      60.310  31.450  51.460  1.00  0.00           C
ATOM    411  HB1 LEU A 609      61.130  31.590  50.730  1.00  0.00           H
ATOM    412  HB2 LEU A 609      59.770  30.490  51.260  1.00  0.00           H
ATOM    413  CG  LEU A 609      61.020  31.260  52.790  1.00  0.00           C
ATOM    414  HG  LEU A 609      61.570  32.190  53.070  1.00  0.00           H
ATOM    415  CD1 LEU A 609      59.920  31.090  53.800  1.00  0.00           C
ATOM    416 HD11 LEU A 609      59.030  30.460  53.550  1.00  0.00           H
ATOM    417 HD12 LEU A 609      59.470  32.070  54.080  1.00  0.00           H
ATOM    418 HD13 LEU A 609      60.350  30.730  54.760  1.00  0.00           H
ATOM    419  CD2 LEU A 609      62.010  30.030  52.770  1.00  0.00           C
ATOM    420 HD21 LEU A 609      61.420  29.140  52.500  1.00  0.00           H
ATOM    421 HD22 LEU A 609      62.250  29.850  53.840  1.00  0.00           H
ATOM    422 HD23 LEU A 609      62.880  30.200  52.110  1.00  0.00           H
ATOM    423  C   LEU A 609      60.130  33.990  51.660  1.00  0.00           C
ATOM    424  O   LEU A 609      60.030  34.550  52.760  1.00  0.00           O
ATOM    425  N   ALA A 610      60.850  34.540  50.660  1.00  0.00           N
ATOM    426  HN  ALA A 610      61.010  33.980  49.850  1.00  0.00           H
ATOM    427  CA  ALA A 610      61.480  35.870  50.660  1.00  0.00           C
ATOM    428  HA  ALA A 610      62.120  35.930  51.530  1.00  0.00           H
ATOM    429  CB  ALA A 610      62.370  36.140  49.430  1.00  0.00           C
ATOM    430  HB1 ALA A 610      61.960  36.730  48.590  1.00  0.00           H
ATOM    431  HB2 ALA A 610      62.710  35.150  49.050  1.00  0.00           H
ATOM    432  HB3 ALA A 610      63.240  36.750  49.750  1.00  0.00           H
ATOM    433  C   ALA A 610      60.550  37.070  51.010  1.00  0.00           C
ATOM    434  O   ALA A 610      60.830  37.880  51.850  1.00  0.00           O
ATOM    435  N   SER A 611      59.400  37.150  50.390  1.00  0.00           N
ATOM    436  HN  SER A 611      59.270  36.430  49.700  1.00  0.00           H
ATOM    437  CA  SER A 611      58.260  38.060  50.640  1.00  0.00           C
ATOM    438  HA  SER A 611      58.630  39.070  50.540  1.00  0.00           H
ATOM    439  CB  SER A 611      57.140  37.950  49.580  1.00  0.00           C
ATOM    440  HB1 SER A 611      56.640  36.960  49.570  1.00  0.00           H
ATOM    441  HB2 SER A 611      57.490  38.120  48.540  1.00  0.00           H
ATOM    442  OG  SER A 611      56.070  38.840  49.860  1.00  0.00           O
ATOM    443  HG1 SER A 611      56.420  39.730  49.910  1.00  0.00           H
ATOM    444  C   SER A 611      57.730  37.890  52.080  1.00  0.00           C
ATOM    445  O   SER A 611      57.580  38.820  52.870  1.00  0.00           O
ATOM    446  N   ILE A 612      57.500  36.710  52.530  1.00  0.00           N
ATOM    447  HN  ILE A 612      57.710  36.050  51.820  1.00  0.00           H
ATOM    448  CA  ILE A 612      56.890  36.330  53.830  1.00  0.00           C
ATOM    449  HA  ILE A 612      55.980  36.890  54.060  1.00  0.00           H
ATOM    450  CB  ILE A 612      56.520  34.900  53.990  1.00  0.00           C
ATOM    451  HB  ILE A 612      57.440  34.280  53.870  1.00  0.00           H
ATOM    452  CG2 ILE A 612      55.980  34.490  55.420  1.00  0.00           C
ATOM    453 HG21 ILE A 612      56.520  34.870  56.310  1.00  0.00           H
ATOM    454 HG22 ILE A 612      55.990  33.390  55.360  1.00  0.00           H
ATOM    455 HG23 ILE A 612      54.930  34.860  55.550  1.00  0.00           H
ATOM    456  CG1 ILE A 612      55.370  34.530  52.970  1.00  0.00           C
ATOM    457 HG11 ILE A 612      55.700  35.040  52.040  1.00  0.00           H
ATOM    458 HG12 ILE A 612      54.370  34.930  53.270  1.00  0.00           H
ATOM    459  CD  ILE A 612      55.180  33.000  52.770  1.00  0.00           C
ATOM    460  HD1 ILE A 612      54.340  32.870  52.060  1.00  0.00           H
ATOM    461  HD2 ILE A 612      55.010  32.320  53.630  1.00  0.00           H
ATOM    462  HD3 ILE A 612      56.000  32.560  52.160  1.00  0.00           H
ATOM    463  C   ILE A 612      57.700  36.750  55.030  1.00  0.00           C
ATOM    464  O   ILE A 612      57.250  37.500  55.930  1.00  0.00           O
ATOM    465  N   LEU A 613      59.020  36.340  55.030  1.00  0.00           N
ATOM    466  HN  LEU A 613      59.380  35.680  54.380  1.00  0.00           H
ATOM    467  CA  LEU A 613      59.930  36.690  56.100  1.00  0.00           C
ATOM    468  HA  LEU A 613      59.420  36.390  57.000  1.00  0.00           H
ATOM    469  CB  LEU A 613      61.270  35.930  55.910  1.00  0.00           C
ATOM    470  HB1 LEU A 613      62.120  36.210  56.550  1.00  0.00           H
ATOM    471  HB2 LEU A 613      61.500  36.210  54.870  1.00  0.00           H
ATOM    472  CG  LEU A 613      61.000  34.380  56.070  1.00  0.00           C
ATOM    473  HG  LEU A 613      60.070  34.170  55.480  1.00  0.00           H
ATOM    474  CD1 LEU A 613      62.170  33.510  55.600  1.00  0.00           C
ATOM    475 HD11 LEU A 613      62.940  33.540  56.410  1.00  0.00           H
ATOM    476 HD12 LEU A 613      62.440  34.020  54.660  1.00  0.00           H
ATOM    477 HD13 LEU A 613      61.860  32.460  55.490  1.00  0.00           H
ATOM    478  CD2 LEU A 613      60.620  33.850  57.470  1.00  0.00           C
ATOM    479 HD21 LEU A 613      60.170  32.830  57.380  1.00  0.00           H
ATOM    480 HD22 LEU A 613      59.740  34.470  57.750  1.00  0.00           H
ATOM    481 HD23 LEU A 613      61.390  33.820  58.260  1.00  0.00           H
ATOM    482  C   LEU A 613      60.220  38.200  56.300  1.00  0.00           C
ATOM    483  O   LEU A 613      60.260  38.700  57.380  1.00  0.00           O
ATOM    484  N   PHE A 614      60.360  38.930  55.230  1.00  0.00           N
ATOM    485  HN  PHE A 614      60.280  38.470  54.350  1.00  0.00           H
ATOM    486  CA  PHE A 614      60.360  40.440  55.240  1.00  0.00           C
ATOM    487  HA  PHE A 614      61.170  40.770  55.870  1.00  0.00           H
ATOM    488  CB  PHE A 614      60.580  40.820  53.710  1.00  0.00           C
ATOM    489  HB1 PHE A 614      59.930  40.180  53.060  1.00  0.00           H
ATOM    490  HB2 PHE A 614      61.580  40.490  53.350  1.00  0.00           H
ATOM    491  CG  PHE A 614      60.520  42.240  53.260  1.00  0.00           C
ATOM    492  CD1 PHE A 614      61.020  43.260  54.080  1.00  0.00           C
ATOM    493  HD1 PHE A 614      61.300  43.040  55.100  1.00  0.00           H
ATOM    494  CE1 PHE A 614      61.090  44.640  53.670  1.00  0.00           C
ATOM    495  HE1 PHE A 614      61.480  45.440  54.280  1.00  0.00           H
ATOM    496  CZ  PHE A 614      60.770  44.930  52.380  1.00  0.00           C
ATOM    497  HZ  PHE A 614      60.800  45.950  52.030  1.00  0.00           H
ATOM    498  CD2 PHE A 614      60.150  42.600  51.980  1.00  0.00           C
ATOM    499  HD2 PHE A 614      59.920  41.790  51.290  1.00  0.00           H
ATOM    500  CE2 PHE A 614      60.140  43.970  51.630  1.00  0.00           C
ATOM    501  HE2 PHE A 614      59.820  44.210  50.620  1.00  0.00           H
ATOM    502  C   PHE A 614      59.120  41.130  55.820  1.00  0.00           C
ATOM    503  O   PHE A 614      59.100  41.850  56.810  1.00  0.00           O
ATOM    504  N   LEU A 615      57.920  40.780  55.250  1.00  0.00           N
ATOM    505  HN  LEU A 615      57.840  40.190  54.470  1.00  0.00           H
ATOM    506  CA  LEU A 615      56.680  41.370  55.580  1.00  0.00           C
ATOM    507  HA  LEU A 615      56.810  42.440  55.620  1.00  0.00           H
ATOM    508  CB  LEU A 615      55.650  41.220  54.470  1.00  0.00           C
ATOM    509  HB1 LEU A 615      54.670  41.370  54.970  1.00  0.00           H
ATOM    510  HB2 LEU A 615      55.700  40.170  54.120  1.00  0.00           H
ATOM    511  CG  LEU A 615      55.660  42.190  53.300  1.00  0.00           C
ATOM    512  HG  LEU A 615      54.770  41.940  52.690  1.00  0.00           H
ATOM    513  CD1 LEU A 615      55.510  43.650  53.710  1.00  0.00           C
ATOM    514 HD11 LEU A 615      54.730  43.840  54.480  1.00  0.00           H
ATOM    515 HD12 LEU A 615      55.550  44.320  52.830  1.00  0.00           H
ATOM    516 HD13 LEU A 615      56.460  43.910  54.230  1.00  0.00           H
ATOM    517  CD2 LEU A 615      56.850  42.080  52.390  1.00  0.00           C
ATOM    518 HD21 LEU A 615      56.820  42.800  51.550  1.00  0.00           H
ATOM    519 HD22 LEU A 615      57.130  41.070  52.020  1.00  0.00           H
ATOM    520 HD23 LEU A 615      57.700  42.330  53.070  1.00  0.00           H
ATOM    521  C   LEU A 615      56.100  40.910  56.930  1.00  0.00           C
ATOM    522  O   LEU A 615      55.450  41.750  57.560  1.00  0.00           O
ATOM    523  N   TYR A 616      56.210  39.660  57.460  1.00  0.00           N
ATOM    524  HN  TYR A 616      56.660  38.920  56.960  1.00  0.00           H
ATOM    525  CA  TYR A 616      55.750  39.310  58.800  1.00  0.00           C
ATOM    526  HA  TYR A 616      54.730  39.660  58.810  1.00  0.00           H
ATOM    527  CB  TYR A 616      55.890  37.750  58.900  1.00  0.00           C
ATOM    528  HB1 TYR A 616      56.860  37.540  58.380  1.00  0.00           H
ATOM    529  HB2 TYR A 616      55.110  37.300  58.250  1.00  0.00           H
ATOM    530  CG  TYR A 616      55.800  37.220  60.290  1.00  0.00           C
ATOM    531  CD1 TYR A 616      54.550  37.210  61.010  1.00  0.00           C
ATOM    532  HD1 TYR A 616      53.650  37.630  60.590  1.00  0.00           H
ATOM    533  CE1 TYR A 616      54.580  36.750  62.340  1.00  0.00           C
ATOM    534  HE1 TYR A 616      53.740  36.770  63.010  1.00  0.00           H
ATOM    535  CZ  TYR A 616      55.780  36.460  62.960  1.00  0.00           C
ATOM    536  OH  TYR A 616      55.740  36.100  64.380  1.00  0.00           O
ATOM    537  HH  TYR A 616      54.830  36.100  64.690  1.00  0.00           H
ATOM    538  CD2 TYR A 616      56.980  36.740  60.950  1.00  0.00           C
ATOM    539  HD2 TYR A 616      57.960  36.700  60.490  1.00  0.00           H
ATOM    540  CE2 TYR A 616      56.960  36.340  62.270  1.00  0.00           C
ATOM    541  HE2 TYR A 616      57.780  36.000  62.890  1.00  0.00           H
ATOM    542  C   TYR A 616      56.470  40.110  59.840  1.00  0.00           C
ATOM    543  O   TYR A 616      55.810  40.690  60.750  1.00  0.00           O
ATOM    544  N   CYS A 617      57.850  40.180  59.730  1.00  0.00           N
ATOM    545  HN  CYS A 617      58.190  39.660  58.960  1.00  0.00           H
ATOM    546  CA  CYS A 617      58.700  41.060  60.550  1.00  0.00           C
ATOM    547  HA  CYS A 617      58.570  40.840  61.600  1.00  0.00           H
ATOM    548  CB  CYS A 617      60.200  40.790  60.490  1.00  0.00           C
ATOM    549  HB1 CYS A 617      60.710  41.560  61.100  1.00  0.00           H
ATOM    550  HB2 CYS A 617      60.610  41.120  59.520  1.00  0.00           H
ATOM    551  SG  CYS A 617      60.880  39.110  60.960  1.00  0.00           S
ATOM    552  HG1 CYS A 617      60.930  38.630  59.720  1.00  0.00           H
ATOM    553  C   CYS A 617      58.420  42.500  60.610  1.00  0.00           C
ATOM    554  O   CYS A 617      58.360  43.140  61.660  1.00  0.00           O
ATOM    555  N   ALA A 618      57.960  43.090  59.470  1.00  0.00           N
ATOM    556  HN  ALA A 618      58.160  42.520  58.680  1.00  0.00           H
ATOM    557  CA  ALA A 618      57.270  44.390  59.400  1.00  0.00           C
ATOM    558  HA  ALA A 618      57.920  45.070  59.930  1.00  0.00           H
ATOM    559  CB  ALA A 618      57.180  44.650  57.910  1.00  0.00           C
ATOM    560  HB1 ALA A 618      58.210  44.730  57.490  1.00  0.00           H
ATOM    561  HB2 ALA A 618      56.660  45.610  57.700  1.00  0.00           H
ATOM    562  HB3 ALA A 618      56.530  43.900  57.410  1.00  0.00           H
ATOM    563  C   ALA A 618      55.960  44.550  60.120  1.00  0.00           C
ATOM    564  O   ALA A 618      55.850  45.520  60.890  1.00  0.00           O
ATOM    565  N   CYS A 619      54.960  43.640  60.070  1.00  0.00           N
ATOM    566  HN  CYS A 619      54.970  42.890  59.410  1.00  0.00           H
ATOM    567  CA  CYS A 619      53.620  43.790  60.650  1.00  0.00           C
ATOM    568  HA  CYS A 619      53.290  44.780  60.350  1.00  0.00           H
ATOM    569  CB  CYS A 619      52.650  42.770  59.960  1.00  0.00           C
ATOM    570  HB1 CYS A 619      51.640  43.020  60.360  1.00  0.00           H
ATOM    571  HB2 CYS A 619      53.020  41.770  60.280  1.00  0.00           H
ATOM    572  SG  CYS A 619      52.550  42.970  58.160  1.00  0.00           S
ATOM    573  HG1 CYS A 619      53.630  42.280  57.810  1.00  0.00           H
ATOM    574  C   CYS A 619      53.520  43.670  62.130  1.00  0.00           C
ATOM    575  O   CYS A 619      52.800  44.490  62.760  1.00  0.00           O
ATOM    576  N   MET A 620      54.110  42.670  62.700  1.00  0.00           N
ATOM    577  HN  MET A 620      54.750  42.160  62.120  1.00  0.00           H
ATOM    578  CA  MET A 620      54.210  42.410  64.150  1.00  0.00           C
ATOM    579  HA  MET A 620      53.340  41.830  64.390  1.00  0.00           H
ATOM    580  CB  MET A 620      55.410  41.410  64.370  1.00  0.00           C
ATOM    581  HB1 MET A 620      55.520  41.360  65.480  1.00  0.00           H
ATOM    582  HB2 MET A 620      56.340  41.800  63.900  1.00  0.00           H
ATOM    583  CG  MET A 620      55.160  39.990  63.970  1.00  0.00           C
ATOM    584  HG1 MET A 620      56.090  39.410  64.150  1.00  0.00           H
ATOM    585  HG2 MET A 620      54.970  39.910  62.880  1.00  0.00           H
ATOM    586  SD  MET A 620      53.730  39.130  64.820  1.00  0.00           S
ATOM    587  CE  MET A 620      54.540  38.700  66.380  1.00  0.00           C
ATOM    588  HE1 MET A 620      53.810  38.310  67.130  1.00  0.00           H
ATOM    589  HE2 MET A 620      55.200  39.510  66.780  1.00  0.00           H
ATOM    590  HE3 MET A 620      55.280  37.880  66.240  1.00  0.00           H
ATOM    591  C   MET A 620      54.210  43.590  65.160  1.00  0.00           C
ATOM    592  O   MET A 620      53.230  43.720  65.830  1.00  0.00           O
ATOM    593  N   SER A 621      55.260  44.360  65.380  1.00  0.00           N
ATOM    594  HN  SER A 621      56.070  44.350  64.790  1.00  0.00           H
ATOM    595  CA  SER A 621      55.230  45.460  66.290  1.00  0.00           C
ATOM    596  HA  SER A 621      54.870  45.130  67.260  1.00  0.00           H
ATOM    597  CB  SER A 621      56.710  45.990  66.520  1.00  0.00           C
ATOM    598  HB1 SER A 621      57.220  46.270  65.570  1.00  0.00           H
ATOM    599  HB2 SER A 621      57.280  45.140  66.950  1.00  0.00           H
ATOM    600  OG  SER A 621      56.660  47.210  67.320  1.00  0.00           O
ATOM    601  HG1 SER A 621      56.480  46.940  68.220  1.00  0.00           H
ATOM    602  C   SER A 621      54.220  46.560  65.940  1.00  0.00           C
ATOM    603  O   SER A 621      53.620  46.960  66.910  1.00  0.00           O
ATOM    604  N   PRO A 622      53.910  47.140  64.730  1.00  0.00           N
ATOM    605  CD  PRO A 622      54.700  47.040  63.480  1.00  0.00           C
ATOM    606  HD1 PRO A 622      54.510  46.070  62.990  1.00  0.00           H
ATOM    607  HD2 PRO A 622      55.800  47.040  63.640  1.00  0.00           H
ATOM    608  CA  PRO A 622      52.750  47.950  64.560  1.00  0.00           C
ATOM    609  HA  PRO A 622      52.940  48.910  65.010  1.00  0.00           H
ATOM    610  CB  PRO A 622      52.790  48.070  63.040  1.00  0.00           C
ATOM    611  HB1 PRO A 622      52.300  49.030  62.770  1.00  0.00           H
ATOM    612  HB2 PRO A 622      52.290  47.220  62.550  1.00  0.00           H
ATOM    613  CG  PRO A 622      54.150  48.080  62.550  1.00  0.00           C
ATOM    614  HG1 PRO A 622      54.230  47.740  61.490  1.00  0.00           H
ATOM    615  HG2 PRO A 622      54.690  49.040  62.680  1.00  0.00           H
ATOM    616  C   PRO A 622      51.440  47.350  65.190  1.00  0.00           C
ATOM    617  O   PRO A 622      50.750  48.080  65.890  1.00  0.00           O
ATOM    618  N   VAL A 623      51.080  46.070  64.950  1.00  0.00           N
ATOM    619  HN  VAL A 623      51.690  45.660  64.280  1.00  0.00           H
ATOM    620  CA  VAL A 623      49.940  45.360  65.530  1.00  0.00           C
ATOM    621  HA  VAL A 623      49.060  45.920  65.250  1.00  0.00           H
ATOM    622  CB  VAL A 623      49.810  44.030  64.910  1.00  0.00           C
ATOM    623  HB  VAL A 623      50.790  43.510  64.930  1.00  0.00           H
ATOM    624  CG1 VAL A 623      48.810  43.160  65.670  1.00  0.00           C
ATOM    625 HG11 VAL A 623      48.630  42.240  65.040  1.00  0.00           H
ATOM    626 HG12 VAL A 623      47.840  43.670  65.850  1.00  0.00           H
ATOM    627 HG13 VAL A 623      49.240  42.910  66.660  1.00  0.00           H
ATOM    628  CG2 VAL A 623      49.230  44.190  63.520  1.00  0.00           C
ATOM    629 HG21 VAL A 623      49.890  44.790  62.850  1.00  0.00           H
ATOM    630 HG22 VAL A 623      48.250  44.670  63.720  1.00  0.00           H
ATOM    631 HG23 VAL A 623      49.160  43.190  63.030  1.00  0.00           H
ATOM    632  C   VAL A 623      49.990  45.230  67.020  1.00  0.00           C
ATOM    633  O   VAL A 623      49.000  45.620  67.640  1.00  0.00           O
ATOM    634  N   ILE A 624      51.160  44.820  67.560  1.00  0.00           N
ATOM    635  HN  ILE A 624      51.970  44.630  67.010  1.00  0.00           H
ATOM    636  CA  ILE A 624      51.320  44.600  68.990  1.00  0.00           C
ATOM    637  HA  ILE A 624      50.450  44.020  69.250  1.00  0.00           H
ATOM    638  CB  ILE A 624      52.580  43.830  69.470  1.00  0.00           C
ATOM    639  HB  ILE A 624      53.480  44.470  69.260  1.00  0.00           H
ATOM    640  CG2 ILE A 624      52.560  43.760  71.020  1.00  0.00           C
ATOM    641 HG21 ILE A 624      52.470  44.740  71.520  1.00  0.00           H
ATOM    642 HG22 ILE A 624      53.400  43.140  71.400  1.00  0.00           H
ATOM    643 HG23 ILE A 624      51.650  43.190  71.330  1.00  0.00           H
ATOM    644  CG1 ILE A 624      52.680  42.360  68.850  1.00  0.00           C
ATOM    645 HG11 ILE A 624      52.250  42.470  67.830  1.00  0.00           H
ATOM    646 HG12 ILE A 624      51.940  41.720  69.380  1.00  0.00           H
ATOM    647  CD  ILE A 624      54.070  41.800  68.900  1.00  0.00           C
ATOM    648  HD1 ILE A 624      54.620  42.320  68.080  1.00  0.00           H
ATOM    649  HD2 ILE A 624      54.110  40.710  68.680  1.00  0.00           H
ATOM    650  HD3 ILE A 624      54.590  42.030  69.850  1.00  0.00           H
ATOM    651  C   ILE A 624      51.220  45.960  69.680  1.00  0.00           C
ATOM    652  O   ILE A 624      50.510  46.090  70.660  1.00  0.00           O
ATOM    653  N   THR A 625      51.880  47.030  69.120  1.00  0.00           N
ATOM    654  HN  THR A 625      52.370  46.960  68.250  1.00  0.00           H
ATOM    655  CA  THR A 625      51.780  48.380  69.590  1.00  0.00           C
ATOM    656  HA  THR A 625      52.100  48.290  70.620  1.00  0.00           H
ATOM    657  CB  THR A 625      52.810  49.370  68.900  1.00  0.00           C
ATOM    658  HB  THR A 625      52.620  49.380  67.810  1.00  0.00           H
ATOM    659  OG1 THR A 625      54.070  48.910  69.140  1.00  0.00           O
ATOM    660  HG1 THR A 625      54.090  48.020  68.780  1.00  0.00           H
ATOM    661  CG2 THR A 625      52.680  50.790  69.520  1.00  0.00           C
ATOM    662 HG21 THR A 625      51.690  51.270  69.340  1.00  0.00           H
ATOM    663 HG22 THR A 625      53.550  51.460  69.330  1.00  0.00           H
ATOM    664 HG23 THR A 625      52.670  50.690  70.630  1.00  0.00           H
ATOM    665  C   THR A 625      50.430  49.000  69.580  1.00  0.00           C
ATOM    666  O   THR A 625      50.010  49.670  70.530  1.00  0.00           O
ATOM    667  N   PHE A 626      49.660  48.850  68.510  1.00  0.00           N
ATOM    668  HN  PHE A 626      50.050  48.580  67.630  1.00  0.00           H
ATOM    669  CA  PHE A 626      48.300  49.330  68.350  1.00  0.00           C
ATOM    670  HA  PHE A 626      48.390  50.410  68.390  1.00  0.00           H
ATOM    671  CB  PHE A 626      47.770  48.950  66.970  1.00  0.00           C
ATOM    672  HB1 PHE A 626      47.590  47.840  66.930  1.00  0.00           H
ATOM    673  HB2 PHE A 626      48.540  49.140  66.190  1.00  0.00           H
ATOM    674  CG  PHE A 626      46.490  49.630  66.590  1.00  0.00           C
ATOM    675  CD1 PHE A 626      46.550  50.980  66.230  1.00  0.00           C
ATOM    676  HD1 PHE A 626      47.440  51.590  66.310  1.00  0.00           H
ATOM    677  CE1 PHE A 626      45.400  51.680  65.830  1.00  0.00           C
ATOM    678  HE1 PHE A 626      45.510  52.660  65.380  1.00  0.00           H
ATOM    679  CZ  PHE A 626      44.210  50.990  65.700  1.00  0.00           C
ATOM    680  HZ  PHE A 626      43.350  51.440  65.230  1.00  0.00           H
ATOM    681  CD2 PHE A 626      45.280  48.960  66.500  1.00  0.00           C
ATOM    682  HD2 PHE A 626      45.340  47.910  66.740  1.00  0.00           H
ATOM    683  CE2 PHE A 626      44.160  49.640  66.000  1.00  0.00           C
ATOM    684  HE2 PHE A 626      43.300  49.040  65.740  1.00  0.00           H
ATOM    685  C   PHE A 626      47.380  48.810  69.440  1.00  0.00           C
ATOM    686  O   PHE A 626      46.480  49.430  70.110  1.00  0.00           O
ATOM    687  N   GLY A 627      47.570  47.540  69.780  1.00  0.00           N
ATOM    688  HN  GLY A 627      48.250  47.030  69.270  1.00  0.00           H
ATOM    689  CA  GLY A 627      46.850  46.900  70.920  1.00  0.00           C
ATOM    690  HA1 GLY A 627      47.100  45.860  71.000  1.00  0.00           H
ATOM    691  HA2 GLY A 627      45.780  47.050  70.870  1.00  0.00           H
ATOM    692  C   GLY A 627      47.180  47.390  72.260  1.00  0.00           C
ATOM    693  O   GLY A 627      46.390  47.360  73.200  1.00  0.00           O
ATOM    694  N   GLY A 628      48.420  47.820  72.440  1.00  0.00           N
ATOM    695  HN  GLY A 628      48.960  47.810  71.600  1.00  0.00           H
ATOM    696  CA  GLY A 628      49.010  48.510  73.610  1.00  0.00           C
ATOM    697  HA1 GLY A 628      50.080  48.540  73.500  1.00  0.00           H
ATOM    698  HA2 GLY A 628      48.710  48.020  74.520  1.00  0.00           H
ATOM    699  C   GLY A 628      48.570  49.970  73.800  1.00  0.00           C
ATOM    700  O   GLY A 628      48.170  50.400  74.870  1.00  0.00           O
ATOM    701  N   LEU A 629      48.530  50.680  72.590  1.00  0.00           N
ATOM    702  HN  LEU A 629      49.060  50.390  71.800  1.00  0.00           H
ATOM    703  CA  LEU A 629      47.880  51.990  72.600  1.00  0.00           C
ATOM    704  HA  LEU A 629      48.220  52.670  73.380  1.00  0.00           H
ATOM    705  CB  LEU A 629      48.150  52.660  71.220  1.00  0.00           C
ATOM    706  HB1 LEU A 629      47.480  53.540  71.040  1.00  0.00           H
ATOM    707  HB2 LEU A 629      47.810  51.910  70.480  1.00  0.00           H
ATOM    708  CG  LEU A 629      49.620  53.110  71.050  1.00  0.00           C
ATOM    709  HG  LEU A 629      50.300  52.240  70.930  1.00  0.00           H
ATOM    710  CD1 LEU A 629      49.690  54.010  69.730  1.00  0.00           C
ATOM    711 HD11 LEU A 629      49.300  55.030  69.900  1.00  0.00           H
ATOM    712 HD12 LEU A 629      49.170  53.510  68.880  1.00  0.00           H
ATOM    713 HD13 LEU A 629      50.750  54.090  69.420  1.00  0.00           H
ATOM    714  CD2 LEU A 629      50.150  53.810  72.280  1.00  0.00           C
ATOM    715 HD21 LEU A 629      50.230  53.110  73.160  1.00  0.00           H
ATOM    716 HD22 LEU A 629      49.700  54.760  72.640  1.00  0.00           H
ATOM    717 HD23 LEU A 629      51.170  54.180  72.020  1.00  0.00           H
ATOM    718  C   LEU A 629      46.390  51.900  72.900  1.00  0.00           C
ATOM    719  O   LEU A 629      45.840  52.710  73.640  1.00  0.00           O
ATOM    720  N   LEU A 630      45.590  50.940  72.350  1.00  0.00           N
ATOM    721  HN  LEU A 630      45.930  50.380  71.590  1.00  0.00           H
ATOM    722  CA  LEU A 630      44.210  50.610  72.800  1.00  0.00           C
ATOM    723  HA  LEU A 630      43.530  51.450  72.720  1.00  0.00           H
ATOM    724  CB  LEU A 630      43.590  49.540  71.920  1.00  0.00           C
ATOM    725  HB1 LEU A 630      42.620  49.180  72.320  1.00  0.00           H
ATOM    726  HB2 LEU A 630      44.240  48.630  71.870  1.00  0.00           H
ATOM    727  CG  LEU A 630      43.320  50.000  70.420  1.00  0.00           C
ATOM    728  HG  LEU A 630      44.220  50.580  70.110  1.00  0.00           H
ATOM    729  CD1 LEU A 630      43.060  48.800  69.540  1.00  0.00           C
ATOM    730 HD11 LEU A 630      43.170  49.030  68.460  1.00  0.00           H
ATOM    731 HD12 LEU A 630      42.050  48.370  69.700  1.00  0.00           H
ATOM    732 HD13 LEU A 630      43.800  47.980  69.740  1.00  0.00           H
ATOM    733  CD2 LEU A 630      42.210  51.000  70.320  1.00  0.00           C
ATOM    734 HD21 LEU A 630      42.120  51.410  69.290  1.00  0.00           H
ATOM    735 HD22 LEU A 630      42.320  51.730  71.150  1.00  0.00           H
ATOM    736 HD23 LEU A 630      41.170  50.640  70.460  1.00  0.00           H
ATOM    737  C   LEU A 630      44.090  50.060  74.190  1.00  0.00           C
ATOM    738  O   LEU A 630      43.210  50.460  74.860  1.00  0.00           O
ATOM    739  N   GLY A 631      44.910  49.030  74.590  1.00  0.00           N
ATOM    740  HN  GLY A 631      45.500  48.530  73.960  1.00  0.00           H
ATOM    741  CA  GLY A 631      44.890  48.520  75.990  1.00  0.00           C
ATOM    742  HA1 GLY A 631      45.690  47.810  76.100  1.00  0.00           H
ATOM    743  HA2 GLY A 631      43.890  48.120  76.160  1.00  0.00           H
ATOM    744  C   GLY A 631      44.900  49.430  77.150  1.00  0.00           C
ATOM    745  O   GLY A 631      43.920  49.530  77.900  1.00  0.00           O
ATOM    746  N   GLU A 632      45.920  50.280  77.200  1.00  0.00           N
ATOM    747  HN  GLU A 632      46.680  50.320  76.560  1.00  0.00           H
ATOM    748  CA  GLU A 632      45.910  51.350  78.140  1.00  0.00           C
ATOM    749  HA  GLU A 632      45.710  50.990  79.130  1.00  0.00           H
ATOM    750  CB  GLU A 632      47.340  51.890  78.140  1.00  0.00           C
ATOM    751  HB1 GLU A 632      47.700  51.960  77.090  1.00  0.00           H
ATOM    752  HB2 GLU A 632      47.870  51.040  78.630  1.00  0.00           H
ATOM    753  CG  GLU A 632      47.530  53.200  78.910  1.00  0.00           C
ATOM    754  HG1 GLU A 632      47.070  52.960  79.890  1.00  0.00           H
ATOM    755  HG2 GLU A 632      47.110  54.170  78.540  1.00  0.00           H
ATOM    756  CD  GLU A 632      49.020  53.490  79.320  1.00  0.00           C
ATOM    757  OE1 GLU A 632      49.360  54.710  79.210  1.00  0.00           O
ATOM    758  OE2 GLU A 632      49.790  52.660  79.880  1.00  0.00           O
ATOM    759  C   GLU A 632      44.790  52.410  77.990  1.00  0.00           C
ATOM    760  O   GLU A 632      44.300  52.920  79.000  1.00  0.00           O
ATOM    761  N   ALA A 633      44.510  52.790  76.760  1.00  0.00           N
ATOM    762  HN  ALA A 633      44.990  52.420  75.960  1.00  0.00           H
ATOM    763  CA  ALA A 633      43.460  53.770  76.530  1.00  0.00           C
ATOM    764  HA  ALA A 633      43.720  54.680  77.070  1.00  0.00           H
ATOM    765  CB  ALA A 633      43.530  54.210  75.020  1.00  0.00           C
ATOM    766  HB1 ALA A 633      44.600  54.340  74.780  1.00  0.00           H
ATOM    767  HB2 ALA A 633      42.860  55.080  74.890  1.00  0.00           H
ATOM    768  HB3 ALA A 633      43.120  53.440  74.330  1.00  0.00           H
ATOM    769  C   ALA A 633      42.070  53.260  76.940  1.00  0.00           C
ATOM    770  O   ALA A 633      41.300  53.960  77.610  1.00  0.00           O
ATOM    771  N   THR A 634      41.700  52.030  76.570  1.00  0.00           N
ATOM    772  HN  THR A 634      42.420  51.460  76.210  1.00  0.00           H
ATOM    773  CA  THR A 634      40.300  51.570  76.660  1.00  0.00           C
ATOM    774  HA  THR A 634      39.630  52.430  76.700  1.00  0.00           H
ATOM    775  CB  THR A 634      39.770  50.730  75.490  1.00  0.00           C
ATOM    776  HB  THR A 634      38.670  50.740  75.630  1.00  0.00           H
ATOM    777  OG1 THR A 634      40.380  49.410  75.310  1.00  0.00           O
ATOM    778  HG1 THR A 634      41.320  49.570  75.200  1.00  0.00           H
ATOM    779  CG2 THR A 634      39.920  51.520  74.110  1.00  0.00           C
ATOM    780 HG21 THR A 634      41.000  51.680  73.890  1.00  0.00           H
ATOM    781 HG22 THR A 634      39.420  52.510  74.050  1.00  0.00           H
ATOM    782 HG23 THR A 634      39.620  50.900  73.240  1.00  0.00           H
ATOM    783  C   THR A 634      40.080  50.790  77.920  1.00  0.00           C
ATOM    784  O   THR A 634      39.180  50.050  78.200  1.00  0.00           O
ATOM    785  N   GLU A 635      41.050  51.000  78.820  1.00  0.00           N
ATOM    786  HN  GLU A 635      41.760  51.670  78.620  1.00  0.00           H
ATOM    787  CA  GLU A 635      41.330  50.350  80.130  1.00  0.00           C
ATOM    788  HA  GLU A 635      42.380  50.570  80.250  1.00  0.00           H
ATOM    789  CB  GLU A 635      40.510  51.100  81.200  1.00  0.00           C
ATOM    790  HB1 GLU A 635      40.780  50.620  82.170  1.00  0.00           H
ATOM    791  HB2 GLU A 635      39.420  50.920  81.090  1.00  0.00           H
ATOM    792  CG  GLU A 635      40.980  52.590  81.270  1.00  0.00           C
ATOM    793  HG1 GLU A 635      40.570  53.200  80.430  1.00  0.00           H
ATOM    794  HG2 GLU A 635      42.090  52.580  81.240  1.00  0.00           H
ATOM    795  CD  GLU A 635      40.580  53.180  82.560  1.00  0.00           C
ATOM    796  OE1 GLU A 635      39.850  54.200  82.520  1.00  0.00           O
ATOM    797  OE2 GLU A 635      40.820  52.480  83.570  1.00  0.00           O
ATOM    798  C   GLU A 635      41.350  48.760  80.100  1.00  0.00           C
ATOM    799  O   GLU A 635      40.980  48.090  81.090  1.00  0.00           O
ATOM    800  N   GLY A 636      41.760  48.130  78.940  1.00  0.00           N
ATOM    801  HN  GLY A 636      41.920  48.770  78.180  1.00  0.00           H
ATOM    802  CA  GLY A 636      41.990  46.680  78.770  1.00  0.00           C
ATOM    803  HA1 GLY A 636      42.160  46.310  79.760  1.00  0.00           H
ATOM    804  HA2 GLY A 636      42.830  46.640  78.080  1.00  0.00           H
ATOM    805  C   GLY A 636      40.870  45.980  78.000  1.00  0.00           C
ATOM    806  O   GLY A 636      40.780  44.760  77.780  1.00  0.00           O
ATOM    807  N   ARG A 637      39.870  46.850  77.540  1.00  0.00           N
ATOM    808  HN  ARG A 637      40.030  47.820  77.650  1.00  0.00           H
ATOM    809  CA  ARG A 637      38.820  46.360  76.730  1.00  0.00           C
ATOM    810  HA  ARG A 637      38.440  45.520  77.300  1.00  0.00           H
ATOM    811  CB  ARG A 637      37.680  47.320  76.540  1.00  0.00           C
ATOM    812  HB1 ARG A 637      36.820  46.950  75.960  1.00  0.00           H
ATOM    813  HB2 ARG A 637      38.130  48.290  76.230  1.00  0.00           H
ATOM    814  CG  ARG A 637      37.060  47.570  77.950  1.00  0.00           C
ATOM    815  HG1 ARG A 637      37.850  47.970  78.630  1.00  0.00           H
ATOM    816  HG2 ARG A 637      36.670  46.590  78.330  1.00  0.00           H
ATOM    817  CD  ARG A 637      35.980  48.520  77.980  1.00  0.00           C
ATOM    818  HD1 ARG A 637      35.180  48.250  77.260  1.00  0.00           H
ATOM    819  HD2 ARG A 637      36.400  49.480  77.580  1.00  0.00           H
ATOM    820  NE  ARG A 637      35.400  48.590  79.400  1.00  0.00           N
ATOM    821  HE  ARG A 637      34.710  47.970  79.770  1.00  0.00           H
ATOM    822  CZ  ARG A 637      35.790  49.480  80.300  1.00  0.00           C
ATOM    823  NH1 ARG A 637      36.880  50.210  80.170  1.00  0.00           N
ATOM    824 HH11 ARG A 637      37.420  50.000  79.370  1.00  0.00           H
ATOM    825 HH12 ARG A 637      37.090  50.940  80.810  1.00  0.00           H
ATOM    826  NH2 ARG A 637      35.210  49.570  81.460  1.00  0.00           N
ATOM    827 HH21 ARG A 637      35.360  50.370  82.040  1.00  0.00           H
ATOM    828 HH22 ARG A 637      34.390  49.020  81.640  1.00  0.00           H
ATOM    829  C   ARG A 637      39.160  45.740  75.400  1.00  0.00           C
ATOM    830  O   ARG A 637      38.480  44.900  74.910  1.00  0.00           O
ATOM    831  N   LEU A 638      40.130  46.320  74.810  1.00  0.00           N
ATOM    832  HN  LEU A 638      40.500  47.180  75.140  1.00  0.00           H
ATOM    833  CA  LEU A 638      40.680  45.760  73.600  1.00  0.00           C
ATOM    834  HA  LEU A 638      40.140  44.880  73.280  1.00  0.00           H
ATOM    835  CB  LEU A 638      40.600  46.910  72.450  1.00  0.00           C
ATOM    836  HB1 LEU A 638      41.180  46.500  71.600  1.00  0.00           H
ATOM    837  HB2 LEU A 638      41.040  47.840  72.870  1.00  0.00           H
ATOM    838  CG  LEU A 638      39.190  47.190  71.880  1.00  0.00           C
ATOM    839  HG  LEU A 638      38.580  47.500  72.750  1.00  0.00           H
ATOM    840  CD1 LEU A 638      39.140  48.280  70.770  1.00  0.00           C
ATOM    841 HD11 LEU A 638      38.150  48.480  70.320  1.00  0.00           H
ATOM    842 HD12 LEU A 638      39.950  48.090  70.040  1.00  0.00           H
ATOM    843 HD13 LEU A 638      39.450  49.170  71.360  1.00  0.00           H
ATOM    844  CD2 LEU A 638      38.500  45.960  71.200  1.00  0.00           C
ATOM    845 HD21 LEU A 638      37.430  46.230  71.050  1.00  0.00           H
ATOM    846 HD22 LEU A 638      38.460  45.150  71.960  1.00  0.00           H
ATOM    847 HD23 LEU A 638      38.900  45.740  70.180  1.00  0.00           H
ATOM    848  C   LEU A 638      42.150  45.490  73.890  1.00  0.00           C
ATOM    849  O   LEU A 638      42.700  46.050  74.850  1.00  0.00           O
ATOM    850  N   SER A 639      42.920  44.590  73.200  1.00  0.00           N
ATOM    851  HN  SER A 639      42.500  44.250  72.360  1.00  0.00           H
ATOM    852  CA  SER A 639      44.180  44.090  73.600  1.00  0.00           C
ATOM    853  HA  SER A 639      44.660  44.740  74.310  1.00  0.00           H
ATOM    854  CB  SER A 639      43.900  42.700  74.290  1.00  0.00           C
ATOM    855  HB1 SER A 639      43.070  42.950  74.970  1.00  0.00           H
ATOM    856  HB2 SER A 639      44.740  42.330  74.920  1.00  0.00           H
ATOM    857  OG  SER A 639      43.440  41.670  73.450  1.00  0.00           O
ATOM    858  HG1 SER A 639      42.500  41.770  73.590  1.00  0.00           H
ATOM    859  C   SER A 639      45.180  43.850  72.500  1.00  0.00           C
ATOM    860  O   SER A 639      44.910  43.920  71.310  1.00  0.00           O
ATOM    861  N   ALA A 640      46.380  43.440  72.900  1.00  0.00           N
ATOM    862  HN  ALA A 640      46.760  43.680  73.790  1.00  0.00           H
ATOM    863  CA  ALA A 640      47.340  42.890  71.980  1.00  0.00           C
ATOM    864  HA  ALA A 640      47.430  43.620  71.190  1.00  0.00           H
ATOM    865  CB  ALA A 640      48.730  42.940  72.640  1.00  0.00           C
ATOM    866  HB1 ALA A 640      48.690  42.460  73.640  1.00  0.00           H
ATOM    867  HB2 ALA A 640      49.020  44.000  72.830  1.00  0.00           H
ATOM    868  HB3 ALA A 640      49.540  42.440  72.060  1.00  0.00           H
ATOM    869  C   ALA A 640      47.000  41.550  71.350  1.00  0.00           C
ATOM    870  O   ALA A 640      47.300  41.300  70.190  1.00  0.00           O
ATOM    871  N   ILE A 641      46.470  40.610  72.150  1.00  0.00           N
ATOM    872  HN  ILE A 641      46.280  40.690  73.130  1.00  0.00           H
ATOM    873  CA  ILE A 641      45.980  39.320  71.700  1.00  0.00           C
ATOM    874  HA  ILE A 641      46.790  38.830  71.160  1.00  0.00           H
ATOM    875  CB  ILE A 641      45.480  38.400  72.860  1.00  0.00           C
ATOM    876  HB  ILE A 641      44.720  38.960  73.460  1.00  0.00           H
ATOM    877  CG2 ILE A 641      44.850  37.140  72.190  1.00  0.00           C
ATOM    878 HG21 ILE A 641      45.570  36.460  71.680  1.00  0.00           H
ATOM    879 HG22 ILE A 641      43.960  37.260  71.530  1.00  0.00           H
ATOM    880 HG23 ILE A 641      44.260  36.540  72.930  1.00  0.00           H
ATOM    881  CG1 ILE A 641      46.630  37.910  73.850  1.00  0.00           C
ATOM    882 HG11 ILE A 641      47.560  37.800  73.250  1.00  0.00           H
ATOM    883 HG12 ILE A 641      46.250  36.940  74.250  1.00  0.00           H
ATOM    884  CD  ILE A 641      46.790  38.880  75.100  1.00  0.00           C
ATOM    885  HD1 ILE A 641      45.800  38.930  75.600  1.00  0.00           H
ATOM    886  HD2 ILE A 641      47.080  39.910  74.810  1.00  0.00           H
ATOM    887  HD3 ILE A 641      47.630  38.580  75.770  1.00  0.00           H
ATOM    888  C   ILE A 641      44.890  39.530  70.680  1.00  0.00           C
ATOM    889  O   ILE A 641      45.110  38.950  69.600  1.00  0.00           O
ATOM    890  N   GLU A 642      43.920  40.310  70.960  1.00  0.00           N
ATOM    891  HN  GLU A 642      43.860  40.760  71.850  1.00  0.00           H
ATOM    892  CA  GLU A 642      42.720  40.490  70.120  1.00  0.00           C
ATOM    893  HA  GLU A 642      42.290  39.520  69.870  1.00  0.00           H
ATOM    894  CB  GLU A 642      41.740  41.370  70.910  1.00  0.00           C
ATOM    895  HB1 GLU A 642      40.940  41.770  70.240  1.00  0.00           H
ATOM    896  HB2 GLU A 642      42.300  42.240  71.340  1.00  0.00           H
ATOM    897  CG  GLU A 642      41.080  40.500  72.010  1.00  0.00           C
ATOM    898  HG1 GLU A 642      41.870  40.040  72.630  1.00  0.00           H
ATOM    899  HG2 GLU A 642      40.380  39.720  71.650  1.00  0.00           H
ATOM    900  CD  GLU A 642      40.290  41.290  72.930  1.00  0.00           C
ATOM    901  OE1 GLU A 642      40.880  42.130  73.610  1.00  0.00           O
ATOM    902  OE2 GLU A 642      39.050  41.010  73.120  1.00  0.00           O
ATOM    903  C   GLU A 642      43.180  41.220  68.810  1.00  0.00           C
ATOM    904  O   GLU A 642      42.700  40.890  67.650  1.00  0.00           O
ATOM    905  N   SER A 643      44.150  42.110  68.790  1.00  0.00           N
ATOM    906  HN  SER A 643      44.620  42.320  69.650  1.00  0.00           H
ATOM    907  CA  SER A 643      44.780  42.900  67.710  1.00  0.00           C
ATOM    908  HA  SER A 643      44.040  43.360  67.050  1.00  0.00           H
ATOM    909  CB  SER A 643      45.800  43.900  68.230  1.00  0.00           C
ATOM    910  HB1 SER A 643      46.740  43.460  68.610  1.00  0.00           H
ATOM    911  HB2 SER A 643      45.340  44.540  69.020  1.00  0.00           H
ATOM    912  OG  SER A 643      46.140  44.790  67.210  1.00  0.00           O
ATOM    913  HG1 SER A 643      46.970  45.200  67.440  1.00  0.00           H
ATOM    914  C   SER A 643      45.460  41.970  66.720  1.00  0.00           C
ATOM    915  O   SER A 643      45.150  41.990  65.570  1.00  0.00           O
ATOM    916  N   LEU A 644      46.290  41.030  67.280  1.00  0.00           N
ATOM    917  HN  LEU A 644      46.760  41.220  68.140  1.00  0.00           H
ATOM    918  CA  LEU A 644      46.910  39.880  66.530  1.00  0.00           C
ATOM    919  HA  LEU A 644      47.490  40.270  65.700  1.00  0.00           H
ATOM    920  CB  LEU A 644      47.830  39.040  67.400  1.00  0.00           C
ATOM    921  HB1 LEU A 644      48.140  38.120  66.860  1.00  0.00           H
ATOM    922  HB2 LEU A 644      47.380  38.730  68.370  1.00  0.00           H
ATOM    923  CG  LEU A 644      49.160  39.690  67.850  1.00  0.00           C
ATOM    924  HG  LEU A 644      49.030  40.780  68.030  1.00  0.00           H
ATOM    925  CD1 LEU A 644      49.480  38.920  69.090  1.00  0.00           C
ATOM    926 HD11 LEU A 644      48.860  39.350  69.910  1.00  0.00           H
ATOM    927 HD12 LEU A 644      50.560  39.080  69.310  1.00  0.00           H
ATOM    928 HD13 LEU A 644      49.380  37.810  69.050  1.00  0.00           H
ATOM    929  CD2 LEU A 644      50.310  39.530  66.860  1.00  0.00           C
ATOM    930 HD21 LEU A 644      51.210  39.980  67.330  1.00  0.00           H
ATOM    931 HD22 LEU A 644      50.000  40.020  65.910  1.00  0.00           H
ATOM    932 HD23 LEU A 644      50.530  38.490  66.550  1.00  0.00           H
ATOM    933  C   LEU A 644      45.910  38.900  65.960  1.00  0.00           C
ATOM    934  O   LEU A 644      46.010  38.630  64.800  1.00  0.00           O
ATOM    935  N   PHE A 645      44.930  38.510  66.770  1.00  0.00           N
ATOM    936  HN  PHE A 645      44.940  38.800  67.730  1.00  0.00           H
ATOM    937  CA  PHE A 645      43.870  37.620  66.320  1.00  0.00           C
ATOM    938  HA  PHE A 645      44.410  36.800  65.890  1.00  0.00           H
ATOM    939  CB  PHE A 645      43.010  37.080  67.490  1.00  0.00           C
ATOM    940  HB1 PHE A 645      42.800  37.900  68.220  1.00  0.00           H
ATOM    941  HB2 PHE A 645      43.700  36.390  68.010  1.00  0.00           H
ATOM    942  CG  PHE A 645      41.930  36.100  67.140  1.00  0.00           C
ATOM    943  CD1 PHE A 645      40.890  35.970  68.010  1.00  0.00           C
ATOM    944  HD1 PHE A 645      40.750  36.640  68.850  1.00  0.00           H
ATOM    945  CE1 PHE A 645      39.830  35.050  67.800  1.00  0.00           C
ATOM    946  HE1 PHE A 645      39.010  35.040  68.510  1.00  0.00           H
ATOM    947  CZ  PHE A 645      39.970  34.180  66.710  1.00  0.00           C
ATOM    948  HZ  PHE A 645      39.220  33.420  66.520  1.00  0.00           H
ATOM    949  CD2 PHE A 645      42.130  35.130  66.160  1.00  0.00           C
ATOM    950  HD2 PHE A 645      43.000  35.160  65.520  1.00  0.00           H
ATOM    951  CE2 PHE A 645      41.200  34.150  65.960  1.00  0.00           C
ATOM    952  HE2 PHE A 645      41.320  33.380  65.210  1.00  0.00           H
ATOM    953  C   PHE A 645      42.950  38.180  65.270  1.00  0.00           C
ATOM    954  O   PHE A 645      42.680  37.490  64.320  1.00  0.00           O
ATOM    955  N   GLY A 646      42.470  39.460  65.390  1.00  0.00           N
ATOM    956  HN  GLY A 646      42.500  39.780  66.330  1.00  0.00           H
ATOM    957  CA  GLY A 646      41.580  40.180  64.410  1.00  0.00           C
ATOM    958  HA1 GLY A 646      41.340  41.120  64.880  1.00  0.00           H
ATOM    959  HA2 GLY A 646      40.710  39.650  64.090  1.00  0.00           H
ATOM    960  C   GLY A 646      42.300  40.510  63.120  1.00  0.00           C
ATOM    961  O   GLY A 646      41.850  40.330  62.020  1.00  0.00           O
ATOM    962  N   ALA A 647      43.560  40.850  63.190  1.00  0.00           N
ATOM    963  HN  ALA A 647      43.990  40.970  64.080  1.00  0.00           H
ATOM    964  CA  ALA A 647      44.440  41.140  62.020  1.00  0.00           C
ATOM    965  HA  ALA A 647      43.940  41.710  61.260  1.00  0.00           H
ATOM    966  CB  ALA A 647      45.640  41.800  62.540  1.00  0.00           C
ATOM    967  HB1 ALA A 647      45.450  42.730  63.120  1.00  0.00           H
ATOM    968  HB2 ALA A 647      46.350  42.080  61.740  1.00  0.00           H
ATOM    969  HB3 ALA A 647      46.180  41.200  63.310  1.00  0.00           H
ATOM    970  C   ALA A 647      44.730  39.800  61.410  1.00  0.00           C
ATOM    971  O   ALA A 647      44.730  39.710  60.240  1.00  0.00           O
ATOM    972  N   SER A 648      44.880  38.700  62.180  1.00  0.00           N
ATOM    973  HN  SER A 648      44.980  38.720  63.170  1.00  0.00           H
ATOM    974  CA  SER A 648      44.980  37.360  61.550  1.00  0.00           C
ATOM    975  HA  SER A 648      45.720  37.510  60.780  1.00  0.00           H
ATOM    976  CB  SER A 648      45.370  36.140  62.510  1.00  0.00           C
ATOM    977  HB1 SER A 648      44.590  35.910  63.270  1.00  0.00           H
ATOM    978  HB2 SER A 648      46.270  36.430  63.110  1.00  0.00           H
ATOM    979  OG  SER A 648      45.610  35.000  61.670  1.00  0.00           O
ATOM    980  HG1 SER A 648      46.480  35.150  61.300  1.00  0.00           H
ATOM    981  C   SER A 648      43.790  37.030  60.740  1.00  0.00           C
ATOM    982  O   SER A 648      43.900  36.830  59.500  1.00  0.00           O
ATOM    983  N   LEU A 649      42.640  37.120  61.430  1.00  0.00           N
ATOM    984  HN  LEU A 649      42.680  37.340  62.400  1.00  0.00           H
ATOM    985  CA  LEU A 649      41.310  36.760  60.910  1.00  0.00           C
ATOM    986  HA  LEU A 649      41.360  35.730  60.570  1.00  0.00           H
ATOM    987  CB  LEU A 649      40.210  36.870  61.930  1.00  0.00           C
ATOM    988  HB1 LEU A 649      40.150  37.920  62.290  1.00  0.00           H
ATOM    989  HB2 LEU A 649      40.560  36.260  62.800  1.00  0.00           H
ATOM    990  CG  LEU A 649      38.830  36.370  61.700  1.00  0.00           C
ATOM    991  HG  LEU A 649      38.410  36.910  60.830  1.00  0.00           H
ATOM    992  CD1 LEU A 649      38.800  34.860  61.280  1.00  0.00           C
ATOM    993 HD11 LEU A 649      39.310  34.160  61.980  1.00  0.00           H
ATOM    994 HD12 LEU A 649      39.440  34.720  60.380  1.00  0.00           H
ATOM    995 HD13 LEU A 649      37.780  34.440  61.160  1.00  0.00           H
ATOM    996  CD2 LEU A 649      37.890  36.670  62.910  1.00  0.00           C
ATOM    997 HD21 LEU A 649      38.190  36.290  63.910  1.00  0.00           H
ATOM    998 HD22 LEU A 649      36.870  36.290  62.680  1.00  0.00           H
ATOM    999 HD23 LEU A 649      37.780  37.770  63.070  1.00  0.00           H
ATOM   1000  C   LEU A 649      40.810  37.560  59.690  1.00  0.00           C
ATOM   1001  O   LEU A 649      40.380  37.010  58.690  1.00  0.00           O
ATOM   1002  N   THR A 650      41.010  38.880  59.730  1.00  0.00           N
ATOM   1003  HN  THR A 650      41.350  39.290  60.570  1.00  0.00           H
ATOM   1004  CA  THR A 650      40.630  39.870  58.780  1.00  0.00           C
ATOM   1005  HA  THR A 650      39.660  39.690  58.330  1.00  0.00           H
ATOM   1006  CB  THR A 650      40.600  41.350  59.280  1.00  0.00           C
ATOM   1007  HB  THR A 650      41.640  41.620  59.580  1.00  0.00           H
ATOM   1008  OG1 THR A 650      39.630  41.520  60.330  1.00  0.00           O
ATOM   1009  HG1 THR A 650      39.990  41.070  61.100  1.00  0.00           H
ATOM   1010  CG2 THR A 650      40.260  42.360  58.180  1.00  0.00           C
ATOM   1011 HG21 THR A 650      40.230  43.370  58.630  1.00  0.00           H
ATOM   1012 HG22 THR A 650      39.280  42.120  57.710  1.00  0.00           H
ATOM   1013 HG23 THR A 650      41.100  42.380  57.450  1.00  0.00           H
ATOM   1014  C   THR A 650      41.480  39.730  57.520  1.00  0.00           C
ATOM   1015  O   THR A 650      40.960  39.660  56.430  1.00  0.00           O
ATOM   1016  N   GLY A 651      42.830  39.510  57.800  1.00  0.00           N
ATOM   1017  HN  GLY A 651      42.970  39.240  58.760  1.00  0.00           H
ATOM   1018  CA  GLY A 651      43.900  39.370  56.850  1.00  0.00           C
ATOM   1019  HA1 GLY A 651      44.800  39.350  57.450  1.00  0.00           H
ATOM   1020  HA2 GLY A 651      43.950  40.250  56.220  1.00  0.00           H
ATOM   1021  C   GLY A 651      43.770  38.120  56.080  1.00  0.00           C
ATOM   1022  O   GLY A 651      43.820  38.110  54.860  1.00  0.00           O
ATOM   1023  N   ILE A 652      43.640  36.990  56.720  1.00  0.00           N
ATOM   1024  HN  ILE A 652      43.540  37.010  57.710  1.00  0.00           H
ATOM   1025  CA  ILE A 652      43.480  35.680  56.010  1.00  0.00           C
ATOM   1026  HA  ILE A 652      44.300  35.570  55.320  1.00  0.00           H
ATOM   1027  CB  ILE A 652      43.390  34.430  57.040  1.00  0.00           C
ATOM   1028  HB  ILE A 652      42.620  34.780  57.760  1.00  0.00           H
ATOM   1029  CG2 ILE A 652      42.880  33.120  56.450  1.00  0.00           C
ATOM   1030 HG21 ILE A 652      41.890  33.280  55.960  1.00  0.00           H
ATOM   1031 HG22 ILE A 652      42.830  32.450  57.330  1.00  0.00           H
ATOM   1032 HG23 ILE A 652      43.580  32.600  55.750  1.00  0.00           H
ATOM   1033  CG1 ILE A 652      44.750  34.200  57.800  1.00  0.00           C
ATOM   1034 HG11 ILE A 652      45.150  35.180  58.140  1.00  0.00           H
ATOM   1035 HG12 ILE A 652      45.500  33.750  57.110  1.00  0.00           H
ATOM   1036  CD  ILE A 652      44.540  33.480  59.160  1.00  0.00           C
ATOM   1037  HD1 ILE A 652      44.040  34.200  59.840  1.00  0.00           H
ATOM   1038  HD2 ILE A 652      45.580  33.330  59.520  1.00  0.00           H
ATOM   1039  HD3 ILE A 652      43.960  32.540  59.040  1.00  0.00           H
ATOM   1040  C   ILE A 652      42.200  35.690  55.140  1.00  0.00           C
ATOM   1041  O   ILE A 652      42.180  35.240  54.010  1.00  0.00           O
ATOM   1042  N   ALA A 653      41.100  36.230  55.710  1.00  0.00           N
ATOM   1043  HN  ALA A 653      41.140  36.450  56.680  1.00  0.00           H
ATOM   1044  CA  ALA A 653      39.770  36.180  55.000  1.00  0.00           C
ATOM   1045  HA  ALA A 653      39.550  35.160  54.740  1.00  0.00           H
ATOM   1046  CB  ALA A 653      38.650  36.730  55.920  1.00  0.00           C
ATOM   1047  HB1 ALA A 653      38.300  36.110  56.780  1.00  0.00           H
ATOM   1048  HB2 ALA A 653      37.720  36.820  55.310  1.00  0.00           H
ATOM   1049  HB3 ALA A 653      39.000  37.740  56.230  1.00  0.00           H
ATOM   1050  C   ALA A 653      39.810  37.060  53.780  1.00  0.00           C
ATOM   1051  O   ALA A 653      39.360  36.700  52.720  1.00  0.00           O
ATOM   1052  N   TYR A 654      40.420  38.280  53.950  1.00  0.00           N
ATOM   1053  HN  TYR A 654      40.670  38.370  54.910  1.00  0.00           H
ATOM   1054  CA  TYR A 654      40.770  39.150  52.850  1.00  0.00           C
ATOM   1055  HA  TYR A 654      39.830  39.410  52.390  1.00  0.00           H
ATOM   1056  CB  TYR A 654      41.340  40.470  53.440  1.00  0.00           C
ATOM   1057  HB1 TYR A 654      42.250  40.290  54.050  1.00  0.00           H
ATOM   1058  HB2 TYR A 654      40.560  40.990  54.050  1.00  0.00           H
ATOM   1059  CG  TYR A 654      41.700  41.480  52.410  1.00  0.00           C
ATOM   1060  CD1 TYR A 654      42.910  41.350  51.700  1.00  0.00           C
ATOM   1061  HD1 TYR A 654      43.570  40.530  51.970  1.00  0.00           H
ATOM   1062  CE1 TYR A 654      43.160  42.150  50.570  1.00  0.00           C
ATOM   1063  HE1 TYR A 654      44.060  42.020  49.990  1.00  0.00           H
ATOM   1064  CZ  TYR A 654      42.250  43.210  50.180  1.00  0.00           C
ATOM   1065  OH  TYR A 654      42.340  43.790  48.910  1.00  0.00           O
ATOM   1066  HH  TYR A 654      43.040  43.370  48.410  1.00  0.00           H
ATOM   1067  CD2 TYR A 654      40.780  42.430  52.010  1.00  0.00           C
ATOM   1068  HD2 TYR A 654      39.750  42.290  52.300  1.00  0.00           H
ATOM   1069  CE2 TYR A 654      41.010  43.280  50.880  1.00  0.00           C
ATOM   1070  HE2 TYR A 654      40.280  43.970  50.490  1.00  0.00           H
ATOM   1071  C   TYR A 654      41.690  38.570  51.850  1.00  0.00           C
ATOM   1072  O   TYR A 654      41.480  38.560  50.670  1.00  0.00           O
ATOM   1073  N   SER A 655      42.850  37.930  52.240  1.00  0.00           N
ATOM   1074  HN  SER A 655      42.970  37.640  53.190  1.00  0.00           H
ATOM   1075  CA  SER A 655      43.730  37.300  51.290  1.00  0.00           C
ATOM   1076  HA  SER A 655      44.190  38.130  50.760  1.00  0.00           H
ATOM   1077  CB  SER A 655      44.890  36.600  52.120  1.00  0.00           C
ATOM   1078  HB1 SER A 655      45.630  36.290  51.350  1.00  0.00           H
ATOM   1079  HB2 SER A 655      44.530  35.750  52.740  1.00  0.00           H
ATOM   1080  OG  SER A 655      45.530  37.550  52.950  1.00  0.00           O
ATOM   1081  HG1 SER A 655      44.920  37.870  53.620  1.00  0.00           H
ATOM   1082  C   SER A 655      43.160  36.260  50.430  1.00  0.00           C
ATOM   1083  O   SER A 655      43.410  36.230  49.200  1.00  0.00           O
ATOM   1084  N   LEU A 656      42.360  35.350  51.050  1.00  0.00           N
ATOM   1085  HN  LEU A 656      42.270  35.390  52.050  1.00  0.00           H
ATOM   1086  CA  LEU A 656      41.630  34.250  50.520  1.00  0.00           C
ATOM   1087  HA  LEU A 656      42.330  33.600  50.000  1.00  0.00           H
ATOM   1088  CB  LEU A 656      40.830  33.330  51.490  1.00  0.00           C
ATOM   1089  HB1 LEU A 656      40.130  34.000  52.050  1.00  0.00           H
ATOM   1090  HB2 LEU A 656      41.470  32.920  52.310  1.00  0.00           H
ATOM   1091  CG  LEU A 656      40.250  32.070  50.820  1.00  0.00           C
ATOM   1092  HG  LEU A 656      39.350  32.340  50.230  1.00  0.00           H
ATOM   1093  CD1 LEU A 656      41.180  31.400  49.810  1.00  0.00           C
ATOM   1094 HD11 LEU A 656      41.390  31.980  48.890  1.00  0.00           H
ATOM   1095 HD12 LEU A 656      40.620  30.550  49.350  1.00  0.00           H
ATOM   1096 HD13 LEU A 656      42.160  31.100  50.230  1.00  0.00           H
ATOM   1097  CD2 LEU A 656      39.890  31.010  51.850  1.00  0.00           C
ATOM   1098 HD21 LEU A 656      39.230  30.230  51.410  1.00  0.00           H
ATOM   1099 HD22 LEU A 656      39.370  31.420  52.740  1.00  0.00           H
ATOM   1100 HD23 LEU A 656      40.810  30.610  52.330  1.00  0.00           H
ATOM   1101  C   LEU A 656      40.730  34.730  49.460  1.00  0.00           C
ATOM   1102  O   LEU A 656      40.760  34.260  48.330  1.00  0.00           O
ATOM   1103  N   PHE A 657      39.960  35.850  49.740  1.00  0.00           N
ATOM   1104  HN  PHE A 657      40.050  36.330  50.620  1.00  0.00           H
ATOM   1105  CA  PHE A 657      38.700  36.060  48.950  1.00  0.00           C
ATOM   1106  HA  PHE A 657      38.660  35.380  48.120  1.00  0.00           H
ATOM   1107  CB  PHE A 657      37.410  35.920  49.850  1.00  0.00           C
ATOM   1108  HB1 PHE A 657      36.630  36.330  49.180  1.00  0.00           H
ATOM   1109  HB2 PHE A 657      37.390  36.660  50.690  1.00  0.00           H
ATOM   1110  CG  PHE A 657      37.090  34.520  50.210  1.00  0.00           C
ATOM   1111  CD1 PHE A 657      36.560  33.740  49.210  1.00  0.00           C
ATOM   1112  HD1 PHE A 657      36.420  34.020  48.180  1.00  0.00           H
ATOM   1113  CE1 PHE A 657      36.250  32.400  49.430  1.00  0.00           C
ATOM   1114  HE1 PHE A 657      35.920  31.780  48.610  1.00  0.00           H
ATOM   1115  CZ  PHE A 657      36.420  31.900  50.680  1.00  0.00           C
ATOM   1116  HZ  PHE A 657      36.340  30.840  50.880  1.00  0.00           H
ATOM   1117  CD2 PHE A 657      37.190  34.070  51.490  1.00  0.00           C
ATOM   1118  HD2 PHE A 657      37.730  34.640  52.240  1.00  0.00           H
ATOM   1119  CE2 PHE A 657      36.850  32.740  51.720  1.00  0.00           C
ATOM   1120  HE2 PHE A 657      36.990  32.170  52.620  1.00  0.00           H
ATOM   1121  C   PHE A 657      38.640  37.360  48.260  1.00  0.00           C
ATOM   1122  O   PHE A 657      37.790  37.590  47.400  1.00  0.00           O
ATOM   1123  N   ALA A 658      39.610  38.330  48.510  1.00  0.00           N
ATOM   1124  HN  ALA A 658      40.290  38.140  49.220  1.00  0.00           H
ATOM   1125  CA  ALA A 658      39.670  39.660  47.910  1.00  0.00           C
ATOM   1126  HA  ALA A 658      38.670  40.050  47.780  1.00  0.00           H
ATOM   1127  CB  ALA A 658      40.510  40.630  48.700  1.00  0.00           C
ATOM   1128  HB1 ALA A 658      40.090  40.610  49.730  1.00  0.00           H
ATOM   1129  HB2 ALA A 658      40.490  41.690  48.370  1.00  0.00           H
ATOM   1130  HB3 ALA A 658      41.590  40.370  48.670  1.00  0.00           H
ATOM   1131  C   ALA A 658      40.160  39.700  46.530  1.00  0.00           C
ATOM   1132  O   ALA A 658      40.940  38.920  46.060  1.00  0.00           O
ATOM   1133  N   GLY A 659      39.840  40.740  45.720  1.00  0.00           N
ATOM   1134  HN  GLY A 659      39.270  41.520  46.000  1.00  0.00           H
ATOM   1135  CA  GLY A 659      40.280  40.940  44.400  1.00  0.00           C
ATOM   1136  HA1 GLY A 659      39.840  41.820  43.950  1.00  0.00           H
ATOM   1137  HA2 GLY A 659      40.020  40.100  43.760  1.00  0.00           H
ATOM   1138  C   GLY A 659      41.740  41.100  44.260  1.00  0.00           C
ATOM   1139  O   GLY A 659      42.330  40.560  43.340  1.00  0.00           O
ATOM   1140  N   GLN A 660      42.310  41.970  45.080  1.00  0.00           N
ATOM   1141  HN  GLN A 660      41.650  42.440  45.650  1.00  0.00           H
ATOM   1142  CA  GLN A 660      43.730  42.310  45.260  1.00  0.00           C
ATOM   1143  HA  GLN A 660      44.320  41.970  44.430  1.00  0.00           H
ATOM   1144  CB  GLN A 660      43.960  43.820  45.350  1.00  0.00           C
ATOM   1145  HB1 GLN A 660      44.880  44.090  45.920  1.00  0.00           H
ATOM   1146  HB2 GLN A 660      43.170  44.230  46.010  1.00  0.00           H
ATOM   1147  CG  GLN A 660      44.070  44.550  44.020  1.00  0.00           C
ATOM   1148  HG1 GLN A 660      45.090  44.450  43.590  1.00  0.00           H
ATOM   1149  HG2 GLN A 660      43.940  45.630  44.250  1.00  0.00           H
ATOM   1150  CD  GLN A 660      43.050  44.060  43.010  1.00  0.00           C
ATOM   1151  OE1 GLN A 660      41.900  44.540  43.020  1.00  0.00           O
ATOM   1152  NE2 GLN A 660      43.430  43.120  42.160  1.00  0.00           N
ATOM   1153 HE21 GLN A 660      42.800  42.720  41.490  1.00  0.00           H
ATOM   1154 HE22 GLN A 660      44.320  42.670  42.210  1.00  0.00           H
ATOM   1155  C   GLN A 660      44.240  41.620  46.470  1.00  0.00           C
ATOM   1156  O   GLN A 660      44.120  42.220  47.570  1.00  0.00           O
ATOM   1157  N   PRO A 661      44.860  40.510  46.530  1.00  0.00           N
ATOM   1158  CD  PRO A 661      45.280  39.680  45.420  1.00  0.00           C
ATOM   1159  HD1 PRO A 661      45.820  40.250  44.620  1.00  0.00           H
ATOM   1160  HD2 PRO A 661      44.350  39.280  44.970  1.00  0.00           H
ATOM   1161  CA  PRO A 661      45.440  40.050  47.800  1.00  0.00           C
ATOM   1162  HA  PRO A 661      44.810  40.170  48.650  1.00  0.00           H
ATOM   1163  CB  PRO A 661      45.650  38.590  47.410  1.00  0.00           C
ATOM   1164  HB1 PRO A 661      44.700  38.020  47.520  1.00  0.00           H
ATOM   1165  HB2 PRO A 661      46.340  38.060  48.110  1.00  0.00           H
ATOM   1166  CG  PRO A 661      46.190  38.590  45.970  1.00  0.00           C
ATOM   1167  HG1 PRO A 661      47.230  38.960  45.910  1.00  0.00           H
ATOM   1168  HG2 PRO A 661      46.030  37.750  45.250  1.00  0.00           H
ATOM   1169  C   PRO A 661      46.810  40.760  48.190  1.00  0.00           C
ATOM   1170  O   PRO A 661      47.400  40.280  49.200  1.00  0.00           O
ATOM   1171  N   LEU A 662      47.280  41.740  47.430  1.00  0.00           N
ATOM   1172  HN  LEU A 662      46.740  42.030  46.640  1.00  0.00           H
ATOM   1173  CA  LEU A 662      48.540  42.420  47.510  1.00  0.00           C
ATOM   1174  HA  LEU A 662      49.370  41.870  47.920  1.00  0.00           H
ATOM   1175  CB  LEU A 662      48.990  42.930  46.120  1.00  0.00           C
ATOM   1176  HB1 LEU A 662      49.960  43.440  46.180  1.00  0.00           H
ATOM   1177  HB2 LEU A 662      48.350  43.770  45.750  1.00  0.00           H
ATOM   1178  CG  LEU A 662      49.230  41.980  44.890  1.00  0.00           C
ATOM   1179  HG  LEU A 662      48.310  41.380  44.860  1.00  0.00           H
ATOM   1180  CD1 LEU A 662      49.470  42.640  43.530  1.00  0.00           C
ATOM   1181 HD11 LEU A 662      49.440  41.890  42.720  1.00  0.00           H
ATOM   1182 HD12 LEU A 662      50.300  43.360  43.640  1.00  0.00           H
ATOM   1183 HD13 LEU A 662      48.630  43.320  43.310  1.00  0.00           H
ATOM   1184  CD2 LEU A 662      50.350  41.030  45.180  1.00  0.00           C
ATOM   1185 HD21 LEU A 662      51.350  41.480  45.070  1.00  0.00           H
ATOM   1186 HD22 LEU A 662      50.280  40.260  44.380  1.00  0.00           H
ATOM   1187 HD23 LEU A 662      50.210  40.530  46.170  1.00  0.00           H
ATOM   1188  C   LEU A 662      48.380  43.650  48.350  1.00  0.00           C
ATOM   1189  O   LEU A 662      49.370  44.190  48.850  1.00  0.00           O
ATOM   1190  N   THR A 663      47.200  44.110  48.630  1.00  0.00           N
ATOM   1191  HN  THR A 663      46.340  43.780  48.250  1.00  0.00           H
ATOM   1192  CA  THR A 663      46.960  45.080  49.710  1.00  0.00           C
ATOM   1193  HA  THR A 663      47.680  45.890  49.730  1.00  0.00           H
ATOM   1194  CB  THR A 663      45.640  45.940  49.570  1.00  0.00           C
ATOM   1195  HB  THR A 663      44.730  45.430  49.950  1.00  0.00           H
ATOM   1196  OG1 THR A 663      45.480  46.230  48.140  1.00  0.00           O
ATOM   1197  HG1 THR A 663      44.560  46.520  48.150  1.00  0.00           H
ATOM   1198  CG2 THR A 663      45.770  47.300  50.250  1.00  0.00           C
ATOM   1199 HG21 THR A 663      44.930  48.010  50.090  1.00  0.00           H
ATOM   1200 HG22 THR A 663      46.610  47.870  49.810  1.00  0.00           H
ATOM   1201 HG23 THR A 663      45.920  47.050  51.330  1.00  0.00           H
ATOM   1202  C   THR A 663      46.980  44.560  51.120  1.00  0.00           C
ATOM   1203  O   THR A 663      46.140  43.820  51.580  1.00  0.00           O
ATOM   1204  N   ILE A 664      47.940  45.130  51.880  1.00  0.00           N
ATOM   1205  HN  ILE A 664      48.550  45.860  51.620  1.00  0.00           H
ATOM   1206  CA  ILE A 664      48.130  44.730  53.300  1.00  0.00           C
ATOM   1207  HA  ILE A 664      47.890  43.680  53.440  1.00  0.00           H
ATOM   1208  CB  ILE A 664      49.610  44.930  53.820  1.00  0.00           C
ATOM   1209  HB  ILE A 664      49.840  46.010  53.770  1.00  0.00           H
ATOM   1210  CG2 ILE A 664      49.710  44.580  55.320  1.00  0.00           C
ATOM   1211 HG21 ILE A 664      49.450  43.510  55.500  1.00  0.00           H
ATOM   1212 HG22 ILE A 664      49.080  45.190  56.020  1.00  0.00           H
ATOM   1213 HG23 ILE A 664      50.750  44.770  55.650  1.00  0.00           H
ATOM   1214  CG1 ILE A 664      50.730  44.220  53.040  1.00  0.00           C
ATOM   1215 HG11 ILE A 664      51.720  44.580  53.390  1.00  0.00           H
ATOM   1216 HG12 ILE A 664      50.680  44.650  52.010  1.00  0.00           H
ATOM   1217  CD  ILE A 664      50.720  42.690  52.840  1.00  0.00           C
ATOM   1218  HD1 ILE A 664      50.440  42.060  53.710  1.00  0.00           H
ATOM   1219  HD2 ILE A 664      51.790  42.480  52.580  1.00  0.00           H
ATOM   1220  HD3 ILE A 664      50.160  42.430  51.910  1.00  0.00           H
ATOM   1221  C   ILE A 664      47.280  45.560  54.220  1.00  0.00           C
ATOM   1222  O   ILE A 664      47.120  46.800  54.080  1.00  0.00           O
ATOM   1223  N   LEU A 665      46.610  44.890  55.240  1.00  0.00           N
ATOM   1224  HN  LEU A 665      46.560  43.910  55.390  1.00  0.00           H
ATOM   1225  CA  LEU A 665      45.620  45.540  56.140  1.00  0.00           C
ATOM   1226  HA  LEU A 665      45.540  46.580  55.860  1.00  0.00           H
ATOM   1227  CB  LEU A 665      44.280  44.890  56.210  1.00  0.00           C
ATOM   1228  HB1 LEU A 665      43.660  45.530  56.880  1.00  0.00           H
ATOM   1229  HB2 LEU A 665      44.420  43.880  56.660  1.00  0.00           H
ATOM   1230  CG  LEU A 665      43.700  44.390  54.890  1.00  0.00           C
ATOM   1231  HG  LEU A 665      44.380  43.640  54.430  1.00  0.00           H
ATOM   1232  CD1 LEU A 665      42.400  43.590  55.160  1.00  0.00           C
ATOM   1233 HD11 LEU A 665      42.690  42.590  55.550  1.00  0.00           H
ATOM   1234 HD12 LEU A 665      41.920  43.390  54.190  1.00  0.00           H
ATOM   1235 HD13 LEU A 665      41.670  44.000  55.900  1.00  0.00           H
ATOM   1236  CD2 LEU A 665      43.510  45.500  53.970  1.00  0.00           C
ATOM   1237 HD21 LEU A 665      44.540  45.810  53.680  1.00  0.00           H
ATOM   1238 HD22 LEU A 665      42.990  46.320  54.500  1.00  0.00           H
ATOM   1239 HD23 LEU A 665      42.890  45.310  53.070  1.00  0.00           H
ATOM   1240  C   LEU A 665      46.320  45.670  57.470  1.00  0.00           C
ATOM   1241  O   LEU A 665      46.920  44.710  58.030  1.00  0.00           O
ATOM   1242  N   GLY A 666      46.320  46.880  58.080  1.00  0.00           N
ATOM   1243  HN  GLY A 666      45.760  47.660  57.830  1.00  0.00           H
ATOM   1244  CA  GLY A 666      47.120  47.170  59.220  1.00  0.00           C
ATOM   1245  HA1 GLY A 666      48.130  47.460  58.950  1.00  0.00           H
ATOM   1246  HA2 GLY A 666      47.060  46.270  59.830  1.00  0.00           H
ATOM   1247  C   GLY A 666      46.440  48.220  60.000  1.00  0.00           C
ATOM   1248  O   GLY A 666      45.330  48.640  59.690  1.00  0.00           O
ATOM   1249  N   SER A 667      47.160  48.770  60.910  1.00  0.00           N
ATOM   1250  HN  SER A 667      48.100  48.450  61.040  1.00  0.00           H
ATOM   1251  CA  SER A 667      46.740  49.810  61.830  1.00  0.00           C
ATOM   1252  HA  SER A 667      45.720  49.520  62.050  1.00  0.00           H
ATOM   1253  CB  SER A 667      47.610  49.990  63.170  1.00  0.00           C
ATOM   1254  HB1 SER A 667      47.470  49.030  63.720  1.00  0.00           H
ATOM   1255  HB2 SER A 667      47.230  50.770  63.870  1.00  0.00           H
ATOM   1256  OG  SER A 667      48.960  50.260  62.910  1.00  0.00           O
ATOM   1257  HG1 SER A 667      49.110  51.090  63.370  1.00  0.00           H
ATOM   1258  C   SER A 667      46.680  51.210  61.190  1.00  0.00           C
ATOM   1259  O   SER A 667      47.640  51.810  60.670  1.00  0.00           O
ATOM   1260  N   THR A 668      45.480  51.880  61.380  1.00  0.00           N
ATOM   1261  HN  THR A 668      44.700  51.480  61.840  1.00  0.00           H
ATOM   1262  CA  THR A 668      45.240  53.240  60.830  1.00  0.00           C
ATOM   1263  HA  THR A 668      46.090  53.560  60.240  1.00  0.00           H
ATOM   1264  CB  THR A 668      44.030  53.230  59.840  1.00  0.00           C
ATOM   1265  HB  THR A 668      44.210  52.380  59.150  1.00  0.00           H
ATOM   1266  OG1 THR A 668      43.920  54.390  59.060  1.00  0.00           O
ATOM   1267  HG1 THR A 668      44.120  53.970  58.220  1.00  0.00           H
ATOM   1268  CG2 THR A 668      42.740  52.930  60.530  1.00  0.00           C
ATOM   1269 HG21 THR A 668      41.980  52.970  59.730  1.00  0.00           H
ATOM   1270 HG22 THR A 668      42.530  53.680  61.320  1.00  0.00           H
ATOM   1271 HG23 THR A 668      42.720  51.870  60.870  1.00  0.00           H
ATOM   1272  C   THR A 668      45.050  54.170  61.990  1.00  0.00           C
ATOM   1273  O   THR A 668      44.280  54.000  62.990  1.00  0.00           O
ATOM   1274  N   GLY A 669      45.640  55.370  61.820  1.00  0.00           N
ATOM   1275  HN  GLY A 669      46.130  55.480  60.960  1.00  0.00           H
ATOM   1276  CA  GLY A 669      45.730  56.390  62.770  1.00  0.00           C
ATOM   1277  HA1 GLY A 669      46.320  57.210  62.400  1.00  0.00           H
ATOM   1278  HA2 GLY A 669      46.220  56.070  63.670  1.00  0.00           H
ATOM   1279  C   GLY A 669      44.360  57.020  63.150  1.00  0.00           C
ATOM   1280  O   GLY A 669      44.090  57.250  64.330  1.00  0.00           O
ATOM   1281  N   PRO A 670      43.440  57.320  62.240  1.00  0.00           N
ATOM   1282  CD  PRO A 670      43.760  57.640  60.900  1.00  0.00           C
ATOM   1283  HD1 PRO A 670      43.600  56.710  60.320  1.00  0.00           H
ATOM   1284  HD2 PRO A 670      44.800  57.990  60.750  1.00  0.00           H
ATOM   1285  CA  PRO A 670      42.140  57.930  62.610  1.00  0.00           C
ATOM   1286  HA  PRO A 670      42.390  58.740  63.280  1.00  0.00           H
ATOM   1287  CB  PRO A 670      41.450  58.210  61.280  1.00  0.00           C
ATOM   1288  HB1 PRO A 670      40.710  59.030  61.310  1.00  0.00           H
ATOM   1289  HB2 PRO A 670      41.010  57.310  60.810  1.00  0.00           H
ATOM   1290  CG  PRO A 670      42.650  58.610  60.420  1.00  0.00           C
ATOM   1291  HG1 PRO A 670      42.420  58.550  59.340  1.00  0.00           H
ATOM   1292  HG2 PRO A 670      42.870  59.680  60.700  1.00  0.00           H
ATOM   1293  C   PRO A 670      41.350  56.930  63.470  1.00  0.00           C
ATOM   1294  O   PRO A 670      40.630  57.420  64.300  1.00  0.00           O
ATOM   1295  N   VAL A 671      41.450  55.600  63.270  1.00  0.00           N
ATOM   1296  HN  VAL A 671      42.120  55.250  62.620  1.00  0.00           H
ATOM   1297  CA  VAL A 671      40.680  54.550  64.080  1.00  0.00           C
ATOM   1298  HA  VAL A 671      39.630  54.800  64.020  1.00  0.00           H
ATOM   1299  CB  VAL A 671      40.770  53.170  63.510  1.00  0.00           C
ATOM   1300  HB  VAL A 671      41.860  52.940  63.450  1.00  0.00           H
ATOM   1301  CG1 VAL A 671      40.270  52.040  64.460  1.00  0.00           C
ATOM   1302 HG11 VAL A 671      40.920  51.960  65.360  1.00  0.00           H
ATOM   1303 HG12 VAL A 671      40.190  51.040  64.000  1.00  0.00           H
ATOM   1304 HG13 VAL A 671      39.260  52.290  64.880  1.00  0.00           H
ATOM   1305  CG2 VAL A 671      40.000  53.180  62.170  1.00  0.00           C
ATOM   1306 HG21 VAL A 671      39.960  52.150  61.740  1.00  0.00           H
ATOM   1307 HG22 VAL A 671      40.330  53.960  61.450  1.00  0.00           H
ATOM   1308 HG23 VAL A 671      38.960  53.410  62.470  1.00  0.00           H
ATOM   1309  C   VAL A 671      41.100  54.560  65.560  1.00  0.00           C
ATOM   1310  O   VAL A 671      40.340  54.490  66.540  1.00  0.00           O
ATOM   1311  N   LEU A 672      42.440  54.770  65.700  1.00  0.00           N
ATOM   1312  HN  LEU A 672      43.010  54.930  64.900  1.00  0.00           H
ATOM   1313  CA  LEU A 672      42.980  55.050  67.000  1.00  0.00           C
ATOM   1314  HA  LEU A 672      42.670  54.210  67.620  1.00  0.00           H
ATOM   1315  CB  LEU A 672      44.550  55.130  66.920  1.00  0.00           C
ATOM   1316  HB1 LEU A 672      44.820  56.010  66.300  1.00  0.00           H
ATOM   1317  HB2 LEU A 672      44.900  54.240  66.380  1.00  0.00           H
ATOM   1318  CG  LEU A 672      45.390  55.270  68.210  1.00  0.00           C
ATOM   1319  HG  LEU A 672      45.130  56.240  68.680  1.00  0.00           H
ATOM   1320  CD1 LEU A 672      45.270  54.010  69.090  1.00  0.00           C
ATOM   1321 HD11 LEU A 672      44.210  53.780  69.360  1.00  0.00           H
ATOM   1322 HD12 LEU A 672      45.830  54.050  70.050  1.00  0.00           H
ATOM   1323 HD13 LEU A 672      45.530  53.090  68.520  1.00  0.00           H
ATOM   1324  CD2 LEU A 672      46.870  55.370  67.800  1.00  0.00           C
ATOM   1325 HD21 LEU A 672      47.050  56.320  67.240  1.00  0.00           H
ATOM   1326 HD22 LEU A 672      47.220  54.460  67.260  1.00  0.00           H
ATOM   1327 HD23 LEU A 672      47.470  55.290  68.730  1.00  0.00           H
ATOM   1328  C   LEU A 672      42.500  56.320  67.700  1.00  0.00           C
ATOM   1329  O   LEU A 672      41.990  56.260  68.870  1.00  0.00           O
ATOM   1330  N   VAL A 673      42.390  57.530  67.080  1.00  0.00           N
ATOM   1331  HN  VAL A 673      42.750  57.630  66.160  1.00  0.00           H
ATOM   1332  CA  VAL A 673      41.760  58.640  67.640  1.00  0.00           C
ATOM   1333  HA  VAL A 673      42.250  58.920  68.550  1.00  0.00           H
ATOM   1334  CB  VAL A 673      41.980  59.800  66.710  1.00  0.00           C
ATOM   1335  HB  VAL A 673      41.760  59.350  65.720  1.00  0.00           H
ATOM   1336  CG1 VAL A 673      41.100  61.000  66.930  1.00  0.00           C
ATOM   1337 HG11 VAL A 673      40.020  60.780  66.740  1.00  0.00           H
ATOM   1338 HG12 VAL A 673      41.350  61.840  66.250  1.00  0.00           H
ATOM   1339 HG13 VAL A 673      41.140  61.410  67.970  1.00  0.00           H
ATOM   1340  CG2 VAL A 673      43.430  60.240  66.800  1.00  0.00           C
ATOM   1341 HG21 VAL A 673      43.570  60.520  67.860  1.00  0.00           H
ATOM   1342 HG22 VAL A 673      43.590  61.020  66.020  1.00  0.00           H
ATOM   1343 HG23 VAL A 673      44.110  59.390  66.560  1.00  0.00           H
ATOM   1344  C   VAL A 673      40.310  58.370  67.910  1.00  0.00           C
ATOM   1345  O   VAL A 673      39.700  58.700  68.930  1.00  0.00           O
ATOM   1346  N   PHE A 674      39.620  57.800  66.860  1.00  0.00           N
ATOM   1347  HN  PHE A 674      40.040  57.530  66.000  1.00  0.00           H
ATOM   1348  CA  PHE A 674      38.210  57.500  66.980  1.00  0.00           C
ATOM   1349  HA  PHE A 674      37.670  58.430  67.030  1.00  0.00           H
ATOM   1350  CB  PHE A 674      37.730  56.820  65.650  1.00  0.00           C
ATOM   1351  HB1 PHE A 674      38.260  55.850  65.580  1.00  0.00           H
ATOM   1352  HB2 PHE A 674      38.110  57.430  64.800  1.00  0.00           H
ATOM   1353  CG  PHE A 674      36.290  56.440  65.580  1.00  0.00           C
ATOM   1354  CD1 PHE A 674      35.430  57.190  64.750  1.00  0.00           C
ATOM   1355  HD1 PHE A 674      35.880  58.070  64.320  1.00  0.00           H
ATOM   1356  CE1 PHE A 674      34.140  56.870  64.510  1.00  0.00           C
ATOM   1357  HE1 PHE A 674      33.460  57.450  63.900  1.00  0.00           H
ATOM   1358  CZ  PHE A 674      33.600  55.790  65.190  1.00  0.00           C
ATOM   1359  HZ  PHE A 674      32.560  55.600  65.040  1.00  0.00           H
ATOM   1360  CD2 PHE A 674      35.790  55.240  66.190  1.00  0.00           C
ATOM   1361  HD2 PHE A 674      36.380  54.600  66.820  1.00  0.00           H
ATOM   1362  CE2 PHE A 674      34.380  54.980  66.030  1.00  0.00           C
ATOM   1363  HE2 PHE A 674      34.020  54.040  66.410  1.00  0.00           H
ATOM   1364  C   PHE A 674      37.830  56.660  68.220  1.00  0.00           C
ATOM   1365  O   PHE A 674      36.890  57.000  68.870  1.00  0.00           O
ATOM   1366  N   GLU A 675      38.580  55.620  68.480  1.00  0.00           N
ATOM   1367  HN  GLU A 675      39.240  55.250  67.830  1.00  0.00           H
ATOM   1368  CA  GLU A 675      38.310  54.810  69.600  1.00  0.00           C
ATOM   1369  HA  GLU A 675      37.260  54.560  69.560  1.00  0.00           H
ATOM   1370  CB  GLU A 675      39.000  53.450  69.650  1.00  0.00           C
ATOM   1371  HB1 GLU A 675      38.770  52.890  70.580  1.00  0.00           H
ATOM   1372  HB2 GLU A 675      40.070  53.710  69.820  1.00  0.00           H
ATOM   1373  CG  GLU A 675      38.710  52.490  68.480  1.00  0.00           C
ATOM   1374  HG1 GLU A 675      39.570  51.800  68.330  1.00  0.00           H
ATOM   1375  HG2 GLU A 675      38.650  53.000  67.500  1.00  0.00           H
ATOM   1376  CD  GLU A 675      37.400  51.680  68.590  1.00  0.00           C
ATOM   1377  OE1 GLU A 675      36.520  51.980  69.410  1.00  0.00           O
ATOM   1378  OE2 GLU A 675      37.340  50.720  67.800  1.00  0.00           O
ATOM   1379  C   GLU A 675      38.430  55.550  70.930  1.00  0.00           C
ATOM   1380  O   GLU A 675      37.570  55.550  71.780  1.00  0.00           O
ATOM   1381  N   LYS A 676      39.500  56.380  70.960  1.00  0.00           N
ATOM   1382  HN  LYS A 676      39.960  56.560  70.090  1.00  0.00           H
ATOM   1383  CA  LYS A 676      39.760  57.200  72.080  1.00  0.00           C
ATOM   1384  HA  LYS A 676      39.660  56.620  72.990  1.00  0.00           H
ATOM   1385  CB  LYS A 676      41.210  57.810  71.980  1.00  0.00           C
ATOM   1386  HB1 LYS A 676      41.280  58.440  72.900  1.00  0.00           H
ATOM   1387  HB2 LYS A 676      41.300  58.390  71.040  1.00  0.00           H
ATOM   1388  CG  LYS A 676      42.430  56.810  72.160  1.00  0.00           C
ATOM   1389  HG1 LYS A 676      42.480  56.080  71.330  1.00  0.00           H
ATOM   1390  HG2 LYS A 676      42.300  56.150  73.040  1.00  0.00           H
ATOM   1391  CD  LYS A 676      43.740  57.570  72.240  1.00  0.00           C
ATOM   1392  HD1 LYS A 676      44.560  56.980  72.690  1.00  0.00           H
ATOM   1393  HD2 LYS A 676      43.620  58.380  72.990  1.00  0.00           H
ATOM   1394  CE  LYS A 676      44.250  58.240  70.940  1.00  0.00           C
ATOM   1395  HE1 LYS A 676      43.590  59.020  70.500  1.00  0.00           H
ATOM   1396  HE2 LYS A 676      44.300  57.500  70.120  1.00  0.00           H
ATOM   1397  NZ  LYS A 676      45.650  58.730  70.990  1.00  0.00           N
ATOM   1398  HZ1 LYS A 676      46.170  57.980  71.510  1.00  0.00           H
ATOM   1399  HZ2 LYS A 676      45.790  59.580  71.560  1.00  0.00           H
ATOM   1400  HZ3 LYS A 676      46.080  58.880  70.060  1.00  0.00           H
ATOM   1401  C   LYS A 676      38.690  58.240  72.340  1.00  0.00           C
ATOM   1402  O   LYS A 676      38.170  58.360  73.440  1.00  0.00           O
ATOM   1403  N   ILE A 677      38.190  59.010  71.320  1.00  0.00           N
ATOM   1404  HN  ILE A 677      38.570  59.040  70.400  1.00  0.00           H
ATOM   1405  CA  ILE A 677      37.070  59.890  71.440  1.00  0.00           C
ATOM   1406  HA  ILE A 677      37.360  60.630  72.160  1.00  0.00           H
ATOM   1407  CB  ILE A 677      36.780  60.560  70.080  1.00  0.00           C
ATOM   1408  HB  ILE A 677      36.680  59.870  69.220  1.00  0.00           H
ATOM   1409  CG2 ILE A 677      35.520  61.450  70.190  1.00  0.00           C
ATOM   1410 HG21 ILE A 677      34.620  60.890  70.540  1.00  0.00           H
ATOM   1411 HG22 ILE A 677      35.250  61.800  69.160  1.00  0.00           H
ATOM   1412 HG23 ILE A 677      35.660  62.350  70.810  1.00  0.00           H
ATOM   1413  CG1 ILE A 677      38.000  61.450  69.810  1.00  0.00           C
ATOM   1414 HG11 ILE A 677      38.890  60.790  69.820  1.00  0.00           H
ATOM   1415 HG12 ILE A 677      38.250  62.210  70.570  1.00  0.00           H
ATOM   1416  CD  ILE A 677      37.960  62.000  68.390  1.00  0.00           C
ATOM   1417  HD1 ILE A 677      36.980  62.500  68.160  1.00  0.00           H
ATOM   1418  HD2 ILE A 677      38.080  61.150  67.690  1.00  0.00           H
ATOM   1419  HD3 ILE A 677      38.800  62.720  68.380  1.00  0.00           H
ATOM   1420  C   ILE A 677      35.780  59.100  71.830  1.00  0.00           C
ATOM   1421  O   ILE A 677      35.000  59.660  72.660  1.00  0.00           O
ATOM   1422  N   LEU A 678      35.520  57.920  71.240  1.00  0.00           N
ATOM   1423  HN  LEU A 678      36.190  57.540  70.600  1.00  0.00           H
ATOM   1424  CA  LEU A 678      34.420  57.100  71.580  1.00  0.00           C
ATOM   1425  HA  LEU A 678      33.520  57.660  71.410  1.00  0.00           H
ATOM   1426  CB  LEU A 678      34.260  55.940  70.570  1.00  0.00           C
ATOM   1427  HB1 LEU A 678      35.200  55.360  70.550  1.00  0.00           H
ATOM   1428  HB2 LEU A 678      34.220  56.440  69.580  1.00  0.00           H
ATOM   1429  CG  LEU A 678      33.140  54.930  70.720  1.00  0.00           C
ATOM   1430  HG  LEU A 678      33.180  54.510  71.740  1.00  0.00           H
ATOM   1431  CD1 LEU A 678      31.640  55.490  70.650  1.00  0.00           C
ATOM   1432 HD11 LEU A 678      31.500  55.770  69.590  1.00  0.00           H
ATOM   1433 HD12 LEU A 678      31.540  56.480  71.150  1.00  0.00           H
ATOM   1434 HD13 LEU A 678      30.870  54.730  70.910  1.00  0.00           H
ATOM   1435  CD2 LEU A 678      33.210  53.800  69.610  1.00  0.00           C
ATOM   1436 HD21 LEU A 678      33.170  54.130  68.550  1.00  0.00           H
ATOM   1437 HD22 LEU A 678      32.400  53.100  69.880  1.00  0.00           H
ATOM   1438 HD23 LEU A 678      34.120  53.200  69.810  1.00  0.00           H
ATOM   1439  C   LEU A 678      34.400  56.590  73.000  1.00  0.00           C
ATOM   1440  O   LEU A 678      33.370  56.720  73.640  1.00  0.00           O
ATOM   1441  N   TYR A 679      35.520  56.060  73.500  1.00  0.00           N
ATOM   1442  HN  TYR A 679      36.310  55.990  72.910  1.00  0.00           H
ATOM   1443  CA  TYR A 679      35.640  55.660  74.910  1.00  0.00           C
ATOM   1444  HA  TYR A 679      34.910  54.880  75.100  1.00  0.00           H
ATOM   1445  CB  TYR A 679      37.070  55.090  75.000  1.00  0.00           C
ATOM   1446  HB1 TYR A 679      37.810  55.870  74.740  1.00  0.00           H
ATOM   1447  HB2 TYR A 679      37.210  54.240  74.300  1.00  0.00           H
ATOM   1448  CG  TYR A 679      37.350  54.620  76.410  1.00  0.00           C
ATOM   1449  CD1 TYR A 679      38.070  55.330  77.380  1.00  0.00           C
ATOM   1450  HD1 TYR A 679      38.610  56.240  77.150  1.00  0.00           H
ATOM   1451  CE1 TYR A 679      38.240  54.850  78.700  1.00  0.00           C
ATOM   1452  HE1 TYR A 679      38.850  55.520  79.280  1.00  0.00           H
ATOM   1453  CZ  TYR A 679      37.530  53.690  79.100  1.00  0.00           C
ATOM   1454  OH  TYR A 679      37.820  53.170  80.350  1.00  0.00           O
ATOM   1455  HH  TYR A 679      38.740  53.350  80.530  1.00  0.00           H
ATOM   1456  CD2 TYR A 679      36.650  53.450  76.860  1.00  0.00           C
ATOM   1457  HD2 TYR A 679      35.980  52.930  76.200  1.00  0.00           H
ATOM   1458  CE2 TYR A 679      36.730  52.990  78.210  1.00  0.00           C
ATOM   1459  HE2 TYR A 679      36.280  52.070  78.580  1.00  0.00           H
ATOM   1460  C   TYR A 679      35.370  56.770  75.870  1.00  0.00           C
ATOM   1461  O   TYR A 679      34.700  56.630  76.890  1.00  0.00           O
ATOM   1462  N   LYS A 680      35.890  57.980  75.520  1.00  0.00           N
ATOM   1463  HN  LYS A 680      36.540  58.050  74.760  1.00  0.00           H
ATOM   1464  CA  LYS A 680      35.750  59.170  76.300  1.00  0.00           C
ATOM   1465  HA  LYS A 680      36.120  58.990  77.300  1.00  0.00           H
ATOM   1466  CB  LYS A 680      36.660  60.300  75.730  1.00  0.00           C
ATOM   1467  HB1 LYS A 680      36.430  60.540  74.670  1.00  0.00           H
ATOM   1468  HB2 LYS A 680      37.680  59.910  75.960  1.00  0.00           H
ATOM   1469  CG  LYS A 680      36.590  61.620  76.520  1.00  0.00           C
ATOM   1470  HG1 LYS A 680      35.590  62.120  76.490  1.00  0.00           H
ATOM   1471  HG2 LYS A 680      37.350  62.300  76.050  1.00  0.00           H
ATOM   1472  CD  LYS A 680      37.050  61.610  77.970  1.00  0.00           C
ATOM   1473  HD1 LYS A 680      37.770  60.800  78.160  1.00  0.00           H
ATOM   1474  HD2 LYS A 680      36.190  61.460  78.660  1.00  0.00           H
ATOM   1475  CE  LYS A 680      37.710  62.910  78.340  1.00  0.00           C
ATOM   1476  HE1 LYS A 680      38.680  63.060  77.820  1.00  0.00           H
ATOM   1477  HE2 LYS A 680      38.140  62.810  79.360  1.00  0.00           H
ATOM   1478  NZ  LYS A 680      36.800  64.000  78.300  1.00  0.00           N
ATOM   1479  HZ1 LYS A 680      35.830  63.620  78.360  1.00  0.00           H
ATOM   1480  HZ2 LYS A 680      36.900  64.450  77.370  1.00  0.00           H
ATOM   1481  HZ3 LYS A 680      37.060  64.670  79.050  1.00  0.00           H
ATOM   1482  C   LYS A 680      34.270  59.660  76.340  1.00  0.00           C
ATOM   1483  O   LYS A 680      33.760  59.960  77.420  1.00  0.00           O
ATOM   1484  N   PHE A 681      33.540  59.520  75.220  1.00  0.00           N
ATOM   1485  HN  PHE A 681      33.980  59.190  74.380  1.00  0.00           H
ATOM   1486  CA  PHE A 681      32.110  59.870  75.140  1.00  0.00           C
ATOM   1487  HA  PHE A 681      32.070  60.760  75.740  1.00  0.00           H
ATOM   1488  CB  PHE A 681      31.700  60.000  73.710  1.00  0.00           C
ATOM   1489  HB1 PHE A 681      31.450  59.010  73.250  1.00  0.00           H
ATOM   1490  HB2 PHE A 681      32.460  60.440  73.030  1.00  0.00           H
ATOM   1491  CG  PHE A 681      30.420  60.750  73.660  1.00  0.00           C
ATOM   1492  CD1 PHE A 681      29.200  60.060  73.870  1.00  0.00           C
ATOM   1493  HD1 PHE A 681      29.160  59.030  74.200  1.00  0.00           H
ATOM   1494  CE1 PHE A 681      27.950  60.730  73.760  1.00  0.00           C
ATOM   1495  HE1 PHE A 681      27.070  60.250  74.160  1.00  0.00           H
ATOM   1496  CZ  PHE A 681      27.990  62.020  73.400  1.00  0.00           C
ATOM   1497  HZ  PHE A 681      27.090  62.580  73.210  1.00  0.00           H
ATOM   1498  CD2 PHE A 681      30.390  62.050  73.160  1.00  0.00           C
ATOM   1499  HD2 PHE A 681      31.260  62.550  72.760  1.00  0.00           H
ATOM   1500  CE2 PHE A 681      29.110  62.620  73.050  1.00  0.00           C
ATOM   1501  HE2 PHE A 681      29.200  63.660  72.750  1.00  0.00           H
ATOM   1502  C   PHE A 681      31.410  58.810  75.970  1.00  0.00           C
ATOM   1503  O   PHE A 681      30.500  59.090  76.780  1.00  0.00           O
ATOM   1504  N   CYS A 682      31.860  57.550  75.840  1.00  0.00           N
ATOM   1505  HN  CYS A 682      32.600  57.390  75.190  1.00  0.00           H
ATOM   1506  CA  CYS A 682      31.250  56.530  76.650  1.00  0.00           C
ATOM   1507  HA  CYS A 682      30.180  56.630  76.510  1.00  0.00           H
ATOM   1508  CB  CYS A 682      31.610  55.110  76.240  1.00  0.00           C
ATOM   1509  HB1 CYS A 682      31.130  54.400  76.950  1.00  0.00           H
ATOM   1510  HB2 CYS A 682      32.710  55.170  76.340  1.00  0.00           H
ATOM   1511  SG  CYS A 682      31.060  54.690  74.560  1.00  0.00           S
ATOM   1512  HG1 CYS A 682      31.820  55.640  74.050  1.00  0.00           H
ATOM   1513  C   CYS A 682      31.470  56.750  78.150  1.00  0.00           C
ATOM   1514  O   CYS A 682      30.550  56.680  78.950  1.00  0.00           O
ATOM   1515  N   ARG A 683      32.670  57.090  78.600  1.00  0.00           N
ATOM   1516  HN  ARG A 683      33.460  57.020  77.980  1.00  0.00           H
ATOM   1517  CA  ARG A 683      33.040  57.440  79.910  1.00  0.00           C
ATOM   1518  HA  ARG A 683      32.780  56.540  80.440  1.00  0.00           H
ATOM   1519  CB  ARG A 683      34.600  57.670  80.070  1.00  0.00           C
ATOM   1520  HB1 ARG A 683      35.030  58.450  79.410  1.00  0.00           H
ATOM   1521  HB2 ARG A 683      35.040  56.720  79.710  1.00  0.00           H
ATOM   1522  CG  ARG A 683      35.090  57.950  81.530  1.00  0.00           C
ATOM   1523  HG1 ARG A 683      34.890  58.990  81.860  1.00  0.00           H
ATOM   1524  HG2 ARG A 683      36.200  57.940  81.520  1.00  0.00           H
ATOM   1525  CD  ARG A 683      34.600  57.020  82.630  1.00  0.00           C
ATOM   1526  HD1 ARG A 683      33.490  57.020  82.680  1.00  0.00           H
ATOM   1527  HD2 ARG A 683      35.060  57.380  83.580  1.00  0.00           H
ATOM   1528  NE  ARG A 683      35.210  55.720  82.400  1.00  0.00           N
ATOM   1529  HE  ARG A 683      36.170  55.670  82.130  1.00  0.00           H
ATOM   1530  CZ  ARG A 683      34.900  54.630  83.070  1.00  0.00           C
ATOM   1531  NH1 ARG A 683      33.800  54.410  83.740  1.00  0.00           N
ATOM   1532 HH11 ARG A 683      33.040  55.050  83.570  1.00  0.00           H
ATOM   1533 HH12 ARG A 683      33.580  53.440  83.830  1.00  0.00           H
ATOM   1534  NH2 ARG A 683      35.720  53.650  82.910  1.00  0.00           N
ATOM   1535 HH21 ARG A 683      36.640  53.860  82.560  1.00  0.00           H
ATOM   1536 HH22 ARG A 683      35.540  52.760  83.320  1.00  0.00           H
ATOM   1537  C   ARG A 683      32.340  58.620  80.480  1.00  0.00           C
ATOM   1538  O   ARG A 683      31.850  58.550  81.610  1.00  0.00           O
ATOM   1539  N   ASP A 684      32.290  59.810  79.780  1.00  0.00           N
ATOM   1540  HN  ASP A 684      32.860  59.800  78.960  1.00  0.00           H
ATOM   1541  CA  ASP A 684      31.650  61.060  80.280  1.00  0.00           C
ATOM   1542  HA  ASP A 684      32.030  61.200  81.290  1.00  0.00           H
ATOM   1543  CB  ASP A 684      32.100  62.340  79.400  1.00  0.00           C
ATOM   1544  HB1 ASP A 684      31.670  63.280  79.800  1.00  0.00           H
ATOM   1545  HB2 ASP A 684      31.880  62.220  78.320  1.00  0.00           H
ATOM   1546  CG  ASP A 684      33.610  62.510  79.690  1.00  0.00           C
ATOM   1547  OD1 ASP A 684      34.270  63.140  78.830  1.00  0.00           O
ATOM   1548  OD2 ASP A 684      34.220  62.000  80.740  1.00  0.00           O
ATOM   1549  C   ASP A 684      30.190  60.950  80.420  1.00  0.00           C
ATOM   1550  O   ASP A 684      29.600  61.560  81.300  1.00  0.00           O
ATOM   1551  N   TYR A 685      29.610  60.240  79.430  1.00  0.00           N
ATOM   1552  HN  TYR A 685      30.060  59.680  78.760  1.00  0.00           H
ATOM   1553  CA  TYR A 685      28.150  60.180  79.360  1.00  0.00           C
ATOM   1554  HA  TYR A 685      27.740  60.940  80.010  1.00  0.00           H
ATOM   1555  CB  TYR A 685      27.630  60.440  77.890  1.00  0.00           C
ATOM   1556  HB1 TYR A 685      26.550  60.180  77.770  1.00  0.00           H
ATOM   1557  HB2 TYR A 685      28.110  59.840  77.090  1.00  0.00           H
ATOM   1558  CG  TYR A 685      27.650  61.860  77.390  1.00  0.00           C
ATOM   1559  CD1 TYR A 685      28.830  62.330  76.820  1.00  0.00           C
ATOM   1560  HD1 TYR A 685      29.660  61.650  76.710  1.00  0.00           H
ATOM   1561  CE1 TYR A 685      28.780  63.620  76.270  1.00  0.00           C
ATOM   1562  HE1 TYR A 685      29.610  63.860  75.620  1.00  0.00           H
ATOM   1563  CZ  TYR A 685      27.650  64.340  76.340  1.00  0.00           C
ATOM   1564  OH  TYR A 685      27.550  65.620  75.700  1.00  0.00           O
ATOM   1565  HH  TYR A 685      28.310  65.750  75.130  1.00  0.00           H
ATOM   1566  CD2 TYR A 685      26.560  62.660  77.590  1.00  0.00           C
ATOM   1567  HD2 TYR A 685      25.750  62.110  78.060  1.00  0.00           H
ATOM   1568  CE2 TYR A 685      26.560  63.930  77.020  1.00  0.00           C
ATOM   1569  HE2 TYR A 685      25.660  64.530  77.010  1.00  0.00           H
ATOM   1570  C   TYR A 685      27.590  58.900  80.010  1.00  0.00           C
ATOM   1571  O   TYR A 685      26.410  58.670  79.900  1.00  0.00           O
ATOM   1572  N   GLN A 686      28.430  58.140  80.760  1.00  0.00           N
ATOM   1573  HN  GLN A 686      29.400  58.330  80.880  1.00  0.00           H
ATOM   1574  CA  GLN A 686      28.030  57.000  81.520  1.00  0.00           C
ATOM   1575  HA  GLN A 686      28.920  56.720  82.070  1.00  0.00           H
ATOM   1576  CB  GLN A 686      27.030  57.260  82.670  1.00  0.00           C
ATOM   1577  HB1 GLN A 686      26.880  56.360  83.300  1.00  0.00           H
ATOM   1578  HB2 GLN A 686      26.020  57.640  82.420  1.00  0.00           H
ATOM   1579  CG  GLN A 686      27.550  58.380  83.730  1.00  0.00           C
ATOM   1580  HG1 GLN A 686      26.880  58.250  84.610  1.00  0.00           H
ATOM   1581  HG2 GLN A 686      27.420  59.360  83.230  1.00  0.00           H
ATOM   1582  CD  GLN A 686      28.980  58.310  84.230  1.00  0.00           C
ATOM   1583  OE1 GLN A 686      29.340  57.400  85.000  1.00  0.00           O
ATOM   1584  NE2 GLN A 686      29.890  59.080  83.620  1.00  0.00           N
ATOM   1585 HE21 GLN A 686      30.620  59.420  84.220  1.00  0.00           H
ATOM   1586 HE22 GLN A 686      29.780  59.530  82.740  1.00  0.00           H
ATOM   1587  C   GLN A 686      27.610  55.780  80.730  1.00  0.00           C
ATOM   1588  O   GLN A 686      26.670  55.060  81.140  1.00  0.00           O
ATOM   1589  N   LEU A 687      28.150  55.440  79.550  1.00  0.00           N
ATOM   1590  HN  LEU A 687      28.990  55.930  79.320  1.00  0.00           H
ATOM   1591  CA  LEU A 687      27.610  54.520  78.590  1.00  0.00           C
ATOM   1592  HA  LEU A 687      26.710  54.070  78.990  1.00  0.00           H
ATOM   1593  CB  LEU A 687      27.310  55.130  77.230  1.00  0.00           C
ATOM   1594  HB1 LEU A 687      27.170  54.430  76.380  1.00  0.00           H
ATOM   1595  HB2 LEU A 687      28.190  55.760  76.980  1.00  0.00           H
ATOM   1596  CG  LEU A 687      26.100  56.200  77.200  1.00  0.00           C
ATOM   1597  HG  LEU A 687      26.300  56.850  78.080  1.00  0.00           H
ATOM   1598  CD1 LEU A 687      26.040  57.050  75.940  1.00  0.00           C
ATOM   1599 HD11 LEU A 687      25.830  56.490  75.000  1.00  0.00           H
ATOM   1600 HD12 LEU A 687      26.910  57.710  75.760  1.00  0.00           H
ATOM   1601 HD13 LEU A 687      25.280  57.870  75.980  1.00  0.00           H
ATOM   1602  CD2 LEU A 687      24.720  55.540  77.570  1.00  0.00           C
ATOM   1603 HD21 LEU A 687      24.440  54.620  77.010  1.00  0.00           H
ATOM   1604 HD22 LEU A 687      23.920  56.270  77.340  1.00  0.00           H
ATOM   1605 HD23 LEU A 687      24.680  55.270  78.650  1.00  0.00           H
ATOM   1606  C   LEU A 687      28.510  53.320  78.350  1.00  0.00           C
ATOM   1607  O   LEU A 687      29.720  53.300  78.610  1.00  0.00           O
ATOM   1608  N   SER A 688      27.950  52.180  77.950  1.00  0.00           N
ATOM   1609  HN  SER A 688      26.990  52.260  77.710  1.00  0.00           H
ATOM   1610  CA  SER A 688      28.690  50.900  77.570  1.00  0.00           C
ATOM   1611  HA  SER A 688      29.340  50.610  78.380  1.00  0.00           H
ATOM   1612  CB  SER A 688      27.770  49.750  77.380  1.00  0.00           C
ATOM   1613  HB1 SER A 688      26.950  49.920  76.660  1.00  0.00           H
ATOM   1614  HB2 SER A 688      27.170  49.560  78.300  1.00  0.00           H
ATOM   1615  OG  SER A 688      28.380  48.430  77.030  1.00  0.00           O
ATOM   1616  HG1 SER A 688      28.790  48.170  77.860  1.00  0.00           H
ATOM   1617  C   SER A 688      29.500  50.970  76.210  1.00  0.00           C
ATOM   1618  O   SER A 688      28.980  50.940  75.120  1.00  0.00           O
ATOM   1619  N   TYR A 689      30.860  51.090  76.340  1.00  0.00           N
ATOM   1620  HN  TYR A 689      31.260  50.970  77.250  1.00  0.00           H
ATOM   1621  CA  TYR A 689      31.730  51.140  75.160  1.00  0.00           C
ATOM   1622  HA  TYR A 689      31.450  52.000  74.570  1.00  0.00           H
ATOM   1623  CB  TYR A 689      33.130  51.480  75.670  1.00  0.00           C
ATOM   1624  HB1 TYR A 689      33.390  50.850  76.540  1.00  0.00           H
ATOM   1625  HB2 TYR A 689      33.160  52.520  76.030  1.00  0.00           H
ATOM   1626  CG  TYR A 689      34.210  51.340  74.600  1.00  0.00           C
ATOM   1627  CD1 TYR A 689      34.260  52.220  73.500  1.00  0.00           C
ATOM   1628  HD1 TYR A 689      33.540  53.020  73.360  1.00  0.00           H
ATOM   1629  CE1 TYR A 689      35.280  52.060  72.570  1.00  0.00           C
ATOM   1630  HE1 TYR A 689      35.420  52.790  71.780  1.00  0.00           H
ATOM   1631  CZ  TYR A 689      36.290  51.140  72.720  1.00  0.00           C
ATOM   1632  OH  TYR A 689      37.270  51.070  71.750  1.00  0.00           O
ATOM   1633  HH  TYR A 689      36.940  51.550  70.980  1.00  0.00           H
ATOM   1634  CD2 TYR A 689      35.260  50.390  74.750  1.00  0.00           C
ATOM   1635  HD2 TYR A 689      35.180  49.740  75.600  1.00  0.00           H
ATOM   1636  CE2 TYR A 689      36.250  50.280  73.790  1.00  0.00           C
ATOM   1637  HE2 TYR A 689      36.940  49.460  73.810  1.00  0.00           H
ATOM   1638  C   TYR A 689      31.660  50.000  74.190  1.00  0.00           C
ATOM   1639  O   TYR A 689      31.790  50.240  73.010  1.00  0.00           O
ATOM   1640  N   LEU A 690      31.550  48.790  74.640  1.00  0.00           N
ATOM   1641  HN  LEU A 690      31.580  48.520  75.600  1.00  0.00           H
ATOM   1642  CA  LEU A 690      31.630  47.670  73.690  1.00  0.00           C
ATOM   1643  HA  LEU A 690      32.220  47.990  72.840  1.00  0.00           H
ATOM   1644  CB  LEU A 690      32.220  46.370  74.370  1.00  0.00           C
ATOM   1645  HB1 LEU A 690      32.200  45.580  73.600  1.00  0.00           H
ATOM   1646  HB2 LEU A 690      31.590  46.150  75.260  1.00  0.00           H
ATOM   1647  CG  LEU A 690      33.690  46.440  74.840  1.00  0.00           C
ATOM   1648  HG  LEU A 690      33.910  47.380  75.390  1.00  0.00           H
ATOM   1649  CD1 LEU A 690      33.930  45.230  75.770  1.00  0.00           C
ATOM   1650 HD11 LEU A 690      34.850  45.460  76.330  1.00  0.00           H
ATOM   1651 HD12 LEU A 690      34.030  44.390  75.030  1.00  0.00           H
ATOM   1652 HD13 LEU A 690      33.080  45.110  76.480  1.00  0.00           H
ATOM   1653  CD2 LEU A 690      34.680  46.320  73.640  1.00  0.00           C
ATOM   1654 HD21 LEU A 690      34.550  47.220  73.010  1.00  0.00           H
ATOM   1655 HD22 LEU A 690      34.320  45.390  73.160  1.00  0.00           H
ATOM   1656 HD23 LEU A 690      35.750  46.210  73.920  1.00  0.00           H
ATOM   1657  C   LEU A 690      30.270  47.360  73.110  1.00  0.00           C
ATOM   1658  O   LEU A 690      30.120  46.830  72.020  1.00  0.00           O
ATOM   1659  N   SER A 691      29.200  47.870  73.770  1.00  0.00           N
ATOM   1660  HN  SER A 691      29.310  48.260  74.690  1.00  0.00           H
ATOM   1661  CA  SER A 691      27.890  47.870  73.220  1.00  0.00           C
ATOM   1662  HA  SER A 691      27.780  46.890  72.810  1.00  0.00           H
ATOM   1663  CB  SER A 691      26.750  48.220  74.230  1.00  0.00           C
ATOM   1664  HB1 SER A 691      26.930  49.200  74.730  1.00  0.00           H
ATOM   1665  HB2 SER A 691      26.840  47.350  74.920  1.00  0.00           H
ATOM   1666  OG  SER A 691      25.400  48.190  73.660  1.00  0.00           O
ATOM   1667  HG1 SER A 691      25.270  48.940  73.060  1.00  0.00           H
ATOM   1668  C   SER A 691      27.840  48.850  72.070  1.00  0.00           C
ATOM   1669  O   SER A 691      27.370  48.570  70.960  1.00  0.00           O
ATOM   1670  N   LEU A 692      28.370  50.120  72.290  1.00  0.00           N
ATOM   1671  HN  LEU A 692      28.690  50.290  73.220  1.00  0.00           H
ATOM   1672  CA  LEU A 692      28.250  51.170  71.280  1.00  0.00           C
ATOM   1673  HA  LEU A 692      27.210  51.240  70.960  1.00  0.00           H
ATOM   1674  CB  LEU A 692      28.590  52.560  72.000  1.00  0.00           C
ATOM   1675  HB1 LEU A 692      29.610  52.960  71.850  1.00  0.00           H
ATOM   1676  HB2 LEU A 692      28.740  52.270  73.060  1.00  0.00           H
ATOM   1677  CG  LEU A 692      27.520  53.680  71.940  1.00  0.00           C
ATOM   1678  HG  LEU A 692      26.560  53.160  72.140  1.00  0.00           H
ATOM   1679  CD1 LEU A 692      27.730  54.560  73.200  1.00  0.00           C
ATOM   1680 HD11 LEU A 692      27.840  54.030  74.170  1.00  0.00           H
ATOM   1681 HD12 LEU A 692      26.840  55.200  73.320  1.00  0.00           H
ATOM   1682 HD13 LEU A 692      28.510  55.350  73.070  1.00  0.00           H
ATOM   1683  CD2 LEU A 692      27.350  54.510  70.700  1.00  0.00           C
ATOM   1684 HD21 LEU A 692      28.230  55.100  70.360  1.00  0.00           H
ATOM   1685 HD22 LEU A 692      26.470  55.200  70.750  1.00  0.00           H
ATOM   1686 HD23 LEU A 692      27.110  53.900  69.800  1.00  0.00           H
ATOM   1687  C   LEU A 692      29.050  50.900  70.080  1.00  0.00           C
ATOM   1688  O   LEU A 692      28.510  51.000  69.020  1.00  0.00           O
ATOM   1689  N   ARG A 693      30.330  50.570  70.310  1.00  0.00           N
ATOM   1690  HN  ARG A 693      30.550  50.480  71.280  1.00  0.00           H
ATOM   1691  CA  ARG A 693      31.360  50.330  69.260  1.00  0.00           C
ATOM   1692  HA  ARG A 693      31.610  51.170  68.630  1.00  0.00           H
ATOM   1693  CB  ARG A 693      32.610  49.750  69.950  1.00  0.00           C
ATOM   1694  HB1 ARG A 693      32.410  48.770  70.440  1.00  0.00           H
ATOM   1695  HB2 ARG A 693      32.810  50.470  70.780  1.00  0.00           H
ATOM   1696  CG  ARG A 693      33.950  49.750  69.170  1.00  0.00           C
ATOM   1697  HG1 ARG A 693      34.240  50.820  69.070  1.00  0.00           H
ATOM   1698  HG2 ARG A 693      33.710  49.440  68.130  1.00  0.00           H
ATOM   1699  CD  ARG A 693      35.190  49.120  69.750  1.00  0.00           C
ATOM   1700  HD1 ARG A 693      35.210  49.260  70.850  1.00  0.00           H
ATOM   1701  HD2 ARG A 693      36.110  49.630  69.360  1.00  0.00           H
ATOM   1702  NE  ARG A 693      35.070  47.710  69.460  1.00  0.00           N
ATOM   1703  HE  ARG A 693      34.180  47.250  69.580  1.00  0.00           H
ATOM   1704  CZ  ARG A 693      35.670  47.240  68.410  1.00  0.00           C
ATOM   1705  NH1 ARG A 693      36.620  47.800  67.780  1.00  0.00           N
ATOM   1706 HH11 ARG A 693      36.870  48.760  67.940  1.00  0.00           H
ATOM   1707 HH12 ARG A 693      37.040  47.280  67.030  1.00  0.00           H
ATOM   1708  NH2 ARG A 693      35.050  46.100  68.000  1.00  0.00           N
ATOM   1709 HH21 ARG A 693      34.210  45.900  68.500  1.00  0.00           H
ATOM   1710 HH22 ARG A 693      35.570  45.570  67.330  1.00  0.00           H
ATOM   1711  C   ARG A 693      30.900  49.280  68.270  1.00  0.00           C
ATOM   1712  O   ARG A 693      31.010  49.500  67.050  1.00  0.00           O
ATOM   1713  N   THR A 694      30.310  48.220  68.770  1.00  0.00           N
ATOM   1714  HN  THR A 694      30.520  48.080  69.750  1.00  0.00           H
ATOM   1715  CA  THR A 694      29.660  47.150  68.100  1.00  0.00           C
ATOM   1716  HA  THR A 694      30.470  46.810  67.470  1.00  0.00           H
ATOM   1717  CB  THR A 694      29.230  45.990  69.030  1.00  0.00           C
ATOM   1718  HB  THR A 694      28.420  46.320  69.720  1.00  0.00           H
ATOM   1719  OG1 THR A 694      30.360  45.580  69.740  1.00  0.00           O
ATOM   1720  HG1 THR A 694      30.090  45.070  70.500  1.00  0.00           H
ATOM   1721  CG2 THR A 694      28.640  44.820  68.220  1.00  0.00           C
ATOM   1722 HG21 THR A 694      29.470  44.300  67.680  1.00  0.00           H
ATOM   1723 HG22 THR A 694      27.970  45.200  67.430  1.00  0.00           H
ATOM   1724 HG23 THR A 694      28.110  44.020  68.780  1.00  0.00           H
ATOM   1725  C   THR A 694      28.490  47.720  67.270  1.00  0.00           C
ATOM   1726  O   THR A 694      28.280  47.330  66.130  1.00  0.00           O
ATOM   1727  N   SER A 695      27.670  48.600  67.790  1.00  0.00           N
ATOM   1728  HN  SER A 695      28.030  48.930  68.660  1.00  0.00           H
ATOM   1729  CA  SER A 695      26.510  49.160  67.150  1.00  0.00           C
ATOM   1730  HA  SER A 695      26.000  48.310  66.740  1.00  0.00           H
ATOM   1731  CB  SER A 695      25.590  49.880  68.190  1.00  0.00           C
ATOM   1732  HB1 SER A 695      24.690  50.290  67.660  1.00  0.00           H
ATOM   1733  HB2 SER A 695      26.090  50.810  68.560  1.00  0.00           H
ATOM   1734  OG  SER A 695      25.150  49.060  69.230  1.00  0.00           O
ATOM   1735  HG1 SER A 695      25.940  48.840  69.730  1.00  0.00           H
ATOM   1736  C   SER A 695      26.920  49.960  65.930  1.00  0.00           C
ATOM   1737  O   SER A 695      26.540  49.850  64.790  1.00  0.00           O
ATOM   1738  N   ILE A 696      27.930  50.810  66.160  1.00  0.00           N
ATOM   1739  HN  ILE A 696      28.270  50.870  67.090  1.00  0.00           H
ATOM   1740  CA  ILE A 696      28.660  51.620  65.160  1.00  0.00           C
ATOM   1741  HA  ILE A 696      27.980  52.380  64.790  1.00  0.00           H
ATOM   1742  CB  ILE A 696      29.700  52.500  65.720  1.00  0.00           C
ATOM   1743  HB  ILE A 696      30.320  51.900  66.430  1.00  0.00           H
ATOM   1744  CG2 ILE A 696      30.660  53.060  64.670  1.00  0.00           C
ATOM   1745 HG21 ILE A 696      31.370  53.800  65.110  1.00  0.00           H
ATOM   1746 HG22 ILE A 696      30.150  53.610  63.870  1.00  0.00           H
ATOM   1747 HG23 ILE A 696      31.270  52.310  64.120  1.00  0.00           H
ATOM   1748  CG1 ILE A 696      29.060  53.700  66.420  1.00  0.00           C
ATOM   1749 HG11 ILE A 696      28.170  53.370  66.980  1.00  0.00           H
ATOM   1750 HG12 ILE A 696      28.760  54.440  65.640  1.00  0.00           H
ATOM   1751  CD  ILE A 696      29.970  54.400  67.380  1.00  0.00           C
ATOM   1752  HD1 ILE A 696      30.240  53.630  68.150  1.00  0.00           H
ATOM   1753  HD2 ILE A 696      29.430  55.130  68.010  1.00  0.00           H
ATOM   1754  HD3 ILE A 696      30.890  54.770  66.900  1.00  0.00           H
ATOM   1755  C   ILE A 696      29.270  50.770  64.130  1.00  0.00           C
ATOM   1756  O   ILE A 696      29.070  51.100  62.940  1.00  0.00           O
ATOM   1757  N   GLY A 697      29.970  49.750  64.490  1.00  0.00           N
ATOM   1758  HN  GLY A 697      30.140  49.580  65.460  1.00  0.00           H
ATOM   1759  CA  GLY A 697      30.600  48.900  63.510  1.00  0.00           C
ATOM   1760  HA1 GLY A 697      31.200  48.240  64.130  1.00  0.00           H
ATOM   1761  HA2 GLY A 697      31.220  49.440  62.830  1.00  0.00           H
ATOM   1762  C   GLY A 697      29.720  47.910  62.740  1.00  0.00           C
ATOM   1763  O   GLY A 697      29.970  47.660  61.550  1.00  0.00           O
ATOM   1764  N   LEU A 698      28.550  47.450  63.300  1.00  0.00           N
ATOM   1765  HN  LEU A 698      28.430  47.520  64.290  1.00  0.00           H
ATOM   1766  CA  LEU A 698      27.400  46.900  62.600  1.00  0.00           C
ATOM   1767  HA  LEU A 698      27.810  46.050  62.060  1.00  0.00           H
ATOM   1768  CB  LEU A 698      26.330  46.400  63.590  1.00  0.00           C
ATOM   1769  HB1 LEU A 698      25.370  46.140  63.090  1.00  0.00           H
ATOM   1770  HB2 LEU A 698      26.050  47.280  64.200  1.00  0.00           H
ATOM   1771  CG  LEU A 698      26.710  45.210  64.390  1.00  0.00           C
ATOM   1772  HG  LEU A 698      27.730  45.310  64.800  1.00  0.00           H
ATOM   1773  CD1 LEU A 698      25.790  45.050  65.600  1.00  0.00           C
ATOM   1774 HD11 LEU A 698      25.760  44.020  66.020  1.00  0.00           H
ATOM   1775 HD12 LEU A 698      24.750  45.330  65.290  1.00  0.00           H
ATOM   1776 HD13 LEU A 698      26.120  45.730  66.410  1.00  0.00           H
ATOM   1777  CD2 LEU A 698      26.690  43.850  63.630  1.00  0.00           C
ATOM   1778 HD21 LEU A 698      26.540  43.040  64.370  1.00  0.00           H
ATOM   1779 HD22 LEU A 698      27.690  43.750  63.170  1.00  0.00           H
ATOM   1780 HD23 LEU A 698      25.910  43.820  62.840  1.00  0.00           H
ATOM   1781  C   LEU A 698      26.770  47.800  61.560  1.00  0.00           C
ATOM   1782  O   LEU A 698      26.630  47.400  60.420  1.00  0.00           O
ATOM   1783  N   TRP A 699      26.570  49.060  61.950  1.00  0.00           N
ATOM   1784  HN  TRP A 699      26.670  49.500  62.840  1.00  0.00           H
ATOM   1785  CA  TRP A 699      26.250  50.090  60.940  1.00  0.00           C
ATOM   1786  HA  TRP A 699      25.330  49.830  60.430  1.00  0.00           H
ATOM   1787  CB  TRP A 699      25.980  51.420  61.670  1.00  0.00           C
ATOM   1788  HB1 TRP A 699      25.810  52.210  60.910  1.00  0.00           H
ATOM   1789  HB2 TRP A 699      26.840  51.600  62.350  1.00  0.00           H
ATOM   1790  CG  TRP A 699      24.770  51.560  62.520  1.00  0.00           C
ATOM   1791  CD1 TRP A 699      24.760  52.120  63.820  1.00  0.00           C
ATOM   1792  HD1 TRP A 699      25.630  52.210  64.460  1.00  0.00           H
ATOM   1793  NE1 TRP A 699      23.510  52.390  64.240  1.00  0.00           N
ATOM   1794  HE1 TRP A 699      23.010  52.800  64.970  1.00  0.00           H
ATOM   1795  CE2 TRP A 699      22.600  52.030  63.200  1.00  0.00           C
ATOM   1796  CD2 TRP A 699      23.330  51.570  62.110  1.00  0.00           C
ATOM   1797  CE3 TRP A 699      22.550  51.300  60.860  1.00  0.00           C
ATOM   1798  HE3 TRP A 699      23.140  51.180  59.950  1.00  0.00           H
ATOM   1799  CZ3 TRP A 699      21.160  51.310  60.930  1.00  0.00           C
ATOM   1800  HZ3 TRP A 699      20.540  51.150  60.070  1.00  0.00           H
ATOM   1801  CZ2 TRP A 699      21.230  52.150  63.190  1.00  0.00           C
ATOM   1802  HZ2 TRP A 699      20.630  52.540  64.010  1.00  0.00           H
ATOM   1803  CH2 TRP A 699      20.530  51.730  62.040  1.00  0.00           C
ATOM   1804  HH2 TRP A 699      19.450  51.760  62.010  1.00  0.00           H
ATOM   1805  C   TRP A 699      27.240  50.300  59.880  1.00  0.00           C
ATOM   1806  O   TRP A 699      26.910  50.050  58.770  1.00  0.00           O
ATOM   1807  N   THR A 700      28.550  50.590  60.240  1.00  0.00           N
ATOM   1808  HN  THR A 700      28.860  50.500  61.190  1.00  0.00           H
ATOM   1809  CA  THR A 700      29.610  50.740  59.300  1.00  0.00           C
ATOM   1810  HA  THR A 700      29.270  51.540  58.650  1.00  0.00           H
ATOM   1811  CB  THR A 700      30.950  51.030  59.960  1.00  0.00           C
ATOM   1812  HB  THR A 700      31.350  50.130  60.480  1.00  0.00           H
ATOM   1813  OG1 THR A 700      30.820  52.050  60.990  1.00  0.00           O
ATOM   1814  HG1 THR A 700      30.120  51.740  61.570  1.00  0.00           H
ATOM   1815  CG2 THR A 700      32.080  51.550  59.070  1.00  0.00           C
ATOM   1816 HG21 THR A 700      32.260  50.980  58.130  1.00  0.00           H
ATOM   1817 HG22 THR A 700      33.030  51.470  59.650  1.00  0.00           H
ATOM   1818 HG23 THR A 700      31.820  52.590  58.790  1.00  0.00           H
ATOM   1819  C   THR A 700      29.920  49.520  58.360  1.00  0.00           C
ATOM   1820  O   THR A 700      30.210  49.600  57.160  1.00  0.00           O
ATOM   1821  N   SER A 701      29.910  48.270  58.830  1.00  0.00           N
ATOM   1822  HN  SER A 701      29.670  48.030  59.770  1.00  0.00           H
ATOM   1823  CA  SER A 701      30.140  47.090  58.060  1.00  0.00           C
ATOM   1824  HA  SER A 701      31.030  47.300  57.490  1.00  0.00           H
ATOM   1825  CB  SER A 701      30.300  45.750  58.890  1.00  0.00           C
ATOM   1826  HB1 SER A 701      31.220  45.970  59.470  1.00  0.00           H
ATOM   1827  HB2 SER A 701      30.600  44.960  58.190  1.00  0.00           H
ATOM   1828  OG  SER A 701      29.140  45.420  59.730  1.00  0.00           O
ATOM   1829  HG1 SER A 701      29.140  46.190  60.330  1.00  0.00           H
ATOM   1830  C   SER A 701      29.070  46.850  57.030  1.00  0.00           C
ATOM   1831  O   SER A 701      29.320  46.870  55.830  1.00  0.00           O
ATOM   1832  N   PHE A 702      27.770  46.930  57.490  1.00  0.00           N
ATOM   1833  HN  PHE A 702      27.530  46.870  58.450  1.00  0.00           H
ATOM   1834  CA  PHE A 702      26.540  46.990  56.630  1.00  0.00           C
ATOM   1835  HA  PHE A 702      26.410  46.060  56.100  1.00  0.00           H
ATOM   1836  CB  PHE A 702      25.380  47.130  57.620  1.00  0.00           C
ATOM   1837  HB1 PHE A 702      25.640  47.900  58.390  1.00  0.00           H
ATOM   1838  HB2 PHE A 702      25.230  46.180  58.170  1.00  0.00           H
ATOM   1839  CG  PHE A 702      24.000  47.550  57.180  1.00  0.00           C
ATOM   1840  CD1 PHE A 702      23.160  48.500  57.870  1.00  0.00           C
ATOM   1841  HD1 PHE A 702      23.580  49.050  58.700  1.00  0.00           H
ATOM   1842  CE1 PHE A 702      21.850  48.740  57.410  1.00  0.00           C
ATOM   1843  HE1 PHE A 702      21.370  49.530  57.950  1.00  0.00           H
ATOM   1844  CZ  PHE A 702      21.390  48.310  56.150  1.00  0.00           C
ATOM   1845  HZ  PHE A 702      20.370  48.530  55.860  1.00  0.00           H
ATOM   1846  CD2 PHE A 702      23.490  46.920  56.060  1.00  0.00           C
ATOM   1847  HD2 PHE A 702      24.050  46.170  55.520  1.00  0.00           H
ATOM   1848  CE2 PHE A 702      22.200  47.320  55.590  1.00  0.00           C
ATOM   1849  HE2 PHE A 702      21.810  46.920  54.670  1.00  0.00           H
ATOM   1850  C   PHE A 702      26.570  47.980  55.490  1.00  0.00           C
ATOM   1851  O   PHE A 702      26.390  47.520  54.380  1.00  0.00           O
ATOM   1852  N   LEU A 703      26.840  49.230  55.840  1.00  0.00           N
ATOM   1853  HN  LEU A 703      26.790  49.530  56.790  1.00  0.00           H
ATOM   1854  CA  LEU A 703      26.920  50.290  54.920  1.00  0.00           C
ATOM   1855  HA  LEU A 703      26.000  50.230  54.380  1.00  0.00           H
ATOM   1856  CB  LEU A 703      26.890  51.610  55.730  1.00  0.00           C
ATOM   1857  HB1 LEU A 703      27.120  52.390  54.980  1.00  0.00           H
ATOM   1858  HB2 LEU A 703      27.740  51.580  56.460  1.00  0.00           H
ATOM   1859  CG  LEU A 703      25.630  52.010  56.490  1.00  0.00           C
ATOM   1860  HG  LEU A 703      25.470  51.250  57.270  1.00  0.00           H
ATOM   1861  CD1 LEU A 703      26.050  53.340  57.210  1.00  0.00           C
ATOM   1862 HD11 LEU A 703      27.010  53.210  57.760  1.00  0.00           H
ATOM   1863 HD12 LEU A 703      25.170  53.540  57.870  1.00  0.00           H
ATOM   1864 HD13 LEU A 703      26.050  54.160  56.460  1.00  0.00           H
ATOM   1865  CD2 LEU A 703      24.350  52.040  55.560  1.00  0.00           C
ATOM   1866 HD21 LEU A 703      24.070  51.000  55.280  1.00  0.00           H
ATOM   1867 HD22 LEU A 703      24.640  52.670  54.680  1.00  0.00           H
ATOM   1868 HD23 LEU A 703      23.540  52.500  56.150  1.00  0.00           H
ATOM   1869  C   LEU A 703      28.020  50.260  53.910  1.00  0.00           C
ATOM   1870  O   LEU A 703      27.870  50.710  52.760  1.00  0.00           O
ATOM   1871  N   CYS A 704      29.180  49.640  54.170  1.00  0.00           N
ATOM   1872  HN  CYS A 704      29.260  49.240  55.080  1.00  0.00           H
ATOM   1873  CA  CYS A 704      30.180  49.320  53.180  1.00  0.00           C
ATOM   1874  HA  CYS A 704      30.510  50.250  52.740  1.00  0.00           H
ATOM   1875  CB  CYS A 704      31.490  48.710  53.770  1.00  0.00           C
ATOM   1876  HB1 CYS A 704      32.130  48.450  52.900  1.00  0.00           H
ATOM   1877  HB2 CYS A 704      31.310  47.720  54.240  1.00  0.00           H
ATOM   1878  SG  CYS A 704      32.400  49.870  54.960  1.00  0.00           S
ATOM   1879  HG1 CYS A 704      31.310  50.020  55.700  1.00  0.00           H
ATOM   1880  C   CYS A 704      29.720  48.380  52.060  1.00  0.00           C
ATOM   1881  O   CYS A 704      29.990  48.600  50.890  1.00  0.00           O
ATOM   1882  N   ILE A 705      29.040  47.280  52.500  1.00  0.00           N
ATOM   1883  HN  ILE A 705      29.000  47.190  53.490  1.00  0.00           H
ATOM   1884  CA  ILE A 705      28.280  46.370  51.610  1.00  0.00           C
ATOM   1885  HA  ILE A 705      29.020  46.050  50.890  1.00  0.00           H
ATOM   1886  CB  ILE A 705      27.810  45.060  52.270  1.00  0.00           C
ATOM   1887  HB  ILE A 705      26.840  45.240  52.780  1.00  0.00           H
ATOM   1888  CG2 ILE A 705      27.390  44.000  51.240  1.00  0.00           C
ATOM   1889 HG21 ILE A 705      28.180  43.920  50.450  1.00  0.00           H
ATOM   1890 HG22 ILE A 705      26.440  44.280  50.730  1.00  0.00           H
ATOM   1891 HG23 ILE A 705      27.190  42.980  51.640  1.00  0.00           H
ATOM   1892  CG1 ILE A 705      28.830  44.490  53.270  1.00  0.00           C
ATOM   1893 HG11 ILE A 705      28.860  45.220  54.090  1.00  0.00           H
ATOM   1894 HG12 ILE A 705      29.800  44.520  52.730  1.00  0.00           H
ATOM   1895  CD  ILE A 705      28.450  43.140  53.760  1.00  0.00           C
ATOM   1896  HD1 ILE A 705      28.710  42.310  53.080  1.00  0.00           H
ATOM   1897  HD2 ILE A 705      27.440  43.090  54.220  1.00  0.00           H
ATOM   1898  HD3 ILE A 705      29.010  43.080  54.720  1.00  0.00           H
ATOM   1899  C   ILE A 705      27.230  47.180  50.860  1.00  0.00           C
ATOM   1900  O   ILE A 705      27.040  46.880  49.670  1.00  0.00           O
ATOM   1901  N   VAL A 706      26.520  48.200  51.410  1.00  0.00           N
ATOM   1902  HN  VAL A 706      26.510  48.350  52.400  1.00  0.00           H
ATOM   1903  CA  VAL A 706      25.690  49.070  50.600  1.00  0.00           C
ATOM   1904  HA  VAL A 706      24.920  48.430  50.170  1.00  0.00           H
ATOM   1905  CB  VAL A 706      24.790  50.080  51.390  1.00  0.00           C
ATOM   1906  HB  VAL A 706      25.440  50.690  52.060  1.00  0.00           H
ATOM   1907  CG1 VAL A 706      24.110  51.120  50.430  1.00  0.00           C
ATOM   1908 HG11 VAL A 706      23.230  51.570  50.930  1.00  0.00           H
ATOM   1909 HG12 VAL A 706      23.690  50.600  49.540  1.00  0.00           H
ATOM   1910 HG13 VAL A 706      24.860  51.870  50.100  1.00  0.00           H
ATOM   1911  CG2 VAL A 706      23.770  49.170  52.090  1.00  0.00           C
ATOM   1912 HG21 VAL A 706      23.080  49.920  52.530  1.00  0.00           H
ATOM   1913 HG22 VAL A 706      24.250  48.580  52.900  1.00  0.00           H
ATOM   1914 HG23 VAL A 706      23.050  48.550  51.510  1.00  0.00           H
ATOM   1915  C   VAL A 706      26.520  49.800  49.490  1.00  0.00           C
ATOM   1916  O   VAL A 706      26.070  49.880  48.300  1.00  0.00           O
ATOM   1917  N   LEU A 707      27.750  50.340  49.840  1.00  0.00           N
ATOM   1918  HN  LEU A 707      28.120  50.390  50.770  1.00  0.00           H
ATOM   1919  CA  LEU A 707      28.520  50.990  48.790  1.00  0.00           C
ATOM   1920  HA  LEU A 707      27.860  51.710  48.330  1.00  0.00           H
ATOM   1921  CB  LEU A 707      29.830  51.740  49.360  1.00  0.00           C
ATOM   1922  HB1 LEU A 707      30.420  52.330  48.620  1.00  0.00           H
ATOM   1923  HB2 LEU A 707      30.530  51.030  49.870  1.00  0.00           H
ATOM   1924  CG  LEU A 707      29.420  52.730  50.510  1.00  0.00           C
ATOM   1925  HG  LEU A 707      28.860  52.200  51.290  1.00  0.00           H
ATOM   1926  CD1 LEU A 707      30.730  53.400  51.120  1.00  0.00           C
ATOM   1927 HD11 LEU A 707      30.550  54.220  51.840  1.00  0.00           H
ATOM   1928 HD12 LEU A 707      31.410  53.560  50.260  1.00  0.00           H
ATOM   1929 HD13 LEU A 707      31.310  52.680  51.750  1.00  0.00           H
ATOM   1930  CD2 LEU A 707      28.480  53.820  49.940  1.00  0.00           C
ATOM   1931 HD21 LEU A 707      28.690  54.290  48.950  1.00  0.00           H
ATOM   1932 HD22 LEU A 707      28.430  54.590  50.740  1.00  0.00           H
ATOM   1933 HD23 LEU A 707      27.450  53.400  49.900  1.00  0.00           H
ATOM   1934  C   LEU A 707      28.980  50.000  47.710  1.00  0.00           C
ATOM   1935  O   LEU A 707      29.060  50.320  46.560  1.00  0.00           O
ATOM   1936  N   VAL A 708      29.300  48.740  48.050  1.00  0.00           N
ATOM   1937  HN  VAL A 708      29.180  48.460  49.000  1.00  0.00           H
ATOM   1938  CA  VAL A 708      29.580  47.570  47.120  1.00  0.00           C
ATOM   1939  HA  VAL A 708      30.490  47.850  46.590  1.00  0.00           H
ATOM   1940  CB  VAL A 708      29.970  46.310  47.910  1.00  0.00           C
ATOM   1941  HB  VAL A 708      29.180  46.320  48.700  1.00  0.00           H
ATOM   1942  CG1 VAL A 708      29.850  45.030  46.980  1.00  0.00           C
ATOM   1943 HG11 VAL A 708      28.790  44.700  46.850  1.00  0.00           H
ATOM   1944 HG12 VAL A 708      30.460  44.310  47.590  1.00  0.00           H
ATOM   1945 HG13 VAL A 708      30.300  45.220  45.980  1.00  0.00           H
ATOM   1946  CG2 VAL A 708      31.350  46.480  48.610  1.00  0.00           C
ATOM   1947 HG21 VAL A 708      31.350  45.560  49.230  1.00  0.00           H
ATOM   1948 HG22 VAL A 708      31.300  47.360  49.290  1.00  0.00           H
ATOM   1949 HG23 VAL A 708      32.250  46.620  47.980  1.00  0.00           H
ATOM   1950  C   VAL A 708      28.440  47.280  46.160  1.00  0.00           C
ATOM   1951  O   VAL A 708      28.520  47.150  44.920  1.00  0.00           O
ATOM   1952  N   ALA A 709      27.230  47.370  46.750  1.00  0.00           N
ATOM   1953  HN  ALA A 709      27.130  47.490  47.740  1.00  0.00           H
ATOM   1954  CA  ALA A 709      25.920  47.040  46.150  1.00  0.00           C
ATOM   1955  HA  ALA A 709      26.030  46.180  45.520  1.00  0.00           H
ATOM   1956  CB  ALA A 709      24.980  46.670  47.310  1.00  0.00           C
ATOM   1957  HB1 ALA A 709      23.970  46.380  46.940  1.00  0.00           H
ATOM   1958  HB2 ALA A 709      24.870  47.550  47.980  1.00  0.00           H
ATOM   1959  HB3 ALA A 709      25.490  45.850  47.870  1.00  0.00           H
ATOM   1960  C   ALA A 709      25.430  48.210  45.290  1.00  0.00           C
ATOM   1961  O   ALA A 709      24.320  48.110  44.720  1.00  0.00           O
ATOM   1962  N   THR A 710      26.230  49.300  45.110  1.00  0.00           N
ATOM   1963  HN  THR A 710      27.080  49.490  45.610  1.00  0.00           H
ATOM   1964  CA  THR A 710      25.830  50.450  44.330  1.00  0.00           C
ATOM   1965  HA  THR A 710      25.000  50.260  43.660  1.00  0.00           H
ATOM   1966  CB  THR A 710      25.420  51.570  45.260  1.00  0.00           C
ATOM   1967  HB  THR A 710      25.440  52.490  44.660  1.00  0.00           H
ATOM   1968  OG1 THR A 710      26.270  51.750  46.360  1.00  0.00           O
ATOM   1969  HG1 THR A 710      26.060  51.010  46.920  1.00  0.00           H
ATOM   1970  CG2 THR A 710      23.970  51.340  45.730  1.00  0.00           C
ATOM   1971 HG21 THR A 710      23.400  51.040  44.820  1.00  0.00           H
ATOM   1972 HG22 THR A 710      23.580  52.340  46.020  1.00  0.00           H
ATOM   1973 HG23 THR A 710      23.750  50.490  46.400  1.00  0.00           H
ATOM   1974  C   THR A 710      26.990  50.940  43.490  1.00  0.00           C
ATOM   1975  O   THR A 710      28.060  50.340  43.560  1.00  0.00           O
ATOM   1976  N   ASP A 711      26.780  51.990  42.620  1.00  0.00           N
ATOM   1977  HN  ASP A 711      25.840  52.330  42.500  1.00  0.00           H
ATOM   1978  CA  ASP A 711      27.840  52.460  41.710  1.00  0.00           C
ATOM   1979  HA  ASP A 711      28.440  51.630  41.340  1.00  0.00           H
ATOM   1980  CB  ASP A 711      27.220  53.200  40.570  1.00  0.00           C
ATOM   1981  HB1 ASP A 711      28.050  53.520  39.910  1.00  0.00           H
ATOM   1982  HB2 ASP A 711      26.770  54.170  40.890  1.00  0.00           H
ATOM   1983  CG  ASP A 711      26.260  52.360  39.820  1.00  0.00           C
ATOM   1984  OD1 ASP A 711      26.610  51.240  39.410  1.00  0.00           O
ATOM   1985  OD2 ASP A 711      25.160  52.930  39.390  1.00  0.00           O
ATOM   1986  C   ASP A 711      28.950  53.320  42.460  1.00  0.00           C
ATOM   1987  O   ASP A 711      29.540  54.210  41.820  1.00  0.00           O
ATOM   1988  N   ALA A 712      29.160  53.140  43.740  1.00  0.00           N
ATOM   1989  HN  ALA A 712      28.700  52.460  44.310  1.00  0.00           H
ATOM   1990  CA  ALA A 712      30.240  53.860  44.500  1.00  0.00           C
ATOM   1991  HA  ALA A 712      30.210  54.930  44.360  1.00  0.00           H
ATOM   1992  CB  ALA A 712      30.120  53.640  46.030  1.00  0.00           C
ATOM   1993  HB1 ALA A 712      30.840  54.270  46.580  1.00  0.00           H
ATOM   1994  HB2 ALA A 712      30.290  52.590  46.350  1.00  0.00           H
ATOM   1995  HB3 ALA A 712      29.130  53.880  46.470  1.00  0.00           H
ATOM   1996  C   ALA A 712      31.720  53.580  44.050  1.00  0.00           C
ATOM   1997  O   ALA A 712      32.630  54.390  44.080  1.00  0.00           O
ATOM   1998  N   SER A 713      32.010  52.350  43.550  1.00  0.00           N
ATOM   1999  HN  SER A 713      31.380  51.580  43.520  1.00  0.00           H
ATOM   2000  CA  SER A 713      33.410  51.940  43.270  1.00  0.00           C
ATOM   2001  HA  SER A 713      34.090  52.280  44.030  1.00  0.00           H
ATOM   2002  CB  SER A 713      33.620  50.430  43.350  1.00  0.00           C
ATOM   2003  HB1 SER A 713      34.680  50.100  43.190  1.00  0.00           H
ATOM   2004  HB2 SER A 713      33.060  49.930  42.530  1.00  0.00           H
ATOM   2005  OG  SER A 713      33.190  49.860  44.560  1.00  0.00           O
ATOM   2006  HG1 SER A 713      32.230  49.820  44.550  1.00  0.00           H
ATOM   2007  C   SER A 713      33.970  52.520  42.050  1.00  0.00           C
ATOM   2008  O   SER A 713      35.180  52.520  41.710  1.00  0.00           O
ATOM   2009  N   SER A 714      33.030  53.050  41.230  1.00  0.00           N
ATOM   2010  HN  SER A 714      32.070  53.050  41.510  1.00  0.00           H
ATOM   2011  CA  SER A 714      33.170  53.700  39.950  1.00  0.00           C
ATOM   2012  HA  SER A 714      33.930  53.110  39.480  1.00  0.00           H
ATOM   2013  CB  SER A 714      31.890  53.630  39.200  1.00  0.00           C
ATOM   2014  HB1 SER A 714      31.460  52.610  39.190  1.00  0.00           H
ATOM   2015  HB2 SER A 714      32.070  53.840  38.120  1.00  0.00           H
ATOM   2016  OG  SER A 714      30.870  54.580  39.540  1.00  0.00           O
ATOM   2017  HG1 SER A 714      30.540  54.400  40.420  1.00  0.00           H
ATOM   2018  C   SER A 714      33.750  55.150  40.130  1.00  0.00           C
ATOM   2019  O   SER A 714      34.100  55.890  39.160  1.00  0.00           O
ATOM   2020  N   LEU A 715      34.040  55.520  41.330  1.00  0.00           N
ATOM   2021  HN  LEU A 715      33.910  54.870  42.090  1.00  0.00           H
ATOM   2022  CA  LEU A 715      34.690  56.810  41.690  1.00  0.00           C
ATOM   2023  HA  LEU A 715      34.070  57.540  41.200  1.00  0.00           H
ATOM   2024  CB  LEU A 715      34.590  57.040  43.290  1.00  0.00           C
ATOM   2025  HB1 LEU A 715      34.930  56.070  43.690  1.00  0.00           H
ATOM   2026  HB2 LEU A 715      33.490  57.140  43.460  1.00  0.00           H
ATOM   2027  CG  LEU A 715      35.410  58.060  44.000  1.00  0.00           C
ATOM   2028  HG  LEU A 715      36.450  57.700  43.830  1.00  0.00           H
ATOM   2029  CD1 LEU A 715      35.230  59.440  43.330  1.00  0.00           C
ATOM   2030 HD11 LEU A 715      35.250  59.370  42.230  1.00  0.00           H
ATOM   2031 HD12 LEU A 715      36.020  60.170  43.620  1.00  0.00           H
ATOM   2032 HD13 LEU A 715      34.250  59.810  43.690  1.00  0.00           H
ATOM   2033  CD2 LEU A 715      35.090  58.140  45.480  1.00  0.00           C
ATOM   2034 HD21 LEU A 715      35.810  58.800  45.990  1.00  0.00           H
ATOM   2035 HD22 LEU A 715      35.010  57.160  45.990  1.00  0.00           H
ATOM   2036 HD23 LEU A 715      34.120  58.680  45.430  1.00  0.00           H
ATOM   2037  C   LEU A 715      36.150  56.840  41.210  1.00  0.00           C
ATOM   2038  O   LEU A 715      36.670  57.970  41.090  1.00  0.00           O
ATOM   2039  N   VAL A 716      36.840  55.680  41.010  1.00  0.00           N
ATOM   2040  HN  VAL A 716      36.380  54.800  41.120  1.00  0.00           H
ATOM   2041  CA  VAL A 716      38.200  55.500  40.610  1.00  0.00           C
ATOM   2042  HA  VAL A 716      38.910  55.720  41.400  1.00  0.00           H
ATOM   2043  CB  VAL A 716      38.480  54.010  40.470  1.00  0.00           C
ATOM   2044  HB  VAL A 716      37.620  53.510  39.980  1.00  0.00           H
ATOM   2045  CG1 VAL A 716      39.700  53.770  39.610  1.00  0.00           C
ATOM   2046 HG11 VAL A 716      40.090  52.770  39.910  1.00  0.00           H
ATOM   2047 HG12 VAL A 716      40.530  54.470  39.820  1.00  0.00           H
ATOM   2048 HG13 VAL A 716      39.440  53.690  38.530  1.00  0.00           H
ATOM   2049  CG2 VAL A 716      38.570  53.390  41.870  1.00  0.00           C
ATOM   2050 HG21 VAL A 716      37.680  53.630  42.490  1.00  0.00           H
ATOM   2051 HG22 VAL A 716      39.430  53.790  42.470  1.00  0.00           H
ATOM   2052 HG23 VAL A 716      38.710  52.290  41.870  1.00  0.00           H
ATOM   2053  C   VAL A 716      38.690  56.420  39.470  1.00  0.00           C
ATOM   2054  O   VAL A 716      39.750  57.030  39.600  1.00  0.00           O
ATOM   2055  N   CYS A 717      37.850  56.590  38.400  1.00  0.00           N
ATOM   2056  HN  CYS A 717      36.960  56.180  38.470  1.00  0.00           H
ATOM   2057  CA  CYS A 717      38.060  57.370  37.210  1.00  0.00           C
ATOM   2058  HA  CYS A 717      38.860  56.900  36.660  1.00  0.00           H
ATOM   2059  CB  CYS A 717      36.840  57.470  36.240  1.00  0.00           C
ATOM   2060  HB1 CYS A 717      37.010  58.340  35.570  1.00  0.00           H
ATOM   2061  HB2 CYS A 717      35.920  57.790  36.780  1.00  0.00           H
ATOM   2062  SG  CYS A 717      36.420  56.020  35.290  1.00  0.00           S
ATOM   2063  HG1 CYS A 717      35.760  55.260  36.160  1.00  0.00           H
ATOM   2064  C   CYS A 717      38.420  58.870  37.510  1.00  0.00           C
ATOM   2065  O   CYS A 717      39.240  59.570  36.880  1.00  0.00           O
ATOM   2066  N   TYR A 718      37.760  59.450  38.500  1.00  0.00           N
ATOM   2067  HN  TYR A 718      37.180  58.890  39.080  1.00  0.00           H
ATOM   2068  CA  TYR A 718      37.840  60.910  38.880  1.00  0.00           C
ATOM   2069  HA  TYR A 718      38.080  61.440  37.970  1.00  0.00           H
ATOM   2070  CB  TYR A 718      36.460  61.320  39.510  1.00  0.00           C
ATOM   2071  HB1 TYR A 718      36.470  62.400  39.750  1.00  0.00           H
ATOM   2072  HB2 TYR A 718      36.260  60.810  40.480  1.00  0.00           H
ATOM   2073  CG  TYR A 718      35.280  60.890  38.600  1.00  0.00           C
ATOM   2074  CD1 TYR A 718      34.230  60.120  39.100  1.00  0.00           C
ATOM   2075  HD1 TYR A 718      34.360  59.800  40.120  1.00  0.00           H
ATOM   2076  CE1 TYR A 718      33.280  59.600  38.210  1.00  0.00           C
ATOM   2077  HE1 TYR A 718      32.450  58.930  38.440  1.00  0.00           H
ATOM   2078  CZ  TYR A 718      33.300  60.060  36.860  1.00  0.00           C
ATOM   2079  OH  TYR A 718      32.370  59.690  35.910  1.00  0.00           O
ATOM   2080  HH  TYR A 718      32.410  60.250  35.140  1.00  0.00           H
ATOM   2081  CD2 TYR A 718      35.360  61.200  37.210  1.00  0.00           C
ATOM   2082  HD2 TYR A 718      36.210  61.700  36.770  1.00  0.00           H
ATOM   2083  CE2 TYR A 718      34.290  60.920  36.390  1.00  0.00           C
ATOM   2084  HE2 TYR A 718      34.260  61.300  35.380  1.00  0.00           H
ATOM   2085  C   TYR A 718      38.970  61.200  39.910  1.00  0.00           C
ATOM   2086  O   TYR A 718      39.220  62.330  40.250  1.00  0.00           O
ATOM   2087  N   ILE A 719      39.640  60.130  40.350  1.00  0.00           N
ATOM   2088  HN  ILE A 719      39.480  59.180  40.120  1.00  0.00           H
ATOM   2089  CA  ILE A 719      40.800  60.300  41.150  1.00  0.00           C
ATOM   2090  HA  ILE A 719      40.630  60.860  42.060  1.00  0.00           H
ATOM   2091  CB  ILE A 719      41.330  59.000  41.800  1.00  0.00           C
ATOM   2092  HB  ILE A 719      41.500  58.270  40.970  1.00  0.00           H
ATOM   2093  CG2 ILE A 719      42.690  59.190  42.440  1.00  0.00           C
ATOM   2094 HG21 ILE A 719      43.450  59.350  41.660  1.00  0.00           H
ATOM   2095 HG22 ILE A 719      42.850  58.320  43.110  1.00  0.00           H
ATOM   2096 HG23 ILE A 719      42.780  60.090  43.080  1.00  0.00           H
ATOM   2097  CG1 ILE A 719      40.220  58.340  42.710  1.00  0.00           C
ATOM   2098 HG11 ILE A 719      40.570  57.410  43.190  1.00  0.00           H
ATOM   2099 HG12 ILE A 719      39.380  57.990  42.060  1.00  0.00           H
ATOM   2100  CD  ILE A 719      39.890  59.220  43.930  1.00  0.00           C
ATOM   2101  HD1 ILE A 719      40.770  59.500  44.560  1.00  0.00           H
ATOM   2102  HD2 ILE A 719      39.270  58.710  44.690  1.00  0.00           H
ATOM   2103  HD3 ILE A 719      39.310  60.140  43.680  1.00  0.00           H
ATOM   2104  C   ILE A 719      41.840  61.070  40.520  1.00  0.00           C
ATOM   2105  O   ILE A 719      42.240  62.090  41.110  1.00  0.00           O
ATOM   2106  N   THR A 720      42.310  60.850  39.240  1.00  0.00           N
ATOM   2107  HN  THR A 720      41.840  60.100  38.800  1.00  0.00           H
ATOM   2108  CA  THR A 720      43.480  61.490  38.540  1.00  0.00           C
ATOM   2109  HA  THR A 720      43.650  60.910  37.640  1.00  0.00           H
ATOM   2110  CB  THR A 720      43.240  62.890  38.040  1.00  0.00           C
ATOM   2111  HB  THR A 720      44.150  63.310  37.550  1.00  0.00           H
ATOM   2112  OG1 THR A 720      42.750  63.820  39.060  1.00  0.00           O
ATOM   2113  HG1 THR A 720      42.750  63.310  39.880  1.00  0.00           H
ATOM   2114  CG2 THR A 720      42.180  62.960  36.970  1.00  0.00           C
ATOM   2115 HG21 THR A 720      41.300  62.320  37.200  1.00  0.00           H
ATOM   2116 HG22 THR A 720      42.540  62.470  36.040  1.00  0.00           H
ATOM   2117 HG23 THR A 720      41.790  63.960  36.670  1.00  0.00           H
ATOM   2118  C   THR A 720      44.910  61.390  39.190  1.00  0.00           C
ATOM   2119  O   THR A 720      45.130  61.090  40.370  1.00  0.00           O
ATOM   2120  N   ARG A 721      45.950  61.460  38.380  1.00  0.00           N
ATOM   2121  HN  ARG A 721      45.890  61.760  37.430  1.00  0.00           H
ATOM   2122  CA  ARG A 721      47.290  61.320  38.890  1.00  0.00           C
ATOM   2123  HA  ARG A 721      47.430  60.340  39.330  1.00  0.00           H
ATOM   2124  CB  ARG A 721      48.270  61.580  37.720  1.00  0.00           C
ATOM   2125  HB1 ARG A 721      49.310  61.690  38.070  1.00  0.00           H
ATOM   2126  HB2 ARG A 721      47.980  62.510  37.180  1.00  0.00           H
ATOM   2127  CG  ARG A 721      48.310  60.350  36.670  1.00  0.00           C
ATOM   2128  HG1 ARG A 721      48.920  60.770  35.840  1.00  0.00           H
ATOM   2129  HG2 ARG A 721      47.320  60.340  36.190  1.00  0.00           H
ATOM   2130  CD  ARG A 721      48.840  59.070  37.440  1.00  0.00           C
ATOM   2131  HD1 ARG A 721      48.060  58.490  37.980  1.00  0.00           H
ATOM   2132  HD2 ARG A 721      49.700  59.500  37.990  1.00  0.00           H
ATOM   2133  NE  ARG A 721      49.250  58.150  36.340  1.00  0.00           N
ATOM   2134  HE  ARG A 721      49.040  58.390  35.400  1.00  0.00           H
ATOM   2135  CZ  ARG A 721      49.860  57.080  36.630  1.00  0.00           C
ATOM   2136  NH1 ARG A 721      50.160  56.530  37.800  1.00  0.00           N
ATOM   2137 HH11 ARG A 721      49.890  56.790  38.720  1.00  0.00           H
ATOM   2138 HH12 ARG A 721      50.960  55.920  37.780  1.00  0.00           H
ATOM   2139  NH2 ARG A 721      50.420  56.370  35.730  1.00  0.00           N
ATOM   2140 HH21 ARG A 721      50.220  56.580  34.770  1.00  0.00           H
ATOM   2141 HH22 ARG A 721      51.080  55.630  35.880  1.00  0.00           H
ATOM   2142  C   ARG A 721      47.630  62.320  40.010  1.00  0.00           C
ATOM   2143  O   ARG A 721      48.140  61.870  41.040  1.00  0.00           O
ATOM   2144  N   PHE A 722      47.260  63.640  39.950  1.00  0.00           N
ATOM   2145  HN  PHE A 722      46.800  63.830  39.080  1.00  0.00           H
ATOM   2146  CA  PHE A 722      47.430  64.650  40.970  1.00  0.00           C
ATOM   2147  HA  PHE A 722      48.460  64.930  40.900  1.00  0.00           H
ATOM   2148  CB  PHE A 722      46.400  65.830  40.630  1.00  0.00           C
ATOM   2149  HB1 PHE A 722      45.360  65.460  40.660  1.00  0.00           H
ATOM   2150  HB2 PHE A 722      46.500  66.190  39.580  1.00  0.00           H
ATOM   2151  CG  PHE A 722      46.400  67.040  41.550  1.00  0.00           C
ATOM   2152  CD1 PHE A 722      47.610  67.800  41.730  1.00  0.00           C
ATOM   2153  HD1 PHE A 722      48.470  67.360  41.260  1.00  0.00           H
ATOM   2154  CE1 PHE A 722      47.540  68.920  42.560  1.00  0.00           C
ATOM   2155  HE1 PHE A 722      48.470  69.490  42.590  1.00  0.00           H
ATOM   2156  CZ  PHE A 722      46.330  69.360  43.090  1.00  0.00           C
ATOM   2157  HZ  PHE A 722      46.370  70.250  43.690  1.00  0.00           H
ATOM   2158  CD2 PHE A 722      45.150  67.480  42.140  1.00  0.00           C
ATOM   2159  HD2 PHE A 722      44.250  66.900  41.980  1.00  0.00           H
ATOM   2160  CE2 PHE A 722      45.140  68.700  42.830  1.00  0.00           C
ATOM   2161  HE2 PHE A 722      44.260  69.040  43.360  1.00  0.00           H
ATOM   2162  C   PHE A 722      47.210  64.110  42.390  1.00  0.00           C
ATOM   2163  O   PHE A 722      48.090  63.770  43.150  1.00  0.00           O
ATOM   2164  N   THR A 723      45.910  63.900  42.680  1.00  0.00           N
ATOM   2165  HN  THR A 723      45.190  64.220  42.070  1.00  0.00           H
ATOM   2166  CA  THR A 723      45.330  63.120  43.770  1.00  0.00           C
ATOM   2167  HA  THR A 723      45.450  63.870  44.540  1.00  0.00           H
ATOM   2168  CB  THR A 723      43.940  62.690  43.540  1.00  0.00           C
ATOM   2169  HB  THR A 723      44.010  61.850  42.800  1.00  0.00           H
ATOM   2170  OG1 THR A 723      43.240  63.800  42.990  1.00  0.00           O
ATOM   2171  HG1 THR A 723      42.540  63.400  42.480  1.00  0.00           H
ATOM   2172  CG2 THR A 723      43.280  62.180  44.860  1.00  0.00           C
ATOM   2173 HG21 THR A 723      43.380  62.900  45.710  1.00  0.00           H
ATOM   2174 HG22 THR A 723      43.710  61.220  45.230  1.00  0.00           H
ATOM   2175 HG23 THR A 723      42.210  61.950  44.690  1.00  0.00           H
ATOM   2176  C   THR A 723      46.150  61.950  44.280  1.00  0.00           C
ATOM   2177  O   THR A 723      46.450  61.800  45.420  1.00  0.00           O
ATOM   2178  N   GLU A 724      46.340  61.030  43.320  1.00  0.00           N
ATOM   2179  HN  GLU A 724      46.120  61.260  42.370  1.00  0.00           H
ATOM   2180  CA  GLU A 724      47.090  59.770  43.630  1.00  0.00           C
ATOM   2181  HA  GLU A 724      46.470  59.370  44.430  1.00  0.00           H
ATOM   2182  CB  GLU A 724      46.980  58.880  42.370  1.00  0.00           C
ATOM   2183  HB1 GLU A 724      47.320  59.450  41.480  1.00  0.00           H
ATOM   2184  HB2 GLU A 724      45.920  58.610  42.200  1.00  0.00           H
ATOM   2185  CG  GLU A 724      47.900  57.590  42.220  1.00  0.00           C
ATOM   2186  HG1 GLU A 724      47.380  56.770  42.750  1.00  0.00           H
ATOM   2187  HG2 GLU A 724      48.890  57.590  42.720  1.00  0.00           H
ATOM   2188  CD  GLU A 724      48.150  57.280  40.750  1.00  0.00           C
ATOM   2189  OE1 GLU A 724      49.320  57.300  40.280  1.00  0.00           O
ATOM   2190  OE2 GLU A 724      47.200  56.990  39.980  1.00  0.00           O
ATOM   2191  C   GLU A 724      48.490  59.920  44.110  1.00  0.00           C
ATOM   2192  O   GLU A 724      48.960  59.440  45.150  1.00  0.00           O
ATOM   2193  N   GLU A 725      49.270  60.750  43.340  1.00  0.00           N
ATOM   2194  HN  GLU A 725      48.940  61.070  42.460  1.00  0.00           H
ATOM   2195  CA  GLU A 725      50.620  61.250  43.770  1.00  0.00           C
ATOM   2196  HA  GLU A 725      51.330  60.450  43.960  1.00  0.00           H
ATOM   2197  CB  GLU A 725      51.160  61.910  42.480  1.00  0.00           C
ATOM   2198  HB1 GLU A 725      50.390  62.680  42.260  1.00  0.00           H
ATOM   2199  HB2 GLU A 725      51.110  61.120  41.710  1.00  0.00           H
ATOM   2200  CG  GLU A 725      52.580  62.490  42.530  1.00  0.00           C
ATOM   2201  HG1 GLU A 725      53.310  61.730  42.860  1.00  0.00           H
ATOM   2202  HG2 GLU A 725      52.650  63.380  43.190  1.00  0.00           H
ATOM   2203  CD  GLU A 725      52.760  63.000  41.140  1.00  0.00           C
ATOM   2204  OE1 GLU A 725      53.350  62.190  40.310  1.00  0.00           O
ATOM   2205  OE2 GLU A 725      52.590  64.210  40.900  1.00  0.00           O
ATOM   2206  C   GLU A 725      50.650  62.080  45.100  1.00  0.00           C
ATOM   2207  O   GLU A 725      51.500  61.820  45.890  1.00  0.00           O
ATOM   2208  N   ALA A 726      49.690  63.020  45.340  1.00  0.00           N
ATOM   2209  HN  ALA A 726      49.090  63.230  44.580  1.00  0.00           H
ATOM   2210  CA  ALA A 726      49.450  63.820  46.570  1.00  0.00           C
ATOM   2211  HA  ALA A 726      50.250  64.520  46.760  1.00  0.00           H
ATOM   2212  CB  ALA A 726      48.170  64.600  46.460  1.00  0.00           C
ATOM   2213  HB1 ALA A 726      47.210  64.050  46.350  1.00  0.00           H
ATOM   2214  HB2 ALA A 726      48.200  65.140  45.480  1.00  0.00           H
ATOM   2215  HB3 ALA A 726      47.990  65.330  47.280  1.00  0.00           H
ATOM   2216  C   ALA A 726      49.370  62.940  47.800  1.00  0.00           C
ATOM   2217  O   ALA A 726      50.090  63.240  48.710  1.00  0.00           O
ATOM   2218  N   PHE A 727      48.580  61.850  47.770  1.00  0.00           N
ATOM   2219  HN  PHE A 727      47.950  61.680  47.010  1.00  0.00           H
ATOM   2220  CA  PHE A 727      48.600  60.890  48.900  1.00  0.00           C
ATOM   2221  HA  PHE A 727      48.680  61.480  49.800  1.00  0.00           H
ATOM   2222  CB  PHE A 727      47.240  60.110  49.010  1.00  0.00           C
ATOM   2223  HB1 PHE A 727      47.340  59.190  49.610  1.00  0.00           H
ATOM   2224  HB2 PHE A 727      46.850  59.800  48.020  1.00  0.00           H
ATOM   2225  CG  PHE A 727      46.250  60.990  49.730  1.00  0.00           C
ATOM   2226  CD1 PHE A 727      46.270  61.050  51.110  1.00  0.00           C
ATOM   2227  HD1 PHE A 727      46.930  60.520  51.770  1.00  0.00           H
ATOM   2228  CE1 PHE A 727      45.200  61.820  51.740  1.00  0.00           C
ATOM   2229  HE1 PHE A 727      45.060  61.610  52.800  1.00  0.00           H
ATOM   2230  CZ  PHE A 727      44.320  62.570  51.040  1.00  0.00           C
ATOM   2231  HZ  PHE A 727      43.520  63.110  51.520  1.00  0.00           H
ATOM   2232  CD2 PHE A 727      45.410  61.850  49.030  1.00  0.00           C
ATOM   2233  HD2 PHE A 727      45.520  61.820  47.960  1.00  0.00           H
ATOM   2234  CE2 PHE A 727      44.380  62.640  49.640  1.00  0.00           C
ATOM   2235  HE2 PHE A 727      43.740  63.210  48.990  1.00  0.00           H
ATOM   2236  C   PHE A 727      49.840  60.020  49.050  1.00  0.00           C
ATOM   2237  O   PHE A 727      50.480  59.940  50.070  1.00  0.00           O
ATOM   2238  N   ALA A 728      50.320  59.450  47.950  1.00  0.00           N
ATOM   2239  HN  ALA A 728      49.900  59.620  47.060  1.00  0.00           H
ATOM   2240  CA  ALA A 728      51.490  58.600  47.840  1.00  0.00           C
ATOM   2241  HA  ALA A 728      51.290  57.920  48.640  1.00  0.00           H
ATOM   2242  CB  ALA A 728      51.480  58.000  46.400  1.00  0.00           C
ATOM   2243  HB1 ALA A 728      52.370  57.330  46.320  1.00  0.00           H
ATOM   2244  HB2 ALA A 728      51.500  58.750  45.580  1.00  0.00           H
ATOM   2245  HB3 ALA A 728      50.600  57.340  46.200  1.00  0.00           H
ATOM   2246  C   ALA A 728      52.810  59.230  48.150  1.00  0.00           C
ATOM   2247  O   ALA A 728      53.570  58.630  48.870  1.00  0.00           O
ATOM   2248  N   ALA A 729      53.060  60.470  47.710  1.00  0.00           N
ATOM   2249  HN  ALA A 729      52.410  60.820  47.040  1.00  0.00           H
ATOM   2250  CA  ALA A 729      54.300  61.210  47.920  1.00  0.00           C
ATOM   2251  HA  ALA A 729      55.160  60.640  47.610  1.00  0.00           H
ATOM   2252  CB  ALA A 729      54.360  62.550  47.060  1.00  0.00           C
ATOM   2253  HB1 ALA A 729      53.380  63.060  47.160  1.00  0.00           H
ATOM   2254  HB2 ALA A 729      54.590  62.400  45.980  1.00  0.00           H
ATOM   2255  HB3 ALA A 729      55.020  63.330  47.500  1.00  0.00           H
ATOM   2256  C   ALA A 729      54.410  61.670  49.410  1.00  0.00           C
ATOM   2257  O   ALA A 729      55.460  61.450  50.030  1.00  0.00           O
ATOM   2258  N   LEU A 730      53.270  62.130  49.990  1.00  0.00           N
ATOM   2259  HN  LEU A 730      52.480  62.260  49.400  1.00  0.00           H
ATOM   2260  CA  LEU A 730      53.170  62.390  51.400  1.00  0.00           C
ATOM   2261  HA  LEU A 730      53.910  63.130  51.660  1.00  0.00           H
ATOM   2262  CB  LEU A 730      51.830  63.100  51.670  1.00  0.00           C
ATOM   2263  HB1 LEU A 730      51.070  62.380  51.320  1.00  0.00           H
ATOM   2264  HB2 LEU A 730      51.860  64.080  51.140  1.00  0.00           H
ATOM   2265  CG  LEU A 730      51.490  63.410  53.130  1.00  0.00           C
ATOM   2266  HG  LEU A 730      51.370  62.410  53.620  1.00  0.00           H
ATOM   2267  CD1 LEU A 730      52.610  64.200  53.820  1.00  0.00           C
ATOM   2268 HD11 LEU A 730      52.860  65.060  53.170  1.00  0.00           H
ATOM   2269 HD12 LEU A 730      53.500  63.540  53.860  1.00  0.00           H
ATOM   2270 HD13 LEU A 730      52.330  64.530  54.850  1.00  0.00           H
ATOM   2271  CD2 LEU A 730      50.110  64.120  53.120  1.00  0.00           C
ATOM   2272 HD21 LEU A 730      49.700  64.380  54.120  1.00  0.00           H
ATOM   2273 HD22 LEU A 730      49.460  63.380  52.600  1.00  0.00           H
ATOM   2274 HD23 LEU A 730      50.070  65.120  52.640  1.00  0.00           H
ATOM   2275  C   LEU A 730      53.270  61.090  52.270  1.00  0.00           C
ATOM   2276  O   LEU A 730      53.980  61.060  53.270  1.00  0.00           O
ATOM   2277  N   ILE A 731      52.540  60.000  51.890  1.00  0.00           N
ATOM   2278  HN  ILE A 731      51.970  60.010  51.070  1.00  0.00           H
ATOM   2279  CA  ILE A 731      52.350  58.980  52.790  1.00  0.00           C
ATOM   2280  HA  ILE A 731      52.110  59.470  53.730  1.00  0.00           H
ATOM   2281  CB  ILE A 731      51.120  58.030  52.280  1.00  0.00           C
ATOM   2282  HB  ILE A 731      51.140  57.880  51.180  1.00  0.00           H
ATOM   2283  CG2 ILE A 731      51.280  56.680  52.840  1.00  0.00           C
ATOM   2284 HG21 ILE A 731      50.410  55.990  52.670  1.00  0.00           H
ATOM   2285 HG22 ILE A 731      51.370  56.670  53.950  1.00  0.00           H
ATOM   2286 HG23 ILE A 731      52.210  56.160  52.530  1.00  0.00           H
ATOM   2287  CG1 ILE A 731      49.800  58.610  52.780  1.00  0.00           C
ATOM   2288 HG11 ILE A 731      49.750  59.710  52.600  1.00  0.00           H
ATOM   2289 HG12 ILE A 731      49.590  58.570  53.860  1.00  0.00           H
ATOM   2290  CD  ILE A 731      48.560  58.070  52.030  1.00  0.00           C
ATOM   2291  HD1 ILE A 731      48.750  57.940  50.940  1.00  0.00           H
ATOM   2292  HD2 ILE A 731      47.700  58.750  52.220  1.00  0.00           H
ATOM   2293  HD3 ILE A 731      48.160  57.160  52.530  1.00  0.00           H
ATOM   2294  C   ILE A 731      53.680  58.230  53.110  1.00  0.00           C
ATOM   2295  O   ILE A 731      53.960  57.750  54.210  1.00  0.00           O
ATOM   2296  N   CYS A 732      54.510  58.040  52.040  1.00  0.00           N
ATOM   2297  HN  CYS A 732      54.060  58.220  51.170  1.00  0.00           H
ATOM   2298  CA  CYS A 732      55.890  57.500  52.130  1.00  0.00           C
ATOM   2299  HA  CYS A 732      55.800  56.590  52.700  1.00  0.00           H
ATOM   2300  CB  CYS A 732      56.650  57.190  50.790  1.00  0.00           C
ATOM   2301  HB1 CYS A 732      56.090  56.390  50.250  1.00  0.00           H
ATOM   2302  HB2 CYS A 732      57.610  56.710  51.060  1.00  0.00           H
ATOM   2303  SG  CYS A 732      56.940  58.630  49.570  1.00  0.00           S
ATOM   2304  HG1 CYS A 732      55.830  58.350  48.900  1.00  0.00           H
ATOM   2305  C   CYS A 732      56.760  58.450  53.030  1.00  0.00           C
ATOM   2306  O   CYS A 732      57.560  58.050  53.880  1.00  0.00           O
ATOM   2307  N   ILE A 733      56.630  59.780  52.850  1.00  0.00           N
ATOM   2308  HN  ILE A 733      56.170  60.200  52.070  1.00  0.00           H
ATOM   2309  CA  ILE A 733      57.510  60.700  53.690  1.00  0.00           C
ATOM   2310  HA  ILE A 733      58.520  60.310  53.630  1.00  0.00           H
ATOM   2311  CB  ILE A 733      57.680  62.100  53.160  1.00  0.00           C
ATOM   2312  HB  ILE A 733      56.650  62.440  52.920  1.00  0.00           H
ATOM   2313  CG2 ILE A 733      58.200  63.070  54.230  1.00  0.00           C
ATOM   2314 HG21 ILE A 733      59.240  62.950  54.580  1.00  0.00           H
ATOM   2315 HG22 ILE A 733      57.530  63.120  55.120  1.00  0.00           H
ATOM   2316 HG23 ILE A 733      58.220  64.090  53.790  1.00  0.00           H
ATOM   2317  CG1 ILE A 733      58.520  62.040  51.840  1.00  0.00           C
ATOM   2318 HG11 ILE A 733      58.000  61.270  51.230  1.00  0.00           H
ATOM   2319 HG12 ILE A 733      59.580  61.740  51.970  1.00  0.00           H
ATOM   2320  CD  ILE A 733      58.440  63.340  51.050  1.00  0.00           C
ATOM   2321  HD1 ILE A 733      59.060  64.190  51.430  1.00  0.00           H
ATOM   2322  HD2 ILE A 733      57.380  63.630  50.920  1.00  0.00           H
ATOM   2323  HD3 ILE A 733      58.730  63.200  49.990  1.00  0.00           H
ATOM   2324  C   ILE A 733      57.180  60.640  55.150  1.00  0.00           C
ATOM   2325  O   ILE A 733      58.070  60.570  56.000  1.00  0.00           O
ATOM   2326  N   ILE A 734      55.880  60.540  55.560  1.00  0.00           N
ATOM   2327  HN  ILE A 734      55.190  60.620  54.850  1.00  0.00           H
ATOM   2328  CA  ILE A 734      55.370  60.300  56.940  1.00  0.00           C
ATOM   2329  HA  ILE A 734      55.770  61.060  57.590  1.00  0.00           H
ATOM   2330  CB  ILE A 734      53.800  60.250  57.010  1.00  0.00           C
ATOM   2331  HB  ILE A 734      53.470  59.540  56.220  1.00  0.00           H
ATOM   2332  CG2 ILE A 734      53.330  59.700  58.360  1.00  0.00           C
ATOM   2333 HG21 ILE A 734      52.230  59.700  58.540  1.00  0.00           H
ATOM   2334 HG22 ILE A 734      53.640  60.290  59.240  1.00  0.00           H
ATOM   2335 HG23 ILE A 734      53.650  58.650  58.490  1.00  0.00           H
ATOM   2336  CG1 ILE A 734      53.130  61.570  56.700  1.00  0.00           C
ATOM   2337 HG11 ILE A 734      53.710  61.960  55.840  1.00  0.00           H
ATOM   2338 HG12 ILE A 734      53.140  62.270  57.580  1.00  0.00           H
ATOM   2339  CD  ILE A 734      51.610  61.400  56.360  1.00  0.00           C
ATOM   2340  HD1 ILE A 734      51.080  62.360  56.150  1.00  0.00           H
ATOM   2341  HD2 ILE A 734      51.060  60.840  57.140  1.00  0.00           H
ATOM   2342  HD3 ILE A 734      51.540  60.850  55.400  1.00  0.00           H
ATOM   2343  C   ILE A 734      55.920  59.030  57.520  1.00  0.00           C
ATOM   2344  O   ILE A 734      56.330  58.970  58.660  1.00  0.00           O
ATOM   2345  N   PHE A 735      56.000  57.920  56.700  1.00  0.00           N
ATOM   2346  HN  PHE A 735      55.740  57.970  55.740  1.00  0.00           H
ATOM   2347  CA  PHE A 735      56.600  56.630  57.090  1.00  0.00           C
ATOM   2348  HA  PHE A 735      56.190  56.420  58.070  1.00  0.00           H
ATOM   2349  CB  PHE A 735      56.190  55.590  56.050  1.00  0.00           C
ATOM   2350  HB1 PHE A 735      56.840  55.690  55.150  1.00  0.00           H
ATOM   2351  HB2 PHE A 735      55.150  55.810  55.730  1.00  0.00           H
ATOM   2352  CG  PHE A 735      56.330  54.190  56.510  1.00  0.00           C
ATOM   2353  CD1 PHE A 735      55.270  53.630  57.210  1.00  0.00           C
ATOM   2354  HD1 PHE A 735      54.380  54.190  57.400  1.00  0.00           H
ATOM   2355  CE1 PHE A 735      55.350  52.280  57.630  1.00  0.00           C
ATOM   2356  HE1 PHE A 735      54.520  51.950  58.240  1.00  0.00           H
ATOM   2357  CZ  PHE A 735      56.480  51.510  57.340  1.00  0.00           C
ATOM   2358  HZ  PHE A 735      56.580  50.500  57.680  1.00  0.00           H
ATOM   2359  CD2 PHE A 735      57.530  53.450  56.290  1.00  0.00           C
ATOM   2360  HD2 PHE A 735      58.330  53.990  55.820  1.00  0.00           H
ATOM   2361  CE2 PHE A 735      57.570  52.120  56.690  1.00  0.00           C
ATOM   2362  HE2 PHE A 735      58.490  51.600  56.410  1.00  0.00           H
ATOM   2363  C   PHE A 735      58.090  56.760  57.350  1.00  0.00           C
ATOM   2364  O   PHE A 735      58.560  56.270  58.420  1.00  0.00           O
ATOM   2365  N   ILE A 736      58.840  57.520  56.540  1.00  0.00           N
ATOM   2366  HN  ILE A 736      58.530  57.900  55.670  1.00  0.00           H
ATOM   2367  CA  ILE A 736      60.230  57.700  56.780  1.00  0.00           C
ATOM   2368  HA  ILE A 736      60.680  56.750  57.040  1.00  0.00           H
ATOM   2369  CB  ILE A 736      60.690  58.440  55.560  1.00  0.00           C
ATOM   2370  HB  ILE A 736      60.010  59.300  55.350  1.00  0.00           H
ATOM   2371  CG2 ILE A 736      62.090  59.180  55.740  1.00  0.00           C
ATOM   2372 HG21 ILE A 736      62.310  59.640  54.760  1.00  0.00           H
ATOM   2373 HG22 ILE A 736      62.950  58.580  56.120  1.00  0.00           H
ATOM   2374 HG23 ILE A 736      62.010  60.010  56.470  1.00  0.00           H
ATOM   2375  CG1 ILE A 736      60.700  57.390  54.350  1.00  0.00           C
ATOM   2376 HG11 ILE A 736      59.680  56.960  54.240  1.00  0.00           H
ATOM   2377 HG12 ILE A 736      61.370  56.550  54.650  1.00  0.00           H
ATOM   2378  CD  ILE A 736      61.080  57.970  52.990  1.00  0.00           C
ATOM   2379  HD1 ILE A 736      60.490  58.890  52.820  1.00  0.00           H
ATOM   2380  HD2 ILE A 736      60.800  57.320  52.130  1.00  0.00           H
ATOM   2381  HD3 ILE A 736      62.180  58.120  52.910  1.00  0.00           H
ATOM   2382  C   ILE A 736      60.490  58.530  58.020  1.00  0.00           C
ATOM   2383  O   ILE A 736      61.320  58.170  58.880  1.00  0.00           O
ATOM   2384  N   TYR A 737      59.640  59.560  58.210  1.00  0.00           N
ATOM   2385  HN  TYR A 737      59.130  59.920  57.430  1.00  0.00           H
ATOM   2386  CA  TYR A 737      59.730  60.450  59.370  1.00  0.00           C
ATOM   2387  HA  TYR A 737      60.710  60.910  59.460  1.00  0.00           H
ATOM   2388  CB  TYR A 737      58.670  61.600  59.120  1.00  0.00           C
ATOM   2389  HB1 TYR A 737      57.620  61.290  59.270  1.00  0.00           H
ATOM   2390  HB2 TYR A 737      58.700  62.020  58.080  1.00  0.00           H
ATOM   2391  CG  TYR A 737      59.000  62.720  60.100  1.00  0.00           C
ATOM   2392  CD1 TYR A 737      59.790  63.750  59.690  1.00  0.00           C
ATOM   2393  HD1 TYR A 737      60.260  63.720  58.720  1.00  0.00           H
ATOM   2394  CE1 TYR A 737      60.020  64.860  60.410  1.00  0.00           C
ATOM   2395  HE1 TYR A 737      60.560  65.680  59.950  1.00  0.00           H
ATOM   2396  CZ  TYR A 737      59.400  65.000  61.700  1.00  0.00           C
ATOM   2397  OH  TYR A 737      59.600  66.160  62.490  1.00  0.00           O
ATOM   2398  HH  TYR A 737      59.160  65.980  63.330  1.00  0.00           H
ATOM   2399  CD2 TYR A 737      58.320  62.830  61.320  1.00  0.00           C
ATOM   2400  HD2 TYR A 737      57.510  62.170  61.600  1.00  0.00           H
ATOM   2401  CE2 TYR A 737      58.530  63.990  62.110  1.00  0.00           C
ATOM   2402  HE2 TYR A 737      57.990  64.190  63.020  1.00  0.00           H
ATOM   2403  C   TYR A 737      59.450  59.730  60.660  1.00  0.00           C
ATOM   2404  O   TYR A 737      60.170  59.860  61.680  1.00  0.00           O
ATOM   2405  N   GLU A 738      58.400  58.900  60.600  1.00  0.00           N
ATOM   2406  HN  GLU A 738      57.730  58.930  59.860  1.00  0.00           H
ATOM   2407  CA  GLU A 738      58.020  58.100  61.740  1.00  0.00           C
ATOM   2408  HA  GLU A 738      57.740  58.670  62.610  1.00  0.00           H
ATOM   2409  CB  GLU A 738      56.760  57.200  61.420  1.00  0.00           C
ATOM   2410  HB1 GLU A 738      56.670  56.350  62.120  1.00  0.00           H
ATOM   2411  HB2 GLU A 738      56.890  56.840  60.370  1.00  0.00           H
ATOM   2412  CG  GLU A 738      55.410  57.970  61.340  1.00  0.00           C
ATOM   2413  HG1 GLU A 738      54.930  57.670  60.380  1.00  0.00           H
ATOM   2414  HG2 GLU A 738      55.490  59.080  61.350  1.00  0.00           H
ATOM   2415  CD  GLU A 738      54.500  57.510  62.440  1.00  0.00           C
ATOM   2416  OE1 GLU A 738      54.530  58.180  63.530  1.00  0.00           O
ATOM   2417  OE2 GLU A 738      53.770  56.460  62.340  1.00  0.00           O
ATOM   2418  C   GLU A 738      59.120  57.180  62.230  1.00  0.00           C
ATOM   2419  O   GLU A 738      59.390  57.180  63.470  1.00  0.00           O
ATOM   2420  N   ALA A 739      59.820  56.390  61.390  1.00  0.00           N
ATOM   2421  HN  ALA A 739      59.710  56.470  60.400  1.00  0.00           H
ATOM   2422  CA  ALA A 739      60.840  55.450  61.830  1.00  0.00           C
ATOM   2423  HA  ALA A 739      60.420  54.660  62.430  1.00  0.00           H
ATOM   2424  CB  ALA A 739      61.360  54.740  60.580  1.00  0.00           C
ATOM   2425  HB1 ALA A 739      62.110  54.000  60.910  1.00  0.00           H
ATOM   2426  HB2 ALA A 739      61.850  55.410  59.840  1.00  0.00           H
ATOM   2427  HB3 ALA A 739      60.490  54.210  60.140  1.00  0.00           H
ATOM   2428  C   ALA A 739      62.030  56.140  62.560  1.00  0.00           C
ATOM   2429  O   ALA A 739      62.600  55.630  63.490  1.00  0.00           O
ATOM   2430  N   LEU A 740      62.390  57.310  62.090  1.00  0.00           N
ATOM   2431  HN  LEU A 740      61.830  57.580  61.310  1.00  0.00           H
ATOM   2432  CA  LEU A 740      63.420  58.180  62.630  1.00  0.00           C
ATOM   2433  HA  LEU A 740      64.380  57.680  62.700  1.00  0.00           H
ATOM   2434  CB  LEU A 740      63.620  59.380  61.660  1.00  0.00           C
ATOM   2435  HB1 LEU A 740      64.320  60.090  62.140  1.00  0.00           H
ATOM   2436  HB2 LEU A 740      62.630  59.870  61.560  1.00  0.00           H
ATOM   2437  CG  LEU A 740      64.190  59.150  60.250  1.00  0.00           C
ATOM   2438  HG  LEU A 740      63.550  58.310  59.880  1.00  0.00           H
ATOM   2439  CD1 LEU A 740      63.920  60.210  59.140  1.00  0.00           C
ATOM   2440 HD11 LEU A 740      63.970  59.760  58.130  1.00  0.00           H
ATOM   2441 HD12 LEU A 740      64.710  60.990  59.250  1.00  0.00           H
ATOM   2442 HD13 LEU A 740      62.850  60.490  59.070  1.00  0.00           H
ATOM   2443  CD2 LEU A 740      65.610  58.790  60.340  1.00  0.00           C
ATOM   2444 HD21 LEU A 740      66.190  59.650  60.740  1.00  0.00           H
ATOM   2445 HD22 LEU A 740      66.010  58.520  59.340  1.00  0.00           H
ATOM   2446 HD23 LEU A 740      65.800  57.930  61.030  1.00  0.00           H
ATOM   2447  C   LEU A 740      63.000  58.610  64.030  1.00  0.00           C
ATOM   2448  O   LEU A 740      63.850  58.700  64.950  1.00  0.00           O
ATOM   2449  N   GLU A 741      61.740  58.920  64.310  1.00  0.00           N
ATOM   2450  HN  GLU A 741      61.090  58.660  63.590  1.00  0.00           H
ATOM   2451  CA  GLU A 741      61.160  59.500  65.470  1.00  0.00           C
ATOM   2452  HA  GLU A 741      61.840  60.270  65.790  1.00  0.00           H
ATOM   2453  CB  GLU A 741      59.710  60.090  65.260  1.00  0.00           C
ATOM   2454  HB1 GLU A 741      59.180  59.180  64.910  1.00  0.00           H
ATOM   2455  HB2 GLU A 741      59.840  60.790  64.410  1.00  0.00           H
ATOM   2456  CG  GLU A 741      58.970  60.550  66.560  1.00  0.00           C
ATOM   2457  HG1 GLU A 741      59.570  61.320  67.070  1.00  0.00           H
ATOM   2458  HG2 GLU A 741      58.840  59.720  67.290  1.00  0.00           H
ATOM   2459  CD  GLU A 741      57.580  61.250  66.380  1.00  0.00           C
ATOM   2460  OE1 GLU A 741      57.370  62.480  66.470  1.00  0.00           O
ATOM   2461  OE2 GLU A 741      56.710  60.500  65.880  1.00  0.00           O
ATOM   2462  C   GLU A 741      61.280  58.580  66.660  1.00  0.00           C
ATOM   2463  O   GLU A 741      61.460  58.940  67.830  1.00  0.00           O
ATOM   2464  N   LYS A 742      61.050  57.240  66.440  1.00  0.00           N
ATOM   2465  HN  LYS A 742      60.600  57.040  65.570  1.00  0.00           H
ATOM   2466  CA  LYS A 742      61.230  56.130  67.380  1.00  0.00           C
ATOM   2467  HA  LYS A 742      60.570  56.240  68.230  1.00  0.00           H
ATOM   2468  CB  LYS A 742      60.900  54.770  66.750  1.00  0.00           C
ATOM   2469  HB1 LYS A 742      60.960  53.950  67.500  1.00  0.00           H
ATOM   2470  HB2 LYS A 742      61.700  54.550  66.020  1.00  0.00           H
ATOM   2471  CG  LYS A 742      59.540  54.550  66.080  1.00  0.00           C
ATOM   2472  HG1 LYS A 742      59.560  53.530  65.630  1.00  0.00           H
ATOM   2473  HG2 LYS A 742      59.550  55.240  65.210  1.00  0.00           H
ATOM   2474  CD  LYS A 742      58.290  54.750  66.920  1.00  0.00           C
ATOM   2475  HD1 LYS A 742      58.250  55.770  67.370  1.00  0.00           H
ATOM   2476  HD2 LYS A 742      58.370  53.980  67.710  1.00  0.00           H
ATOM   2477  CE  LYS A 742      57.030  54.430  66.170  1.00  0.00           C
ATOM   2478  HE1 LYS A 742      56.110  54.650  66.750  1.00  0.00           H
ATOM   2479  HE2 LYS A 742      56.900  53.370  65.830  1.00  0.00           H
ATOM   2480  NZ  LYS A 742      56.870  55.310  65.050  1.00  0.00           N
ATOM   2481  HZ1 LYS A 742      56.030  54.900  64.610  1.00  0.00           H
ATOM   2482  HZ2 LYS A 742      57.700  55.250  64.430  1.00  0.00           H
ATOM   2483  HZ3 LYS A 742      56.750  56.290  65.380  1.00  0.00           H
ATOM   2484  C   LYS A 742      62.650  56.100  67.890  1.00  0.00           C
ATOM   2485  O   LYS A 742      62.740  55.620  69.040  1.00  0.00           O
ATOM   2486  N   LEU A 743      63.720  56.410  67.140  1.00  0.00           N
ATOM   2487  HN  LEU A 743      63.640  56.480  66.150  1.00  0.00           H
ATOM   2488  CA  LEU A 743      65.100  56.280  67.630  1.00  0.00           C
ATOM   2489  HA  LEU A 743      65.020  55.350  68.170  1.00  0.00           H
ATOM   2490  CB  LEU A 743      66.210  56.110  66.580  1.00  0.00           C
ATOM   2491  HB1 LEU A 743      66.080  56.930  65.840  1.00  0.00           H
ATOM   2492  HB2 LEU A 743      65.980  55.180  66.020  1.00  0.00           H
ATOM   2493  CG  LEU A 743      67.670  56.010  67.130  1.00  0.00           C
ATOM   2494  HG  LEU A 743      67.770  56.950  67.720  1.00  0.00           H
ATOM   2495  CD1 LEU A 743      67.790  54.840  68.100  1.00  0.00           C
ATOM   2496 HD11 LEU A 743      67.280  55.090  69.050  1.00  0.00           H
ATOM   2497 HD12 LEU A 743      68.850  54.850  68.440  1.00  0.00           H
ATOM   2498 HD13 LEU A 743      67.490  53.850  67.690  1.00  0.00           H
ATOM   2499  CD2 LEU A 743      68.600  55.830  65.940  1.00  0.00           C
ATOM   2500 HD21 LEU A 743      68.110  55.310  65.110  1.00  0.00           H
ATOM   2501 HD22 LEU A 743      69.440  55.140  66.190  1.00  0.00           H
ATOM   2502 HD23 LEU A 743      69.020  56.810  65.600  1.00  0.00           H
ATOM   2503  C   LEU A 743      65.390  57.300  68.670  1.00  0.00           C
ATOM   2504  O   LEU A 743      65.850  56.990  69.790  1.00  0.00           O
ATOM   2505  N   PHE A 744      65.040  58.550  68.340  1.00  0.00           N
ATOM   2506  HN  PHE A 744      64.640  58.840  67.480  1.00  0.00           H
ATOM   2507  CA  PHE A 744      64.960  59.610  69.340  1.00  0.00           C
ATOM   2508  HA  PHE A 744      65.980  59.760  69.670  1.00  0.00           H
ATOM   2509  CB  PHE A 744      64.450  60.900  68.740  1.00  0.00           C
ATOM   2510  HB1 PHE A 744      64.320  61.700  69.500  1.00  0.00           H
ATOM   2511  HB2 PHE A 744      63.490  60.770  68.190  1.00  0.00           H
ATOM   2512  CG  PHE A 744      65.480  61.480  67.730  1.00  0.00           C
ATOM   2513  CD1 PHE A 744      65.160  61.750  66.440  1.00  0.00           C
ATOM   2514  HD1 PHE A 744      64.270  61.340  65.980  1.00  0.00           H
ATOM   2515  CE1 PHE A 744      66.070  62.360  65.580  1.00  0.00           C
ATOM   2516  HE1 PHE A 744      65.880  62.400  64.510  1.00  0.00           H
ATOM   2517  CZ  PHE A 744      67.300  62.820  66.000  1.00  0.00           C
ATOM   2518  HZ  PHE A 744      67.990  63.250  65.290  1.00  0.00           H
ATOM   2519  CD2 PHE A 744      66.720  62.000  68.250  1.00  0.00           C
ATOM   2520  HD2 PHE A 744      67.070  61.750  69.240  1.00  0.00           H
ATOM   2521  CE2 PHE A 744      67.640  62.560  67.360  1.00  0.00           C
ATOM   2522  HE2 PHE A 744      68.600  62.920  67.720  1.00  0.00           H
ATOM   2523  C   PHE A 744      64.130  59.300  70.640  1.00  0.00           C
ATOM   2524  O   PHE A 744      64.590  59.510  71.740  1.00  0.00           O
ATOM   2525  N   ASP A 745      62.900  58.860  70.500  1.00  0.00           N
ATOM   2526  HN  ASP A 745      62.510  58.850  69.590  1.00  0.00           H
ATOM   2527  CA  ASP A 745      61.960  58.540  71.520  1.00  0.00           C
ATOM   2528  HA  ASP A 745      61.850  59.410  72.160  1.00  0.00           H
ATOM   2529  CB  ASP A 745      60.720  58.020  70.790  1.00  0.00           C
ATOM   2530  HB1 ASP A 745      60.930  57.110  70.180  1.00  0.00           H
ATOM   2531  HB2 ASP A 745      60.470  58.850  70.090  1.00  0.00           H
ATOM   2532  CG  ASP A 745      59.570  57.750  71.730  1.00  0.00           C
ATOM   2533  OD1 ASP A 745      58.830  56.730  71.630  1.00  0.00           O
ATOM   2534  OD2 ASP A 745      59.300  58.730  72.510  1.00  0.00           O
ATOM   2535  C   ASP A 745      62.550  57.460  72.430  1.00  0.00           C
ATOM   2536  O   ASP A 745      62.450  57.500  73.640  1.00  0.00           O
ATOM   2537  N   LEU A 746      63.250  56.440  71.840  1.00  0.00           N
ATOM   2538  HN  LEU A 746      63.290  56.380  70.850  1.00  0.00           H
ATOM   2539  CA  LEU A 746      63.850  55.370  72.620  1.00  0.00           C
ATOM   2540  HA  LEU A 746      63.130  55.060  73.370  1.00  0.00           H
ATOM   2541  CB  LEU A 746      64.220  54.210  71.530  1.00  0.00           C
ATOM   2542  HB1 LEU A 746      64.860  54.710  70.770  1.00  0.00           H
ATOM   2543  HB2 LEU A 746      63.280  53.950  71.000  1.00  0.00           H
ATOM   2544  CG  LEU A 746      64.870  52.920  71.970  1.00  0.00           C
ATOM   2545  HG  LEU A 746      64.450  52.690  72.980  1.00  0.00           H
ATOM   2546  CD1 LEU A 746      64.620  51.740  71.060  1.00  0.00           C
ATOM   2547 HD11 LEU A 746      63.570  51.410  70.890  1.00  0.00           H
ATOM   2548 HD12 LEU A 746      65.190  50.840  71.420  1.00  0.00           H
ATOM   2549 HD13 LEU A 746      65.070  52.010  70.080  1.00  0.00           H
ATOM   2550  CD2 LEU A 746      66.350  53.280  71.950  1.00  0.00           C
ATOM   2551 HD21 LEU A 746      66.650  54.040  72.690  1.00  0.00           H
ATOM   2552 HD22 LEU A 746      66.630  53.670  70.950  1.00  0.00           H
ATOM   2553 HD23 LEU A 746      67.010  52.400  72.160  1.00  0.00           H
ATOM   2554  C   LEU A 746      65.060  55.850  73.410  1.00  0.00           C
ATOM   2555  O   LEU A 746      65.310  55.500  74.540  1.00  0.00           O
ATOM   2556  N   GLY A 747      65.850  56.780  72.810  1.00  0.00           N
ATOM   2557  HN  GLY A 747      65.730  57.000  71.850  1.00  0.00           H
ATOM   2558  CA  GLY A 747      66.990  57.530  73.410  1.00  0.00           C
ATOM   2559  HA1 GLY A 747      67.350  58.200  72.650  1.00  0.00           H
ATOM   2560  HA2 GLY A 747      67.760  56.810  73.650  1.00  0.00           H
ATOM   2561  C   GLY A 747      66.680  58.280  74.660  1.00  0.00           C
ATOM   2562  O   GLY A 747      67.490  58.380  75.580  1.00  0.00           O
ATOM   2563  N   GLU A 748      65.460  58.730  74.800  1.00  0.00           N
ATOM   2564  HN  GLU A 748      64.950  58.720  73.950  1.00  0.00           H
ATOM   2565  CA  GLU A 748      65.070  59.630  76.010  1.00  0.00           C
ATOM   2566  HA  GLU A 748      65.740  60.490  76.040  1.00  0.00           H
ATOM   2567  CB  GLU A 748      63.660  60.090  75.910  1.00  0.00           C
ATOM   2568  HB1 GLU A 748      63.350  60.420  76.920  1.00  0.00           H
ATOM   2569  HB2 GLU A 748      63.000  59.200  75.770  1.00  0.00           H
ATOM   2570  CG  GLU A 748      63.300  61.090  74.840  1.00  0.00           C
ATOM   2571  HG1 GLU A 748      63.160  60.590  73.860  1.00  0.00           H
ATOM   2572  HG2 GLU A 748      64.200  61.740  74.800  1.00  0.00           H
ATOM   2573  CD  GLU A 748      62.070  62.000  75.190  1.00  0.00           C
ATOM   2574  OE1 GLU A 748      62.170  62.620  76.280  1.00  0.00           O
ATOM   2575  OE2 GLU A 748      61.180  62.080  74.360  1.00  0.00           O
ATOM   2576  C   GLU A 748      65.130  58.830  77.310  1.00  0.00           C
ATOM   2577  O   GLU A 748      65.590  59.190  78.380  1.00  0.00           O
ATOM   2578  N   THR A 749      64.640  57.570  77.220  1.00  0.00           N
ATOM   2579  HN  THR A 749      64.220  57.290  76.360  1.00  0.00           H
ATOM   2580  CA  THR A 749      64.380  56.650  78.320  1.00  0.00           C
ATOM   2581  HA  THR A 749      64.360  57.130  79.280  1.00  0.00           H
ATOM   2582  CB  THR A 749      63.040  55.970  78.110  1.00  0.00           C
ATOM   2583  HB  THR A 749      63.110  55.160  77.360  1.00  0.00           H
ATOM   2584  OG1 THR A 749      62.060  56.970  77.690  1.00  0.00           O
ATOM   2585  HG1 THR A 749      62.210  57.690  78.310  1.00  0.00           H
ATOM   2586  CG2 THR A 749      62.580  55.500  79.460  1.00  0.00           C
ATOM   2587 HG21 THR A 749      62.390  56.380  80.110  1.00  0.00           H
ATOM   2588 HG22 THR A 749      63.380  55.000  80.040  1.00  0.00           H
ATOM   2589 HG23 THR A 749      61.720  54.810  79.390  1.00  0.00           H
ATOM   2590  C   THR A 749      65.440  55.560  78.440  1.00  0.00           C
ATOM   2591  O   THR A 749      65.970  55.310  79.520  1.00  0.00           O
ATOM   2592  N   TYR A 750      65.870  54.950  77.290  1.00  0.00           N
ATOM   2593  HN  TYR A 750      65.490  55.270  76.430  1.00  0.00           H
ATOM   2594  CA  TYR A 750      66.800  53.870  77.210  1.00  0.00           C
ATOM   2595  HA  TYR A 750      66.780  53.460  78.210  1.00  0.00           H
ATOM   2596  CB  TYR A 750      66.510  52.750  76.170  1.00  0.00           C
ATOM   2597  HB1 TYR A 750      67.290  51.970  76.080  1.00  0.00           H
ATOM   2598  HB2 TYR A 750      66.390  53.240  75.180  1.00  0.00           H
ATOM   2599  CG  TYR A 750      65.180  52.120  76.440  1.00  0.00           C
ATOM   2600  CD1 TYR A 750      64.970  51.160  77.450  1.00  0.00           C
ATOM   2601  HD1 TYR A 750      65.730  50.830  78.140  1.00  0.00           H
ATOM   2602  CE1 TYR A 750      63.660  50.730  77.750  1.00  0.00           C
ATOM   2603  HE1 TYR A 750      63.600  49.940  78.490  1.00  0.00           H
ATOM   2604  CZ  TYR A 750      62.500  51.310  77.090  1.00  0.00           C
ATOM   2605  OH  TYR A 750      61.210  50.920  77.550  1.00  0.00           O
ATOM   2606  HH  TYR A 750      61.330  50.200  78.190  1.00  0.00           H
ATOM   2607  CD2 TYR A 750      64.000  52.680  75.790  1.00  0.00           C
ATOM   2608  HD2 TYR A 750      64.160  53.410  75.010  1.00  0.00           H
ATOM   2609  CE2 TYR A 750      62.750  52.340  76.140  1.00  0.00           C
ATOM   2610  HE2 TYR A 750      61.900  52.830  75.690  1.00  0.00           H
ATOM   2611  C   TYR A 750      68.230  54.370  77.020  1.00  0.00           C
ATOM   2612  O   TYR A 750      68.950  53.910  76.150  1.00  0.00           O
ATOM   2613  N   ALA A 751      68.630  55.340  77.870  1.00  0.00           N
ATOM   2614  HN  ALA A 751      68.050  55.620  78.620  1.00  0.00           H
ATOM   2615  CA  ALA A 751      69.730  56.200  77.560  1.00  0.00           C
ATOM   2616  HA  ALA A 751      69.440  56.640  76.620  1.00  0.00           H
ATOM   2617  CB  ALA A 751      69.830  57.230  78.670  1.00  0.00           C
ATOM   2618  HB1 ALA A 751      70.330  56.740  79.530  1.00  0.00           H
ATOM   2619  HB2 ALA A 751      68.810  57.610  78.900  1.00  0.00           H
ATOM   2620  HB3 ALA A 751      70.430  58.120  78.390  1.00  0.00           H
ATOM   2621  C   ALA A 751      71.100  55.550  77.390  1.00  0.00           C
ATOM   2622  O   ALA A 751      71.960  55.940  76.610  1.00  0.00           O
ATOM   2623  N   ASP A 752      71.330  54.540  78.290  1.00  0.00           N
ATOM   2624  HN  ASP A 752      70.650  54.320  78.990  1.00  0.00           H
ATOM   2625  CA  ASP A 752      72.500  53.730  78.490  1.00  0.00           C
ATOM   2626  HA  ASP A 752      73.330  54.410  78.580  1.00  0.00           H
ATOM   2627  CB  ASP A 752      72.370  52.840  79.810  1.00  0.00           C
ATOM   2628  HB1 ASP A 752      73.320  52.270  79.870  1.00  0.00           H
ATOM   2629  HB2 ASP A 752      71.540  52.100  79.720  1.00  0.00           H
ATOM   2630  CG  ASP A 752      72.260  53.590  81.110  1.00  0.00           C
ATOM   2631  OD1 ASP A 752      71.820  52.930  82.100  1.00  0.00           O
ATOM   2632  OD2 ASP A 752      72.780  54.700  81.210  1.00  0.00           O
ATOM   2633  C   ASP A 752      72.890  52.990  77.270  1.00  0.00           C
ATOM   2634  O   ASP A 752      74.130  52.870  76.980  1.00  0.00           O
ATOM   2635  N   VAL A 753      71.900  52.500  76.450  1.00  0.00           N
ATOM   2636  HN  VAL A 753      70.950  52.760  76.600  1.00  0.00           H
ATOM   2637  CA  VAL A 753      72.080  51.480  75.390  1.00  0.00           C
ATOM   2638  HA  VAL A 753      73.090  51.130  75.450  1.00  0.00           H
ATOM   2639  CB  VAL A 753      71.180  50.260  75.660  1.00  0.00           C
ATOM   2640  HB  VAL A 753      71.390  49.480  74.890  1.00  0.00           H
ATOM   2641  CG1 VAL A 753      71.590  49.570  77.010  1.00  0.00           C
ATOM   2642 HG11 VAL A 753      72.680  49.410  76.900  1.00  0.00           H
ATOM   2643 HG12 VAL A 753      71.080  48.570  77.000  1.00  0.00           H
ATOM   2644 HG13 VAL A 753      71.490  50.170  77.940  1.00  0.00           H
ATOM   2645  CG2 VAL A 753      69.700  50.620  75.550  1.00  0.00           C
ATOM   2646 HG21 VAL A 753      69.220  50.940  74.600  1.00  0.00           H
ATOM   2647 HG22 VAL A 753      69.530  51.390  76.330  1.00  0.00           H
ATOM   2648 HG23 VAL A 753      69.010  49.780  75.760  1.00  0.00           H
ATOM   2649  C   VAL A 753      71.870  52.040  74.010  1.00  0.00           C
ATOM   2650  O   VAL A 753      71.870  51.330  72.980  1.00  0.00           O
ATOM   2651  N   LEU A 754      71.750  53.380  74.000  1.00  0.00           N
ATOM   2652  HN  LEU A 754      71.910  53.870  74.850  1.00  0.00           H
ATOM   2653  CA  LEU A 754      71.570  54.280  72.910  1.00  0.00           C
ATOM   2654  HA  LEU A 754      70.600  53.980  72.550  1.00  0.00           H
ATOM   2655  CB  LEU A 754      71.650  55.780  73.370  1.00  0.00           C
ATOM   2656  HB1 LEU A 754      72.690  55.990  73.710  1.00  0.00           H
ATOM   2657  HB2 LEU A 754      71.040  55.940  74.280  1.00  0.00           H
ATOM   2658  CG  LEU A 754      71.280  56.850  72.280  1.00  0.00           C
ATOM   2659  HG  LEU A 754      72.120  56.950  71.560  1.00  0.00           H
ATOM   2660  CD1 LEU A 754      69.980  56.620  71.380  1.00  0.00           C
ATOM   2661 HD11 LEU A 754      70.030  55.630  70.900  1.00  0.00           H
ATOM   2662 HD12 LEU A 754      70.000  57.420  70.610  1.00  0.00           H
ATOM   2663 HD13 LEU A 754      68.990  56.710  71.880  1.00  0.00           H
ATOM   2664  CD2 LEU A 754      71.250  58.190  73.040  1.00  0.00           C
ATOM   2665 HD21 LEU A 754      70.420  58.070  73.780  1.00  0.00           H
ATOM   2666 HD22 LEU A 754      70.970  59.120  72.510  1.00  0.00           H
ATOM   2667 HD23 LEU A 754      72.120  58.410  73.700  1.00  0.00           H
ATOM   2668  C   LEU A 754      72.500  54.230  71.690  1.00  0.00           C
ATOM   2669  O   LEU A 754      72.000  54.000  70.580  1.00  0.00           O
ATOM   2670  N   PHE A 755      73.860  54.340  71.860  1.00  0.00           N
ATOM   2671  HN  PHE A 755      74.170  54.490  72.800  1.00  0.00           H
ATOM   2672  CA  PHE A 755      74.930  54.280  70.950  1.00  0.00           C
ATOM   2673  HA  PHE A 755      74.650  54.960  70.140  1.00  0.00           H
ATOM   2674  CB  PHE A 755      76.340  54.600  71.650  1.00  0.00           C
ATOM   2675  HB1 PHE A 755      76.550  53.760  72.350  1.00  0.00           H
ATOM   2676  HB2 PHE A 755      76.190  55.570  72.170  1.00  0.00           H
ATOM   2677  CG  PHE A 755      77.510  54.770  70.640  1.00  0.00           C
ATOM   2678  CD1 PHE A 755      78.760  54.140  71.040  1.00  0.00           C
ATOM   2679  HD1 PHE A 755      79.030  53.840  72.040  1.00  0.00           H
ATOM   2680  CE1 PHE A 755      79.860  54.200  70.170  1.00  0.00           C
ATOM   2681  HE1 PHE A 755      80.850  53.940  70.510  1.00  0.00           H
ATOM   2682  CZ  PHE A 755      79.760  54.660  68.810  1.00  0.00           C
ATOM   2683  HZ  PHE A 755      80.590  54.580  68.120  1.00  0.00           H
ATOM   2684  CD2 PHE A 755      77.420  55.190  69.220  1.00  0.00           C
ATOM   2685  HD2 PHE A 755      76.510  55.660  68.880  1.00  0.00           H
ATOM   2686  CE2 PHE A 755      78.510  55.140  68.410  1.00  0.00           C
ATOM   2687  HE2 PHE A 755      78.440  55.530  67.400  1.00  0.00           H
ATOM   2688  C   PHE A 755      74.920  52.970  70.200  1.00  0.00           C
ATOM   2689  O   PHE A 755      74.910  52.940  68.990  1.00  0.00           O
ATOM   2690  N   TRP A 756      74.670  51.780  70.900  1.00  0.00           N
ATOM   2691  HN  TRP A 756      74.720  51.810  71.900  1.00  0.00           H
ATOM   2692  CA  TRP A 756      74.410  50.410  70.320  1.00  0.00           C
ATOM   2693  HA  TRP A 756      75.140  50.180  69.560  1.00  0.00           H
ATOM   2694  CB  TRP A 756      74.680  49.270  71.370  1.00  0.00           C
ATOM   2695  HB1 TRP A 756      73.980  49.410  72.220  1.00  0.00           H
ATOM   2696  HB2 TRP A 756      75.700  49.490  71.750  1.00  0.00           H
ATOM   2697  CG  TRP A 756      74.590  47.840  70.950  1.00  0.00           C
ATOM   2698  CD1 TRP A 756      73.640  47.000  71.400  1.00  0.00           C
ATOM   2699  HD1 TRP A 756      73.080  47.200  72.310  1.00  0.00           H
ATOM   2700  NE1 TRP A 756      73.620  45.910  70.560  1.00  0.00           N
ATOM   2701  HE1 TRP A 756      72.880  45.260  70.550  1.00  0.00           H
ATOM   2702  CE2 TRP A 756      74.490  46.100  69.550  1.00  0.00           C
ATOM   2703  CD2 TRP A 756      75.190  47.300  69.770  1.00  0.00           C
ATOM   2704  CE3 TRP A 756      76.170  47.750  68.910  1.00  0.00           C
ATOM   2705  HE3 TRP A 756      76.670  48.690  69.130  1.00  0.00           H
ATOM   2706  CZ3 TRP A 756      76.370  46.950  67.760  1.00  0.00           C
ATOM   2707  HZ3 TRP A 756      77.080  47.190  66.980  1.00  0.00           H
ATOM   2708  CZ2 TRP A 756      74.650  45.350  68.420  1.00  0.00           C
ATOM   2709  HZ2 TRP A 756      74.030  44.490  68.230  1.00  0.00           H
ATOM   2710  CH2 TRP A 756      75.550  45.850  67.460  1.00  0.00           C
ATOM   2711  HH2 TRP A 756      75.790  45.270  66.590  1.00  0.00           H
ATOM   2712  C   TRP A 756      73.180  50.330  69.470  1.00  0.00           C
ATOM   2713  O   TRP A 756      73.220  49.710  68.440  1.00  0.00           O
ATOM   2714  N   CYS A 757      72.030  50.910  69.860  1.00  0.00           N
ATOM   2715  HN  CYS A 757      72.110  51.460  70.690  1.00  0.00           H
ATOM   2716  CA  CYS A 757      70.830  51.090  69.060  1.00  0.00           C
ATOM   2717  HA  CYS A 757      70.650  50.090  68.690  1.00  0.00           H
ATOM   2718  CB  CYS A 757      69.670  51.660  69.910  1.00  0.00           C
ATOM   2719  HB1 CYS A 757      68.760  51.720  69.270  1.00  0.00           H
ATOM   2720  HB2 CYS A 757      69.940  52.700  70.200  1.00  0.00           H
ATOM   2721  SG  CYS A 757      69.240  50.680  71.380  1.00  0.00           S
ATOM   2722  HG1 CYS A 757      70.300  50.860  72.150  1.00  0.00           H
ATOM   2723  C   CYS A 757      71.010  51.930  67.820  1.00  0.00           C
ATOM   2724  O   CYS A 757      70.460  51.480  66.840  1.00  0.00           O
ATOM   2725  N   VAL A 758      71.870  53.030  67.860  1.00  0.00           N
ATOM   2726  HN  VAL A 758      72.330  53.300  68.710  1.00  0.00           H
ATOM   2727  CA  VAL A 758      72.340  53.840  66.750  1.00  0.00           C
ATOM   2728  HA  VAL A 758      71.420  54.150  66.290  1.00  0.00           H
ATOM   2729  CB  VAL A 758      72.980  55.190  67.080  1.00  0.00           C
ATOM   2730  HB  VAL A 758      73.890  55.170  67.720  1.00  0.00           H
ATOM   2731  CG1 VAL A 758      73.450  55.990  65.820  1.00  0.00           C
ATOM   2732 HG11 VAL A 758      74.390  55.500  65.460  1.00  0.00           H
ATOM   2733 HG12 VAL A 758      73.570  57.050  66.120  1.00  0.00           H
ATOM   2734 HG13 VAL A 758      72.640  55.970  65.060  1.00  0.00           H
ATOM   2735  CG2 VAL A 758      71.950  56.130  67.750  1.00  0.00           C
ATOM   2736 HG21 VAL A 758      72.310  57.160  67.510  1.00  0.00           H
ATOM   2737 HG22 VAL A 758      71.790  56.040  68.840  1.00  0.00           H
ATOM   2738 HG23 VAL A 758      70.920  55.890  67.380  1.00  0.00           H
ATOM   2739  C   VAL A 758      73.090  53.050  65.730  1.00  0.00           C
ATOM   2740  O   VAL A 758      72.810  53.140  64.540  1.00  0.00           O
ATOM   2741  N   ILE A 759      74.010  52.160  66.230  1.00  0.00           N
ATOM   2742  HN  ILE A 759      74.380  52.190  67.160  1.00  0.00           H
ATOM   2743  CA  ILE A 759      74.530  51.100  65.360  1.00  0.00           C
ATOM   2744  HA  ILE A 759      74.970  51.710  64.580  1.00  0.00           H
ATOM   2745  CB  ILE A 759      75.790  50.530  66.020  1.00  0.00           C
ATOM   2746  HB  ILE A 759      75.550  50.010  66.960  1.00  0.00           H
ATOM   2747  CG2 ILE A 759      76.370  49.430  65.030  1.00  0.00           C
ATOM   2748 HG21 ILE A 759      77.300  49.070  65.510  1.00  0.00           H
ATOM   2749 HG22 ILE A 759      76.660  49.870  64.050  1.00  0.00           H
ATOM   2750 HG23 ILE A 759      75.650  48.640  64.780  1.00  0.00           H
ATOM   2751  CG1 ILE A 759      76.890  51.580  66.400  1.00  0.00           C
ATOM   2752 HG11 ILE A 759      76.380  52.470  66.840  1.00  0.00           H
ATOM   2753 HG12 ILE A 759      77.270  51.970  65.420  1.00  0.00           H
ATOM   2754  CD  ILE A 759      78.060  51.130  67.240  1.00  0.00           C
ATOM   2755  HD1 ILE A 759      77.760  50.620  68.180  1.00  0.00           H
ATOM   2756  HD2 ILE A 759      78.900  51.810  67.520  1.00  0.00           H
ATOM   2757  HD3 ILE A 759      78.530  50.300  66.660  1.00  0.00           H
ATOM   2758  C   ILE A 759      73.670  50.100  64.680  1.00  0.00           C
ATOM   2759  O   ILE A 759      73.640  49.950  63.460  1.00  0.00           O
ATOM   2760  N   LEU A 760      72.760  49.530  65.470  1.00  0.00           N
ATOM   2761  HN  LEU A 760      72.890  49.680  66.450  1.00  0.00           H
ATOM   2762  CA  LEU A 760      71.830  48.620  64.880  1.00  0.00           C
ATOM   2763  HA  LEU A 760      72.400  47.830  64.420  1.00  0.00           H
ATOM   2764  CB  LEU A 760      70.930  48.010  66.040  1.00  0.00           C
ATOM   2765  HB1 LEU A 760      70.030  47.520  65.590  1.00  0.00           H
ATOM   2766  HB2 LEU A 760      70.630  48.830  66.720  1.00  0.00           H
ATOM   2767  CG  LEU A 760      71.540  46.910  66.860  1.00  0.00           C
ATOM   2768  HG  LEU A 760      72.580  47.280  67.050  1.00  0.00           H
ATOM   2769  CD1 LEU A 760      70.790  46.790  68.260  1.00  0.00           C
ATOM   2770 HD11 LEU A 760      71.210  45.910  68.790  1.00  0.00           H
ATOM   2771 HD12 LEU A 760      69.730  46.550  68.060  1.00  0.00           H
ATOM   2772 HD13 LEU A 760      70.960  47.680  68.890  1.00  0.00           H
ATOM   2773  CD2 LEU A 760      71.520  45.570  66.130  1.00  0.00           C
ATOM   2774 HD21 LEU A 760      72.020  45.610  65.140  1.00  0.00           H
ATOM   2775 HD22 LEU A 760      70.450  45.300  65.980  1.00  0.00           H
ATOM   2776 HD23 LEU A 760      72.070  44.800  66.720  1.00  0.00           H
ATOM   2777  C   LEU A 760      70.850  49.250  63.840  1.00  0.00           C
ATOM   2778  O   LEU A 760      70.660  48.660  62.750  1.00  0.00           O
ATOM   2779  N   PHE A 761      70.340  50.540  64.090  1.00  0.00           N
ATOM   2780  HN  PHE A 761      70.470  50.950  64.990  1.00  0.00           H
ATOM   2781  CA  PHE A 761      69.470  51.240  63.260  1.00  0.00           C
ATOM   2782  HA  PHE A 761      68.660  50.610  62.920  1.00  0.00           H
ATOM   2783  CB  PHE A 761      69.070  52.480  64.020  1.00  0.00           C
ATOM   2784  HB1 PHE A 761      70.030  52.850  64.450  1.00  0.00           H
ATOM   2785  HB2 PHE A 761      68.450  52.270  64.910  1.00  0.00           H
ATOM   2786  CG  PHE A 761      68.320  53.530  63.260  1.00  0.00           C
ATOM   2787  CD1 PHE A 761      66.980  53.310  63.170  1.00  0.00           C
ATOM   2788  HD1 PHE A 761      66.570  52.440  63.650  1.00  0.00           H
ATOM   2789  CE1 PHE A 761      66.110  54.120  62.370  1.00  0.00           C
ATOM   2790  HE1 PHE A 761      65.080  53.770  62.330  1.00  0.00           H
ATOM   2791  CZ  PHE A 761      66.680  55.120  61.590  1.00  0.00           C
ATOM   2792  HZ  PHE A 761      66.200  55.730  60.850  1.00  0.00           H
ATOM   2793  CD2 PHE A 761      68.890  54.540  62.480  1.00  0.00           C
ATOM   2794  HD2 PHE A 761      69.970  54.630  62.420  1.00  0.00           H
ATOM   2795  CE2 PHE A 761      68.050  55.380  61.710  1.00  0.00           C
ATOM   2796  HE2 PHE A 761      68.520  56.090  61.020  1.00  0.00           H
ATOM   2797  C   PHE A 761      70.100  51.610  61.920  1.00  0.00           C
ATOM   2798  O   PHE A 761      69.470  51.150  60.960  1.00  0.00           O
ATOM   2799  N   PHE A 762      71.310  52.280  61.810  1.00  0.00           N
ATOM   2800  HN  PHE A 762      71.770  52.610  62.630  1.00  0.00           H
ATOM   2801  CA  PHE A 762      71.880  52.520  60.510  1.00  0.00           C
ATOM   2802  HA  PHE A 762      71.110  52.890  59.860  1.00  0.00           H
ATOM   2803  CB  PHE A 762      72.940  53.610  60.670  1.00  0.00           C
ATOM   2804  HB1 PHE A 762      73.620  53.610  59.790  1.00  0.00           H
ATOM   2805  HB2 PHE A 762      73.530  53.430  61.590  1.00  0.00           H
ATOM   2806  CG  PHE A 762      72.370  55.000  60.740  1.00  0.00           C
ATOM   2807  CD1 PHE A 762      71.840  55.640  59.610  1.00  0.00           C
ATOM   2808  HD1 PHE A 762      71.840  55.120  58.670  1.00  0.00           H
ATOM   2809  CE1 PHE A 762      71.550  56.990  59.610  1.00  0.00           C
ATOM   2810  HE1 PHE A 762      71.360  57.440  58.660  1.00  0.00           H
ATOM   2811  CZ  PHE A 762      71.550  57.770  60.760  1.00  0.00           C
ATOM   2812  HZ  PHE A 762      71.340  58.830  60.660  1.00  0.00           H
ATOM   2813  CD2 PHE A 762      72.350  55.790  61.990  1.00  0.00           C
ATOM   2814  HD2 PHE A 762      72.720  55.410  62.920  1.00  0.00           H
ATOM   2815  CE2 PHE A 762      71.970  57.150  61.990  1.00  0.00           C
ATOM   2816  HE2 PHE A 762      72.090  57.660  62.930  1.00  0.00           H
ATOM   2817  C   PHE A 762      72.390  51.300  59.820  1.00  0.00           C
ATOM   2818  O   PHE A 762      72.300  51.110  58.610  1.00  0.00           O
ATOM   2819  N   THR A 763      72.970  50.340  60.630  1.00  0.00           N
ATOM   2820  HN  THR A 763      72.970  50.370  61.630  1.00  0.00           H
ATOM   2821  CA  THR A 763      73.630  49.130  60.120  1.00  0.00           C
ATOM   2822  HA  THR A 763      74.300  49.530  59.370  1.00  0.00           H
ATOM   2823  CB  THR A 763      74.470  48.230  61.120  1.00  0.00           C
ATOM   2824  HB  THR A 763      73.790  47.800  61.900  1.00  0.00           H
ATOM   2825  OG1 THR A 763      75.530  48.870  61.740  1.00  0.00           O
ATOM   2826  HG1 THR A 763      75.230  49.540  62.360  1.00  0.00           H
ATOM   2827  CG2 THR A 763      75.160  47.030  60.560  1.00  0.00           C
ATOM   2828 HG21 THR A 763      74.430  46.390  60.020  1.00  0.00           H
ATOM   2829 HG22 THR A 763      75.680  46.450  61.340  1.00  0.00           H
ATOM   2830 HG23 THR A 763      75.850  47.350  59.740  1.00  0.00           H
ATOM   2831  C   THR A 763      72.540  48.330  59.340  1.00  0.00           C
ATOM   2832  O   THR A 763      72.700  47.890  58.170  1.00  0.00           O
ATOM   2833  N   THR A 764      71.350  48.300  59.890  1.00  0.00           N
ATOM   2834  HN  THR A 764      71.180  48.750  60.770  1.00  0.00           H
ATOM   2835  CA  THR A 764      70.260  47.500  59.250  1.00  0.00           C
ATOM   2836  HA  THR A 764      70.480  46.470  59.050  1.00  0.00           H
ATOM   2837  CB  THR A 764      69.010  47.510  60.170  1.00  0.00           C
ATOM   2838  HB  THR A 764      68.720  48.570  60.270  1.00  0.00           H
ATOM   2839  OG1 THR A 764      69.360  46.870  61.390  1.00  0.00           O
ATOM   2840  HG1 THR A 764      69.990  47.400  61.890  1.00  0.00           H
ATOM   2841  CG2 THR A 764      67.880  46.690  59.560  1.00  0.00           C
ATOM   2842 HG21 THR A 764      68.210  45.660  59.330  1.00  0.00           H
ATOM   2843 HG22 THR A 764      67.430  47.240  58.720  1.00  0.00           H
ATOM   2844 HG23 THR A 764      67.040  46.610  60.290  1.00  0.00           H
ATOM   2845  C   THR A 764      69.850  48.010  57.830  1.00  0.00           C
ATOM   2846  O   THR A 764      69.530  47.290  56.860  1.00  0.00           O
ATOM   2847  N   PHE A 765      69.760  49.320  57.730  1.00  0.00           N
ATOM   2848  HN  PHE A 765      70.070  49.980  58.410  1.00  0.00           H
ATOM   2849  CA  PHE A 765      69.400  50.110  56.560  1.00  0.00           C
ATOM   2850  HA  PHE A 765      68.510  49.620  56.180  1.00  0.00           H
ATOM   2851  CB  PHE A 765      69.120  51.560  56.930  1.00  0.00           C
ATOM   2852  HB1 PHE A 765      69.960  51.940  57.540  1.00  0.00           H
ATOM   2853  HB2 PHE A 765      68.220  51.630  57.580  1.00  0.00           H
ATOM   2854  CG  PHE A 765      68.790  52.520  55.750  1.00  0.00           C
ATOM   2855  CD1 PHE A 765      69.650  53.560  55.440  1.00  0.00           C
ATOM   2856  HD1 PHE A 765      70.440  53.730  56.150  1.00  0.00           H
ATOM   2857  CE1 PHE A 765      69.310  54.410  54.410  1.00  0.00           C
ATOM   2858  HE1 PHE A 765      70.000  55.180  54.080  1.00  0.00           H
ATOM   2859  CZ  PHE A 765      68.250  54.160  53.580  1.00  0.00           C
ATOM   2860  HZ  PHE A 765      68.120  54.820  52.730  1.00  0.00           H
ATOM   2861  CD2 PHE A 765      67.630  52.290  54.960  1.00  0.00           C
ATOM   2862  HD2 PHE A 765      66.940  51.540  55.310  1.00  0.00           H
ATOM   2863  CE2 PHE A 765      67.330  53.130  53.840  1.00  0.00           C
ATOM   2864  HE2 PHE A 765      66.450  53.030  53.210  1.00  0.00           H
ATOM   2865  C   PHE A 765      70.510  50.070  55.450  1.00  0.00           C
ATOM   2866  O   PHE A 765      70.280  49.510  54.410  1.00  0.00           O
ATOM   2867  N   PHE A 766      71.770  50.470  55.700  1.00  0.00           N
ATOM   2868  HN  PHE A 766      71.970  50.760  56.630  1.00  0.00           H
ATOM   2869  CA  PHE A 766      72.840  50.260  54.710  1.00  0.00           C
ATOM   2870  HA  PHE A 766      72.510  50.670  53.760  1.00  0.00           H
ATOM   2871  CB  PHE A 766      74.090  51.030  55.210  1.00  0.00           C
ATOM   2872  HB1 PHE A 766      74.890  50.880  54.460  1.00  0.00           H
ATOM   2873  HB2 PHE A 766      74.500  50.610  56.160  1.00  0.00           H
ATOM   2874  CG  PHE A 766      73.870  52.500  55.480  1.00  0.00           C
ATOM   2875  CD1 PHE A 766      74.270  53.130  56.690  1.00  0.00           C
ATOM   2876  HD1 PHE A 766      74.770  52.570  57.460  1.00  0.00           H
ATOM   2877  CE1 PHE A 766      73.970  54.470  56.890  1.00  0.00           C
ATOM   2878  HE1 PHE A 766      74.280  54.830  57.870  1.00  0.00           H
ATOM   2879  CZ  PHE A 766      73.420  55.300  55.940  1.00  0.00           C
ATOM   2880  HZ  PHE A 766      73.220  56.350  56.130  1.00  0.00           H
ATOM   2881  CD2 PHE A 766      73.220  53.300  54.530  1.00  0.00           C
ATOM   2882  HD2 PHE A 766      72.780  52.850  53.660  1.00  0.00           H
ATOM   2883  CE2 PHE A 766      72.990  54.630  54.750  1.00  0.00           C
ATOM   2884  HE2 PHE A 766      72.500  55.180  53.960  1.00  0.00           H
ATOM   2885  C   PHE A 766      73.170  48.800  54.260  1.00  0.00           C
ATOM   2886  O   PHE A 766      73.490  48.460  53.130  1.00  0.00           O
ATOM   2887  N   LEU A 767      73.010  47.890  55.240  1.00  0.00           N
ATOM   2888  HN  LEU A 767      72.850  48.210  56.180  1.00  0.00           H
ATOM   2889  CA  LEU A 767      73.250  46.460  55.010  1.00  0.00           C
ATOM   2890  HA  LEU A 767      74.170  46.330  54.450  1.00  0.00           H
ATOM   2891  CB  LEU A 767      73.450  45.760  56.400  1.00  0.00           C
ATOM   2892  HB1 LEU A 767      72.520  45.920  56.980  1.00  0.00           H
ATOM   2893  HB2 LEU A 767      74.350  46.220  56.850  1.00  0.00           H
ATOM   2894  CG  LEU A 767      73.640  44.250  56.400  1.00  0.00           C
ATOM   2895  HG  LEU A 767      72.730  43.720  56.040  1.00  0.00           H
ATOM   2896  CD1 LEU A 767      74.720  43.700  55.420  1.00  0.00           C
ATOM   2897 HD11 LEU A 767      74.500  43.860  54.350  1.00  0.00           H
ATOM   2898 HD12 LEU A 767      74.720  42.590  55.480  1.00  0.00           H
ATOM   2899 HD13 LEU A 767      75.790  43.950  55.630  1.00  0.00           H
ATOM   2900  CD2 LEU A 767      73.930  43.680  57.790  1.00  0.00           C
ATOM   2901 HD21 LEU A 767      74.840  44.040  58.330  1.00  0.00           H
ATOM   2902 HD22 LEU A 767      74.140  42.590  57.760  1.00  0.00           H
ATOM   2903 HD23 LEU A 767      73.090  43.900  58.470  1.00  0.00           H
ATOM   2904  C   LEU A 767      72.170  45.840  54.170  1.00  0.00           C
ATOM   2905  O   LEU A 767      72.500  45.180  53.170  1.00  0.00           O
ATOM   2906  N   SER A 768      70.840  46.060  54.490  1.00  0.00           N
ATOM   2907  HN  SER A 768      70.590  46.550  55.320  1.00  0.00           H
ATOM   2908  CA  SER A 768      69.760  45.630  53.640  1.00  0.00           C
ATOM   2909  HA  SER A 768      69.860  44.560  53.650  1.00  0.00           H
ATOM   2910  CB  SER A 768      68.240  45.870  54.170  1.00  0.00           C
ATOM   2911  HB1 SER A 768      67.500  45.620  53.380  1.00  0.00           H
ATOM   2912  HB2 SER A 768      68.260  46.970  54.330  1.00  0.00           H
ATOM   2913  OG  SER A 768      68.060  45.160  55.460  1.00  0.00           O
ATOM   2914  HG1 SER A 768      68.700  45.450  56.110  1.00  0.00           H
ATOM   2915  C   SER A 768      69.890  46.140  52.180  1.00  0.00           C
ATOM   2916  O   SER A 768      69.850  45.350  51.250  1.00  0.00           O
ATOM   2917  N   SER A 769      70.220  47.460  52.010  1.00  0.00           N
ATOM   2918  HN  SER A 769      70.240  47.960  52.880  1.00  0.00           H
ATOM   2919  CA  SER A 769      70.520  48.020  50.740  1.00  0.00           C
ATOM   2920  HA  SER A 769      69.610  47.980  50.170  1.00  0.00           H
ATOM   2921  CB  SER A 769      70.930  49.550  50.870  1.00  0.00           C
ATOM   2922  HB1 SER A 769      71.170  49.880  49.840  1.00  0.00           H
ATOM   2923  HB2 SER A 769      71.870  49.630  51.460  1.00  0.00           H
ATOM   2924  OG  SER A 769      69.870  50.300  51.450  1.00  0.00           O
ATOM   2925  HG1 SER A 769      70.120  50.330  52.370  1.00  0.00           H
ATOM   2926  C   SER A 769      71.690  47.330  50.000  1.00  0.00           C
ATOM   2927  O   SER A 769      71.750  47.250  48.770  1.00  0.00           O
ATOM   2928  N   PHE A 770      72.840  46.870  50.640  1.00  0.00           N
ATOM   2929  HN  PHE A 770      73.070  46.970  51.600  1.00  0.00           H
ATOM   2930  CA  PHE A 770      74.060  46.240  49.930  1.00  0.00           C
ATOM   2931  HA  PHE A 770      74.240  46.990  49.170  1.00  0.00           H
ATOM   2932  CB  PHE A 770      75.170  46.170  51.060  1.00  0.00           C
ATOM   2933  HB1 PHE A 770      74.810  45.410  51.780  1.00  0.00           H
ATOM   2934  HB2 PHE A 770      75.240  47.140  51.600  1.00  0.00           H
ATOM   2935  CG  PHE A 770      76.580  45.790  50.450  1.00  0.00           C
ATOM   2936  CD1 PHE A 770      77.070  46.140  49.190  1.00  0.00           C
ATOM   2937  HD1 PHE A 770      76.530  46.840  48.570  1.00  0.00           H
ATOM   2938  CE1 PHE A 770      78.380  45.770  48.820  1.00  0.00           C
ATOM   2939  HE1 PHE A 770      78.840  46.220  47.960  1.00  0.00           H
ATOM   2940  CZ  PHE A 770      79.100  44.930  49.720  1.00  0.00           C
ATOM   2941  HZ  PHE A 770      80.060  44.560  49.370  1.00  0.00           H
ATOM   2942  CD2 PHE A 770      77.290  44.910  51.340  1.00  0.00           C
ATOM   2943  HD2 PHE A 770      77.010  44.560  52.320  1.00  0.00           H
ATOM   2944  CE2 PHE A 770      78.550  44.410  50.940  1.00  0.00           C
ATOM   2945  HE2 PHE A 770      79.100  43.730  51.590  1.00  0.00           H
ATOM   2946  C   PHE A 770      73.740  44.900  49.270  1.00  0.00           C
ATOM   2947  O   PHE A 770      74.170  44.560  48.180  1.00  0.00           O
ATOM   2948  N   LEU A 771      72.880  44.070  49.940  1.00  0.00           N
ATOM   2949  HN  LEU A 771      72.610  44.360  50.860  1.00  0.00           H
ATOM   2950  CA  LEU A 771      72.350  42.840  49.440  1.00  0.00           C
ATOM   2951  HA  LEU A 771      73.180  42.210  49.160  1.00  0.00           H
ATOM   2952  CB  LEU A 771      71.620  42.020  50.500  1.00  0.00           C
ATOM   2953  HB1 LEU A 771      71.230  41.030  50.160  1.00  0.00           H
ATOM   2954  HB2 LEU A 771      70.770  42.490  51.060  1.00  0.00           H
ATOM   2955  CG  LEU A 771      72.580  41.820  51.710  1.00  0.00           C
ATOM   2956  HG  LEU A 771      72.810  42.760  52.240  1.00  0.00           H
ATOM   2957  CD1 LEU A 771      71.960  41.070  52.890  1.00  0.00           C
ATOM   2958 HD11 LEU A 771      72.590  41.120  53.800  1.00  0.00           H
ATOM   2959 HD12 LEU A 771      71.880  39.990  52.660  1.00  0.00           H
ATOM   2960 HD13 LEU A 771      70.940  41.410  53.170  1.00  0.00           H
ATOM   2961  CD2 LEU A 771      73.950  41.180  51.430  1.00  0.00           C
ATOM   2962 HD21 LEU A 771      73.830  40.150  51.030  1.00  0.00           H
ATOM   2963 HD22 LEU A 771      74.600  40.970  52.310  1.00  0.00           H
ATOM   2964 HD23 LEU A 771      74.550  41.840  50.760  1.00  0.00           H
ATOM   2965  C   LEU A 771      71.420  42.990  48.230  1.00  0.00           C
ATOM   2966  O   LEU A 771      71.480  42.230  47.260  1.00  0.00           O
ATOM   2967  N   LYS A 772      70.590  44.010  48.340  1.00  0.00           N
ATOM   2968  HN  LYS A 772      70.460  44.500  49.200  1.00  0.00           H
ATOM   2969  CA  LYS A 772      69.890  44.610  47.170  1.00  0.00           C
ATOM   2970  HA  LYS A 772      69.300  43.890  46.620  1.00  0.00           H
ATOM   2971  CB  LYS A 772      68.870  45.700  47.560  1.00  0.00           C
ATOM   2972  HB1 LYS A 772      68.300  45.960  46.650  1.00  0.00           H
ATOM   2973  HB2 LYS A 772      69.480  46.540  47.970  1.00  0.00           H
ATOM   2974  CG  LYS A 772      67.660  45.240  48.490  1.00  0.00           C
ATOM   2975  HG1 LYS A 772      66.980  46.090  48.670  1.00  0.00           H
ATOM   2976  HG2 LYS A 772      68.130  45.050  49.480  1.00  0.00           H
ATOM   2977  CD  LYS A 772      66.870  43.970  48.080  1.00  0.00           C
ATOM   2978  HD1 LYS A 772      66.040  43.670  48.750  1.00  0.00           H
ATOM   2979  HD2 LYS A 772      67.560  43.130  48.260  1.00  0.00           H
ATOM   2980  CE  LYS A 772      66.340  44.050  46.630  1.00  0.00           C
ATOM   2981  HE1 LYS A 772      67.220  43.990  45.940  1.00  0.00           H
ATOM   2982  HE2 LYS A 772      65.850  45.010  46.360  1.00  0.00           H
ATOM   2983  NZ  LYS A 772      65.410  43.010  46.190  1.00  0.00           N
ATOM   2984  HZ1 LYS A 772      64.670  42.990  46.920  1.00  0.00           H
ATOM   2985  HZ2 LYS A 772      65.840  42.070  46.070  1.00  0.00           H
ATOM   2986  HZ3 LYS A 772      65.010  43.200  45.250  1.00  0.00           H
ATOM   2987  C   LYS A 772      70.810  45.180  46.070  1.00  0.00           C
ATOM   2988  O   LYS A 772      70.510  45.070  44.900  1.00  0.00           O
ATOM   2989  N   GLN A 773      71.940  45.840  46.310  1.00  0.00           N
ATOM   2990  HN  GLN A 773      72.160  45.860  47.280  1.00  0.00           H
ATOM   2991  CA  GLN A 773      72.890  46.410  45.390  1.00  0.00           C
ATOM   2992  HA  GLN A 773      72.360  47.110  44.760  1.00  0.00           H
ATOM   2993  CB  GLN A 773      74.000  47.110  46.200  1.00  0.00           C
ATOM   2994  HB1 GLN A 773      74.560  46.410  46.860  1.00  0.00           H
ATOM   2995  HB2 GLN A 773      73.530  47.850  46.880  1.00  0.00           H
ATOM   2996  CG  GLN A 773      75.220  47.830  45.430  1.00  0.00           C
ATOM   2997  HG1 GLN A 773      75.710  47.010  44.850  1.00  0.00           H
ATOM   2998  HG2 GLN A 773      75.860  48.330  46.180  1.00  0.00           H
ATOM   2999  CD  GLN A 773      74.750  48.970  44.420  1.00  0.00           C
ATOM   3000  OE1 GLN A 773      74.130  48.660  43.380  1.00  0.00           O
ATOM   3001  NE2 GLN A 773      74.980  50.220  44.800  1.00  0.00           N
ATOM   3002 HE21 GLN A 773      74.830  50.960  44.150  1.00  0.00           H
ATOM   3003 HE22 GLN A 773      75.650  50.360  45.530  1.00  0.00           H
ATOM   3004  C   GLN A 773      73.590  45.460  44.430  1.00  0.00           C
ATOM   3005  O   GLN A 773      73.920  45.850  43.310  1.00  0.00           O
ATOM   3006  N   PHE A 774      73.810  44.200  44.870  1.00  0.00           N
ATOM   3007  HN  PHE A 774      73.710  43.940  45.830  1.00  0.00           H
ATOM   3008  CA  PHE A 774      74.570  43.120  44.130  1.00  0.00           C
ATOM   3009  HA  PHE A 774      75.550  43.520  43.950  1.00  0.00           H
ATOM   3010  CB  PHE A 774      74.700  41.910  45.100  1.00  0.00           C
ATOM   3011  HB1 PHE A 774      74.910  40.940  44.590  1.00  0.00           H
ATOM   3012  HB2 PHE A 774      73.760  41.750  45.680  1.00  0.00           H
ATOM   3013  CG  PHE A 774      75.900  42.030  45.970  1.00  0.00           C
ATOM   3014  CD1 PHE A 774      77.200  42.030  45.420  1.00  0.00           C
ATOM   3015  HD1 PHE A 774      77.340  42.030  44.350  1.00  0.00           H
ATOM   3016  CE1 PHE A 774      78.400  42.130  46.190  1.00  0.00           C
ATOM   3017  HE1 PHE A 774      79.370  42.250  45.730  1.00  0.00           H
ATOM   3018  CZ  PHE A 774      78.160  42.420  47.560  1.00  0.00           C
ATOM   3019  HZ  PHE A 774      78.960  42.500  48.280  1.00  0.00           H
ATOM   3020  CD2 PHE A 774      75.820  42.190  47.370  1.00  0.00           C
ATOM   3021  HD2 PHE A 774      74.850  42.160  47.850  1.00  0.00           H
ATOM   3022  CE2 PHE A 774      76.950  42.480  48.180  1.00  0.00           C
ATOM   3023  HE2 PHE A 774      76.960  42.610  49.250  1.00  0.00           H
ATOM   3024  C   PHE A 774      74.040  42.750  42.790  1.00  0.00           C
ATOM   3025  O   PHE A 774      74.730  42.240  41.890  1.00  0.00           O
ATOM   3026  N   LYS A 775      72.760  43.130  42.570  1.00  0.00           N
ATOM   3027  HN  LYS A 775      72.420  43.770  43.270  1.00  0.00           H
ATOM   3028  CA  LYS A 775      71.970  42.660  41.400  1.00  0.00           C
ATOM   3029  HA  LYS A 775      72.110  41.590  41.340  1.00  0.00           H
ATOM   3030  CB  LYS A 775      70.470  42.880  41.570  1.00  0.00           C
ATOM   3031  HB1 LYS A 775      70.310  42.430  42.580  1.00  0.00           H
ATOM   3032  HB2 LYS A 775      69.940  42.350  40.760  1.00  0.00           H
ATOM   3033  CG  LYS A 775      69.980  44.290  41.440  1.00  0.00           C
ATOM   3034  HG1 LYS A 775      70.220  44.560  40.390  1.00  0.00           H
ATOM   3035  HG2 LYS A 775      70.500  44.970  42.140  1.00  0.00           H
ATOM   3036  CD  LYS A 775      68.410  44.450  41.640  1.00  0.00           C
ATOM   3037  HD1 LYS A 775      68.160  44.580  42.710  1.00  0.00           H
ATOM   3038  HD2 LYS A 775      67.970  43.590  41.120  1.00  0.00           H
ATOM   3039  CE  LYS A 775      67.980  45.720  40.830  1.00  0.00           C
ATOM   3040  HE1 LYS A 775      68.370  45.520  39.810  1.00  0.00           H
ATOM   3041  HE2 LYS A 775      68.590  46.610  41.100  1.00  0.00           H
ATOM   3042  NZ  LYS A 775      66.580  46.040  40.820  1.00  0.00           N
ATOM   3043  HZ1 LYS A 775      66.200  46.080  41.780  1.00  0.00           H
ATOM   3044  HZ2 LYS A 775      65.960  45.390  40.300  1.00  0.00           H
ATOM   3045  HZ3 LYS A 775      66.340  46.920  40.350  1.00  0.00           H
ATOM   3046  C   LYS A 775      72.410  43.220  39.990  1.00  0.00           C
ATOM   3047  O   LYS A 775      72.330  42.530  38.970  1.00  0.00           O
ATOM   3048  N   THR A 776      73.100  44.340  39.960  1.00  0.00           N
ATOM   3049  HN  THR A 776      73.190  44.910  40.760  1.00  0.00           H
ATOM   3050  CA  THR A 776      73.810  44.750  38.690  1.00  0.00           C
ATOM   3051  HA  THR A 776      73.850  43.970  37.950  1.00  0.00           H
ATOM   3052  CB  THR A 776      73.420  46.140  38.200  1.00  0.00           C
ATOM   3053  HB  THR A 776      74.130  46.480  37.420  1.00  0.00           H
ATOM   3054  OG1 THR A 776      73.450  47.080  39.270  1.00  0.00           O
ATOM   3055  HG1 THR A 776      73.440  47.940  38.820  1.00  0.00           H
ATOM   3056  CG2 THR A 776      72.020  46.090  37.590  1.00  0.00           C
ATOM   3057 HG21 THR A 776      71.840  45.250  36.860  1.00  0.00           H
ATOM   3058 HG22 THR A 776      71.970  47.040  37.030  1.00  0.00           H
ATOM   3059 HG23 THR A 776      71.160  46.130  38.310  1.00  0.00           H
ATOM   3060  C   THR A 776      75.360  44.880  39.000  1.00  0.00           C
ATOM   3061  O   THR A 776      76.060  45.690  38.390  1.00  0.00           O
ATOM   3062  N   LYS A 777      75.930  44.030  39.930  1.00  0.00           N
ATOM   3063  HN  LYS A 777      75.340  43.360  40.350  1.00  0.00           H
ATOM   3064  CA  LYS A 777      77.340  43.890  40.150  1.00  0.00           C
ATOM   3065  HA  LYS A 777      77.840  44.590  39.500  1.00  0.00           H
ATOM   3066  CB  LYS A 777      77.660  43.940  41.670  1.00  0.00           C
ATOM   3067  HB1 LYS A 777      78.730  43.640  41.760  1.00  0.00           H
ATOM   3068  HB2 LYS A 777      76.940  43.290  42.210  1.00  0.00           H
ATOM   3069  CG  LYS A 777      77.360  45.300  42.280  1.00  0.00           C
ATOM   3070  HG1 LYS A 777      77.840  45.420  43.280  1.00  0.00           H
ATOM   3071  HG2 LYS A 777      76.280  45.510  42.480  1.00  0.00           H
ATOM   3072  CD  LYS A 777      77.900  46.530  41.470  1.00  0.00           C
ATOM   3073  HD1 LYS A 777      77.590  46.480  40.410  1.00  0.00           H
ATOM   3074  HD2 LYS A 777      79.000  46.470  41.530  1.00  0.00           H
ATOM   3075  CE  LYS A 777      77.430  47.840  42.080  1.00  0.00           C
ATOM   3076  HE1 LYS A 777      77.780  47.830  43.130  1.00  0.00           H
ATOM   3077  HE2 LYS A 777      76.340  48.050  42.050  1.00  0.00           H
ATOM   3078  NZ  LYS A 777      78.030  48.940  41.350  1.00  0.00           N
ATOM   3079  HZ1 LYS A 777      79.050  48.890  41.130  1.00  0.00           H
ATOM   3080  HZ2 LYS A 777      77.810  49.840  41.810  1.00  0.00           H
ATOM   3081  HZ3 LYS A 777      77.440  48.980  40.480  1.00  0.00           H
ATOM   3082  C   LYS A 777      77.720  42.520  39.550  1.00  0.00           C
ATOM   3083  O   LYS A 777      77.080  41.500  39.830  1.00  0.00           O
ATOM   3084  N   ARG A 778      78.660  42.540  38.600  1.00  0.00           N
ATOM   3085  HN  ARG A 778      79.050  43.430  38.360  1.00  0.00           H
ATOM   3086  CA  ARG A 778      79.020  41.420  37.770  1.00  0.00           C
ATOM   3087  HA  ARG A 778      78.170  40.770  37.900  1.00  0.00           H
ATOM   3088  CB  ARG A 778      79.150  41.770  36.330  1.00  0.00           C
ATOM   3089  HB1 ARG A 778      79.530  40.920  35.720  1.00  0.00           H
ATOM   3090  HB2 ARG A 778      79.930  42.550  36.170  1.00  0.00           H
ATOM   3091  CG  ARG A 778      77.870  42.260  35.580  1.00  0.00           C
ATOM   3092  HG1 ARG A 778      77.000  41.720  36.010  1.00  0.00           H
ATOM   3093  HG2 ARG A 778      77.920  41.770  34.580  1.00  0.00           H
ATOM   3094  CD  ARG A 778      77.510  43.770  35.410  1.00  0.00           C
ATOM   3095  HD1 ARG A 778      78.150  44.260  34.650  1.00  0.00           H
ATOM   3096  HD2 ARG A 778      77.640  44.290  36.390  1.00  0.00           H
ATOM   3097  NE  ARG A 778      76.120  43.930  35.070  1.00  0.00           N
ATOM   3098  HE  ARG A 778      75.570  43.120  34.880  1.00  0.00           H
ATOM   3099  CZ  ARG A 778      75.520  45.110  34.950  1.00  0.00           C
ATOM   3100  NH1 ARG A 778      76.100  46.310  35.060  1.00  0.00           N
ATOM   3101 HH11 ARG A 778      77.090  46.440  35.030  1.00  0.00           H
ATOM   3102 HH12 ARG A 778      75.490  47.100  34.960  1.00  0.00           H
ATOM   3103  NH2 ARG A 778      74.230  45.150  34.690  1.00  0.00           N
ATOM   3104 HH21 ARG A 778      73.700  44.320  34.580  1.00  0.00           H
ATOM   3105 HH22 ARG A 778      73.800  46.040  34.850  1.00  0.00           H
ATOM   3106  C   ARG A 778      80.270  40.660  38.220  1.00  0.00           C
ATOM   3107  O   ARG A 778      81.400  41.210  38.240  1.00  0.00           O
ATOM   3108  N   TYR A 779      80.160  39.360  38.570  1.00  0.00           N
ATOM   3109  HN  TYR A 779      79.280  38.910  38.490  1.00  0.00           H
ATOM   3110  CA  TYR A 779      81.260  38.640  39.270  1.00  0.00           C
ATOM   3111  HA  TYR A 779      82.100  38.750  38.600  1.00  0.00           H
ATOM   3112  CB  TYR A 779      81.580  39.210  40.780  1.00  0.00           C
ATOM   3113  HB1 TYR A 779      80.820  38.930  41.540  1.00  0.00           H
ATOM   3114  HB2 TYR A 779      81.580  40.310  40.610  1.00  0.00           H
ATOM   3115  CG  TYR A 779      82.990  38.870  41.300  1.00  0.00           C
ATOM   3116  CD1 TYR A 779      84.090  39.080  40.480  1.00  0.00           C
ATOM   3117  HD1 TYR A 779      84.010  39.450  39.470  1.00  0.00           H
ATOM   3118  CE1 TYR A 779      85.440  38.810  40.920  1.00  0.00           C
ATOM   3119  HE1 TYR A 779      86.280  39.000  40.280  1.00  0.00           H
ATOM   3120  CZ  TYR A 779      85.550  38.380  42.320  1.00  0.00           C
ATOM   3121  OH  TYR A 779      86.740  38.120  42.880  1.00  0.00           O
ATOM   3122  HH  TYR A 779      87.420  37.930  42.230  1.00  0.00           H
ATOM   3123  CD2 TYR A 779      83.210  38.350  42.530  1.00  0.00           C
ATOM   3124  HD2 TYR A 779      82.340  38.160  43.150  1.00  0.00           H
ATOM   3125  CE2 TYR A 779      84.440  38.060  43.080  1.00  0.00           C
ATOM   3126  HE2 TYR A 779      84.640  37.770  44.100  1.00  0.00           H
ATOM   3127  C   TYR A 779      80.850  37.170  39.400  1.00  0.00           C
ATOM   3128  O   TYR A 779      81.060  36.410  38.490  1.00  0.00           O
ATOM   3129  N   PHE A 780      80.200  36.850  40.540  1.00  0.00           N
ATOM   3130  HN  PHE A 780      79.890  37.570  41.150  1.00  0.00           H
ATOM   3131  CA  PHE A 780      79.700  35.520  40.730  1.00  0.00           C
ATOM   3132  HA  PHE A 780      80.540  34.860  40.550  1.00  0.00           H
ATOM   3133  CB  PHE A 780      79.090  35.440  42.160  1.00  0.00           C
ATOM   3134  HB1 PHE A 780      78.480  34.540  42.380  1.00  0.00           H
ATOM   3135  HB2 PHE A 780      78.500  36.370  42.270  1.00  0.00           H
ATOM   3136  CG  PHE A 780      80.080  35.480  43.240  1.00  0.00           C
ATOM   3137  CD1 PHE A 780      79.820  36.130  44.450  1.00  0.00           C
ATOM   3138  HD1 PHE A 780      78.960  36.790  44.550  1.00  0.00           H
ATOM   3139  CE1 PHE A 780      80.740  36.220  45.480  1.00  0.00           C
ATOM   3140  HE1 PHE A 780      80.660  36.810  46.390  1.00  0.00           H
ATOM   3141  CZ  PHE A 780      81.860  35.350  45.410  1.00  0.00           C
ATOM   3142  HZ  PHE A 780      82.590  35.330  46.210  1.00  0.00           H
ATOM   3143  CD2 PHE A 780      81.280  34.750  43.120  1.00  0.00           C
ATOM   3144  HD2 PHE A 780      81.540  34.160  42.250  1.00  0.00           H
ATOM   3145  CE2 PHE A 780      82.150  34.740  44.220  1.00  0.00           C
ATOM   3146  HE2 PHE A 780      83.100  34.210  44.140  1.00  0.00           H
ATOM   3147  C   PHE A 780      78.570  35.030  39.760  1.00  0.00           C
ATOM   3148  O   PHE A 780      77.850  35.810  39.120  1.00  0.00           O
ATOM   3149  N   PRO A 781      78.330  33.670  39.730  1.00  0.00           N
ATOM   3150  CD  PRO A 781      79.370  32.680  40.030  1.00  0.00           C
ATOM   3151  HD1 PRO A 781      79.500  32.680  41.130  1.00  0.00           H
ATOM   3152  HD2 PRO A 781      80.310  32.900  39.490  1.00  0.00           H
ATOM   3153  CA  PRO A 781      77.040  32.960  39.380  1.00  0.00           C
ATOM   3154  HA  PRO A 781      76.980  32.950  38.300  1.00  0.00           H
ATOM   3155  CB  PRO A 781      77.250  31.550  39.810  1.00  0.00           C
ATOM   3156  HB1 PRO A 781      76.630  30.850  39.220  1.00  0.00           H
ATOM   3157  HB2 PRO A 781      77.230  31.500  40.920  1.00  0.00           H
ATOM   3158  CG  PRO A 781      78.730  31.380  39.500  1.00  0.00           C
ATOM   3159  HG1 PRO A 781      79.020  30.510  40.120  1.00  0.00           H
ATOM   3160  HG2 PRO A 781      78.960  31.270  38.410  1.00  0.00           H
ATOM   3161  C   PRO A 781      75.730  33.600  39.720  1.00  0.00           C
ATOM   3162  O   PRO A 781      75.570  33.990  40.860  1.00  0.00           O
ATOM   3163  N   THR A 782      74.850  33.650  38.750  1.00  0.00           N
ATOM   3164  HN  THR A 782      75.010  33.380  37.800  1.00  0.00           H
ATOM   3165  CA  THR A 782      73.570  34.430  38.900  1.00  0.00           C
ATOM   3166  HA  THR A 782      73.910  35.430  39.130  1.00  0.00           H
ATOM   3167  CB  THR A 782      72.950  34.640  37.460  1.00  0.00           C
ATOM   3168  HB  THR A 782      71.850  34.560  37.350  1.00  0.00           H
ATOM   3169  OG1 THR A 782      73.500  33.670  36.520  1.00  0.00           O
ATOM   3170  HG1 THR A 782      72.920  32.910  36.530  1.00  0.00           H
ATOM   3171  CG2 THR A 782      73.330  36.000  36.880  1.00  0.00           C
ATOM   3172 HG21 THR A 782      72.810  36.870  37.340  1.00  0.00           H
ATOM   3173 HG22 THR A 782      72.940  36.020  35.840  1.00  0.00           H
ATOM   3174 HG23 THR A 782      74.420  36.140  36.740  1.00  0.00           H
ATOM   3175  C   THR A 782      72.630  34.060  40.060  1.00  0.00           C
ATOM   3176  O   THR A 782      72.140  34.920  40.750  1.00  0.00           O
ATOM   3177  N   LYS A 783      72.330  32.790  40.260  1.00  0.00           N
ATOM   3178  HN  LYS A 783      72.660  32.110  39.620  1.00  0.00           H
ATOM   3179  CA  LYS A 783      71.500  32.250  41.310  1.00  0.00           C
ATOM   3180  HA  LYS A 783      70.620  32.820  41.120  1.00  0.00           H
ATOM   3181  CB  LYS A 783      71.120  30.800  41.110  1.00  0.00           C
ATOM   3182  HB1 LYS A 783      70.540  30.410  41.980  1.00  0.00           H
ATOM   3183  HB2 LYS A 783      72.000  30.150  40.940  1.00  0.00           H
ATOM   3184  CG  LYS A 783      70.260  30.520  39.870  1.00  0.00           C
ATOM   3185  HG1 LYS A 783      70.760  31.130  39.080  1.00  0.00           H
ATOM   3186  HG2 LYS A 783      69.280  31.000  40.090  1.00  0.00           H
ATOM   3187  CD  LYS A 783      70.060  29.080  39.310  1.00  0.00           C
ATOM   3188  HD1 LYS A 783      69.380  28.480  39.960  1.00  0.00           H
ATOM   3189  HD2 LYS A 783      71.020  28.540  39.470  1.00  0.00           H
ATOM   3190  CE  LYS A 783      69.590  28.810  37.870  1.00  0.00           C
ATOM   3191  HE1 LYS A 783      69.450  27.730  37.700  1.00  0.00           H
ATOM   3192  HE2 LYS A 783      70.260  29.260  37.110  1.00  0.00           H
ATOM   3193  NZ  LYS A 783      68.230  29.390  37.690  1.00  0.00           N
ATOM   3194  HZ1 LYS A 783      67.990  29.330  36.670  1.00  0.00           H
ATOM   3195  HZ2 LYS A 783      68.240  30.400  37.920  1.00  0.00           H
ATOM   3196  HZ3 LYS A 783      67.490  28.850  38.190  1.00  0.00           H
ATOM   3197  C   LYS A 783      71.820  32.450  42.790  1.00  0.00           C
ATOM   3198  O   LYS A 783      70.930  32.700  43.640  1.00  0.00           O
ATOM   3199  N   VAL A 784      73.070  32.300  43.160  1.00  0.00           N
ATOM   3200  HN  VAL A 784      73.680  31.840  42.520  1.00  0.00           H
ATOM   3201  CA  VAL A 784      73.740  32.610  44.420  1.00  0.00           C
ATOM   3202  HA  VAL A 784      73.160  32.130  45.190  1.00  0.00           H
ATOM   3203  CB  VAL A 784      75.220  32.170  44.500  1.00  0.00           C
ATOM   3204  HB  VAL A 784      75.780  32.460  43.580  1.00  0.00           H
ATOM   3205  CG1 VAL A 784      76.010  32.820  45.680  1.00  0.00           C
ATOM   3206 HG11 VAL A 784      75.940  33.920  45.600  1.00  0.00           H
ATOM   3207 HG12 VAL A 784      77.090  32.510  45.660  1.00  0.00           H
ATOM   3208 HG13 VAL A 784      75.500  32.510  46.610  1.00  0.00           H
ATOM   3209  CG2 VAL A 784      75.150  30.660  44.670  1.00  0.00           C
ATOM   3210 HG21 VAL A 784      74.430  30.220  43.950  1.00  0.00           H
ATOM   3211 HG22 VAL A 784      74.710  30.450  45.670  1.00  0.00           H
ATOM   3212 HG23 VAL A 784      76.100  30.110  44.490  1.00  0.00           H
ATOM   3213  C   VAL A 784      73.620  34.090  44.700  1.00  0.00           C
ATOM   3214  O   VAL A 784      73.070  34.460  45.710  1.00  0.00           O
ATOM   3215  N   ARG A 785      73.880  35.010  43.730  1.00  0.00           N
ATOM   3216  HN  ARG A 785      74.140  34.690  42.820  1.00  0.00           H
ATOM   3217  CA  ARG A 785      73.660  36.450  43.900  1.00  0.00           C
ATOM   3218  HA  ARG A 785      74.060  36.750  44.860  1.00  0.00           H
ATOM   3219  CB  ARG A 785      74.420  37.350  42.880  1.00  0.00           C
ATOM   3220  HB1 ARG A 785      73.720  38.100  42.490  1.00  0.00           H
ATOM   3221  HB2 ARG A 785      74.710  36.600  42.110  1.00  0.00           H
ATOM   3222  CG  ARG A 785      75.690  38.030  43.570  1.00  0.00           C
ATOM   3223  HG1 ARG A 785      76.230  37.180  44.040  1.00  0.00           H
ATOM   3224  HG2 ARG A 785      75.290  38.720  44.360  1.00  0.00           H
ATOM   3225  CD  ARG A 785      76.540  38.900  42.720  1.00  0.00           C
ATOM   3226  HD1 ARG A 785      76.070  39.880  42.480  1.00  0.00           H
ATOM   3227  HD2 ARG A 785      76.850  38.410  41.770  1.00  0.00           H
ATOM   3228  NE  ARG A 785      77.780  39.210  43.570  1.00  0.00           N
ATOM   3229  HE  ARG A 785      77.820  38.740  44.450  1.00  0.00           H
ATOM   3230  CZ  ARG A 785      78.840  39.990  43.270  1.00  0.00           C
ATOM   3231  NH1 ARG A 785      78.810  40.690  42.160  1.00  0.00           N
ATOM   3232 HH11 ARG A 785      79.700  41.100  41.940  1.00  0.00           H
ATOM   3233 HH12 ARG A 785      78.000  40.680  41.570  1.00  0.00           H
ATOM   3234  NH2 ARG A 785      79.840  40.210  44.070  1.00  0.00           N
ATOM   3235 HH21 ARG A 785      79.750  39.960  45.030  1.00  0.00           H
ATOM   3236 HH22 ARG A 785      80.440  40.930  43.690  1.00  0.00           H
ATOM   3237  C   ARG A 785      72.160  36.820  43.960  1.00  0.00           C
ATOM   3238  O   ARG A 785      71.780  37.540  44.880  1.00  0.00           O
ATOM   3239  N   SER A 786      71.260  36.230  43.100  1.00  0.00           N
ATOM   3240  HN  SER A 786      71.550  35.780  42.260  1.00  0.00           H
ATOM   3241  CA  SER A 786      69.830  36.400  43.230  1.00  0.00           C
ATOM   3242  HA  SER A 786      69.510  37.430  43.220  1.00  0.00           H
ATOM   3243  CB  SER A 786      69.030  35.760  42.030  1.00  0.00           C
ATOM   3244  HB1 SER A 786      69.130  34.660  41.940  1.00  0.00           H
ATOM   3245  HB2 SER A 786      69.500  36.200  41.120  1.00  0.00           H
ATOM   3246  OG  SER A 786      67.590  35.920  42.090  1.00  0.00           O
ATOM   3247  HG1 SER A 786      67.370  36.820  42.350  1.00  0.00           H
ATOM   3248  C   SER A 786      69.230  35.920  44.550  1.00  0.00           C
ATOM   3249  O   SER A 786      68.500  36.670  45.120  1.00  0.00           O
ATOM   3250  N   THR A 787      69.620  34.710  45.030  1.00  0.00           N
ATOM   3251  HN  THR A 787      70.160  34.060  44.500  1.00  0.00           H
ATOM   3252  CA  THR A 787      69.190  34.180  46.270  1.00  0.00           C
ATOM   3253  HA  THR A 787      68.110  34.180  46.190  1.00  0.00           H
ATOM   3254  CB  THR A 787      69.620  32.770  46.510  1.00  0.00           C
ATOM   3255  HB  THR A 787      70.730  32.700  46.480  1.00  0.00           H
ATOM   3256  OG1 THR A 787      69.090  31.920  45.480  1.00  0.00           O
ATOM   3257  HG1 THR A 787      69.550  32.340  44.740  1.00  0.00           H
ATOM   3258  CG2 THR A 787      69.100  32.210  47.760  1.00  0.00           C
ATOM   3259 HG21 THR A 787      69.350  31.140  47.870  1.00  0.00           H
ATOM   3260 HG22 THR A 787      68.020  32.370  48.040  1.00  0.00           H
ATOM   3261 HG23 THR A 787      69.630  32.510  48.690  1.00  0.00           H
ATOM   3262  C   THR A 787      69.510  35.120  47.490  1.00  0.00           C
ATOM   3263  O   THR A 787      68.700  35.470  48.290  1.00  0.00           O
ATOM   3264  N   ILE A 788      70.840  35.580  47.540  1.00  0.00           N
ATOM   3265  HN  ILE A 788      71.580  35.210  46.990  1.00  0.00           H
ATOM   3266  CA  ILE A 788      71.290  36.610  48.500  1.00  0.00           C
ATOM   3267  HA  ILE A 788      71.040  36.180  49.460  1.00  0.00           H
ATOM   3268  CB  ILE A 788      72.780  36.770  48.520  1.00  0.00           C
ATOM   3269  HB  ILE A 788      72.920  37.040  47.450  1.00  0.00           H
ATOM   3270  CG2 ILE A 788      73.190  37.920  49.480  1.00  0.00           C
ATOM   3271 HG21 ILE A 788      74.290  37.940  49.300  1.00  0.00           H
ATOM   3272 HG22 ILE A 788      72.770  37.690  50.480  1.00  0.00           H
ATOM   3273 HG23 ILE A 788      72.750  38.880  49.120  1.00  0.00           H
ATOM   3274  CG1 ILE A 788      73.530  35.490  48.910  1.00  0.00           C
ATOM   3275 HG11 ILE A 788      73.130  34.590  48.410  1.00  0.00           H
ATOM   3276 HG12 ILE A 788      73.610  35.420  50.010  1.00  0.00           H
ATOM   3277  CD  ILE A 788      75.020  35.500  48.550  1.00  0.00           C
ATOM   3278  HD1 ILE A 788      75.480  36.470  48.810  1.00  0.00           H
ATOM   3279  HD2 ILE A 788      75.080  35.350  47.450  1.00  0.00           H
ATOM   3280  HD3 ILE A 788      75.540  34.630  48.980  1.00  0.00           H
ATOM   3281  C   ILE A 788      70.570  37.970  48.380  1.00  0.00           C
ATOM   3282  O   ILE A 788      70.230  38.620  49.390  1.00  0.00           O
ATOM   3283  N   SER A 789      70.240  38.420  47.160  1.00  0.00           N
ATOM   3284  HN  SER A 789      70.680  37.930  46.420  1.00  0.00           H
ATOM   3285  CA  SER A 789      69.420  39.610  46.930  1.00  0.00           C
ATOM   3286  HA  SER A 789      69.770  40.470  47.510  1.00  0.00           H
ATOM   3287  CB  SER A 789      69.300  40.110  45.490  1.00  0.00           C
ATOM   3288  HB1 SER A 789      68.740  41.050  45.370  1.00  0.00           H
ATOM   3289  HB2 SER A 789      68.910  39.230  44.920  1.00  0.00           H
ATOM   3290  OG  SER A 789      70.570  40.580  45.090  1.00  0.00           O
ATOM   3291  HG1 SER A 789      70.890  41.230  45.720  1.00  0.00           H
ATOM   3292  C   SER A 789      68.000  39.520  47.430  1.00  0.00           C
ATOM   3293  O   SER A 789      67.490  40.480  47.980  1.00  0.00           O
ATOM   3294  N   ASP A 790      67.330  38.330  47.300  1.00  0.00           N
ATOM   3295  HN  ASP A 790      67.820  37.590  46.830  1.00  0.00           H
ATOM   3296  CA  ASP A 790      65.950  38.200  47.530  1.00  0.00           C
ATOM   3297  HA  ASP A 790      65.440  39.080  47.220  1.00  0.00           H
ATOM   3298  CB  ASP A 790      65.360  36.870  47.000  1.00  0.00           C
ATOM   3299  HB1 ASP A 790      64.320  36.730  47.350  1.00  0.00           H
ATOM   3300  HB2 ASP A 790      66.000  36.000  47.280  1.00  0.00           H
ATOM   3301  CG  ASP A 790      64.990  37.010  45.530  1.00  0.00           C
ATOM   3302  OD1 ASP A 790      65.130  38.130  44.920  1.00  0.00           O
ATOM   3303  OD2 ASP A 790      64.630  35.960  45.000  1.00  0.00           O
ATOM   3304  C   ASP A 790      65.620  38.300  49.000  1.00  0.00           C
ATOM   3305  O   ASP A 790      64.700  39.020  49.380  1.00  0.00           O
ATOM   3306  N   PHE A 791      66.420  37.700  49.880  1.00  0.00           N
ATOM   3307  HN  PHE A 791      66.960  37.060  49.340  1.00  0.00           H
ATOM   3308  CA  PHE A 791      66.350  37.490  51.330  1.00  0.00           C
ATOM   3309  HA  PHE A 791      65.310  37.670  51.500  1.00  0.00           H
ATOM   3310  CB  PHE A 791      66.830  36.040  51.770  1.00  0.00           C
ATOM   3311  HB1 PHE A 791      66.770  36.020  52.870  1.00  0.00           H
ATOM   3312  HB2 PHE A 791      67.890  35.810  51.530  1.00  0.00           H
ATOM   3313  CG  PHE A 791      65.920  35.010  51.330  1.00  0.00           C
ATOM   3314  CD1 PHE A 791      64.850  34.650  52.120  1.00  0.00           C
ATOM   3315  HD1 PHE A 791      64.780  35.160  53.070  1.00  0.00           H
ATOM   3316  CE1 PHE A 791      64.050  33.490  51.810  1.00  0.00           C
ATOM   3317  HE1 PHE A 791      63.370  33.160  52.570  1.00  0.00           H
ATOM   3318  CZ  PHE A 791      64.220  32.770  50.630  1.00  0.00           C
ATOM   3319  HZ  PHE A 791      63.670  31.850  50.470  1.00  0.00           H
ATOM   3320  CD2 PHE A 791      66.170  34.250  50.140  1.00  0.00           C
ATOM   3321  HD2 PHE A 791      66.960  34.500  49.450  1.00  0.00           H
ATOM   3322  CE2 PHE A 791      65.340  33.080  49.810  1.00  0.00           C
ATOM   3323  HE2 PHE A 791      65.450  32.600  48.850  1.00  0.00           H
ATOM   3324  C   PHE A 791      67.230  38.540  52.150  1.00  0.00           C
ATOM   3325  O   PHE A 791      67.520  38.290  53.280  1.00  0.00           O
ATOM   3326  N   ALA A 792      67.620  39.680  51.500  1.00  0.00           N
ATOM   3327  HN  ALA A 792      67.360  39.780  50.550  1.00  0.00           H
ATOM   3328  CA  ALA A 792      68.270  40.810  52.190  1.00  0.00           C
ATOM   3329  HA  ALA A 792      69.310  40.600  52.390  1.00  0.00           H
ATOM   3330  CB  ALA A 792      68.160  42.040  51.340  1.00  0.00           C
ATOM   3331  HB1 ALA A 792      68.750  41.890  50.410  1.00  0.00           H
ATOM   3332  HB2 ALA A 792      68.690  42.790  51.970  1.00  0.00           H
ATOM   3333  HB3 ALA A 792      67.160  42.450  51.080  1.00  0.00           H
ATOM   3334  C   ALA A 792      67.800  41.090  53.650  1.00  0.00           C
ATOM   3335  O   ALA A 792      68.620  41.080  54.590  1.00  0.00           O
ATOM   3336  N   VAL A 793      66.460  41.390  53.840  1.00  0.00           N
ATOM   3337  HN  VAL A 793      65.850  41.400  53.050  1.00  0.00           H
ATOM   3338  CA  VAL A 793      65.870  41.670  55.160  1.00  0.00           C
ATOM   3339  HA  VAL A 793      66.520  42.420  55.600  1.00  0.00           H
ATOM   3340  CB  VAL A 793      64.440  42.190  55.150  1.00  0.00           C
ATOM   3341  HB  VAL A 793      63.750  41.480  54.660  1.00  0.00           H
ATOM   3342  CG1 VAL A 793      63.880  42.180  56.580  1.00  0.00           C
ATOM   3343 HG11 VAL A 793      64.570  42.810  57.200  1.00  0.00           H
ATOM   3344 HG12 VAL A 793      63.850  41.170  57.040  1.00  0.00           H
ATOM   3345 HG13 VAL A 793      62.900  42.680  56.770  1.00  0.00           H
ATOM   3346  CG2 VAL A 793      64.440  43.580  54.330  1.00  0.00           C
ATOM   3347 HG21 VAL A 793      64.210  43.490  53.240  1.00  0.00           H
ATOM   3348 HG22 VAL A 793      65.460  44.030  54.450  1.00  0.00           H
ATOM   3349 HG23 VAL A 793      63.720  44.190  54.910  1.00  0.00           H
ATOM   3350  C   VAL A 793      65.940  40.440  56.020  1.00  0.00           C
ATOM   3351  O   VAL A 793      66.340  40.620  57.210  1.00  0.00           O
ATOM   3352  N   PHE A 794      65.640  39.220  55.600  1.00  0.00           N
ATOM   3353  HN  PHE A 794      65.290  39.090  54.680  1.00  0.00           H
ATOM   3354  CA  PHE A 794      65.610  38.160  56.610  1.00  0.00           C
ATOM   3355  HA  PHE A 794      65.160  38.540  57.510  1.00  0.00           H
ATOM   3356  CB  PHE A 794      64.990  36.850  56.050  1.00  0.00           C
ATOM   3357  HB1 PHE A 794      65.540  36.370  55.220  1.00  0.00           H
ATOM   3358  HB2 PHE A 794      63.970  37.010  55.640  1.00  0.00           H
ATOM   3359  CG  PHE A 794      64.940  35.890  57.290  1.00  0.00           C
ATOM   3360  CD1 PHE A 794      64.180  36.240  58.430  1.00  0.00           C
ATOM   3361  HD1 PHE A 794      63.670  37.190  58.370  1.00  0.00           H
ATOM   3362  CE1 PHE A 794      64.160  35.390  59.540  1.00  0.00           C
ATOM   3363  HE1 PHE A 794      63.700  35.800  60.440  1.00  0.00           H
ATOM   3364  CZ  PHE A 794      64.800  34.140  59.430  1.00  0.00           C
ATOM   3365  HZ  PHE A 794      64.860  33.500  60.300  1.00  0.00           H
ATOM   3366  CD2 PHE A 794      65.410  34.540  57.200  1.00  0.00           C
ATOM   3367  HD2 PHE A 794      65.950  34.350  56.280  1.00  0.00           H
ATOM   3368  CE2 PHE A 794      65.430  33.670  58.280  1.00  0.00           C
ATOM   3369  HE2 PHE A 794      65.930  32.710  58.280  1.00  0.00           H
ATOM   3370  C   PHE A 794      67.060  37.810  57.020  1.00  0.00           C
ATOM   3371  O   PHE A 794      67.390  37.730  58.160  1.00  0.00           O
ATOM   3372  N   LEU A 795      68.010  37.710  56.060  1.00  0.00           N
ATOM   3373  HN  LEU A 795      67.670  37.770  55.130  1.00  0.00           H
ATOM   3374  CA  LEU A 795      69.430  37.500  56.370  1.00  0.00           C
ATOM   3375  HA  LEU A 795      69.630  36.600  56.910  1.00  0.00           H
ATOM   3376  CB  LEU A 795      70.310  37.330  55.050  1.00  0.00           C
ATOM   3377  HB1 LEU A 795      71.420  37.360  55.150  1.00  0.00           H
ATOM   3378  HB2 LEU A 795      70.110  38.180  54.370  1.00  0.00           H
ATOM   3379  CG  LEU A 795      69.920  36.060  54.290  1.00  0.00           C
ATOM   3380  HG  LEU A 795      68.830  36.150  54.100  1.00  0.00           H
ATOM   3381  CD1 LEU A 795      70.530  35.950  52.840  1.00  0.00           C
ATOM   3382 HD11 LEU A 795      71.620  35.810  52.980  1.00  0.00           H
ATOM   3383 HD12 LEU A 795      70.400  36.960  52.400  1.00  0.00           H
ATOM   3384 HD13 LEU A 795      70.060  35.160  52.190  1.00  0.00           H
ATOM   3385  CD2 LEU A 795      70.080  34.710  55.060  1.00  0.00           C
ATOM   3386 HD21 LEU A 795      69.410  34.510  55.910  1.00  0.00           H
ATOM   3387 HD22 LEU A 795      71.090  34.610  55.520  1.00  0.00           H
ATOM   3388 HD23 LEU A 795      70.080  33.970  54.230  1.00  0.00           H
ATOM   3389  C   LEU A 795      70.070  38.630  57.210  1.00  0.00           C
ATOM   3390  O   LEU A 795      70.840  38.460  58.130  1.00  0.00           O
ATOM   3391  N   THR A 796      69.610  39.880  56.980  1.00  0.00           N
ATOM   3392  HN  THR A 796      68.920  39.980  56.270  1.00  0.00           H
ATOM   3393  CA  THR A 796      69.780  41.050  57.820  1.00  0.00           C
ATOM   3394  HA  THR A 796      70.850  41.130  57.930  1.00  0.00           H
ATOM   3395  CB  THR A 796      69.400  42.420  57.300  1.00  0.00           C
ATOM   3396  HB  THR A 796      68.320  42.440  57.030  1.00  0.00           H
ATOM   3397  OG1 THR A 796      70.030  42.730  56.060  1.00  0.00           O
ATOM   3398  HG1 THR A 796      69.610  42.090  55.470  1.00  0.00           H
ATOM   3399  CG2 THR A 796      69.690  43.620  58.240  1.00  0.00           C
ATOM   3400 HG21 THR A 796      70.770  43.580  58.510  1.00  0.00           H
ATOM   3401 HG22 THR A 796      69.170  43.560  59.220  1.00  0.00           H
ATOM   3402 HG23 THR A 796      69.350  44.500  57.640  1.00  0.00           H
ATOM   3403  C   THR A 796      69.160  40.920  59.230  1.00  0.00           C
ATOM   3404  O   THR A 796      69.910  41.070  60.210  1.00  0.00           O
ATOM   3405  N   ILE A 797      67.890  40.510  59.440  1.00  0.00           N
ATOM   3406  HN  ILE A 797      67.230  40.450  58.700  1.00  0.00           H
ATOM   3407  CA  ILE A 797      67.320  40.190  60.730  1.00  0.00           C
ATOM   3408  HA  ILE A 797      67.260  41.050  61.380  1.00  0.00           H
ATOM   3409  CB  ILE A 797      65.840  39.730  60.610  1.00  0.00           C
ATOM   3410  HB  ILE A 797      65.860  39.020  59.770  1.00  0.00           H
ATOM   3411  CG2 ILE A 797      65.340  39.040  61.930  1.00  0.00           C
ATOM   3412 HG21 ILE A 797      65.360  39.740  62.790  1.00  0.00           H
ATOM   3413 HG22 ILE A 797      65.880  38.080  62.100  1.00  0.00           H
ATOM   3414 HG23 ILE A 797      64.300  38.700  61.780  1.00  0.00           H
ATOM   3415  CG1 ILE A 797      64.900  40.930  60.120  1.00  0.00           C
ATOM   3416 HG11 ILE A 797      64.150  40.380  59.510  1.00  0.00           H
ATOM   3417 HG12 ILE A 797      65.450  41.610  59.440  1.00  0.00           H
ATOM   3418  CD  ILE A 797      64.170  41.660  61.210  1.00  0.00           C
ATOM   3419  HD1 ILE A 797      64.880  42.230  61.850  1.00  0.00           H
ATOM   3420  HD2 ILE A 797      63.560  41.060  61.920  1.00  0.00           H
ATOM   3421  HD3 ILE A 797      63.500  42.430  60.770  1.00  0.00           H
ATOM   3422  C   ILE A 797      68.200  39.150  61.490  1.00  0.00           C
ATOM   3423  O   ILE A 797      68.420  39.290  62.660  1.00  0.00           O
ATOM   3424  N   VAL A 798      68.670  38.170  60.750  1.00  0.00           N
ATOM   3425  HN  VAL A 798      68.280  37.980  59.850  1.00  0.00           H
ATOM   3426  CA  VAL A 798      69.540  37.110  61.320  1.00  0.00           C
ATOM   3427  HA  VAL A 798      69.150  36.750  62.260  1.00  0.00           H
ATOM   3428  CB  VAL A 798      69.620  35.920  60.440  1.00  0.00           C
ATOM   3429  HB  VAL A 798      69.940  36.150  59.410  1.00  0.00           H
ATOM   3430  CG1 VAL A 798      70.640  34.920  61.030  1.00  0.00           C
ATOM   3431 HG11 VAL A 798      71.630  35.400  60.860  1.00  0.00           H
ATOM   3432 HG12 VAL A 798      70.620  33.940  60.480  1.00  0.00           H
ATOM   3433 HG13 VAL A 798      70.580  34.690  62.110  1.00  0.00           H
ATOM   3434  CG2 VAL A 798      68.260  35.310  60.270  1.00  0.00           C
ATOM   3435 HG21 VAL A 798      67.890  34.760  61.160  1.00  0.00           H
ATOM   3436 HG22 VAL A 798      68.070  34.510  59.520  1.00  0.00           H
ATOM   3437 HG23 VAL A 798      67.520  36.120  60.080  1.00  0.00           H
ATOM   3438  C   VAL A 798      70.870  37.620  61.810  1.00  0.00           C
ATOM   3439  O   VAL A 798      71.330  37.340  62.930  1.00  0.00           O
ATOM   3440  N   ILE A 799      71.670  38.380  60.930  1.00  0.00           N
ATOM   3441  HN  ILE A 799      71.400  38.590  59.990  1.00  0.00           H
ATOM   3442  CA  ILE A 799      72.890  38.950  61.320  1.00  0.00           C
ATOM   3443  HA  ILE A 799      73.480  38.180  61.800  1.00  0.00           H
ATOM   3444  CB  ILE A 799      73.750  39.300  60.060  1.00  0.00           C
ATOM   3445  HB  ILE A 799      73.160  39.940  59.380  1.00  0.00           H
ATOM   3446  CG2 ILE A 799      74.950  40.180  60.480  1.00  0.00           C
ATOM   3447 HG21 ILE A 799      75.410  39.640  61.330  1.00  0.00           H
ATOM   3448 HG22 ILE A 799      74.700  41.140  60.990  1.00  0.00           H
ATOM   3449 HG23 ILE A 799      75.590  40.290  59.580  1.00  0.00           H
ATOM   3450  CG1 ILE A 799      74.150  37.980  59.410  1.00  0.00           C
ATOM   3451 HG11 ILE A 799      73.380  37.190  59.430  1.00  0.00           H
ATOM   3452 HG12 ILE A 799      75.040  37.590  59.950  1.00  0.00           H
ATOM   3453  CD  ILE A 799      74.470  38.200  57.910  1.00  0.00           C
ATOM   3454  HD1 ILE A 799      74.960  37.280  57.510  1.00  0.00           H
ATOM   3455  HD2 ILE A 799      75.110  39.100  57.800  1.00  0.00           H
ATOM   3456  HD3 ILE A 799      73.480  38.280  57.420  1.00  0.00           H
ATOM   3457  C   ILE A 799      72.760  40.050  62.470  1.00  0.00           C
ATOM   3458  O   ILE A 799      73.540  39.980  63.510  1.00  0.00           O
ATOM   3459  N   MET A 800      71.780  40.960  62.430  1.00  0.00           N
ATOM   3460  HN  MET A 800      71.190  40.990  61.630  1.00  0.00           H
ATOM   3461  CA  MET A 800      71.550  41.970  63.450  1.00  0.00           C
ATOM   3462  HA  MET A 800      72.540  42.350  63.630  1.00  0.00           H
ATOM   3463  CB  MET A 800      70.540  43.070  62.910  1.00  0.00           C
ATOM   3464  HB1 MET A 800      70.210  43.760  63.710  1.00  0.00           H
ATOM   3465  HB2 MET A 800      69.600  42.640  62.510  1.00  0.00           H
ATOM   3466  CG  MET A 800      71.060  43.920  61.710  1.00  0.00           C
ATOM   3467  HG1 MET A 800      70.190  44.500  61.300  1.00  0.00           H
ATOM   3468  HG2 MET A 800      71.450  43.180  60.980  1.00  0.00           H
ATOM   3469  SD  MET A 800      72.210  45.260  62.030  1.00  0.00           S
ATOM   3470  CE  MET A 800      73.680  44.310  62.320  1.00  0.00           C
ATOM   3471  HE1 MET A 800      74.520  44.580  61.630  1.00  0.00           H
ATOM   3472  HE2 MET A 800      73.420  43.250  62.120  1.00  0.00           H
ATOM   3473  HE3 MET A 800      74.040  44.320  63.370  1.00  0.00           H
ATOM   3474  C   MET A 800      71.060  41.380  64.780  1.00  0.00           C
ATOM   3475  O   MET A 800      71.580  41.950  65.780  1.00  0.00           O
ATOM   3476  N   VAL A 801      70.200  40.310  64.770  1.00  0.00           N
ATOM   3477  HN  VAL A 801      69.720  40.140  63.920  1.00  0.00           H
ATOM   3478  CA  VAL A 801      69.990  39.510  65.950  1.00  0.00           C
ATOM   3479  HA  VAL A 801      69.560  40.060  66.780  1.00  0.00           H
ATOM   3480  CB  VAL A 801      69.000  38.410  65.780  1.00  0.00           C
ATOM   3481  HB  VAL A 801      69.320  37.820  64.890  1.00  0.00           H
ATOM   3482  CG1 VAL A 801      68.770  37.530  67.000  1.00  0.00           C
ATOM   3483 HG11 VAL A 801      68.320  38.130  67.830  1.00  0.00           H
ATOM   3484 HG12 VAL A 801      69.660  37.000  67.410  1.00  0.00           H
ATOM   3485 HG13 VAL A 801      67.940  36.840  66.750  1.00  0.00           H
ATOM   3486  CG2 VAL A 801      67.640  39.100  65.530  1.00  0.00           C
ATOM   3487 HG21 VAL A 801      66.900  38.610  64.850  1.00  0.00           H
ATOM   3488 HG22 VAL A 801      67.780  40.030  64.920  1.00  0.00           H
ATOM   3489 HG23 VAL A 801      67.250  39.440  66.520  1.00  0.00           H
ATOM   3490  C   VAL A 801      71.210  38.860  66.590  1.00  0.00           C
ATOM   3491  O   VAL A 801      71.330  38.980  67.800  1.00  0.00           O
ATOM   3492  N   THR A 802      72.100  38.180  65.850  1.00  0.00           N
ATOM   3493  HN  THR A 802      71.910  37.960  64.900  1.00  0.00           H
ATOM   3494  CA  THR A 802      73.310  37.560  66.400  1.00  0.00           C
ATOM   3495  HA  THR A 802      72.980  36.880  67.180  1.00  0.00           H
ATOM   3496  CB  THR A 802      73.890  36.750  65.210  1.00  0.00           C
ATOM   3497  HB  THR A 802      74.210  37.390  64.360  1.00  0.00           H
ATOM   3498  OG1 THR A 802      72.900  35.880  64.710  1.00  0.00           O
ATOM   3499  HG1 THR A 802      72.310  36.310  64.080  1.00  0.00           H
ATOM   3500  CG2 THR A 802      75.030  35.790  65.690  1.00  0.00           C
ATOM   3501 HG21 THR A 802      74.610  35.040  66.400  1.00  0.00           H
ATOM   3502 HG22 THR A 802      75.770  36.430  66.180  1.00  0.00           H
ATOM   3503 HG23 THR A 802      75.530  35.350  64.800  1.00  0.00           H
ATOM   3504  C   THR A 802      74.270  38.500  66.920  1.00  0.00           C
ATOM   3505  O   THR A 802      74.820  38.310  68.000  1.00  0.00           O
ATOM   3506  N   ILE A 803      74.550  39.650  66.150  1.00  0.00           N
ATOM   3507  HN  ILE A 803      74.120  39.870  65.280  1.00  0.00           H
ATOM   3508  CA  ILE A 803      75.500  40.570  66.810  1.00  0.00           C
ATOM   3509  HA  ILE A 803      76.340  39.950  67.040  1.00  0.00           H
ATOM   3510  CB  ILE A 803      76.100  41.610  65.900  1.00  0.00           C
ATOM   3511  HB  ILE A 803      75.250  42.200  65.480  1.00  0.00           H
ATOM   3512  CG2 ILE A 803      76.950  42.680  66.610  1.00  0.00           C
ATOM   3513 HG21 ILE A 803      77.820  42.160  67.070  1.00  0.00           H
ATOM   3514 HG22 ILE A 803      76.420  43.240  67.400  1.00  0.00           H
ATOM   3515 HG23 ILE A 803      77.310  43.470  65.910  1.00  0.00           H
ATOM   3516  CG1 ILE A 803      76.850  40.850  64.810  1.00  0.00           C
ATOM   3517 HG11 ILE A 803      76.350  39.880  64.590  1.00  0.00           H
ATOM   3518 HG12 ILE A 803      77.880  40.650  65.170  1.00  0.00           H
ATOM   3519  CD  ILE A 803      76.990  41.680  63.510  1.00  0.00           C
ATOM   3520  HD1 ILE A 803      77.420  40.960  62.790  1.00  0.00           H
ATOM   3521  HD2 ILE A 803      77.620  42.600  63.610  1.00  0.00           H
ATOM   3522  HD3 ILE A 803      75.950  41.920  63.220  1.00  0.00           H
ATOM   3523  C   ILE A 803      75.140  41.130  68.210  1.00  0.00           C
ATOM   3524  O   ILE A 803      75.930  41.210  69.150  1.00  0.00           O
ATOM   3525  N   ASP A 804      73.860  41.530  68.540  1.00  0.00           N
ATOM   3526  HN  ASP A 804      73.140  41.520  67.850  1.00  0.00           H
ATOM   3527  CA  ASP A 804      73.420  41.930  69.850  1.00  0.00           C
ATOM   3528  HA  ASP A 804      74.010  42.780  70.160  1.00  0.00           H
ATOM   3529  CB  ASP A 804      71.840  42.160  69.710  1.00  0.00           C
ATOM   3530  HB1 ASP A 804      71.370  41.180  69.480  1.00  0.00           H
ATOM   3531  HB2 ASP A 804      71.760  42.880  68.860  1.00  0.00           H
ATOM   3532  CG  ASP A 804      71.210  42.870  70.900  1.00  0.00           C
ATOM   3533  OD1 ASP A 804      71.340  44.080  71.130  1.00  0.00           O
ATOM   3534  OD2 ASP A 804      70.450  42.190  71.620  1.00  0.00           O
ATOM   3535  C   ASP A 804      73.580  40.840  70.970  1.00  0.00           C
ATOM   3536  O   ASP A 804      73.980  40.940  72.110  1.00  0.00           O
ATOM   3537  N   TYR A 805      73.320  39.590  70.500  1.00  0.00           N
ATOM   3538  HN  TYR A 805      73.320  39.450  69.510  1.00  0.00           H
ATOM   3539  CA  TYR A 805      73.380  38.410  71.260  1.00  0.00           C
ATOM   3540  HA  TYR A 805      72.750  38.590  72.120  1.00  0.00           H
ATOM   3541  CB  TYR A 805      72.940  37.150  70.310  1.00  0.00           C
ATOM   3542  HB1 TYR A 805      73.650  37.010  69.470  1.00  0.00           H
ATOM   3543  HB2 TYR A 805      71.930  37.360  69.920  1.00  0.00           H
ATOM   3544  CG  TYR A 805      72.920  35.840  71.050  1.00  0.00           C
ATOM   3545  CD1 TYR A 805      71.830  35.630  71.830  1.00  0.00           C
ATOM   3546  HD1 TYR A 805      71.060  36.380  71.940  1.00  0.00           H
ATOM   3547  CE1 TYR A 805      71.660  34.320  72.450  1.00  0.00           C
ATOM   3548  HE1 TYR A 805      70.760  34.180  73.020  1.00  0.00           H
ATOM   3549  CZ  TYR A 805      72.610  33.340  72.150  1.00  0.00           C
ATOM   3550  OH  TYR A 805      72.530  32.020  72.680  1.00  0.00           O
ATOM   3551  HH  TYR A 805      71.620  32.000  72.990  1.00  0.00           H
ATOM   3552  CD2 TYR A 805      73.920  34.880  70.920  1.00  0.00           C
ATOM   3553  HD2 TYR A 805      74.770  35.110  70.300  1.00  0.00           H
ATOM   3554  CE2 TYR A 805      73.730  33.630  71.370  1.00  0.00           C
ATOM   3555  HE2 TYR A 805      74.520  32.910  71.210  1.00  0.00           H
ATOM   3556  C   TYR A 805      74.770  38.150  71.770  1.00  0.00           C
ATOM   3557  O   TYR A 805      74.920  37.850  72.970  1.00  0.00           O
ATOM   3558  N   LEU A 806      75.800  38.290  70.850  1.00  0.00           N
ATOM   3559  HN  LEU A 806      75.490  38.290  69.900  1.00  0.00           H
ATOM   3560  CA  LEU A 806      77.190  38.020  71.170  1.00  0.00           C
ATOM   3561  HA  LEU A 806      77.160  37.040  71.610  1.00  0.00           H
ATOM   3562  CB  LEU A 806      78.180  37.870  69.970  1.00  0.00           C
ATOM   3563  HB1 LEU A 806      79.240  37.690  70.250  1.00  0.00           H
ATOM   3564  HB2 LEU A 806      78.240  38.850  69.450  1.00  0.00           H
ATOM   3565  CG  LEU A 806      77.850  36.730  69.020  1.00  0.00           C
ATOM   3566  HG  LEU A 806      76.770  36.740  68.740  1.00  0.00           H
ATOM   3567  CD1 LEU A 806      78.580  36.870  67.710  1.00  0.00           C
ATOM   3568 HD11 LEU A 806      78.190  36.230  66.900  1.00  0.00           H
ATOM   3569 HD12 LEU A 806      79.660  36.590  67.750  1.00  0.00           H
ATOM   3570 HD13 LEU A 806      78.570  37.920  67.340  1.00  0.00           H
ATOM   3571  CD2 LEU A 806      78.170  35.320  69.600  1.00  0.00           C
ATOM   3572 HD21 LEU A 806      77.770  34.490  68.950  1.00  0.00           H
ATOM   3573 HD22 LEU A 806      77.830  35.210  70.650  1.00  0.00           H
ATOM   3574 HD23 LEU A 806      79.280  35.280  69.590  1.00  0.00           H
ATOM   3575  C   LEU A 806      77.790  38.840  72.180  1.00  0.00           C
ATOM   3576  O   LEU A 806      78.500  38.370  73.050  1.00  0.00           O
ATOM   3577  N   VAL A 807      77.430  40.150  72.040  1.00  0.00           N
ATOM   3578  HN  VAL A 807      76.800  40.390  71.310  1.00  0.00           H
ATOM   3579  CA  VAL A 807      77.950  41.180  72.930  1.00  0.00           C
ATOM   3580  HA  VAL A 807      78.930  40.930  73.300  1.00  0.00           H
ATOM   3581  CB  VAL A 807      78.130  42.410  72.130  1.00  0.00           C
ATOM   3582  HB  VAL A 807      78.550  42.080  71.150  1.00  0.00           H
ATOM   3583  CG1 VAL A 807      76.880  43.240  71.960  1.00  0.00           C
ATOM   3584 HG11 VAL A 807      77.230  44.050  71.290  1.00  0.00           H
ATOM   3585 HG12 VAL A 807      76.600  43.660  72.950  1.00  0.00           H
ATOM   3586 HG13 VAL A 807      76.080  42.610  71.500  1.00  0.00           H
ATOM   3587  CG2 VAL A 807      79.180  43.320  72.720  1.00  0.00           C
ATOM   3588 HG21 VAL A 807      79.190  44.270  72.140  1.00  0.00           H
ATOM   3589 HG22 VAL A 807      80.230  42.950  72.690  1.00  0.00           H
ATOM   3590 HG23 VAL A 807      78.930  43.530  73.770  1.00  0.00           H
ATOM   3591  C   VAL A 807      77.160  41.440  74.190  1.00  0.00           C
ATOM   3592  O   VAL A 807      77.700  41.740  75.270  1.00  0.00           O
ATOM   3593  N   GLY A 808      75.820  41.370  74.130  1.00  0.00           N
ATOM   3594  HN  GLY A 808      75.420  41.170  73.240  1.00  0.00           H
ATOM   3595  CA  GLY A 808      74.850  41.440  75.240  1.00  0.00           C
ATOM   3596  HA1 GLY A 808      75.330  40.960  76.080  1.00  0.00           H
ATOM   3597  HA2 GLY A 808      73.980  41.000  74.770  1.00  0.00           H
ATOM   3598  C   GLY A 808      74.550  42.820  75.760  1.00  0.00           C
ATOM   3599  O   GLY A 808      73.940  42.970  76.770  1.00  0.00           O
ATOM   3600  N   VAL A 809      74.810  43.860  75.010  1.00  0.00           N
ATOM   3601  HN  VAL A 809      75.290  43.790  74.140  1.00  0.00           H
ATOM   3602  CA  VAL A 809      74.470  45.260  75.270  1.00  0.00           C
ATOM   3603  HA  VAL A 809      74.590  45.350  76.340  1.00  0.00           H
ATOM   3604  CB  VAL A 809      75.290  46.220  74.380  1.00  0.00           C
ATOM   3605  HB  VAL A 809      75.270  45.900  73.310  1.00  0.00           H
ATOM   3606  CG1 VAL A 809      74.880  47.700  74.600  1.00  0.00           C
ATOM   3607 HG11 VAL A 809      75.630  48.420  74.220  1.00  0.00           H
ATOM   3608 HG12 VAL A 809      74.700  48.020  75.650  1.00  0.00           H
ATOM   3609 HG13 VAL A 809      73.980  47.940  74.010  1.00  0.00           H
ATOM   3610  CG2 VAL A 809      76.820  45.980  74.750  1.00  0.00           C
ATOM   3611 HG21 VAL A 809      76.980  46.180  75.840  1.00  0.00           H
ATOM   3612 HG22 VAL A 809      77.380  46.780  74.230  1.00  0.00           H
ATOM   3613 HG23 VAL A 809      77.220  45.000  74.420  1.00  0.00           H
ATOM   3614  C   VAL A 809      73.020  45.440  75.050  1.00  0.00           C
ATOM   3615  O   VAL A 809      72.530  45.150  73.990  1.00  0.00           O
ATOM   3616  N   PRO A 810      72.160  45.790  76.110  1.00  0.00           N
ATOM   3617  CD  PRO A 810      72.550  46.040  77.490  1.00  0.00           C
ATOM   3618  HD1 PRO A 810      73.010  47.040  77.690  1.00  0.00           H
ATOM   3619  HD2 PRO A 810      73.180  45.270  77.980  1.00  0.00           H
ATOM   3620  CA  PRO A 810      70.710  45.430  76.010  1.00  0.00           C
ATOM   3621  HA  PRO A 810      70.620  44.560  75.360  1.00  0.00           H
ATOM   3622  CB  PRO A 810      70.380  45.020  77.460  1.00  0.00           C
ATOM   3623  HB1 PRO A 810      70.910  44.040  77.530  1.00  0.00           H
ATOM   3624  HB2 PRO A 810      69.290  44.980  77.680  1.00  0.00           H
ATOM   3625  CG  PRO A 810      71.260  45.990  78.270  1.00  0.00           C
ATOM   3626  HG1 PRO A 810      70.890  47.040  78.320  1.00  0.00           H
ATOM   3627  HG2 PRO A 810      71.570  45.650  79.280  1.00  0.00           H
ATOM   3628  C   PRO A 810      69.840  46.500  75.290  1.00  0.00           C
ATOM   3629  O   PRO A 810      69.020  47.070  75.930  1.00  0.00           O
ATOM   3630  N   SER A 811      69.880  46.550  73.960  1.00  0.00           N
ATOM   3631  HN  SER A 811      70.600  46.000  73.530  1.00  0.00           H
ATOM   3632  CA  SER A 811      68.850  47.190  73.160  1.00  0.00           C
ATOM   3633  HA  SER A 811      68.870  48.220  73.480  1.00  0.00           H
ATOM   3634  CB  SER A 811      69.090  47.050  71.610  1.00  0.00           C
ATOM   3635  HB1 SER A 811      70.040  47.550  71.300  1.00  0.00           H
ATOM   3636  HB2 SER A 811      68.250  47.520  71.060  1.00  0.00           H
ATOM   3637  OG  SER A 811      69.250  45.650  71.320  1.00  0.00           O
ATOM   3638  HG1 SER A 811      70.110  45.250  71.180  1.00  0.00           H
ATOM   3639  C   SER A 811      67.490  46.660  73.490  1.00  0.00           C
ATOM   3640  O   SER A 811      67.350  45.450  73.690  1.00  0.00           O
ATOM   3641  N   PRO A 812      66.510  47.540  73.480  1.00  0.00           N
ATOM   3642  CD  PRO A 812      66.540  48.990  73.850  1.00  0.00           C
ATOM   3643  HD1 PRO A 812      66.580  49.600  72.910  1.00  0.00           H
ATOM   3644  HD2 PRO A 812      67.330  49.170  74.600  1.00  0.00           H
ATOM   3645  CA  PRO A 812      65.170  47.070  73.620  1.00  0.00           C
ATOM   3646  HA  PRO A 812      65.060  46.600  74.590  1.00  0.00           H
ATOM   3647  CB  PRO A 812      64.300  48.320  73.690  1.00  0.00           C
ATOM   3648  HB1 PRO A 812      63.320  48.230  74.190  1.00  0.00           H
ATOM   3649  HB2 PRO A 812      64.080  48.700  72.660  1.00  0.00           H
ATOM   3650  CG  PRO A 812      65.250  49.230  74.440  1.00  0.00           C
ATOM   3651  HG1 PRO A 812      65.040  50.300  74.220  1.00  0.00           H
ATOM   3652  HG2 PRO A 812      65.170  48.920  75.500  1.00  0.00           H
ATOM   3653  C   PRO A 812      64.650  46.030  72.600  1.00  0.00           C
ATOM   3654  O   PRO A 812      64.890  46.190  71.390  1.00  0.00           O
ATOM   3655  N   LYS A 813      63.910  45.030  73.080  1.00  0.00           N
ATOM   3656  HN  LYS A 813      63.590  45.040  74.020  1.00  0.00           H
ATOM   3657  CA  LYS A 813      63.550  43.840  72.360  1.00  0.00           C
ATOM   3658  HA  LYS A 813      64.130  43.730  71.460  1.00  0.00           H
ATOM   3659  CB  LYS A 813      63.770  42.640  73.200  1.00  0.00           C
ATOM   3660  HB1 LYS A 813      63.320  41.710  72.790  1.00  0.00           H
ATOM   3661  HB2 LYS A 813      63.290  42.680  74.200  1.00  0.00           H
ATOM   3662  CG  LYS A 813      65.180  42.400  73.450  1.00  0.00           C
ATOM   3663  HG1 LYS A 813      65.270  41.560  74.180  1.00  0.00           H
ATOM   3664  HG2 LYS A 813      65.660  43.230  74.000  1.00  0.00           H
ATOM   3665  CD  LYS A 813      65.980  41.990  72.210  1.00  0.00           C
ATOM   3666  HD1 LYS A 813      65.810  42.720  71.410  1.00  0.00           H
ATOM   3667  HD2 LYS A 813      65.530  41.030  71.840  1.00  0.00           H
ATOM   3668  CE  LYS A 813      67.480  41.760  72.480  1.00  0.00           C
ATOM   3669  HE1 LYS A 813      67.830  41.190  71.590  1.00  0.00           H
ATOM   3670  HE2 LYS A 813      67.530  41.120  73.390  1.00  0.00           H
ATOM   3671  NZ  LYS A 813      68.230  43.040  72.680  1.00  0.00           N
ATOM   3672  HZ1 LYS A 813      69.160  42.930  72.240  1.00  0.00           H
ATOM   3673  HZ2 LYS A 813      68.270  43.320  73.690  1.00  0.00           H
ATOM   3674  HZ3 LYS A 813      67.840  43.870  72.190  1.00  0.00           H
ATOM   3675  C   LYS A 813      61.980  43.730  72.060  1.00  0.00           C
ATOM   3676  O   LYS A 813      61.120  44.250  72.820  1.00  0.00           O
ATOM   3677  N   LEU A 814      61.560  42.980  71.010  1.00  0.00           N
ATOM   3678  HN  LEU A 814      62.200  42.600  70.340  1.00  0.00           H
ATOM   3679  CA  LEU A 814      60.230  42.680  70.690  1.00  0.00           C
ATOM   3680  HA  LEU A 814      59.540  43.510  70.660  1.00  0.00           H
ATOM   3681  CB  LEU A 814      60.170  42.230  69.240  1.00  0.00           C
ATOM   3682  HB1 LEU A 814      61.090  41.630  69.140  1.00  0.00           H
ATOM   3683  HB2 LEU A 814      60.320  43.150  68.640  1.00  0.00           H
ATOM   3684  CG  LEU A 814      58.910  41.490  68.720  1.00  0.00           C
ATOM   3685  HG  LEU A 814      58.370  41.010  69.570  1.00  0.00           H
ATOM   3686  CD1 LEU A 814      57.870  42.440  68.190  1.00  0.00           C
ATOM   3687 HD11 LEU A 814      57.490  42.790  69.170  1.00  0.00           H
ATOM   3688 HD12 LEU A 814      56.920  42.030  67.780  1.00  0.00           H
ATOM   3689 HD13 LEU A 814      58.330  43.240  67.580  1.00  0.00           H
ATOM   3690  CD2 LEU A 814      59.210  40.430  67.700  1.00  0.00           C
ATOM   3691 HD21 LEU A 814      58.370  39.780  67.370  1.00  0.00           H
ATOM   3692 HD22 LEU A 814      60.060  39.790  67.990  1.00  0.00           H
ATOM   3693 HD23 LEU A 814      59.490  41.070  66.830  1.00  0.00           H
ATOM   3694  C   LEU A 814      59.690  41.650  71.640  1.00  0.00           C
ATOM   3695  O   LEU A 814      60.190  40.530  71.790  1.00  0.00           O
ATOM   3696  N   HSD A 815      58.600  41.990  72.370  1.00  0.00           N
ATOM   3697  HN  HSD A 815      58.390  42.950  72.470  1.00  0.00           H
ATOM   3698  CA  HSD A 815      57.870  41.030  73.160  1.00  0.00           C
ATOM   3699  HA  HSD A 815      58.370  40.090  73.030  1.00  0.00           H
ATOM   3700  CB  HSD A 815      57.910  41.630  74.620  1.00  0.00           C
ATOM   3701  HB1 HSD A 815      57.400  40.840  75.220  1.00  0.00           H
ATOM   3702  HB2 HSD A 815      57.320  42.570  74.720  1.00  0.00           H
ATOM   3703  ND1 HSD A 815      59.780  42.640  76.170  1.00  0.00           N
ATOM   3704  HD1 HSD A 815      59.340  43.490  76.430  1.00  0.00           H
ATOM   3705  CG  HSD A 815      59.370  41.760  75.190  1.00  0.00           C
ATOM   3706  CE1 HSD A 815      61.000  42.220  76.600  1.00  0.00           C
ATOM   3707  HE1 HSD A 815      61.640  42.790  77.280  1.00  0.00           H
ATOM   3708  NE2 HSD A 815      61.420  41.220  75.840  1.00  0.00           N
ATOM   3709  CD2 HSD A 815      60.380  40.930  74.960  1.00  0.00           C
ATOM   3710  HD2 HSD A 815      60.540  40.050  74.350  1.00  0.00           H
ATOM   3711  C   HSD A 815      56.480  40.820  72.580  1.00  0.00           C
ATOM   3712  O   HSD A 815      55.770  41.780  72.330  1.00  0.00           O
ATOM   3713  N   VAL A 816      56.170  39.560  72.440  1.00  0.00           N
ATOM   3714  HN  VAL A 816      56.800  38.840  72.740  1.00  0.00           H
ATOM   3715  CA  VAL A 816      54.860  39.130  71.970  1.00  0.00           C
ATOM   3716  HA  VAL A 816      54.320  39.940  71.490  1.00  0.00           H
ATOM   3717  CB  VAL A 816      55.060  37.960  71.010  1.00  0.00           C
ATOM   3718  HB  VAL A 816      55.360  37.030  71.540  1.00  0.00           H
ATOM   3719  CG1 VAL A 816      53.780  37.580  70.200  1.00  0.00           C
ATOM   3720 HG11 VAL A 816      52.880  37.280  70.770  1.00  0.00           H
ATOM   3721 HG12 VAL A 816      54.000  36.840  69.390  1.00  0.00           H
ATOM   3722 HG13 VAL A 816      53.410  38.560  69.810  1.00  0.00           H
ATOM   3723  CG2 VAL A 816      56.140  38.240  69.920  1.00  0.00           C
ATOM   3724 HG21 VAL A 816      56.090  37.480  69.110  1.00  0.00           H
ATOM   3725 HG22 VAL A 816      57.160  38.230  70.340  1.00  0.00           H
ATOM   3726 HG23 VAL A 816      55.960  39.260  69.530  1.00  0.00           H
ATOM   3727  C   VAL A 816      54.060  38.710  73.220  1.00  0.00           C
ATOM   3728  O   VAL A 816      54.700  38.180  74.140  1.00  0.00           O
ATOM   3729  N   PRO A 817      52.720  38.860  73.380  1.00  0.00           N
ATOM   3730  CD  PRO A 817      51.860  39.790  72.570  1.00  0.00           C
ATOM   3731  HD1 PRO A 817      51.880  39.390  71.530  1.00  0.00           H
ATOM   3732  HD2 PRO A 817      52.280  40.820  72.570  1.00  0.00           H
ATOM   3733  CA  PRO A 817      51.950  38.260  74.450  1.00  0.00           C
ATOM   3734  HA  PRO A 817      52.090  38.890  75.310  1.00  0.00           H
ATOM   3735  CB  PRO A 817      50.500  38.390  73.980  1.00  0.00           C
ATOM   3736  HB1 PRO A 817      49.770  38.330  74.810  1.00  0.00           H
ATOM   3737  HB2 PRO A 817      50.160  37.560  73.330  1.00  0.00           H
ATOM   3738  CG  PRO A 817      50.450  39.730  73.110  1.00  0.00           C
ATOM   3739  HG1 PRO A 817      49.600  39.530  72.420  1.00  0.00           H
ATOM   3740  HG2 PRO A 817      50.120  40.580  73.750  1.00  0.00           H
ATOM   3741  C   PRO A 817      52.290  36.770  74.790  1.00  0.00           C
ATOM   3742  O   PRO A 817      52.500  35.950  73.900  1.00  0.00           O
ATOM   3743  N   GLU A 818      52.250  36.330  76.070  1.00  0.00           N
ATOM   3744  HN  GLU A 818      52.010  36.990  76.780  1.00  0.00           H
ATOM   3745  CA  GLU A 818      52.700  35.010  76.450  1.00  0.00           C
ATOM   3746  HA  GLU A 818      53.260  34.650  75.600  1.00  0.00           H
ATOM   3747  CB  GLU A 818      53.640  35.050  77.660  1.00  0.00           C
ATOM   3748  HB1 GLU A 818      53.820  33.990  77.920  1.00  0.00           H
ATOM   3749  HB2 GLU A 818      53.220  35.580  78.540  1.00  0.00           H
ATOM   3750  CG  GLU A 818      55.020  35.660  77.250  1.00  0.00           C
ATOM   3751  HG1 GLU A 818      54.850  36.730  76.970  1.00  0.00           H
ATOM   3752  HG2 GLU A 818      55.410  35.170  76.330  1.00  0.00           H
ATOM   3753  CD  GLU A 818      56.130  35.540  78.240  1.00  0.00           C
ATOM   3754  OE1 GLU A 818      56.590  34.370  78.500  1.00  0.00           O
ATOM   3755  OE2 GLU A 818      56.720  36.620  78.570  1.00  0.00           O
ATOM   3756  C   GLU A 818      51.520  34.060  76.700  1.00  0.00           C
ATOM   3757  O   GLU A 818      51.730  32.930  77.080  1.00  0.00           O
ATOM   3758  N   LYS A 819      50.290  34.420  76.510  1.00  0.00           N
ATOM   3759  HN  LYS A 819      50.190  35.260  75.990  1.00  0.00           H
ATOM   3760  CA  LYS A 819      49.090  33.580  76.650  1.00  0.00           C
ATOM   3761  HA  LYS A 819      49.370  32.580  76.370  1.00  0.00           H
ATOM   3762  CB  LYS A 819      48.480  33.600  78.070  1.00  0.00           C
ATOM   3763  HB1 LYS A 819      49.180  33.040  78.720  1.00  0.00           H
ATOM   3764  HB2 LYS A 819      47.490  33.090  78.040  1.00  0.00           H
ATOM   3765  CG  LYS A 819      48.200  35.060  78.550  1.00  0.00           C
ATOM   3766  HG1 LYS A 819      47.850  35.760  77.780  1.00  0.00           H
ATOM   3767  HG2 LYS A 819      49.180  35.470  78.880  1.00  0.00           H
ATOM   3768  CD  LYS A 819      47.370  35.250  79.840  1.00  0.00           C
ATOM   3769  HD1 LYS A 819      46.320  34.910  79.680  1.00  0.00           H
ATOM   3770  HD2 LYS A 819      47.320  36.360  79.950  1.00  0.00           H
ATOM   3771  CE  LYS A 819      47.830  34.500  81.050  1.00  0.00           C
ATOM   3772  HE1 LYS A 819      48.920  34.640  81.200  1.00  0.00           H
ATOM   3773  HE2 LYS A 819      47.550  33.430  81.110  1.00  0.00           H
ATOM   3774  NZ  LYS A 819      47.320  35.150  82.300  1.00  0.00           N
ATOM   3775  HZ1 LYS A 819      47.560  34.530  83.100  1.00  0.00           H
ATOM   3776  HZ2 LYS A 819      46.300  35.320  82.240  1.00  0.00           H
ATOM   3777  HZ3 LYS A 819      47.870  36.010  82.550  1.00  0.00           H
ATOM   3778  C   LYS A 819      47.950  34.030  75.660  1.00  0.00           C
ATOM   3779  O   LYS A 819      47.880  35.180  75.290  1.00  0.00           O
ATOM   3780  N   PHE A 820      47.100  33.090  75.220  1.00  0.00           N
ATOM   3781  HN  PHE A 820      47.110  32.200  75.670  1.00  0.00           H
ATOM   3782  CA  PHE A 820      46.010  33.180  74.360  1.00  0.00           C
ATOM   3783  HA  PHE A 820      46.150  34.040  73.710  1.00  0.00           H
ATOM   3784  CB  PHE A 820      45.840  31.940  73.420  1.00  0.00           C
ATOM   3785  HB1 PHE A 820      45.320  31.110  73.950  1.00  0.00           H
ATOM   3786  HB2 PHE A 820      46.770  31.470  73.010  1.00  0.00           H
ATOM   3787  CG  PHE A 820      45.150  32.290  72.230  1.00  0.00           C
ATOM   3788  CD1 PHE A 820      45.970  33.000  71.290  1.00  0.00           C
ATOM   3789  HD1 PHE A 820      47.020  33.110  71.520  1.00  0.00           H
ATOM   3790  CE1 PHE A 820      45.440  33.470  70.080  1.00  0.00           C
ATOM   3791  HE1 PHE A 820      46.000  34.130  69.440  1.00  0.00           H
ATOM   3792  CZ  PHE A 820      44.090  33.170  69.820  1.00  0.00           C
ATOM   3793  HZ  PHE A 820      43.630  33.450  68.880  1.00  0.00           H
ATOM   3794  CD2 PHE A 820      43.820  32.020  71.960  1.00  0.00           C
ATOM   3795  HD2 PHE A 820      43.180  31.450  72.600  1.00  0.00           H
ATOM   3796  CE2 PHE A 820      43.300  32.450  70.740  1.00  0.00           C
ATOM   3797  HE2 PHE A 820      42.270  32.270  70.480  1.00  0.00           H
ATOM   3798  C   PHE A 820      44.580  33.520  75.060  1.00  0.00           C
ATOM   3799  O   PHE A 820      43.520  32.880  74.940  1.00  0.00           O
ATOM   3800  N   GLU A 821      44.620  34.630  75.870  1.00  0.00           N
ATOM   3801  HN  GLU A 821      45.390  35.240  75.820  1.00  0.00           H
ATOM   3802  CA  GLU A 821      43.440  35.140  76.600  1.00  0.00           C
ATOM   3803  HA  GLU A 821      42.590  34.530  76.380  1.00  0.00           H
ATOM   3804  CB  GLU A 821      43.560  34.980  78.100  1.00  0.00           C
ATOM   3805  HB1 GLU A 821      42.910  35.650  78.700  1.00  0.00           H
ATOM   3806  HB2 GLU A 821      44.530  35.320  78.520  1.00  0.00           H
ATOM   3807  CG  GLU A 821      43.240  33.560  78.700  1.00  0.00           C
ATOM   3808  HG1 GLU A 821      44.220  33.130  78.400  1.00  0.00           H
ATOM   3809  HG2 GLU A 821      42.490  32.980  78.120  1.00  0.00           H
ATOM   3810  CD  GLU A 821      43.020  33.490  80.170  1.00  0.00           C
ATOM   3811  OE1 GLU A 821      42.260  34.370  80.650  1.00  0.00           O
ATOM   3812  OE2 GLU A 821      43.600  32.580  80.820  1.00  0.00           O
ATOM   3813  C   GLU A 821      43.180  36.690  76.370  1.00  0.00           C
ATOM   3814  O   GLU A 821      44.110  37.540  76.560  1.00  0.00           O
ATOM   3815  N   PRO A 822      41.960  37.160  75.920  1.00  0.00           N
ATOM   3816  CD  PRO A 822      40.820  36.360  75.500  1.00  0.00           C
ATOM   3817  HD1 PRO A 822      40.170  36.060  76.340  1.00  0.00           H
ATOM   3818  HD2 PRO A 822      41.090  35.490  74.870  1.00  0.00           H
ATOM   3819  CA  PRO A 822      41.470  38.550  76.040  1.00  0.00           C
ATOM   3820  HA  PRO A 822      41.990  39.090  75.270  1.00  0.00           H
ATOM   3821  CB  PRO A 822      40.060  38.530  75.710  1.00  0.00           C
ATOM   3822  HB1 PRO A 822      39.790  39.550  75.340  1.00  0.00           H
ATOM   3823  HB2 PRO A 822      39.390  38.280  76.570  1.00  0.00           H
ATOM   3824  CG  PRO A 822      40.020  37.360  74.730  1.00  0.00           C
ATOM   3825  HG1 PRO A 822      38.970  37.010  74.660  1.00  0.00           H
ATOM   3826  HG2 PRO A 822      40.550  37.630  73.790  1.00  0.00           H
ATOM   3827  C   PRO A 822      41.690  39.090  77.470  1.00  0.00           C
ATOM   3828  O   PRO A 822      41.370  38.360  78.400  1.00  0.00           O
ATOM   3829  N   THR A 823      42.120  40.370  77.640  1.00  0.00           N
ATOM   3830  HN  THR A 823      42.130  41.010  76.880  1.00  0.00           H
ATOM   3831  CA  THR A 823      42.430  41.060  78.870  1.00  0.00           C
ATOM   3832  HA  THR A 823      42.920  40.310  79.460  1.00  0.00           H
ATOM   3833  CB  THR A 823      43.330  42.260  78.600  1.00  0.00           C
ATOM   3834  HB  THR A 823      43.450  42.990  79.420  1.00  0.00           H
ATOM   3835  OG1 THR A 823      42.950  42.900  77.470  1.00  0.00           O
ATOM   3836  HG1 THR A 823      42.000  42.800  77.440  1.00  0.00           H
ATOM   3837  CG2 THR A 823      44.740  41.670  78.350  1.00  0.00           C
ATOM   3838 HG21 THR A 823      44.950  41.100  79.280  1.00  0.00           H
ATOM   3839 HG22 THR A 823      45.390  42.550  78.190  1.00  0.00           H
ATOM   3840 HG23 THR A 823      44.780  41.000  77.460  1.00  0.00           H
ATOM   3841  C   THR A 823      41.270  41.520  79.750  1.00  0.00           C
ATOM   3842  O   THR A 823      41.420  41.460  80.990  1.00  0.00           O
ATOM   3843  N   HSD A 824      40.090  41.970  79.220  1.00  0.00           N
ATOM   3844  HN  HSD A 824      40.000  41.890  78.230  1.00  0.00           H
ATOM   3845  CA  HSD A 824      38.970  42.500  80.050  1.00  0.00           C
ATOM   3846  HA  HSD A 824      39.510  43.100  80.770  1.00  0.00           H
ATOM   3847  CB  HSD A 824      38.000  43.470  79.340  1.00  0.00           C
ATOM   3848  HB1 HSD A 824      37.840  42.990  78.360  1.00  0.00           H
ATOM   3849  HB2 HSD A 824      38.520  44.450  79.290  1.00  0.00           H
ATOM   3850  ND1 HSD A 824      35.420  43.630  79.070  1.00  0.00           N
ATOM   3851  HD1 HSD A 824      35.450  42.930  78.360  1.00  0.00           H
ATOM   3852  CG  HSD A 824      36.570  43.840  79.900  1.00  0.00           C
ATOM   3853  CE1 HSD A 824      34.490  44.440  79.510  1.00  0.00           C
ATOM   3854  HE1 HSD A 824      33.490  44.600  79.100  1.00  0.00           H
ATOM   3855  NE2 HSD A 824      34.930  45.160  80.540  1.00  0.00           N
ATOM   3856  CD2 HSD A 824      36.250  44.830  80.720  1.00  0.00           C
ATOM   3857  HD2 HSD A 824      36.850  45.410  81.410  1.00  0.00           H
ATOM   3858  C   HSD A 824      38.260  41.350  80.900  1.00  0.00           C
ATOM   3859  O   HSD A 824      38.090  40.280  80.260  1.00  0.00           O
ATOM   3860  N   PRO A 825      37.870  41.480  82.130  1.00  0.00           N
ATOM   3861  CD  PRO A 825      38.320  42.500  83.060  1.00  0.00           C
ATOM   3862  HD1 PRO A 825      38.100  43.520  82.660  1.00  0.00           H
ATOM   3863  HD2 PRO A 825      39.410  42.400  83.190  1.00  0.00           H
ATOM   3864  CA  PRO A 825      37.210  40.420  82.880  1.00  0.00           C
ATOM   3865  HA  PRO A 825      37.790  39.510  82.790  1.00  0.00           H
ATOM   3866  CB  PRO A 825      37.020  40.890  84.280  1.00  0.00           C
ATOM   3867  HB1 PRO A 825      37.760  40.400  84.940  1.00  0.00           H
ATOM   3868  HB2 PRO A 825      36.030  40.630  84.710  1.00  0.00           H
ATOM   3869  CG  PRO A 825      37.440  42.300  84.320  1.00  0.00           C
ATOM   3870  HG1 PRO A 825      36.560  42.980  84.310  1.00  0.00           H
ATOM   3871  HG2 PRO A 825      37.960  42.760  85.190  1.00  0.00           H
ATOM   3872  C   PRO A 825      35.920  40.070  82.250  1.00  0.00           C
ATOM   3873  O   PRO A 825      35.480  38.930  82.380  1.00  0.00           O
ATOM   3874  N   GLU A 826      35.180  41.030  81.590  1.00  0.00           N
ATOM   3875  HN  GLU A 826      35.450  41.980  81.640  1.00  0.00           H
ATOM   3876  CA  GLU A 826      33.990  40.740  80.870  1.00  0.00           C
ATOM   3877  HA  GLU A 826      33.510  39.880  81.320  1.00  0.00           H
ATOM   3878  CB  GLU A 826      32.830  41.800  81.020  1.00  0.00           C
ATOM   3879  HB1 GLU A 826      32.060  41.560  80.260  1.00  0.00           H
ATOM   3880  HB2 GLU A 826      33.290  42.800  80.930  1.00  0.00           H
ATOM   3881  CG  GLU A 826      32.120  41.630  82.430  1.00  0.00           C
ATOM   3882  HG1 GLU A 826      32.780  42.180  83.120  1.00  0.00           H
ATOM   3883  HG2 GLU A 826      32.030  40.550  82.690  1.00  0.00           H
ATOM   3884  CD  GLU A 826      30.780  42.310  82.550  1.00  0.00           C
ATOM   3885  OE1 GLU A 826      29.940  42.190  81.670  1.00  0.00           O
ATOM   3886  OE2 GLU A 826      30.550  42.950  83.640  1.00  0.00           O
ATOM   3887  C   GLU A 826      34.270  40.300  79.420  1.00  0.00           C
ATOM   3888  O   GLU A 826      33.290  40.320  78.650  1.00  0.00           O
ATOM   3889  N   ARG A 827      35.520  39.980  79.010  1.00  0.00           N
ATOM   3890  HN  ARG A 827      36.260  40.040  79.670  1.00  0.00           H
ATOM   3891  CA  ARG A 827      35.800  39.510  77.630  1.00  0.00           C
ATOM   3892  HA  ARG A 827      34.870  39.500  77.070  1.00  0.00           H
ATOM   3893  CB  ARG A 827      36.680  40.490  76.820  1.00  0.00           C
ATOM   3894  HB1 ARG A 827      37.420  39.950  76.180  1.00  0.00           H
ATOM   3895  HB2 ARG A 827      37.490  40.990  77.400  1.00  0.00           H
ATOM   3896  CG  ARG A 827      35.830  41.560  76.140  1.00  0.00           C
ATOM   3897  HG1 ARG A 827      36.540  42.350  75.840  1.00  0.00           H
ATOM   3898  HG2 ARG A 827      35.010  41.990  76.750  1.00  0.00           H
ATOM   3899  CD  ARG A 827      35.100  41.030  74.850  1.00  0.00           C
ATOM   3900  HD1 ARG A 827      34.600  41.840  74.300  1.00  0.00           H
ATOM   3901  HD2 ARG A 827      34.300  40.280  75.050  1.00  0.00           H
ATOM   3902  NE  ARG A 827      36.110  40.350  74.050  1.00  0.00           N
ATOM   3903  HE  ARG A 827      37.060  40.650  74.100  1.00  0.00           H
ATOM   3904  CZ  ARG A 827      35.950  39.780  72.830  1.00  0.00           C
ATOM   3905  NH1 ARG A 827      34.740  39.450  72.400  1.00  0.00           N
ATOM   3906 HH11 ARG A 827      33.980  39.520  73.040  1.00  0.00           H
ATOM   3907 HH12 ARG A 827      34.660  38.790  71.650  1.00  0.00           H
ATOM   3908  NH2 ARG A 827      37.010  39.530  72.070  1.00  0.00           N
ATOM   3909 HH21 ARG A 827      37.840  40.080  72.210  1.00  0.00           H
ATOM   3910 HH22 ARG A 827      36.870  39.280  71.110  1.00  0.00           H
ATOM   3911  C   ARG A 827      36.180  38.050  77.410  1.00  0.00           C
ATOM   3912  O   ARG A 827      37.110  37.500  78.030  1.00  0.00           O
ATOM   3913  N   GLY A 828      35.480  37.360  76.470  1.00  0.00           N
ATOM   3914  HN  GLY A 828      34.830  37.900  75.940  1.00  0.00           H
ATOM   3915  CA  GLY A 828      35.780  36.110  75.880  1.00  0.00           C
ATOM   3916  HA1 GLY A 828      35.100  35.370  76.290  1.00  0.00           H
ATOM   3917  HA2 GLY A 828      36.830  35.870  75.920  1.00  0.00           H
ATOM   3918  C   GLY A 828      35.340  36.240  74.440  1.00  0.00           C
ATOM   3919  O   GLY A 828      34.620  37.180  74.130  1.00  0.00           O
ATOM   3920  N   TRP A 829      35.780  35.330  73.520  1.00  0.00           N
ATOM   3921  HN  TRP A 829      36.300  34.540  73.870  1.00  0.00           H
ATOM   3922  CA  TRP A 829      35.830  35.580  72.070  1.00  0.00           C
ATOM   3923  HA  TRP A 829      36.490  36.430  71.880  1.00  0.00           H
ATOM   3924  CB  TRP A 829      36.290  34.370  71.330  1.00  0.00           C
ATOM   3925  HB1 TRP A 829      36.310  34.620  70.230  1.00  0.00           H
ATOM   3926  HB2 TRP A 829      35.500  33.620  71.450  1.00  0.00           H
ATOM   3927  CG  TRP A 829      37.610  33.730  71.740  1.00  0.00           C
ATOM   3928  CD1 TRP A 829      37.820  32.460  72.180  1.00  0.00           C
ATOM   3929  HD1 TRP A 829      37.180  31.590  72.080  1.00  0.00           H
ATOM   3930  NE1 TRP A 829      39.070  32.310  72.670  1.00  0.00           N
ATOM   3931  HE1 TRP A 829      39.430  31.540  73.150  1.00  0.00           H
ATOM   3932  CE2 TRP A 829      39.720  33.470  72.580  1.00  0.00           C
ATOM   3933  CD2 TRP A 829      38.900  34.400  71.970  1.00  0.00           C
ATOM   3934  CE3 TRP A 829      39.470  35.650  71.570  1.00  0.00           C
ATOM   3935  HE3 TRP A 829      38.860  36.370  71.050  1.00  0.00           H
ATOM   3936  CZ3 TRP A 829      40.830  35.820  71.760  1.00  0.00           C
ATOM   3937  HZ3 TRP A 829      41.320  36.760  71.530  1.00  0.00           H
ATOM   3938  CZ2 TRP A 829      40.950  33.760  72.960  1.00  0.00           C
ATOM   3939  HZ2 TRP A 829      41.520  33.110  73.620  1.00  0.00           H
ATOM   3940  CH2 TRP A 829      41.570  34.890  72.540  1.00  0.00           C
ATOM   3941  HH2 TRP A 829      42.630  34.980  72.770  1.00  0.00           H
ATOM   3942  C   TRP A 829      34.440  35.910  71.590  1.00  0.00           C
ATOM   3943  O   TRP A 829      34.220  36.890  70.870  1.00  0.00           O
ATOM   3944  N   ILE A 830      33.380  35.220  72.130  1.00  0.00           N
ATOM   3945  HN  ILE A 830      33.580  34.500  72.800  1.00  0.00           H
ATOM   3946  CA  ILE A 830      32.020  35.310  71.470  1.00  0.00           C
ATOM   3947  HA  ILE A 830      32.160  35.700  70.480  1.00  0.00           H
ATOM   3948  CB  ILE A 830      31.290  34.000  71.310  1.00  0.00           C
ATOM   3949  HB  ILE A 830      32.010  33.230  70.980  1.00  0.00           H
ATOM   3950  CG2 ILE A 830      30.850  33.550  72.730  1.00  0.00           C
ATOM   3951 HG21 ILE A 830      30.510  32.500  72.620  1.00  0.00           H
ATOM   3952 HG22 ILE A 830      29.980  34.060  73.180  1.00  0.00           H
ATOM   3953 HG23 ILE A 830      31.690  33.600  73.460  1.00  0.00           H
ATOM   3954  CG1 ILE A 830      30.140  34.100  70.300  1.00  0.00           C
ATOM   3955 HG11 ILE A 830      30.510  34.440  69.320  1.00  0.00           H
ATOM   3956 HG12 ILE A 830      29.310  34.730  70.680  1.00  0.00           H
ATOM   3957  CD  ILE A 830      29.640  32.690  70.030  1.00  0.00           C
ATOM   3958  HD1 ILE A 830      28.730  32.730  69.390  1.00  0.00           H
ATOM   3959  HD2 ILE A 830      29.390  32.200  71.000  1.00  0.00           H
ATOM   3960  HD3 ILE A 830      30.420  32.090  69.500  1.00  0.00           H
ATOM   3961  C   ILE A 830      31.110  36.390  72.260  1.00  0.00           C
ATOM   3962  O   ILE A 830      29.940  36.610  72.020  1.00  0.00           O
ATOM   3963  N   ILE A 831      31.720  37.020  73.260  1.00  0.00           N
ATOM   3964  HN  ILE A 831      32.690  36.840  73.460  1.00  0.00           H
ATOM   3965  CA  ILE A 831      31.060  38.010  74.100  1.00  0.00           C
ATOM   3966  HA  ILE A 831      29.980  37.880  74.110  1.00  0.00           H
ATOM   3967  CB  ILE A 831      31.650  38.060  75.500  1.00  0.00           C
ATOM   3968  HB  ILE A 831      32.690  38.420  75.340  1.00  0.00           H
ATOM   3969  CG2 ILE A 831      30.950  39.080  76.400  1.00  0.00           C
ATOM   3970 HG21 ILE A 831      31.110  40.100  75.990  1.00  0.00           H
ATOM   3971 HG22 ILE A 831      31.250  39.070  77.470  1.00  0.00           H
ATOM   3972 HG23 ILE A 831      29.850  38.900  76.450  1.00  0.00           H
ATOM   3973  CG1 ILE A 831      31.640  36.620  76.160  1.00  0.00           C
ATOM   3974 HG11 ILE A 831      32.110  36.680  77.170  1.00  0.00           H
ATOM   3975 HG12 ILE A 831      32.260  35.890  75.600  1.00  0.00           H
ATOM   3976  CD  ILE A 831      30.200  36.030  76.380  1.00  0.00           C
ATOM   3977  HD1 ILE A 831      30.160  35.140  77.060  1.00  0.00           H
ATOM   3978  HD2 ILE A 831      29.850  35.660  75.390  1.00  0.00           H
ATOM   3979  HD3 ILE A 831      29.430  36.790  76.600  1.00  0.00           H
ATOM   3980  C   ILE A 831      31.200  39.440  73.480  1.00  0.00           C
ATOM   3981  O   ILE A 831      32.270  40.060  73.530  1.00  0.00           O
ATOM   3982  N   SER A 832      30.110  39.900  72.870  1.00  0.00           N
ATOM   3983  HN  SER A 832      29.360  39.270  72.700  1.00  0.00           H
ATOM   3984  CA  SER A 832      29.810  41.310  72.630  1.00  0.00           C
ATOM   3985  HA  SER A 832      30.730  41.800  72.920  1.00  0.00           H
ATOM   3986  CB  SER A 832      29.580  41.800  71.170  1.00  0.00           C
ATOM   3987  HB1 SER A 832      28.700  41.350  70.650  1.00  0.00           H
ATOM   3988  HB2 SER A 832      30.410  41.400  70.540  1.00  0.00           H
ATOM   3989  OG  SER A 832      29.670  43.280  71.100  1.00  0.00           O
ATOM   3990  HG1 SER A 832      28.960  43.750  71.540  1.00  0.00           H
ATOM   3991  C   SER A 832      28.710  41.770  73.500  1.00  0.00           C
ATOM   3992  O   SER A 832      27.660  41.050  73.520  1.00  0.00           O
ATOM   3993  N   PRO A 833      28.820  42.890  74.200  1.00  0.00           N
ATOM   3994  CD  PRO A 833      30.070  43.450  74.670  1.00  0.00           C
ATOM   3995  HD1 PRO A 833      30.560  44.170  73.990  1.00  0.00           H
ATOM   3996  HD2 PRO A 833      30.860  42.760  75.040  1.00  0.00           H
ATOM   3997  CA  PRO A 833      27.640  43.660  74.610  1.00  0.00           C
ATOM   3998  HA  PRO A 833      27.100  42.910  75.170  1.00  0.00           H
ATOM   3999  CB  PRO A 833      28.280  44.750  75.440  1.00  0.00           C
ATOM   4000  HB1 PRO A 833      27.570  45.090  76.230  1.00  0.00           H
ATOM   4001  HB2 PRO A 833      28.470  45.650  74.810  1.00  0.00           H
ATOM   4002  CG  PRO A 833      29.630  44.170  75.870  1.00  0.00           C
ATOM   4003  HG1 PRO A 833      30.230  44.980  76.350  1.00  0.00           H
ATOM   4004  HG2 PRO A 833      29.490  43.440  76.700  1.00  0.00           H
ATOM   4005  C   PRO A 833      26.860  44.160  73.420  1.00  0.00           C
ATOM   4006  O   PRO A 833      27.520  44.240  72.390  1.00  0.00           O
ATOM   4007  N   LEU A 834      25.590  44.460  73.520  1.00  0.00           N
ATOM   4008  HN  LEU A 834      25.120  44.230  74.370  1.00  0.00           H
ATOM   4009  CA  LEU A 834      24.790  45.120  72.530  1.00  0.00           C
ATOM   4010  HA  LEU A 834      25.300  45.990  72.140  1.00  0.00           H
ATOM   4011  CB  LEU A 834      24.460  44.200  71.320  1.00  0.00           C
ATOM   4012  HB1 LEU A 834      23.830  43.330  71.640  1.00  0.00           H
ATOM   4013  HB2 LEU A 834      25.340  43.630  70.980  1.00  0.00           H
ATOM   4014  CG  LEU A 834      23.860  44.780  70.070  1.00  0.00           C
ATOM   4015  HG  LEU A 834      22.850  45.160  70.300  1.00  0.00           H
ATOM   4016  CD1 LEU A 834      24.750  45.860  69.410  1.00  0.00           C
ATOM   4017 HD11 LEU A 834      24.580  46.810  69.960  1.00  0.00           H
ATOM   4018 HD12 LEU A 834      24.530  46.010  68.330  1.00  0.00           H
ATOM   4019 HD13 LEU A 834      25.770  45.470  69.570  1.00  0.00           H
ATOM   4020  CD2 LEU A 834      23.810  43.620  69.100  1.00  0.00           C
ATOM   4021 HD21 LEU A 834      24.780  43.090  68.990  1.00  0.00           H
ATOM   4022 HD22 LEU A 834      23.450  44.130  68.180  1.00  0.00           H
ATOM   4023 HD23 LEU A 834      23.080  42.820  69.370  1.00  0.00           H
ATOM   4024  C   LEU A 834      23.400  45.560  73.050  1.00  0.00           C
ATOM   4025  O   LEU A 834      22.640  46.260  72.360  1.00  0.00           O
ATOM   4026  N   GLY A 835      22.960  45.200  74.290  1.00  0.00           N
ATOM   4027  HN  GLY A 835      23.480  44.610  74.910  1.00  0.00           H
ATOM   4028  CA  GLY A 835      21.630  45.650  74.800  1.00  0.00           C
ATOM   4029  HA1 GLY A 835      21.140  44.820  75.290  1.00  0.00           H
ATOM   4030  HA2 GLY A 835      20.940  46.120  74.100  1.00  0.00           H
ATOM   4031  C   GLY A 835      21.910  46.660  75.870  1.00  0.00           C
ATOM   4032  O   GLY A 835      21.000  46.900  76.640  1.00  0.00           O
ATOM   4033  N   ASP A 836      23.110  47.190  76.070  1.00  0.00           N
ATOM   4034  HN  ASP A 836      23.850  46.980  75.420  1.00  0.00           H
ATOM   4035  CA  ASP A 836      23.410  47.920  77.260  1.00  0.00           C
ATOM   4036  HA  ASP A 836      22.730  47.700  78.070  1.00  0.00           H
ATOM   4037  CB  ASP A 836      24.790  47.280  77.740  1.00  0.00           C
ATOM   4038  HB1 ASP A 836      25.210  47.790  78.630  1.00  0.00           H
ATOM   4039  HB2 ASP A 836      25.560  47.420  76.950  1.00  0.00           H
ATOM   4040  CG  ASP A 836      24.820  45.810  78.020  1.00  0.00           C
ATOM   4041  OD1 ASP A 836      23.860  45.050  77.910  1.00  0.00           O
ATOM   4042  OD2 ASP A 836      25.940  45.350  78.440  1.00  0.00           O
ATOM   4043  C   ASP A 836      23.520  49.450  77.100  1.00  0.00           C
ATOM   4044  O   ASP A 836      24.030  50.090  78.000  1.00  0.00           O
ATOM   4045  N   ASN A 837      23.140  50.060  75.960  1.00  0.00           N
ATOM   4046  HN  ASN A 837      22.890  49.520  75.160  1.00  0.00           H
ATOM   4047  CA  ASN A 837      22.950  51.510  75.960  1.00  0.00           C
ATOM   4048  HA  ASN A 837      22.940  51.910  76.970  1.00  0.00           H
ATOM   4049  CB  ASN A 837      23.880  52.370  75.050  1.00  0.00           C
ATOM   4050  HB1 ASN A 837      23.660  53.450  74.960  1.00  0.00           H
ATOM   4051  HB2 ASN A 837      23.870  51.910  74.040  1.00  0.00           H
ATOM   4052  CG  ASN A 837      25.290  52.200  75.600  1.00  0.00           C
ATOM   4053  OD1 ASN A 837      25.590  52.460  76.720  1.00  0.00           O
ATOM   4054  ND2 ASN A 837      26.210  51.670  74.750  1.00  0.00           N
ATOM   4055 HD21 ASN A 837      27.190  51.780  74.910  1.00  0.00           H
ATOM   4056 HD22 ASN A 837      25.930  51.150  73.940  1.00  0.00           H
ATOM   4057  C   ASN A 837      21.480  51.670  75.430  1.00  0.00           C
ATOM   4058  O   ASN A 837      21.140  50.990  74.500  1.00  0.00           O
ATOM   4059  N   PRO A 838      20.650  52.500  76.010  1.00  0.00           N
ATOM   4060  CD  PRO A 838      21.070  53.440  77.130  1.00  0.00           C
ATOM   4061  HD1 PRO A 838      21.740  54.250  76.800  1.00  0.00           H
ATOM   4062  HD2 PRO A 838      21.550  53.000  78.040  1.00  0.00           H
ATOM   4063  CA  PRO A 838      19.350  52.770  75.460  1.00  0.00           C
ATOM   4064  HA  PRO A 838      18.700  51.980  75.800  1.00  0.00           H
ATOM   4065  CB  PRO A 838      18.860  54.030  76.260  1.00  0.00           C
ATOM   4066  HB1 PRO A 838      17.760  54.110  76.390  1.00  0.00           H
ATOM   4067  HB2 PRO A 838      19.240  54.870  75.630  1.00  0.00           H
ATOM   4068  CG  PRO A 838      19.740  54.050  77.540  1.00  0.00           C
ATOM   4069  HG1 PRO A 838      19.940  55.060  77.940  1.00  0.00           H
ATOM   4070  HG2 PRO A 838      19.210  53.370  78.240  1.00  0.00           H
ATOM   4071  C   PRO A 838      19.160  52.910  73.990  1.00  0.00           C
ATOM   4072  O   PRO A 838      19.960  53.530  73.320  1.00  0.00           O
ATOM   4073  N   TRP A 839      18.160  52.330  73.390  1.00  0.00           N
ATOM   4074  HN  TRP A 839      17.470  51.870  73.940  1.00  0.00           H
ATOM   4075  CA  TRP A 839      18.070  52.030  72.010  1.00  0.00           C
ATOM   4076  HA  TRP A 839      19.000  51.580  71.690  1.00  0.00           H
ATOM   4077  CB  TRP A 839      16.990  50.940  71.820  1.00  0.00           C
ATOM   4078  HB1 TRP A 839      16.000  51.420  72.020  1.00  0.00           H
ATOM   4079  HB2 TRP A 839      17.160  50.200  72.650  1.00  0.00           H
ATOM   4080  CG  TRP A 839      17.000  50.140  70.530  1.00  0.00           C
ATOM   4081  CD1 TRP A 839      18.110  49.390  70.170  1.00  0.00           C
ATOM   4082  HD1 TRP A 839      18.880  49.030  70.840  1.00  0.00           H
ATOM   4083  NE1 TRP A 839      17.930  48.950  68.800  1.00  0.00           N
ATOM   4084  HE1 TRP A 839      18.610  48.740  68.130  1.00  0.00           H
ATOM   4085  CE2 TRP A 839      16.720  49.490  68.340  1.00  0.00           C
ATOM   4086  CD2 TRP A 839      16.100  50.230  69.410  1.00  0.00           C
ATOM   4087  CE3 TRP A 839      14.810  50.830  69.250  1.00  0.00           C
ATOM   4088  HE3 TRP A 839      14.320  51.410  70.020  1.00  0.00           H
ATOM   4089  CZ3 TRP A 839      14.130  50.650  68.020  1.00  0.00           C
ATOM   4090  HZ3 TRP A 839      13.160  51.070  67.850  1.00  0.00           H
ATOM   4091  CZ2 TRP A 839      16.020  49.320  67.180  1.00  0.00           C
ATOM   4092  HZ2 TRP A 839      16.430  48.700  66.400  1.00  0.00           H
ATOM   4093  CH2 TRP A 839      14.710  49.900  67.030  1.00  0.00           C
ATOM   4094  HH2 TRP A 839      14.090  49.550  66.220  1.00  0.00           H
ATOM   4095  C   TRP A 839      17.980  53.250  71.100  1.00  0.00           C
ATOM   4096  O   TRP A 839      18.310  53.210  69.920  1.00  0.00           O
ATOM   4097  N   TRP A 840      17.720  54.480  71.600  1.00  0.00           N
ATOM   4098  HN  TRP A 840      17.400  54.490  72.540  1.00  0.00           H
ATOM   4099  CA  TRP A 840      17.790  55.620  70.870  1.00  0.00           C
ATOM   4100  HA  TRP A 840      17.350  55.430  69.910  1.00  0.00           H
ATOM   4101  CB  TRP A 840      16.780  56.620  71.460  1.00  0.00           C
ATOM   4102  HB1 TRP A 840      16.990  56.680  72.550  1.00  0.00           H
ATOM   4103  HB2 TRP A 840      15.730  56.330  71.270  1.00  0.00           H
ATOM   4104  CG  TRP A 840      16.780  58.030  71.010  1.00  0.00           C
ATOM   4105  CD1 TRP A 840      17.100  59.140  71.770  1.00  0.00           C
ATOM   4106  HD1 TRP A 840      17.390  59.120  72.810  1.00  0.00           H
ATOM   4107  NE1 TRP A 840      17.070  60.230  70.870  1.00  0.00           N
ATOM   4108  HE1 TRP A 840      17.010  61.160  71.170  1.00  0.00           H
ATOM   4109  CE2 TRP A 840      16.770  59.780  69.570  1.00  0.00           C
ATOM   4110  CD2 TRP A 840      16.610  58.430  69.630  1.00  0.00           C
ATOM   4111  CE3 TRP A 840      16.360  57.760  68.420  1.00  0.00           C
ATOM   4112  HE3 TRP A 840      16.260  56.690  68.440  1.00  0.00           H
ATOM   4113  CZ3 TRP A 840      16.130  58.470  67.240  1.00  0.00           C
ATOM   4114  HZ3 TRP A 840      15.940  57.860  66.360  1.00  0.00           H
ATOM   4115  CZ2 TRP A 840      16.690  60.510  68.380  1.00  0.00           C
ATOM   4116  HZ2 TRP A 840      16.800  61.580  68.410  1.00  0.00           H
ATOM   4117  CH2 TRP A 840      16.320  59.850  67.210  1.00  0.00           C
ATOM   4118  HH2 TRP A 840      16.360  60.310  66.240  1.00  0.00           H
ATOM   4119  C   TRP A 840      19.230  56.050  70.610  1.00  0.00           C
ATOM   4120  O   TRP A 840      19.560  56.730  69.670  1.00  0.00           O
ATOM   4121  N   THR A 841      20.140  55.630  71.480  1.00  0.00           N
ATOM   4122  HN  THR A 841      19.820  55.080  72.240  1.00  0.00           H
ATOM   4123  CA  THR A 841      21.580  55.700  71.330  1.00  0.00           C
ATOM   4124  HA  THR A 841      21.790  56.750  71.250  1.00  0.00           H
ATOM   4125  CB  THR A 841      22.360  55.230  72.600  1.00  0.00           C
ATOM   4126  HB  THR A 841      22.430  54.130  72.520  1.00  0.00           H
ATOM   4127  OG1 THR A 841      21.700  55.700  73.800  1.00  0.00           O
ATOM   4128  HG1 THR A 841      20.880  55.190  73.850  1.00  0.00           H
ATOM   4129  CG2 THR A 841      23.820  55.690  72.670  1.00  0.00           C
ATOM   4130 HG21 THR A 841      23.790  56.790  72.490  1.00  0.00           H
ATOM   4131 HG22 THR A 841      24.480  55.120  71.990  1.00  0.00           H
ATOM   4132 HG23 THR A 841      24.240  55.520  73.680  1.00  0.00           H
ATOM   4133  C   THR A 841      22.120  54.900  70.140  1.00  0.00           C
ATOM   4134  O   THR A 841      22.930  55.370  69.380  1.00  0.00           O
ATOM   4135  N   LEU A 842      21.640  53.640  69.910  1.00  0.00           N
ATOM   4136  HN  LEU A 842      21.060  53.120  70.530  1.00  0.00           H
ATOM   4137  CA  LEU A 842      21.910  52.880  68.710  1.00  0.00           C
ATOM   4138  HA  LEU A 842      22.940  52.640  68.510  1.00  0.00           H
ATOM   4139  CB  LEU A 842      21.310  51.500  68.870  1.00  0.00           C
ATOM   4140  HB1 LEU A 842      20.200  51.530  69.050  1.00  0.00           H
ATOM   4141  HB2 LEU A 842      21.780  51.040  69.760  1.00  0.00           H
ATOM   4142  CG  LEU A 842      21.540  50.460  67.780  1.00  0.00           C
ATOM   4143  HG  LEU A 842      22.490  50.790  67.310  1.00  0.00           H
ATOM   4144  CD1 LEU A 842      21.690  49.070  68.460  1.00  0.00           C
ATOM   4145 HD11 LEU A 842      20.810  48.780  69.080  1.00  0.00           H
ATOM   4146 HD12 LEU A 842      22.550  49.030  69.160  1.00  0.00           H
ATOM   4147 HD13 LEU A 842      21.840  48.300  67.680  1.00  0.00           H
ATOM   4148  CD2 LEU A 842      20.400  50.530  66.700  1.00  0.00           C
ATOM   4149 HD21 LEU A 842      20.510  51.550  66.270  1.00  0.00           H
ATOM   4150 HD22 LEU A 842      19.410  50.320  67.150  1.00  0.00           H
ATOM   4151 HD23 LEU A 842      20.670  49.860  65.850  1.00  0.00           H
ATOM   4152  C   LEU A 842      21.460  53.610  67.480  1.00  0.00           C
ATOM   4153  O   LEU A 842      22.150  53.770  66.500  1.00  0.00           O
ATOM   4154  N   LEU A 843      20.230  54.120  67.550  1.00  0.00           N
ATOM   4155  HN  LEU A 843      19.600  53.950  68.300  1.00  0.00           H
ATOM   4156  CA  LEU A 843      19.620  54.930  66.360  1.00  0.00           C
ATOM   4157  HA  LEU A 843      19.830  54.330  65.490  1.00  0.00           H
ATOM   4158  CB  LEU A 843      18.110  55.120  66.570  1.00  0.00           C
ATOM   4159  HB1 LEU A 843      17.650  55.800  65.820  1.00  0.00           H
ATOM   4160  HB2 LEU A 843      17.990  55.530  67.600  1.00  0.00           H
ATOM   4161  CG  LEU A 843      17.200  53.850  66.540  1.00  0.00           C
ATOM   4162  HG  LEU A 843      17.820  53.070  67.050  1.00  0.00           H
ATOM   4163  CD1 LEU A 843      15.930  54.030  67.390  1.00  0.00           C
ATOM   4164 HD11 LEU A 843      15.290  54.840  66.960  1.00  0.00           H
ATOM   4165 HD12 LEU A 843      16.160  54.140  68.480  1.00  0.00           H
ATOM   4166 HD13 LEU A 843      15.240  53.170  67.320  1.00  0.00           H
ATOM   4167  CD2 LEU A 843      16.690  53.510  65.130  1.00  0.00           C
ATOM   4168 HD21 LEU A 843      17.520  53.200  64.470  1.00  0.00           H
ATOM   4169 HD22 LEU A 843      16.210  54.470  64.820  1.00  0.00           H
ATOM   4170 HD23 LEU A 843      15.860  52.770  65.180  1.00  0.00           H
ATOM   4171  C   LEU A 843      20.350  56.340  66.180  1.00  0.00           C
ATOM   4172  O   LEU A 843      20.630  56.700  65.030  1.00  0.00           O
ATOM   4173  N   ILE A 844      20.860  57.010  67.210  1.00  0.00           N
ATOM   4174  HN  ILE A 844      20.840  56.680  68.150  1.00  0.00           H
ATOM   4175  CA  ILE A 844      21.660  58.270  67.070  1.00  0.00           C
ATOM   4176  HA  ILE A 844      21.210  58.880  66.320  1.00  0.00           H
ATOM   4177  CB  ILE A 844      21.620  59.020  68.380  1.00  0.00           C
ATOM   4178  HB  ILE A 844      21.880  58.460  69.300  1.00  0.00           H
ATOM   4179  CG2 ILE A 844      22.720  60.130  68.240  1.00  0.00           C
ATOM   4180 HG21 ILE A 844      22.360  60.810  67.450  1.00  0.00           H
ATOM   4181 HG22 ILE A 844      23.720  59.760  67.910  1.00  0.00           H
ATOM   4182 HG23 ILE A 844      22.790  60.780  69.130  1.00  0.00           H
ATOM   4183  CG1 ILE A 844      20.260  59.670  68.710  1.00  0.00           C
ATOM   4184 HG11 ILE A 844      19.480  58.880  68.810  1.00  0.00           H
ATOM   4185 HG12 ILE A 844      19.970  60.370  67.900  1.00  0.00           H
ATOM   4186  CD  ILE A 844      20.370  60.380  70.100  1.00  0.00           C
ATOM   4187  HD1 ILE A 844      20.760  59.640  70.840  1.00  0.00           H
ATOM   4188  HD2 ILE A 844      19.370  60.760  70.370  1.00  0.00           H
ATOM   4189  HD3 ILE A 844      21.000  61.290  70.020  1.00  0.00           H
ATOM   4190  C   ILE A 844      23.030  58.010  66.430  1.00  0.00           C
ATOM   4191  O   ILE A 844      23.390  58.830  65.540  1.00  0.00           O
ATOM   4192  N   ALA A 845      23.670  56.840  66.730  1.00  0.00           N
ATOM   4193  HN  ALA A 845      23.210  56.240  67.390  1.00  0.00           H
ATOM   4194  CA  ALA A 845      24.920  56.320  66.240  1.00  0.00           C
ATOM   4195  HA  ALA A 845      25.630  57.050  66.610  1.00  0.00           H
ATOM   4196  CB  ALA A 845      25.150  54.980  66.900  1.00  0.00           C
ATOM   4197  HB1 ALA A 845      25.190  55.050  68.010  1.00  0.00           H
ATOM   4198  HB2 ALA A 845      26.160  54.660  66.570  1.00  0.00           H
ATOM   4199  HB3 ALA A 845      24.470  54.150  66.610  1.00  0.00           H
ATOM   4200  C   ALA A 845      25.110  56.110  64.770  1.00  0.00           C
ATOM   4201  O   ALA A 845      26.250  55.950  64.310  1.00  0.00           O
ATOM   4202  N   ALA A 846      24.040  56.120  63.970  1.00  0.00           N
ATOM   4203  HN  ALA A 846      23.100  56.140  64.290  1.00  0.00           H
ATOM   4204  CA  ALA A 846      24.080  55.950  62.490  1.00  0.00           C
ATOM   4205  HA  ALA A 846      24.580  55.010  62.300  1.00  0.00           H
ATOM   4206  CB  ALA A 846      22.590  55.930  62.040  1.00  0.00           C
ATOM   4207  HB1 ALA A 846      22.060  55.160  62.650  1.00  0.00           H
ATOM   4208  HB2 ALA A 846      22.490  55.680  60.960  1.00  0.00           H
ATOM   4209  HB3 ALA A 846      22.100  56.890  62.320  1.00  0.00           H
ATOM   4210  C   ALA A 846      24.920  57.030  61.790  1.00  0.00           C
ATOM   4211  O   ALA A 846      25.620  56.840  60.780  1.00  0.00           O
ATOM   4212  N   ILE A 847      24.750  58.270  62.320  1.00  0.00           N
ATOM   4213  HN  ILE A 847      24.210  58.390  63.150  1.00  0.00           H
ATOM   4214  CA  ILE A 847      25.510  59.470  61.890  1.00  0.00           C
ATOM   4215  HA  ILE A 847      25.360  59.540  60.830  1.00  0.00           H
ATOM   4216  CB  ILE A 847      24.870  60.760  62.420  1.00  0.00           C
ATOM   4217  HB  ILE A 847      24.700  60.520  63.490  1.00  0.00           H
ATOM   4218  CG2 ILE A 847      25.760  62.040  62.280  1.00  0.00           C
ATOM   4219 HG21 ILE A 847      25.970  62.190  61.200  1.00  0.00           H
ATOM   4220 HG22 ILE A 847      26.690  62.000  62.900  1.00  0.00           H
ATOM   4221 HG23 ILE A 847      25.200  62.930  62.640  1.00  0.00           H
ATOM   4222  CG1 ILE A 847      23.490  61.020  61.830  1.00  0.00           C
ATOM   4223 HG11 ILE A 847      23.020  61.890  62.330  1.00  0.00           H
ATOM   4224 HG12 ILE A 847      22.810  60.140  61.950  1.00  0.00           H
ATOM   4225  CD  ILE A 847      23.440  61.350  60.320  1.00  0.00           C
ATOM   4226  HD1 ILE A 847      24.050  60.630  59.760  1.00  0.00           H
ATOM   4227  HD2 ILE A 847      23.910  62.340  60.120  1.00  0.00           H
ATOM   4228  HD3 ILE A 847      22.370  61.320  60.020  1.00  0.00           H
ATOM   4229  C   ILE A 847      26.980  59.450  62.100  1.00  0.00           C
ATOM   4230  O   ILE A 847      27.690  59.810  61.160  1.00  0.00           O
ATOM   4231  N   PRO A 848      27.610  59.030  63.210  1.00  0.00           N
ATOM   4232  CD  PRO A 848      27.020  59.230  64.620  1.00  0.00           C
ATOM   4233  HD1 PRO A 848      26.060  58.740  64.860  1.00  0.00           H
ATOM   4234  HD2 PRO A 848      26.840  60.330  64.690  1.00  0.00           H
ATOM   4235  CA  PRO A 848      29.100  58.810  63.360  1.00  0.00           C
ATOM   4236  HA  PRO A 848      29.580  59.630  62.870  1.00  0.00           H
ATOM   4237  CB  PRO A 848      29.370  58.900  64.920  1.00  0.00           C
ATOM   4238  HB1 PRO A 848      29.860  59.890  65.080  1.00  0.00           H
ATOM   4239  HB2 PRO A 848      30.070  58.100  65.240  1.00  0.00           H
ATOM   4240  CG  PRO A 848      28.050  58.860  65.700  1.00  0.00           C
ATOM   4241  HG1 PRO A 848      27.980  57.780  65.970  1.00  0.00           H
ATOM   4242  HG2 PRO A 848      28.110  59.490  66.600  1.00  0.00           H
ATOM   4243  C   PRO A 848      29.540  57.590  62.630  1.00  0.00           C
ATOM   4244  O   PRO A 848      30.610  57.590  62.090  1.00  0.00           O
ATOM   4245  N   ALA A 849      28.760  56.560  62.550  1.00  0.00           N
ATOM   4246  HN  ALA A 849      27.850  56.500  62.960  1.00  0.00           H
ATOM   4247  CA  ALA A 849      29.120  55.360  61.750  1.00  0.00           C
ATOM   4248  HA  ALA A 849      30.120  55.060  62.010  1.00  0.00           H
ATOM   4249  CB  ALA A 849      28.030  54.290  62.180  1.00  0.00           C
ATOM   4250  HB1 ALA A 849      27.000  54.460  61.780  1.00  0.00           H
ATOM   4251  HB2 ALA A 849      27.980  54.260  63.290  1.00  0.00           H
ATOM   4252  HB3 ALA A 849      28.310  53.280  61.830  1.00  0.00           H
ATOM   4253  C   ALA A 849      29.090  55.510  60.300  1.00  0.00           C
ATOM   4254  O   ALA A 849      29.940  54.980  59.620  1.00  0.00           O
ATOM   4255  N   LEU A 850      28.200  56.350  59.890  1.00  0.00           N
ATOM   4256  HN  LEU A 850      27.440  56.730  60.410  1.00  0.00           H
ATOM   4257  CA  LEU A 850      28.170  56.740  58.420  1.00  0.00           C
ATOM   4258  HA  LEU A 850      27.980  55.830  57.880  1.00  0.00           H
ATOM   4259  CB  LEU A 850      26.960  57.660  58.100  1.00  0.00           C
ATOM   4260  HB1 LEU A 850      26.860  58.490  58.840  1.00  0.00           H
ATOM   4261  HB2 LEU A 850      26.120  56.970  58.340  1.00  0.00           H
ATOM   4262  CG  LEU A 850      26.850  58.250  56.650  1.00  0.00           C
ATOM   4263  HG  LEU A 850      27.780  58.830  56.500  1.00  0.00           H
ATOM   4264  CD1 LEU A 850      26.680  57.180  55.620  1.00  0.00           C
ATOM   4265 HD11 LEU A 850      27.530  56.480  55.810  1.00  0.00           H
ATOM   4266 HD12 LEU A 850      26.880  57.680  54.640  1.00  0.00           H
ATOM   4267 HD13 LEU A 850      25.720  56.640  55.690  1.00  0.00           H
ATOM   4268  CD2 LEU A 850      25.730  59.330  56.640  1.00  0.00           C
ATOM   4269 HD21 LEU A 850      25.950  60.160  57.350  1.00  0.00           H
ATOM   4270 HD22 LEU A 850      24.710  58.980  56.920  1.00  0.00           H
ATOM   4271 HD23 LEU A 850      25.580  59.680  55.600  1.00  0.00           H
ATOM   4272  C   LEU A 850      29.400  57.480  57.970  1.00  0.00           C
ATOM   4273  O   LEU A 850      30.000  57.160  56.980  1.00  0.00           O
ATOM   4274  N   LEU A 851      29.840  58.510  58.750  1.00  0.00           N
ATOM   4275  HN  LEU A 851      29.180  58.820  59.430  1.00  0.00           H
ATOM   4276  CA  LEU A 851      31.090  59.230  58.620  1.00  0.00           C
ATOM   4277  HA  LEU A 851      31.050  59.810  57.700  1.00  0.00           H
ATOM   4278  CB  LEU A 851      31.290  60.360  59.780  1.00  0.00           C
ATOM   4279  HB1 LEU A 851      32.370  60.560  59.930  1.00  0.00           H
ATOM   4280  HB2 LEU A 851      30.870  59.940  60.720  1.00  0.00           H
ATOM   4281  CG  LEU A 851      30.560  61.670  59.470  1.00  0.00           C
ATOM   4282  HG  LEU A 851      29.500  61.420  59.270  1.00  0.00           H
ATOM   4283  CD1 LEU A 851      30.760  62.600  60.680  1.00  0.00           C
ATOM   4284 HD11 LEU A 851      31.790  62.860  61.020  1.00  0.00           H
ATOM   4285 HD12 LEU A 851      30.070  62.320  61.510  1.00  0.00           H
ATOM   4286 HD13 LEU A 851      30.270  63.570  60.470  1.00  0.00           H
ATOM   4287  CD2 LEU A 851      31.130  62.340  58.250  1.00  0.00           C
ATOM   4288 HD21 LEU A 851      30.750  63.390  58.180  1.00  0.00           H
ATOM   4289 HD22 LEU A 851      30.770  61.830  57.340  1.00  0.00           H
ATOM   4290 HD23 LEU A 851      32.230  62.340  58.120  1.00  0.00           H
ATOM   4291  C   LEU A 851      32.320  58.320  58.630  1.00  0.00           C
ATOM   4292  O   LEU A 851      33.220  58.550  57.840  1.00  0.00           O
ATOM   4293  N   CYS A 852      32.190  57.230  59.460  1.00  0.00           N
ATOM   4294  HN  CYS A 852      31.510  57.220  60.190  1.00  0.00           H
ATOM   4295  CA  CYS A 852      33.270  56.310  59.570  1.00  0.00           C
ATOM   4296  HA  CYS A 852      34.200  56.820  59.720  1.00  0.00           H
ATOM   4297  CB  CYS A 852      33.130  55.510  60.890  1.00  0.00           C
ATOM   4298  HB1 CYS A 852      32.140  55.010  60.890  1.00  0.00           H
ATOM   4299  HB2 CYS A 852      33.150  56.180  61.780  1.00  0.00           H
ATOM   4300  SG  CYS A 852      34.390  54.280  61.330  1.00  0.00           S
ATOM   4301  HG1 CYS A 852      33.680  53.210  60.990  1.00  0.00           H
ATOM   4302  C   CYS A 852      33.420  55.550  58.280  1.00  0.00           C
ATOM   4303  O   CYS A 852      34.530  55.240  57.810  1.00  0.00           O
ATOM   4304  N   THR A 853      32.290  55.090  57.700  1.00  0.00           N
ATOM   4305  HN  THR A 853      31.420  55.320  58.130  1.00  0.00           H
ATOM   4306  CA  THR A 853      32.110  54.380  56.390  1.00  0.00           C
ATOM   4307  HA  THR A 853      32.680  53.460  56.500  1.00  0.00           H
ATOM   4308  CB  THR A 853      30.660  54.010  56.070  1.00  0.00           C
ATOM   4309  HB  THR A 853      30.020  54.920  56.030  1.00  0.00           H
ATOM   4310  OG1 THR A 853      30.060  53.170  57.000  1.00  0.00           O
ATOM   4311  HG1 THR A 853      30.010  53.590  57.860  1.00  0.00           H
ATOM   4312  CG2 THR A 853      30.560  53.280  54.660  1.00  0.00           C
ATOM   4313 HG21 THR A 853      30.370  54.040  53.880  1.00  0.00           H
ATOM   4314 HG22 THR A 853      29.690  52.580  54.620  1.00  0.00           H
ATOM   4315 HG23 THR A 853      31.450  52.640  54.480  1.00  0.00           H
ATOM   4316  C   THR A 853      32.770  55.150  55.270  1.00  0.00           C
ATOM   4317  O   THR A 853      33.640  54.550  54.650  1.00  0.00           O
ATOM   4318  N   ILE A 854      32.520  56.460  55.130  1.00  0.00           N
ATOM   4319  HN  ILE A 854      31.960  56.830  55.880  1.00  0.00           H
ATOM   4320  CA  ILE A 854      33.150  57.420  54.240  1.00  0.00           C
ATOM   4321  HA  ILE A 854      32.980  57.110  53.220  1.00  0.00           H
ATOM   4322  CB  ILE A 854      32.700  58.810  54.430  1.00  0.00           C
ATOM   4323  HB  ILE A 854      32.970  59.190  55.430  1.00  0.00           H
ATOM   4324  CG2 ILE A 854      33.250  59.730  53.310  1.00  0.00           C
ATOM   4325 HG21 ILE A 854      32.710  60.690  53.360  1.00  0.00           H
ATOM   4326 HG22 ILE A 854      33.180  59.290  52.290  1.00  0.00           H
ATOM   4327 HG23 ILE A 854      34.320  59.910  53.530  1.00  0.00           H
ATOM   4328  CG1 ILE A 854      31.160  58.800  54.330  1.00  0.00           C
ATOM   4329 HG11 ILE A 854      30.680  59.800  54.210  1.00  0.00           H
ATOM   4330 HG12 ILE A 854      30.780  58.450  55.310  1.00  0.00           H
ATOM   4331  CD  ILE A 854      30.590  57.990  53.090  1.00  0.00           C
ATOM   4332  HD1 ILE A 854      30.670  56.890  53.220  1.00  0.00           H
ATOM   4333  HD2 ILE A 854      31.030  58.290  52.110  1.00  0.00           H
ATOM   4334  HD3 ILE A 854      29.490  58.110  53.120  1.00  0.00           H
ATOM   4335  C   ILE A 854      34.730  57.390  54.450  1.00  0.00           C
ATOM   4336  O   ILE A 854      35.460  57.410  53.430  1.00  0.00           O
ATOM   4337  N   LEU A 855      35.270  57.430  55.660  1.00  0.00           N
ATOM   4338  HN  LEU A 855      34.660  57.570  56.440  1.00  0.00           H
ATOM   4339  CA  LEU A 855      36.660  57.440  56.000  1.00  0.00           C
ATOM   4340  HA  LEU A 855      37.060  58.320  55.510  1.00  0.00           H
ATOM   4341  CB  LEU A 855      36.800  57.580  57.600  1.00  0.00           C
ATOM   4342  HB1 LEU A 855      36.610  56.590  58.070  1.00  0.00           H
ATOM   4343  HB2 LEU A 855      35.960  58.140  58.060  1.00  0.00           H
ATOM   4344  CG  LEU A 855      38.140  58.100  58.140  1.00  0.00           C
ATOM   4345  HG  LEU A 855      38.440  58.990  57.540  1.00  0.00           H
ATOM   4346  CD1 LEU A 855      37.920  58.610  59.610  1.00  0.00           C
ATOM   4347 HD11 LEU A 855      38.960  58.760  59.970  1.00  0.00           H
ATOM   4348 HD12 LEU A 855      37.510  57.780  60.240  1.00  0.00           H
ATOM   4349 HD13 LEU A 855      37.300  59.520  59.540  1.00  0.00           H
ATOM   4350  CD2 LEU A 855      39.190  57.070  58.130  1.00  0.00           C
ATOM   4351 HD21 LEU A 855      40.140  57.410  58.600  1.00  0.00           H
ATOM   4352 HD22 LEU A 855      39.400  56.780  57.070  1.00  0.00           H
ATOM   4353 HD23 LEU A 855      38.790  56.180  58.660  1.00  0.00           H
ATOM   4354  C   LEU A 855      37.450  56.220  55.440  1.00  0.00           C
ATOM   4355  O   LEU A 855      38.420  56.230  54.680  1.00  0.00           O
ATOM   4356  N   ILE A 856      36.870  55.000  55.700  1.00  0.00           N
ATOM   4357  HN  ILE A 856      36.090  55.010  56.310  1.00  0.00           H
ATOM   4358  CA  ILE A 856      37.420  53.700  55.350  1.00  0.00           C
ATOM   4359  HA  ILE A 856      38.460  53.660  55.640  1.00  0.00           H
ATOM   4360  CB  ILE A 856      36.660  52.540  56.110  1.00  0.00           C
ATOM   4361  HB  ILE A 856      35.590  52.580  55.800  1.00  0.00           H
ATOM   4362  CG2 ILE A 856      37.280  51.200  55.720  1.00  0.00           C
ATOM   4363 HG21 ILE A 856      36.900  50.340  56.320  1.00  0.00           H
ATOM   4364 HG22 ILE A 856      38.380  51.270  55.870  1.00  0.00           H
ATOM   4365 HG23 ILE A 856      36.950  50.940  54.690  1.00  0.00           H
ATOM   4366  CG1 ILE A 856      36.780  52.750  57.660  1.00  0.00           C
ATOM   4367 HG11 ILE A 856      36.340  53.680  58.090  1.00  0.00           H
ATOM   4368 HG12 ILE A 856      37.870  52.890  57.800  1.00  0.00           H
ATOM   4369  CD  ILE A 856      36.150  51.540  58.390  1.00  0.00           C
ATOM   4370  HD1 ILE A 856      35.740  51.870  59.370  1.00  0.00           H
ATOM   4371  HD2 ILE A 856      36.970  50.830  58.630  1.00  0.00           H
ATOM   4372  HD3 ILE A 856      35.420  51.000  57.750  1.00  0.00           H
ATOM   4373  C   ILE A 856      37.380  53.550  53.780  1.00  0.00           C
ATOM   4374  O   ILE A 856      38.300  53.130  53.110  1.00  0.00           O
ATOM   4375  N   PHE A 857      36.220  53.870  53.220  1.00  0.00           N
ATOM   4376  HN  PHE A 857      35.500  54.180  53.850  1.00  0.00           H
ATOM   4377  CA  PHE A 857      36.030  53.720  51.820  1.00  0.00           C
ATOM   4378  HA  PHE A 857      36.310  52.700  51.620  1.00  0.00           H
ATOM   4379  CB  PHE A 857      34.480  53.900  51.450  1.00  0.00           C
ATOM   4380  HB1 PHE A 857      33.940  54.580  52.150  1.00  0.00           H
ATOM   4381  HB2 PHE A 857      34.130  52.850  51.540  1.00  0.00           H
ATOM   4382  CG  PHE A 857      34.140  54.340  50.080  1.00  0.00           C
ATOM   4383  CD1 PHE A 857      33.750  53.490  49.060  1.00  0.00           C
ATOM   4384  HD1 PHE A 857      33.770  52.410  49.140  1.00  0.00           H
ATOM   4385  CE1 PHE A 857      33.480  53.930  47.760  1.00  0.00           C
ATOM   4386  HE1 PHE A 857      33.450  53.270  46.900  1.00  0.00           H
ATOM   4387  CZ  PHE A 857      33.480  55.200  47.460  1.00  0.00           C
ATOM   4388  HZ  PHE A 857      33.130  55.560  46.500  1.00  0.00           H
ATOM   4389  CD2 PHE A 857      34.200  55.770  49.760  1.00  0.00           C
ATOM   4390  HD2 PHE A 857      34.360  56.510  50.530  1.00  0.00           H
ATOM   4391  CE2 PHE A 857      33.740  56.120  48.460  1.00  0.00           C
ATOM   4392  HE2 PHE A 857      33.610  57.190  48.350  1.00  0.00           H
ATOM   4393  C   PHE A 857      36.960  54.570  50.940  1.00  0.00           C
ATOM   4394  O   PHE A 857      37.410  54.120  49.880  1.00  0.00           O
ATOM   4395  N   MET A 858      37.390  55.770  51.410  1.00  0.00           N
ATOM   4396  HN  MET A 858      36.940  56.060  52.250  1.00  0.00           H
ATOM   4397  CA  MET A 858      38.360  56.610  50.830  1.00  0.00           C
ATOM   4398  HA  MET A 858      38.020  56.870  49.840  1.00  0.00           H
ATOM   4399  CB  MET A 858      38.490  57.930  51.640  1.00  0.00           C
ATOM   4400  HB1 MET A 858      39.310  58.630  51.350  1.00  0.00           H
ATOM   4401  HB2 MET A 858      38.470  57.660  52.710  1.00  0.00           H
ATOM   4402  CG  MET A 858      37.280  58.870  51.320  1.00  0.00           C
ATOM   4403  HG1 MET A 858      37.380  59.710  52.040  1.00  0.00           H
ATOM   4404  HG2 MET A 858      36.310  58.370  51.540  1.00  0.00           H
ATOM   4405  SD  MET A 858      37.240  59.590  49.630  1.00  0.00           S
ATOM   4406  CE  MET A 858      35.380  59.840  49.500  1.00  0.00           C
ATOM   4407  HE1 MET A 858      35.120  60.710  50.140  1.00  0.00           H
ATOM   4408  HE2 MET A 858      34.750  58.960  49.750  1.00  0.00           H
ATOM   4409  HE3 MET A 858      35.190  60.110  48.440  1.00  0.00           H
ATOM   4410  C   MET A 858      39.710  56.030  50.820  1.00  0.00           C
ATOM   4411  O   MET A 858      40.310  55.990  49.730  1.00  0.00           O
ATOM   4412  N   ASP A 859      40.220  55.510  51.930  1.00  0.00           N
ATOM   4413  HN  ASP A 859      39.680  55.800  52.730  1.00  0.00           H
ATOM   4414  CA  ASP A 859      41.560  54.940  52.110  1.00  0.00           C
ATOM   4415  HA  ASP A 859      42.250  55.570  51.580  1.00  0.00           H
ATOM   4416  CB  ASP A 859      41.880  54.920  53.640  1.00  0.00           C
ATOM   4417  HB1 ASP A 859      41.630  53.940  54.100  1.00  0.00           H
ATOM   4418  HB2 ASP A 859      41.210  55.590  54.220  1.00  0.00           H
ATOM   4419  CG  ASP A 859      43.270  55.200  54.060  1.00  0.00           C
ATOM   4420  OD1 ASP A 859      44.120  55.490  53.220  1.00  0.00           O
ATOM   4421  OD2 ASP A 859      43.510  55.150  55.310  1.00  0.00           O
ATOM   4422  C   ASP A 859      41.610  53.670  51.410  1.00  0.00           C
ATOM   4423  O   ASP A 859      42.660  53.370  50.860  1.00  0.00           O
ATOM   4424  N   GLN A 860      40.550  52.840  51.340  1.00  0.00           N
ATOM   4425  HN  GLN A 860      39.700  52.950  51.850  1.00  0.00           H
ATOM   4426  CA  GLN A 860      40.520  51.790  50.350  1.00  0.00           C
ATOM   4427  HA  GLN A 860      41.330  51.090  50.480  1.00  0.00           H
ATOM   4428  CB  GLN A 860      39.200  51.010  50.550  1.00  0.00           C
ATOM   4429  HB1 GLN A 860      39.230  50.240  49.760  1.00  0.00           H
ATOM   4430  HB2 GLN A 860      38.240  51.580  50.560  1.00  0.00           H
ATOM   4431  CG  GLN A 860      39.080  50.280  51.870  1.00  0.00           C
ATOM   4432  HG1 GLN A 860      38.250  49.540  51.770  1.00  0.00           H
ATOM   4433  HG2 GLN A 860      38.920  50.920  52.750  1.00  0.00           H
ATOM   4434  CD  GLN A 860      40.330  49.530  52.170  1.00  0.00           C
ATOM   4435  OE1 GLN A 860      40.840  49.900  53.190  1.00  0.00           O
ATOM   4436  NE2 GLN A 860      40.830  48.580  51.300  1.00  0.00           N
ATOM   4437 HE21 GLN A 860      41.630  48.050  51.580  1.00  0.00           H
ATOM   4438 HE22 GLN A 860      40.310  48.380  50.470  1.00  0.00           H
ATOM   4439  C   GLN A 860      40.590  52.170  48.900  1.00  0.00           C
ATOM   4440  O   GLN A 860      41.360  51.670  48.110  1.00  0.00           O
ATOM   4441  N   GLN A 861      39.760  53.160  48.480  1.00  0.00           N
ATOM   4442  HN  GLN A 861      39.100  53.490  49.150  1.00  0.00           H
ATOM   4443  CA  GLN A 861      39.910  53.750  47.170  1.00  0.00           C
ATOM   4444  HA  GLN A 861      39.630  52.920  46.530  1.00  0.00           H
ATOM   4445  CB  GLN A 861      38.880  54.860  46.840  1.00  0.00           C
ATOM   4446  HB1 GLN A 861      39.260  55.640  46.160  1.00  0.00           H
ATOM   4447  HB2 GLN A 861      38.610  55.220  47.860  1.00  0.00           H
ATOM   4448  CG  GLN A 861      37.520  54.460  46.140  1.00  0.00           C
ATOM   4449  HG1 GLN A 861      37.630  54.450  45.040  1.00  0.00           H
ATOM   4450  HG2 GLN A 861      36.850  55.290  46.480  1.00  0.00           H
ATOM   4451  CD  GLN A 861      36.820  53.120  46.420  1.00  0.00           C
ATOM   4452  OE1 GLN A 861      36.210  52.590  45.520  1.00  0.00           O
ATOM   4453  NE2 GLN A 861      36.800  52.610  47.630  1.00  0.00           N
ATOM   4454 HE21 GLN A 861      36.250  51.800  47.820  1.00  0.00           H
ATOM   4455 HE22 GLN A 861      37.050  53.160  48.420  1.00  0.00           H
ATOM   4456  C   GLN A 861      41.240  54.230  46.680  1.00  0.00           C
ATOM   4457  O   GLN A 861      41.770  53.860  45.670  1.00  0.00           O
ATOM   4458  N   ILE A 862      41.890  55.150  47.420  1.00  0.00           N
ATOM   4459  HN  ILE A 862      41.460  55.460  48.260  1.00  0.00           H
ATOM   4460  CA  ILE A 862      43.270  55.620  47.210  1.00  0.00           C
ATOM   4461  HA  ILE A 862      43.440  56.130  46.270  1.00  0.00           H
ATOM   4462  CB  ILE A 862      43.700  56.680  48.300  1.00  0.00           C
ATOM   4463  HB  ILE A 862      43.530  56.170  49.270  1.00  0.00           H
ATOM   4464  CG2 ILE A 862      45.180  57.210  48.190  1.00  0.00           C
ATOM   4465 HG21 ILE A 862      45.850  56.400  48.570  1.00  0.00           H
ATOM   4466 HG22 ILE A 862      45.260  58.020  48.940  1.00  0.00           H
ATOM   4467 HG23 ILE A 862      45.420  57.400  47.120  1.00  0.00           H
ATOM   4468  CG1 ILE A 862      42.700  57.900  48.360  1.00  0.00           C
ATOM   4469 HG11 ILE A 862      43.060  58.650  49.090  1.00  0.00           H
ATOM   4470 HG12 ILE A 862      41.710  57.560  48.750  1.00  0.00           H
ATOM   4471  CD  ILE A 862      42.620  58.670  47.060  1.00  0.00           C
ATOM   4472  HD1 ILE A 862      41.730  59.340  47.070  1.00  0.00           H
ATOM   4473  HD2 ILE A 862      42.550  57.890  46.270  1.00  0.00           H
ATOM   4474  HD3 ILE A 862      43.570  59.250  46.950  1.00  0.00           H
ATOM   4475  C   ILE A 862      44.320  54.540  47.210  1.00  0.00           C
ATOM   4476  O   ILE A 862      45.180  54.450  46.360  1.00  0.00           O
ATOM   4477  N   THR A 863      44.170  53.490  48.070  1.00  0.00           N
ATOM   4478  HN  THR A 863      43.430  53.450  48.720  1.00  0.00           H
ATOM   4479  CA  THR A 863      45.140  52.390  47.920  1.00  0.00           C
ATOM   4480  HA  THR A 863      46.090  52.880  47.780  1.00  0.00           H
ATOM   4481  CB  THR A 863      45.330  51.530  49.170  1.00  0.00           C
ATOM   4482  HB  THR A 863      46.110  50.790  48.920  1.00  0.00           H
ATOM   4483  OG1 THR A 863      44.130  50.980  49.620  1.00  0.00           O
ATOM   4484  HG1 THR A 863      43.610  51.720  49.960  1.00  0.00           H
ATOM   4485  CG2 THR A 863      45.990  52.240  50.380  1.00  0.00           C
ATOM   4486 HG21 THR A 863      46.840  52.900  50.140  1.00  0.00           H
ATOM   4487 HG22 THR A 863      46.410  51.560  51.140  1.00  0.00           H
ATOM   4488 HG23 THR A 863      45.250  52.900  50.890  1.00  0.00           H
ATOM   4489  C   THR A 863      44.960  51.450  46.750  1.00  0.00           C
ATOM   4490  O   THR A 863      45.860  50.910  46.200  1.00  0.00           O
ATOM   4491  N   ALA A 864      43.700  51.250  46.320  1.00  0.00           N
ATOM   4492  HN  ALA A 864      42.990  51.720  46.850  1.00  0.00           H
ATOM   4493  CA  ALA A 864      43.250  50.490  45.190  1.00  0.00           C
ATOM   4494  HA  ALA A 864      43.720  49.510  45.270  1.00  0.00           H
ATOM   4495  CB  ALA A 864      41.730  50.370  45.250  1.00  0.00           C
ATOM   4496  HB1 ALA A 864      41.170  51.230  44.850  1.00  0.00           H
ATOM   4497  HB2 ALA A 864      41.580  50.240  46.340  1.00  0.00           H
ATOM   4498  HB3 ALA A 864      41.350  49.530  44.640  1.00  0.00           H
ATOM   4499  C   ALA A 864      43.760  51.130  43.890  1.00  0.00           C
ATOM   4500  O   ALA A 864      44.320  50.490  43.010  1.00  0.00           O
ATOM   4501  N   VAL A 865      43.660  52.450  43.870  1.00  0.00           N
ATOM   4502  HN  VAL A 865      43.230  52.990  44.590  1.00  0.00           H
ATOM   4503  CA  VAL A 865      44.210  53.180  42.730  1.00  0.00           C
ATOM   4504  HA  VAL A 865      43.990  52.710  41.780  1.00  0.00           H
ATOM   4505  CB  VAL A 865      43.680  54.610  42.720  1.00  0.00           C
ATOM   4506  HB  VAL A 865      43.690  54.990  43.750  1.00  0.00           H
ATOM   4507  CG1 VAL A 865      44.550  55.530  41.840  1.00  0.00           C
ATOM   4508 HG11 VAL A 865      44.170  56.570  41.890  1.00  0.00           H
ATOM   4509 HG12 VAL A 865      44.550  55.190  40.780  1.00  0.00           H
ATOM   4510 HG13 VAL A 865      45.590  55.580  42.220  1.00  0.00           H
ATOM   4511  CG2 VAL A 865      42.230  54.520  42.130  1.00  0.00           C
ATOM   4512 HG21 VAL A 865      41.780  55.520  41.950  1.00  0.00           H
ATOM   4513 HG22 VAL A 865      41.650  53.850  42.790  1.00  0.00           H
ATOM   4514 HG23 VAL A 865      42.300  54.070  41.130  1.00  0.00           H
ATOM   4515  C   VAL A 865      45.730  53.050  42.640  1.00  0.00           C
ATOM   4516  O   VAL A 865      46.330  52.790  41.600  1.00  0.00           O
ATOM   4517  N   ILE A 866      46.420  53.220  43.770  1.00  0.00           N
ATOM   4518  HN  ILE A 866      46.020  53.500  44.630  1.00  0.00           H
ATOM   4519  CA  ILE A 866      47.850  53.010  43.880  1.00  0.00           C
ATOM   4520  HA  ILE A 866      48.250  53.440  42.970  1.00  0.00           H
ATOM   4521  CB  ILE A 866      48.500  53.600  45.170  1.00  0.00           C
ATOM   4522  HB  ILE A 866      47.830  53.300  46.000  1.00  0.00           H
ATOM   4523  CG2 ILE A 866      49.910  53.060  45.450  1.00  0.00           C
ATOM   4524 HG21 ILE A 866      50.630  53.390  44.670  1.00  0.00           H
ATOM   4525 HG22 ILE A 866      49.840  51.970  45.670  1.00  0.00           H
ATOM   4526 HG23 ILE A 866      50.360  53.430  46.390  1.00  0.00           H
ATOM   4527  CG1 ILE A 866      48.450  55.140  45.110  1.00  0.00           C
ATOM   4528 HG11 ILE A 866      47.400  55.410  44.840  1.00  0.00           H
ATOM   4529 HG12 ILE A 866      49.120  55.460  44.290  1.00  0.00           H
ATOM   4530  CD  ILE A 866      48.790  55.800  46.410  1.00  0.00           C
ATOM   4531  HD1 ILE A 866      48.670  56.900  46.270  1.00  0.00           H
ATOM   4532  HD2 ILE A 866      49.820  55.470  46.640  1.00  0.00           H
ATOM   4533  HD3 ILE A 866      48.080  55.500  47.210  1.00  0.00           H
ATOM   4534  C   ILE A 866      48.320  51.550  43.640  1.00  0.00           C
ATOM   4535  O   ILE A 866      49.080  51.300  42.730  1.00  0.00           O
ATOM   4536  N   ILE A 867      47.700  50.560  44.250  1.00  0.00           N
ATOM   4537  HN  ILE A 867      47.000  50.810  44.910  1.00  0.00           H
ATOM   4538  CA  ILE A 867      47.940  49.190  43.920  1.00  0.00           C
ATOM   4539  HA  ILE A 867      49.000  49.030  44.010  1.00  0.00           H
ATOM   4540  CB  ILE A 867      47.340  48.170  44.840  1.00  0.00           C
ATOM   4541  HB  ILE A 867      46.280  48.450  45.060  1.00  0.00           H
ATOM   4542  CG2 ILE A 867      47.460  46.750  44.260  1.00  0.00           C
ATOM   4543 HG21 ILE A 867      47.020  46.510  43.290  1.00  0.00           H
ATOM   4544 HG22 ILE A 867      47.030  46.020  44.990  1.00  0.00           H
ATOM   4545 HG23 ILE A 867      48.520  46.410  44.150  1.00  0.00           H
ATOM   4546  CG1 ILE A 867      47.950  48.220  46.270  1.00  0.00           C
ATOM   4547 HG11 ILE A 867      47.380  47.650  47.030  1.00  0.00           H
ATOM   4548 HG12 ILE A 867      47.860  49.260  46.650  1.00  0.00           H
ATOM   4549  CD  ILE A 867      49.450  47.760  46.370  1.00  0.00           C
ATOM   4550  HD1 ILE A 867      49.720  48.150  47.370  1.00  0.00           H
ATOM   4551  HD2 ILE A 867      50.180  47.990  45.560  1.00  0.00           H
ATOM   4552  HD3 ILE A 867      49.510  46.660  46.510  1.00  0.00           H
ATOM   4553  C   ILE A 867      47.730  48.830  42.420  1.00  0.00           C
ATOM   4554  O   ILE A 867      48.590  48.270  41.700  1.00  0.00           O
ATOM   4555  N   ASN A 868      46.630  49.330  41.840  1.00  0.00           N
ATOM   4556  HN  ASN A 868      45.910  49.870  42.250  1.00  0.00           H
ATOM   4557  CA  ASN A 868      46.340  48.970  40.510  1.00  0.00           C
ATOM   4558  HA  ASN A 868      46.760  48.000  40.290  1.00  0.00           H
ATOM   4559  CB  ASN A 868      44.760  48.850  40.230  1.00  0.00           C
ATOM   4560  HB1 ASN A 868      44.660  48.750  39.130  1.00  0.00           H
ATOM   4561  HB2 ASN A 868      44.210  49.780  40.510  1.00  0.00           H
ATOM   4562  CG  ASN A 868      44.180  47.580  40.930  1.00  0.00           C
ATOM   4563  OD1 ASN A 868      44.800  46.570  41.300  1.00  0.00           O
ATOM   4564  ND2 ASN A 868      42.820  47.570  41.170  1.00  0.00           N
ATOM   4565 HD21 ASN A 868      42.310  48.420  41.040  1.00  0.00           H
ATOM   4566 HD22 ASN A 868      42.460  46.700  41.470  1.00  0.00           H
ATOM   4567  C   ASN A 868      46.940  49.930  39.490  1.00  0.00           C
ATOM   4568  O   ASN A 868      46.440  50.150  38.350  1.00  0.00           O
ATOM   4569  N   ARG A 869      48.030  50.720  39.800  1.00  0.00           N
ATOM   4570  HN  ARG A 869      48.430  50.660  40.710  1.00  0.00           H
ATOM   4571  CA  ARG A 869      48.560  51.700  38.900  1.00  0.00           C
ATOM   4572  HA  ARG A 869      47.760  52.360  38.600  1.00  0.00           H
ATOM   4573  CB  ARG A 869      49.580  52.580  39.720  1.00  0.00           C
ATOM   4574  HB1 ARG A 869      49.020  53.050  40.560  1.00  0.00           H
ATOM   4575  HB2 ARG A 869      49.870  53.430  39.070  1.00  0.00           H
ATOM   4576  CG  ARG A 869      50.790  51.870  40.380  1.00  0.00           C
ATOM   4577  HG1 ARG A 869      51.510  51.650  39.560  1.00  0.00           H
ATOM   4578  HG2 ARG A 869      50.550  50.960  40.980  1.00  0.00           H
ATOM   4579  CD  ARG A 869      51.570  52.870  41.270  1.00  0.00           C
ATOM   4580  HD1 ARG A 869      50.950  53.180  42.140  1.00  0.00           H
ATOM   4581  HD2 ARG A 869      51.820  53.750  40.650  1.00  0.00           H
ATOM   4582  NE  ARG A 869      52.890  52.260  41.750  1.00  0.00           N
ATOM   4583  HE  ARG A 869      53.070  51.280  41.650  1.00  0.00           H
ATOM   4584  CZ  ARG A 869      53.830  52.900  42.370  1.00  0.00           C
ATOM   4585  NH1 ARG A 869      53.880  54.230  42.550  1.00  0.00           N
ATOM   4586 HH11 ARG A 869      54.640  54.760  42.930  1.00  0.00           H
ATOM   4587 HH12 ARG A 869      53.030  54.680  42.270  1.00  0.00           H
ATOM   4588  NH2 ARG A 869      54.910  52.200  42.670  1.00  0.00           N
ATOM   4589 HH21 ARG A 869      54.870  51.210  42.570  1.00  0.00           H
ATOM   4590 HH22 ARG A 869      55.500  52.680  43.310  1.00  0.00           H
ATOM   4591  C   ARG A 869      49.300  51.050  37.760  1.00  0.00           C
ATOM   4592  O   ARG A 869      49.820  49.930  37.860  1.00  0.00           O
ATOM   4593  N   LYS A 870      49.330  51.760  36.640  1.00  0.00           N
ATOM   4594  HN  LYS A 870      48.780  52.590  36.640  1.00  0.00           H
ATOM   4595  CA  LYS A 870      49.920  51.160  35.430  1.00  0.00           C
ATOM   4596  HA  LYS A 870      49.350  50.300  35.120  1.00  0.00           H
ATOM   4597  CB  LYS A 870      49.700  52.060  34.190  1.00  0.00           C
ATOM   4598  HB1 LYS A 870      50.210  51.540  33.350  1.00  0.00           H
ATOM   4599  HB2 LYS A 870      50.080  53.090  34.340  1.00  0.00           H
ATOM   4600  CG  LYS A 870      48.250  52.040  33.740  1.00  0.00           C
ATOM   4601  HG1 LYS A 870      47.690  52.370  34.640  1.00  0.00           H
ATOM   4602  HG2 LYS A 870      47.950  51.000  33.520  1.00  0.00           H
ATOM   4603  CD  LYS A 870      47.910  52.760  32.390  1.00  0.00           C
ATOM   4604  HD1 LYS A 870      48.340  53.780  32.570  1.00  0.00           H
ATOM   4605  HD2 LYS A 870      46.810  52.870  32.350  1.00  0.00           H
ATOM   4606  CE  LYS A 870      48.360  52.000  31.160  1.00  0.00           C
ATOM   4607  HE1 LYS A 870      47.670  51.160  30.930  1.00  0.00           H
ATOM   4608  HE2 LYS A 870      49.380  51.590  31.260  1.00  0.00           H
ATOM   4609  NZ  LYS A 870      48.280  52.990  29.930  1.00  0.00           N
ATOM   4610  HZ1 LYS A 870      47.330  52.910  29.520  1.00  0.00           H
ATOM   4611  HZ2 LYS A 870      48.900  52.690  29.160  1.00  0.00           H
ATOM   4612  HZ3 LYS A 870      48.540  53.960  30.190  1.00  0.00           H
ATOM   4613  C   LYS A 870      51.400  50.780  35.510  1.00  0.00           C
ATOM   4614  O   LYS A 870      51.800  49.700  35.040  1.00  0.00           O
ATOM   4615  N   GLU A 871      52.270  51.560  36.170  1.00  0.00           N
ATOM   4616  HN  GLU A 871      52.070  52.520  36.330  1.00  0.00           H
ATOM   4617  CA  GLU A 871      53.640  51.270  36.480  1.00  0.00           C
ATOM   4618  HA  GLU A 871      54.170  51.700  35.630  1.00  0.00           H
ATOM   4619  CB  GLU A 871      54.010  52.140  37.650  1.00  0.00           C
ATOM   4620  HB1 GLU A 871      55.000  51.920  38.100  1.00  0.00           H
ATOM   4621  HB2 GLU A 871      53.210  51.910  38.390  1.00  0.00           H
ATOM   4622  CG  GLU A 871      54.070  53.650  37.410  1.00  0.00           C
ATOM   4623  HG1 GLU A 871      54.690  53.870  36.520  1.00  0.00           H
ATOM   4624  HG2 GLU A 871      54.720  54.130  38.190  1.00  0.00           H
ATOM   4625  CD  GLU A 871      52.720  54.350  37.560  1.00  0.00           C
ATOM   4626  OE1 GLU A 871      52.140  54.670  38.630  1.00  0.00           O
ATOM   4627  OE2 GLU A 871      52.230  54.550  36.440  1.00  0.00           O
ATOM   4628  C   GLU A 871      54.100  49.780  36.750  1.00  0.00           C
ATOM   4629  O   GLU A 871      55.040  49.240  36.170  1.00  0.00           O
ATOM   4630  N   HSD A 872      53.220  49.050  37.490  1.00  0.00           N
ATOM   4631  HN  HSD A 872      52.430  49.570  37.820  1.00  0.00           H
ATOM   4632  CA  HSD A 872      53.230  47.660  37.870  1.00  0.00           C
ATOM   4633  HA  HSD A 872      54.290  47.570  38.070  1.00  0.00           H
ATOM   4634  CB  HSD A 872      52.120  47.320  38.960  1.00  0.00           C
ATOM   4635  HB1 HSD A 872      52.030  46.210  39.070  1.00  0.00           H
ATOM   4636  HB2 HSD A 872      51.140  47.710  38.590  1.00  0.00           H
ATOM   4637  ND1 HSD A 872      51.380  48.390  41.160  1.00  0.00           N
ATOM   4638  HD1 HSD A 872      50.490  47.960  41.340  1.00  0.00           H
ATOM   4639  CG  HSD A 872      52.320  48.030  40.240  1.00  0.00           C
ATOM   4640  CE1 HSD A 872      52.050  49.140  42.070  1.00  0.00           C
ATOM   4641  HE1 HSD A 872      51.640  49.550  43.000  1.00  0.00           H
ATOM   4642  NE2 HSD A 872      53.310  49.330  41.810  1.00  0.00           N
ATOM   4643  CD2 HSD A 872      53.520  48.560  40.640  1.00  0.00           C
ATOM   4644  HD2 HSD A 872      54.470  48.750  40.150  1.00  0.00           H
ATOM   4645  C   HSD A 872      53.100  46.570  36.840  1.00  0.00           C
ATOM   4646  O   HSD A 872      53.610  45.480  37.070  1.00  0.00           O
ATOM   4647  N   LYS A 873      52.500  46.900  35.710  1.00  0.00           N
ATOM   4648  HN  LYS A 873      52.030  47.780  35.650  1.00  0.00           H
ATOM   4649  CA  LYS A 873      52.450  45.950  34.520  1.00  0.00           C
ATOM   4650  HA  LYS A 873      51.950  46.420  33.690  1.00  0.00           H
ATOM   4651  CB  LYS A 873      53.780  45.500  33.910  1.00  0.00           C
ATOM   4652  HB1 LYS A 873      53.780  44.620  33.240  1.00  0.00           H
ATOM   4653  HB2 LYS A 873      54.500  45.320  34.750  1.00  0.00           H
ATOM   4654  CG  LYS A 873      54.460  46.540  33.070  1.00  0.00           C
ATOM   4655  HG1 LYS A 873      55.560  46.420  33.100  1.00  0.00           H
ATOM   4656  HG2 LYS A 873      54.260  47.430  33.700  1.00  0.00           H
ATOM   4657  CD  LYS A 873      53.780  46.620  31.660  1.00  0.00           C
ATOM   4658  HD1 LYS A 873      52.770  47.050  31.880  1.00  0.00           H
ATOM   4659  HD2 LYS A 873      53.570  45.560  31.400  1.00  0.00           H
ATOM   4660  CE  LYS A 873      54.480  47.450  30.620  1.00  0.00           C
ATOM   4661  HE1 LYS A 873      54.670  48.420  31.150  1.00  0.00           H
ATOM   4662  HE2 LYS A 873      53.890  47.830  29.760  1.00  0.00           H
ATOM   4663  NZ  LYS A 873      55.700  46.940  30.150  1.00  0.00           N
ATOM   4664  HZ1 LYS A 873      56.360  46.750  30.920  1.00  0.00           H
ATOM   4665  HZ2 LYS A 873      56.370  47.510  29.600  1.00  0.00           H
ATOM   4666  HZ3 LYS A 873      55.530  46.150  29.490  1.00  0.00           H
ATOM   4667  C   LYS A 873      51.580  44.740  34.810  1.00  0.00           C
ATOM   4668  O   LYS A 873      51.650  43.730  34.150  1.00  0.00           O
ATOM   4669  N   LEU A 874      50.640  44.810  35.690  1.00  0.00           N
ATOM   4670  HN  LEU A 874      50.480  45.650  36.210  1.00  0.00           H
ATOM   4671  CA  LEU A 874      49.850  43.660  36.140  1.00  0.00           C
ATOM   4672  HA  LEU A 874      50.550  42.910  36.460  1.00  0.00           H
ATOM   4673  CB  LEU A 874      48.890  44.040  37.300  1.00  0.00           C
ATOM   4674  HB1 LEU A 874      48.090  43.330  37.610  1.00  0.00           H
ATOM   4675  HB2 LEU A 874      48.400  45.010  37.030  1.00  0.00           H
ATOM   4676  CG  LEU A 874      49.520  44.300  38.710  1.00  0.00           C
ATOM   4677  HG  LEU A 874      50.580  44.620  38.600  1.00  0.00           H
ATOM   4678  CD1 LEU A 874      48.850  45.430  39.390  1.00  0.00           C
ATOM   4679 HD11 LEU A 874      49.050  46.380  38.870  1.00  0.00           H
ATOM   4680 HD12 LEU A 874      49.280  45.710  40.380  1.00  0.00           H
ATOM   4681 HD13 LEU A 874      47.780  45.160  39.570  1.00  0.00           H
ATOM   4682  CD2 LEU A 874      49.380  43.090  39.610  1.00  0.00           C
ATOM   4683 HD21 LEU A 874      48.310  42.770  39.630  1.00  0.00           H
ATOM   4684 HD22 LEU A 874      49.490  43.420  40.670  1.00  0.00           H
ATOM   4685 HD23 LEU A 874      50.050  42.260  39.310  1.00  0.00           H
ATOM   4686  C   LEU A 874      48.990  43.080  34.960  1.00  0.00           C
ATOM   4687  O   LEU A 874      48.510  43.800  34.100  1.00  0.00           O
ATOM   4688  N   LYS A 875      48.950  41.770  34.810  1.00  0.00           N
ATOM   4689  HN  LYS A 875      49.420  41.200  35.470  1.00  0.00           H
ATOM   4690  CA  LYS A 875      48.310  41.050  33.670  1.00  0.00           C
ATOM   4691  HA  LYS A 875      47.890  41.730  32.960  1.00  0.00           H
ATOM   4692  CB  LYS A 875      49.290  40.210  32.790  1.00  0.00           C
ATOM   4693  HB1 LYS A 875      48.860  39.400  32.180  1.00  0.00           H
ATOM   4694  HB2 LYS A 875      49.960  39.720  33.530  1.00  0.00           H
ATOM   4695  CG  LYS A 875      50.210  41.040  31.830  1.00  0.00           C
ATOM   4696  HG1 LYS A 875      50.690  41.830  32.440  1.00  0.00           H
ATOM   4697  HG2 LYS A 875      49.610  41.550  31.040  1.00  0.00           H
ATOM   4698  CD  LYS A 875      51.120  40.180  31.040  1.00  0.00           C
ATOM   4699  HD1 LYS A 875      50.470  39.460  30.500  1.00  0.00           H
ATOM   4700  HD2 LYS A 875      51.830  39.580  31.650  1.00  0.00           H
ATOM   4701  CE  LYS A 875      51.900  40.830  29.900  1.00  0.00           C
ATOM   4702  HE1 LYS A 875      51.170  41.180  29.150  1.00  0.00           H
ATOM   4703  HE2 LYS A 875      52.600  40.090  29.450  1.00  0.00           H
ATOM   4704  NZ  LYS A 875      52.630  42.030  30.430  1.00  0.00           N
ATOM   4705  HZ1 LYS A 875      51.990  42.790  30.740  1.00  0.00           H
ATOM   4706  HZ2 LYS A 875      53.210  42.520  29.710  1.00  0.00           H
ATOM   4707  HZ3 LYS A 875      53.280  41.710  31.180  1.00  0.00           H
ATOM   4708  C   LYS A 875      47.130  40.180  34.080  1.00  0.00           C
ATOM   4709  O   LYS A 875      46.440  39.550  33.240  1.00  0.00           O
ATOM   4710  N   LYS A 876      46.710  40.230  35.290  1.00  0.00           N
ATOM   4711  HN  LYS A 876      47.270  40.800  35.890  1.00  0.00           H
ATOM   4712  CA  LYS A 876      45.450  39.570  35.710  1.00  0.00           C
ATOM   4713  HA  LYS A 876      44.820  39.430  34.850  1.00  0.00           H
ATOM   4714  CB  LYS A 876      45.660  38.220  36.410  1.00  0.00           C
ATOM   4715  HB1 LYS A 876      44.640  37.870  36.660  1.00  0.00           H
ATOM   4716  HB2 LYS A 876      46.200  38.390  37.370  1.00  0.00           H
ATOM   4717  CG  LYS A 876      46.370  37.120  35.620  1.00  0.00           C
ATOM   4718  HG1 LYS A 876      47.280  37.630  35.230  1.00  0.00           H
ATOM   4719  HG2 LYS A 876      45.610  36.980  34.830  1.00  0.00           H
ATOM   4720  CD  LYS A 876      46.790  35.800  36.300  1.00  0.00           C
ATOM   4721  HD1 LYS A 876      47.070  35.040  35.540  1.00  0.00           H
ATOM   4722  HD2 LYS A 876      45.810  35.530  36.730  1.00  0.00           H
ATOM   4723  CE  LYS A 876      47.750  35.860  37.490  1.00  0.00           C
ATOM   4724  HE1 LYS A 876      47.570  36.690  38.200  1.00  0.00           H
ATOM   4725  HE2 LYS A 876      48.750  36.100  37.060  1.00  0.00           H
ATOM   4726  NZ  LYS A 876      47.790  34.660  38.410  1.00  0.00           N
ATOM   4727  HZ1 LYS A 876      47.600  33.780  37.890  1.00  0.00           H
ATOM   4728  HZ2 LYS A 876      47.100  34.710  39.180  1.00  0.00           H
ATOM   4729  HZ3 LYS A 876      48.710  34.660  38.910  1.00  0.00           H
ATOM   4730  C   LYS A 876      44.720  40.580  36.550  1.00  0.00           C
ATOM   4731  O   LYS A 876      45.200  41.240  37.440  1.00  0.00           O
ATOM   4732  N   GLY A 877      43.420  40.720  36.110  1.00  0.00           N
ATOM   4733  HN  GLY A 877      43.130  40.210  35.310  1.00  0.00           H
ATOM   4734  CA  GLY A 877      42.510  41.860  36.460  1.00  0.00           C
ATOM   4735  HA1 GLY A 877      41.610  41.590  35.930  1.00  0.00           H
ATOM   4736  HA2 GLY A 877      42.830  42.820  36.060  1.00  0.00           H
ATOM   4737  C   GLY A 877      42.280  42.200  37.900  1.00  0.00           C
ATOM   4738  O   GLY A 877      42.550  41.430  38.820  1.00  0.00           O
ATOM   4739  N   ALA A 878      41.570  43.340  38.110  1.00  0.00           N
ATOM   4740  HN  ALA A 878      41.290  43.930  37.360  1.00  0.00           H
ATOM   4741  CA  ALA A 878      41.140  43.810  39.360  1.00  0.00           C
ATOM   4742  HA  ALA A 878      41.790  43.420  40.140  1.00  0.00           H
ATOM   4743  CB  ALA A 878      41.180  45.310  39.220  1.00  0.00           C
ATOM   4744  HB1 ALA A 878      42.220  45.600  38.980  1.00  0.00           H
ATOM   4745  HB2 ALA A 878      40.780  45.850  40.100  1.00  0.00           H
ATOM   4746  HB3 ALA A 878      40.660  45.710  38.330  1.00  0.00           H
ATOM   4747  C   ALA A 878      39.760  43.300  39.790  1.00  0.00           C
ATOM   4748  O   ALA A 878      39.020  42.690  39.080  1.00  0.00           O
ATOM   4749  N   GLY A 879      39.470  43.530  41.050  1.00  0.00           N
ATOM   4750  HN  GLY A 879      40.200  43.960  41.580  1.00  0.00           H
ATOM   4751  CA  GLY A 879      38.310  43.190  41.770  1.00  0.00           C
ATOM   4752  HA1 GLY A 879      38.700  42.300  42.260  1.00  0.00           H
ATOM   4753  HA2 GLY A 879      37.540  43.070  41.020  1.00  0.00           H
ATOM   4754  C   GLY A 879      37.960  44.220  42.820  1.00  0.00           C
ATOM   4755  O   GLY A 879      37.990  43.950  44.040  1.00  0.00           O
ATOM   4756  N   TYR A 880      37.720  45.460  42.350  1.00  0.00           N
ATOM   4757  HN  TYR A 880      37.630  45.650  41.380  1.00  0.00           H
ATOM   4758  CA  TYR A 880      37.480  46.620  43.210  1.00  0.00           C
ATOM   4759  HA  TYR A 880      38.370  46.630  43.820  1.00  0.00           H
ATOM   4760  CB  TYR A 880      37.140  47.950  42.450  1.00  0.00           C
ATOM   4761  HB1 TYR A 880      36.670  48.660  43.170  1.00  0.00           H
ATOM   4762  HB2 TYR A 880      36.360  47.740  41.680  1.00  0.00           H
ATOM   4763  CG  TYR A 880      38.310  48.570  41.770  1.00  0.00           C
ATOM   4764  CD1 TYR A 880      38.580  48.380  40.380  1.00  0.00           C
ATOM   4765  HD1 TYR A 880      37.950  47.690  39.840  1.00  0.00           H
ATOM   4766  CE1 TYR A 880      39.670  48.940  39.750  1.00  0.00           C
ATOM   4767  HE1 TYR A 880      39.900  48.780  38.710  1.00  0.00           H
ATOM   4768  CZ  TYR A 880      40.430  49.820  40.450  1.00  0.00           C
ATOM   4769  OH  TYR A 880      41.590  50.350  39.760  1.00  0.00           O
ATOM   4770  HH  TYR A 880      41.560  50.260  38.800  1.00  0.00           H
ATOM   4771  CD2 TYR A 880      39.150  49.420  42.500  1.00  0.00           C
ATOM   4772  HD2 TYR A 880      38.910  49.500  43.550  1.00  0.00           H
ATOM   4773  CE2 TYR A 880      40.230  50.070  41.830  1.00  0.00           C
ATOM   4774  HE2 TYR A 880      40.930  50.750  42.270  1.00  0.00           H
ATOM   4775  C   TYR A 880      36.380  46.470  44.220  1.00  0.00           C
ATOM   4776  O   TYR A 880      36.520  46.810  45.400  1.00  0.00           O
ATOM   4777  N   HSD A 881      35.230  45.850  43.770  1.00  0.00           N
ATOM   4778  HN  HSD A 881      35.180  45.480  42.840  1.00  0.00           H
ATOM   4779  CA  HSD A 881      34.040  45.600  44.610  1.00  0.00           C
ATOM   4780  HA  HSD A 881      33.800  46.520  45.110  1.00  0.00           H
ATOM   4781  CB  HSD A 881      32.810  45.180  43.710  1.00  0.00           C
ATOM   4782  HB1 HSD A 881      32.010  45.150  44.480  1.00  0.00           H
ATOM   4783  HB2 HSD A 881      32.950  44.200  43.200  1.00  0.00           H
ATOM   4784  ND1 HSD A 881      33.040  46.230  41.330  1.00  0.00           N
ATOM   4785  HD1 HSD A 881      33.640  45.520  40.970  1.00  0.00           H
ATOM   4786  CG  HSD A 881      32.530  46.180  42.600  1.00  0.00           C
ATOM   4787  CE1 HSD A 881      32.440  47.260  40.710  1.00  0.00           C
ATOM   4788  HE1 HSD A 881      32.700  47.440  39.670  1.00  0.00           H
ATOM   4789  NE2 HSD A 881      31.560  47.850  41.440  1.00  0.00           N
ATOM   4790  CD2 HSD A 881      31.550  47.160  42.590  1.00  0.00           C
ATOM   4791  HD2 HSD A 881      30.850  47.380  43.380  1.00  0.00           H
ATOM   4792  C   HSD A 881      34.340  44.580  45.680  1.00  0.00           C
ATOM   4793  O   HSD A 881      33.940  44.820  46.840  1.00  0.00           O
ATOM   4794  N   LEU A 882      35.040  43.460  45.290  1.00  0.00           N
ATOM   4795  HN  LEU A 882      35.240  43.230  44.340  1.00  0.00           H
ATOM   4796  CA  LEU A 882      35.400  42.400  46.170  1.00  0.00           C
ATOM   4797  HA  LEU A 882      34.470  42.100  46.640  1.00  0.00           H
ATOM   4798  CB  LEU A 882      36.110  41.230  45.440  1.00  0.00           C
ATOM   4799  HB1 LEU A 882      36.440  40.370  46.060  1.00  0.00           H
ATOM   4800  HB2 LEU A 882      36.950  41.620  44.840  1.00  0.00           H
ATOM   4801  CG  LEU A 882      35.330  40.590  44.290  1.00  0.00           C
ATOM   4802  HG  LEU A 882      35.210  41.390  43.540  1.00  0.00           H
ATOM   4803  CD1 LEU A 882      36.250  39.500  43.780  1.00  0.00           C
ATOM   4804 HD11 LEU A 882      37.180  39.980  43.420  1.00  0.00           H
ATOM   4805 HD12 LEU A 882      35.860  38.910  42.930  1.00  0.00           H
ATOM   4806 HD13 LEU A 882      36.470  38.750  44.560  1.00  0.00           H
ATOM   4807  CD2 LEU A 882      34.060  39.950  44.730  1.00  0.00           C
ATOM   4808 HD21 LEU A 882      33.500  40.670  45.360  1.00  0.00           H
ATOM   4809 HD22 LEU A 882      34.370  39.060  45.300  1.00  0.00           H
ATOM   4810 HD23 LEU A 882      33.410  39.600  43.910  1.00  0.00           H
ATOM   4811  C   LEU A 882      36.360  42.870  47.220  1.00  0.00           C
ATOM   4812  O   LEU A 882      36.350  42.510  48.430  1.00  0.00           O
ATOM   4813  N   ASP A 883      37.280  43.800  46.760  1.00  0.00           N
ATOM   4814  HN  ASP A 883      37.550  43.850  45.800  1.00  0.00           H
ATOM   4815  CA  ASP A 883      38.200  44.500  47.670  1.00  0.00           C
ATOM   4816  HA  ASP A 883      38.800  43.760  48.200  1.00  0.00           H
ATOM   4817  CB  ASP A 883      39.070  45.550  46.930  1.00  0.00           C
ATOM   4818  HB1 ASP A 883      39.620  46.250  47.590  1.00  0.00           H
ATOM   4819  HB2 ASP A 883      38.420  46.240  46.360  1.00  0.00           H
ATOM   4820  CG  ASP A 883      40.010  44.880  46.020  1.00  0.00           C
ATOM   4821  OD1 ASP A 883      40.380  43.710  46.170  1.00  0.00           O
ATOM   4822  OD2 ASP A 883      40.470  45.700  45.050  1.00  0.00           O
ATOM   4823  HD2 ASP A 883      41.120  45.260  44.500  1.00  0.00           H
ATOM   4824  C   ASP A 883      37.470  45.240  48.800  1.00  0.00           C
ATOM   4825  O   ASP A 883      37.890  45.210  49.980  1.00  0.00           O
ATOM   4826  N   LEU A 884      36.410  45.990  48.490  1.00  0.00           N
ATOM   4827  HN  LEU A 884      36.010  46.080  47.590  1.00  0.00           H
ATOM   4828  CA  LEU A 884      35.600  46.710  49.430  1.00  0.00           C
ATOM   4829  HA  LEU A 884      36.280  47.090  50.180  1.00  0.00           H
ATOM   4830  CB  LEU A 884      34.890  47.840  48.710  1.00  0.00           C
ATOM   4831  HB1 LEU A 884      34.380  47.500  47.790  1.00  0.00           H
ATOM   4832  HB2 LEU A 884      35.670  48.520  48.310  1.00  0.00           H
ATOM   4833  CG  LEU A 884      34.050  48.790  49.570  1.00  0.00           C
ATOM   4834  HG  LEU A 884      33.210  48.180  49.970  1.00  0.00           H
ATOM   4835  CD1 LEU A 884      34.730  49.350  50.830  1.00  0.00           C
ATOM   4836 HD11 LEU A 884      35.430  50.180  50.600  1.00  0.00           H
ATOM   4837 HD12 LEU A 884      35.310  48.640  51.470  1.00  0.00           H
ATOM   4838 HD13 LEU A 884      33.950  49.810  51.470  1.00  0.00           H
ATOM   4839  CD2 LEU A 884      33.340  49.880  48.850  1.00  0.00           C
ATOM   4840 HD21 LEU A 884      32.750  50.410  49.630  1.00  0.00           H
ATOM   4841 HD22 LEU A 884      32.610  49.520  48.110  1.00  0.00           H
ATOM   4842 HD23 LEU A 884      34.130  50.640  48.610  1.00  0.00           H
ATOM   4843  C   LEU A 884      34.690  45.770  50.170  1.00  0.00           C
ATOM   4844  O   LEU A 884      34.640  45.890  51.390  1.00  0.00           O
ATOM   4845  N   LEU A 885      34.060  44.780  49.510  1.00  0.00           N
ATOM   4846  HN  LEU A 885      34.110  44.740  48.520  1.00  0.00           H
ATOM   4847  CA  LEU A 885      33.250  43.800  50.130  1.00  0.00           C
ATOM   4848  HA  LEU A 885      32.350  44.260  50.510  1.00  0.00           H
ATOM   4849  CB  LEU A 885      32.840  42.860  49.040  1.00  0.00           C
ATOM   4850  HB1 LEU A 885      33.740  42.350  48.630  1.00  0.00           H
ATOM   4851  HB2 LEU A 885      32.480  43.470  48.180  1.00  0.00           H
ATOM   4852  CG  LEU A 885      31.740  41.810  49.450  1.00  0.00           C
ATOM   4853  HG  LEU A 885      31.920  41.530  50.510  1.00  0.00           H
ATOM   4854  CD1 LEU A 885      30.320  42.290  49.350  1.00  0.00           C
ATOM   4855 HD11 LEU A 885      29.710  41.680  50.060  1.00  0.00           H
ATOM   4856 HD12 LEU A 885      29.860  42.200  48.340  1.00  0.00           H
ATOM   4857 HD13 LEU A 885      30.220  43.360  49.650  1.00  0.00           H
ATOM   4858  CD2 LEU A 885      31.800  40.530  48.500  1.00  0.00           C
ATOM   4859 HD21 LEU A 885      31.660  40.750  47.420  1.00  0.00           H
ATOM   4860 HD22 LEU A 885      30.930  39.860  48.660  1.00  0.00           H
ATOM   4861 HD23 LEU A 885      32.760  40.030  48.740  1.00  0.00           H
ATOM   4862  C   LEU A 885      33.920  43.150  51.280  1.00  0.00           C
ATOM   4863  O   LEU A 885      33.440  43.340  52.410  1.00  0.00           O
ATOM   4864  N   MET A 886      35.100  42.470  51.110  1.00  0.00           N
ATOM   4865  HN  MET A 886      35.500  42.390  50.200  1.00  0.00           H
ATOM   4866  CA  MET A 886      35.710  41.730  52.200  1.00  0.00           C
ATOM   4867  HA  MET A 886      34.980  41.180  52.770  1.00  0.00           H
ATOM   4868  CB  MET A 886      36.830  40.750  51.710  1.00  0.00           C
ATOM   4869  HB1 MET A 886      37.460  40.410  52.560  1.00  0.00           H
ATOM   4870  HB2 MET A 886      37.570  41.260  51.050  1.00  0.00           H
ATOM   4871  CG  MET A 886      36.460  39.530  50.830  1.00  0.00           C
ATOM   4872  HG1 MET A 886      37.320  38.840  50.640  1.00  0.00           H
ATOM   4873  HG2 MET A 886      35.970  39.860  49.900  1.00  0.00           H
ATOM   4874  SD  MET A 886      35.200  38.580  51.730  1.00  0.00           S
ATOM   4875  CE  MET A 886      36.180  37.860  53.100  1.00  0.00           C
ATOM   4876  HE1 MET A 886      36.890  38.560  53.580  1.00  0.00           H
ATOM   4877  HE2 MET A 886      36.810  37.070  52.660  1.00  0.00           H
ATOM   4878  HE3 MET A 886      35.470  37.460  53.850  1.00  0.00           H
ATOM   4879  C   MET A 886      36.400  42.660  53.260  1.00  0.00           C
ATOM   4880  O   MET A 886      36.490  42.180  54.390  1.00  0.00           O
ATOM   4881  N   VAL A 887      36.930  43.900  52.980  1.00  0.00           N
ATOM   4882  HN  VAL A 887      37.020  44.300  52.080  1.00  0.00           H
ATOM   4883  CA  VAL A 887      37.360  44.730  54.130  1.00  0.00           C
ATOM   4884  HA  VAL A 887      38.060  44.100  54.670  1.00  0.00           H
ATOM   4885  CB  VAL A 887      38.240  45.920  53.580  1.00  0.00           C
ATOM   4886  HB  VAL A 887      37.960  46.050  52.520  1.00  0.00           H
ATOM   4887  CG1 VAL A 887      38.100  47.240  54.310  1.00  0.00           C
ATOM   4888 HG11 VAL A 887      38.800  47.980  53.870  1.00  0.00           H
ATOM   4889 HG12 VAL A 887      38.300  47.200  55.420  1.00  0.00           H
ATOM   4890 HG13 VAL A 887      37.070  47.610  54.160  1.00  0.00           H
ATOM   4891  CG2 VAL A 887      39.640  45.360  53.810  1.00  0.00           C
ATOM   4892 HG21 VAL A 887      39.820  45.410  54.910  1.00  0.00           H
ATOM   4893 HG22 VAL A 887      40.420  46.050  53.410  1.00  0.00           H
ATOM   4894 HG23 VAL A 887      39.820  44.390  53.290  1.00  0.00           H
ATOM   4895  C   VAL A 887      36.150  45.200  54.950  1.00  0.00           C
ATOM   4896  O   VAL A 887      36.070  44.960  56.180  1.00  0.00           O
ATOM   4897  N   GLY A 888      35.080  45.530  54.240  1.00  0.00           N
ATOM   4898  HN  GLY A 888      35.020  45.410  53.250  1.00  0.00           H
ATOM   4899  CA  GLY A 888      33.810  46.020  54.820  1.00  0.00           C
ATOM   4900  HA1 GLY A 888      33.160  46.170  53.970  1.00  0.00           H
ATOM   4901  HA2 GLY A 888      33.950  46.950  55.330  1.00  0.00           H
ATOM   4902  C   GLY A 888      33.060  45.020  55.660  1.00  0.00           C
ATOM   4903  O   GLY A 888      32.640  45.220  56.850  1.00  0.00           O
ATOM   4904  N   VAL A 889      32.950  43.730  55.160  1.00  0.00           N
ATOM   4905  HN  VAL A 889      33.250  43.500  54.240  1.00  0.00           H
ATOM   4906  CA  VAL A 889      32.420  42.550  55.920  1.00  0.00           C
ATOM   4907  HA  VAL A 889      31.390  42.810  56.120  1.00  0.00           H
ATOM   4908  CB  VAL A 889      32.510  41.280  55.060  1.00  0.00           C
ATOM   4909  HB  VAL A 889      33.500  41.450  54.570  1.00  0.00           H
ATOM   4910  CG1 VAL A 889      32.400  39.860  55.700  1.00  0.00           C
ATOM   4911 HG11 VAL A 889      33.250  39.550  56.360  1.00  0.00           H
ATOM   4912 HG12 VAL A 889      32.240  39.120  54.890  1.00  0.00           H
ATOM   4913 HG13 VAL A 889      31.550  39.930  56.410  1.00  0.00           H
ATOM   4914  CG2 VAL A 889      31.360  41.340  54.050  1.00  0.00           C
ATOM   4915 HG21 VAL A 889      30.460  40.950  54.570  1.00  0.00           H
ATOM   4916 HG22 VAL A 889      31.420  40.760  53.100  1.00  0.00           H
ATOM   4917 HG23 VAL A 889      31.270  42.390  53.680  1.00  0.00           H
ATOM   4918  C   VAL A 889      33.060  42.150  57.260  1.00  0.00           C
ATOM   4919  O   VAL A 889      32.430  42.060  58.300  1.00  0.00           O
ATOM   4920  N   MET A 890      34.370  42.050  57.230  1.00  0.00           N
ATOM   4921  HN  MET A 890      34.850  42.300  56.390  1.00  0.00           H
ATOM   4922  CA  MET A 890      35.200  41.550  58.290  1.00  0.00           C
ATOM   4923  HA  MET A 890      34.880  40.580  58.620  1.00  0.00           H
ATOM   4924  CB  MET A 890      36.610  41.220  57.720  1.00  0.00           C
ATOM   4925  HB1 MET A 890      37.390  41.080  58.500  1.00  0.00           H
ATOM   4926  HB2 MET A 890      37.000  42.040  57.090  1.00  0.00           H
ATOM   4927  CG  MET A 890      36.520  39.980  56.760  1.00  0.00           C
ATOM   4928  HG1 MET A 890      37.560  39.860  56.390  1.00  0.00           H
ATOM   4929  HG2 MET A 890      35.940  40.200  55.840  1.00  0.00           H
ATOM   4930  SD  MET A 890      35.910  38.290  57.420  1.00  0.00           S
ATOM   4931  CE  MET A 890      36.740  38.210  59.070  1.00  0.00           C
ATOM   4932  HE1 MET A 890      36.410  38.990  59.800  1.00  0.00           H
ATOM   4933  HE2 MET A 890      37.840  38.370  59.040  1.00  0.00           H
ATOM   4934  HE3 MET A 890      36.560  37.220  59.540  1.00  0.00           H
ATOM   4935  C   MET A 890      35.240  42.540  59.470  1.00  0.00           C
ATOM   4936  O   MET A 890      35.370  42.000  60.540  1.00  0.00           O
ATOM   4937  N   LEU A 891      35.040  43.880  59.290  1.00  0.00           N
ATOM   4938  HN  LEU A 891      35.000  44.260  58.370  1.00  0.00           H
ATOM   4939  CA  LEU A 891      34.910  44.840  60.380  1.00  0.00           C
ATOM   4940  HA  LEU A 891      35.770  44.810  61.030  1.00  0.00           H
ATOM   4941  CB  LEU A 891      34.720  46.290  59.730  1.00  0.00           C
ATOM   4942  HB1 LEU A 891      33.840  46.370  59.040  1.00  0.00           H
ATOM   4943  HB2 LEU A 891      35.660  46.440  59.170  1.00  0.00           H
ATOM   4944  CG  LEU A 891      34.670  47.470  60.740  1.00  0.00           C
ATOM   4945  HG  LEU A 891      35.440  47.250  61.510  1.00  0.00           H
ATOM   4946  CD1 LEU A 891      35.230  48.710  60.050  1.00  0.00           C
ATOM   4947 HD11 LEU A 891      35.550  49.400  60.860  1.00  0.00           H
ATOM   4948 HD12 LEU A 891      34.420  49.120  59.430  1.00  0.00           H
ATOM   4949 HD13 LEU A 891      36.090  48.370  59.430  1.00  0.00           H
ATOM   4950  CD2 LEU A 891      33.320  47.880  61.370  1.00  0.00           C
ATOM   4951 HD21 LEU A 891      32.750  47.080  61.870  1.00  0.00           H
ATOM   4952 HD22 LEU A 891      32.610  48.250  60.600  1.00  0.00           H
ATOM   4953 HD23 LEU A 891      33.510  48.730  62.060  1.00  0.00           H
ATOM   4954  C   LEU A 891      33.670  44.520  61.160  1.00  0.00           C
ATOM   4955  O   LEU A 891      33.550  44.750  62.390  1.00  0.00           O
ATOM   4956  N   GLY A 892      32.660  43.970  60.530  1.00  0.00           N
ATOM   4957  HN  GLY A 892      32.560  43.840  59.540  1.00  0.00           H
ATOM   4958  CA  GLY A 892      31.410  43.510  61.160  1.00  0.00           C
ATOM   4959  HA1 GLY A 892      30.800  43.250  60.310  1.00  0.00           H
ATOM   4960  HA2 GLY A 892      31.080  44.360  61.740  1.00  0.00           H
ATOM   4961  C   GLY A 892      31.690  42.280  62.120  1.00  0.00           C
ATOM   4962  O   GLY A 892      31.320  42.320  63.270  1.00  0.00           O
ATOM   4963  N   VAL A 893      32.370  41.270  61.570  1.00  0.00           N
ATOM   4964  HN  VAL A 893      32.710  41.360  60.640  1.00  0.00           H
ATOM   4965  CA  VAL A 893      32.800  40.050  62.260  1.00  0.00           C
ATOM   4966  HA  VAL A 893      31.990  39.520  62.750  1.00  0.00           H
ATOM   4967  CB  VAL A 893      33.570  39.090  61.420  1.00  0.00           C
ATOM   4968  HB  VAL A 893      34.660  39.300  61.330  1.00  0.00           H
ATOM   4969  CG1 VAL A 893      33.650  37.760  62.220  1.00  0.00           C
ATOM   4970 HG11 VAL A 893      34.210  36.930  61.730  1.00  0.00           H
ATOM   4971 HG12 VAL A 893      32.650  37.330  62.460  1.00  0.00           H
ATOM   4972 HG13 VAL A 893      34.300  37.750  63.120  1.00  0.00           H
ATOM   4973  CG2 VAL A 893      32.780  38.800  60.200  1.00  0.00           C
ATOM   4974 HG21 VAL A 893      31.690  38.580  60.330  1.00  0.00           H
ATOM   4975 HG22 VAL A 893      33.130  37.800  59.860  1.00  0.00           H
ATOM   4976 HG23 VAL A 893      32.900  39.620  59.480  1.00  0.00           H
ATOM   4977  C   VAL A 893      33.650  40.450  63.420  1.00  0.00           C
ATOM   4978  O   VAL A 893      33.440  40.010  64.520  1.00  0.00           O
ATOM   4979  N   CYS A 894      34.700  41.400  63.310  1.00  0.00           N
ATOM   4980  HN  CYS A 894      34.970  41.770  62.420  1.00  0.00           H
ATOM   4981  CA  CYS A 894      35.500  41.910  64.380  1.00  0.00           C
ATOM   4982  HA  CYS A 894      36.040  41.110  64.870  1.00  0.00           H
ATOM   4983  CB  CYS A 894      36.470  42.930  63.910  1.00  0.00           C
ATOM   4984  HB1 CYS A 894      36.920  43.450  64.790  1.00  0.00           H
ATOM   4985  HB2 CYS A 894      36.020  43.630  63.160  1.00  0.00           H
ATOM   4986  SG  CYS A 894      37.920  42.290  62.970  1.00  0.00           S
ATOM   4987  HG1 CYS A 894      38.560  43.460  62.950  1.00  0.00           H
ATOM   4988  C   CYS A 894      34.670  42.580  65.450  1.00  0.00           C
ATOM   4989  O   CYS A 894      34.990  42.460  66.630  1.00  0.00           O
ATOM   4990  N   SER A 895      33.660  43.360  65.080  1.00  0.00           N
ATOM   4991  HN  SER A 895      33.550  43.470  64.090  1.00  0.00           H
ATOM   4992  CA  SER A 895      32.810  44.070  66.020  1.00  0.00           C
ATOM   4993  HA  SER A 895      33.370  44.630  66.760  1.00  0.00           H
ATOM   4994  CB  SER A 895      31.880  44.980  65.330  1.00  0.00           C
ATOM   4995  HB1 SER A 895      31.280  45.530  66.090  1.00  0.00           H
ATOM   4996  HB2 SER A 895      31.180  44.440  64.650  1.00  0.00           H
ATOM   4997  OG  SER A 895      32.540  46.030  64.660  1.00  0.00           O
ATOM   4998  HG1 SER A 895      32.880  45.700  63.840  1.00  0.00           H
ATOM   4999  C   SER A 895      31.960  43.060  66.810  1.00  0.00           C
ATOM   5000  O   SER A 895      31.810  43.260  67.980  1.00  0.00           O
ATOM   5001  N   VAL A 896      31.490  42.000  66.180  1.00  0.00           N
ATOM   5002  HN  VAL A 896      31.550  41.850  65.190  1.00  0.00           H
ATOM   5003  CA  VAL A 896      30.820  40.920  66.920  1.00  0.00           C
ATOM   5004  HA  VAL A 896      30.050  41.430  67.490  1.00  0.00           H
ATOM   5005  CB  VAL A 896      30.190  39.790  66.070  1.00  0.00           C
ATOM   5006  HB  VAL A 896      30.930  39.270  65.420  1.00  0.00           H
ATOM   5007  CG1 VAL A 896      29.540  38.640  66.960  1.00  0.00           C
ATOM   5008 HG11 VAL A 896      28.940  37.950  66.340  1.00  0.00           H
ATOM   5009 HG12 VAL A 896      28.920  39.060  67.760  1.00  0.00           H
ATOM   5010 HG13 VAL A 896      30.380  38.120  67.470  1.00  0.00           H
ATOM   5011  CG2 VAL A 896      29.030  40.460  65.230  1.00  0.00           C
ATOM   5012 HG21 VAL A 896      29.450  41.210  64.530  1.00  0.00           H
ATOM   5013 HG22 VAL A 896      28.350  40.910  65.980  1.00  0.00           H
ATOM   5014 HG23 VAL A 896      28.490  39.660  64.680  1.00  0.00           H
ATOM   5015  C   VAL A 896      31.790  40.270  67.880  1.00  0.00           C
ATOM   5016  O   VAL A 896      31.450  39.790  68.990  1.00  0.00           O
ATOM   5017  N   MET A 897      33.040  39.990  67.400  1.00  0.00           N
ATOM   5018  HN  MET A 897      33.160  40.340  66.480  1.00  0.00           H
ATOM   5019  CA  MET A 897      33.970  39.100  68.130  1.00  0.00           C
ATOM   5020  HA  MET A 897      33.400  38.470  68.810  1.00  0.00           H
ATOM   5021  CB  MET A 897      34.750  38.250  67.030  1.00  0.00           C
ATOM   5022  HB1 MET A 897      35.470  37.630  67.600  1.00  0.00           H
ATOM   5023  HB2 MET A 897      35.310  38.950  66.370  1.00  0.00           H
ATOM   5024  CG  MET A 897      33.880  37.270  66.210  1.00  0.00           C
ATOM   5025  HG1 MET A 897      34.590  36.730  65.560  1.00  0.00           H
ATOM   5026  HG2 MET A 897      33.220  37.860  65.530  1.00  0.00           H
ATOM   5027  SD  MET A 897      32.890  36.050  67.140  1.00  0.00           S
ATOM   5028  CE  MET A 897      34.320  35.110  67.700  1.00  0.00           C
ATOM   5029  HE1 MET A 897      34.010  34.410  68.510  1.00  0.00           H
ATOM   5030  HE2 MET A 897      35.150  35.690  68.170  1.00  0.00           H
ATOM   5031  HE3 MET A 897      34.590  34.430  66.860  1.00  0.00           H
ATOM   5032  C   MET A 897      34.920  39.940  68.900  1.00  0.00           C
ATOM   5033  O   MET A 897      35.830  39.370  69.550  1.00  0.00           O
ATOM   5034  N   GLY A 898      34.730  41.250  68.990  1.00  0.00           N
ATOM   5035  HN  GLY A 898      34.170  41.620  68.260  1.00  0.00           H
ATOM   5036  CA  GLY A 898      35.370  42.250  69.830  1.00  0.00           C
ATOM   5037  HA1 GLY A 898      35.360  41.980  70.870  1.00  0.00           H
ATOM   5038  HA2 GLY A 898      34.870  43.170  69.570  1.00  0.00           H
ATOM   5039  C   GLY A 898      36.780  42.480  69.510  1.00  0.00           C
ATOM   5040  O   GLY A 898      37.570  42.700  70.400  1.00  0.00           O
ATOM   5041  N   LEU A 899      37.100  42.420  68.230  1.00  0.00           N
ATOM   5042  HN  LEU A 899      36.430  42.180  67.540  1.00  0.00           H
ATOM   5043  CA  LEU A 899      38.410  42.580  67.730  1.00  0.00           C
ATOM   5044  HA  LEU A 899      39.140  42.400  68.510  1.00  0.00           H
ATOM   5045  CB  LEU A 899      38.710  41.510  66.640  1.00  0.00           C
ATOM   5046  HB1 LEU A 899      39.820  41.380  66.580  1.00  0.00           H
ATOM   5047  HB2 LEU A 899      38.370  41.970  65.690  1.00  0.00           H
ATOM   5048  CG  LEU A 899      38.200  40.120  66.970  1.00  0.00           C
ATOM   5049  HG  LEU A 899      37.100  40.200  66.910  1.00  0.00           H
ATOM   5050  CD1 LEU A 899      38.720  39.010  65.970  1.00  0.00           C
ATOM   5051 HD11 LEU A 899      39.800  38.760  66.020  1.00  0.00           H
ATOM   5052 HD12 LEU A 899      38.600  39.260  64.890  1.00  0.00           H
ATOM   5053 HD13 LEU A 899      38.120  38.100  66.180  1.00  0.00           H
ATOM   5054  CD2 LEU A 899      38.620  39.600  68.400  1.00  0.00           C
ATOM   5055 HD21 LEU A 899      38.330  40.280  69.220  1.00  0.00           H
ATOM   5056 HD22 LEU A 899      39.720  39.380  68.410  1.00  0.00           H
ATOM   5057 HD23 LEU A 899      38.140  38.630  68.640  1.00  0.00           H
ATOM   5058  C   LEU A 899      38.550  44.060  67.290  1.00  0.00           C
ATOM   5059  O   LEU A 899      37.510  44.640  66.940  1.00  0.00           O
ATOM   5060  N   PRO A 900      39.790  44.660  67.250  1.00  0.00           N
[truncated: 7,490,634 more chars]
