# Supplementary material for: CryoEM and computational modeling structural insights into the pH regulator NBCn1
Source: Nat Commun. 2025 Nov 11;16:9932. doi: 10.1038/s41467-025-64868-z (PMC12606367; doi:10.1038/s41467-025-64868-z)
Supplement: Supplementary file 9 — Supplementary Data 7 [file 41467_2025_64868_MOESM9_ESM.zip]

Archive with 12 entries (12 files):
- 1us_unrestr_MD_apoNBCn1/hNBCn1_OF_1us_rep2_last_step.pdb
- 1us_unrestr_MD_apoNBCn1/hNBCn1_IF_1us_rep3_last_step.pdb
- 1us_unrestr_MD_apoNBCn1/hNBCn1_IF_1us_rep2_last_step.pdb
- 1us_unrestr_MD_apoNBCn1/hNBCn1_IF_1us_rep3_first_step.pdb
- 1us_unrestr_MD_apoNBCn1/hNBCn1_IF_1us_rep1_last_step.pdb
- 1us_unrestr_MD_apoNBCn1/hNBCn1_OF_1us_rep2_first_step.pdb
- 1us_unrestr_MD_apoNBCn1/hNBCn1_OF_1us_rep1_last_step.pdb
- 1us_unrestr_MD_apoNBCn1/hNBCn1_IF_1us_rep1_first_step.pdb
- 1us_unrestr_MD_apoNBCn1/hNBCn1_OF_1us_rep3_last_step.pdb
- 1us_unrestr_MD_apoNBCn1/hNBCn1_OF_1us_rep1_first_step.pdb
- 1us_unrestr_MD_apoNBCn1/hNBCn1_OF_1us_rep3_first_step.pdb
- 1us_unrestr_MD_apoNBCn1/hNBCn1_IF_1us_rep2_first_step.pdb
