# Supplementary material for: CryoEM and computational modeling structural insights into the pH regulator NBCn1
Source: Nat Commun. 2025 Nov 11;16:9932. doi: 10.1038/s41467-025-64868-z (PMC12606367; doi:10.1038/s41467-025-64868-z)
Supplement: Supplementary file 9 — Supplementary Data 7 [file 41467_2025_64868_MOESM9_ESM.zip › 1us_unrestr_MD_apoNBCn1/hNBCn1_OF_1us_rep2_last_step.pdb]

CRYST1  117.958  117.958  112.403  90.00  90.00  90.00 P 1           1
ATOM      1  N   LEU P 581     -29.977 -14.412  -9.637  0.00  0.00      PROA  
ATOM      2  HT1 LEU P 581     -30.981 -14.513  -9.891  0.00  0.00      PROA  
ATOM      3  HT2 LEU P 581     -29.544 -15.351  -9.529  0.00  0.00      PROA  
ATOM      4  HT3 LEU P 581     -29.570 -13.993 -10.498  0.00  0.00      PROA  
ATOM      5  CA  LEU P 581     -29.695 -13.497  -8.467  0.00  0.00      PROA  
ATOM      6  HA  LEU P 581     -30.528 -12.828  -8.310  0.00  0.00      PROA  
ATOM      7  CB  LEU P 581     -29.628 -14.402  -7.170  0.00  0.00      PROA  
ATOM      8  HB1 LEU P 581     -29.340 -13.678  -6.379  0.00  0.00      PROA  
ATOM      9  HB2 LEU P 581     -28.807 -15.143  -7.270  0.00  0.00      PROA  
ATOM     10  CG  LEU P 581     -30.913 -15.139  -6.749  0.00  0.00      PROA  
ATOM     11  HG  LEU P 581     -31.290 -16.007  -7.332  0.00  0.00      PROA  
ATOM     12  CD1 LEU P 581     -30.618 -15.729  -5.360  0.00  0.00      PROA  
ATOM     13 HD11 LEU P 581     -29.753 -16.425  -5.325  0.00  0.00      PROA  
ATOM     14 HD12 LEU P 581     -31.455 -16.262  -4.860  0.00  0.00      PROA  
ATOM     15 HD13 LEU P 581     -30.371 -14.881  -4.686  0.00  0.00      PROA  
ATOM     16  CD2 LEU P 581     -32.001 -14.106  -6.673  0.00  0.00      PROA  
ATOM     17 HD21 LEU P 581     -32.429 -13.841  -7.664  0.00  0.00      PROA  
ATOM     18 HD22 LEU P 581     -31.644 -13.167  -6.199  0.00  0.00      PROA  
ATOM     19 HD23 LEU P 581     -32.745 -14.406  -5.904  0.00  0.00      PROA  
ATOM     20  C   LEU P 581     -28.340 -12.769  -8.667  0.00  0.00      PROA  
ATOM     21  O   LEU P 581     -27.452 -13.107  -9.463  0.00  0.00      PROA  
ATOM     22  N   PHE P 582     -28.039 -11.725  -7.889  0.00  0.00      PROA  
ATOM     23  HN  PHE P 582     -28.736 -11.305  -7.314  0.00  0.00      PROA  
ATOM     24  CA  PHE P 582     -26.774 -11.072  -7.804  0.00  0.00      PROA  
ATOM     25  HA  PHE P 582     -27.023 -10.313  -7.077  0.00  0.00      PROA  
ATOM     26  CB  PHE P 582     -25.764 -12.120  -7.265  0.00  0.00      PROA  
ATOM     27  HB1 PHE P 582     -24.895 -11.600  -6.808  0.00  0.00      PROA  
ATOM     28  HB2 PHE P 582     -25.358 -12.753  -8.082  0.00  0.00      PROA  
ATOM     29  CG  PHE P 582     -26.318 -12.941  -6.197  0.00  0.00      PROA  
ATOM     30  CD1 PHE P 582     -27.044 -12.452  -5.152  0.00  0.00      PROA  
ATOM     31  HD1 PHE P 582     -27.307 -11.405  -5.169  0.00  0.00      PROA  
ATOM     32  CE1 PHE P 582     -27.448 -13.237  -4.081  0.00  0.00      PROA  
ATOM     33  HE1 PHE P 582     -28.212 -12.852  -3.421  0.00  0.00      PROA  
ATOM     34  CZ  PHE P 582     -27.051 -14.602  -4.046  0.00  0.00      PROA  
ATOM     35  HZ  PHE P 582     -27.151 -15.167  -3.130  0.00  0.00      PROA  
ATOM     36  CD2 PHE P 582     -25.915 -14.274  -6.173  0.00  0.00      PROA  
ATOM     37  HD2 PHE P 582     -25.386 -14.626  -7.047  0.00  0.00      PROA  
ATOM     38  CE2 PHE P 582     -26.276 -15.181  -5.172  0.00  0.00      PROA  
ATOM     39  HE2 PHE P 582     -25.965 -16.216  -5.189  0.00  0.00      PROA  
ATOM     40  C   PHE P 582     -26.242 -10.317  -8.987  0.00  0.00      PROA  
ATOM     41  O   PHE P 582     -25.038 -10.283  -9.281  0.00  0.00      PROA  
ATOM     42  N   GLY P 583     -27.191  -9.691  -9.755  0.00  0.00      PROA  
ATOM     43  HN  GLY P 583     -28.139  -9.777  -9.459  0.00  0.00      PROA  
ATOM     44  CA  GLY P 583     -27.000  -9.054 -11.051  0.00  0.00      PROA  
ATOM     45  HA1 GLY P 583     -26.582  -8.064 -10.950  0.00  0.00      PROA  
ATOM     46  HA2 GLY P 583     -27.951  -9.057 -11.563  0.00  0.00      PROA  
ATOM     47  C   GLY P 583     -26.112  -9.778 -11.948  0.00  0.00      PROA  
ATOM     48  O   GLY P 583     -25.289  -9.211 -12.672  0.00  0.00      PROA  
ATOM     49  N   GLY P 584     -26.175 -11.138 -12.034  0.00  0.00      PROA  
ATOM     50  HN  GLY P 584     -26.748 -11.673 -11.418  0.00  0.00      PROA  
ATOM     51  CA  GLY P 584     -25.376 -12.007 -12.895  0.00  0.00      PROA  
ATOM     52  HA1 GLY P 584     -25.430 -11.578 -13.885  0.00  0.00      PROA  
ATOM     53  HA2 GLY P 584     -25.840 -12.975 -12.783  0.00  0.00      PROA  
ATOM     54  C   GLY P 584     -23.909 -12.213 -12.595  0.00  0.00      PROA  
ATOM     55  O   GLY P 584     -23.183 -12.551 -13.489  0.00  0.00      PROA  
ATOM     56  N   LEU P 585     -23.500 -12.057 -11.347  0.00  0.00      PROA  
ATOM     57  HN  LEU P 585     -24.127 -11.708 -10.654  0.00  0.00      PROA  
ATOM     58  CA  LEU P 585     -22.122 -12.332 -10.971  0.00  0.00      PROA  
ATOM     59  HA  LEU P 585     -21.552 -11.719 -11.653  0.00  0.00      PROA  
ATOM     60  CB  LEU P 585     -21.999 -11.770  -9.498  0.00  0.00      PROA  
ATOM     61  HB1 LEU P 585     -22.712 -12.364  -8.887  0.00  0.00      PROA  
ATOM     62  HB2 LEU P 585     -22.375 -10.735  -9.355  0.00  0.00      PROA  
ATOM     63  CG  LEU P 585     -20.643 -11.932  -8.686  0.00  0.00      PROA  
ATOM     64  HG  LEU P 585     -20.251 -12.970  -8.737  0.00  0.00      PROA  
ATOM     65  CD1 LEU P 585     -19.627 -11.205  -9.438  0.00  0.00      PROA  
ATOM     66 HD11 LEU P 585     -19.719 -10.103  -9.337  0.00  0.00      PROA  
ATOM     67 HD12 LEU P 585     -19.530 -11.441 -10.520  0.00  0.00      PROA  
ATOM     68 HD13 LEU P 585     -18.622 -11.446  -9.031  0.00  0.00      PROA  
ATOM     69  CD2 LEU P 585     -20.860 -11.346  -7.331  0.00  0.00      PROA  
ATOM     70 HD21 LEU P 585     -19.950 -11.321  -6.694  0.00  0.00      PROA  
ATOM     71 HD22 LEU P 585     -21.667 -11.848  -6.756  0.00  0.00      PROA  
ATOM     72 HD23 LEU P 585     -21.098 -10.267  -7.441  0.00  0.00      PROA  
ATOM     73  C   LEU P 585     -21.548 -13.709 -11.072  0.00  0.00      PROA  
ATOM     74  O   LEU P 585     -20.558 -14.008 -11.694  0.00  0.00      PROA  
ATOM     75  N   ILE P 586     -22.389 -14.782 -10.636  0.00  0.00      PROA  
ATOM     76  HN  ILE P 586     -23.203 -14.627 -10.081  0.00  0.00      PROA  
ATOM     77  CA  ILE P 586     -22.132 -16.202 -10.880  0.00  0.00      PROA  
ATOM     78  HA  ILE P 586     -21.110 -16.390 -10.584  0.00  0.00      PROA  
ATOM     79  CB  ILE P 586     -22.980 -17.291 -10.227  0.00  0.00      PROA  
ATOM     80  HB  ILE P 586     -24.059 -17.158 -10.453  0.00  0.00      PROA  
ATOM     81  CG2 ILE P 586     -22.580 -18.746 -10.564  0.00  0.00      PROA  
ATOM     82 HG21 ILE P 586     -22.504 -18.915 -11.660  0.00  0.00      PROA  
ATOM     83 HG22 ILE P 586     -23.256 -19.556 -10.218  0.00  0.00      PROA  
ATOM     84 HG23 ILE P 586     -21.597 -19.003 -10.115  0.00  0.00      PROA  
ATOM     85  CG1 ILE P 586     -22.997 -17.088  -8.685  0.00  0.00      PROA  
ATOM     86 HG11 ILE P 586     -23.764 -17.815  -8.341  0.00  0.00      PROA  
ATOM     87 HG12 ILE P 586     -23.358 -16.045  -8.562  0.00  0.00      PROA  
ATOM     88  CD  ILE P 586     -21.688 -17.117  -7.957  0.00  0.00      PROA  
ATOM     89  HD1 ILE P 586     -21.550 -16.312  -7.203  0.00  0.00      PROA  
ATOM     90  HD2 ILE P 586     -20.863 -17.076  -8.700  0.00  0.00      PROA  
ATOM     91  HD3 ILE P 586     -21.515 -18.095  -7.459  0.00  0.00      PROA  
ATOM     92  C   ILE P 586     -21.944 -16.470 -12.354  0.00  0.00      PROA  
ATOM     93  O   ILE P 586     -20.948 -17.094 -12.750  0.00  0.00      PROA  
ATOM     94  N   LEU P 587     -22.795 -15.919 -13.220  0.00  0.00      PROA  
ATOM     95  HN  LEU P 587     -23.618 -15.443 -12.919  0.00  0.00      PROA  
ATOM     96  CA  LEU P 587     -22.629 -15.998 -14.630  0.00  0.00      PROA  
ATOM     97  HA  LEU P 587     -22.562 -17.002 -15.023  0.00  0.00      PROA  
ATOM     98  CB  LEU P 587     -23.849 -15.421 -15.386  0.00  0.00      PROA  
ATOM     99  HB1 LEU P 587     -23.821 -14.313 -15.305  0.00  0.00      PROA  
ATOM    100  HB2 LEU P 587     -24.781 -15.869 -14.979  0.00  0.00      PROA  
ATOM    101  CG  LEU P 587     -23.928 -15.872 -16.904  0.00  0.00      PROA  
ATOM    102  HG  LEU P 587     -23.067 -15.517 -17.510  0.00  0.00      PROA  
ATOM    103  CD1 LEU P 587     -24.079 -17.317 -17.199  0.00  0.00      PROA  
ATOM    104 HD11 LEU P 587     -24.948 -17.919 -16.858  0.00  0.00      PROA  
ATOM    105 HD12 LEU P 587     -23.205 -17.852 -16.771  0.00  0.00      PROA  
ATOM    106 HD13 LEU P 587     -24.082 -17.495 -18.296  0.00  0.00      PROA  
ATOM    107  CD2 LEU P 587     -25.155 -15.138 -17.471  0.00  0.00      PROA  
ATOM    108 HD21 LEU P 587     -25.398 -14.078 -17.243  0.00  0.00      PROA  
ATOM    109 HD22 LEU P 587     -26.076 -15.680 -17.167  0.00  0.00      PROA  
ATOM    110 HD23 LEU P 587     -25.148 -15.227 -18.579  0.00  0.00      PROA  
ATOM    111  C   LEU P 587     -21.357 -15.357 -15.191  0.00  0.00      PROA  
ATOM    112  O   LEU P 587     -20.620 -15.859 -16.030  0.00  0.00      PROA  
ATOM    113  N   ASP P 588     -21.043 -14.139 -14.663  0.00  0.00      PROA  
ATOM    114  HN  ASP P 588     -21.569 -13.597 -14.011  0.00  0.00      PROA  
ATOM    115  CA  ASP P 588     -19.847 -13.477 -15.171  0.00  0.00      PROA  
ATOM    116  HA  ASP P 588     -19.783 -13.603 -16.242  0.00  0.00      PROA  
ATOM    117  CB  ASP P 588     -19.963 -11.923 -14.827  0.00  0.00      PROA  
ATOM    118  HB1 ASP P 588     -19.558 -11.810 -13.799  0.00  0.00      PROA  
ATOM    119  HB2 ASP P 588     -21.023 -11.589 -14.845  0.00  0.00      PROA  
ATOM    120  CG  ASP P 588     -19.223 -11.114 -15.836  0.00  0.00      PROA  
ATOM    121  OD1 ASP P 588     -19.319  -9.921 -15.819  0.00  0.00      PROA  
ATOM    122  OD2 ASP P 588     -18.556 -11.686 -16.775  0.00  0.00      PROA  
ATOM    123  C   ASP P 588     -18.536 -14.170 -14.769  0.00  0.00      PROA  
ATOM    124  O   ASP P 588     -17.621 -14.340 -15.532  0.00  0.00      PROA  
ATOM    125  N   ILE P 589     -18.557 -14.652 -13.556  0.00  0.00      PROA  
ATOM    126  HN  ILE P 589     -19.344 -14.574 -12.949  0.00  0.00      PROA  
ATOM    127  CA  ILE P 589     -17.503 -15.530 -13.032  0.00  0.00      PROA  
ATOM    128  HA  ILE P 589     -16.572 -15.018 -13.227  0.00  0.00      PROA  
ATOM    129  CB  ILE P 589     -17.432 -15.725 -11.495  0.00  0.00      PROA  
ATOM    130  HB  ILE P 589     -18.347 -16.293 -11.222  0.00  0.00      PROA  
ATOM    131  CG2 ILE P 589     -16.207 -16.609 -11.219  0.00  0.00      PROA  
ATOM    132 HG21 ILE P 589     -16.468 -17.594 -11.662  0.00  0.00      PROA  
ATOM    133 HG22 ILE P 589     -15.902 -16.733 -10.158  0.00  0.00      PROA  
ATOM    134 HG23 ILE P 589     -15.323 -16.163 -11.723  0.00  0.00      PROA  
ATOM    135  CG1 ILE P 589     -17.324 -14.418 -10.754  0.00  0.00      PROA  
ATOM    136 HG11 ILE P 589     -17.303 -14.641  -9.666  0.00  0.00      PROA  
ATOM    137 HG12 ILE P 589     -18.263 -13.881 -11.005  0.00  0.00      PROA  
ATOM    138  CD  ILE P 589     -16.160 -13.459 -11.238  0.00  0.00      PROA  
ATOM    139  HD1 ILE P 589     -16.538 -13.060 -12.203  0.00  0.00      PROA  
ATOM    140  HD2 ILE P 589     -15.234 -14.057 -11.375  0.00  0.00      PROA  
ATOM    141  HD3 ILE P 589     -15.991 -12.647 -10.499  0.00  0.00      PROA  
ATOM    142  C   ILE P 589     -17.373 -16.855 -13.829  0.00  0.00      PROA  
ATOM    143  O   ILE P 589     -16.292 -17.277 -14.259  0.00  0.00      PROA  
ATOM    144  N   LYS P 590     -18.566 -17.476 -14.136  0.00  0.00      PROA  
ATOM    145  HN  LYS P 590     -19.413 -17.160 -13.717  0.00  0.00      PROA  
ATOM    146  CA  LYS P 590     -18.607 -18.558 -15.128  0.00  0.00      PROA  
ATOM    147  HA  LYS P 590     -17.924 -19.283 -14.711  0.00  0.00      PROA  
ATOM    148  CB  LYS P 590     -19.979 -19.217 -15.230  0.00  0.00      PROA  
ATOM    149  HB1 LYS P 590     -19.935 -19.975 -16.041  0.00  0.00      PROA  
ATOM    150  HB2 LYS P 590     -20.681 -18.472 -15.663  0.00  0.00      PROA  
ATOM    151  CG  LYS P 590     -20.422 -19.970 -13.968  0.00  0.00      PROA  
ATOM    152  HG1 LYS P 590     -20.370 -19.308 -13.077  0.00  0.00      PROA  
ATOM    153  HG2 LYS P 590     -19.857 -20.918 -13.840  0.00  0.00      PROA  
ATOM    154  CD  LYS P 590     -21.836 -20.267 -14.118  0.00  0.00      PROA  
ATOM    155  HD1 LYS P 590     -22.375 -19.432 -14.614  0.00  0.00      PROA  
ATOM    156  HD2 LYS P 590     -22.423 -20.278 -13.174  0.00  0.00      PROA  
ATOM    157  CE  LYS P 590     -22.164 -21.617 -14.871  0.00  0.00      PROA  
ATOM    158  HE1 LYS P 590     -22.023 -22.436 -14.135  0.00  0.00      PROA  
ATOM    159  HE2 LYS P 590     -21.487 -21.690 -15.749  0.00  0.00      PROA  
ATOM    160  NZ  LYS P 590     -23.497 -21.685 -15.342  0.00  0.00      PROA  
ATOM    161  HZ1 LYS P 590     -23.488 -21.595 -16.378  0.00  0.00      PROA  
ATOM    162  HZ2 LYS P 590     -24.060 -20.892 -14.974  0.00  0.00      PROA  
ATOM    163  HZ3 LYS P 590     -24.061 -22.541 -15.163  0.00  0.00      PROA  
ATOM    164  C   LYS P 590     -18.030 -18.258 -16.498  0.00  0.00      PROA  
ATOM    165  O   LYS P 590     -17.241 -19.046 -17.051  0.00  0.00      PROA  
ATOM    166  N   ARG P 591     -18.332 -17.148 -17.190  0.00  0.00      PROA  
ATOM    167  HN  ARG P 591     -19.029 -16.536 -16.823  0.00  0.00      PROA  
ATOM    168  CA  ARG P 591     -17.678 -16.744 -18.489  0.00  0.00      PROA  
ATOM    169  HA  ARG P 591     -17.824 -17.541 -19.203  0.00  0.00      PROA  
ATOM    170  CB  ARG P 591     -18.465 -15.526 -19.067  0.00  0.00      PROA  
ATOM    171  HB1 ARG P 591     -17.881 -15.053 -19.885  0.00  0.00      PROA  
ATOM    172  HB2 ARG P 591     -18.502 -14.689 -18.338  0.00  0.00      PROA  
ATOM    173  CG  ARG P 591     -19.885 -15.867 -19.479  0.00  0.00      PROA  
ATOM    174  HG1 ARG P 591     -20.415 -16.496 -18.733  0.00  0.00      PROA  
ATOM    175  HG2 ARG P 591     -19.945 -16.484 -20.402  0.00  0.00      PROA  
ATOM    176  CD  ARG P 591     -20.655 -14.646 -19.706  0.00  0.00      PROA  
ATOM    177  HD1 ARG P 591     -20.272 -13.925 -20.459  0.00  0.00      PROA  
ATOM    178  HD2 ARG P 591     -20.823 -14.109 -18.748  0.00  0.00      PROA  
ATOM    179  NE  ARG P 591     -22.020 -14.937 -20.164  0.00  0.00      PROA  
ATOM    180  HE  ARG P 591     -22.306 -15.881 -20.328  0.00  0.00      PROA  
ATOM    181  CZ  ARG P 591     -22.909 -14.003 -20.345  0.00  0.00      PROA  
ATOM    182  NH1 ARG P 591     -22.694 -12.716 -20.023  0.00  0.00      PROA  
ATOM    183 HH11 ARG P 591     -21.847 -12.426 -19.577  0.00  0.00      PROA  
ATOM    184 HH12 ARG P 591     -23.156 -11.977 -20.513  0.00  0.00      PROA  
ATOM    185  NH2 ARG P 591     -24.058 -14.248 -20.900  0.00  0.00      PROA  
ATOM    186 HH21 ARG P 591     -24.194 -15.109 -21.388  0.00  0.00      PROA  
ATOM    187 HH22 ARG P 591     -24.768 -13.560 -20.749  0.00  0.00      PROA  
ATOM    188  C   ARG P 591     -16.272 -16.489 -18.436  0.00  0.00      PROA  
ATOM    189  O   ARG P 591     -15.529 -17.015 -19.218  0.00  0.00      PROA  
ATOM    190  N   LYS P 592     -15.775 -15.788 -17.422  0.00  0.00      PROA  
ATOM    191  HN  LYS P 592     -16.463 -15.398 -16.815  0.00  0.00      PROA  
ATOM    192  CA  LYS P 592     -14.358 -15.560 -17.124  0.00  0.00      PROA  
ATOM    193  HA  LYS P 592     -14.010 -15.161 -18.066  0.00  0.00      PROA  
ATOM    194  CB  LYS P 592     -14.314 -14.374 -16.087  0.00  0.00      PROA  
ATOM    195  HB1 LYS P 592     -13.304 -14.245 -15.642  0.00  0.00      PROA  
ATOM    196  HB2 LYS P 592     -15.038 -14.677 -15.301  0.00  0.00      PROA  
ATOM    197  CG  LYS P 592     -14.598 -13.003 -16.729  0.00  0.00      PROA  
ATOM    198  HG1 LYS P 592     -15.364 -13.090 -17.529  0.00  0.00      PROA  
ATOM    199  HG2 LYS P 592     -13.672 -12.570 -17.165  0.00  0.00      PROA  
ATOM    200  CD  LYS P 592     -15.097 -12.000 -15.688  0.00  0.00      PROA  
ATOM    201  HD1 LYS P 592     -14.384 -12.009 -14.836  0.00  0.00      PROA  
ATOM    202  HD2 LYS P 592     -16.033 -12.283 -15.161  0.00  0.00      PROA  
ATOM    203  CE  LYS P 592     -15.241 -10.597 -16.316  0.00  0.00      PROA  
ATOM    204  HE1 LYS P 592     -14.241 -10.248 -16.653  0.00  0.00      PROA  
ATOM    205  HE2 LYS P 592     -15.606  -9.884 -15.547  0.00  0.00      PROA  
ATOM    206  NZ  LYS P 592     -16.282 -10.480 -17.316  0.00  0.00      PROA  
ATOM    207  HZ1 LYS P 592     -15.993 -11.040 -18.143  0.00  0.00      PROA  
ATOM    208  HZ2 LYS P 592     -16.415  -9.538 -17.735  0.00  0.00      PROA  
ATOM    209  HZ3 LYS P 592     -17.181 -10.815 -16.915  0.00  0.00      PROA  
ATOM    210  C   LYS P 592     -13.482 -16.655 -16.664  0.00  0.00      PROA  
ATOM    211  O   LYS P 592     -12.282 -16.633 -16.983  0.00  0.00      PROA  
ATOM    212  N   ALA P 593     -13.988 -17.706 -15.936  0.00  0.00      PROA  
ATOM    213  HN  ALA P 593     -14.948 -17.654 -15.671  0.00  0.00      PROA  
ATOM    214  CA  ALA P 593     -13.196 -18.685 -15.287  0.00  0.00      PROA  
ATOM    215  HA  ALA P 593     -12.442 -18.205 -14.682  0.00  0.00      PROA  
ATOM    216  CB  ALA P 593     -13.855 -19.568 -14.231  0.00  0.00      PROA  
ATOM    217  HB1 ALA P 593     -14.594 -20.286 -14.647  0.00  0.00      PROA  
ATOM    218  HB2 ALA P 593     -14.337 -18.862 -13.521  0.00  0.00      PROA  
ATOM    219  HB3 ALA P 593     -13.077 -20.080 -13.626  0.00  0.00      PROA  
ATOM    220  C   ALA P 593     -12.369 -19.599 -16.188  0.00  0.00      PROA  
ATOM    221  O   ALA P 593     -11.223 -19.716 -15.708  0.00  0.00      PROA  
ATOM    222  N   PRO P 594     -12.625 -20.090 -17.325  0.00  0.00      PROA  
ATOM    223  CD  PRO P 594     -13.996 -20.280 -17.879  0.00  0.00      PROA  
ATOM    224  HD1 PRO P 594     -14.318 -19.287 -18.260  0.00  0.00      PROA  
ATOM    225  HD2 PRO P 594     -14.718 -20.604 -17.100  0.00  0.00      PROA  
ATOM    226  CA  PRO P 594     -11.654 -20.786 -18.092  0.00  0.00      PROA  
ATOM    227  HA  PRO P 594     -11.224 -21.546 -17.457  0.00  0.00      PROA  
ATOM    228  CB  PRO P 594     -12.364 -21.335 -19.352  0.00  0.00      PROA  
ATOM    229  HB1 PRO P 594     -11.910 -22.289 -19.696  0.00  0.00      PROA  
ATOM    230  HB2 PRO P 594     -12.259 -20.573 -20.154  0.00  0.00      PROA  
ATOM    231  CG  PRO P 594     -13.851 -21.358 -18.925  0.00  0.00      PROA  
ATOM    232  HG1 PRO P 594     -14.588 -21.281 -19.753  0.00  0.00      PROA  
ATOM    233  HG2 PRO P 594     -13.999 -22.299 -18.353  0.00  0.00      PROA  
ATOM    234  C   PRO P 594     -10.499 -19.916 -18.565  0.00  0.00      PROA  
ATOM    235  O   PRO P 594      -9.330 -20.318 -18.534  0.00  0.00      PROA  
ATOM    236  N   PHE P 595     -10.771 -18.638 -18.960  0.00  0.00      PROA  
ATOM    237  HN  PHE P 595     -11.717 -18.327 -18.912  0.00  0.00      PROA  
ATOM    238  CA  PHE P 595      -9.683 -17.686 -19.255  0.00  0.00      PROA  
ATOM    239  HA  PHE P 595      -9.047 -18.014 -20.064  0.00  0.00      PROA  
ATOM    240  CB  PHE P 595     -10.410 -16.397 -19.691  0.00  0.00      PROA  
ATOM    241  HB1 PHE P 595      -9.670 -15.646 -20.041  0.00  0.00      PROA  
ATOM    242  HB2 PHE P 595     -10.943 -15.911 -18.846  0.00  0.00      PROA  
ATOM    243  CG  PHE P 595     -11.346 -16.641 -20.778  0.00  0.00      PROA  
ATOM    244  CD1 PHE P 595     -10.909 -17.290 -21.951  0.00  0.00      PROA  
ATOM    245  HD1 PHE P 595      -9.914 -17.687 -22.088  0.00  0.00      PROA  
ATOM    246  CE1 PHE P 595     -11.871 -17.568 -22.954  0.00  0.00      PROA  
ATOM    247  HE1 PHE P 595     -11.524 -17.994 -23.884  0.00  0.00      PROA  
ATOM    248  CZ  PHE P 595     -13.099 -16.888 -22.897  0.00  0.00      PROA  
ATOM    249  HZ  PHE P 595     -13.855 -17.021 -23.657  0.00  0.00      PROA  
ATOM    250  CD2 PHE P 595     -12.614 -16.072 -20.710  0.00  0.00      PROA  
ATOM    251  HD2 PHE P 595     -12.887 -15.435 -19.882  0.00  0.00      PROA  
ATOM    252  CE2 PHE P 595     -13.496 -16.151 -21.801  0.00  0.00      PROA  
ATOM    253  HE2 PHE P 595     -14.467 -15.683 -21.871  0.00  0.00      PROA  
ATOM    254  C   PHE P 595      -8.825 -17.386 -18.051  0.00  0.00      PROA  
ATOM    255  O   PHE P 595      -7.637 -17.267 -18.242  0.00  0.00      PROA  
ATOM    256  N   PHE P 596      -9.431 -17.079 -16.852  0.00  0.00      PROA  
ATOM    257  HN  PHE P 596     -10.420 -16.973 -16.915  0.00  0.00      PROA  
ATOM    258  CA  PHE P 596      -8.711 -16.735 -15.541  0.00  0.00      PROA  
ATOM    259  HA  PHE P 596      -8.098 -15.902 -15.851  0.00  0.00      PROA  
ATOM    260  CB  PHE P 596      -9.733 -16.175 -14.455  0.00  0.00      PROA  
ATOM    261  HB1 PHE P 596      -9.246 -16.016 -13.469  0.00  0.00      PROA  
ATOM    262  HB2 PHE P 596     -10.562 -16.903 -14.325  0.00  0.00      PROA  
ATOM    263  CG  PHE P 596     -10.332 -14.819 -14.709  0.00  0.00      PROA  
ATOM    264  CD1 PHE P 596     -10.354 -14.224 -15.983  0.00  0.00      PROA  
ATOM    265  HD1 PHE P 596      -9.859 -14.623 -16.856  0.00  0.00      PROA  
ATOM    266  CE1 PHE P 596     -10.800 -12.948 -16.206  0.00  0.00      PROA  
ATOM    267  HE1 PHE P 596     -10.861 -12.498 -17.186  0.00  0.00      PROA  
ATOM    268  CZ  PHE P 596     -11.439 -12.247 -15.206  0.00  0.00      PROA  
ATOM    269  HZ  PHE P 596     -11.817 -11.254 -15.402  0.00  0.00      PROA  
ATOM    270  CD2 PHE P 596     -11.044 -14.109 -13.732  0.00  0.00      PROA  
ATOM    271  HD2 PHE P 596     -11.018 -14.460 -12.711  0.00  0.00      PROA  
ATOM    272  CE2 PHE P 596     -11.548 -12.820 -13.937  0.00  0.00      PROA  
ATOM    273  HE2 PHE P 596     -12.053 -12.257 -13.165  0.00  0.00      PROA  
ATOM    274  C   PHE P 596      -7.913 -17.899 -15.047  0.00  0.00      PROA  
ATOM    275  O   PHE P 596      -6.721 -17.855 -14.825  0.00  0.00      PROA  
ATOM    276  N   LEU P 597      -8.530 -19.116 -15.197  0.00  0.00      PROA  
ATOM    277  HN  LEU P 597      -9.426 -19.283 -15.601  0.00  0.00      PROA  
ATOM    278  CA  LEU P 597      -7.824 -20.379 -14.870  0.00  0.00      PROA  
ATOM    279  HA  LEU P 597      -7.439 -20.282 -13.866  0.00  0.00      PROA  
ATOM    280  CB  LEU P 597      -8.778 -21.564 -14.816  0.00  0.00      PROA  
ATOM    281  HB1 LEU P 597      -8.135 -22.463 -14.702  0.00  0.00      PROA  
ATOM    282  HB2 LEU P 597      -9.294 -21.448 -15.793  0.00  0.00      PROA  
ATOM    283  CG  LEU P 597      -9.721 -21.677 -13.644  0.00  0.00      PROA  
ATOM    284  HG  LEU P 597     -10.255 -20.708 -13.741  0.00  0.00      PROA  
ATOM    285  CD1 LEU P 597     -10.756 -22.801 -13.803  0.00  0.00      PROA  
ATOM    286 HD11 LEU P 597     -11.434 -22.760 -14.683  0.00  0.00      PROA  
ATOM    287 HD12 LEU P 597     -11.427 -22.752 -12.919  0.00  0.00      PROA  
ATOM    288 HD13 LEU P 597     -10.144 -23.721 -13.689  0.00  0.00      PROA  
ATOM    289  CD2 LEU P 597      -8.968 -21.876 -12.336  0.00  0.00      PROA  
ATOM    290 HD21 LEU P 597      -9.685 -22.138 -11.529  0.00  0.00      PROA  
ATOM    291 HD22 LEU P 597      -8.338 -21.010 -12.039  0.00  0.00      PROA  
ATOM    292 HD23 LEU P 597      -8.211 -22.677 -12.475  0.00  0.00      PROA  
ATOM    293  C   LEU P 597      -6.655 -20.772 -15.713  0.00  0.00      PROA  
ATOM    294  O   LEU P 597      -5.700 -21.412 -15.289  0.00  0.00      PROA  
ATOM    295  N   SER P 598      -6.768 -20.396 -17.056  0.00  0.00      PROA  
ATOM    296  HN  SER P 598      -7.652 -20.069 -17.381  0.00  0.00      PROA  
ATOM    297  CA  SER P 598      -5.695 -20.611 -17.906  0.00  0.00      PROA  
ATOM    298  HA  SER P 598      -5.444 -21.660 -17.850  0.00  0.00      PROA  
ATOM    299  CB  SER P 598      -5.981 -20.368 -19.430  0.00  0.00      PROA  
ATOM    300  HB1 SER P 598      -5.107 -20.626 -20.066  0.00  0.00      PROA  
ATOM    301  HB2 SER P 598      -6.230 -19.300 -19.604  0.00  0.00      PROA  
ATOM    302  OG  SER P 598      -7.090 -21.122 -19.865  0.00  0.00      PROA  
ATOM    303  HG1 SER P 598      -7.904 -20.795 -19.474  0.00  0.00      PROA  
ATOM    304  C   SER P 598      -4.518 -19.741 -17.562  0.00  0.00      PROA  
ATOM    305  O   SER P 598      -3.400 -20.130 -17.669  0.00  0.00      PROA  
ATOM    306  N   ASP P 599      -4.729 -18.557 -16.982  0.00  0.00      PROA  
ATOM    307  HN  ASP P 599      -5.684 -18.270 -16.953  0.00  0.00      PROA  
ATOM    308  CA  ASP P 599      -3.597 -17.826 -16.428  0.00  0.00      PROA  
ATOM    309  HA  ASP P 599      -2.944 -17.926 -17.282  0.00  0.00      PROA  
ATOM    310  CB  ASP P 599      -3.887 -16.356 -16.140  0.00  0.00      PROA  
ATOM    311  HB1 ASP P 599      -2.964 -15.822 -15.830  0.00  0.00      PROA  
ATOM    312  HB2 ASP P 599      -4.691 -16.272 -15.378  0.00  0.00      PROA  
ATOM    313  CG  ASP P 599      -4.366 -15.540 -17.337  0.00  0.00      PROA  
ATOM    314  OD1 ASP P 599      -4.042 -15.934 -18.443  0.00  0.00      PROA  
ATOM    315  OD2 ASP P 599      -5.007 -14.479 -17.093  0.00  0.00      PROA  
ATOM    316  C   ASP P 599      -3.089 -18.629 -15.240  0.00  0.00      PROA  
ATOM    317  O   ASP P 599      -1.831 -18.703 -15.103  0.00  0.00      PROA  
ATOM    318  N   PHE P 600      -3.934 -19.127 -14.292  0.00  0.00      PROA  
ATOM    319  HN  PHE P 600      -4.905 -18.994 -14.474  0.00  0.00      PROA  
ATOM    320  CA  PHE P 600      -3.461 -19.731 -13.073  0.00  0.00      PROA  
ATOM    321  HA  PHE P 600      -2.825 -19.016 -12.571  0.00  0.00      PROA  
ATOM    322  CB  PHE P 600      -4.744 -20.126 -12.218  0.00  0.00      PROA  
ATOM    323  HB1 PHE P 600      -4.491 -20.893 -11.455  0.00  0.00      PROA  
ATOM    324  HB2 PHE P 600      -5.558 -20.459 -12.897  0.00  0.00      PROA  
ATOM    325  CG  PHE P 600      -5.206 -18.952 -11.453  0.00  0.00      PROA  
ATOM    326  CD1 PHE P 600      -6.490 -18.368 -11.627  0.00  0.00      PROA  
ATOM    327  HD1 PHE P 600      -7.172 -18.697 -12.397  0.00  0.00      PROA  
ATOM    328  CE1 PHE P 600      -7.032 -17.481 -10.733  0.00  0.00      PROA  
ATOM    329  HE1 PHE P 600      -8.017 -17.107 -10.972  0.00  0.00      PROA  
ATOM    330  CZ  PHE P 600      -6.300 -17.092  -9.722  0.00  0.00      PROA  
ATOM    331  HZ  PHE P 600      -6.642 -16.465  -8.913  0.00  0.00      PROA  
ATOM    332  CD2 PHE P 600      -4.390 -18.469 -10.385  0.00  0.00      PROA  
ATOM    333  HD2 PHE P 600      -3.431 -18.933 -10.207  0.00  0.00      PROA  
ATOM    334  CE2 PHE P 600      -4.969 -17.473  -9.578  0.00  0.00      PROA  
ATOM    335  HE2 PHE P 600      -4.447 -16.969  -8.779  0.00  0.00      PROA  
ATOM    336  C   PHE P 600      -2.563 -20.900 -13.315  0.00  0.00      PROA  
ATOM    337  O   PHE P 600      -1.638 -21.155 -12.604  0.00  0.00      PROA  
ATOM    338  N   LYS P 601      -2.868 -21.614 -14.390  0.00  0.00      PROA  
ATOM    339  HN  LYS P 601      -3.744 -21.406 -14.818  0.00  0.00      PROA  
ATOM    340  CA  LYS P 601      -2.124 -22.725 -14.944  0.00  0.00      PROA  
ATOM    341  HA  LYS P 601      -2.154 -23.312 -14.037  0.00  0.00      PROA  
ATOM    342  CB  LYS P 601      -2.763 -23.483 -16.099  0.00  0.00      PROA  
ATOM    343  HB1 LYS P 601      -3.201 -22.680 -16.730  0.00  0.00      PROA  
ATOM    344  HB2 LYS P 601      -3.603 -23.969 -15.557  0.00  0.00      PROA  
ATOM    345  CG  LYS P 601      -1.882 -24.548 -16.853  0.00  0.00      PROA  
ATOM    346  HG1 LYS P 601      -1.457 -25.306 -16.160  0.00  0.00      PROA  
ATOM    347  HG2 LYS P 601      -1.019 -24.027 -17.319  0.00  0.00      PROA  
ATOM    348  CD  LYS P 601      -2.598 -25.225 -18.024  0.00  0.00      PROA  
ATOM    349  HD1 LYS P 601      -3.306 -24.534 -18.528  0.00  0.00      PROA  
ATOM    350  HD2 LYS P 601      -3.157 -26.087 -17.601  0.00  0.00      PROA  
ATOM    351  CE  LYS P 601      -1.733 -25.971 -19.127  0.00  0.00      PROA  
ATOM    352  HE1 LYS P 601      -2.329 -26.670 -19.753  0.00  0.00      PROA  
ATOM    353  HE2 LYS P 601      -0.902 -26.493 -18.606  0.00  0.00      PROA  
ATOM    354  NZ  LYS P 601      -1.014 -24.995 -20.023  0.00  0.00      PROA  
ATOM    355  HZ1 LYS P 601      -1.070 -25.350 -20.999  0.00  0.00      PROA  
ATOM    356  HZ2 LYS P 601      -0.040 -24.823 -19.700  0.00  0.00      PROA  
ATOM    357  HZ3 LYS P 601      -1.414 -24.038 -19.945  0.00  0.00      PROA  
ATOM    358  C   LYS P 601      -0.667 -22.405 -15.303  0.00  0.00      PROA  
ATOM    359  O   LYS P 601       0.271 -23.124 -14.974  0.00  0.00      PROA  
ATOM    360  N   ASP P 602      -0.365 -21.188 -15.818  0.00  0.00      PROA  
ATOM    361  HN  ASP P 602      -1.055 -20.519 -16.086  0.00  0.00      PROA  
ATOM    362  CA  ASP P 602       0.971 -20.772 -16.067  0.00  0.00      PROA  
ATOM    363  HA  ASP P 602       1.486 -21.624 -16.487  0.00  0.00      PROA  
ATOM    364  CB  ASP P 602       1.016 -19.588 -17.049  0.00  0.00      PROA  
ATOM    365  HB1 ASP P 602       2.038 -19.185 -17.213  0.00  0.00      PROA  
ATOM    366  HB2 ASP P 602       0.436 -18.796 -16.527  0.00  0.00      PROA  
ATOM    367  CG  ASP P 602       0.396 -19.784 -18.387  0.00  0.00      PROA  
ATOM    368  OD1 ASP P 602       0.331 -20.941 -18.834  0.00  0.00      PROA  
ATOM    369  OD2 ASP P 602       0.140 -18.804 -19.178  0.00  0.00      PROA  
ATOM    370  C   ASP P 602       1.852 -20.446 -14.771  0.00  0.00      PROA  
ATOM    371  O   ASP P 602       2.769 -19.623 -14.850  0.00  0.00      PROA  
ATOM    372  N   ALA P 603       1.525 -21.030 -13.629  0.00  0.00      PROA  
ATOM    373  HN  ALA P 603       0.688 -21.569 -13.588  0.00  0.00      PROA  
ATOM    374  CA  ALA P 603       2.084 -20.584 -12.336  0.00  0.00      PROA  
ATOM    375  HA  ALA P 603       1.861 -19.532 -12.233  0.00  0.00      PROA  
ATOM    376  CB  ALA P 603       1.449 -21.354 -11.177  0.00  0.00      PROA  
ATOM    377  HB1 ALA P 603       1.764 -20.867 -10.229  0.00  0.00      PROA  
ATOM    378  HB2 ALA P 603       1.817 -22.400 -11.245  0.00  0.00      PROA  
ATOM    379  HB3 ALA P 603       0.339 -21.360 -11.139  0.00  0.00      PROA  
ATOM    380  C   ALA P 603       3.573 -20.753 -12.190  0.00  0.00      PROA  
ATOM    381  O   ALA P 603       4.238 -20.044 -11.436  0.00  0.00      PROA  
ATOM    382  N   LEU P 604       4.140 -21.590 -13.079  0.00  0.00      PROA  
ATOM    383  HN  LEU P 604       3.614 -22.080 -13.770  0.00  0.00      PROA  
ATOM    384  CA  LEU P 604       5.475 -21.964 -13.085  0.00  0.00      PROA  
ATOM    385  HA  LEU P 604       5.805 -21.749 -12.080  0.00  0.00      PROA  
ATOM    386  CB  LEU P 604       5.715 -23.417 -13.324  0.00  0.00      PROA  
ATOM    387  HB1 LEU P 604       6.792 -23.670 -13.428  0.00  0.00      PROA  
ATOM    388  HB2 LEU P 604       5.269 -23.727 -14.293  0.00  0.00      PROA  
ATOM    389  CG  LEU P 604       5.090 -24.353 -12.201  0.00  0.00      PROA  
ATOM    390  HG  LEU P 604       4.031 -24.044 -12.074  0.00  0.00      PROA  
ATOM    391  CD1 LEU P 604       5.019 -25.767 -12.460  0.00  0.00      PROA  
ATOM    392 HD11 LEU P 604       4.378 -26.219 -11.673  0.00  0.00      PROA  
ATOM    393 HD12 LEU P 604       6.004 -26.271 -12.556  0.00  0.00      PROA  
ATOM    394 HD13 LEU P 604       4.533 -25.880 -13.453  0.00  0.00      PROA  
ATOM    395  CD2 LEU P 604       5.931 -24.069 -10.870  0.00  0.00      PROA  
ATOM    396 HD21 LEU P 604       5.557 -23.139 -10.390  0.00  0.00      PROA  
ATOM    397 HD22 LEU P 604       7.032 -24.120 -11.013  0.00  0.00      PROA  
ATOM    398 HD23 LEU P 604       5.621 -24.902 -10.204  0.00  0.00      PROA  
ATOM    399  C   LEU P 604       6.370 -21.097 -14.019  0.00  0.00      PROA  
ATOM    400  O   LEU P 604       7.598 -21.344 -14.185  0.00  0.00      PROA  
ATOM    401  N   SER P 605       5.761 -20.047 -14.548  0.00  0.00      PROA  
ATOM    402  HN  SER P 605       4.786 -19.966 -14.358  0.00  0.00      PROA  
ATOM    403  CA  SER P 605       6.426 -18.824 -14.981  0.00  0.00      PROA  
ATOM    404  HA  SER P 605       7.086 -19.079 -15.797  0.00  0.00      PROA  
ATOM    405  CB  SER P 605       5.425 -17.636 -15.559  0.00  0.00      PROA  
ATOM    406  HB1 SER P 605       6.048 -16.832 -16.006  0.00  0.00      PROA  
ATOM    407  HB2 SER P 605       4.788 -17.200 -14.760  0.00  0.00      PROA  
ATOM    408  OG  SER P 605       4.576 -18.248 -16.559  0.00  0.00      PROA  
ATOM    409  HG1 SER P 605       3.923 -18.802 -16.125  0.00  0.00      PROA  
ATOM    410  C   SER P 605       7.337 -18.143 -13.990  0.00  0.00      PROA  
ATOM    411  O   SER P 605       7.115 -18.034 -12.788  0.00  0.00      PROA  
ATOM    412  N   LEU P 606       8.456 -17.545 -14.533  0.00  0.00      PROA  
ATOM    413  HN  LEU P 606       8.516 -17.442 -15.523  0.00  0.00      PROA  
ATOM    414  CA  LEU P 606       9.435 -16.649 -13.904  0.00  0.00      PROA  
ATOM    415  HA  LEU P 606      10.050 -17.246 -13.247  0.00  0.00      PROA  
ATOM    416  CB  LEU P 606      10.426 -16.146 -14.948  0.00  0.00      PROA  
ATOM    417  HB1 LEU P 606      11.178 -15.510 -14.433  0.00  0.00      PROA  
ATOM    418  HB2 LEU P 606       9.933 -15.549 -15.745  0.00  0.00      PROA  
ATOM    419  CG  LEU P 606      11.194 -17.203 -15.775  0.00  0.00      PROA  
ATOM    420  HG  LEU P 606      10.505 -17.951 -16.222  0.00  0.00      PROA  
ATOM    421  CD1 LEU P 606      11.963 -16.705 -16.989  0.00  0.00      PROA  
ATOM    422 HD11 LEU P 606      12.564 -17.501 -17.479  0.00  0.00      PROA  
ATOM    423 HD12 LEU P 606      12.803 -16.058 -16.658  0.00  0.00      PROA  
ATOM    424 HD13 LEU P 606      11.307 -16.127 -17.674  0.00  0.00      PROA  
ATOM    425  CD2 LEU P 606      12.081 -17.968 -14.822  0.00  0.00      PROA  
ATOM    426 HD21 LEU P 606      12.763 -17.330 -14.221  0.00  0.00      PROA  
ATOM    427 HD22 LEU P 606      12.640 -18.824 -15.257  0.00  0.00      PROA  
ATOM    428 HD23 LEU P 606      11.490 -18.463 -14.023  0.00  0.00      PROA  
ATOM    429  C   LEU P 606       8.897 -15.495 -13.038  0.00  0.00      PROA  
ATOM    430  O   LEU P 606       7.832 -14.861 -13.237  0.00  0.00      PROA  
ATOM    431  N   GLN P 607       9.565 -15.368 -11.924  0.00  0.00      PROA  
ATOM    432  HN  GLN P 607      10.375 -15.870 -11.633  0.00  0.00      PROA  
ATOM    433  CA  GLN P 607       9.395 -14.370 -10.875  0.00  0.00      PROA  
ATOM    434  HA  GLN P 607      10.324 -14.456 -10.332  0.00  0.00      PROA  
ATOM    435  CB  GLN P 607       9.296 -12.805 -11.298  0.00  0.00      PROA  
ATOM    436  HB1 GLN P 607       9.258 -12.240 -10.342  0.00  0.00      PROA  
ATOM    437  HB2 GLN P 607       8.283 -12.698 -11.741  0.00  0.00      PROA  
ATOM    438  CG  GLN P 607      10.463 -12.402 -12.277  0.00  0.00      PROA  
ATOM    439  HG1 GLN P 607      10.836 -13.295 -12.823  0.00  0.00      PROA  
ATOM    440  HG2 GLN P 607      11.358 -12.036 -11.729  0.00  0.00      PROA  
ATOM    441  CD  GLN P 607      10.202 -11.293 -13.327  0.00  0.00      PROA  
ATOM    442  OE1 GLN P 607      10.503 -11.430 -14.516  0.00  0.00      PROA  
ATOM    443  NE2 GLN P 607       9.705 -10.103 -12.931  0.00  0.00      PROA  
ATOM    444 HE21 GLN P 607       9.499  -9.865 -11.981  0.00  0.00      PROA  
ATOM    445 HE22 GLN P 607       9.581  -9.316 -13.535  0.00  0.00      PROA  
ATOM    446  C   GLN P 607       8.373 -14.714  -9.857  0.00  0.00      PROA  
ATOM    447  O   GLN P 607       8.337 -14.022  -8.826  0.00  0.00      PROA  
ATOM    448  N   CYS P 608       7.570 -15.800  -9.963  0.00  0.00      PROA  
ATOM    449  HN  CYS P 608       7.697 -16.365 -10.775  0.00  0.00      PROA  
ATOM    450  CA  CYS P 608       6.492 -16.086  -9.037  0.00  0.00      PROA  
ATOM    451  HA  CYS P 608       5.839 -15.228  -8.986  0.00  0.00      PROA  
ATOM    452  CB  CYS P 608       5.607 -17.277  -9.533  0.00  0.00      PROA  
ATOM    453  HB1 CYS P 608       6.142 -18.245  -9.432  0.00  0.00      PROA  
ATOM    454  HB2 CYS P 608       5.340 -17.079 -10.593  0.00  0.00      PROA  
ATOM    455  SG  CYS P 608       4.136 -17.481  -8.586  0.00  0.00      PROA  
ATOM    456  HG1 CYS P 608       3.600 -16.363  -9.056  0.00  0.00      PROA  
ATOM    457  C   CYS P 608       6.960 -16.375  -7.641  0.00  0.00      PROA  
ATOM    458  O   CYS P 608       6.577 -15.769  -6.630  0.00  0.00      PROA  
ATOM    459  N   LEU P 609       8.014 -17.312  -7.473  0.00  0.00      PROA  
ATOM    460  HN  LEU P 609       8.344 -17.843  -8.250  0.00  0.00      PROA  
ATOM    461  CA  LEU P 609       8.471 -17.636  -6.182  0.00  0.00      PROA  
ATOM    462  HA  LEU P 609       7.625 -17.767  -5.523  0.00  0.00      PROA  
ATOM    463  CB  LEU P 609       9.387 -18.904  -6.095  0.00  0.00      PROA  
ATOM    464  HB1 LEU P 609      10.201 -18.749  -6.836  0.00  0.00      PROA  
ATOM    465  HB2 LEU P 609       8.852 -19.798  -6.481  0.00  0.00      PROA  
ATOM    466  CG  LEU P 609       9.960 -19.367  -4.735  0.00  0.00      PROA  
ATOM    467  HG  LEU P 609      10.661 -18.601  -4.341  0.00  0.00      PROA  
ATOM    468  CD1 LEU P 609       8.858 -19.496  -3.689  0.00  0.00      PROA  
ATOM    469 HD11 LEU P 609       8.244 -20.406  -3.860  0.00  0.00      PROA  
ATOM    470 HD12 LEU P 609       8.199 -18.604  -3.628  0.00  0.00      PROA  
ATOM    471 HD13 LEU P 609       9.267 -19.600  -2.661  0.00  0.00      PROA  
ATOM    472  CD2 LEU P 609      10.672 -20.711  -4.932  0.00  0.00      PROA  
ATOM    473 HD21 LEU P 609      11.669 -20.685  -5.422  0.00  0.00      PROA  
ATOM    474 HD22 LEU P 609      10.061 -21.515  -5.396  0.00  0.00      PROA  
ATOM    475 HD23 LEU P 609      10.856 -21.166  -3.936  0.00  0.00      PROA  
ATOM    476  C   LEU P 609       9.111 -16.510  -5.497  0.00  0.00      PROA  
ATOM    477  O   LEU P 609       8.861 -16.247  -4.323  0.00  0.00      PROA  
ATOM    478  N   ALA P 610       9.999 -15.699  -6.112  0.00  0.00      PROA  
ATOM    479  HN  ALA P 610      10.199 -15.763  -7.087  0.00  0.00      PROA  
ATOM    480  CA  ALA P 610      10.588 -14.551  -5.482  0.00  0.00      PROA  
ATOM    481  HA  ALA P 610      11.080 -15.006  -4.635  0.00  0.00      PROA  
ATOM    482  CB  ALA P 610      11.573 -13.972  -6.554  0.00  0.00      PROA  
ATOM    483  HB1 ALA P 610      11.226 -13.743  -7.585  0.00  0.00      PROA  
ATOM    484  HB2 ALA P 610      12.380 -14.733  -6.598  0.00  0.00      PROA  
ATOM    485  HB3 ALA P 610      11.991 -12.981  -6.276  0.00  0.00      PROA  
ATOM    486  C   ALA P 610       9.605 -13.584  -5.043  0.00  0.00      PROA  
ATOM    487  O   ALA P 610       9.617 -13.157  -3.887  0.00  0.00      PROA  
ATOM    488  N   SER P 611       8.685 -13.202  -5.945  0.00  0.00      PROA  
ATOM    489  HN  SER P 611       8.715 -13.423  -6.917  0.00  0.00      PROA  
ATOM    490  CA  SER P 611       7.600 -12.371  -5.542  0.00  0.00      PROA  
ATOM    491  HA  SER P 611       7.932 -11.396  -5.216  0.00  0.00      PROA  
ATOM    492  CB  SER P 611       6.679 -12.029  -6.749  0.00  0.00      PROA  
ATOM    493  HB1 SER P 611       5.973 -11.229  -6.437  0.00  0.00      PROA  
ATOM    494  HB2 SER P 611       6.115 -12.949  -7.015  0.00  0.00      PROA  
ATOM    495  OG  SER P 611       7.433 -11.421  -7.799  0.00  0.00      PROA  
ATOM    496  HG1 SER P 611       7.719 -12.176  -8.318  0.00  0.00      PROA  
ATOM    497  C   SER P 611       6.743 -12.786  -4.339  0.00  0.00      PROA  
ATOM    498  O   SER P 611       6.539 -11.979  -3.441  0.00  0.00      PROA  
ATOM    499  N   ILE P 612       6.326 -13.951  -4.202  0.00  0.00      PROA  
ATOM    500  HN  ILE P 612       6.438 -14.568  -4.977  0.00  0.00      PROA  
ATOM    501  CA  ILE P 612       5.617 -14.376  -2.996  0.00  0.00      PROA  
ATOM    502  HA  ILE P 612       4.670 -13.858  -2.962  0.00  0.00      PROA  
ATOM    503  CB  ILE P 612       5.223 -15.802  -3.196  0.00  0.00      PROA  
ATOM    504  HB  ILE P 612       6.155 -16.374  -3.390  0.00  0.00      PROA  
ATOM    505  CG2 ILE P 612       4.604 -16.435  -1.942  0.00  0.00      PROA  
ATOM    506 HG21 ILE P 612       5.251 -16.343  -1.043  0.00  0.00      PROA  
ATOM    507 HG22 ILE P 612       4.498 -17.532  -2.081  0.00  0.00      PROA  
ATOM    508 HG23 ILE P 612       3.617 -15.983  -1.705  0.00  0.00      PROA  
ATOM    509  CG1 ILE P 612       4.285 -16.085  -4.460  0.00  0.00      PROA  
ATOM    510 HG11 ILE P 612       4.477 -15.482  -5.372  0.00  0.00      PROA  
ATOM    511 HG12 ILE P 612       3.228 -15.876  -4.189  0.00  0.00      PROA  
ATOM    512  CD  ILE P 612       4.424 -17.564  -4.970  0.00  0.00      PROA  
ATOM    513  HD1 ILE P 612       3.515 -17.716  -5.591  0.00  0.00      PROA  
ATOM    514  HD2 ILE P 612       4.493 -18.201  -4.062  0.00  0.00      PROA  
ATOM    515  HD3 ILE P 612       5.377 -17.710  -5.522  0.00  0.00      PROA  
ATOM    516  C   ILE P 612       6.301 -14.202  -1.686  0.00  0.00      PROA  
ATOM    517  O   ILE P 612       5.806 -13.633  -0.740  0.00  0.00      PROA  
ATOM    518  N   LEU P 613       7.651 -14.657  -1.633  0.00  0.00      PROA  
ATOM    519  HN  LEU P 613       7.936 -15.361  -2.279  0.00  0.00      PROA  
ATOM    520  CA  LEU P 613       8.457 -14.408  -0.454  0.00  0.00      PROA  
ATOM    521  HA  LEU P 613       7.979 -14.938   0.357  0.00  0.00      PROA  
ATOM    522  CB  LEU P 613       9.979 -14.990  -0.535  0.00  0.00      PROA  
ATOM    523  HB1 LEU P 613      10.501 -14.857   0.437  0.00  0.00      PROA  
ATOM    524  HB2 LEU P 613      10.484 -14.396  -1.326  0.00  0.00      PROA  
ATOM    525  CG  LEU P 613      10.037 -16.508  -0.900  0.00  0.00      PROA  
ATOM    526  HG  LEU P 613       9.589 -16.716  -1.895  0.00  0.00      PROA  
ATOM    527  CD1 LEU P 613      11.519 -16.984  -1.053  0.00  0.00      PROA  
ATOM    528 HD11 LEU P 613      11.447 -17.937  -1.621  0.00  0.00      PROA  
ATOM    529 HD12 LEU P 613      11.958 -17.157  -0.048  0.00  0.00      PROA  
ATOM    530 HD13 LEU P 613      12.053 -16.197  -1.626  0.00  0.00      PROA  
ATOM    531  CD2 LEU P 613       9.397 -17.397   0.127  0.00  0.00      PROA  
ATOM    532 HD21 LEU P 613       9.761 -17.263   1.168  0.00  0.00      PROA  
ATOM    533 HD22 LEU P 613       9.690 -18.442  -0.115  0.00  0.00      PROA  
ATOM    534 HD23 LEU P 613       8.288 -17.343   0.177  0.00  0.00      PROA  
ATOM    535  C   LEU P 613       8.620 -12.899  -0.181  0.00  0.00      PROA  
ATOM    536  O   LEU P 613       8.543 -12.416   0.953  0.00  0.00      PROA  
ATOM    537  N   PHE P 614       8.850 -12.052  -1.226  0.00  0.00      PROA  
ATOM    538  HN  PHE P 614       9.021 -12.367  -2.156  0.00  0.00      PROA  
ATOM    539  CA  PHE P 614       8.913 -10.566  -1.119  0.00  0.00      PROA  
ATOM    540  HA  PHE P 614       9.697 -10.377  -0.401  0.00  0.00      PROA  
ATOM    541  CB  PHE P 614       9.424 -10.095  -2.519  0.00  0.00      PROA  
ATOM    542  HB1 PHE P 614       9.069 -10.608  -3.439  0.00  0.00      PROA  
ATOM    543  HB2 PHE P 614      10.527 -10.219  -2.569  0.00  0.00      PROA  
ATOM    544  CG  PHE P 614       9.293  -8.623  -2.677  0.00  0.00      PROA  
ATOM    545  CD1 PHE P 614      10.075  -7.691  -1.922  0.00  0.00      PROA  
ATOM    546  HD1 PHE P 614      10.887  -8.061  -1.313  0.00  0.00      PROA  
ATOM    547  CE1 PHE P 614       9.886  -6.304  -1.999  0.00  0.00      PROA  
ATOM    548  HE1 PHE P 614      10.568  -5.630  -1.502  0.00  0.00      PROA  
ATOM    549  CZ  PHE P 614       9.057  -5.812  -3.038  0.00  0.00      PROA  
ATOM    550  HZ  PHE P 614       8.821  -4.770  -3.196  0.00  0.00      PROA  
ATOM    551  CD2 PHE P 614       8.456  -8.078  -3.743  0.00  0.00      PROA  
ATOM    552  HD2 PHE P 614       7.897  -8.734  -4.394  0.00  0.00      PROA  
ATOM    553  CE2 PHE P 614       8.287  -6.686  -3.853  0.00  0.00      PROA  
ATOM    554  HE2 PHE P 614       7.682  -6.315  -4.668  0.00  0.00      PROA  
ATOM    555  C   PHE P 614       7.633  -9.854  -0.679  0.00  0.00      PROA  
ATOM    556  O   PHE P 614       7.663  -9.074   0.257  0.00  0.00      PROA  
ATOM    557  N   LEU P 615       6.460 -10.162  -1.261  0.00  0.00      PROA  
ATOM    558  HN  LEU P 615       6.388 -10.694  -2.101  0.00  0.00      PROA  
ATOM    559  CA  LEU P 615       5.197  -9.573  -0.942  0.00  0.00      PROA  
ATOM    560  HA  LEU P 615       5.361  -8.523  -0.752  0.00  0.00      PROA  
ATOM    561  CB  LEU P 615       4.242  -9.716  -2.190  0.00  0.00      PROA  
ATOM    562  HB1 LEU P 615       3.204  -9.368  -1.999  0.00  0.00      PROA  
ATOM    563  HB2 LEU P 615       4.102 -10.748  -2.578  0.00  0.00      PROA  
ATOM    564  CG  LEU P 615       4.756  -8.940  -3.496  0.00  0.00      PROA  
ATOM    565  HG  LEU P 615       5.817  -9.244  -3.626  0.00  0.00      PROA  
ATOM    566  CD1 LEU P 615       3.976  -9.240  -4.710  0.00  0.00      PROA  
ATOM    567 HD11 LEU P 615       3.049  -8.636  -4.601  0.00  0.00      PROA  
ATOM    568 HD12 LEU P 615       3.680 -10.308  -4.783  0.00  0.00      PROA  
ATOM    569 HD13 LEU P 615       4.560  -8.900  -5.593  0.00  0.00      PROA  
ATOM    570  CD2 LEU P 615       4.805  -7.412  -3.312  0.00  0.00      PROA  
ATOM    571 HD21 LEU P 615       3.813  -6.961  -3.092  0.00  0.00      PROA  
ATOM    572 HD22 LEU P 615       5.191  -6.929  -4.235  0.00  0.00      PROA  
ATOM    573 HD23 LEU P 615       5.472  -7.122  -2.473  0.00  0.00      PROA  
ATOM    574  C   LEU P 615       4.583 -10.032   0.347  0.00  0.00      PROA  
ATOM    575  O   LEU P 615       3.881  -9.247   0.978  0.00  0.00      PROA  
ATOM    576  N   TYR P 616       4.914 -11.282   0.802  0.00  0.00      PROA  
ATOM    577  HN  TYR P 616       5.408 -11.889   0.185  0.00  0.00      PROA  
ATOM    578  CA  TYR P 616       4.580 -11.686   2.160  0.00  0.00      PROA  
ATOM    579  HA  TYR P 616       3.525 -11.467   2.227  0.00  0.00      PROA  
ATOM    580  CB  TYR P 616       4.902 -13.203   2.457  0.00  0.00      PROA  
ATOM    581  HB1 TYR P 616       5.969 -13.446   2.267  0.00  0.00      PROA  
ATOM    582  HB2 TYR P 616       4.236 -13.859   1.855  0.00  0.00      PROA  
ATOM    583  CG  TYR P 616       4.549 -13.595   3.913  0.00  0.00      PROA  
ATOM    584  CD1 TYR P 616       3.251 -13.708   4.358  0.00  0.00      PROA  
ATOM    585  HD1 TYR P 616       2.393 -13.438   3.761  0.00  0.00      PROA  
ATOM    586  CE1 TYR P 616       2.981 -14.126   5.672  0.00  0.00      PROA  
ATOM    587  HE1 TYR P 616       1.962 -14.296   5.985  0.00  0.00      PROA  
ATOM    588  CZ  TYR P 616       3.988 -14.338   6.564  0.00  0.00      PROA  
ATOM    589  OH  TYR P 616       3.700 -14.659   7.908  0.00  0.00      PROA  
ATOM    590  HH  TYR P 616       2.753 -14.707   8.054  0.00  0.00      PROA  
ATOM    591  CD2 TYR P 616       5.605 -13.985   4.802  0.00  0.00      PROA  
ATOM    592  HD2 TYR P 616       6.590 -13.825   4.389  0.00  0.00      PROA  
ATOM    593  CE2 TYR P 616       5.296 -14.253   6.115  0.00  0.00      PROA  
ATOM    594  HE2 TYR P 616       6.094 -14.403   6.827  0.00  0.00      PROA  
ATOM    595  C   TYR P 616       5.228 -10.735   3.212  0.00  0.00      PROA  
ATOM    596  O   TYR P 616       4.618 -10.124   4.089  0.00  0.00      PROA  
ATOM    597  N   CYS P 617       6.581 -10.618   3.048  0.00  0.00      PROA  
ATOM    598  HN  CYS P 617       7.089 -10.923   2.246  0.00  0.00      PROA  
ATOM    599  CA  CYS P 617       7.417  -9.827   3.956  0.00  0.00      PROA  
ATOM    600  HA  CYS P 617       7.218 -10.136   4.972  0.00  0.00      PROA  
ATOM    601  CB  CYS P 617       8.949  -9.994   3.663  0.00  0.00      PROA  
ATOM    602  HB1 CYS P 617       9.406  -9.465   4.527  0.00  0.00      PROA  
ATOM    603  HB2 CYS P 617       9.349  -9.481   2.762  0.00  0.00      PROA  
ATOM    604  SG  CYS P 617       9.461 -11.787   3.790  0.00  0.00      PROA  
ATOM    605  HG1 CYS P 617       9.262 -12.017   2.500  0.00  0.00      PROA  
ATOM    606  C   CYS P 617       7.088  -8.358   3.943  0.00  0.00      PROA  
ATOM    607  O   CYS P 617       6.958  -7.686   4.950  0.00  0.00      PROA  
ATOM    608  N   ALA P 618       6.924  -7.816   2.731  0.00  0.00      PROA  
ATOM    609  HN  ALA P 618       7.121  -8.401   1.947  0.00  0.00      PROA  
ATOM    610  CA  ALA P 618       6.426  -6.472   2.412  0.00  0.00      PROA  
ATOM    611  HA  ALA P 618       7.103  -5.815   2.937  0.00  0.00      PROA  
ATOM    612  CB  ALA P 618       6.398  -6.249   0.865  0.00  0.00      PROA  
ATOM    613  HB1 ALA P 618       6.209  -5.178   0.635  0.00  0.00      PROA  
ATOM    614  HB2 ALA P 618       5.538  -6.818   0.452  0.00  0.00      PROA  
ATOM    615  HB3 ALA P 618       7.373  -6.518   0.406  0.00  0.00      PROA  
ATOM    616  C   ALA P 618       5.066  -6.175   2.998  0.00  0.00      PROA  
ATOM    617  O   ALA P 618       4.918  -5.069   3.554  0.00  0.00      PROA  
ATOM    618  N   CYS P 619       4.014  -7.049   2.835  0.00  0.00      PROA  
ATOM    619  HN  CYS P 619       4.089  -7.870   2.274  0.00  0.00      PROA  
ATOM    620  CA  CYS P 619       2.700  -6.840   3.443  0.00  0.00      PROA  
ATOM    621  HA  CYS P 619       2.560  -5.786   3.253  0.00  0.00      PROA  
ATOM    622  CB  CYS P 619       1.540  -7.658   2.677  0.00  0.00      PROA  
ATOM    623  HB1 CYS P 619       0.568  -7.408   3.153  0.00  0.00      PROA  
ATOM    624  HB2 CYS P 619       1.633  -8.756   2.818  0.00  0.00      PROA  
ATOM    625  SG  CYS P 619       1.556  -7.152   0.969  0.00  0.00      PROA  
ATOM    626  HG1 CYS P 619       2.656  -7.764   0.554  0.00  0.00      PROA  
ATOM    627  C   CYS P 619       2.635  -7.057   4.953  0.00  0.00      PROA  
ATOM    628  O   CYS P 619       1.805  -6.356   5.556  0.00  0.00      PROA  
ATOM    629  N   MET P 620       3.533  -7.771   5.621  0.00  0.00      PROA  
ATOM    630  HN  MET P 620       4.425  -8.005   5.241  0.00  0.00      PROA  
ATOM    631  CA  MET P 620       3.317  -8.123   7.008  0.00  0.00      PROA  
ATOM    632  HA  MET P 620       2.375  -8.649   7.053  0.00  0.00      PROA  
ATOM    633  CB  MET P 620       4.301  -9.276   7.438  0.00  0.00      PROA  
ATOM    634  HB1 MET P 620       5.229  -8.700   7.641  0.00  0.00      PROA  
ATOM    635  HB2 MET P 620       4.362  -9.935   6.546  0.00  0.00      PROA  
ATOM    636  CG  MET P 620       3.953 -10.062   8.752  0.00  0.00      PROA  
ATOM    637  HG1 MET P 620       4.131  -9.420   9.641  0.00  0.00      PROA  
ATOM    638  HG2 MET P 620       4.589 -10.969   8.838  0.00  0.00      PROA  
ATOM    639  SD  MET P 620       2.274 -10.772   8.748  0.00  0.00      PROA  
ATOM    640  CE  MET P 620       2.365 -11.905  10.077  0.00  0.00      PROA  
ATOM    641  HE1 MET P 620       3.187 -12.653  10.087  0.00  0.00      PROA  
ATOM    642  HE2 MET P 620       1.530 -12.614   9.894  0.00  0.00      PROA  
ATOM    643  HE3 MET P 620       2.477 -11.434  11.076  0.00  0.00      PROA  
ATOM    644  C   MET P 620       3.082  -7.048   8.075  0.00  0.00      PROA  
ATOM    645  O   MET P 620       2.093  -7.116   8.840  0.00  0.00      PROA  
ATOM    646  N   SER P 621       3.997  -6.050   8.222  0.00  0.00      PROA  
ATOM    647  HN  SER P 621       4.768  -5.944   7.599  0.00  0.00      PROA  
ATOM    648  CA  SER P 621       3.820  -5.057   9.238  0.00  0.00      PROA  
ATOM    649  HA  SER P 621       3.820  -5.551  10.198  0.00  0.00      PROA  
ATOM    650  CB  SER P 621       5.059  -4.192   9.298  0.00  0.00      PROA  
ATOM    651  HB1 SER P 621       5.442  -3.824   8.322  0.00  0.00      PROA  
ATOM    652  HB2 SER P 621       5.875  -4.781   9.768  0.00  0.00      PROA  
ATOM    653  OG  SER P 621       4.922  -3.066  10.202  0.00  0.00      PROA  
ATOM    654  HG1 SER P 621       4.950  -3.431  11.089  0.00  0.00      PROA  
ATOM    655  C   SER P 621       2.554  -4.202   9.124  0.00  0.00      PROA  
ATOM    656  O   SER P 621       1.882  -4.098  10.158  0.00  0.00      PROA  
ATOM    657  N   PRO P 622       2.171  -3.445   8.077  0.00  0.00      PROA  
ATOM    658  CD  PRO P 622       2.914  -3.384   6.795  0.00  0.00      PROA  
ATOM    659  HD1 PRO P 622       2.754  -4.346   6.262  0.00  0.00      PROA  
ATOM    660  HD2 PRO P 622       3.999  -3.179   6.915  0.00  0.00      PROA  
ATOM    661  CA  PRO P 622       0.913  -2.710   7.988  0.00  0.00      PROA  
ATOM    662  HA  PRO P 622       1.014  -1.861   8.648  0.00  0.00      PROA  
ATOM    663  CB  PRO P 622       0.826  -2.398   6.539  0.00  0.00      PROA  
ATOM    664  HB1 PRO P 622       0.240  -1.495   6.265  0.00  0.00      PROA  
ATOM    665  HB2 PRO P 622       0.378  -3.328   6.128  0.00  0.00      PROA  
ATOM    666  CG  PRO P 622       2.198  -2.244   6.089  0.00  0.00      PROA  
ATOM    667  HG1 PRO P 622       2.282  -2.332   4.984  0.00  0.00      PROA  
ATOM    668  HG2 PRO P 622       2.589  -1.294   6.512  0.00  0.00      PROA  
ATOM    669  C   PRO P 622      -0.307  -3.373   8.577  0.00  0.00      PROA  
ATOM    670  O   PRO P 622      -0.978  -2.754   9.348  0.00  0.00      PROA  
ATOM    671  N   VAL P 623      -0.599  -4.630   8.233  0.00  0.00      PROA  
ATOM    672  HN  VAL P 623      -0.018  -5.138   7.601  0.00  0.00      PROA  
ATOM    673  CA  VAL P 623      -1.701  -5.362   8.843  0.00  0.00      PROA  
ATOM    674  HA  VAL P 623      -2.589  -4.768   8.685  0.00  0.00      PROA  
ATOM    675  CB  VAL P 623      -2.099  -6.522   7.918  0.00  0.00      PROA  
ATOM    676  HB  VAL P 623      -2.213  -6.091   6.900  0.00  0.00      PROA  
ATOM    677  CG1 VAL P 623      -0.954  -7.627   7.664  0.00  0.00      PROA  
ATOM    678 HG11 VAL P 623      -1.201  -8.124   6.702  0.00  0.00      PROA  
ATOM    679 HG12 VAL P 623      -0.901  -8.312   8.537  0.00  0.00      PROA  
ATOM    680 HG13 VAL P 623       0.024  -7.109   7.562  0.00  0.00      PROA  
ATOM    681  CG2 VAL P 623      -3.432  -7.101   8.426  0.00  0.00      PROA  
ATOM    682 HG21 VAL P 623      -3.222  -7.719   9.325  0.00  0.00      PROA  
ATOM    683 HG22 VAL P 623      -3.759  -7.846   7.669  0.00  0.00      PROA  
ATOM    684 HG23 VAL P 623      -4.104  -6.230   8.579  0.00  0.00      PROA  
ATOM    685  C   VAL P 623      -1.663  -5.707  10.291  0.00  0.00      PROA  
ATOM    686  O   VAL P 623      -2.630  -5.537  11.044  0.00  0.00      PROA  
ATOM    687  N   ILE P 624      -0.536  -6.125  10.876  0.00  0.00      PROA  
ATOM    688  HN  ILE P 624       0.280  -6.410  10.379  0.00  0.00      PROA  
ATOM    689  CA  ILE P 624      -0.356  -6.264  12.334  0.00  0.00      PROA  
ATOM    690  HA  ILE P 624      -1.208  -6.818  12.701  0.00  0.00      PROA  
ATOM    691  CB  ILE P 624       1.082  -6.898  12.718  0.00  0.00      PROA  
ATOM    692  HB  ILE P 624       1.880  -6.292  12.239  0.00  0.00      PROA  
ATOM    693  CG2 ILE P 624       1.238  -6.855  14.239  0.00  0.00      PROA  
ATOM    694 HG21 ILE P 624       1.202  -5.791  14.557  0.00  0.00      PROA  
ATOM    695 HG22 ILE P 624       2.235  -7.193  14.594  0.00  0.00      PROA  
ATOM    696 HG23 ILE P 624       0.475  -7.339  14.885  0.00  0.00      PROA  
ATOM    697  CG1 ILE P 624       1.238  -8.397  12.121  0.00  0.00      PROA  
ATOM    698 HG11 ILE P 624       2.037  -8.883  12.720  0.00  0.00      PROA  
ATOM    699 HG12 ILE P 624       1.737  -8.466  11.131  0.00  0.00      PROA  
ATOM    700  CD  ILE P 624      -0.010  -9.286  12.213  0.00  0.00      PROA  
ATOM    701  HD1 ILE P 624      -0.898  -8.798  11.756  0.00  0.00      PROA  
ATOM    702  HD2 ILE P 624      -0.411  -9.431  13.239  0.00  0.00      PROA  
ATOM    703  HD3 ILE P 624       0.171 -10.300  11.798  0.00  0.00      PROA  
ATOM    704  C   ILE P 624      -0.441  -4.926  13.112  0.00  0.00      PROA  
ATOM    705  O   ILE P 624      -1.057  -4.898  14.197  0.00  0.00      PROA  
ATOM    706  N   THR P 625       0.193  -3.903  12.601  0.00  0.00      PROA  
ATOM    707  HN  THR P 625       0.764  -3.970  11.787  0.00  0.00      PROA  
ATOM    708  CA  THR P 625       0.097  -2.541  13.038  0.00  0.00      PROA  
ATOM    709  HA  THR P 625       0.405  -2.555  14.073  0.00  0.00      PROA  
ATOM    710  CB  THR P 625       1.083  -1.629  12.379  0.00  0.00      PROA  
ATOM    711  HB  THR P 625       1.016  -1.715  11.274  0.00  0.00      PROA  
ATOM    712  OG1 THR P 625       2.328  -1.924  12.828  0.00  0.00      PROA  
ATOM    713  HG1 THR P 625       2.265  -1.791  13.776  0.00  0.00      PROA  
ATOM    714  CG2 THR P 625       0.832  -0.145  12.777  0.00  0.00      PROA  
ATOM    715 HG21 THR P 625       0.473  -0.093  13.827  0.00  0.00      PROA  
ATOM    716 HG22 THR P 625       0.015   0.313  12.179  0.00  0.00      PROA  
ATOM    717 HG23 THR P 625       1.729   0.480  12.579  0.00  0.00      PROA  
ATOM    718  C   THR P 625      -1.273  -2.035  13.001  0.00  0.00      PROA  
ATOM    719  O   THR P 625      -1.736  -1.450  13.950  0.00  0.00      PROA  
ATOM    720  N   PHE P 626      -2.030  -2.290  11.907  0.00  0.00      PROA  
ATOM    721  HN  PHE P 626      -1.636  -2.685  11.080  0.00  0.00      PROA  
ATOM    722  CA  PHE P 626      -3.393  -1.822  11.768  0.00  0.00      PROA  
ATOM    723  HA  PHE P 626      -3.241  -0.777  11.998  0.00  0.00      PROA  
ATOM    724  CB  PHE P 626      -3.899  -2.229  10.312  0.00  0.00      PROA  
ATOM    725  HB1 PHE P 626      -3.703  -3.314  10.177  0.00  0.00      PROA  
ATOM    726  HB2 PHE P 626      -3.293  -1.755   9.510  0.00  0.00      PROA  
ATOM    727  CG  PHE P 626      -5.323  -1.870   9.994  0.00  0.00      PROA  
ATOM    728  CD1 PHE P 626      -6.155  -2.771   9.334  0.00  0.00      PROA  
ATOM    729  HD1 PHE P 626      -5.960  -3.832   9.393  0.00  0.00      PROA  
ATOM    730  CE1 PHE P 626      -7.385  -2.292   8.865  0.00  0.00      PROA  
ATOM    731  HE1 PHE P 626      -7.970  -2.995   8.291  0.00  0.00      PROA  
ATOM    732  CZ  PHE P 626      -7.782  -0.959   8.986  0.00  0.00      PROA  
ATOM    733  HZ  PHE P 626      -8.828  -0.757   8.805  0.00  0.00      PROA  
ATOM    734  CD2 PHE P 626      -5.660  -0.487   9.998  0.00  0.00      PROA  
ATOM    735  HD2 PHE P 626      -4.961   0.115  10.559  0.00  0.00      PROA  
ATOM    736  CE2 PHE P 626      -6.921  -0.088   9.559  0.00  0.00      PROA  
ATOM    737  HE2 PHE P 626      -7.160   0.964   9.616  0.00  0.00      PROA  
ATOM    738  C   PHE P 626      -4.318  -2.437  12.812  0.00  0.00      PROA  
ATOM    739  O   PHE P 626      -5.206  -1.699  13.336  0.00  0.00      PROA  
ATOM    740  N   GLY P 627      -4.111  -3.771  13.082  0.00  0.00      PROA  
ATOM    741  HN  GLY P 627      -3.357  -4.324  12.737  0.00  0.00      PROA  
ATOM    742  CA  GLY P 627      -5.046  -4.406  14.030  0.00  0.00      PROA  
ATOM    743  HA1 GLY P 627      -4.911  -5.469  13.896  0.00  0.00      PROA  
ATOM    744  HA2 GLY P 627      -6.059  -4.166  13.740  0.00  0.00      PROA  
ATOM    745  C   GLY P 627      -4.715  -3.972  15.412  0.00  0.00      PROA  
ATOM    746  O   GLY P 627      -5.652  -3.848  16.226  0.00  0.00      PROA  
ATOM    747  N   GLY P 628      -3.478  -3.949  15.788  0.00  0.00      PROA  
ATOM    748  HN  GLY P 628      -2.732  -4.299  15.227  0.00  0.00      PROA  
ATOM    749  CA  GLY P 628      -3.081  -3.451  17.066  0.00  0.00      PROA  
ATOM    750  HA1 GLY P 628      -2.025  -3.577  17.257  0.00  0.00      PROA  
ATOM    751  HA2 GLY P 628      -3.719  -3.910  17.806  0.00  0.00      PROA  
ATOM    752  C   GLY P 628      -3.325  -1.909  17.245  0.00  0.00      PROA  
ATOM    753  O   GLY P 628      -3.801  -1.537  18.282  0.00  0.00      PROA  
ATOM    754  N   LEU P 629      -3.012  -1.040  16.294  0.00  0.00      PROA  
ATOM    755  HN  LEU P 629      -2.616  -1.371  15.440  0.00  0.00      PROA  
ATOM    756  CA  LEU P 629      -3.227   0.420  16.430  0.00  0.00      PROA  
ATOM    757  HA  LEU P 629      -2.792   0.667  17.387  0.00  0.00      PROA  
ATOM    758  CB  LEU P 629      -2.540   1.257  15.283  0.00  0.00      PROA  
ATOM    759  HB1 LEU P 629      -2.882   0.758  14.350  0.00  0.00      PROA  
ATOM    760  HB2 LEU P 629      -1.460   1.007  15.348  0.00  0.00      PROA  
ATOM    761  CG  LEU P 629      -2.864   2.746  15.234  0.00  0.00      PROA  
ATOM    762  HG  LEU P 629      -3.947   2.928  15.071  0.00  0.00      PROA  
ATOM    763  CD1 LEU P 629      -2.389   3.500  16.423  0.00  0.00      PROA  
ATOM    764 HD11 LEU P 629      -2.603   4.590  16.422  0.00  0.00      PROA  
ATOM    765 HD12 LEU P 629      -1.288   3.397  16.531  0.00  0.00      PROA  
ATOM    766 HD13 LEU P 629      -2.989   2.972  17.195  0.00  0.00      PROA  
ATOM    767  CD2 LEU P 629      -2.233   3.399  13.952  0.00  0.00      PROA  
ATOM    768 HD21 LEU P 629      -1.128   3.297  14.020  0.00  0.00      PROA  
ATOM    769 HD22 LEU P 629      -2.431   4.484  13.819  0.00  0.00      PROA  
ATOM    770 HD23 LEU P 629      -2.593   2.971  12.992  0.00  0.00      PROA  
ATOM    771  C   LEU P 629      -4.690   0.821  16.529  0.00  0.00      PROA  
ATOM    772  O   LEU P 629      -5.177   1.491  17.389  0.00  0.00      PROA  
ATOM    773  N   LEU P 630      -5.502   0.469  15.470  0.00  0.00      PROA  
ATOM    774  HN  LEU P 630      -5.215  -0.058  14.674  0.00  0.00      PROA  
ATOM    775  CA  LEU P 630      -6.945   0.734  15.497  0.00  0.00      PROA  
ATOM    776  HA  LEU P 630      -7.052   1.801  15.630  0.00  0.00      PROA  
ATOM    777  CB  LEU P 630      -7.681   0.127  14.229  0.00  0.00      PROA  
ATOM    778  HB1 LEU P 630      -7.585  -0.980  14.209  0.00  0.00      PROA  
ATOM    779  HB2 LEU P 630      -6.979   0.395  13.410  0.00  0.00      PROA  
ATOM    780  CG  LEU P 630      -9.118   0.544  14.099  0.00  0.00      PROA  
ATOM    781  HG  LEU P 630      -9.794   0.118  14.871  0.00  0.00      PROA  
ATOM    782  CD1 LEU P 630      -9.306   2.090  14.030  0.00  0.00      PROA  
ATOM    783 HD11 LEU P 630     -10.379   2.168  13.754  0.00  0.00      PROA  
ATOM    784 HD12 LEU P 630      -8.587   2.435  13.256  0.00  0.00      PROA  
ATOM    785 HD13 LEU P 630      -9.068   2.590  14.993  0.00  0.00      PROA  
ATOM    786  CD2 LEU P 630      -9.463  -0.042  12.697  0.00  0.00      PROA  
ATOM    787 HD21 LEU P 630     -10.424   0.386  12.339  0.00  0.00      PROA  
ATOM    788 HD22 LEU P 630      -9.481  -1.152  12.717  0.00  0.00      PROA  
ATOM    789 HD23 LEU P 630      -8.688   0.279  11.969  0.00  0.00      PROA  
ATOM    790  C   LEU P 630      -7.657   0.189  16.712  0.00  0.00      PROA  
ATOM    791  O   LEU P 630      -8.576   0.853  17.217  0.00  0.00      PROA  
ATOM    792  N   GLY P 631      -7.364  -1.039  17.225  0.00  0.00      PROA  
ATOM    793  HN  GLY P 631      -6.630  -1.601  16.851  0.00  0.00      PROA  
ATOM    794  CA  GLY P 631      -7.845  -1.563  18.507  0.00  0.00      PROA  
ATOM    795  HA1 GLY P 631      -7.502  -2.579  18.639  0.00  0.00      PROA  
ATOM    796  HA2 GLY P 631      -8.921  -1.480  18.475  0.00  0.00      PROA  
ATOM    797  C   GLY P 631      -7.427  -0.775  19.629  0.00  0.00      PROA  
ATOM    798  O   GLY P 631      -8.270  -0.344  20.451  0.00  0.00      PROA  
ATOM    799  N   GLU P 632      -6.143  -0.441  19.751  0.00  0.00      PROA  
ATOM    800  HN  GLU P 632      -5.545  -0.656  18.984  0.00  0.00      PROA  
ATOM    801  CA  GLU P 632      -5.612   0.279  20.810  0.00  0.00      PROA  
ATOM    802  HA  GLU P 632      -5.606  -0.232  21.762  0.00  0.00      PROA  
ATOM    803  CB  GLU P 632      -4.151   0.554  20.402  0.00  0.00      PROA  
ATOM    804  HB1 GLU P 632      -3.866   0.936  19.398  0.00  0.00      PROA  
ATOM    805  HB2 GLU P 632      -3.616  -0.415  20.493  0.00  0.00      PROA  
ATOM    806  CG  GLU P 632      -3.527   1.482  21.481  0.00  0.00      PROA  
ATOM    807  HG1 GLU P 632      -3.985   1.223  22.460  0.00  0.00      PROA  
ATOM    808  HG2 GLU P 632      -3.828   2.527  21.254  0.00  0.00      PROA  
ATOM    809  CD  GLU P 632      -2.098   1.437  21.540  0.00  0.00      PROA  
ATOM    810  OE1 GLU P 632      -1.484   2.151  22.333  0.00  0.00      PROA  
ATOM    811  OE2 GLU P 632      -1.507   0.645  20.704  0.00  0.00      PROA  
ATOM    812  C   GLU P 632      -6.262   1.648  20.975  0.00  0.00      PROA  
ATOM    813  O   GLU P 632      -6.556   2.101  22.068  0.00  0.00      PROA  
ATOM    814  N   ALA P 633      -6.504   2.291  19.872  0.00  0.00      PROA  
ATOM    815  HN  ALA P 633      -6.029   1.896  19.090  0.00  0.00      PROA  
ATOM    816  CA  ALA P 633      -7.114   3.564  19.708  0.00  0.00      PROA  
ATOM    817  HA  ALA P 633      -6.708   4.286  20.401  0.00  0.00      PROA  
ATOM    818  CB  ALA P 633      -6.818   3.949  18.273  0.00  0.00      PROA  
ATOM    819  HB1 ALA P 633      -7.459   4.780  17.908  0.00  0.00      PROA  
ATOM    820  HB2 ALA P 633      -6.982   3.138  17.531  0.00  0.00      PROA  
ATOM    821  HB3 ALA P 633      -5.788   4.356  18.193  0.00  0.00      PROA  
ATOM    822  C   ALA P 633      -8.617   3.551  20.020  0.00  0.00      PROA  
ATOM    823  O   ALA P 633      -9.186   4.599  20.320  0.00  0.00      PROA  
ATOM    824  N   THR P 634      -9.279   2.403  19.861  0.00  0.00      PROA  
ATOM    825  HN  THR P 634      -8.840   1.601  19.464  0.00  0.00      PROA  
ATOM    826  CA  THR P 634     -10.687   2.311  20.184  0.00  0.00      PROA  
ATOM    827  HA  THR P 634     -11.098   3.299  20.330  0.00  0.00      PROA  
ATOM    828  CB  THR P 634     -11.636   1.778  19.103  0.00  0.00      PROA  
ATOM    829  HB  THR P 634     -12.678   1.661  19.472  0.00  0.00      PROA  
ATOM    830  OG1 THR P 634     -11.243   0.491  18.657  0.00  0.00      PROA  
ATOM    831  HG1 THR P 634     -10.408   0.560  18.188  0.00  0.00      PROA  
ATOM    832  CG2 THR P 634     -11.486   2.609  17.808  0.00  0.00      PROA  
ATOM    833 HG21 THR P 634     -11.420   3.700  18.003  0.00  0.00      PROA  
ATOM    834 HG22 THR P 634     -12.363   2.291  17.204  0.00  0.00      PROA  
ATOM    835 HG23 THR P 634     -10.569   2.331  17.245  0.00  0.00      PROA  
ATOM    836  C   THR P 634     -10.931   1.651  21.507  0.00  0.00      PROA  
ATOM    837  O   THR P 634     -12.073   1.243  21.753  0.00  0.00      PROA  
ATOM    838  N   GLU P 635      -9.822   1.573  22.341  0.00  0.00      PROA  
ATOM    839  HN  GLU P 635      -8.973   1.965  21.995  0.00  0.00      PROA  
ATOM    840  CA  GLU P 635      -9.824   1.123  23.656  0.00  0.00      PROA  
ATOM    841  HA  GLU P 635      -8.858   1.336  24.087  0.00  0.00      PROA  
ATOM    842  CB  GLU P 635     -10.674   1.922  24.685  0.00  0.00      PROA  
ATOM    843  HB1 GLU P 635     -10.763   1.249  25.565  0.00  0.00      PROA  
ATOM    844  HB2 GLU P 635     -11.715   2.042  24.316  0.00  0.00      PROA  
ATOM    845  CG  GLU P 635     -10.144   3.385  24.809  0.00  0.00      PROA  
ATOM    846  HG1 GLU P 635     -10.183   3.880  23.815  0.00  0.00      PROA  
ATOM    847  HG2 GLU P 635      -9.132   3.300  25.259  0.00  0.00      PROA  
ATOM    848  CD  GLU P 635     -11.013   4.129  25.823  0.00  0.00      PROA  
ATOM    849  OE1 GLU P 635     -11.101   3.748  27.006  0.00  0.00      PROA  
ATOM    850  OE2 GLU P 635     -11.854   4.986  25.346  0.00  0.00      PROA  
ATOM    851  C   GLU P 635      -9.851  -0.394  23.702  0.00  0.00      PROA  
ATOM    852  O   GLU P 635     -10.533  -0.963  24.539  0.00  0.00      PROA  
ATOM    853  N   GLY P 636      -9.002  -1.070  22.932  0.00  0.00      PROA  
ATOM    854  HN  GLY P 636      -8.651  -0.512  22.184  0.00  0.00      PROA  
ATOM    855  CA  GLY P 636      -8.554  -2.458  23.115  0.00  0.00      PROA  
ATOM    856  HA1 GLY P 636      -8.304  -2.679  24.143  0.00  0.00      PROA  
ATOM    857  HA2 GLY P 636      -7.692  -2.757  22.537  0.00  0.00      PROA  
ATOM    858  C   GLY P 636      -9.506  -3.528  22.696  0.00  0.00      PROA  
ATOM    859  O   GLY P 636      -9.489  -4.546  23.341  0.00  0.00      PROA  
ATOM    860  N   ARG P 637     -10.340  -3.342  21.691  0.00  0.00      PROA  
ATOM    861  HN  ARG P 637     -10.334  -2.498  21.161  0.00  0.00      PROA  
ATOM    862  CA  ARG P 637     -11.404  -4.180  21.262  0.00  0.00      PROA  
ATOM    863  HA  ARG P 637     -11.627  -4.895  22.040  0.00  0.00      PROA  
ATOM    864  CB  ARG P 637     -12.604  -3.247  21.072  0.00  0.00      PROA  
ATOM    865  HB1 ARG P 637     -13.514  -3.794  20.744  0.00  0.00      PROA  
ATOM    866  HB2 ARG P 637     -12.387  -2.538  20.245  0.00  0.00      PROA  
ATOM    867  CG  ARG P 637     -12.854  -2.323  22.244  0.00  0.00      PROA  
ATOM    868  HG1 ARG P 637     -13.630  -1.586  21.946  0.00  0.00      PROA  
ATOM    869  HG2 ARG P 637     -11.978  -1.661  22.411  0.00  0.00      PROA  
ATOM    870  CD  ARG P 637     -13.312  -2.993  23.539  0.00  0.00      PROA  
ATOM    871  HD1 ARG P 637     -12.520  -3.661  23.940  0.00  0.00      PROA  
ATOM    872  HD2 ARG P 637     -14.138  -3.702  23.319  0.00  0.00      PROA  
ATOM    873  NE  ARG P 637     -13.648  -2.001  24.537  0.00  0.00      PROA  
ATOM    874  HE  ARG P 637     -13.668  -1.041  24.259  0.00  0.00      PROA  
ATOM    875  CZ  ARG P 637     -13.998  -2.238  25.778  0.00  0.00      PROA  
ATOM    876  NH1 ARG P 637     -14.240  -3.427  26.225  0.00  0.00      PROA  
ATOM    877 HH11 ARG P 637     -14.248  -3.473  27.224  0.00  0.00      PROA  
ATOM    878 HH12 ARG P 637     -14.290  -4.281  25.707  0.00  0.00      PROA  
ATOM    879  NH2 ARG P 637     -14.303  -1.186  26.584  0.00  0.00      PROA  
ATOM    880 HH21 ARG P 637     -14.241  -0.234  26.285  0.00  0.00      PROA  
ATOM    881 HH22 ARG P 637     -14.399  -1.330  27.568  0.00  0.00      PROA  
ATOM    882  C   ARG P 637     -11.087  -5.000  19.992  0.00  0.00      PROA  
ATOM    883  O   ARG P 637     -11.905  -5.765  19.523  0.00  0.00      PROA  
ATOM    884  N   LEU P 638      -9.855  -4.951  19.336  0.00  0.00      PROA  
ATOM    885  HN  LEU P 638      -9.093  -4.413  19.689  0.00  0.00      PROA  
ATOM    886  CA  LEU P 638      -9.554  -5.676  18.120  0.00  0.00      PROA  
ATOM    887  HA  LEU P 638     -10.129  -6.586  18.026  0.00  0.00      PROA  
ATOM    888  CB  LEU P 638      -9.682  -4.701  16.958  0.00  0.00      PROA  
ATOM    889  HB1 LEU P 638      -9.307  -3.666  17.102  0.00  0.00      PROA  
ATOM    890  HB2 LEU P 638     -10.750  -4.456  16.775  0.00  0.00      PROA  
ATOM    891  CG  LEU P 638      -9.102  -5.124  15.526  0.00  0.00      PROA  
ATOM    892  HG  LEU P 638      -8.029  -5.403  15.605  0.00  0.00      PROA  
ATOM    893  CD1 LEU P 638      -9.807  -6.320  14.916  0.00  0.00      PROA  
ATOM    894 HD11 LEU P 638     -10.889  -6.118  14.764  0.00  0.00      PROA  
ATOM    895 HD12 LEU P 638      -9.698  -7.213  15.569  0.00  0.00      PROA  
ATOM    896 HD13 LEU P 638      -9.380  -6.618  13.935  0.00  0.00      PROA  
ATOM    897  CD2 LEU P 638      -9.186  -3.989  14.503  0.00  0.00      PROA  
ATOM    898 HD21 LEU P 638      -8.816  -4.378  13.530  0.00  0.00      PROA  
ATOM    899 HD22 LEU P 638      -8.577  -3.119  14.828  0.00  0.00      PROA  
ATOM    900 HD23 LEU P 638     -10.266  -3.731  14.455  0.00  0.00      PROA  
ATOM    901  C   LEU P 638      -8.175  -6.082  18.135  0.00  0.00      PROA  
ATOM    902  O   LEU P 638      -7.279  -5.246  18.487  0.00  0.00      PROA  
ATOM    903  N   SER P 639      -7.913  -7.304  17.631  0.00  0.00      PROA  
ATOM    904  HN  SER P 639      -8.701  -7.881  17.432  0.00  0.00      PROA  
ATOM    905  CA  SER P 639      -6.639  -7.989  17.598  0.00  0.00      PROA  
ATOM    906  HA  SER P 639      -6.008  -7.390  18.238  0.00  0.00      PROA  
ATOM    907  CB  SER P 639      -6.671  -9.411  18.121  0.00  0.00      PROA  
ATOM    908  HB1 SER P 639      -7.464  -9.968  17.577  0.00  0.00      PROA  
ATOM    909  HB2 SER P 639      -7.064  -9.416  19.160  0.00  0.00      PROA  
ATOM    910  OG  SER P 639      -5.504 -10.220  18.110  0.00  0.00      PROA  
ATOM    911  HG1 SER P 639      -5.042  -9.864  18.872  0.00  0.00      PROA  
ATOM    912  C   SER P 639      -5.940  -8.087  16.259  0.00  0.00      PROA  
ATOM    913  O   SER P 639      -6.659  -8.089  15.243  0.00  0.00      PROA  
ATOM    914  N   ALA P 640      -4.573  -8.215  16.158  0.00  0.00      PROA  
ATOM    915  HN  ALA P 640      -3.882  -8.229  16.876  0.00  0.00      PROA  
ATOM    916  CA  ALA P 640      -3.881  -8.466  14.954  0.00  0.00      PROA  
ATOM    917  HA  ALA P 640      -4.324  -7.778  14.249  0.00  0.00      PROA  
ATOM    918  CB  ALA P 640      -2.484  -7.978  15.182  0.00  0.00      PROA  
ATOM    919  HB1 ALA P 640      -1.630  -8.360  14.582  0.00  0.00      PROA  
ATOM    920  HB2 ALA P 640      -2.237  -8.373  16.190  0.00  0.00      PROA  
ATOM    921  HB3 ALA P 640      -2.396  -6.874  15.277  0.00  0.00      PROA  
ATOM    922  C   ALA P 640      -3.999  -9.863  14.271  0.00  0.00      PROA  
ATOM    923  O   ALA P 640      -3.620  -9.985  13.092  0.00  0.00      PROA  
ATOM    924  N   ILE P 641      -4.377 -10.884  14.996  0.00  0.00      PROA  
ATOM    925  HN  ILE P 641      -4.626 -10.805  15.958  0.00  0.00      PROA  
ATOM    926  CA  ILE P 641      -4.638 -12.223  14.430  0.00  0.00      PROA  
ATOM    927  HA  ILE P 641      -4.038 -12.235  13.533  0.00  0.00      PROA  
ATOM    928  CB  ILE P 641      -4.233 -13.424  15.318  0.00  0.00      PROA  
ATOM    929  HB  ILE P 641      -4.650 -14.379  14.933  0.00  0.00      PROA  
ATOM    930  CG2 ILE P 641      -2.689 -13.667  15.295  0.00  0.00      PROA  
ATOM    931 HG21 ILE P 641      -2.489 -13.737  14.204  0.00  0.00      PROA  
ATOM    932 HG22 ILE P 641      -2.486 -14.608  15.849  0.00  0.00      PROA  
ATOM    933 HG23 ILE P 641      -2.178 -12.751  15.659  0.00  0.00      PROA  
ATOM    934  CG1 ILE P 641      -4.852 -13.460  16.732  0.00  0.00      PROA  
ATOM    935 HG11 ILE P 641      -5.953 -13.375  16.614  0.00  0.00      PROA  
ATOM    936 HG12 ILE P 641      -4.583 -12.572  17.343  0.00  0.00      PROA  
ATOM    937  CD  ILE P 641      -4.420 -14.594  17.674  0.00  0.00      PROA  
ATOM    938  HD1 ILE P 641      -5.011 -14.471  18.607  0.00  0.00      PROA  
ATOM    939  HD2 ILE P 641      -3.327 -14.487  17.842  0.00  0.00      PROA  
ATOM    940  HD3 ILE P 641      -4.706 -15.571  17.230  0.00  0.00      PROA  
ATOM    941  C   ILE P 641      -6.063 -12.379  13.975  0.00  0.00      PROA  
ATOM    942  O   ILE P 641      -6.363 -13.259  13.165  0.00  0.00      PROA  
ATOM    943  N   GLU P 642      -6.959 -11.546  14.512  0.00  0.00      PROA  
ATOM    944  HN  GLU P 642      -6.776 -11.017  15.337  0.00  0.00      PROA  
ATOM    945  CA  GLU P 642      -8.260 -11.279  13.987  0.00  0.00      PROA  
ATOM    946  HA  GLU P 642      -8.803 -12.198  13.828  0.00  0.00      PROA  
ATOM    947  CB  GLU P 642      -9.238 -10.442  14.848  0.00  0.00      PROA  
ATOM    948  HB1 GLU P 642     -10.166 -10.300  14.254  0.00  0.00      PROA  
ATOM    949  HB2 GLU P 642      -8.786  -9.452  15.072  0.00  0.00      PROA  
ATOM    950  CG  GLU P 642      -9.685 -11.084  16.202  0.00  0.00      PROA  
ATOM    951  HG1 GLU P 642      -8.930 -11.425  16.942  0.00  0.00      PROA  
ATOM    952  HG2 GLU P 642     -10.261 -11.983  15.893  0.00  0.00      PROA  
ATOM    953  CD  GLU P 642     -10.745 -10.135  16.831  0.00  0.00      PROA  
ATOM    954  OE1 GLU P 642     -11.876 -10.471  16.755  0.00  0.00      PROA  
ATOM    955  OE2 GLU P 642     -10.297  -9.122  17.346  0.00  0.00      PROA  
ATOM    956  C   GLU P 642      -8.186 -10.487  12.682  0.00  0.00      PROA  
ATOM    957  O   GLU P 642      -8.912 -10.687  11.716  0.00  0.00      PROA  
ATOM    958  N   SER P 643      -7.189  -9.572  12.620  0.00  0.00      PROA  
ATOM    959  HN  SER P 643      -6.762  -9.449  13.512  0.00  0.00      PROA  
ATOM    960  CA  SER P 643      -6.847  -8.823  11.430  0.00  0.00      PROA  
ATOM    961  HA  SER P 643      -7.720  -8.242  11.169  0.00  0.00      PROA  
ATOM    962  CB  SER P 643      -5.780  -7.741  11.676  0.00  0.00      PROA  
ATOM    963  HB1 SER P 643      -5.615  -7.251  10.693  0.00  0.00      PROA  
ATOM    964  HB2 SER P 643      -4.796  -8.104  12.044  0.00  0.00      PROA  
ATOM    965  OG  SER P 643      -6.332  -6.740  12.592  0.00  0.00      PROA  
ATOM    966  HG1 SER P 643      -6.460  -7.136  13.458  0.00  0.00      PROA  
ATOM    967  C   SER P 643      -6.413  -9.614  10.204  0.00  0.00      PROA  
ATOM    968  O   SER P 643      -6.956  -9.526   9.099  0.00  0.00      PROA  
ATOM    969  N   LEU P 644      -5.558 -10.623  10.378  0.00  0.00      PROA  
ATOM    970  HN  LEU P 644      -4.889 -10.506  11.108  0.00  0.00      PROA  
ATOM    971  CA  LEU P 644      -5.092 -11.675   9.508  0.00  0.00      PROA  
ATOM    972  HA  LEU P 644      -4.641 -11.184   8.658  0.00  0.00      PROA  
ATOM    973  CB  LEU P 644      -4.059 -12.512  10.142  0.00  0.00      PROA  
ATOM    974  HB1 LEU P 644      -3.878 -13.430   9.542  0.00  0.00      PROA  
ATOM    975  HB2 LEU P 644      -4.465 -12.926  11.089  0.00  0.00      PROA  
ATOM    976  CG  LEU P 644      -2.711 -11.879  10.537  0.00  0.00      PROA  
ATOM    977  HG  LEU P 644      -2.866 -10.959  11.139  0.00  0.00      PROA  
ATOM    978  CD1 LEU P 644      -1.873 -12.877  11.306  0.00  0.00      PROA  
ATOM    979 HD11 LEU P 644      -0.977 -12.274  11.565  0.00  0.00      PROA  
ATOM    980 HD12 LEU P 644      -1.726 -13.835  10.762  0.00  0.00      PROA  
ATOM    981 HD13 LEU P 644      -2.389 -13.152  12.250  0.00  0.00      PROA  
ATOM    982  CD2 LEU P 644      -1.965 -11.363   9.281  0.00  0.00      PROA  
ATOM    983 HD21 LEU P 644      -1.662 -12.247   8.679  0.00  0.00      PROA  
ATOM    984 HD22 LEU P 644      -1.016 -10.811   9.450  0.00  0.00      PROA  
ATOM    985 HD23 LEU P 644      -2.680 -10.706   8.741  0.00  0.00      PROA  
ATOM    986  C   LEU P 644      -6.231 -12.616   8.977  0.00  0.00      PROA  
ATOM    987  O   LEU P 644      -6.233 -12.941   7.820  0.00  0.00      PROA  
ATOM    988  N   PHE P 645      -7.190 -12.994   9.849  0.00  0.00      PROA  
ATOM    989  HN  PHE P 645      -7.174 -12.553  10.743  0.00  0.00      PROA  
ATOM    990  CA  PHE P 645      -8.362 -13.857   9.559  0.00  0.00      PROA  
ATOM    991  HA  PHE P 645      -8.017 -14.784   9.127  0.00  0.00      PROA  
ATOM    992  CB  PHE P 645      -9.099 -14.125  10.883  0.00  0.00      PROA  
ATOM    993  HB1 PHE P 645      -9.370 -13.128  11.293  0.00  0.00      PROA  
ATOM    994  HB2 PHE P 645      -8.431 -14.629  11.614  0.00  0.00      PROA  
ATOM    995  CG  PHE P 645     -10.389 -14.923  10.683  0.00  0.00      PROA  
ATOM    996  CD1 PHE P 645     -11.634 -14.277  10.375  0.00  0.00      PROA  
ATOM    997  HD1 PHE P 645     -11.710 -13.216  10.190  0.00  0.00      PROA  
ATOM    998  CE1 PHE P 645     -12.835 -14.906  10.253  0.00  0.00      PROA  
ATOM    999  HE1 PHE P 645     -13.732 -14.346  10.035  0.00  0.00      PROA  
ATOM   1000  CZ  PHE P 645     -12.906 -16.267  10.271  0.00  0.00      PROA  
ATOM   1001  HZ  PHE P 645     -13.793 -16.778   9.926  0.00  0.00      PROA  
ATOM   1002  CD2 PHE P 645     -10.549 -16.333  10.722  0.00  0.00      PROA  
ATOM   1003  HD2 PHE P 645      -9.725 -16.974  10.999  0.00  0.00      PROA  
ATOM   1004  CE2 PHE P 645     -11.740 -17.017  10.438  0.00  0.00      PROA  
ATOM   1005  HE2 PHE P 645     -11.743 -18.097  10.482  0.00  0.00      PROA  
ATOM   1006  C   PHE P 645      -9.198 -13.043   8.494  0.00  0.00      PROA  
ATOM   1007  O   PHE P 645      -9.424 -13.552   7.404  0.00  0.00      PROA  
ATOM   1008  N   GLY P 646      -9.501 -11.762   8.735  0.00  0.00      PROA  
ATOM   1009  HN  GLY P 646      -9.408 -11.295   9.611  0.00  0.00      PROA  
ATOM   1010  CA  GLY P 646     -10.154 -10.974   7.677  0.00  0.00      PROA  
ATOM   1011  HA1 GLY P 646     -10.220 -10.007   8.152  0.00  0.00      PROA  
ATOM   1012  HA2 GLY P 646     -11.035 -11.449   7.272  0.00  0.00      PROA  
ATOM   1013  C   GLY P 646      -9.188 -10.805   6.535  0.00  0.00      PROA  
ATOM   1014  O   GLY P 646      -9.577 -10.849   5.417  0.00  0.00      PROA  
ATOM   1015  N   ALA P 647      -7.924 -10.439   6.674  0.00  0.00      PROA  
ATOM   1016  HN  ALA P 647      -7.593 -10.430   7.614  0.00  0.00      PROA  
ATOM   1017  CA  ALA P 647      -7.054  -9.975   5.686  0.00  0.00      PROA  
ATOM   1018  HA  ALA P 647      -7.515  -9.214   5.073  0.00  0.00      PROA  
ATOM   1019  CB  ALA P 647      -5.778  -9.194   6.197  0.00  0.00      PROA  
ATOM   1020  HB1 ALA P 647      -5.318  -8.676   5.328  0.00  0.00      PROA  
ATOM   1021  HB2 ALA P 647      -5.122  -9.893   6.759  0.00  0.00      PROA  
ATOM   1022  HB3 ALA P 647      -6.167  -8.316   6.755  0.00  0.00      PROA  
ATOM   1023  C   ALA P 647      -6.643 -11.070   4.651  0.00  0.00      PROA  
ATOM   1024  O   ALA P 647      -6.582 -10.877   3.460  0.00  0.00      PROA  
ATOM   1025  N   SER P 648      -6.485 -12.335   5.156  0.00  0.00      PROA  
ATOM   1026  HN  SER P 648      -6.526 -12.402   6.149  0.00  0.00      PROA  
ATOM   1027  CA  SER P 648      -6.242 -13.477   4.292  0.00  0.00      PROA  
ATOM   1028  HA  SER P 648      -5.622 -13.051   3.517  0.00  0.00      PROA  
ATOM   1029  CB  SER P 648      -5.614 -14.699   4.975  0.00  0.00      PROA  
ATOM   1030  HB1 SER P 648      -4.569 -14.423   5.231  0.00  0.00      PROA  
ATOM   1031  HB2 SER P 648      -5.620 -15.589   4.310  0.00  0.00      PROA  
ATOM   1032  OG  SER P 648      -6.303 -15.000   6.149  0.00  0.00      PROA  
ATOM   1033  HG1 SER P 648      -6.231 -14.241   6.733  0.00  0.00      PROA  
ATOM   1034  C   SER P 648      -7.468 -13.973   3.568  0.00  0.00      PROA  
ATOM   1035  O   SER P 648      -7.448 -14.128   2.345  0.00  0.00      PROA  
ATOM   1036  N   LEU P 649      -8.596 -14.105   4.227  0.00  0.00      PROA  
ATOM   1037  HN  LEU P 649      -8.582 -14.163   5.222  0.00  0.00      PROA  
ATOM   1038  CA  LEU P 649      -9.898 -14.504   3.655  0.00  0.00      PROA  
ATOM   1039  HA  LEU P 649      -9.704 -15.453   3.178  0.00  0.00      PROA  
ATOM   1040  CB  LEU P 649     -10.943 -14.732   4.782  0.00  0.00      PROA  
ATOM   1041  HB1 LEU P 649     -10.828 -13.975   5.587  0.00  0.00      PROA  
ATOM   1042  HB2 LEU P 649     -10.617 -15.696   5.227  0.00  0.00      PROA  
ATOM   1043  CG  LEU P 649     -12.397 -14.801   4.523  0.00  0.00      PROA  
ATOM   1044  HG  LEU P 649     -12.704 -13.864   4.011  0.00  0.00      PROA  
ATOM   1045  CD1 LEU P 649     -12.780 -15.922   3.584  0.00  0.00      PROA  
ATOM   1046 HD11 LEU P 649     -12.419 -15.708   2.556  0.00  0.00      PROA  
ATOM   1047 HD12 LEU P 649     -13.884 -16.021   3.500  0.00  0.00      PROA  
ATOM   1048 HD13 LEU P 649     -12.228 -16.810   3.959  0.00  0.00      PROA  
ATOM   1049  CD2 LEU P 649     -13.129 -14.921   5.905  0.00  0.00      PROA  
ATOM   1050 HD21 LEU P 649     -12.851 -14.278   6.767  0.00  0.00      PROA  
ATOM   1051 HD22 LEU P 649     -13.064 -15.932   6.361  0.00  0.00      PROA  
ATOM   1052 HD23 LEU P 649     -14.218 -14.766   5.744  0.00  0.00      PROA  
ATOM   1053  C   LEU P 649     -10.409 -13.569   2.602  0.00  0.00      PROA  
ATOM   1054  O   LEU P 649     -10.821 -13.901   1.479  0.00  0.00      PROA  
ATOM   1055  N   THR P 650     -10.337 -12.304   2.925  0.00  0.00      PROA  
ATOM   1056  HN  THR P 650      -9.900 -12.057   3.787  0.00  0.00      PROA  
ATOM   1057  CA  THR P 650     -10.752 -11.310   1.896  0.00  0.00      PROA  
ATOM   1058  HA  THR P 650     -11.626 -11.634   1.351  0.00  0.00      PROA  
ATOM   1059  CB  THR P 650     -11.078  -9.931   2.378  0.00  0.00      PROA  
ATOM   1060  HB  THR P 650     -11.202  -9.272   1.493  0.00  0.00      PROA  
ATOM   1061  OG1 THR P 650      -9.931  -9.520   3.122  0.00  0.00      PROA  
ATOM   1062  HG1 THR P 650      -9.983 -10.112   3.876  0.00  0.00      PROA  
ATOM   1063  CG2 THR P 650     -12.223  -9.819   3.402  0.00  0.00      PROA  
ATOM   1064 HG21 THR P 650     -13.259 -10.029   3.059  0.00  0.00      PROA  
ATOM   1065 HG22 THR P 650     -12.225  -8.727   3.605  0.00  0.00      PROA  
ATOM   1066 HG23 THR P 650     -12.100 -10.414   4.332  0.00  0.00      PROA  
ATOM   1067  C   THR P 650      -9.677 -11.231   0.815  0.00  0.00      PROA  
ATOM   1068  O   THR P 650     -10.113 -11.099  -0.346  0.00  0.00      PROA  
ATOM   1069  N   GLY P 651      -8.369 -11.401   1.017  0.00  0.00      PROA  
ATOM   1070  HN  GLY P 651      -8.048 -11.649   1.928  0.00  0.00      PROA  
ATOM   1071  CA  GLY P 651      -7.364 -11.368  -0.010  0.00  0.00      PROA  
ATOM   1072  HA1 GLY P 651      -6.447 -11.328   0.559  0.00  0.00      PROA  
ATOM   1073  HA2 GLY P 651      -7.372 -10.402  -0.495  0.00  0.00      PROA  
ATOM   1074  C   GLY P 651      -7.395 -12.566  -0.974  0.00  0.00      PROA  
ATOM   1075  O   GLY P 651      -7.244 -12.355  -2.148  0.00  0.00      PROA  
ATOM   1076  N   ILE P 652      -7.617 -13.788  -0.495  0.00  0.00      PROA  
ATOM   1077  HN  ILE P 652      -7.595 -13.874   0.498  0.00  0.00      PROA  
ATOM   1078  CA  ILE P 652      -7.821 -15.000  -1.341  0.00  0.00      PROA  
ATOM   1079  HA  ILE P 652      -6.990 -15.037  -2.030  0.00  0.00      PROA  
ATOM   1080  CB  ILE P 652      -7.831 -16.144  -0.310  0.00  0.00      PROA  
ATOM   1081  HB  ILE P 652      -8.471 -15.876   0.557  0.00  0.00      PROA  
ATOM   1082  CG2 ILE P 652      -8.313 -17.473  -0.877  0.00  0.00      PROA  
ATOM   1083 HG21 ILE P 652      -7.698 -17.954  -1.666  0.00  0.00      PROA  
ATOM   1084 HG22 ILE P 652      -9.351 -17.367  -1.258  0.00  0.00      PROA  
ATOM   1085 HG23 ILE P 652      -8.444 -18.238  -0.082  0.00  0.00      PROA  
ATOM   1086  CG1 ILE P 652      -6.431 -16.496   0.305  0.00  0.00      PROA  
ATOM   1087 HG11 ILE P 652      -5.816 -15.584   0.464  0.00  0.00      PROA  
ATOM   1088 HG12 ILE P 652      -5.915 -17.011  -0.533  0.00  0.00      PROA  
ATOM   1089  CD  ILE P 652      -6.448 -17.354   1.600  0.00  0.00      PROA  
ATOM   1090  HD1 ILE P 652      -7.034 -16.770   2.342  0.00  0.00      PROA  
ATOM   1091  HD2 ILE P 652      -5.393 -17.588   1.855  0.00  0.00      PROA  
ATOM   1092  HD3 ILE P 652      -6.959 -18.334   1.486  0.00  0.00      PROA  
ATOM   1093  C   ILE P 652      -9.108 -14.863  -2.255  0.00  0.00      PROA  
ATOM   1094  O   ILE P 652      -9.015 -15.134  -3.469  0.00  0.00      PROA  
ATOM   1095  N   ALA P 653     -10.276 -14.367  -1.770  0.00  0.00      PROA  
ATOM   1096  HN  ALA P 653     -10.265 -14.274  -0.777  0.00  0.00      PROA  
ATOM   1097  CA  ALA P 653     -11.470 -14.095  -2.532  0.00  0.00      PROA  
ATOM   1098  HA  ALA P 653     -11.789 -15.025  -2.978  0.00  0.00      PROA  
ATOM   1099  CB  ALA P 653     -12.641 -13.696  -1.559  0.00  0.00      PROA  
ATOM   1100  HB1 ALA P 653     -13.595 -13.674  -2.129  0.00  0.00      PROA  
ATOM   1101  HB2 ALA P 653     -12.535 -12.670  -1.147  0.00  0.00      PROA  
ATOM   1102  HB3 ALA P 653     -12.687 -14.451  -0.744  0.00  0.00      PROA  
ATOM   1103  C   ALA P 653     -11.354 -13.018  -3.576  0.00  0.00      PROA  
ATOM   1104  O   ALA P 653     -11.786 -13.312  -4.718  0.00  0.00      PROA  
ATOM   1105  N   TYR P 654     -10.708 -11.850  -3.233  0.00  0.00      PROA  
ATOM   1106  HN  TYR P 654     -10.533 -11.685  -2.265  0.00  0.00      PROA  
ATOM   1107  CA  TYR P 654     -10.400 -10.826  -4.201  0.00  0.00      PROA  
ATOM   1108  HA  TYR P 654     -11.363 -10.626  -4.646  0.00  0.00      PROA  
ATOM   1109  CB  TYR P 654      -9.803  -9.562  -3.379  0.00  0.00      PROA  
ATOM   1110  HB1 TYR P 654      -8.920  -9.840  -2.764  0.00  0.00      PROA  
ATOM   1111  HB2 TYR P 654     -10.579  -9.280  -2.635  0.00  0.00      PROA  
ATOM   1112  CG  TYR P 654      -9.576  -8.395  -4.333  0.00  0.00      PROA  
ATOM   1113  CD1 TYR P 654      -8.336  -8.293  -4.903  0.00  0.00      PROA  
ATOM   1114  HD1 TYR P 654      -7.563  -9.026  -4.726  0.00  0.00      PROA  
ATOM   1115  CE1 TYR P 654      -8.121  -7.283  -5.859  0.00  0.00      PROA  
ATOM   1116  HE1 TYR P 654      -7.141  -7.252  -6.313  0.00  0.00      PROA  
ATOM   1117  CZ  TYR P 654      -9.112  -6.302  -6.122  0.00  0.00      PROA  
ATOM   1118  OH  TYR P 654      -8.970  -5.176  -7.023  0.00  0.00      PROA  
ATOM   1119  HH  TYR P 654      -8.034  -5.071  -7.204  0.00  0.00      PROA  
ATOM   1120  CD2 TYR P 654     -10.572  -7.413  -4.537  0.00  0.00      PROA  
ATOM   1121  HD2 TYR P 654     -11.556  -7.481  -4.098  0.00  0.00      PROA  
ATOM   1122  CE2 TYR P 654     -10.284  -6.336  -5.355  0.00  0.00      PROA  
ATOM   1123  HE2 TYR P 654     -11.061  -5.635  -5.625  0.00  0.00      PROA  
ATOM   1124  C   TYR P 654      -9.431 -11.345  -5.269  0.00  0.00      PROA  
ATOM   1125  O   TYR P 654      -9.666 -11.221  -6.466  0.00  0.00      PROA  
ATOM   1126  N   SER P 655      -8.313 -11.974  -4.988  0.00  0.00      PROA  
ATOM   1127  HN  SER P 655      -8.058 -12.080  -4.030  0.00  0.00      PROA  
ATOM   1128  CA  SER P 655      -7.317 -12.502  -5.924  0.00  0.00      PROA  
ATOM   1129  HA  SER P 655      -6.963 -11.651  -6.486  0.00  0.00      PROA  
ATOM   1130  CB  SER P 655      -6.155 -13.272  -5.225  0.00  0.00      PROA  
ATOM   1131  HB1 SER P 655      -5.347 -13.453  -5.966  0.00  0.00      PROA  
ATOM   1132  HB2 SER P 655      -6.562 -14.188  -4.746  0.00  0.00      PROA  
ATOM   1133  OG  SER P 655      -5.592 -12.411  -4.243  0.00  0.00      PROA  
ATOM   1134  HG1 SER P 655      -6.115 -12.372  -3.439  0.00  0.00      PROA  
ATOM   1135  C   SER P 655      -7.940 -13.596  -6.925  0.00  0.00      PROA  
ATOM   1136  O   SER P 655      -7.739 -13.554  -8.136  0.00  0.00      PROA  
ATOM   1137  N   LEU P 656      -8.731 -14.558  -6.411  0.00  0.00      PROA  
ATOM   1138  HN  LEU P 656      -8.991 -14.497  -5.451  0.00  0.00      PROA  
ATOM   1139  CA  LEU P 656      -9.476 -15.539  -7.256  0.00  0.00      PROA  
ATOM   1140  HA  LEU P 656      -8.778 -16.016  -7.928  0.00  0.00      PROA  
ATOM   1141  CB  LEU P 656     -10.202 -16.682  -6.434  0.00  0.00      PROA  
ATOM   1142  HB1 LEU P 656     -10.902 -17.215  -7.113  0.00  0.00      PROA  
ATOM   1143  HB2 LEU P 656     -10.825 -16.261  -5.617  0.00  0.00      PROA  
ATOM   1144  CG  LEU P 656      -9.212 -17.731  -5.866  0.00  0.00      PROA  
ATOM   1145  HG  LEU P 656      -8.336 -17.202  -5.432  0.00  0.00      PROA  
ATOM   1146  CD1 LEU P 656      -9.817 -18.366  -4.591  0.00  0.00      PROA  
ATOM   1147 HD11 LEU P 656      -9.018 -18.868  -4.004  0.00  0.00      PROA  
ATOM   1148 HD12 LEU P 656     -10.737 -18.915  -4.885  0.00  0.00      PROA  
ATOM   1149 HD13 LEU P 656     -10.211 -17.562  -3.933  0.00  0.00      PROA  
ATOM   1150  CD2 LEU P 656      -8.648 -18.796  -6.860  0.00  0.00      PROA  
ATOM   1151 HD21 LEU P 656      -8.073 -18.362  -7.706  0.00  0.00      PROA  
ATOM   1152 HD22 LEU P 656      -9.549 -19.227  -7.347  0.00  0.00      PROA  
ATOM   1153 HD23 LEU P 656      -8.212 -19.662  -6.317  0.00  0.00      PROA  
ATOM   1154  C   LEU P 656     -10.444 -14.923  -8.190  0.00  0.00      PROA  
ATOM   1155  O   LEU P 656     -10.574 -15.393  -9.324  0.00  0.00      PROA  
ATOM   1156  N   PHE P 657     -11.176 -13.859  -7.820  0.00  0.00      PROA  
ATOM   1157  HN  PHE P 657     -11.027 -13.468  -6.915  0.00  0.00      PROA  
ATOM   1158  CA  PHE P 657     -12.271 -13.274  -8.617  0.00  0.00      PROA  
ATOM   1159  HA  PHE P 657     -12.459 -13.962  -9.428  0.00  0.00      PROA  
ATOM   1160  CB  PHE P 657     -13.598 -13.249  -7.805  0.00  0.00      PROA  
ATOM   1161  HB1 PHE P 657     -14.440 -12.938  -8.458  0.00  0.00      PROA  
ATOM   1162  HB2 PHE P 657     -13.532 -12.471  -7.015  0.00  0.00      PROA  
ATOM   1163  CG  PHE P 657     -13.917 -14.557  -7.099  0.00  0.00      PROA  
ATOM   1164  CD1 PHE P 657     -14.316 -14.551  -5.713  0.00  0.00      PROA  
ATOM   1165  HD1 PHE P 657     -14.541 -13.649  -5.163  0.00  0.00      PROA  
ATOM   1166  CE1 PHE P 657     -14.510 -15.760  -5.035  0.00  0.00      PROA  
ATOM   1167  HE1 PHE P 657     -14.959 -15.674  -4.056  0.00  0.00      PROA  
ATOM   1168  CZ  PHE P 657     -14.265 -17.013  -5.595  0.00  0.00      PROA  
ATOM   1169  HZ  PHE P 657     -14.307 -18.032  -5.239  0.00  0.00      PROA  
ATOM   1170  CD2 PHE P 657     -13.752 -15.804  -7.704  0.00  0.00      PROA  
ATOM   1171  HD2 PHE P 657     -13.429 -15.962  -8.723  0.00  0.00      PROA  
ATOM   1172  CE2 PHE P 657     -13.957 -17.032  -7.011  0.00  0.00      PROA  
ATOM   1173  HE2 PHE P 657     -13.741 -17.893  -7.627  0.00  0.00      PROA  
ATOM   1174  C   PHE P 657     -12.084 -11.941  -9.279  0.00  0.00      PROA  
ATOM   1175  O   PHE P 657     -12.905 -11.567 -10.164  0.00  0.00      PROA  
ATOM   1176  N   ALA P 658     -11.044 -11.159  -8.959  0.00  0.00      PROA  
ATOM   1177  HN  ALA P 658     -10.368 -11.381  -8.260  0.00  0.00      PROA  
ATOM   1178  CA  ALA P 658     -10.782  -9.853  -9.627  0.00  0.00      PROA  
ATOM   1179  HA  ALA P 658     -11.691  -9.274  -9.703  0.00  0.00      PROA  
ATOM   1180  CB  ALA P 658      -9.654  -8.992  -8.975  0.00  0.00      PROA  
ATOM   1181  HB1 ALA P 658     -10.009  -8.622  -7.990  0.00  0.00      PROA  
ATOM   1182  HB2 ALA P 658      -9.357  -8.045  -9.474  0.00  0.00      PROA  
ATOM   1183  HB3 ALA P 658      -8.708  -9.569  -8.894  0.00  0.00      PROA  
ATOM   1184  C   ALA P 658     -10.321 -10.022 -11.081  0.00  0.00      PROA  
ATOM   1185  O   ALA P 658      -9.716 -11.010 -11.555  0.00  0.00      PROA  
ATOM   1186  N   GLY P 659     -10.619  -8.964 -11.835  0.00  0.00      PROA  
ATOM   1187  HN  GLY P 659     -10.991  -8.199 -11.314  0.00  0.00      PROA  
ATOM   1188  CA  GLY P 659     -10.332  -8.833 -13.295  0.00  0.00      PROA  
ATOM   1189  HA1 GLY P 659     -10.755  -7.908 -13.658  0.00  0.00      PROA  
ATOM   1190  HA2 GLY P 659     -10.786  -9.630 -13.865  0.00  0.00      PROA  
ATOM   1191  C   GLY P 659      -8.770  -8.935 -13.552  0.00  0.00      PROA  
ATOM   1192  O   GLY P 659      -8.387  -9.770 -14.376  0.00  0.00      PROA  
ATOM   1193  N   GLN P 660      -8.028  -8.217 -12.761  0.00  0.00      PROA  
ATOM   1194  HN  GLN P 660      -8.362  -7.671 -11.997  0.00  0.00      PROA  
ATOM   1195  CA  GLN P 660      -6.610  -8.367 -12.608  0.00  0.00      PROA  
ATOM   1196  HA  GLN P 660      -6.270  -9.270 -13.094  0.00  0.00      PROA  
ATOM   1197  CB  GLN P 660      -5.858  -7.191 -13.339  0.00  0.00      PROA  
ATOM   1198  HB1 GLN P 660      -4.789  -7.126 -13.043  0.00  0.00      PROA  
ATOM   1199  HB2 GLN P 660      -6.283  -6.204 -13.057  0.00  0.00      PROA  
ATOM   1200  CG  GLN P 660      -5.851  -7.385 -14.900  0.00  0.00      PROA  
ATOM   1201  HG1 GLN P 660      -5.317  -6.536 -15.378  0.00  0.00      PROA  
ATOM   1202  HG2 GLN P 660      -6.894  -7.240 -15.253  0.00  0.00      PROA  
ATOM   1203  CD  GLN P 660      -5.238  -8.699 -15.400  0.00  0.00      PROA  
ATOM   1204  OE1 GLN P 660      -3.995  -8.840 -15.235  0.00  0.00      PROA  
ATOM   1205  NE2 GLN P 660      -5.971  -9.501 -16.201  0.00  0.00      PROA  
ATOM   1206 HE21 GLN P 660      -5.656 -10.379 -16.561  0.00  0.00      PROA  
ATOM   1207 HE22 GLN P 660      -6.832  -9.054 -16.442  0.00  0.00      PROA  
ATOM   1208  C   GLN P 660      -6.331  -8.490 -11.131  0.00  0.00      PROA  
ATOM   1209  O   GLN P 660      -6.417  -7.448 -10.470  0.00  0.00      PROA  
ATOM   1210  N   PRO P 661      -6.013  -9.580 -10.487  0.00  0.00      PROA  
ATOM   1211  CD  PRO P 661      -5.676 -10.835 -11.141  0.00  0.00      PROA  
ATOM   1212  HD1 PRO P 661      -5.032 -10.702 -12.036  0.00  0.00      PROA  
ATOM   1213  HD2 PRO P 661      -6.637 -11.294 -11.459  0.00  0.00      PROA  
ATOM   1214  CA  PRO P 661      -5.504  -9.549  -9.084  0.00  0.00      PROA  
ATOM   1215  HA  PRO P 661      -6.125  -8.912  -8.472  0.00  0.00      PROA  
ATOM   1216  CB  PRO P 661      -5.625 -10.996  -8.791  0.00  0.00      PROA  
ATOM   1217  HB1 PRO P 661      -6.673 -11.343  -8.667  0.00  0.00      PROA  
ATOM   1218  HB2 PRO P 661      -5.164 -11.278  -7.820  0.00  0.00      PROA  
ATOM   1219  CG  PRO P 661      -4.920 -11.653 -10.038  0.00  0.00      PROA  
ATOM   1220  HG1 PRO P 661      -3.814 -11.659 -10.136  0.00  0.00      PROA  
ATOM   1221  HG2 PRO P 661      -5.252 -12.711 -10.107  0.00  0.00      PROA  
ATOM   1222  C   PRO P 661      -4.084  -9.045  -8.931  0.00  0.00      PROA  
ATOM   1223  O   PRO P 661      -3.255  -9.703  -8.270  0.00  0.00      PROA  
ATOM   1224  N   LEU P 662      -3.803  -7.818  -9.453  0.00  0.00      PROA  
ATOM   1225  HN  LEU P 662      -4.516  -7.293  -9.912  0.00  0.00      PROA  
ATOM   1226  CA  LEU P 662      -2.501  -7.223  -9.248  0.00  0.00      PROA  
ATOM   1227  HA  LEU P 662      -1.775  -7.952  -8.922  0.00  0.00      PROA  
ATOM   1228  CB  LEU P 662      -2.120  -6.560 -10.525  0.00  0.00      PROA  
ATOM   1229  HB1 LEU P 662      -1.059  -6.257 -10.402  0.00  0.00      PROA  
ATOM   1230  HB2 LEU P 662      -2.726  -5.633 -10.623  0.00  0.00      PROA  
ATOM   1231  CG  LEU P 662      -2.129  -7.341 -11.790  0.00  0.00      PROA  
ATOM   1232  HG  LEU P 662      -3.192  -7.625 -11.946  0.00  0.00      PROA  
ATOM   1233  CD1 LEU P 662      -1.737  -6.546 -13.012  0.00  0.00      PROA  
ATOM   1234 HD11 LEU P 662      -0.694  -6.208 -12.836  0.00  0.00      PROA  
ATOM   1235 HD12 LEU P 662      -2.405  -5.668 -13.145  0.00  0.00      PROA  
ATOM   1236 HD13 LEU P 662      -1.792  -7.020 -14.015  0.00  0.00      PROA  
ATOM   1237  CD2 LEU P 662      -1.309  -8.654 -11.741  0.00  0.00      PROA  
ATOM   1238 HD21 LEU P 662      -0.233  -8.570 -11.479  0.00  0.00      PROA  
ATOM   1239 HD22 LEU P 662      -1.401  -9.295 -12.643  0.00  0.00      PROA  
ATOM   1240 HD23 LEU P 662      -1.773  -9.263 -10.936  0.00  0.00      PROA  
ATOM   1241  C   LEU P 662      -2.571  -6.203  -8.092  0.00  0.00      PROA  
ATOM   1242  O   LEU P 662      -1.515  -5.852  -7.524  0.00  0.00      PROA  
ATOM   1243  N   THR P 663      -3.781  -5.702  -7.749  0.00  0.00      PROA  
ATOM   1244  HN  THR P 663      -4.606  -5.937  -8.258  0.00  0.00      PROA  
ATOM   1245  CA  THR P 663      -4.133  -4.891  -6.636  0.00  0.00      PROA  
ATOM   1246  HA  THR P 663      -3.458  -4.058  -6.505  0.00  0.00      PROA  
ATOM   1247  CB  THR P 663      -5.582  -4.343  -6.690  0.00  0.00      PROA  
ATOM   1248  HB  THR P 663      -6.190  -4.419  -5.763  0.00  0.00      PROA  
ATOM   1249  OG1 THR P 663      -6.400  -5.078  -7.613  0.00  0.00      PROA  
ATOM   1250  HG1 THR P 663      -6.050  -4.897  -8.489  0.00  0.00      PROA  
ATOM   1251  CG2 THR P 663      -5.550  -2.972  -7.299  0.00  0.00      PROA  
ATOM   1252 HG21 THR P 663      -6.093  -2.215  -6.694  0.00  0.00      PROA  
ATOM   1253 HG22 THR P 663      -6.129  -2.884  -8.243  0.00  0.00      PROA  
ATOM   1254 HG23 THR P 663      -4.523  -2.603  -7.505  0.00  0.00      PROA  
ATOM   1255  C   THR P 663      -4.047  -5.710  -5.409  0.00  0.00      PROA  
ATOM   1256  O   THR P 663      -4.576  -6.858  -5.419  0.00  0.00      PROA  
ATOM   1257  N   ILE P 664      -3.356  -5.304  -4.335  0.00  0.00      PROA  
ATOM   1258  HN  ILE P 664      -3.069  -4.350  -4.313  0.00  0.00      PROA  
ATOM   1259  CA  ILE P 664      -3.085  -6.022  -3.087  0.00  0.00      PROA  
ATOM   1260  HA  ILE P 664      -3.125  -7.090  -3.245  0.00  0.00      PROA  
ATOM   1261  CB  ILE P 664      -1.655  -5.927  -2.628  0.00  0.00      PROA  
ATOM   1262  HB  ILE P 664      -1.349  -4.865  -2.517  0.00  0.00      PROA  
ATOM   1263  CG2 ILE P 664      -1.420  -6.478  -1.194  0.00  0.00      PROA  
ATOM   1264 HG21 ILE P 664      -1.699  -7.553  -1.236  0.00  0.00      PROA  
ATOM   1265 HG22 ILE P 664      -2.092  -5.947  -0.486  0.00  0.00      PROA  
ATOM   1266 HG23 ILE P 664      -0.393  -6.255  -0.834  0.00  0.00      PROA  
ATOM   1267  CG1 ILE P 664      -0.610  -6.453  -3.635  0.00  0.00      PROA  
ATOM   1268 HG11 ILE P 664       0.437  -6.087  -3.585  0.00  0.00      PROA  
ATOM   1269 HG12 ILE P 664      -0.835  -6.079  -4.657  0.00  0.00      PROA  
ATOM   1270  CD  ILE P 664      -0.368  -7.993  -3.606  0.00  0.00      PROA  
ATOM   1271  HD1 ILE P 664       0.312  -8.212  -4.457  0.00  0.00      PROA  
ATOM   1272  HD2 ILE P 664      -1.317  -8.564  -3.697  0.00  0.00      PROA  
ATOM   1273  HD3 ILE P 664       0.124  -8.408  -2.701  0.00  0.00      PROA  
ATOM   1274  C   ILE P 664      -4.017  -5.347  -2.122  0.00  0.00      PROA  
ATOM   1275  O   ILE P 664      -3.983  -4.118  -1.926  0.00  0.00      PROA  
ATOM   1276  N   LEU P 665      -5.037  -6.048  -1.525  0.00  0.00      PROA  
ATOM   1277  HN  LEU P 665      -5.258  -7.009  -1.673  0.00  0.00      PROA  
ATOM   1278  CA  LEU P 665      -5.817  -5.361  -0.502  0.00  0.00      PROA  
ATOM   1279  HA  LEU P 665      -6.065  -4.368  -0.847  0.00  0.00      PROA  
ATOM   1280  CB  LEU P 665      -7.117  -6.098  -0.203  0.00  0.00      PROA  
ATOM   1281  HB1 LEU P 665      -7.828  -5.428   0.327  0.00  0.00      PROA  
ATOM   1282  HB2 LEU P 665      -6.918  -6.911   0.527  0.00  0.00      PROA  
ATOM   1283  CG  LEU P 665      -8.044  -6.545  -1.358  0.00  0.00      PROA  
ATOM   1284  HG  LEU P 665      -7.536  -7.362  -1.914  0.00  0.00      PROA  
ATOM   1285  CD1 LEU P 665      -9.281  -7.242  -0.769  0.00  0.00      PROA  
ATOM   1286 HD11 LEU P 665     -10.034  -7.478  -1.552  0.00  0.00      PROA  
ATOM   1287 HD12 LEU P 665      -9.731  -6.802   0.146  0.00  0.00      PROA  
ATOM   1288 HD13 LEU P 665      -8.895  -8.207  -0.375  0.00  0.00      PROA  
ATOM   1289  CD2 LEU P 665      -8.506  -5.389  -2.270  0.00  0.00      PROA  
ATOM   1290 HD21 LEU P 665      -7.730  -4.849  -2.854  0.00  0.00      PROA  
ATOM   1291 HD22 LEU P 665      -8.943  -4.684  -1.531  0.00  0.00      PROA  
ATOM   1292 HD23 LEU P 665      -9.303  -5.767  -2.945  0.00  0.00      PROA  
ATOM   1293  C   LEU P 665      -4.865  -5.092   0.752  0.00  0.00      PROA  
ATOM   1294  O   LEU P 665      -3.946  -5.870   1.118  0.00  0.00      PROA  
ATOM   1295  N   GLY P 666      -5.033  -3.933   1.411  0.00  0.00      PROA  
ATOM   1296  HN  GLY P 666      -5.623  -3.237   1.011  0.00  0.00      PROA  
ATOM   1297  CA  GLY P 666      -4.223  -3.523   2.550  0.00  0.00      PROA  
ATOM   1298  HA1 GLY P 666      -3.325  -2.992   2.272  0.00  0.00      PROA  
ATOM   1299  HA2 GLY P 666      -4.027  -4.374   3.186  0.00  0.00      PROA  
ATOM   1300  C   GLY P 666      -5.096  -2.741   3.528  0.00  0.00      PROA  
ATOM   1301  O   GLY P 666      -6.333  -2.770   3.395  0.00  0.00      PROA  
ATOM   1302  N   SER P 667      -4.382  -2.034   4.402  0.00  0.00      PROA  
ATOM   1303  HN  SER P 667      -3.386  -1.995   4.428  0.00  0.00      PROA  
ATOM   1304  CA  SER P 667      -4.944  -1.104   5.403  0.00  0.00      PROA  
ATOM   1305  HA  SER P 667      -6.001  -1.286   5.532  0.00  0.00      PROA  
ATOM   1306  CB  SER P 667      -4.269  -1.262   6.798  0.00  0.00      PROA  
ATOM   1307  HB1 SER P 667      -4.616  -2.239   7.198  0.00  0.00      PROA  
ATOM   1308  HB2 SER P 667      -4.614  -0.478   7.506  0.00  0.00      PROA  
ATOM   1309  OG  SER P 667      -2.844  -1.156   6.703  0.00  0.00      PROA  
ATOM   1310  HG1 SER P 667      -2.559  -1.961   6.264  0.00  0.00      PROA  
ATOM   1311  C   SER P 667      -4.849   0.333   4.899  0.00  0.00      PROA  
ATOM   1312  O   SER P 667      -4.036   0.619   4.114  0.00  0.00      PROA  
ATOM   1313  N   THR P 668      -5.769   1.250   5.344  0.00  0.00      PROA  
ATOM   1314  HN  THR P 668      -6.606   1.092   5.862  0.00  0.00      PROA  
ATOM   1315  CA  THR P 668      -5.594   2.657   4.923  0.00  0.00      PROA  
ATOM   1316  HA  THR P 668      -4.553   2.908   4.782  0.00  0.00      PROA  
ATOM   1317  CB  THR P 668      -6.405   2.876   3.645  0.00  0.00      PROA  
ATOM   1318  HB  THR P 668      -6.089   2.011   3.023  0.00  0.00      PROA  
ATOM   1319  OG1 THR P 668      -6.240   4.029   2.890  0.00  0.00      PROA  
ATOM   1320  HG1 THR P 668      -6.849   4.009   2.148  0.00  0.00      PROA  
ATOM   1321  CG2 THR P 668      -7.860   2.806   4.110  0.00  0.00      PROA  
ATOM   1322 HG21 THR P 668      -8.086   3.776   4.602  0.00  0.00      PROA  
ATOM   1323 HG22 THR P 668      -8.086   1.958   4.791  0.00  0.00      PROA  
ATOM   1324 HG23 THR P 668      -8.573   2.704   3.265  0.00  0.00      PROA  
ATOM   1325  C   THR P 668      -5.941   3.713   5.987  0.00  0.00      PROA  
ATOM   1326  O   THR P 668      -6.934   3.560   6.708  0.00  0.00      PROA  
ATOM   1327  N   GLY P 669      -5.022   4.754   6.039  0.00  0.00      PROA  
ATOM   1328  HN  GLY P 669      -4.296   4.801   5.357  0.00  0.00      PROA  
ATOM   1329  CA  GLY P 669      -5.112   5.837   7.013  0.00  0.00      PROA  
ATOM   1330  HA1 GLY P 669      -4.323   6.546   6.811  0.00  0.00      PROA  
ATOM   1331  HA2 GLY P 669      -5.015   5.317   7.955  0.00  0.00      PROA  
ATOM   1332  C   GLY P 669      -6.453   6.581   7.124  0.00  0.00      PROA  
ATOM   1333  O   GLY P 669      -7.007   6.730   8.198  0.00  0.00      PROA  
ATOM   1334  N   PRO P 670      -7.010   7.071   5.988  0.00  0.00      PROA  
ATOM   1335  CD  PRO P 670      -6.318   7.165   4.646  0.00  0.00      PROA  
ATOM   1336  HD1 PRO P 670      -6.107   6.156   4.233  0.00  0.00      PROA  
ATOM   1337  HD2 PRO P 670      -5.334   7.652   4.815  0.00  0.00      PROA  
ATOM   1338  CA  PRO P 670      -8.349   7.672   6.019  0.00  0.00      PROA  
ATOM   1339  HA  PRO P 670      -8.069   8.572   6.546  0.00  0.00      PROA  
ATOM   1340  CB  PRO P 670      -8.630   8.133   4.520  0.00  0.00      PROA  
ATOM   1341  HB1 PRO P 670      -9.144   9.112   4.407  0.00  0.00      PROA  
ATOM   1342  HB2 PRO P 670      -9.320   7.368   4.104  0.00  0.00      PROA  
ATOM   1343  CG  PRO P 670      -7.225   8.080   3.833  0.00  0.00      PROA  
ATOM   1344  HG1 PRO P 670      -7.271   7.770   2.767  0.00  0.00      PROA  
ATOM   1345  HG2 PRO P 670      -6.755   9.084   3.771  0.00  0.00      PROA  
ATOM   1346  C   PRO P 670      -9.462   6.890   6.671  0.00  0.00      PROA  
ATOM   1347  O   PRO P 670     -10.253   7.356   7.444  0.00  0.00      PROA  
ATOM   1348  N   VAL P 671      -9.613   5.566   6.375  0.00  0.00      PROA  
ATOM   1349  HN  VAL P 671      -9.058   5.067   5.714  0.00  0.00      PROA  
ATOM   1350  CA  VAL P 671     -10.604   4.724   6.990  0.00  0.00      PROA  
ATOM   1351  HA  VAL P 671     -11.543   5.257   6.988  0.00  0.00      PROA  
ATOM   1352  CB  VAL P 671     -10.744   3.457   6.184  0.00  0.00      PROA  
ATOM   1353  HB  VAL P 671      -9.770   2.957   5.999  0.00  0.00      PROA  
ATOM   1354  CG1 VAL P 671     -11.846   2.480   6.770  0.00  0.00      PROA  
ATOM   1355 HG11 VAL P 671     -11.856   1.644   6.039  0.00  0.00      PROA  
ATOM   1356 HG12 VAL P 671     -12.884   2.865   6.872  0.00  0.00      PROA  
ATOM   1357 HG13 VAL P 671     -11.435   2.090   7.726  0.00  0.00      PROA  
ATOM   1358  CG2 VAL P 671     -11.184   3.852   4.743  0.00  0.00      PROA  
ATOM   1359 HG21 VAL P 671     -10.487   4.546   4.227  0.00  0.00      PROA  
ATOM   1360 HG22 VAL P 671     -12.178   4.342   4.827  0.00  0.00      PROA  
ATOM   1361 HG23 VAL P 671     -11.376   2.910   4.187  0.00  0.00      PROA  
ATOM   1362  C   VAL P 671     -10.301   4.396   8.482  0.00  0.00      PROA  
ATOM   1363  O   VAL P 671     -11.252   4.488   9.227  0.00  0.00      PROA  
ATOM   1364  N   LEU P 672      -8.954   4.159   8.890  0.00  0.00      PROA  
ATOM   1365  HN  LEU P 672      -8.240   4.151   8.194  0.00  0.00      PROA  
ATOM   1366  CA  LEU P 672      -8.487   4.016  10.270  0.00  0.00      PROA  
ATOM   1367  HA  LEU P 672      -8.846   3.055  10.608  0.00  0.00      PROA  
ATOM   1368  CB  LEU P 672      -6.951   4.083  10.338  0.00  0.00      PROA  
ATOM   1369  HB1 LEU P 672      -6.487   5.093  10.325  0.00  0.00      PROA  
ATOM   1370  HB2 LEU P 672      -6.607   3.500   9.457  0.00  0.00      PROA  
ATOM   1371  CG  LEU P 672      -6.361   3.340  11.563  0.00  0.00      PROA  
ATOM   1372  HG  LEU P 672      -6.827   2.357  11.789  0.00  0.00      PROA  
ATOM   1373  CD1 LEU P 672      -4.949   2.932  11.209  0.00  0.00      PROA  
ATOM   1374 HD11 LEU P 672      -4.387   3.865  10.987  0.00  0.00      PROA  
ATOM   1375 HD12 LEU P 672      -4.930   2.266  10.320  0.00  0.00      PROA  
ATOM   1376 HD13 LEU P 672      -4.560   2.335  12.061  0.00  0.00      PROA  
ATOM   1377  CD2 LEU P 672      -6.374   4.110  12.866  0.00  0.00      PROA  
ATOM   1378 HD21 LEU P 672      -5.707   4.998  12.894  0.00  0.00      PROA  
ATOM   1379 HD22 LEU P 672      -5.919   3.463  13.646  0.00  0.00      PROA  
ATOM   1380 HD23 LEU P 672      -7.350   4.382  13.323  0.00  0.00      PROA  
ATOM   1381  C   LEU P 672      -8.834   5.186  11.157  0.00  0.00      PROA  
ATOM   1382  O   LEU P 672      -9.418   5.087  12.212  0.00  0.00      PROA  
ATOM   1383  N   VAL P 673      -8.627   6.399  10.675  0.00  0.00      PROA  
ATOM   1384  HN  VAL P 673      -8.128   6.608   9.838  0.00  0.00      PROA  
ATOM   1385  CA  VAL P 673      -9.037   7.616  11.387  0.00  0.00      PROA  
ATOM   1386  HA  VAL P 673      -8.731   7.489  12.414  0.00  0.00      PROA  
ATOM   1387  CB  VAL P 673      -8.479   8.926  10.824  0.00  0.00      PROA  
ATOM   1388  HB  VAL P 673      -8.673   8.903   9.731  0.00  0.00      PROA  
ATOM   1389  CG1 VAL P 673      -9.269  10.141  11.478  0.00  0.00      PROA  
ATOM   1390 HG11 VAL P 673     -10.313  10.121  11.096  0.00  0.00      PROA  
ATOM   1391 HG12 VAL P 673      -8.789  11.053  11.064  0.00  0.00      PROA  
ATOM   1392 HG13 VAL P 673      -9.179  10.118  12.585  0.00  0.00      PROA  
ATOM   1393  CG2 VAL P 673      -7.016   8.931  11.222  0.00  0.00      PROA  
ATOM   1394 HG21 VAL P 673      -6.703   9.955  10.926  0.00  0.00      PROA  
ATOM   1395 HG22 VAL P 673      -6.525   8.096  10.678  0.00  0.00      PROA  
ATOM   1396 HG23 VAL P 673      -6.767   8.925  12.304  0.00  0.00      PROA  
ATOM   1397  C   VAL P 673     -10.579   7.635  11.466  0.00  0.00      PROA  
ATOM   1398  O   VAL P 673     -11.148   7.912  12.526  0.00  0.00      PROA  
ATOM   1399  N   PHE P 674     -11.307   7.241  10.407  0.00  0.00      PROA  
ATOM   1400  HN  PHE P 674     -10.821   7.001   9.570  0.00  0.00      PROA  
ATOM   1401  CA  PHE P 674     -12.774   7.275  10.375  0.00  0.00      PROA  
ATOM   1402  HA  PHE P 674     -13.074   8.235  10.770  0.00  0.00      PROA  
ATOM   1403  CB  PHE P 674     -13.246   7.241   8.882  0.00  0.00      PROA  
ATOM   1404  HB1 PHE P 674     -12.771   6.379   8.366  0.00  0.00      PROA  
ATOM   1405  HB2 PHE P 674     -12.996   8.099   8.222  0.00  0.00      PROA  
ATOM   1406  CG  PHE P 674     -14.738   6.972   8.785  0.00  0.00      PROA  
ATOM   1407  CD1 PHE P 674     -15.334   5.701   8.686  0.00  0.00      PROA  
ATOM   1408  HD1 PHE P 674     -14.722   4.824   8.837  0.00  0.00      PROA  
ATOM   1409  CE1 PHE P 674     -16.752   5.522   8.582  0.00  0.00      PROA  
ATOM   1410  HE1 PHE P 674     -17.159   4.522   8.539  0.00  0.00      PROA  
ATOM   1411  CZ  PHE P 674     -17.547   6.678   8.632  0.00  0.00      PROA  
ATOM   1412  HZ  PHE P 674     -18.613   6.511   8.655  0.00  0.00      PROA  
ATOM   1413  CD2 PHE P 674     -15.581   8.060   8.550  0.00  0.00      PROA  
ATOM   1414  HD2 PHE P 674     -15.223   9.079   8.542  0.00  0.00      PROA  
ATOM   1415  CE2 PHE P 674     -16.979   7.914   8.531  0.00  0.00      PROA  
ATOM   1416  HE2 PHE P 674     -17.654   8.756   8.543  0.00  0.00      PROA  
ATOM   1417  C   PHE P 674     -13.422   6.264  11.341  0.00  0.00      PROA  
ATOM   1418  O   PHE P 674     -14.395   6.657  11.959  0.00  0.00      PROA  
ATOM   1419  N   GLU P 675     -12.930   5.024  11.429  0.00  0.00      PROA  
ATOM   1420  HN  GLU P 675     -12.182   4.741  10.833  0.00  0.00      PROA  
ATOM   1421  CA  GLU P 675     -13.309   4.093  12.442  0.00  0.00      PROA  
ATOM   1422  HA  GLU P 675     -14.372   4.080  12.248  0.00  0.00      PROA  
ATOM   1423  CB  GLU P 675     -12.634   2.642  12.194  0.00  0.00      PROA  
ATOM   1424  HB1 GLU P 675     -12.732   2.023  13.111  0.00  0.00      PROA  
ATOM   1425  HB2 GLU P 675     -11.549   2.830  12.049  0.00  0.00      PROA  
ATOM   1426  CG  GLU P 675     -13.196   1.909  10.917  0.00  0.00      PROA  
ATOM   1427  HG1 GLU P 675     -12.435   1.902  10.108  0.00  0.00      PROA  
ATOM   1428  HG2 GLU P 675     -14.032   2.412  10.384  0.00  0.00      PROA  
ATOM   1429  CD  GLU P 675     -13.671   0.493  11.326  0.00  0.00      PROA  
ATOM   1430  OE1 GLU P 675     -13.024  -0.512  11.015  0.00  0.00      PROA  
ATOM   1431  OE2 GLU P 675     -14.704   0.442  12.031  0.00  0.00      PROA  
ATOM   1432  C   GLU P 675     -13.034   4.547  13.874  0.00  0.00      PROA  
ATOM   1433  O   GLU P 675     -13.855   4.378  14.767  0.00  0.00      PROA  
ATOM   1434  N   LYS P 676     -11.906   5.179  14.101  0.00  0.00      PROA  
ATOM   1435  HN  LYS P 676     -11.258   5.306  13.354  0.00  0.00      PROA  
ATOM   1436  CA  LYS P 676     -11.592   5.899  15.324  0.00  0.00      PROA  
ATOM   1437  HA  LYS P 676     -11.508   5.184  16.128  0.00  0.00      PROA  
ATOM   1438  CB  LYS P 676     -10.179   6.433  15.239  0.00  0.00      PROA  
ATOM   1439  HB1 LYS P 676     -10.094   7.128  14.376  0.00  0.00      PROA  
ATOM   1440  HB2 LYS P 676      -9.526   5.565  15.006  0.00  0.00      PROA  
ATOM   1441  CG  LYS P 676      -9.610   6.960  16.524  0.00  0.00      PROA  
ATOM   1442  HG1 LYS P 676      -9.522   6.160  17.289  0.00  0.00      PROA  
ATOM   1443  HG2 LYS P 676     -10.298   7.695  16.993  0.00  0.00      PROA  
ATOM   1444  CD  LYS P 676      -8.127   7.442  16.324  0.00  0.00      PROA  
ATOM   1445  HD1 LYS P 676      -8.259   8.273  15.599  0.00  0.00      PROA  
ATOM   1446  HD2 LYS P 676      -7.554   6.619  15.847  0.00  0.00      PROA  
ATOM   1447  CE  LYS P 676      -7.407   8.005  17.616  0.00  0.00      PROA  
ATOM   1448  HE1 LYS P 676      -7.502   7.355  18.512  0.00  0.00      PROA  
ATOM   1449  HE2 LYS P 676      -7.907   8.974  17.830  0.00  0.00      PROA  
ATOM   1450  NZ  LYS P 676      -6.017   8.307  17.284  0.00  0.00      PROA  
ATOM   1451  HZ1 LYS P 676      -5.634   9.170  17.721  0.00  0.00      PROA  
ATOM   1452  HZ2 LYS P 676      -5.948   8.405  16.251  0.00  0.00      PROA  
ATOM   1453  HZ3 LYS P 676      -5.472   7.471  17.577  0.00  0.00      PROA  
ATOM   1454  C   LYS P 676     -12.606   7.032  15.620  0.00  0.00      PROA  
ATOM   1455  O   LYS P 676     -13.103   7.087  16.724  0.00  0.00      PROA  
ATOM   1456  N   ILE P 677     -12.912   7.945  14.684  0.00  0.00      PROA  
ATOM   1457  HN  ILE P 677     -12.509   7.851  13.777  0.00  0.00      PROA  
ATOM   1458  CA  ILE P 677     -13.777   9.020  14.942  0.00  0.00      PROA  
ATOM   1459  HA  ILE P 677     -13.486   9.713  15.717  0.00  0.00      PROA  
ATOM   1460  CB  ILE P 677     -13.869   9.946  13.700  0.00  0.00      PROA  
ATOM   1461  HB  ILE P 677     -13.893   9.315  12.786  0.00  0.00      PROA  
ATOM   1462  CG2 ILE P 677     -15.196  10.726  13.688  0.00  0.00      PROA  
ATOM   1463 HG21 ILE P 677     -16.052  10.023  13.775  0.00  0.00      PROA  
ATOM   1464 HG22 ILE P 677     -15.373  11.300  12.754  0.00  0.00      PROA  
ATOM   1465 HG23 ILE P 677     -15.347  11.476  14.493  0.00  0.00      PROA  
ATOM   1466  CG1 ILE P 677     -12.594  10.764  13.358  0.00  0.00      PROA  
ATOM   1467 HG11 ILE P 677     -11.693  10.118  13.285  0.00  0.00      PROA  
ATOM   1468 HG12 ILE P 677     -12.384  11.373  14.263  0.00  0.00      PROA  
ATOM   1469  CD  ILE P 677     -12.841  11.565  12.127  0.00  0.00      PROA  
ATOM   1470  HD1 ILE P 677     -11.831  11.955  11.880  0.00  0.00      PROA  
ATOM   1471  HD2 ILE P 677     -13.450  12.472  12.326  0.00  0.00      PROA  
ATOM   1472  HD3 ILE P 677     -13.234  11.001  11.254  0.00  0.00      PROA  
ATOM   1473  C   ILE P 677     -15.217   8.472  15.312  0.00  0.00      PROA  
ATOM   1474  O   ILE P 677     -15.885   8.982  16.252  0.00  0.00      PROA  
ATOM   1475  N   LEU P 678     -15.664   7.376  14.597  0.00  0.00      PROA  
ATOM   1476  HN  LEU P 678     -15.110   7.129  13.806  0.00  0.00      PROA  
ATOM   1477  CA  LEU P 678     -16.933   6.638  14.843  0.00  0.00      PROA  
ATOM   1478  HA  LEU P 678     -17.665   7.425  14.744  0.00  0.00      PROA  
ATOM   1479  CB  LEU P 678     -17.021   5.420  13.884  0.00  0.00      PROA  
ATOM   1480  HB1 LEU P 678     -16.259   4.613  13.937  0.00  0.00      PROA  
ATOM   1481  HB2 LEU P 678     -16.882   5.780  12.842  0.00  0.00      PROA  
ATOM   1482  CG  LEU P 678     -18.332   4.669  13.934  0.00  0.00      PROA  
ATOM   1483  HG  LEU P 678     -18.405   4.270  14.968  0.00  0.00      PROA  
ATOM   1484  CD1 LEU P 678     -19.513   5.673  13.872  0.00  0.00      PROA  
ATOM   1485 HD11 LEU P 678     -19.475   6.406  14.705  0.00  0.00      PROA  
ATOM   1486 HD12 LEU P 678     -20.514   5.196  13.806  0.00  0.00      PROA  
ATOM   1487 HD13 LEU P 678     -19.376   6.261  12.939  0.00  0.00      PROA  
ATOM   1488  CD2 LEU P 678     -18.323   3.507  12.969  0.00  0.00      PROA  
ATOM   1489 HD21 LEU P 678     -17.739   2.604  13.249  0.00  0.00      PROA  
ATOM   1490 HD22 LEU P 678     -17.900   3.930  12.033  0.00  0.00      PROA  
ATOM   1491 HD23 LEU P 678     -19.320   3.082  12.725  0.00  0.00      PROA  
ATOM   1492  C   LEU P 678     -16.927   6.189  16.321  0.00  0.00      PROA  
ATOM   1493  O   LEU P 678     -17.860   6.400  17.047  0.00  0.00      PROA  
ATOM   1494  N   TYR P 679     -15.774   5.666  16.844  0.00  0.00      PROA  
ATOM   1495  HN  TYR P 679     -14.987   5.591  16.238  0.00  0.00      PROA  
ATOM   1496  CA  TYR P 679     -15.650   5.308  18.242  0.00  0.00      PROA  
ATOM   1497  HA  TYR P 679     -16.495   4.683  18.491  0.00  0.00      PROA  
ATOM   1498  CB  TYR P 679     -14.271   4.623  18.570  0.00  0.00      PROA  
ATOM   1499  HB1 TYR P 679     -13.480   5.356  18.302  0.00  0.00      PROA  
ATOM   1500  HB2 TYR P 679     -14.147   3.682  17.992  0.00  0.00      PROA  
ATOM   1501  CG  TYR P 679     -14.109   4.313  20.049  0.00  0.00      PROA  
ATOM   1502  CD1 TYR P 679     -15.056   3.600  20.749  0.00  0.00      PROA  
ATOM   1503  HD1 TYR P 679     -15.856   3.172  20.163  0.00  0.00      PROA  
ATOM   1504  CE1 TYR P 679     -15.014   3.419  22.104  0.00  0.00      PROA  
ATOM   1505  HE1 TYR P 679     -15.814   3.028  22.715  0.00  0.00      PROA  
ATOM   1506  CZ  TYR P 679     -13.917   3.885  22.836  0.00  0.00      PROA  
ATOM   1507  OH  TYR P 679     -13.835   3.770  24.282  0.00  0.00      PROA  
ATOM   1508  HH  TYR P 679     -13.085   4.236  24.658  0.00  0.00      PROA  
ATOM   1509  CD2 TYR P 679     -13.022   4.834  20.805  0.00  0.00      PROA  
ATOM   1510  HD2 TYR P 679     -12.270   5.463  20.353  0.00  0.00      PROA  
ATOM   1511  CE2 TYR P 679     -12.900   4.646  22.173  0.00  0.00      PROA  
ATOM   1512  HE2 TYR P 679     -11.974   5.048  22.556  0.00  0.00      PROA  
ATOM   1513  C   TYR P 679     -15.819   6.464  19.173  0.00  0.00      PROA  
ATOM   1514  O   TYR P 679     -16.531   6.283  20.136  0.00  0.00      PROA  
ATOM   1515  N   LYS P 680     -15.236   7.664  18.870  0.00  0.00      PROA  
ATOM   1516  HN  LYS P 680     -14.868   7.875  17.967  0.00  0.00      PROA  
ATOM   1517  CA  LYS P 680     -15.275   8.871  19.688  0.00  0.00      PROA  
ATOM   1518  HA  LYS P 680     -14.995   8.523  20.672  0.00  0.00      PROA  
ATOM   1519  CB  LYS P 680     -14.243  10.030  19.364  0.00  0.00      PROA  
ATOM   1520  HB1 LYS P 680     -14.421  10.897  20.035  0.00  0.00      PROA  
ATOM   1521  HB2 LYS P 680     -14.499  10.303  18.317  0.00  0.00      PROA  
ATOM   1522  CG  LYS P 680     -12.832   9.518  19.446  0.00  0.00      PROA  
ATOM   1523  HG1 LYS P 680     -12.621   8.828  18.600  0.00  0.00      PROA  
ATOM   1524  HG2 LYS P 680     -12.657   8.859  20.323  0.00  0.00      PROA  
ATOM   1525  CD  LYS P 680     -11.742  10.710  19.517  0.00  0.00      PROA  
ATOM   1526  HD1 LYS P 680     -11.994  11.237  20.462  0.00  0.00      PROA  
ATOM   1527  HD2 LYS P 680     -11.833  11.419  18.667  0.00  0.00      PROA  
ATOM   1528  CE  LYS P 680     -10.188  10.306  19.610  0.00  0.00      PROA  
ATOM   1529  HE1 LYS P 680      -9.804   9.849  18.673  0.00  0.00      PROA  
ATOM   1530  HE2 LYS P 680     -10.141   9.615  20.478  0.00  0.00      PROA  
ATOM   1531  NZ  LYS P 680      -9.352  11.445  19.818  0.00  0.00      PROA  
ATOM   1532  HZ1 LYS P 680      -9.765  12.213  20.384  0.00  0.00      PROA  
ATOM   1533  HZ2 LYS P 680      -9.199  11.915  18.903  0.00  0.00      PROA  
ATOM   1534  HZ3 LYS P 680      -8.450  11.181  20.263  0.00  0.00      PROA  
ATOM   1535  C   LYS P 680     -16.696   9.328  19.726  0.00  0.00      PROA  
ATOM   1536  O   LYS P 680     -17.256   9.649  20.773  0.00  0.00      PROA  
ATOM   1537  N   PHE P 681     -17.400   9.443  18.574  0.00  0.00      PROA  
ATOM   1538  HN  PHE P 681     -16.908   9.261  17.727  0.00  0.00      PROA  
ATOM   1539  CA  PHE P 681     -18.804   9.952  18.477  0.00  0.00      PROA  
ATOM   1540  HA  PHE P 681     -18.914  10.845  19.074  0.00  0.00      PROA  
ATOM   1541  CB  PHE P 681     -19.273  10.338  17.026  0.00  0.00      PROA  
ATOM   1542  HB1 PHE P 681     -20.371  10.201  16.928  0.00  0.00      PROA  
ATOM   1543  HB2 PHE P 681     -18.830   9.670  16.255  0.00  0.00      PROA  
ATOM   1544  CG  PHE P 681     -18.809  11.730  16.775  0.00  0.00      PROA  
ATOM   1545  CD1 PHE P 681     -17.448  12.033  16.718  0.00  0.00      PROA  
ATOM   1546  HD1 PHE P 681     -16.673  11.280  16.752  0.00  0.00      PROA  
ATOM   1547  CE1 PHE P 681     -17.097  13.391  16.430  0.00  0.00      PROA  
ATOM   1548  HE1 PHE P 681     -16.058  13.612  16.237  0.00  0.00      PROA  
ATOM   1549  CZ  PHE P 681     -18.066  14.344  16.197  0.00  0.00      PROA  
ATOM   1550  HZ  PHE P 681     -17.887  15.327  15.786  0.00  0.00      PROA  
ATOM   1551  CD2 PHE P 681     -19.776  12.650  16.373  0.00  0.00      PROA  
ATOM   1552  HD2 PHE P 681     -20.818  12.374  16.296  0.00  0.00      PROA  
ATOM   1553  CE2 PHE P 681     -19.451  13.945  16.058  0.00  0.00      PROA  
ATOM   1554  HE2 PHE P 681     -20.133  14.666  15.632  0.00  0.00      PROA  
ATOM   1555  C   PHE P 681     -19.859   9.057  19.301  0.00  0.00      PROA  
ATOM   1556  O   PHE P 681     -20.780   9.463  20.009  0.00  0.00      PROA  
ATOM   1557  N   CYS P 682     -19.726   7.736  19.186  0.00  0.00      PROA  
ATOM   1558  HN  CYS P 682     -19.093   7.357  18.516  0.00  0.00      PROA  
ATOM   1559  CA  CYS P 682     -20.417   6.697  20.106  0.00  0.00      PROA  
ATOM   1560  HA  CYS P 682     -21.474   6.910  20.053  0.00  0.00      PROA  
ATOM   1561  CB  CYS P 682     -20.207   5.252  19.468  0.00  0.00      PROA  
ATOM   1562  HB1 CYS P 682     -20.987   4.672  20.006  0.00  0.00      PROA  
ATOM   1563  HB2 CYS P 682     -19.158   5.012  19.743  0.00  0.00      PROA  
ATOM   1564  SG  CYS P 682     -20.647   5.055  17.667  0.00  0.00      PROA  
ATOM   1565  HG1 CYS P 682     -19.655   5.815  17.227  0.00  0.00      PROA  
ATOM   1566  C   CYS P 682     -19.990   6.685  21.554  0.00  0.00      PROA  
ATOM   1567  O   CYS P 682     -20.965   6.612  22.291  0.00  0.00      PROA  
ATOM   1568  N   ARG P 683     -18.685   6.778  21.985  0.00  0.00      PROA  
ATOM   1569  HN  ARG P 683     -17.953   6.736  21.310  0.00  0.00      PROA  
ATOM   1570  CA  ARG P 683     -18.257   7.096  23.275  0.00  0.00      PROA  
ATOM   1571  HA  ARG P 683     -18.541   6.272  23.912  0.00  0.00      PROA  
ATOM   1572  CB  ARG P 683     -16.678   7.099  23.175  0.00  0.00      PROA  
ATOM   1573  HB1 ARG P 683     -16.573   7.923  22.437  0.00  0.00      PROA  
ATOM   1574  HB2 ARG P 683     -16.305   6.166  22.700  0.00  0.00      PROA  
ATOM   1575  CG  ARG P 683     -15.867   7.516  24.425  0.00  0.00      PROA  
ATOM   1576  HG1 ARG P 683     -15.923   6.652  25.122  0.00  0.00      PROA  
ATOM   1577  HG2 ARG P 683     -16.231   8.493  24.810  0.00  0.00      PROA  
ATOM   1578  CD  ARG P 683     -14.371   7.758  24.113  0.00  0.00      PROA  
ATOM   1579  HD1 ARG P 683     -13.926   7.004  23.429  0.00  0.00      PROA  
ATOM   1580  HD2 ARG P 683     -13.869   7.783  25.104  0.00  0.00      PROA  
ATOM   1581  NE  ARG P 683     -14.380   9.101  23.422  0.00  0.00      PROA  
ATOM   1582  HE  ARG P 683     -15.203   9.662  23.504  0.00  0.00      PROA  
ATOM   1583  CZ  ARG P 683     -13.330   9.812  23.193  0.00  0.00      PROA  
ATOM   1584  NH1 ARG P 683     -12.079   9.372  23.315  0.00  0.00      PROA  
ATOM   1585 HH11 ARG P 683     -12.003   8.414  23.592  0.00  0.00      PROA  
ATOM   1586 HH12 ARG P 683     -11.317  10.017  23.262  0.00  0.00      PROA  
ATOM   1587  NH2 ARG P 683     -13.534  11.055  22.814  0.00  0.00      PROA  
ATOM   1588 HH21 ARG P 683     -14.399  11.556  22.844  0.00  0.00      PROA  
ATOM   1589 HH22 ARG P 683     -12.764  11.624  23.103  0.00  0.00      PROA  
ATOM   1590  C   ARG P 683     -18.776   8.420  23.904  0.00  0.00      PROA  
ATOM   1591  O   ARG P 683     -19.263   8.369  25.040  0.00  0.00      PROA  
ATOM   1592  N   ASP P 684     -18.861   9.582  23.196  0.00  0.00      PROA  
ATOM   1593  HN  ASP P 684     -18.376   9.559  22.325  0.00  0.00      PROA  
ATOM   1594  CA  ASP P 684     -19.134  10.858  23.750  0.00  0.00      PROA  
ATOM   1595  HA  ASP P 684     -18.918  10.857  24.808  0.00  0.00      PROA  
ATOM   1596  CB  ASP P 684     -18.157  11.959  23.099  0.00  0.00      PROA  
ATOM   1597  HB1 ASP P 684     -18.525  12.959  23.412  0.00  0.00      PROA  
ATOM   1598  HB2 ASP P 684     -18.296  11.885  21.999  0.00  0.00      PROA  
ATOM   1599  CG  ASP P 684     -16.704  11.837  23.627  0.00  0.00      PROA  
ATOM   1600  OD1 ASP P 684     -16.389  11.035  24.592  0.00  0.00      PROA  
ATOM   1601  OD2 ASP P 684     -15.822  12.528  23.169  0.00  0.00      PROA  
ATOM   1602  C   ASP P 684     -20.583  11.269  23.663  0.00  0.00      PROA  
ATOM   1603  O   ASP P 684     -21.059  12.128  24.394  0.00  0.00      PROA  
ATOM   1604  N   TYR P 685     -21.393  10.587  22.803  0.00  0.00      PROA  
ATOM   1605  HN  TYR P 685     -21.018   9.898  22.188  0.00  0.00      PROA  
ATOM   1606  CA  TYR P 685     -22.803  10.909  22.763  0.00  0.00      PROA  
ATOM   1607  HA  TYR P 685     -23.131  11.608  23.518  0.00  0.00      PROA  
ATOM   1608  CB  TYR P 685     -23.271  11.428  21.365  0.00  0.00      PROA  
ATOM   1609  HB1 TYR P 685     -24.332  11.752  21.306  0.00  0.00      PROA  
ATOM   1610  HB2 TYR P 685     -23.147  10.624  20.609  0.00  0.00      PROA  
ATOM   1611  CG  TYR P 685     -22.476  12.631  20.942  0.00  0.00      PROA  
ATOM   1612  CD1 TYR P 685     -21.559  12.697  19.873  0.00  0.00      PROA  
ATOM   1613  HD1 TYR P 685     -21.581  11.767  19.324  0.00  0.00      PROA  
ATOM   1614  CE1 TYR P 685     -20.964  13.826  19.530  0.00  0.00      PROA  
ATOM   1615  HE1 TYR P 685     -20.351  13.985  18.655  0.00  0.00      PROA  
ATOM   1616  CZ  TYR P 685     -21.066  14.982  20.419  0.00  0.00      PROA  
ATOM   1617  OH  TYR P 685     -20.361  16.196  20.123  0.00  0.00      PROA  
ATOM   1618  HH  TYR P 685     -20.670  16.935  20.652  0.00  0.00      PROA  
ATOM   1619  CD2 TYR P 685     -22.632  13.772  21.802  0.00  0.00      PROA  
ATOM   1620  HD2 TYR P 685     -23.365  13.712  22.593  0.00  0.00      PROA  
ATOM   1621  CE2 TYR P 685     -21.820  14.859  21.579  0.00  0.00      PROA  
ATOM   1622  HE2 TYR P 685     -21.778  15.652  22.311  0.00  0.00      PROA  
ATOM   1623  C   TYR P 685     -23.698   9.724  22.989  0.00  0.00      PROA  
ATOM   1624  O   TYR P 685     -24.897   9.785  22.782  0.00  0.00      PROA  
ATOM   1625  N   GLN P 686     -23.167   8.626  23.619  0.00  0.00      PROA  
ATOM   1626  HN  GLN P 686     -22.190   8.520  23.792  0.00  0.00      PROA  
ATOM   1627  CA  GLN P 686     -24.083   7.624  24.207  0.00  0.00      PROA  
ATOM   1628  HA  GLN P 686     -23.478   6.903  24.737  0.00  0.00      PROA  
ATOM   1629  CB  GLN P 686     -24.931   8.170  25.363  0.00  0.00      PROA  
ATOM   1630  HB1 GLN P 686     -25.704   7.449  25.704  0.00  0.00      PROA  
ATOM   1631  HB2 GLN P 686     -25.505   9.070  25.054  0.00  0.00      PROA  
ATOM   1632  CG  GLN P 686     -24.233   8.346  26.727  0.00  0.00      PROA  
ATOM   1633  HG1 GLN P 686     -23.763   7.383  27.019  0.00  0.00      PROA  
ATOM   1634  HG2 GLN P 686     -24.967   8.618  27.516  0.00  0.00      PROA  
ATOM   1635  CD  GLN P 686     -23.110   9.380  26.750  0.00  0.00      PROA  
ATOM   1636  OE1 GLN P 686     -21.920   8.977  26.705  0.00  0.00      PROA  
ATOM   1637  NE2 GLN P 686     -23.528  10.681  26.833  0.00  0.00      PROA  
ATOM   1638 HE21 GLN P 686     -24.504  10.834  26.992  0.00  0.00      PROA  
ATOM   1639 HE22 GLN P 686     -22.709  11.182  27.111  0.00  0.00      PROA  
ATOM   1640  C   GLN P 686     -24.763   6.651  23.272  0.00  0.00      PROA  
ATOM   1641  O   GLN P 686     -25.815   6.094  23.490  0.00  0.00      PROA  
ATOM   1642  N   LEU P 687     -24.222   6.354  22.065  0.00  0.00      PROA  
ATOM   1643  HN  LEU P 687     -23.303   6.651  21.818  0.00  0.00      PROA  
ATOM   1644  CA  LEU P 687     -24.825   5.504  21.028  0.00  0.00      PROA  
ATOM   1645  HA  LEU P 687     -25.896   5.487  21.166  0.00  0.00      PROA  
ATOM   1646  CB  LEU P 687     -24.527   6.094  19.632  0.00  0.00      PROA  
ATOM   1647  HB1 LEU P 687     -25.241   5.616  18.928  0.00  0.00      PROA  
ATOM   1648  HB2 LEU P 687     -23.474   5.818  19.411  0.00  0.00      PROA  
ATOM   1649  CG  LEU P 687     -24.568   7.678  19.535  0.00  0.00      PROA  
ATOM   1650  HG  LEU P 687     -23.768   7.999  20.235  0.00  0.00      PROA  
ATOM   1651  CD1 LEU P 687     -24.150   8.206  18.163  0.00  0.00      PROA  
ATOM   1652 HD11 LEU P 687     -25.055   8.374  17.541  0.00  0.00      PROA  
ATOM   1653 HD12 LEU P 687     -23.559   7.467  17.581  0.00  0.00      PROA  
ATOM   1654 HD13 LEU P 687     -23.619   9.175  18.278  0.00  0.00      PROA  
ATOM   1655  CD2 LEU P 687     -25.900   8.243  19.977  0.00  0.00      PROA  
ATOM   1656 HD21 LEU P 687     -25.879   9.349  20.075  0.00  0.00      PROA  
ATOM   1657 HD22 LEU P 687     -26.418   7.771  20.840  0.00  0.00      PROA  
ATOM   1658 HD23 LEU P 687     -26.613   8.051  19.147  0.00  0.00      PROA  
ATOM   1659  C   LEU P 687     -24.311   4.092  21.161  0.00  0.00      PROA  
ATOM   1660  O   LEU P 687     -23.235   3.920  21.678  0.00  0.00      PROA  
ATOM   1661  N   SER P 688     -25.108   3.129  20.658  0.00  0.00      PROA  
ATOM   1662  HN  SER P 688     -25.981   3.332  20.222  0.00  0.00      PROA  
ATOM   1663  CA  SER P 688     -24.772   1.681  20.631  0.00  0.00      PROA  
ATOM   1664  HA  SER P 688     -24.218   1.349  21.497  0.00  0.00      PROA  
ATOM   1665  CB  SER P 688     -26.085   0.841  20.443  0.00  0.00      PROA  
ATOM   1666  HB1 SER P 688     -26.529   1.042  19.445  0.00  0.00      PROA  
ATOM   1667  HB2 SER P 688     -26.771   1.240  21.220  0.00  0.00      PROA  
ATOM   1668  OG  SER P 688     -25.890  -0.605  20.724  0.00  0.00      PROA  
ATOM   1669  HG1 SER P 688     -25.498  -0.683  21.597  0.00  0.00      PROA  
ATOM   1670  C   SER P 688     -23.761   1.330  19.587  0.00  0.00      PROA  
ATOM   1671  O   SER P 688     -24.157   1.035  18.439  0.00  0.00      PROA  
ATOM   1672  N   TYR P 689     -22.448   1.335  19.932  0.00  0.00      PROA  
ATOM   1673  HN  TYR P 689     -22.201   1.561  20.871  0.00  0.00      PROA  
ATOM   1674  CA  TYR P 689     -21.429   1.369  18.939  0.00  0.00      PROA  
ATOM   1675  HA  TYR P 689     -21.635   2.249  18.348  0.00  0.00      PROA  
ATOM   1676  CB  TYR P 689     -20.114   1.673  19.661  0.00  0.00      PROA  
ATOM   1677  HB1 TYR P 689     -20.036   0.972  20.520  0.00  0.00      PROA  
ATOM   1678  HB2 TYR P 689     -20.111   2.716  20.044  0.00  0.00      PROA  
ATOM   1679  CG  TYR P 689     -18.792   1.504  18.962  0.00  0.00      PROA  
ATOM   1680  CD1 TYR P 689     -18.590   2.146  17.707  0.00  0.00      PROA  
ATOM   1681  HD1 TYR P 689     -19.365   2.789  17.317  0.00  0.00      PROA  
ATOM   1682  CE1 TYR P 689     -17.390   1.900  17.028  0.00  0.00      PROA  
ATOM   1683  HE1 TYR P 689     -17.126   2.447  16.135  0.00  0.00      PROA  
ATOM   1684  CZ  TYR P 689     -16.480   1.002  17.548  0.00  0.00      PROA  
ATOM   1685  OH  TYR P 689     -15.297   0.754  16.861  0.00  0.00      PROA  
ATOM   1686  HH  TYR P 689     -15.461   1.196  16.025  0.00  0.00      PROA  
ATOM   1687  CD2 TYR P 689     -17.867   0.702  19.524  0.00  0.00      PROA  
ATOM   1688  HD2 TYR P 689     -17.953   0.410  20.560  0.00  0.00      PROA  
ATOM   1689  CE2 TYR P 689     -16.652   0.492  18.788  0.00  0.00      PROA  
ATOM   1690  HE2 TYR P 689     -15.861   0.041  19.368  0.00  0.00      PROA  
ATOM   1691  C   TYR P 689     -21.377   0.196  17.984  0.00  0.00      PROA  
ATOM   1692  O   TYR P 689     -21.262   0.449  16.796  0.00  0.00      PROA  
ATOM   1693  N   LEU P 690     -21.238  -1.143  18.364  0.00  0.00      PROA  
ATOM   1694  HN  LEU P 690     -21.346  -1.383  19.325  0.00  0.00      PROA  
ATOM   1695  CA  LEU P 690     -21.061  -2.254  17.437  0.00  0.00      PROA  
ATOM   1696  HA  LEU P 690     -20.169  -2.133  16.841  0.00  0.00      PROA  
ATOM   1697  CB  LEU P 690     -20.936  -3.608  18.093  0.00  0.00      PROA  
ATOM   1698  HB1 LEU P 690     -20.893  -4.443  17.362  0.00  0.00      PROA  
ATOM   1699  HB2 LEU P 690     -21.800  -3.895  18.731  0.00  0.00      PROA  
ATOM   1700  CG  LEU P 690     -19.656  -3.692  18.921  0.00  0.00      PROA  
ATOM   1701  HG  LEU P 690     -19.431  -2.740  19.447  0.00  0.00      PROA  
ATOM   1702  CD1 LEU P 690     -19.850  -4.666  20.022  0.00  0.00      PROA  
ATOM   1703 HD11 LEU P 690     -20.877  -4.558  20.434  0.00  0.00      PROA  
ATOM   1704 HD12 LEU P 690     -19.046  -4.810  20.775  0.00  0.00      PROA  
ATOM   1705 HD13 LEU P 690     -19.858  -5.702  19.622  0.00  0.00      PROA  
ATOM   1706  CD2 LEU P 690     -18.439  -4.104  18.138  0.00  0.00      PROA  
ATOM   1707 HD21 LEU P 690     -18.603  -5.077  17.627  0.00  0.00      PROA  
ATOM   1708 HD22 LEU P 690     -17.568  -4.388  18.767  0.00  0.00      PROA  
ATOM   1709 HD23 LEU P 690     -18.198  -3.306  17.403  0.00  0.00      PROA  
ATOM   1710  C   LEU P 690     -22.188  -2.332  16.406  0.00  0.00      PROA  
ATOM   1711  O   LEU P 690     -21.937  -2.549  15.255  0.00  0.00      PROA  
ATOM   1712  N   SER P 691     -23.420  -2.147  16.877  0.00  0.00      PROA  
ATOM   1713  HN  SER P 691     -23.538  -2.030  17.860  0.00  0.00      PROA  
ATOM   1714  CA  SER P 691     -24.658  -2.344  16.103  0.00  0.00      PROA  
ATOM   1715  HA  SER P 691     -24.517  -3.266  15.559  0.00  0.00      PROA  
ATOM   1716  CB  SER P 691     -25.980  -2.312  17.015  0.00  0.00      PROA  
ATOM   1717  HB1 SER P 691     -25.975  -1.349  17.570  0.00  0.00      PROA  
ATOM   1718  HB2 SER P 691     -25.873  -3.210  17.660  0.00  0.00      PROA  
ATOM   1719  OG  SER P 691     -27.211  -2.399  16.329  0.00  0.00      PROA  
ATOM   1720  HG1 SER P 691     -27.309  -1.579  15.838  0.00  0.00      PROA  
ATOM   1721  C   SER P 691     -24.612  -1.228  15.029  0.00  0.00      PROA  
ATOM   1722  O   SER P 691     -24.853  -1.410  13.834  0.00  0.00      PROA  
ATOM   1723  N   LEU P 692     -24.214   0.013  15.431  0.00  0.00      PROA  
ATOM   1724  HN  LEU P 692     -23.981   0.234  16.375  0.00  0.00      PROA  
ATOM   1725  CA  LEU P 692     -24.085   1.158  14.605  0.00  0.00      PROA  
ATOM   1726  HA  LEU P 692     -24.970   1.235  13.990  0.00  0.00      PROA  
ATOM   1727  CB  LEU P 692     -23.974   2.481  15.568  0.00  0.00      PROA  
ATOM   1728  HB1 LEU P 692     -23.096   2.436  16.248  0.00  0.00      PROA  
ATOM   1729  HB2 LEU P 692     -24.861   2.300  16.211  0.00  0.00      PROA  
ATOM   1730  CG  LEU P 692     -24.051   3.871  14.928  0.00  0.00      PROA  
ATOM   1731  HG  LEU P 692     -23.097   4.124  14.418  0.00  0.00      PROA  
ATOM   1732  CD1 LEU P 692     -25.081   3.982  13.725  0.00  0.00      PROA  
ATOM   1733 HD11 LEU P 692     -24.735   3.471  12.801  0.00  0.00      PROA  
ATOM   1734 HD12 LEU P 692     -25.201   5.049  13.438  0.00  0.00      PROA  
ATOM   1735 HD13 LEU P 692     -25.987   3.416  14.030  0.00  0.00      PROA  
ATOM   1736  CD2 LEU P 692     -24.318   5.019  15.955  0.00  0.00      PROA  
ATOM   1737 HD21 LEU P 692     -25.375   4.936  16.287  0.00  0.00      PROA  
ATOM   1738 HD22 LEU P 692     -24.169   6.016  15.489  0.00  0.00      PROA  
ATOM   1739 HD23 LEU P 692     -23.657   5.050  16.847  0.00  0.00      PROA  
ATOM   1740  C   LEU P 692     -22.948   1.043  13.535  0.00  0.00      PROA  
ATOM   1741  O   LEU P 692     -23.209   1.302  12.392  0.00  0.00      PROA  
ATOM   1742  N   ARG P 693     -21.812   0.550  13.942  0.00  0.00      PROA  
ATOM   1743  HN  ARG P 693     -21.701   0.439  14.926  0.00  0.00      PROA  
ATOM   1744  CA  ARG P 693     -20.736   0.294  13.061  0.00  0.00      PROA  
ATOM   1745  HA  ARG P 693     -20.467   1.195  12.529  0.00  0.00      PROA  
ATOM   1746  CB  ARG P 693     -19.497  -0.265  13.870  0.00  0.00      PROA  
ATOM   1747  HB1 ARG P 693     -19.850  -1.212  14.331  0.00  0.00      PROA  
ATOM   1748  HB2 ARG P 693     -19.329   0.443  14.709  0.00  0.00      PROA  
ATOM   1749  CG  ARG P 693     -18.123  -0.456  13.150  0.00  0.00      PROA  
ATOM   1750  HG1 ARG P 693     -17.393  -0.462  13.988  0.00  0.00      PROA  
ATOM   1751  HG2 ARG P 693     -17.874   0.443  12.546  0.00  0.00      PROA  
ATOM   1752  CD  ARG P 693     -17.967  -1.716  12.347  0.00  0.00      PROA  
ATOM   1753  HD1 ARG P 693     -18.767  -1.870  11.592  0.00  0.00      PROA  
ATOM   1754  HD2 ARG P 693     -18.003  -2.594  13.027  0.00  0.00      PROA  
ATOM   1755  NE  ARG P 693     -16.642  -1.582  11.717  0.00  0.00      PROA  
ATOM   1756  HE  ARG P 693     -16.138  -0.718  11.703  0.00  0.00      PROA  
ATOM   1757  CZ  ARG P 693     -15.964  -2.566  11.155  0.00  0.00      PROA  
ATOM   1758  NH1 ARG P 693     -16.463  -3.768  10.976  0.00  0.00      PROA  
ATOM   1759 HH11 ARG P 693     -15.736  -4.454  10.940  0.00  0.00      PROA  
ATOM   1760 HH12 ARG P 693     -17.347  -4.131  11.272  0.00  0.00      PROA  
ATOM   1761  NH2 ARG P 693     -14.740  -2.482  10.822  0.00  0.00      PROA  
ATOM   1762 HH21 ARG P 693     -14.142  -1.686  10.919  0.00  0.00      PROA  
ATOM   1763 HH22 ARG P 693     -14.256  -3.270  10.443  0.00  0.00      PROA  
ATOM   1764  C   ARG P 693     -21.084  -0.641  11.991  0.00  0.00      PROA  
ATOM   1765  O   ARG P 693     -20.847  -0.390  10.832  0.00  0.00      PROA  
ATOM   1766  N   THR P 694     -21.798  -1.775  12.311  0.00  0.00      PROA  
ATOM   1767  HN  THR P 694     -21.882  -1.817  13.304  0.00  0.00      PROA  
ATOM   1768  CA  THR P 694     -22.301  -2.796  11.351  0.00  0.00      PROA  
ATOM   1769  HA  THR P 694     -21.478  -3.267  10.835  0.00  0.00      PROA  
ATOM   1770  CB  THR P 694     -22.988  -3.944  12.019  0.00  0.00      PROA  
ATOM   1771  HB  THR P 694     -23.931  -3.737  12.568  0.00  0.00      PROA  
ATOM   1772  OG1 THR P 694     -22.086  -4.589  12.952  0.00  0.00      PROA  
ATOM   1773  HG1 THR P 694     -22.667  -5.194  13.419  0.00  0.00      PROA  
ATOM   1774  CG2 THR P 694     -23.123  -5.044  10.955  0.00  0.00      PROA  
ATOM   1775 HG21 THR P 694     -23.704  -5.855  11.444  0.00  0.00      PROA  
ATOM   1776 HG22 THR P 694     -22.098  -5.404  10.721  0.00  0.00      PROA  
ATOM   1777 HG23 THR P 694     -23.660  -4.694  10.048  0.00  0.00      PROA  
ATOM   1778  C   THR P 694     -23.274  -2.148  10.406  0.00  0.00      PROA  
ATOM   1779  O   THR P 694     -23.040  -2.196   9.192  0.00  0.00      PROA  
ATOM   1780  N   SER P 695     -24.288  -1.399  10.862  0.00  0.00      PROA  
ATOM   1781  HN  SER P 695     -24.473  -1.393  11.842  0.00  0.00      PROA  
ATOM   1782  CA  SER P 695     -25.220  -0.646   9.966  0.00  0.00      PROA  
ATOM   1783  HA  SER P 695     -25.672  -1.443   9.395  0.00  0.00      PROA  
ATOM   1784  CB  SER P 695     -26.164   0.244  10.819  0.00  0.00      PROA  
ATOM   1785  HB1 SER P 695     -26.891   0.714  10.123  0.00  0.00      PROA  
ATOM   1786  HB2 SER P 695     -25.592   1.048  11.330  0.00  0.00      PROA  
ATOM   1787  OG  SER P 695     -26.842  -0.547  11.800  0.00  0.00      PROA  
ATOM   1788  HG1 SER P 695     -26.185  -0.664  12.491  0.00  0.00      PROA  
ATOM   1789  C   SER P 695     -24.422   0.378   9.095  0.00  0.00      PROA  
ATOM   1790  O   SER P 695     -24.709   0.479   7.909  0.00  0.00      PROA  
ATOM   1791  N   ILE P 696     -23.440   1.153   9.602  0.00  0.00      PROA  
ATOM   1792  HN  ILE P 696     -23.152   0.956  10.536  0.00  0.00      PROA  
ATOM   1793  CA  ILE P 696     -22.671   2.091   8.818  0.00  0.00      PROA  
ATOM   1794  HA  ILE P 696     -23.407   2.775   8.422  0.00  0.00      PROA  
ATOM   1795  CB  ILE P 696     -21.625   2.889   9.658  0.00  0.00      PROA  
ATOM   1796  HB  ILE P 696     -21.327   2.247  10.515  0.00  0.00      PROA  
ATOM   1797  CG2 ILE P 696     -20.394   3.350   8.913  0.00  0.00      PROA  
ATOM   1798 HG21 ILE P 696     -19.717   2.583   8.482  0.00  0.00      PROA  
ATOM   1799 HG22 ILE P 696     -19.805   3.950   9.639  0.00  0.00      PROA  
ATOM   1800 HG23 ILE P 696     -20.726   4.041   8.108  0.00  0.00      PROA  
ATOM   1801  CG1 ILE P 696     -22.420   3.995  10.327  0.00  0.00      PROA  
ATOM   1802 HG11 ILE P 696     -23.479   3.679  10.445  0.00  0.00      PROA  
ATOM   1803 HG12 ILE P 696     -22.533   4.899   9.691  0.00  0.00      PROA  
ATOM   1804  CD  ILE P 696     -21.651   4.391  11.655  0.00  0.00      PROA  
ATOM   1805  HD1 ILE P 696     -22.146   5.294  12.072  0.00  0.00      PROA  
ATOM   1806  HD2 ILE P 696     -20.620   4.711  11.390  0.00  0.00      PROA  
ATOM   1807  HD3 ILE P 696     -21.479   3.505  12.303  0.00  0.00      PROA  
ATOM   1808  C   ILE P 696     -21.893   1.466   7.641  0.00  0.00      PROA  
ATOM   1809  O   ILE P 696     -21.718   2.008   6.548  0.00  0.00      PROA  
ATOM   1810  N   GLY P 697     -21.359   0.214   7.900  0.00  0.00      PROA  
ATOM   1811  HN  GLY P 697     -21.446  -0.099   8.843  0.00  0.00      PROA  
ATOM   1812  CA  GLY P 697     -20.598  -0.564   6.901  0.00  0.00      PROA  
ATOM   1813  HA1 GLY P 697     -20.018  -1.305   7.431  0.00  0.00      PROA  
ATOM   1814  HA2 GLY P 697     -19.924   0.097   6.376  0.00  0.00      PROA  
ATOM   1815  C   GLY P 697     -21.435  -1.266   5.955  0.00  0.00      PROA  
ATOM   1816  O   GLY P 697     -21.211  -1.275   4.752  0.00  0.00      PROA  
ATOM   1817  N   LEU P 698     -22.629  -1.684   6.399  0.00  0.00      PROA  
ATOM   1818  HN  LEU P 698     -22.853  -1.676   7.371  0.00  0.00      PROA  
ATOM   1819  CA  LEU P 698     -23.664  -2.197   5.495  0.00  0.00      PROA  
ATOM   1820  HA  LEU P 698     -23.091  -2.932   4.949  0.00  0.00      PROA  
ATOM   1821  CB  LEU P 698     -24.834  -2.889   6.228  0.00  0.00      PROA  
ATOM   1822  HB1 LEU P 698     -25.717  -3.073   5.580  0.00  0.00      PROA  
ATOM   1823  HB2 LEU P 698     -25.314  -2.306   7.043  0.00  0.00      PROA  
ATOM   1824  CG  LEU P 698     -24.298  -4.217   6.855  0.00  0.00      PROA  
ATOM   1825  HG  LEU P 698     -23.421  -4.210   7.537  0.00  0.00      PROA  
ATOM   1826  CD1 LEU P 698     -25.443  -4.721   7.812  0.00  0.00      PROA  
ATOM   1827 HD11 LEU P 698     -25.807  -3.952   8.527  0.00  0.00      PROA  
ATOM   1828 HD12 LEU P 698     -25.138  -5.625   8.380  0.00  0.00      PROA  
ATOM   1829 HD13 LEU P 698     -26.292  -5.055   7.179  0.00  0.00      PROA  
ATOM   1830  CD2 LEU P 698     -23.887  -5.329   5.848  0.00  0.00      PROA  
ATOM   1831 HD21 LEU P 698     -24.704  -5.566   5.133  0.00  0.00      PROA  
ATOM   1832 HD22 LEU P 698     -23.650  -6.224   6.462  0.00  0.00      PROA  
ATOM   1833 HD23 LEU P 698     -22.957  -5.104   5.284  0.00  0.00      PROA  
ATOM   1834  C   LEU P 698     -24.102  -1.201   4.456  0.00  0.00      PROA  
ATOM   1835  O   LEU P 698     -24.289  -1.525   3.277  0.00  0.00      PROA  
ATOM   1836  N   TRP P 699     -24.307   0.097   4.900  0.00  0.00      PROA  
ATOM   1837  HN  TRP P 699     -24.292   0.384   5.855  0.00  0.00      PROA  
ATOM   1838  CA  TRP P 699     -24.646   1.166   4.032  0.00  0.00      PROA  
ATOM   1839  HA  TRP P 699     -25.566   0.869   3.552  0.00  0.00      PROA  
ATOM   1840  CB  TRP P 699     -25.146   2.417   4.794  0.00  0.00      PROA  
ATOM   1841  HB1 TRP P 699     -25.342   3.068   3.916  0.00  0.00      PROA  
ATOM   1842  HB2 TRP P 699     -24.295   2.786   5.406  0.00  0.00      PROA  
ATOM   1843  CG  TRP P 699     -26.437   2.291   5.599  0.00  0.00      PROA  
ATOM   1844  CD1 TRP P 699     -26.531   2.547   6.941  0.00  0.00      PROA  
ATOM   1845  HD1 TRP P 699     -25.703   2.697   7.618  0.00  0.00      PROA  
ATOM   1846  NE1 TRP P 699     -27.871   2.452   7.263  0.00  0.00      PROA  
ATOM   1847  HE1 TRP P 699     -28.204   2.875   8.077  0.00  0.00      PROA  
ATOM   1848  CE2 TRP P 699     -28.628   2.255   6.123  0.00  0.00      PROA  
ATOM   1849  CD2 TRP P 699     -27.702   2.170   5.061  0.00  0.00      PROA  
ATOM   1850  CE3 TRP P 699     -28.164   1.812   3.777  0.00  0.00      PROA  
ATOM   1851  HE3 TRP P 699     -27.488   1.635   2.953  0.00  0.00      PROA  
ATOM   1852  CZ3 TRP P 699     -29.527   1.689   3.572  0.00  0.00      PROA  
ATOM   1853  HZ3 TRP P 699     -30.010   1.602   2.610  0.00  0.00      PROA  
ATOM   1854  CZ2 TRP P 699     -30.016   2.010   5.984  0.00  0.00      PROA  
ATOM   1855  HZ2 TRP P 699     -30.682   1.946   6.832  0.00  0.00      PROA  
ATOM   1856  CH2 TRP P 699     -30.396   1.632   4.698  0.00  0.00      PROA  
ATOM   1857  HH2 TRP P 699     -31.442   1.418   4.532  0.00  0.00      PROA  
ATOM   1858  C   TRP P 699     -23.576   1.430   3.068  0.00  0.00      PROA  
ATOM   1859  O   TRP P 699     -23.819   1.671   1.884  0.00  0.00      PROA  
ATOM   1860  N   THR P 700     -22.307   1.413   3.496  0.00  0.00      PROA  
ATOM   1861  HN  THR P 700     -22.139   1.129   4.437  0.00  0.00      PROA  
ATOM   1862  CA  THR P 700     -21.184   1.523   2.604  0.00  0.00      PROA  
ATOM   1863  HA  THR P 700     -21.134   2.475   2.096  0.00  0.00      PROA  
ATOM   1864  CB  THR P 700     -19.823   1.422   3.267  0.00  0.00      PROA  
ATOM   1865  HB  THR P 700     -19.692   0.425   3.739  0.00  0.00      PROA  
ATOM   1866  OG1 THR P 700     -19.854   2.444   4.285  0.00  0.00      PROA  
ATOM   1867  HG1 THR P 700     -20.449   2.249   5.013  0.00  0.00      PROA  
ATOM   1868  CG2 THR P 700     -18.537   1.695   2.530  0.00  0.00      PROA  
ATOM   1869 HG21 THR P 700     -18.373   0.889   1.783  0.00  0.00      PROA  
ATOM   1870 HG22 THR P 700     -17.694   1.566   3.241  0.00  0.00      PROA  
ATOM   1871 HG23 THR P 700     -18.430   2.656   1.983  0.00  0.00      PROA  
ATOM   1872  C   THR P 700     -21.084   0.416   1.534  0.00  0.00      PROA  
ATOM   1873  O   THR P 700     -20.719   0.606   0.400  0.00  0.00      PROA  
ATOM   1874  N   SER P 701     -21.321  -0.886   1.968  0.00  0.00      PROA  
ATOM   1875  HN  SER P 701     -21.422  -1.117   2.933  0.00  0.00      PROA  
ATOM   1876  CA  SER P 701     -21.407  -1.969   1.046  0.00  0.00      PROA  
ATOM   1877  HA  SER P 701     -20.469  -2.046   0.516  0.00  0.00      PROA  
ATOM   1878  CB  SER P 701     -21.557  -3.231   1.934  0.00  0.00      PROA  
ATOM   1879  HB1 SER P 701     -22.594  -3.198   2.330  0.00  0.00      PROA  
ATOM   1880  HB2 SER P 701     -20.851  -3.207   2.791  0.00  0.00      PROA  
ATOM   1881  OG  SER P 701     -21.544  -4.417   1.111  0.00  0.00      PROA  
ATOM   1882  HG1 SER P 701     -20.626  -4.484   0.838  0.00  0.00      PROA  
ATOM   1883  C   SER P 701     -22.587  -1.773   0.136  0.00  0.00      PROA  
ATOM   1884  O   SER P 701     -22.412  -1.795  -1.038  0.00  0.00      PROA  
ATOM   1885  N   PHE P 702     -23.747  -1.323   0.625  0.00  0.00      PROA  
ATOM   1886  HN  PHE P 702     -23.844  -1.206   1.610  0.00  0.00      PROA  
ATOM   1887  CA  PHE P 702     -24.863  -0.922  -0.221  0.00  0.00      PROA  
ATOM   1888  HA  PHE P 702     -25.194  -1.787  -0.777  0.00  0.00      PROA  
ATOM   1889  CB  PHE P 702     -26.110  -0.611   0.715  0.00  0.00      PROA  
ATOM   1890  HB1 PHE P 702     -25.732  -0.111   1.632  0.00  0.00      PROA  
ATOM   1891  HB2 PHE P 702     -26.548  -1.579   1.042  0.00  0.00      PROA  
ATOM   1892  CG  PHE P 702     -27.218   0.248   0.140  0.00  0.00      PROA  
ATOM   1893  CD1 PHE P 702     -28.196  -0.289  -0.762  0.00  0.00      PROA  
ATOM   1894  HD1 PHE P 702     -28.169  -1.328  -1.056  0.00  0.00      PROA  
ATOM   1895  CE1 PHE P 702     -29.185   0.615  -1.283  0.00  0.00      PROA  
ATOM   1896  HE1 PHE P 702     -29.840   0.248  -2.059  0.00  0.00      PROA  
ATOM   1897  CZ  PHE P 702     -29.040   1.999  -1.044  0.00  0.00      PROA  
ATOM   1898  HZ  PHE P 702     -29.708   2.635  -1.605  0.00  0.00      PROA  
ATOM   1899  CD2 PHE P 702     -27.170   1.612   0.394  0.00  0.00      PROA  
ATOM   1900  HD2 PHE P 702     -26.341   1.996   0.970  0.00  0.00      PROA  
ATOM   1901  CE2 PHE P 702     -27.986   2.498  -0.305  0.00  0.00      PROA  
ATOM   1902  HE2 PHE P 702     -27.906   3.573  -0.233  0.00  0.00      PROA  
ATOM   1903  C   PHE P 702     -24.547   0.167  -1.209  0.00  0.00      PROA  
ATOM   1904  O   PHE P 702     -24.841   0.039  -2.409  0.00  0.00      PROA  
ATOM   1905  N   LEU P 703     -23.836   1.252  -0.848  0.00  0.00      PROA  
ATOM   1906  HN  LEU P 703     -23.715   1.457   0.120  0.00  0.00      PROA  
ATOM   1907  CA  LEU P 703     -23.501   2.350  -1.794  0.00  0.00      PROA  
ATOM   1908  HA  LEU P 703     -24.432   2.547  -2.306  0.00  0.00      PROA  
ATOM   1909  CB  LEU P 703     -23.196   3.710  -1.005  0.00  0.00      PROA  
ATOM   1910  HB1 LEU P 703     -22.987   4.468  -1.788  0.00  0.00      PROA  
ATOM   1911  HB2 LEU P 703     -22.293   3.610  -0.365  0.00  0.00      PROA  
ATOM   1912  CG  LEU P 703     -24.257   4.228  -0.039  0.00  0.00      PROA  
ATOM   1913  HG  LEU P 703     -24.567   3.353   0.572  0.00  0.00      PROA  
ATOM   1914  CD1 LEU P 703     -23.679   5.263   0.959  0.00  0.00      PROA  
ATOM   1915 HD11 LEU P 703     -22.956   4.846   1.693  0.00  0.00      PROA  
ATOM   1916 HD12 LEU P 703     -24.544   5.457   1.629  0.00  0.00      PROA  
ATOM   1917 HD13 LEU P 703     -23.365   6.244   0.545  0.00  0.00      PROA  
ATOM   1918  CD2 LEU P 703     -25.364   4.894  -0.811  0.00  0.00      PROA  
ATOM   1919 HD21 LEU P 703     -25.017   5.895  -1.147  0.00  0.00      PROA  
ATOM   1920 HD22 LEU P 703     -26.263   5.084  -0.186  0.00  0.00      PROA  
ATOM   1921 HD23 LEU P 703     -25.766   4.220  -1.597  0.00  0.00      PROA  
ATOM   1922  C   LEU P 703     -22.459   1.992  -2.789  0.00  0.00      PROA  
ATOM   1923  O   LEU P 703     -22.518   2.411  -3.944  0.00  0.00      PROA  
ATOM   1924  N   CYS P 704     -21.492   1.207  -2.396  0.00  0.00      PROA  
ATOM   1925  HN  CYS P 704     -21.524   1.019  -1.418  0.00  0.00      PROA  
ATOM   1926  CA  CYS P 704     -20.491   0.550  -3.181  0.00  0.00      PROA  
ATOM   1927  HA  CYS P 704     -20.080   1.352  -3.777  0.00  0.00      PROA  
ATOM   1928  CB  CYS P 704     -19.523  -0.222  -2.326  0.00  0.00      PROA  
ATOM   1929  HB1 CYS P 704     -18.880  -0.934  -2.888  0.00  0.00      PROA  
ATOM   1930  HB2 CYS P 704     -20.043  -0.925  -1.641  0.00  0.00      PROA  
ATOM   1931  SG  CYS P 704     -18.203   0.863  -1.483  0.00  0.00      PROA  
ATOM   1932  HG1 CYS P 704     -18.870   1.131  -0.369  0.00  0.00      PROA  
ATOM   1933  C   CYS P 704     -21.076  -0.366  -4.232  0.00  0.00      PROA  
ATOM   1934  O   CYS P 704     -20.807  -0.261  -5.443  0.00  0.00      PROA  
ATOM   1935  N   ILE P 705     -22.101  -1.180  -3.794  0.00  0.00      PROA  
ATOM   1936  HN  ILE P 705     -22.358  -1.169  -2.831  0.00  0.00      PROA  
ATOM   1937  CA  ILE P 705     -22.888  -2.041  -4.643  0.00  0.00      PROA  
ATOM   1938  HA  ILE P 705     -22.129  -2.480  -5.274  0.00  0.00      PROA  
ATOM   1939  CB  ILE P 705     -23.691  -3.092  -3.782  0.00  0.00      PROA  
ATOM   1940  HB  ILE P 705     -24.144  -2.435  -3.009  0.00  0.00      PROA  
ATOM   1941  CG2 ILE P 705     -24.786  -3.814  -4.561  0.00  0.00      PROA  
ATOM   1942 HG21 ILE P 705     -25.214  -4.677  -4.007  0.00  0.00      PROA  
ATOM   1943 HG22 ILE P 705     -24.427  -4.314  -5.486  0.00  0.00      PROA  
ATOM   1944 HG23 ILE P 705     -25.704  -3.242  -4.813  0.00  0.00      PROA  
ATOM   1945  CG1 ILE P 705     -22.855  -4.136  -3.009  0.00  0.00      PROA  
ATOM   1946 HG11 ILE P 705     -21.912  -3.669  -2.653  0.00  0.00      PROA  
ATOM   1947 HG12 ILE P 705     -22.508  -4.966  -3.661  0.00  0.00      PROA  
ATOM   1948  CD  ILE P 705     -23.615  -4.812  -1.832  0.00  0.00      PROA  
ATOM   1949  HD1 ILE P 705     -23.632  -3.975  -1.103  0.00  0.00      PROA  
ATOM   1950  HD2 ILE P 705     -23.062  -5.623  -1.311  0.00  0.00      PROA  
ATOM   1951  HD3 ILE P 705     -24.613  -5.210  -2.114  0.00  0.00      PROA  
ATOM   1952  C   ILE P 705     -23.759  -1.404  -5.692  0.00  0.00      PROA  
ATOM   1953  O   ILE P 705     -23.764  -1.701  -6.891  0.00  0.00      PROA  
ATOM   1954  N   VAL P 706     -24.563  -0.389  -5.208  0.00  0.00      PROA  
ATOM   1955  HN  VAL P 706     -24.589  -0.259  -4.220  0.00  0.00      PROA  
ATOM   1956  CA  VAL P 706     -25.486   0.466  -5.885  0.00  0.00      PROA  
ATOM   1957  HA  VAL P 706     -26.139  -0.219  -6.407  0.00  0.00      PROA  
ATOM   1958  CB  VAL P 706     -26.274   1.314  -4.850  0.00  0.00      PROA  
ATOM   1959  HB  VAL P 706     -25.763   1.753  -3.967  0.00  0.00      PROA  
ATOM   1960  CG1 VAL P 706     -26.989   2.492  -5.479  0.00  0.00      PROA  
ATOM   1961 HG11 VAL P 706     -27.754   2.886  -4.777  0.00  0.00      PROA  
ATOM   1962 HG12 VAL P 706     -27.520   2.212  -6.414  0.00  0.00      PROA  
ATOM   1963 HG13 VAL P 706     -26.445   3.410  -5.787  0.00  0.00      PROA  
ATOM   1964  CG2 VAL P 706     -27.428   0.401  -4.399  0.00  0.00      PROA  
ATOM   1965 HG21 VAL P 706     -28.205   0.204  -5.168  0.00  0.00      PROA  
ATOM   1966 HG22 VAL P 706     -27.921   0.825  -3.498  0.00  0.00      PROA  
ATOM   1967 HG23 VAL P 706     -27.062  -0.581  -4.029  0.00  0.00      PROA  
ATOM   1968  C   VAL P 706     -24.769   1.305  -6.937  0.00  0.00      PROA  
ATOM   1969  O   VAL P 706     -25.270   1.678  -7.967  0.00  0.00      PROA  
ATOM   1970  N   LEU P 707     -23.658   1.756  -6.512  0.00  0.00      PROA  
ATOM   1971  HN  LEU P 707     -23.225   1.431  -5.675  0.00  0.00      PROA  
ATOM   1972  CA  LEU P 707     -22.795   2.543  -7.355  0.00  0.00      PROA  
ATOM   1973  HA  LEU P 707     -23.333   3.380  -7.774  0.00  0.00      PROA  
ATOM   1974  CB  LEU P 707     -21.554   3.059  -6.625  0.00  0.00      PROA  
ATOM   1975  HB1 LEU P 707     -21.085   2.226  -6.059  0.00  0.00      PROA  
ATOM   1976  HB2 LEU P 707     -21.951   3.721  -5.826  0.00  0.00      PROA  
ATOM   1977  CG  LEU P 707     -20.460   3.755  -7.392  0.00  0.00      PROA  
ATOM   1978  HG  LEU P 707     -19.949   3.131  -8.157  0.00  0.00      PROA  
ATOM   1979  CD1 LEU P 707     -21.060   5.029  -8.032  0.00  0.00      PROA  
ATOM   1980 HD11 LEU P 707     -21.332   5.736  -7.219  0.00  0.00      PROA  
ATOM   1981 HD12 LEU P 707     -21.945   4.701  -8.618  0.00  0.00      PROA  
ATOM   1982 HD13 LEU P 707     -20.312   5.520  -8.690  0.00  0.00      PROA  
ATOM   1983  CD2 LEU P 707     -19.440   4.175  -6.311  0.00  0.00      PROA  
ATOM   1984 HD21 LEU P 707     -18.954   3.346  -5.753  0.00  0.00      PROA  
ATOM   1985 HD22 LEU P 707     -19.905   4.942  -5.656  0.00  0.00      PROA  
ATOM   1986 HD23 LEU P 707     -18.653   4.720  -6.874  0.00  0.00      PROA  
ATOM   1987  C   LEU P 707     -22.361   1.884  -8.711  0.00  0.00      PROA  
ATOM   1988  O   LEU P 707     -22.405   2.468  -9.800  0.00  0.00      PROA  
ATOM   1989  N   VAL P 708     -22.014   0.560  -8.654  0.00  0.00      PROA  
ATOM   1990  HN  VAL P 708     -21.886   0.097  -7.781  0.00  0.00      PROA  
ATOM   1991  CA  VAL P 708     -21.701  -0.206  -9.815  0.00  0.00      PROA  
ATOM   1992  HA  VAL P 708     -20.992   0.376 -10.386  0.00  0.00      PROA  
ATOM   1993  CB  VAL P 708     -21.031  -1.587  -9.408  0.00  0.00      PROA  
ATOM   1994  HB  VAL P 708     -21.484  -1.923  -8.450  0.00  0.00      PROA  
ATOM   1995  CG1 VAL P 708     -21.088  -2.740 -10.467  0.00  0.00      PROA  
ATOM   1996 HG11 VAL P 708     -20.364  -3.584 -10.458  0.00  0.00      PROA  
ATOM   1997 HG12 VAL P 708     -20.868  -2.277 -11.453  0.00  0.00      PROA  
ATOM   1998 HG13 VAL P 708     -22.156  -3.032 -10.556  0.00  0.00      PROA  
ATOM   1999  CG2 VAL P 708     -19.573  -1.226  -9.109  0.00  0.00      PROA  
ATOM   2000 HG21 VAL P 708     -19.369  -0.830  -8.091  0.00  0.00      PROA  
ATOM   2001 HG22 VAL P 708     -19.124  -0.494  -9.813  0.00  0.00      PROA  
ATOM   2002 HG23 VAL P 708     -18.917  -2.119  -9.200  0.00  0.00      PROA  
ATOM   2003  C   VAL P 708     -22.893  -0.466 -10.651  0.00  0.00      PROA  
ATOM   2004  O   VAL P 708     -22.741  -0.425 -11.856  0.00  0.00      PROA  
ATOM   2005  N   ALA P 709     -24.058  -0.676  -9.956  0.00  0.00      PROA  
ATOM   2006  HN  ALA P 709     -24.113  -0.518  -8.973  0.00  0.00      PROA  
ATOM   2007  CA  ALA P 709     -25.364  -0.923 -10.537  0.00  0.00      PROA  
ATOM   2008  HA  ALA P 709     -25.260  -1.614 -11.361  0.00  0.00      PROA  
ATOM   2009  CB  ALA P 709     -26.336  -1.268  -9.408  0.00  0.00      PROA  
ATOM   2010  HB1 ALA P 709     -25.906  -1.961  -8.653  0.00  0.00      PROA  
ATOM   2011  HB2 ALA P 709     -27.279  -1.667  -9.839  0.00  0.00      PROA  
ATOM   2012  HB3 ALA P 709     -26.438  -0.410  -8.710  0.00  0.00      PROA  
ATOM   2013  C   ALA P 709     -25.961   0.280 -11.279  0.00  0.00      PROA  
ATOM   2014  O   ALA P 709     -26.951   0.188 -12.040  0.00  0.00      PROA  
ATOM   2015  N   THR P 710     -25.358   1.482 -11.048  0.00  0.00      PROA  
ATOM   2016  HN  THR P 710     -24.536   1.511 -10.484  0.00  0.00      PROA  
ATOM   2017  CA  THR P 710     -25.863   2.687 -11.747  0.00  0.00      PROA  
ATOM   2018  HA  THR P 710     -26.699   2.522 -12.411  0.00  0.00      PROA  
ATOM   2019  CB  THR P 710     -26.161   3.813 -10.769  0.00  0.00      PROA  
ATOM   2020  HB  THR P 710     -26.499   4.713 -11.324  0.00  0.00      PROA  
ATOM   2021  OG1 THR P 710     -25.046   4.009  -9.931  0.00  0.00      PROA  
ATOM   2022  HG1 THR P 710     -25.000   3.194  -9.426  0.00  0.00      PROA  
ATOM   2023  CG2 THR P 710     -27.311   3.426  -9.806  0.00  0.00      PROA  
ATOM   2024 HG21 THR P 710     -28.288   3.490 -10.331  0.00  0.00      PROA  
ATOM   2025 HG22 THR P 710     -27.289   4.260  -9.072  0.00  0.00      PROA  
ATOM   2026 HG23 THR P 710     -27.191   2.555  -9.127  0.00  0.00      PROA  
ATOM   2027  C   THR P 710     -24.731   3.189 -12.718  0.00  0.00      PROA  
ATOM   2028  O   THR P 710     -24.893   4.285 -13.304  0.00  0.00      PROA  
ATOM   2029  N   ASP P 711     -23.620   2.359 -12.832  0.00  0.00      PROA  
ATOM   2030  HN  ASP P 711     -23.570   1.467 -12.390  0.00  0.00      PROA  
ATOM   2031  CA  ASP P 711     -22.459   2.697 -13.644  0.00  0.00      PROA  
ATOM   2032  HA  ASP P 711     -21.841   1.811 -13.618  0.00  0.00      PROA  
ATOM   2033  CB  ASP P 711     -22.836   2.797 -15.187  0.00  0.00      PROA  
ATOM   2034  HB1 ASP P 711     -23.608   3.593 -15.253  0.00  0.00      PROA  
ATOM   2035  HB2 ASP P 711     -23.271   1.814 -15.466  0.00  0.00      PROA  
ATOM   2036  CG  ASP P 711     -21.699   3.170 -16.095  0.00  0.00      PROA  
ATOM   2037  OD1 ASP P 711     -20.600   3.578 -15.752  0.00  0.00      PROA  
ATOM   2038  OD2 ASP P 711     -22.010   2.974 -17.296  0.00  0.00      PROA  
ATOM   2039  C   ASP P 711     -21.674   3.927 -13.014  0.00  0.00      PROA  
ATOM   2040  O   ASP P 711     -22.202   5.055 -12.736  0.00  0.00      PROA  
ATOM   2041  N   ALA P 712     -20.385   3.761 -12.692  0.00  0.00      PROA  
ATOM   2042  HN  ALA P 712     -19.825   2.955 -12.866  0.00  0.00      PROA  
ATOM   2043  CA  ALA P 712     -19.584   4.807 -12.037  0.00  0.00      PROA  
ATOM   2044  HA  ALA P 712     -20.228   5.546 -11.585  0.00  0.00      PROA  
ATOM   2045  CB  ALA P 712     -18.847   4.192 -10.897  0.00  0.00      PROA  
ATOM   2046  HB1 ALA P 712     -19.644   3.861 -10.198  0.00  0.00      PROA  
ATOM   2047  HB2 ALA P 712     -18.219   4.918 -10.338  0.00  0.00      PROA  
ATOM   2048  HB3 ALA P 712     -18.228   3.304 -11.145  0.00  0.00      PROA  
ATOM   2049  C   ALA P 712     -18.593   5.430 -13.016  0.00  0.00      PROA  
ATOM   2050  O   ALA P 712     -17.836   6.242 -12.605  0.00  0.00      PROA  
ATOM   2051  N   SER P 713     -18.613   5.021 -14.277  0.00  0.00      PROA  
ATOM   2052  HN  SER P 713     -19.196   4.232 -14.453  0.00  0.00      PROA  
ATOM   2053  CA  SER P 713     -17.516   5.250 -15.178  0.00  0.00      PROA  
ATOM   2054  HA  SER P 713     -16.629   5.042 -14.599  0.00  0.00      PROA  
ATOM   2055  CB  SER P 713     -17.398   4.262 -16.292  0.00  0.00      PROA  
ATOM   2056  HB1 SER P 713     -17.155   3.295 -15.801  0.00  0.00      PROA  
ATOM   2057  HB2 SER P 713     -16.520   4.431 -16.951  0.00  0.00      PROA  
ATOM   2058  OG  SER P 713     -18.454   4.209 -17.221  0.00  0.00      PROA  
ATOM   2059  HG1 SER P 713     -19.215   3.998 -16.674  0.00  0.00      PROA  
ATOM   2060  C   SER P 713     -17.598   6.678 -15.747  0.00  0.00      PROA  
ATOM   2061  O   SER P 713     -16.601   7.302 -15.960  0.00  0.00      PROA  
ATOM   2062  N   SER P 714     -18.757   7.325 -15.826  0.00  0.00      PROA  
ATOM   2063  HN  SER P 714     -19.604   6.886 -15.538  0.00  0.00      PROA  
ATOM   2064  CA  SER P 714     -18.868   8.820 -15.993  0.00  0.00      PROA  
ATOM   2065  HA  SER P 714     -18.074   9.100 -16.669  0.00  0.00      PROA  
ATOM   2066  CB  SER P 714     -20.316   9.129 -16.527  0.00  0.00      PROA  
ATOM   2067  HB1 SER P 714     -20.513   8.750 -17.553  0.00  0.00      PROA  
ATOM   2068  HB2 SER P 714     -20.467  10.230 -16.516  0.00  0.00      PROA  
ATOM   2069  OG  SER P 714     -21.446   8.708 -15.712  0.00  0.00      PROA  
ATOM   2070  HG1 SER P 714     -21.302   7.762 -15.634  0.00  0.00      PROA  
ATOM   2071  C   SER P 714     -18.617   9.632 -14.705  0.00  0.00      PROA  
ATOM   2072  O   SER P 714     -18.246  10.798 -14.771  0.00  0.00      PROA  
ATOM   2073  N   LEU P 715     -18.574   9.056 -13.448  0.00  0.00      PROA  
ATOM   2074  HN  LEU P 715     -18.877   8.115 -13.312  0.00  0.00      PROA  
ATOM   2075  CA  LEU P 715     -18.199   9.818 -12.291  0.00  0.00      PROA  
ATOM   2076  HA  LEU P 715     -18.714  10.768 -12.313  0.00  0.00      PROA  
ATOM   2077  CB  LEU P 715     -18.756   9.067 -11.011  0.00  0.00      PROA  
ATOM   2078  HB1 LEU P 715     -18.551   9.766 -10.172  0.00  0.00      PROA  
ATOM   2079  HB2 LEU P 715     -18.214   8.107 -10.871  0.00  0.00      PROA  
ATOM   2080  CG  LEU P 715     -20.227   8.605 -10.953  0.00  0.00      PROA  
ATOM   2081  HG  LEU P 715     -20.288   7.773 -11.686  0.00  0.00      PROA  
ATOM   2082  CD1 LEU P 715     -20.665   8.188  -9.570  0.00  0.00      PROA  
ATOM   2083 HD11 LEU P 715     -19.911   7.426  -9.280  0.00  0.00      PROA  
ATOM   2084 HD12 LEU P 715     -21.668   7.710  -9.568  0.00  0.00      PROA  
ATOM   2085 HD13 LEU P 715     -20.538   9.006  -8.828  0.00  0.00      PROA  
ATOM   2086  CD2 LEU P 715     -21.183   9.698 -11.456  0.00  0.00      PROA  
ATOM   2087 HD21 LEU P 715     -21.269  10.498 -10.690  0.00  0.00      PROA  
ATOM   2088 HD22 LEU P 715     -22.055   9.265 -11.991  0.00  0.00      PROA  
ATOM   2089 HD23 LEU P 715     -20.657  10.217 -12.285  0.00  0.00      PROA  
ATOM   2090  C   LEU P 715     -16.744  10.031 -12.094  0.00  0.00      PROA  
ATOM   2091  O   LEU P 715     -16.300  11.078 -11.633  0.00  0.00      PROA  
ATOM   2092  N   VAL P 716     -15.905   9.087 -12.520  0.00  0.00      PROA  
ATOM   2093  HN  VAL P 716     -16.437   8.287 -12.789  0.00  0.00      PROA  
ATOM   2094  CA  VAL P 716     -14.437   9.139 -12.624  0.00  0.00      PROA  
ATOM   2095  HA  VAL P 716     -14.157   9.607 -11.692  0.00  0.00      PROA  
ATOM   2096  CB  VAL P 716     -13.651   7.810 -12.820  0.00  0.00      PROA  
ATOM   2097  HB  VAL P 716     -12.592   8.094 -12.998  0.00  0.00      PROA  
ATOM   2098  CG1 VAL P 716     -13.804   6.960 -11.512  0.00  0.00      PROA  
ATOM   2099 HG11 VAL P 716     -14.769   6.412 -11.451  0.00  0.00      PROA  
ATOM   2100 HG12 VAL P 716     -13.657   7.655 -10.657  0.00  0.00      PROA  
ATOM   2101 HG13 VAL P 716     -13.039   6.159 -11.431  0.00  0.00      PROA  
ATOM   2102  CG2 VAL P 716     -14.282   7.060 -14.040  0.00  0.00      PROA  
ATOM   2103 HG21 VAL P 716     -15.221   6.547 -13.741  0.00  0.00      PROA  
ATOM   2104 HG22 VAL P 716     -13.658   6.190 -14.337  0.00  0.00      PROA  
ATOM   2105 HG23 VAL P 716     -14.343   7.795 -14.871  0.00  0.00      PROA  
ATOM   2106  C   VAL P 716     -14.056  10.232 -13.630  0.00  0.00      PROA  
ATOM   2107  O   VAL P 716     -13.086  10.973 -13.509  0.00  0.00      PROA  
ATOM   2108  N   CYS P 717     -14.851  10.375 -14.761  0.00  0.00      PROA  
ATOM   2109  HN  CYS P 717     -15.555   9.730 -15.049  0.00  0.00      PROA  
ATOM   2110  CA  CYS P 717     -14.759  11.436 -15.742  0.00  0.00      PROA  
ATOM   2111  HA  CYS P 717     -13.702  11.427 -15.965  0.00  0.00      PROA  
ATOM   2112  CB  CYS P 717     -15.631  11.303 -17.026  0.00  0.00      PROA  
ATOM   2113  HB1 CYS P 717     -15.310  12.070 -17.762  0.00  0.00      PROA  
ATOM   2114  HB2 CYS P 717     -16.702  11.479 -16.793  0.00  0.00      PROA  
ATOM   2115  SG  CYS P 717     -15.533   9.673 -17.742  0.00  0.00      PROA  
ATOM   2116  HG1 CYS P 717     -14.305   9.743 -18.233  0.00  0.00      PROA  
ATOM   2117  C   CYS P 717     -14.909  12.830 -15.075  0.00  0.00      PROA  
ATOM   2118  O   CYS P 717     -14.108  13.749 -15.196  0.00  0.00      PROA  
ATOM   2119  N   TYR P 718     -15.991  13.066 -14.296  0.00  0.00      PROA  
ATOM   2120  HN  TYR P 718     -16.670  12.339 -14.237  0.00  0.00      PROA  
ATOM   2121  CA  TYR P 718     -16.225  14.303 -13.489  0.00  0.00      PROA  
ATOM   2122  HA  TYR P 718     -15.953  15.165 -14.079  0.00  0.00      PROA  
ATOM   2123  CB  TYR P 718     -17.646  14.495 -12.845  0.00  0.00      PROA  
ATOM   2124  HB1 TYR P 718     -17.565  15.323 -12.109  0.00  0.00      PROA  
ATOM   2125  HB2 TYR P 718     -17.897  13.606 -12.228  0.00  0.00      PROA  
ATOM   2126  CG  TYR P 718     -18.691  14.827 -13.822  0.00  0.00      PROA  
ATOM   2127  CD1 TYR P 718     -19.561  13.826 -14.303  0.00  0.00      PROA  
ATOM   2128  HD1 TYR P 718     -19.665  12.928 -13.713  0.00  0.00      PROA  
ATOM   2129  CE1 TYR P 718     -20.475  14.212 -15.323  0.00  0.00      PROA  
ATOM   2130  HE1 TYR P 718     -21.297  13.581 -15.626  0.00  0.00      PROA  
ATOM   2131  CZ  TYR P 718     -20.413  15.452 -15.982  0.00  0.00      PROA  
ATOM   2132  OH  TYR P 718     -21.285  15.781 -17.047  0.00  0.00      PROA  
ATOM   2133  HH  TYR P 718     -22.102  15.286 -16.949  0.00  0.00      PROA  
ATOM   2134  CD2 TYR P 718     -18.644  16.091 -14.438  0.00  0.00      PROA  
ATOM   2135  HD2 TYR P 718     -17.975  16.905 -14.202  0.00  0.00      PROA  
ATOM   2136  CE2 TYR P 718     -19.424  16.347 -15.629  0.00  0.00      PROA  
ATOM   2137  HE2 TYR P 718     -19.352  17.328 -16.074  0.00  0.00      PROA  
ATOM   2138  C   TYR P 718     -15.159  14.624 -12.363  0.00  0.00      PROA  
ATOM   2139  O   TYR P 718     -14.617  15.694 -12.154  0.00  0.00      PROA  
ATOM   2140  N   ILE P 719     -14.670  13.515 -11.717  0.00  0.00      PROA  
ATOM   2141  HN  ILE P 719     -14.919  12.554 -11.807  0.00  0.00      PROA  
ATOM   2142  CA  ILE P 719     -13.707  13.741 -10.677  0.00  0.00      PROA  
ATOM   2143  HA  ILE P 719     -13.951  14.609 -10.082  0.00  0.00      PROA  
ATOM   2144  CB  ILE P 719     -13.601  12.504  -9.791  0.00  0.00      PROA  
ATOM   2145  HB  ILE P 719     -13.572  11.658 -10.511  0.00  0.00      PROA  
ATOM   2146  CG2 ILE P 719     -12.471  12.497  -8.814  0.00  0.00      PROA  
ATOM   2147 HG21 ILE P 719     -11.521  12.541  -9.390  0.00  0.00      PROA  
ATOM   2148 HG22 ILE P 719     -12.446  11.627  -8.124  0.00  0.00      PROA  
ATOM   2149 HG23 ILE P 719     -12.380  13.409  -8.186  0.00  0.00      PROA  
ATOM   2150  CG1 ILE P 719     -14.902  12.521  -9.016  0.00  0.00      PROA  
ATOM   2151 HG11 ILE P 719     -15.830  12.657  -9.612  0.00  0.00      PROA  
ATOM   2152 HG12 ILE P 719     -14.818  13.350  -8.281  0.00  0.00      PROA  
ATOM   2153  CD  ILE P 719     -15.062  11.218  -8.200  0.00  0.00      PROA  
ATOM   2154  HD1 ILE P 719     -15.961  11.300  -7.553  0.00  0.00      PROA  
ATOM   2155  HD2 ILE P 719     -14.188  10.939  -7.575  0.00  0.00      PROA  
ATOM   2156  HD3 ILE P 719     -15.210  10.360  -8.891  0.00  0.00      PROA  
ATOM   2157  C   ILE P 719     -12.336  14.100 -11.273  0.00  0.00      PROA  
ATOM   2158  O   ILE P 719     -11.519  14.801 -10.649  0.00  0.00      PROA  
ATOM   2159  N   THR P 720     -12.078  13.718 -12.564  0.00  0.00      PROA  
ATOM   2160  HN  THR P 720     -12.812  13.131 -12.894  0.00  0.00      PROA  
ATOM   2161  CA  THR P 720     -10.928  13.925 -13.336  0.00  0.00      PROA  
ATOM   2162  HA  THR P 720     -11.121  13.174 -14.088  0.00  0.00      PROA  
ATOM   2163  CB  THR P 720     -11.009  15.285 -14.137  0.00  0.00      PROA  
ATOM   2164  HB  THR P 720     -11.985  15.395 -14.656  0.00  0.00      PROA  
ATOM   2165  OG1 THR P 720     -10.051  15.350 -15.236  0.00  0.00      PROA  
ATOM   2166  HG1 THR P 720     -10.412  14.756 -15.898  0.00  0.00      PROA  
ATOM   2167  CG2 THR P 720     -10.768  16.429 -13.171  0.00  0.00      PROA  
ATOM   2168 HG21 THR P 720     -11.709  16.671 -12.632  0.00  0.00      PROA  
ATOM   2169 HG22 THR P 720     -10.557  17.428 -13.609  0.00  0.00      PROA  
ATOM   2170 HG23 THR P 720      -9.954  16.357 -12.419  0.00  0.00      PROA  
ATOM   2171  C   THR P 720      -9.621  13.513 -12.807  0.00  0.00      PROA  
ATOM   2172  O   THR P 720      -9.470  12.713 -11.894  0.00  0.00      PROA  
ATOM   2173  N   ARG P 721      -8.562  13.878 -13.533  0.00  0.00      PROA  
ATOM   2174  HN  ARG P 721      -8.814  14.391 -14.350  0.00  0.00      PROA  
ATOM   2175  CA  ARG P 721      -7.239  13.272 -13.462  0.00  0.00      PROA  
ATOM   2176  HA  ARG P 721      -7.254  12.289 -13.015  0.00  0.00      PROA  
ATOM   2177  CB  ARG P 721      -6.647  12.927 -14.891  0.00  0.00      PROA  
ATOM   2178  HB1 ARG P 721      -5.658  12.421 -14.848  0.00  0.00      PROA  
ATOM   2179  HB2 ARG P 721      -6.526  13.923 -15.368  0.00  0.00      PROA  
ATOM   2180  CG  ARG P 721      -7.675  12.116 -15.832  0.00  0.00      PROA  
ATOM   2181  HG1 ARG P 721      -8.613  12.708 -15.885  0.00  0.00      PROA  
ATOM   2182  HG2 ARG P 721      -8.012  11.139 -15.424  0.00  0.00      PROA  
ATOM   2183  CD  ARG P 721      -7.190  11.854 -17.283  0.00  0.00      PROA  
ATOM   2184  HD1 ARG P 721      -6.906  12.883 -17.588  0.00  0.00      PROA  
ATOM   2185  HD2 ARG P 721      -8.030  11.315 -17.773  0.00  0.00      PROA  
ATOM   2186  NE  ARG P 721      -6.021  10.890 -17.106  0.00  0.00      PROA  
ATOM   2187  HE  ARG P 721      -5.990  10.299 -16.299  0.00  0.00      PROA  
ATOM   2188  CZ  ARG P 721      -4.969  10.646 -17.896  0.00  0.00      PROA  
ATOM   2189  NH1 ARG P 721      -4.773  11.198 -19.019  0.00  0.00      PROA  
ATOM   2190 HH11 ARG P 721      -5.522  11.723 -19.422  0.00  0.00      PROA  
ATOM   2191 HH12 ARG P 721      -4.099  10.884 -19.688  0.00  0.00      PROA  
ATOM   2192  NH2 ARG P 721      -4.088   9.876 -17.364  0.00  0.00      PROA  
ATOM   2193 HH21 ARG P 721      -3.203   9.889 -17.830  0.00  0.00      PROA  
ATOM   2194 HH22 ARG P 721      -4.215   9.621 -16.405  0.00  0.00      PROA  
ATOM   2195  C   ARG P 721      -6.341  14.247 -12.716  0.00  0.00      PROA  
ATOM   2196  O   ARG P 721      -5.103  14.071 -12.799  0.00  0.00      PROA  
ATOM   2197  N   PHE P 722      -6.814  15.314 -12.030  0.00  0.00      PROA  
ATOM   2198  HN  PHE P 722      -7.786  15.515 -11.939  0.00  0.00      PROA  
ATOM   2199  CA  PHE P 722      -5.921  16.188 -11.196  0.00  0.00      PROA  
ATOM   2200  HA  PHE P 722      -4.998  16.487 -11.668  0.00  0.00      PROA  
ATOM   2201  CB  PHE P 722      -6.658  17.408 -10.767  0.00  0.00      PROA  
ATOM   2202  HB1 PHE P 722      -6.036  18.085 -10.142  0.00  0.00      PROA  
ATOM   2203  HB2 PHE P 722      -7.495  17.226 -10.060  0.00  0.00      PROA  
ATOM   2204  CG  PHE P 722      -7.148  18.254 -11.930  0.00  0.00      PROA  
ATOM   2205  CD1 PHE P 722      -8.513  18.573 -11.981  0.00  0.00      PROA  
ATOM   2206  HD1 PHE P 722      -9.159  18.195 -11.202  0.00  0.00      PROA  
ATOM   2207  CE1 PHE P 722      -8.959  19.540 -12.882  0.00  0.00      PROA  
ATOM   2208  HE1 PHE P 722      -9.970  19.892 -13.022  0.00  0.00      PROA  
ATOM   2209  CZ  PHE P 722      -8.023  20.135 -13.751  0.00  0.00      PROA  
ATOM   2210  HZ  PHE P 722      -8.361  20.957 -14.366  0.00  0.00      PROA  
ATOM   2211  CD2 PHE P 722      -6.261  18.764 -12.874  0.00  0.00      PROA  
ATOM   2212  HD2 PHE P 722      -5.222  18.472 -12.844  0.00  0.00      PROA  
ATOM   2213  CE2 PHE P 722      -6.622  19.764 -13.719  0.00  0.00      PROA  
ATOM   2214  HE2 PHE P 722      -5.849  20.216 -14.322  0.00  0.00      PROA  
ATOM   2215  C   PHE P 722      -5.403  15.424  -9.990  0.00  0.00      PROA  
ATOM   2216  O   PHE P 722      -4.296  15.562  -9.533  0.00  0.00      PROA  
ATOM   2217  N   THR P 723      -6.231  14.537  -9.396  0.00  0.00      PROA  
ATOM   2218  HN  THR P 723      -7.149  14.348  -9.736  0.00  0.00      PROA  
ATOM   2219  CA  THR P 723      -5.893  13.625  -8.365  0.00  0.00      PROA  
ATOM   2220  HA  THR P 723      -5.523  14.266  -7.578  0.00  0.00      PROA  
ATOM   2221  CB  THR P 723      -7.037  12.864  -7.614  0.00  0.00      PROA  
ATOM   2222  HB  THR P 723      -6.722  11.992  -7.001  0.00  0.00      PROA  
ATOM   2223  OG1 THR P 723      -8.069  12.644  -8.570  0.00  0.00      PROA  
ATOM   2224  HG1 THR P 723      -7.741  11.879  -9.048  0.00  0.00      PROA  
ATOM   2225  CG2 THR P 723      -7.608  13.850  -6.655  0.00  0.00      PROA  
ATOM   2226 HG21 THR P 723      -7.569  14.878  -7.073  0.00  0.00      PROA  
ATOM   2227 HG22 THR P 723      -7.049  13.695  -5.707  0.00  0.00      PROA  
ATOM   2228 HG23 THR P 723      -8.692  13.725  -6.444  0.00  0.00      PROA  
ATOM   2229  C   THR P 723      -4.721  12.666  -8.697  0.00  0.00      PROA  
ATOM   2230  O   THR P 723      -3.876  12.379  -7.854  0.00  0.00      PROA  
ATOM   2231  N   GLU P 724      -4.760  12.060  -9.916  0.00  0.00      PROA  
ATOM   2232  HN  GLU P 724      -5.360  12.445 -10.613  0.00  0.00      PROA  
ATOM   2233  CA  GLU P 724      -4.202  10.723 -10.301  0.00  0.00      PROA  
ATOM   2234  HA  GLU P 724      -4.742   9.999  -9.709  0.00  0.00      PROA  
ATOM   2235  CB  GLU P 724      -4.448  10.602 -11.760  0.00  0.00      PROA  
ATOM   2236  HB1 GLU P 724      -3.894  11.422 -12.266  0.00  0.00      PROA  
ATOM   2237  HB2 GLU P 724      -5.547  10.676 -11.910  0.00  0.00      PROA  
ATOM   2238  CG  GLU P 724      -3.854   9.304 -12.533  0.00  0.00      PROA  
ATOM   2239  HG1 GLU P 724      -4.434   8.378 -12.331  0.00  0.00      PROA  
ATOM   2240  HG2 GLU P 724      -2.776   9.131 -12.327  0.00  0.00      PROA  
ATOM   2241  CD  GLU P 724      -4.113   9.502 -14.002  0.00  0.00      PROA  
ATOM   2242  OE1 GLU P 724      -5.285   9.865 -14.268  0.00  0.00      PROA  
ATOM   2243  OE2 GLU P 724      -3.215   9.301 -14.863  0.00  0.00      PROA  
ATOM   2244  C   GLU P 724      -2.758  10.563  -9.895  0.00  0.00      PROA  
ATOM   2245  O   GLU P 724      -2.416   9.983  -8.857  0.00  0.00      PROA  
ATOM   2246  N   GLU P 725      -1.824  11.198 -10.563  0.00  0.00      PROA  
ATOM   2247  HN  GLU P 725      -2.082  11.615 -11.432  0.00  0.00      PROA  
ATOM   2248  CA  GLU P 725      -0.411  11.154 -10.312  0.00  0.00      PROA  
ATOM   2249  HA  GLU P 725       0.035  10.179 -10.184  0.00  0.00      PROA  
ATOM   2250  CB  GLU P 725       0.293  11.579 -11.669  0.00  0.00      PROA  
ATOM   2251  HB1 GLU P 725       1.353  11.706 -11.360  0.00  0.00      PROA  
ATOM   2252  HB2 GLU P 725      -0.124  12.519 -12.088  0.00  0.00      PROA  
ATOM   2253  CG  GLU P 725       0.221  10.426 -12.651  0.00  0.00      PROA  
ATOM   2254  HG1 GLU P 725      -0.836  10.189 -12.898  0.00  0.00      PROA  
ATOM   2255  HG2 GLU P 725       0.676   9.507 -12.224  0.00  0.00      PROA  
ATOM   2256  CD  GLU P 725       1.090  10.778 -13.861  0.00  0.00      PROA  
ATOM   2257  OE1 GLU P 725       0.830  10.285 -14.958  0.00  0.00      PROA  
ATOM   2258  OE2 GLU P 725       2.091  11.535 -13.739  0.00  0.00      PROA  
ATOM   2259  C   GLU P 725      -0.015  11.972  -9.054  0.00  0.00      PROA  
ATOM   2260  O   GLU P 725       0.955  11.665  -8.425  0.00  0.00      PROA  
ATOM   2261  N   ALA P 726      -0.731  13.094  -8.755  0.00  0.00      PROA  
ATOM   2262  HN  ALA P 726      -1.377  13.521  -9.382  0.00  0.00      PROA  
ATOM   2263  CA  ALA P 726      -0.454  13.809  -7.518  0.00  0.00      PROA  
ATOM   2264  HA  ALA P 726       0.550  14.208  -7.516  0.00  0.00      PROA  
ATOM   2265  CB  ALA P 726      -1.422  15.032  -7.526  0.00  0.00      PROA  
ATOM   2266  HB1 ALA P 726      -2.500  14.846  -7.718  0.00  0.00      PROA  
ATOM   2267  HB2 ALA P 726      -1.103  15.738  -8.322  0.00  0.00      PROA  
ATOM   2268  HB3 ALA P 726      -1.233  15.635  -6.612  0.00  0.00      PROA  
ATOM   2269  C   ALA P 726      -0.642  13.053  -6.187  0.00  0.00      PROA  
ATOM   2270  O   ALA P 726       0.249  13.141  -5.370  0.00  0.00      PROA  
ATOM   2271  N   PHE P 727      -1.779  12.254  -6.088  0.00  0.00      PROA  
ATOM   2272  HN  PHE P 727      -2.527  12.375  -6.736  0.00  0.00      PROA  
ATOM   2273  CA  PHE P 727      -1.952  11.320  -5.008  0.00  0.00      PROA  
ATOM   2274  HA  PHE P 727      -1.773  11.818  -4.067  0.00  0.00      PROA  
ATOM   2275  CB  PHE P 727      -3.346  10.596  -5.132  0.00  0.00      PROA  
ATOM   2276  HB1 PHE P 727      -3.515  10.155  -6.138  0.00  0.00      PROA  
ATOM   2277  HB2 PHE P 727      -4.153  11.347  -4.992  0.00  0.00      PROA  
ATOM   2278  CG  PHE P 727      -3.524   9.605  -3.994  0.00  0.00      PROA  
ATOM   2279  CD1 PHE P 727      -3.632  10.045  -2.656  0.00  0.00      PROA  
ATOM   2280  HD1 PHE P 727      -3.691  11.101  -2.438  0.00  0.00      PROA  
ATOM   2281  CE1 PHE P 727      -3.894   9.108  -1.694  0.00  0.00      PROA  
ATOM   2282  HE1 PHE P 727      -3.844   9.389  -0.653  0.00  0.00      PROA  
ATOM   2283  CZ  PHE P 727      -3.918   7.723  -1.964  0.00  0.00      PROA  
ATOM   2284  HZ  PHE P 727      -4.059   7.025  -1.152  0.00  0.00      PROA  
ATOM   2285  CD2 PHE P 727      -3.539   8.254  -4.284  0.00  0.00      PROA  
ATOM   2286  HD2 PHE P 727      -3.329   8.007  -5.314  0.00  0.00      PROA  
ATOM   2287  CE2 PHE P 727      -3.633   7.298  -3.265  0.00  0.00      PROA  
ATOM   2288  HE2 PHE P 727      -3.494   6.260  -3.527  0.00  0.00      PROA  
ATOM   2289  C   PHE P 727      -0.877  10.174  -5.115  0.00  0.00      PROA  
ATOM   2290  O   PHE P 727      -0.276   9.819  -4.104  0.00  0.00      PROA  
ATOM   2291  N   ALA P 728      -0.617   9.650  -6.300  0.00  0.00      PROA  
ATOM   2292  HN  ALA P 728      -1.155   9.954  -7.082  0.00  0.00      PROA  
ATOM   2293  CA  ALA P 728       0.414   8.731  -6.529  0.00  0.00      PROA  
ATOM   2294  HA  ALA P 728       0.169   8.004  -5.770  0.00  0.00      PROA  
ATOM   2295  CB  ALA P 728       0.401   8.158  -7.953  0.00  0.00      PROA  
ATOM   2296  HB1 ALA P 728       0.969   7.206  -8.028  0.00  0.00      PROA  
ATOM   2297  HB2 ALA P 728       0.876   8.933  -8.592  0.00  0.00      PROA  
ATOM   2298  HB3 ALA P 728      -0.656   7.952  -8.227  0.00  0.00      PROA  
ATOM   2299  C   ALA P 728       1.868   9.131  -6.122  0.00  0.00      PROA  
ATOM   2300  O   ALA P 728       2.476   8.314  -5.439  0.00  0.00      PROA  
ATOM   2301  N   ALA P 729       2.304  10.379  -6.326  0.00  0.00      PROA  
ATOM   2302  HN  ALA P 729       1.884  10.981  -7.001  0.00  0.00      PROA  
ATOM   2303  CA  ALA P 729       3.547  10.890  -5.821  0.00  0.00      PROA  
ATOM   2304  HA  ALA P 729       4.357  10.191  -5.971  0.00  0.00      PROA  
ATOM   2305  CB  ALA P 729       3.823  12.204  -6.531  0.00  0.00      PROA  
ATOM   2306  HB1 ALA P 729       2.975  12.890  -6.319  0.00  0.00      PROA  
ATOM   2307  HB2 ALA P 729       3.962  11.998  -7.614  0.00  0.00      PROA  
ATOM   2308  HB3 ALA P 729       4.738  12.702  -6.146  0.00  0.00      PROA  
ATOM   2309  C   ALA P 729       3.511  11.100  -4.329  0.00  0.00      PROA  
ATOM   2310  O   ALA P 729       4.365  10.645  -3.565  0.00  0.00      PROA  
ATOM   2311  N   LEU P 730       2.415  11.654  -3.726  0.00  0.00      PROA  
ATOM   2312  HN  LEU P 730       1.760  11.973  -4.407  0.00  0.00      PROA  
ATOM   2313  CA  LEU P 730       2.313  11.803  -2.218  0.00  0.00      PROA  
ATOM   2314  HA  LEU P 730       3.047  12.531  -1.904  0.00  0.00      PROA  
ATOM   2315  CB  LEU P 730       0.898  12.493  -2.009  0.00  0.00      PROA  
ATOM   2316  HB1 LEU P 730       0.101  11.923  -2.534  0.00  0.00      PROA  
ATOM   2317  HB2 LEU P 730       0.926  13.528  -2.412  0.00  0.00      PROA  
ATOM   2318  CG  LEU P 730       0.402  12.544  -0.475  0.00  0.00      PROA  
ATOM   2319  HG  LEU P 730       0.203  11.497  -0.160  0.00  0.00      PROA  
ATOM   2320  CD1 LEU P 730       1.422  13.340   0.346  0.00  0.00      PROA  
ATOM   2321 HD11 LEU P 730       2.304  12.671   0.429  0.00  0.00      PROA  
ATOM   2322 HD12 LEU P 730       1.210  13.533   1.420  0.00  0.00      PROA  
ATOM   2323 HD13 LEU P 730       1.617  14.313  -0.153  0.00  0.00      PROA  
ATOM   2324  CD2 LEU P 730      -0.933  13.174  -0.478  0.00  0.00      PROA  
ATOM   2325 HD21 LEU P 730      -1.488  12.846  -1.383  0.00  0.00      PROA  
ATOM   2326 HD22 LEU P 730      -0.805  14.272  -0.586  0.00  0.00      PROA  
ATOM   2327 HD23 LEU P 730      -1.647  12.894   0.326  0.00  0.00      PROA  
ATOM   2328  C   LEU P 730       2.485  10.550  -1.388  0.00  0.00      PROA  
ATOM   2329  O   LEU P 730       3.289  10.476  -0.475  0.00  0.00      PROA  
ATOM   2330  N   ILE P 731       1.645   9.481  -1.704  0.00  0.00      PROA  
ATOM   2331  HN  ILE P 731       1.037   9.518  -2.493  0.00  0.00      PROA  
ATOM   2332  CA  ILE P 731       1.602   8.201  -0.964  0.00  0.00      PROA  
ATOM   2333  HA  ILE P 731       1.450   8.404   0.086  0.00  0.00      PROA  
ATOM   2334  CB  ILE P 731       0.430   7.340  -1.401  0.00  0.00      PROA  
ATOM   2335  HB  ILE P 731      -0.418   8.053  -1.492  0.00  0.00      PROA  
ATOM   2336  CG2 ILE P 731       0.588   6.816  -2.856  0.00  0.00      PROA  
ATOM   2337 HG21 ILE P 731       1.410   6.069  -2.826  0.00  0.00      PROA  
ATOM   2338 HG22 ILE P 731       0.677   7.471  -3.749  0.00  0.00      PROA  
ATOM   2339 HG23 ILE P 731      -0.331   6.233  -3.078  0.00  0.00      PROA  
ATOM   2340  CG1 ILE P 731       0.089   6.067  -0.496  0.00  0.00      PROA  
ATOM   2341 HG11 ILE P 731       0.981   5.405  -0.510  0.00  0.00      PROA  
ATOM   2342 HG12 ILE P 731      -0.858   5.681  -0.930  0.00  0.00      PROA  
ATOM   2343  CD  ILE P 731      -0.086   6.426   0.978  0.00  0.00      PROA  
ATOM   2344  HD1 ILE P 731      -0.581   5.670   1.624  0.00  0.00      PROA  
ATOM   2345  HD2 ILE P 731      -0.642   7.388   0.991  0.00  0.00      PROA  
ATOM   2346  HD3 ILE P 731       0.880   6.569   1.507  0.00  0.00      PROA  
ATOM   2347  C   ILE P 731       2.919   7.463  -1.058  0.00  0.00      PROA  
ATOM   2348  O   ILE P 731       3.276   6.850  -0.097  0.00  0.00      PROA  
ATOM   2349  N   CYS P 732       3.658   7.574  -2.190  0.00  0.00      PROA  
ATOM   2350  HN  CYS P 732       3.311   8.109  -2.956  0.00  0.00      PROA  
ATOM   2351  CA  CYS P 732       5.023   7.001  -2.273  0.00  0.00      PROA  
ATOM   2352  HA  CYS P 732       5.052   5.944  -2.049  0.00  0.00      PROA  
ATOM   2353  CB  CYS P 732       5.635   7.142  -3.681  0.00  0.00      PROA  
ATOM   2354  HB1 CYS P 732       6.719   6.902  -3.651  0.00  0.00      PROA  
ATOM   2355  HB2 CYS P 732       5.462   8.165  -4.077  0.00  0.00      PROA  
ATOM   2356  SG  CYS P 732       4.891   6.008  -4.871  0.00  0.00      PROA  
ATOM   2357  HG1 CYS P 732       3.774   6.634  -5.211  0.00  0.00      PROA  
ATOM   2358  C   CYS P 732       5.932   7.736  -1.246  0.00  0.00      PROA  
ATOM   2359  O   CYS P 732       6.685   7.226  -0.466  0.00  0.00      PROA  
ATOM   2360  N   ILE P 733       5.861   9.092  -1.203  0.00  0.00      PROA  
ATOM   2361  HN  ILE P 733       5.277   9.557  -1.864  0.00  0.00      PROA  
ATOM   2362  CA  ILE P 733       6.613   9.973  -0.246  0.00  0.00      PROA  
ATOM   2363  HA  ILE P 733       7.624   9.619  -0.382  0.00  0.00      PROA  
ATOM   2364  CB  ILE P 733       6.428  11.444  -0.636  0.00  0.00      PROA  
ATOM   2365  HB  ILE P 733       5.560  11.413  -1.330  0.00  0.00      PROA  
ATOM   2366  CG2 ILE P 733       5.977  12.435   0.404  0.00  0.00      PROA  
ATOM   2367 HG21 ILE P 733       6.666  12.460   1.275  0.00  0.00      PROA  
ATOM   2368 HG22 ILE P 733       4.942  12.192   0.728  0.00  0.00      PROA  
ATOM   2369 HG23 ILE P 733       5.904  13.502   0.104  0.00  0.00      PROA  
ATOM   2370  CG1 ILE P 733       7.739  11.904  -1.141  0.00  0.00      PROA  
ATOM   2371 HG11 ILE P 733       8.580  11.761  -0.429  0.00  0.00      PROA  
ATOM   2372 HG12 ILE P 733       7.571  13.000  -1.200  0.00  0.00      PROA  
ATOM   2373  CD  ILE P 733       8.156  11.477  -2.602  0.00  0.00      PROA  
ATOM   2374  HD1 ILE P 733       7.330  11.531  -3.343  0.00  0.00      PROA  
ATOM   2375  HD2 ILE P 733       8.454  10.411  -2.515  0.00  0.00      PROA  
ATOM   2376  HD3 ILE P 733       9.058  12.049  -2.906  0.00  0.00      PROA  
ATOM   2377  C   ILE P 733       6.202   9.631   1.181  0.00  0.00      PROA  
ATOM   2378  O   ILE P 733       7.074   9.493   2.006  0.00  0.00      PROA  
ATOM   2379  N   ILE P 734       4.923   9.465   1.567  0.00  0.00      PROA  
ATOM   2380  HN  ILE P 734       4.142   9.682   0.987  0.00  0.00      PROA  
ATOM   2381  CA  ILE P 734       4.427   9.069   2.890  0.00  0.00      PROA  
ATOM   2382  HA  ILE P 734       4.896   9.675   3.650  0.00  0.00      PROA  
ATOM   2383  CB  ILE P 734       2.948   9.231   2.864  0.00  0.00      PROA  
ATOM   2384  HB  ILE P 734       2.486   8.641   2.043  0.00  0.00      PROA  
ATOM   2385  CG2 ILE P 734       2.537   8.936   4.315  0.00  0.00      PROA  
ATOM   2386 HG21 ILE P 734       2.621   7.863   4.591  0.00  0.00      PROA  
ATOM   2387 HG22 ILE P 734       1.546   9.371   4.566  0.00  0.00      PROA  
ATOM   2388 HG23 ILE P 734       3.187   9.371   5.105  0.00  0.00      PROA  
ATOM   2389  CG1 ILE P 734       2.701  10.753   2.650  0.00  0.00      PROA  
ATOM   2390 HG11 ILE P 734       1.635  11.064   2.617  0.00  0.00      PROA  
ATOM   2391 HG12 ILE P 734       3.102  11.091   1.671  0.00  0.00      PROA  
ATOM   2392  CD  ILE P 734       3.298  11.769   3.649  0.00  0.00      PROA  
ATOM   2393  HD1 ILE P 734       4.326  11.407   3.863  0.00  0.00      PROA  
ATOM   2394  HD2 ILE P 734       2.733  11.831   4.604  0.00  0.00      PROA  
ATOM   2395  HD3 ILE P 734       3.412  12.766   3.172  0.00  0.00      PROA  
ATOM   2396  C   ILE P 734       4.810   7.657   3.282  0.00  0.00      PROA  
ATOM   2397  O   ILE P 734       5.116   7.307   4.402  0.00  0.00      PROA  
ATOM   2398  N   PHE P 735       4.862   6.705   2.290  0.00  0.00      PROA  
ATOM   2399  HN  PHE P 735       4.576   6.893   1.353  0.00  0.00      PROA  
ATOM   2400  CA  PHE P 735       5.195   5.295   2.486  0.00  0.00      PROA  
ATOM   2401  HA  PHE P 735       4.574   4.939   3.296  0.00  0.00      PROA  
ATOM   2402  CB  PHE P 735       5.127   4.517   1.187  0.00  0.00      PROA  
ATOM   2403  HB1 PHE P 735       6.025   4.772   0.585  0.00  0.00      PROA  
ATOM   2404  HB2 PHE P 735       4.184   4.756   0.650  0.00  0.00      PROA  
ATOM   2405  CG  PHE P 735       5.328   3.002   1.446  0.00  0.00      PROA  
ATOM   2406  CD1 PHE P 735       4.255   2.141   1.611  0.00  0.00      PROA  
ATOM   2407  HD1 PHE P 735       3.228   2.461   1.712  0.00  0.00      PROA  
ATOM   2408  CE1 PHE P 735       4.445   0.783   1.464  0.00  0.00      PROA  
ATOM   2409  HE1 PHE P 735       3.514   0.237   1.514  0.00  0.00      PROA  
ATOM   2410  CZ  PHE P 735       5.696   0.225   1.190  0.00  0.00      PROA  
ATOM   2411  HZ  PHE P 735       5.870  -0.823   0.997  0.00  0.00      PROA  
ATOM   2412  CD2 PHE P 735       6.620   2.516   1.256  0.00  0.00      PROA  
ATOM   2413  HD2 PHE P 735       7.348   3.290   1.066  0.00  0.00      PROA  
ATOM   2414  CE2 PHE P 735       6.838   1.138   1.110  0.00  0.00      PROA  
ATOM   2415  HE2 PHE P 735       7.797   0.741   0.813  0.00  0.00      PROA  
ATOM   2416  C   PHE P 735       6.629   5.137   3.050  0.00  0.00      PROA  
ATOM   2417  O   PHE P 735       6.946   4.306   3.899  0.00  0.00      PROA  
ATOM   2418  N   ILE P 736       7.573   5.933   2.422  0.00  0.00      PROA  
ATOM   2419  HN  ILE P 736       7.115   6.408   1.674  0.00  0.00      PROA  
ATOM   2420  CA  ILE P 736       8.892   6.263   2.800  0.00  0.00      PROA  
ATOM   2421  HA  ILE P 736       9.529   5.406   2.958  0.00  0.00      PROA  
ATOM   2422  CB  ILE P 736       9.516   7.067   1.735  0.00  0.00      PROA  
ATOM   2423  HB  ILE P 736       8.863   7.895   1.387  0.00  0.00      PROA  
ATOM   2424  CG2 ILE P 736      10.768   7.863   2.115  0.00  0.00      PROA  
ATOM   2425 HG21 ILE P 736      10.531   8.445   3.031  0.00  0.00      PROA  
ATOM   2426 HG22 ILE P 736      11.185   8.482   1.293  0.00  0.00      PROA  
ATOM   2427 HG23 ILE P 736      11.597   7.156   2.333  0.00  0.00      PROA  
ATOM   2428  CG1 ILE P 736       9.765   6.078   0.546  0.00  0.00      PROA  
ATOM   2429 HG11 ILE P 736       8.782   5.667   0.230  0.00  0.00      PROA  
ATOM   2430 HG12 ILE P 736      10.355   5.173   0.803  0.00  0.00      PROA  
ATOM   2431  CD  ILE P 736      10.255   6.825  -0.714  0.00  0.00      PROA  
ATOM   2432  HD1 ILE P 736      11.148   7.452  -0.502  0.00  0.00      PROA  
ATOM   2433  HD2 ILE P 736       9.360   7.418  -1.001  0.00  0.00      PROA  
ATOM   2434  HD3 ILE P 736      10.499   6.201  -1.599  0.00  0.00      PROA  
ATOM   2435  C   ILE P 736       8.915   6.939   4.153  0.00  0.00      PROA  
ATOM   2436  O   ILE P 736       9.608   6.566   5.066  0.00  0.00      PROA  
ATOM   2437  N   TYR P 737       8.182   8.070   4.378  0.00  0.00      PROA  
ATOM   2438  HN  TYR P 737       7.667   8.516   3.650  0.00  0.00      PROA  
ATOM   2439  CA  TYR P 737       8.280   8.795   5.662  0.00  0.00      PROA  
ATOM   2440  HA  TYR P 737       9.308   9.117   5.742  0.00  0.00      PROA  
ATOM   2441  CB  TYR P 737       7.276   9.932   5.425  0.00  0.00      PROA  
ATOM   2442  HB1 TYR P 737       6.362   9.461   5.004  0.00  0.00      PROA  
ATOM   2443  HB2 TYR P 737       7.693  10.528   4.586  0.00  0.00      PROA  
ATOM   2444  CG  TYR P 737       6.855  10.917   6.526  0.00  0.00      PROA  
ATOM   2445  CD1 TYR P 737       7.860  11.387   7.413  0.00  0.00      PROA  
ATOM   2446  HD1 TYR P 737       8.833  10.918   7.390  0.00  0.00      PROA  
ATOM   2447  CE1 TYR P 737       7.625  12.546   8.138  0.00  0.00      PROA  
ATOM   2448  HE1 TYR P 737       8.241  12.854   8.970  0.00  0.00      PROA  
ATOM   2449  CZ  TYR P 737       6.304  13.146   8.157  0.00  0.00      PROA  
ATOM   2450  OH  TYR P 737       5.953  14.309   8.851  0.00  0.00      PROA  
ATOM   2451  HH  TYR P 737       6.745  14.583   9.320  0.00  0.00      PROA  
ATOM   2452  CD2 TYR P 737       5.589  11.475   6.562  0.00  0.00      PROA  
ATOM   2453  HD2 TYR P 737       4.909  11.012   5.862  0.00  0.00      PROA  
ATOM   2454  CE2 TYR P 737       5.305  12.595   7.376  0.00  0.00      PROA  
ATOM   2455  HE2 TYR P 737       4.331  13.059   7.330  0.00  0.00      PROA  
ATOM   2456  C   TYR P 737       7.863   8.037   6.944  0.00  0.00      PROA  
ATOM   2457  O   TYR P 737       8.584   8.022   7.955  0.00  0.00      PROA  
ATOM   2458  N   GLU P 738       6.719   7.252   6.872  0.00  0.00      PROA  
ATOM   2459  HN  GLU P 738       6.302   7.331   5.970  0.00  0.00      PROA  
ATOM   2460  CA  GLU P 738       6.314   6.171   7.795  0.00  0.00      PROA  
ATOM   2461  HA  GLU P 738       6.004   6.693   8.689  0.00  0.00      PROA  
ATOM   2462  CB  GLU P 738       5.239   5.256   7.201  0.00  0.00      PROA  
ATOM   2463  HB1 GLU P 738       5.129   4.359   7.848  0.00  0.00      PROA  
ATOM   2464  HB2 GLU P 738       5.575   4.884   6.209  0.00  0.00      PROA  
ATOM   2465  CG  GLU P 738       3.872   5.812   7.148  0.00  0.00      PROA  
ATOM   2466  HG1 GLU P 738       3.572   6.017   6.098  0.00  0.00      PROA  
ATOM   2467  HG2 GLU P 738       3.901   6.853   7.536  0.00  0.00      PROA  
ATOM   2468  CD  GLU P 738       2.800   5.116   7.839  0.00  0.00      PROA  
ATOM   2469  OE1 GLU P 738       2.421   4.028   7.322  0.00  0.00      PROA  
ATOM   2470  OE2 GLU P 738       2.205   5.682   8.793  0.00  0.00      PROA  
ATOM   2471  C   GLU P 738       7.492   5.326   8.168  0.00  0.00      PROA  
ATOM   2472  O   GLU P 738       7.776   5.199   9.325  0.00  0.00      PROA  
ATOM   2473  N   ALA P 739       8.336   4.827   7.205  0.00  0.00      PROA  
ATOM   2474  HN  ALA P 739       8.039   4.870   6.254  0.00  0.00      PROA  
ATOM   2475  CA  ALA P 739       9.549   4.034   7.519  0.00  0.00      PROA  
ATOM   2476  HA  ALA P 739       9.278   3.127   8.040  0.00  0.00      PROA  
ATOM   2477  CB  ALA P 739      10.290   3.464   6.173  0.00  0.00      PROA  
ATOM   2478  HB1 ALA P 739       9.476   2.813   5.789  0.00  0.00      PROA  
ATOM   2479  HB2 ALA P 739      11.170   2.795   6.289  0.00  0.00      PROA  
ATOM   2480  HB3 ALA P 739      10.587   4.271   5.470  0.00  0.00      PROA  
ATOM   2481  C   ALA P 739      10.579   4.790   8.340  0.00  0.00      PROA  
ATOM   2482  O   ALA P 739      11.069   4.363   9.383  0.00  0.00      PROA  
ATOM   2483  N   LEU P 740      10.730   5.975   7.886  0.00  0.00      PROA  
ATOM   2484  HN  LEU P 740      10.032   6.350   7.281  0.00  0.00      PROA  
ATOM   2485  CA  LEU P 740      11.704   6.956   8.459  0.00  0.00      PROA  
ATOM   2486  HA  LEU P 740      12.658   6.467   8.595  0.00  0.00      PROA  
ATOM   2487  CB  LEU P 740      11.996   8.074   7.473  0.00  0.00      PROA  
ATOM   2488  HB1 LEU P 740      11.063   8.446   6.999  0.00  0.00      PROA  
ATOM   2489  HB2 LEU P 740      12.564   7.576   6.659  0.00  0.00      PROA  
ATOM   2490  CG  LEU P 740      12.852   9.292   7.978  0.00  0.00      PROA  
ATOM   2491  HG  LEU P 740      13.506   8.914   8.793  0.00  0.00      PROA  
ATOM   2492  CD1 LEU P 740      13.656   9.756   6.837  0.00  0.00      PROA  
ATOM   2493 HD11 LEU P 740      14.363   8.939   6.577  0.00  0.00      PROA  
ATOM   2494 HD12 LEU P 740      14.285  10.655   7.012  0.00  0.00      PROA  
ATOM   2495 HD13 LEU P 740      13.064  10.081   5.955  0.00  0.00      PROA  
ATOM   2496  CD2 LEU P 740      11.917  10.396   8.573  0.00  0.00      PROA  
ATOM   2497 HD21 LEU P 740      12.409  11.157   9.217  0.00  0.00      PROA  
ATOM   2498 HD22 LEU P 740      11.250   9.891   9.305  0.00  0.00      PROA  
ATOM   2499 HD23 LEU P 740      11.335  10.920   7.785  0.00  0.00      PROA  
ATOM   2500  C   LEU P 740      11.419   7.445   9.884  0.00  0.00      PROA  
ATOM   2501  O   LEU P 740      12.200   7.408  10.818  0.00  0.00      PROA  
ATOM   2502  N   GLU P 741      10.170   7.859  10.139  0.00  0.00      PROA  
ATOM   2503  HN  GLU P 741       9.477   7.926   9.425  0.00  0.00      PROA  
ATOM   2504  CA  GLU P 741       9.698   8.140  11.465  0.00  0.00      PROA  
ATOM   2505  HA  GLU P 741      10.343   8.863  11.942  0.00  0.00      PROA  
ATOM   2506  CB  GLU P 741       8.308   8.708  11.512  0.00  0.00      PROA  
ATOM   2507  HB1 GLU P 741       7.934   8.947  12.530  0.00  0.00      PROA  
ATOM   2508  HB2 GLU P 741       7.538   8.018  11.104  0.00  0.00      PROA  
ATOM   2509  CG  GLU P 741       8.099  10.025  10.773  0.00  0.00      PROA  
ATOM   2510  HG1 GLU P 741       8.160   9.845   9.679  0.00  0.00      PROA  
ATOM   2511  HG2 GLU P 741       8.941  10.733  10.930  0.00  0.00      PROA  
ATOM   2512  CD  GLU P 741       6.774  10.710  11.212  0.00  0.00      PROA  
ATOM   2513  OE1 GLU P 741       6.888  11.898  11.634  0.00  0.00      PROA  
ATOM   2514  OE2 GLU P 741       5.710  10.050  11.168  0.00  0.00      PROA  
ATOM   2515  C   GLU P 741       9.684   7.018  12.422  0.00  0.00      PROA  
ATOM   2516  O   GLU P 741      10.223   7.089  13.521  0.00  0.00      PROA  
ATOM   2517  N   LYS P 742       9.204   5.831  11.931  0.00  0.00      PROA  
ATOM   2518  HN  LYS P 742       8.790   5.710  11.033  0.00  0.00      PROA  
ATOM   2519  CA  LYS P 742       9.305   4.558  12.667  0.00  0.00      PROA  
ATOM   2520  HA  LYS P 742       8.751   4.554  13.595  0.00  0.00      PROA  
ATOM   2521  CB  LYS P 742       8.670   3.388  11.903  0.00  0.00      PROA  
ATOM   2522  HB1 LYS P 742       8.913   2.405  12.360  0.00  0.00      PROA  
ATOM   2523  HB2 LYS P 742       9.062   3.349  10.865  0.00  0.00      PROA  
ATOM   2524  CG  LYS P 742       7.172   3.642  11.854  0.00  0.00      PROA  
ATOM   2525  HG1 LYS P 742       6.791   4.540  11.321  0.00  0.00      PROA  
ATOM   2526  HG2 LYS P 742       6.844   3.755  12.910  0.00  0.00      PROA  
ATOM   2527  CD  LYS P 742       6.507   2.378  11.313  0.00  0.00      PROA  
ATOM   2528  HD1 LYS P 742       6.966   1.478  11.774  0.00  0.00      PROA  
ATOM   2529  HD2 LYS P 742       6.713   2.171  10.240  0.00  0.00      PROA  
ATOM   2530  CE  LYS P 742       5.029   2.443  11.468  0.00  0.00      PROA  
ATOM   2531  HE1 LYS P 742       4.723   2.997  12.382  0.00  0.00      PROA  
ATOM   2532  HE2 LYS P 742       4.711   1.380  11.521  0.00  0.00      PROA  
ATOM   2533  NZ  LYS P 742       4.398   3.093  10.371  0.00  0.00      PROA  
ATOM   2534  HZ1 LYS P 742       4.550   4.118  10.283  0.00  0.00      PROA  
ATOM   2535  HZ2 LYS P 742       3.370   2.946  10.435  0.00  0.00      PROA  
ATOM   2536  HZ3 LYS P 742       4.596   2.477   9.556  0.00  0.00      PROA  
ATOM   2537  C   LYS P 742      10.792   4.135  13.060  0.00  0.00      PROA  
ATOM   2538  O   LYS P 742      11.013   3.714  14.156  0.00  0.00      PROA  
ATOM   2539  N   LEU P 743      11.745   4.364  12.118  0.00  0.00      PROA  
ATOM   2540  HN  LEU P 743      11.469   4.601  11.189  0.00  0.00      PROA  
ATOM   2541  CA  LEU P 743      13.156   4.052  12.338  0.00  0.00      PROA  
ATOM   2542  HA  LEU P 743      13.212   3.020  12.651  0.00  0.00      PROA  
ATOM   2543  CB  LEU P 743      13.782   4.288  10.955  0.00  0.00      PROA  
ATOM   2544  HB1 LEU P 743      13.471   5.328  10.718  0.00  0.00      PROA  
ATOM   2545  HB2 LEU P 743      13.375   3.654  10.140  0.00  0.00      PROA  
ATOM   2546  CG  LEU P 743      15.339   4.254  10.701  0.00  0.00      PROA  
ATOM   2547  HG  LEU P 743      15.721   4.996  11.435  0.00  0.00      PROA  
ATOM   2548  CD1 LEU P 743      15.756   2.818  10.839  0.00  0.00      PROA  
ATOM   2549 HD11 LEU P 743      15.540   2.265   9.899  0.00  0.00      PROA  
ATOM   2550 HD12 LEU P 743      15.356   2.378  11.777  0.00  0.00      PROA  
ATOM   2551 HD13 LEU P 743      16.860   2.907  10.921  0.00  0.00      PROA  
ATOM   2552  CD2 LEU P 743      15.674   4.812   9.301  0.00  0.00      PROA  
ATOM   2553 HD21 LEU P 743      15.505   4.029   8.532  0.00  0.00      PROA  
ATOM   2554 HD22 LEU P 743      16.737   5.104   9.157  0.00  0.00      PROA  
ATOM   2555 HD23 LEU P 743      15.027   5.688   9.085  0.00  0.00      PROA  
ATOM   2556  C   LEU P 743      13.891   5.005  13.340  0.00  0.00      PROA  
ATOM   2557  O   LEU P 743      14.705   4.630  14.175  0.00  0.00      PROA  
ATOM   2558  N   PHE P 744      13.539   6.334  13.308  0.00  0.00      PROA  
ATOM   2559  HN  PHE P 744      12.803   6.656  12.718  0.00  0.00      PROA  
ATOM   2560  CA  PHE P 744      13.917   7.253  14.379  0.00  0.00      PROA  
ATOM   2561  HA  PHE P 744      14.990   7.202  14.495  0.00  0.00      PROA  
ATOM   2562  CB  PHE P 744      13.418   8.678  14.055  0.00  0.00      PROA  
ATOM   2563  HB1 PHE P 744      13.132   9.306  14.926  0.00  0.00      PROA  
ATOM   2564  HB2 PHE P 744      12.444   8.655  13.521  0.00  0.00      PROA  
ATOM   2565  CG  PHE P 744      14.479   9.379  13.165  0.00  0.00      PROA  
ATOM   2566  CD1 PHE P 744      15.740   9.531  13.783  0.00  0.00      PROA  
ATOM   2567  HD1 PHE P 744      15.904   8.981  14.697  0.00  0.00      PROA  
ATOM   2568  CE1 PHE P 744      16.725  10.296  13.200  0.00  0.00      PROA  
ATOM   2569  HE1 PHE P 744      17.685  10.468  13.664  0.00  0.00      PROA  
ATOM   2570  CZ  PHE P 744      16.563  10.863  11.923  0.00  0.00      PROA  
ATOM   2571  HZ  PHE P 744      17.433  11.351  11.507  0.00  0.00      PROA  
ATOM   2572  CD2 PHE P 744      14.242  10.014  11.911  0.00  0.00      PROA  
ATOM   2573  HD2 PHE P 744      13.241   9.914  11.516  0.00  0.00      PROA  
ATOM   2574  CE2 PHE P 744      15.312  10.690  11.270  0.00  0.00      PROA  
ATOM   2575  HE2 PHE P 744      15.139  11.003  10.251  0.00  0.00      PROA  
ATOM   2576  C   PHE P 744      13.458   6.828  15.774  0.00  0.00      PROA  
ATOM   2577  O   PHE P 744      14.253   6.728  16.659  0.00  0.00      PROA  
ATOM   2578  N   ASP P 745      12.153   6.406  15.807  0.00  0.00      PROA  
ATOM   2579  HN  ASP P 745      11.588   6.685  15.033  0.00  0.00      PROA  
ATOM   2580  CA  ASP P 745      11.615   6.044  17.112  0.00  0.00      PROA  
ATOM   2581  HA  ASP P 745      12.066   6.564  17.944  0.00  0.00      PROA  
ATOM   2582  CB  ASP P 745      10.042   6.245  17.046  0.00  0.00      PROA  
ATOM   2583  HB1 ASP P 745       9.547   5.821  17.946  0.00  0.00      PROA  
ATOM   2584  HB2 ASP P 745       9.525   5.731  16.208  0.00  0.00      PROA  
ATOM   2585  CG  ASP P 745       9.591   7.725  17.053  0.00  0.00      PROA  
ATOM   2586  OD1 ASP P 745       8.374   7.942  17.016  0.00  0.00      PROA  
ATOM   2587  OD2 ASP P 745      10.455   8.634  17.218  0.00  0.00      PROA  
ATOM   2588  C   ASP P 745      12.065   4.645  17.500  0.00  0.00      PROA  
ATOM   2589  O   ASP P 745      12.190   4.331  18.673  0.00  0.00      PROA  
ATOM   2590  N   LEU P 746      12.433   3.808  16.503  0.00  0.00      PROA  
ATOM   2591  HN  LEU P 746      12.537   4.128  15.565  0.00  0.00      PROA  
ATOM   2592  CA  LEU P 746      12.967   2.479  16.722  0.00  0.00      PROA  
ATOM   2593  HA  LEU P 746      12.225   1.936  17.288  0.00  0.00      PROA  
ATOM   2594  CB  LEU P 746      13.251   1.782  15.390  0.00  0.00      PROA  
ATOM   2595  HB1 LEU P 746      14.144   2.288  14.967  0.00  0.00      PROA  
ATOM   2596  HB2 LEU P 746      12.393   1.845  14.687  0.00  0.00      PROA  
ATOM   2597  CG  LEU P 746      13.585   0.278  15.660  0.00  0.00      PROA  
ATOM   2598  HG  LEU P 746      14.343   0.117  16.456  0.00  0.00      PROA  
ATOM   2599  CD1 LEU P 746      12.293  -0.504  16.056  0.00  0.00      PROA  
ATOM   2600 HD11 LEU P 746      12.281  -0.450  17.166  0.00  0.00      PROA  
ATOM   2601 HD12 LEU P 746      12.407  -1.557  15.722  0.00  0.00      PROA  
ATOM   2602 HD13 LEU P 746      11.358  -0.046  15.668  0.00  0.00      PROA  
ATOM   2603  CD2 LEU P 746      14.157  -0.410  14.395  0.00  0.00      PROA  
ATOM   2604 HD21 LEU P 746      14.941   0.156  13.848  0.00  0.00      PROA  
ATOM   2605 HD22 LEU P 746      13.408  -0.562  13.588  0.00  0.00      PROA  
ATOM   2606 HD23 LEU P 746      14.557  -1.414  14.654  0.00  0.00      PROA  
ATOM   2607  C   LEU P 746      14.273   2.459  17.519  0.00  0.00      PROA  
ATOM   2608  O   LEU P 746      14.472   1.585  18.405  0.00  0.00      PROA  
ATOM   2609  N   GLY P 747      15.226   3.352  17.204  0.00  0.00      PROA  
ATOM   2610  HN  GLY P 747      15.033   3.885  16.384  0.00  0.00      PROA  
ATOM   2611  CA  GLY P 747      16.437   3.561  17.970  0.00  0.00      PROA  
ATOM   2612  HA1 GLY P 747      17.088   4.181  17.371  0.00  0.00      PROA  
ATOM   2613  HA2 GLY P 747      16.880   2.628  18.288  0.00  0.00      PROA  
ATOM   2614  C   GLY P 747      16.260   4.384  19.251  0.00  0.00      PROA  
ATOM   2615  O   GLY P 747      16.787   4.011  20.234  0.00  0.00      PROA  
ATOM   2616  N   GLU P 748      15.501   5.524  19.237  0.00  0.00      PROA  
ATOM   2617  HN  GLU P 748      14.990   5.810  18.430  0.00  0.00      PROA  
ATOM   2618  CA  GLU P 748      15.443   6.361  20.413  0.00  0.00      PROA  
ATOM   2619  HA  GLU P 748      16.433   6.702  20.679  0.00  0.00      PROA  
ATOM   2620  CB  GLU P 748      14.477   7.581  20.156  0.00  0.00      PROA  
ATOM   2621  HB1 GLU P 748      13.499   7.257  19.739  0.00  0.00      PROA  
ATOM   2622  HB2 GLU P 748      15.074   8.278  19.530  0.00  0.00      PROA  
ATOM   2623  CG  GLU P 748      14.207   8.457  21.409  0.00  0.00      PROA  
ATOM   2624  HG1 GLU P 748      15.141   8.339  21.998  0.00  0.00      PROA  
ATOM   2625  HG2 GLU P 748      13.301   8.124  21.961  0.00  0.00      PROA  
ATOM   2626  CD  GLU P 748      13.934   9.870  20.972  0.00  0.00      PROA  
ATOM   2627  OE1 GLU P 748      14.883  10.605  20.724  0.00  0.00      PROA  
ATOM   2628  OE2 GLU P 748      12.735  10.305  20.847  0.00  0.00      PROA  
ATOM   2629  C   GLU P 748      14.845   5.651  21.579  0.00  0.00      PROA  
ATOM   2630  O   GLU P 748      15.411   5.830  22.715  0.00  0.00      PROA  
ATOM   2631  N   THR P 749      13.832   4.738  21.351  0.00  0.00      PROA  
ATOM   2632  HN  THR P 749      13.531   4.577  20.415  0.00  0.00      PROA  
ATOM   2633  CA  THR P 749      13.227   3.809  22.397  0.00  0.00      PROA  
ATOM   2634  HA  THR P 749      12.808   4.529  23.084  0.00  0.00      PROA  
ATOM   2635  CB  THR P 749      12.157   2.963  21.756  0.00  0.00      PROA  
ATOM   2636  HB  THR P 749      12.636   2.558  20.839  0.00  0.00      PROA  
ATOM   2637  OG1 THR P 749      11.092   3.807  21.433  0.00  0.00      PROA  
ATOM   2638  HG1 THR P 749      11.435   4.194  20.625  0.00  0.00      PROA  
ATOM   2639  CG2 THR P 749      11.659   1.761  22.619  0.00  0.00      PROA  
ATOM   2640 HG21 THR P 749      11.245   2.068  23.603  0.00  0.00      PROA  
ATOM   2641 HG22 THR P 749      12.430   0.972  22.751  0.00  0.00      PROA  
ATOM   2642 HG23 THR P 749      10.765   1.414  22.057  0.00  0.00      PROA  
ATOM   2643  C   THR P 749      14.171   3.052  23.304  0.00  0.00      PROA  
ATOM   2644  O   THR P 749      13.999   2.964  24.477  0.00  0.00      PROA  
ATOM   2645  N   TYR P 750      15.301   2.468  22.758  0.00  0.00      PROA  
ATOM   2646  HN  TYR P 750      15.567   2.570  21.803  0.00  0.00      PROA  
ATOM   2647  CA  TYR P 750      16.262   1.622  23.532  0.00  0.00      PROA  
ATOM   2648  HA  TYR P 750      15.870   1.263  24.472  0.00  0.00      PROA  
ATOM   2649  CB  TYR P 750      16.561   0.350  22.668  0.00  0.00      PROA  
ATOM   2650  HB1 TYR P 750      17.103  -0.435  23.236  0.00  0.00      PROA  
ATOM   2651  HB2 TYR P 750      17.206   0.569  21.790  0.00  0.00      PROA  
ATOM   2652  CG  TYR P 750      15.305  -0.359  22.191  0.00  0.00      PROA  
ATOM   2653  CD1 TYR P 750      14.649  -1.266  23.054  0.00  0.00      PROA  
ATOM   2654  HD1 TYR P 750      15.040  -1.438  24.046  0.00  0.00      PROA  
ATOM   2655  CE1 TYR P 750      13.607  -2.085  22.510  0.00  0.00      PROA  
ATOM   2656  HE1 TYR P 750      13.326  -2.908  23.152  0.00  0.00      PROA  
ATOM   2657  CZ  TYR P 750      12.964  -1.688  21.300  0.00  0.00      PROA  
ATOM   2658  OH  TYR P 750      11.871  -2.411  20.719  0.00  0.00      PROA  
ATOM   2659  HH  TYR P 750      11.552  -3.046  21.364  0.00  0.00      PROA  
ATOM   2660  CD2 TYR P 750      14.750  -0.149  20.863  0.00  0.00      PROA  
ATOM   2661  HD2 TYR P 750      15.227   0.701  20.398  0.00  0.00      PROA  
ATOM   2662  CE2 TYR P 750      13.541  -0.689  20.486  0.00  0.00      PROA  
ATOM   2663  HE2 TYR P 750      13.180  -0.502  19.485  0.00  0.00      PROA  
ATOM   2664  C   TYR P 750      17.566   2.370  23.816  0.00  0.00      PROA  
ATOM   2665  O   TYR P 750      18.484   1.728  24.357  0.00  0.00      PROA  
ATOM   2666  N   ALA P 751      17.771   3.630  23.400  0.00  0.00      PROA  
ATOM   2667  HN  ALA P 751      17.068   4.072  22.847  0.00  0.00      PROA  
ATOM   2668  CA  ALA P 751      18.889   4.448  23.814  0.00  0.00      PROA  
ATOM   2669  HA  ALA P 751      19.721   3.955  23.333  0.00  0.00      PROA  
ATOM   2670  CB  ALA P 751      18.717   5.850  23.178  0.00  0.00      PROA  
ATOM   2671  HB1 ALA P 751      18.404   5.772  22.114  0.00  0.00      PROA  
ATOM   2672  HB2 ALA P 751      19.712   6.343  23.151  0.00  0.00      PROA  
ATOM   2673  HB3 ALA P 751      17.962   6.505  23.662  0.00  0.00      PROA  
ATOM   2674  C   ALA P 751      19.225   4.661  25.294  0.00  0.00      PROA  
ATOM   2675  O   ALA P 751      18.304   4.712  26.088  0.00  0.00      PROA  
ATOM   2676  N   PHE P 752      20.542   4.705  25.513  0.00  0.00      PROA  
ATOM   2677  HN  PHE P 752      21.129   4.674  24.708  0.00  0.00      PROA  
ATOM   2678  CA  PHE P 752      21.188   5.119  26.748  0.00  0.00      PROA  
ATOM   2679  HA  PHE P 752      22.214   5.098  26.412  0.00  0.00      PROA  
ATOM   2680  CB  PHE P 752      20.785   6.673  27.009  0.00  0.00      PROA  
ATOM   2681  HB1 PHE P 752      19.676   6.634  27.073  0.00  0.00      PROA  
ATOM   2682  HB2 PHE P 752      21.017   7.476  26.277  0.00  0.00      PROA  
ATOM   2683  CG  PHE P 752      21.228   7.156  28.383  0.00  0.00      PROA  
ATOM   2684  CD1 PHE P 752      22.578   7.648  28.449  0.00  0.00      PROA  
ATOM   2685  HD1 PHE P 752      23.193   7.694  27.563  0.00  0.00      PROA  
ATOM   2686  CE1 PHE P 752      23.242   8.079  29.633  0.00  0.00      PROA  
ATOM   2687  HE1 PHE P 752      24.319   8.062  29.709  0.00  0.00      PROA  
ATOM   2688  CZ  PHE P 752      22.527   7.861  30.807  0.00  0.00      PROA  
ATOM   2689  HZ  PHE P 752      23.100   8.006  31.711  0.00  0.00      PROA  
ATOM   2690  CD2 PHE P 752      20.512   7.101  29.569  0.00  0.00      PROA  
ATOM   2691  HD2 PHE P 752      19.515   6.687  29.532  0.00  0.00      PROA  
ATOM   2692  CE2 PHE P 752      21.160   7.391  30.813  0.00  0.00      PROA  
ATOM   2693  HE2 PHE P 752      20.673   7.253  31.767  0.00  0.00      PROA  
ATOM   2694  C   PHE P 752      21.177   4.230  28.001  0.00  0.00      PROA  
ATOM   2695  O   PHE P 752      20.108   3.888  28.604  0.00  0.00      PROA  
ATOM   2696  N   ASN P 753      22.329   3.746  28.534  0.00  0.00      PROA  
ATOM   2697  HN  ASN P 753      22.126   3.090  29.256  0.00  0.00      PROA  
ATOM   2698  CA  ASN P 753      23.643   3.943  28.123  0.00  0.00      PROA  
ATOM   2699  HA  ASN P 753      23.713   5.020  28.083  0.00  0.00      PROA  
ATOM   2700  CB  ASN P 753      24.698   3.740  29.260  0.00  0.00      PROA  
ATOM   2701  HB1 ASN P 753      25.749   3.699  28.901  0.00  0.00      PROA  
ATOM   2702  HB2 ASN P 753      24.368   2.769  29.686  0.00  0.00      PROA  
ATOM   2703  CG  ASN P 753      24.634   4.818  30.321  0.00  0.00      PROA  
ATOM   2704  OD1 ASN P 753      25.429   5.710  30.556  0.00  0.00      PROA  
ATOM   2705  ND2 ASN P 753      23.620   4.672  31.213  0.00  0.00      PROA  
ATOM   2706 HD21 ASN P 753      22.969   3.916  31.280  0.00  0.00      PROA  
ATOM   2707 HD22 ASN P 753      23.436   5.417  31.855  0.00  0.00      PROA  
ATOM   2708  C   ASN P 753      24.002   3.416  26.689  0.00  0.00      PROA  
ATOM   2709  O   ASN P 753      24.632   4.180  25.983  0.00  0.00      PROA  
ATOM   2710  N   PRO P 822      23.697   2.241  26.295  0.00  0.00      PROA  
ATOM   2711  CD  PRO P 822      23.242   1.241  27.229  0.00  0.00      PROA  
ATOM   2712  HD1 PRO P 822      22.167   1.416  27.447  0.00  0.00      PROA  
ATOM   2713  HD2 PRO P 822      23.660   1.237  28.259  0.00  0.00      PROA  
ATOM   2714  CA  PRO P 822      23.917   1.768  24.991  0.00  0.00      PROA  
ATOM   2715  HA  PRO P 822      24.989   1.642  24.948  0.00  0.00      PROA  
ATOM   2716  CB  PRO P 822      23.077   0.502  24.957  0.00  0.00      PROA  
ATOM   2717  HB1 PRO P 822      23.374  -0.203  24.151  0.00  0.00      PROA  
ATOM   2718  HB2 PRO P 822      22.001   0.775  24.897  0.00  0.00      PROA  
ATOM   2719  CG  PRO P 822      23.265   0.022  26.397  0.00  0.00      PROA  
ATOM   2720  HG1 PRO P 822      22.463  -0.705  26.650  0.00  0.00      PROA  
ATOM   2721  HG2 PRO P 822      24.275  -0.348  26.673  0.00  0.00      PROA  
ATOM   2722  C   PRO P 822      23.532   2.607  23.792  0.00  0.00      PROA  
ATOM   2723  O   PRO P 822      22.542   3.336  23.847  0.00  0.00      PROA  
ATOM   2724  N   ASP P 823      24.347   2.623  22.692  0.00  0.00      PROA  
ATOM   2725  HN  ASP P 823      25.205   2.123  22.600  0.00  0.00      PROA  
ATOM   2726  CA  ASP P 823      24.088   3.395  21.481  0.00  0.00      PROA  
ATOM   2727  HA  ASP P 823      23.480   4.239  21.772  0.00  0.00      PROA  
ATOM   2728  CB  ASP P 823      25.394   3.863  20.756  0.00  0.00      PROA  
ATOM   2729  HB1 ASP P 823      25.152   4.250  19.743  0.00  0.00      PROA  
ATOM   2730  HB2 ASP P 823      26.026   2.976  20.535  0.00  0.00      PROA  
ATOM   2731  CG  ASP P 823      26.005   5.051  21.444  0.00  0.00      PROA  
ATOM   2732  OD1 ASP P 823      27.236   5.169  21.600  0.00  0.00      PROA  
ATOM   2733  OD2 ASP P 823      25.190   5.903  21.878  0.00  0.00      PROA  
ATOM   2734  C   ASP P 823      23.312   2.507  20.552  0.00  0.00      PROA  
ATOM   2735  O   ASP P 823      23.681   1.329  20.419  0.00  0.00      PROA  
ATOM   2736  N   VAL P 824      22.141   2.915  19.879  0.00  0.00      PROA  
ATOM   2737  HN  VAL P 824      21.916   3.881  19.978  0.00  0.00      PROA  
ATOM   2738  CA  VAL P 824      21.278   2.044  19.116  0.00  0.00      PROA  
ATOM   2739  HA  VAL P 824      21.691   1.061  18.945  0.00  0.00      PROA  
ATOM   2740  CB  VAL P 824      20.007   1.867  19.883  0.00  0.00      PROA  
ATOM   2741  HB  VAL P 824      19.482   2.831  20.059  0.00  0.00      PROA  
ATOM   2742  CG1 VAL P 824      19.089   0.892  19.248  0.00  0.00      PROA  
ATOM   2743 HG11 VAL P 824      19.503  -0.137  19.310  0.00  0.00      PROA  
ATOM   2744 HG12 VAL P 824      18.736   1.038  18.204  0.00  0.00      PROA  
ATOM   2745 HG13 VAL P 824      18.129   0.961  19.802  0.00  0.00      PROA  
ATOM   2746  CG2 VAL P 824      20.371   1.237  21.229  0.00  0.00      PROA  
ATOM   2747 HG21 VAL P 824      21.033   1.970  21.739  0.00  0.00      PROA  
ATOM   2748 HG22 VAL P 824      21.039   0.354  21.146  0.00  0.00      PROA  
ATOM   2749 HG23 VAL P 824      19.433   1.119  21.814  0.00  0.00      PROA  
ATOM   2750  C   VAL P 824      20.941   2.618  17.757  0.00  0.00      PROA  
ATOM   2751  O   VAL P 824      20.989   2.019  16.694  0.00  0.00      PROA  
ATOM   2752  N   LEU P 825      20.554   3.927  17.649  0.00  0.00      PROA  
ATOM   2753  HN  LEU P 825      20.724   4.505  18.443  0.00  0.00      PROA  
ATOM   2754  CA  LEU P 825      20.002   4.650  16.500  0.00  0.00      PROA  
ATOM   2755  HA  LEU P 825      19.180   4.067  16.112  0.00  0.00      PROA  
ATOM   2756  CB  LEU P 825      19.532   6.085  16.863  0.00  0.00      PROA  
ATOM   2757  HB1 LEU P 825      20.245   6.551  17.577  0.00  0.00      PROA  
ATOM   2758  HB2 LEU P 825      18.628   6.000  17.503  0.00  0.00      PROA  
ATOM   2759  CG  LEU P 825      18.946   7.004  15.747  0.00  0.00      PROA  
ATOM   2760  HG  LEU P 825      19.707   7.351  15.016  0.00  0.00      PROA  
ATOM   2761  CD1 LEU P 825      17.976   6.172  14.825  0.00  0.00      PROA  
ATOM   2762 HD11 LEU P 825      17.516   6.838  14.063  0.00  0.00      PROA  
ATOM   2763 HD12 LEU P 825      17.060   5.865  15.375  0.00  0.00      PROA  
ATOM   2764 HD13 LEU P 825      18.548   5.360  14.327  0.00  0.00      PROA  
ATOM   2765  CD2 LEU P 825      18.203   8.252  16.345  0.00  0.00      PROA  
ATOM   2766 HD21 LEU P 825      17.172   7.969  16.645  0.00  0.00      PROA  
ATOM   2767 HD22 LEU P 825      18.142   9.095  15.623  0.00  0.00      PROA  
ATOM   2768 HD23 LEU P 825      18.883   8.497  17.188  0.00  0.00      PROA  
ATOM   2769  C   LEU P 825      21.064   4.672  15.361  0.00  0.00      PROA  
ATOM   2770  O   LEU P 825      20.709   4.535  14.224  0.00  0.00      PROA  
ATOM   2771  N   PHE P 826      22.404   4.734  15.682  0.00  0.00      PROA  
ATOM   2772  HN  PHE P 826      22.716   4.979  16.597  0.00  0.00      PROA  
ATOM   2773  CA  PHE P 826      23.419   4.524  14.722  0.00  0.00      PROA  
ATOM   2774  HA  PHE P 826      23.279   5.337  14.025  0.00  0.00      PROA  
ATOM   2775  CB  PHE P 826      24.778   4.482  15.413  0.00  0.00      PROA  
ATOM   2776  HB1 PHE P 826      24.709   3.664  16.161  0.00  0.00      PROA  
ATOM   2777  HB2 PHE P 826      24.999   5.413  15.978  0.00  0.00      PROA  
ATOM   2778  CG  PHE P 826      25.870   4.274  14.420  0.00  0.00      PROA  
ATOM   2779  CD1 PHE P 826      26.708   3.169  14.663  0.00  0.00      PROA  
ATOM   2780  HD1 PHE P 826      26.521   2.536  15.518  0.00  0.00      PROA  
ATOM   2781  CE1 PHE P 826      27.723   2.903  13.789  0.00  0.00      PROA  
ATOM   2782  HE1 PHE P 826      28.402   2.080  13.952  0.00  0.00      PROA  
ATOM   2783  CZ  PHE P 826      27.941   3.663  12.650  0.00  0.00      PROA  
ATOM   2784  HZ  PHE P 826      28.631   3.373  11.872  0.00  0.00      PROA  
ATOM   2785  CD2 PHE P 826      26.022   5.078  13.268  0.00  0.00      PROA  
ATOM   2786  HD2 PHE P 826      25.414   5.961  13.137  0.00  0.00      PROA  
ATOM   2787  CE2 PHE P 826      27.100   4.732  12.416  0.00  0.00      PROA  
ATOM   2788  HE2 PHE P 826      27.265   5.324  11.527  0.00  0.00      PROA  
ATOM   2789  C   PHE P 826      23.237   3.184  13.975  0.00  0.00      PROA  
ATOM   2790  O   PHE P 826      23.162   3.118  12.716  0.00  0.00      PROA  
ATOM   2791  N   TRP P 827      23.176   2.044  14.669  0.00  0.00      PROA  
ATOM   2792  HN  TRP P 827      23.284   2.055  15.660  0.00  0.00      PROA  
ATOM   2793  CA  TRP P 827      23.000   0.771  14.015  0.00  0.00      PROA  
ATOM   2794  HA  TRP P 827      23.805   0.537  13.333  0.00  0.00      PROA  
ATOM   2795  CB  TRP P 827      22.885  -0.314  15.175  0.00  0.00      PROA  
ATOM   2796  HB1 TRP P 827      22.899  -1.317  14.697  0.00  0.00      PROA  
ATOM   2797  HB2 TRP P 827      21.985  -0.187  15.814  0.00  0.00      PROA  
ATOM   2798  CG  TRP P 827      24.152  -0.144  16.061  0.00  0.00      PROA  
ATOM   2799  CD1 TRP P 827      24.361   0.152  17.374  0.00  0.00      PROA  
ATOM   2800  HD1 TRP P 827      23.559   0.456  18.029  0.00  0.00      PROA  
ATOM   2801  NE1 TRP P 827      25.649  -0.109  17.731  0.00  0.00      PROA  
ATOM   2802  HE1 TRP P 827      26.089   0.049  18.587  0.00  0.00      PROA  
ATOM   2803  CE2 TRP P 827      26.355  -0.536  16.645  0.00  0.00      PROA  
ATOM   2804  CD2 TRP P 827      25.448  -0.526  15.505  0.00  0.00      PROA  
ATOM   2805  CE3 TRP P 827      25.914  -1.035  14.269  0.00  0.00      PROA  
ATOM   2806  HE3 TRP P 827      25.246  -0.981  13.422  0.00  0.00      PROA  
ATOM   2807  CZ3 TRP P 827      27.237  -1.399  14.238  0.00  0.00      PROA  
ATOM   2808  HZ3 TRP P 827      27.518  -1.940  13.346  0.00  0.00      PROA  
ATOM   2809  CZ2 TRP P 827      27.662  -0.847  16.584  0.00  0.00      PROA  
ATOM   2810  HZ2 TRP P 827      28.330  -0.805  17.432  0.00  0.00      PROA  
ATOM   2811  CH2 TRP P 827      28.055  -1.350  15.330  0.00  0.00      PROA  
ATOM   2812  HH2 TRP P 827      29.108  -1.587  15.295  0.00  0.00      PROA  
ATOM   2813  C   TRP P 827      21.813   0.625  13.113  0.00  0.00      PROA  
ATOM   2814  O   TRP P 827      21.906   0.187  11.984  0.00  0.00      PROA  
ATOM   2815  N   CYS P 828      20.654   1.131  13.566  0.00  0.00      PROA  
ATOM   2816  HN  CYS P 828      20.654   1.593  14.449  0.00  0.00      PROA  
ATOM   2817  CA  CYS P 828      19.404   1.070  12.798  0.00  0.00      PROA  
ATOM   2818  HA  CYS P 828      19.337   0.060  12.421  0.00  0.00      PROA  
ATOM   2819  CB  CYS P 828      18.204   1.442  13.634  0.00  0.00      PROA  
ATOM   2820  HB1 CYS P 828      17.287   1.417  13.008  0.00  0.00      PROA  
ATOM   2821  HB2 CYS P 828      18.321   2.483  14.004  0.00  0.00      PROA  
ATOM   2822  SG  CYS P 828      18.030   0.370  15.128  0.00  0.00      PROA  
ATOM   2823  HG1 CYS P 828      18.908   1.072  15.829  0.00  0.00      PROA  
ATOM   2824  C   CYS P 828      19.516   1.799  11.513  0.00  0.00      PROA  
ATOM   2825  O   CYS P 828      19.127   1.170  10.496  0.00  0.00      PROA  
ATOM   2826  N   VAL P 829      20.063   3.023  11.522  0.00  0.00      PROA  
ATOM   2827  HN  VAL P 829      20.279   3.490  12.377  0.00  0.00      PROA  
ATOM   2828  CA  VAL P 829      20.361   3.772  10.351  0.00  0.00      PROA  
ATOM   2829  HA  VAL P 829      19.511   3.774   9.685  0.00  0.00      PROA  
ATOM   2830  CB  VAL P 829      20.683   5.250  10.836  0.00  0.00      PROA  
ATOM   2831  HB  VAL P 829      21.322   5.176  11.742  0.00  0.00      PROA  
ATOM   2832  CG1 VAL P 829      21.149   6.158   9.681  0.00  0.00      PROA  
ATOM   2833 HG11 VAL P 829      20.455   6.072   8.818  0.00  0.00      PROA  
ATOM   2834 HG12 VAL P 829      22.147   5.885   9.277  0.00  0.00      PROA  
ATOM   2835 HG13 VAL P 829      21.268   7.203  10.040  0.00  0.00      PROA  
ATOM   2836  CG2 VAL P 829      19.312   5.813  11.311  0.00  0.00      PROA  
ATOM   2837 HG21 VAL P 829      18.455   5.630  10.628  0.00  0.00      PROA  
ATOM   2838 HG22 VAL P 829      19.490   6.886  11.535  0.00  0.00      PROA  
ATOM   2839 HG23 VAL P 829      19.042   5.274  12.245  0.00  0.00      PROA  
ATOM   2840  C   VAL P 829      21.396   3.148   9.399  0.00  0.00      PROA  
ATOM   2841  O   VAL P 829      21.289   3.273   8.208  0.00  0.00      PROA  
ATOM   2842  N   ILE P 830      22.478   2.537   9.887  0.00  0.00      PROA  
ATOM   2843  HN  ILE P 830      22.512   2.474  10.881  0.00  0.00      PROA  
ATOM   2844  CA  ILE P 830      23.464   1.862   9.098  0.00  0.00      PROA  
ATOM   2845  HA  ILE P 830      23.732   2.539   8.301  0.00  0.00      PROA  
ATOM   2846  CB  ILE P 830      24.690   1.534   9.969  0.00  0.00      PROA  
ATOM   2847  HB  ILE P 830      24.378   1.081  10.934  0.00  0.00      PROA  
ATOM   2848  CG2 ILE P 830      25.616   0.461   9.275  0.00  0.00      PROA  
ATOM   2849 HG21 ILE P 830      26.486   0.206   9.917  0.00  0.00      PROA  
ATOM   2850 HG22 ILE P 830      26.066   0.779   8.311  0.00  0.00      PROA  
ATOM   2851 HG23 ILE P 830      25.142  -0.532   9.117  0.00  0.00      PROA  
ATOM   2852  CG1 ILE P 830      25.455   2.824  10.285  0.00  0.00      PROA  
ATOM   2853 HG11 ILE P 830      26.279   2.544  10.976  0.00  0.00      PROA  
ATOM   2854 HG12 ILE P 830      24.812   3.530  10.851  0.00  0.00      PROA  
ATOM   2855  CD  ILE P 830      26.175   3.498   9.145  0.00  0.00      PROA  
ATOM   2856  HD1 ILE P 830      26.781   4.361   9.494  0.00  0.00      PROA  
ATOM   2857  HD2 ILE P 830      25.435   4.008   8.491  0.00  0.00      PROA  
ATOM   2858  HD3 ILE P 830      26.865   2.954   8.464  0.00  0.00      PROA  
ATOM   2859  C   ILE P 830      22.905   0.605   8.399  0.00  0.00      PROA  
ATOM   2860  O   ILE P 830      23.057   0.485   7.218  0.00  0.00      PROA  
ATOM   2861  N   LEU P 831      22.190  -0.271   9.105  0.00  0.00      PROA  
ATOM   2862  HN  LEU P 831      22.123  -0.055  10.076  0.00  0.00      PROA  
ATOM   2863  CA  LEU P 831      21.457  -1.463   8.562  0.00  0.00      PROA  
ATOM   2864  HA  LEU P 831      22.194  -2.061   8.046  0.00  0.00      PROA  
ATOM   2865  CB  LEU P 831      20.791  -2.255   9.707  0.00  0.00      PROA  
ATOM   2866  HB1 LEU P 831      20.209  -3.138   9.367  0.00  0.00      PROA  
ATOM   2867  HB2 LEU P 831      19.998  -1.585  10.104  0.00  0.00      PROA  
ATOM   2868  CG  LEU P 831      21.776  -2.716  10.823  0.00  0.00      PROA  
ATOM   2869  HG  LEU P 831      22.415  -1.851  11.101  0.00  0.00      PROA  
ATOM   2870  CD1 LEU P 831      21.000  -3.245  12.045  0.00  0.00      PROA  
ATOM   2871 HD11 LEU P 831      20.465  -4.142  11.666  0.00  0.00      PROA  
ATOM   2872 HD12 LEU P 831      20.336  -2.555  12.608  0.00  0.00      PROA  
ATOM   2873 HD13 LEU P 831      21.729  -3.641  12.784  0.00  0.00      PROA  
ATOM   2874  CD2 LEU P 831      22.707  -3.728  10.189  0.00  0.00      PROA  
ATOM   2875 HD21 LEU P 831      22.065  -4.609   9.975  0.00  0.00      PROA  
ATOM   2876 HD22 LEU P 831      23.524  -3.965  10.903  0.00  0.00      PROA  
ATOM   2877 HD23 LEU P 831      23.122  -3.402   9.212  0.00  0.00      PROA  
ATOM   2878  C   LEU P 831      20.402  -1.031   7.530  0.00  0.00      PROA  
ATOM   2879  O   LEU P 831      20.239  -1.552   6.450  0.00  0.00      PROA  
ATOM   2880  N   PHE P 832      19.691   0.096   7.811  0.00  0.00      PROA  
ATOM   2881  HN  PHE P 832      19.784   0.511   8.713  0.00  0.00      PROA  
ATOM   2882  CA  PHE P 832      18.781   0.761   6.876  0.00  0.00      PROA  
ATOM   2883  HA  PHE P 832      17.940   0.195   6.506  0.00  0.00      PROA  
ATOM   2884  CB  PHE P 832      18.180   1.949   7.644  0.00  0.00      PROA  
ATOM   2885  HB1 PHE P 832      18.941   2.490   8.246  0.00  0.00      PROA  
ATOM   2886  HB2 PHE P 832      17.464   1.588   8.413  0.00  0.00      PROA  
ATOM   2887  CG  PHE P 832      17.485   3.050   6.855  0.00  0.00      PROA  
ATOM   2888  CD1 PHE P 832      16.372   2.911   6.156  0.00  0.00      PROA  
ATOM   2889  HD1 PHE P 832      15.748   2.036   6.262  0.00  0.00      PROA  
ATOM   2890  CE1 PHE P 832      15.630   3.960   5.580  0.00  0.00      PROA  
ATOM   2891  HE1 PHE P 832      14.680   3.694   5.141  0.00  0.00      PROA  
ATOM   2892  CZ  PHE P 832      16.349   5.179   5.415  0.00  0.00      PROA  
ATOM   2893  HZ  PHE P 832      15.876   6.075   5.042  0.00  0.00      PROA  
ATOM   2894  CD2 PHE P 832      18.200   4.254   6.752  0.00  0.00      PROA  
ATOM   2895  HD2 PHE P 832      19.199   4.436   7.118  0.00  0.00      PROA  
ATOM   2896  CE2 PHE P 832      17.630   5.283   6.003  0.00  0.00      PROA  
ATOM   2897  HE2 PHE P 832      18.107   6.249   5.924  0.00  0.00      PROA  
ATOM   2898  C   PHE P 832      19.478   1.226   5.583  0.00  0.00      PROA  
ATOM   2899  O   PHE P 832      18.999   0.925   4.465  0.00  0.00      PROA  
ATOM   2900  N   PHE P 833      20.585   1.955   5.577  0.00  0.00      PROA  
ATOM   2901  HN  PHE P 833      20.858   2.336   6.457  0.00  0.00      PROA  
ATOM   2902  CA  PHE P 833      21.256   2.222   4.365  0.00  0.00      PROA  
ATOM   2903  HA  PHE P 833      20.522   2.549   3.643  0.00  0.00      PROA  
ATOM   2904  CB  PHE P 833      22.328   3.375   4.397  0.00  0.00      PROA  
ATOM   2905  HB1 PHE P 833      22.892   3.477   3.446  0.00  0.00      PROA  
ATOM   2906  HB2 PHE P 833      23.139   3.205   5.138  0.00  0.00      PROA  
ATOM   2907  CG  PHE P 833      21.708   4.746   4.667  0.00  0.00      PROA  
ATOM   2908  CD1 PHE P 833      20.919   5.160   3.587  0.00  0.00      PROA  
ATOM   2909  HD1 PHE P 833      20.929   4.491   2.739  0.00  0.00      PROA  
ATOM   2910  CE1 PHE P 833      20.404   6.503   3.569  0.00  0.00      PROA  
ATOM   2911  HE1 PHE P 833      19.766   6.771   2.740  0.00  0.00      PROA  
ATOM   2912  CZ  PHE P 833      20.617   7.404   4.576  0.00  0.00      PROA  
ATOM   2913  HZ  PHE P 833      20.064   8.328   4.664  0.00  0.00      PROA  
ATOM   2914  CD2 PHE P 833      21.857   5.571   5.764  0.00  0.00      PROA  
ATOM   2915  HD2 PHE P 833      22.454   5.269   6.612  0.00  0.00      PROA  
ATOM   2916  CE2 PHE P 833      21.301   6.881   5.744  0.00  0.00      PROA  
ATOM   2917  HE2 PHE P 833      21.409   7.508   6.616  0.00  0.00      PROA  
ATOM   2918  C   PHE P 833      21.829   1.025   3.703  0.00  0.00      PROA  
ATOM   2919  O   PHE P 833      21.794   0.892   2.459  0.00  0.00      PROA  
ATOM   2920  N   THR P 834      22.416   0.102   4.452  0.00  0.00      PROA  
ATOM   2921  HN  THR P 834      22.357   0.263   5.434  0.00  0.00      PROA  
ATOM   2922  CA  THR P 834      23.031  -1.166   3.921  0.00  0.00      PROA  
ATOM   2923  HA  THR P 834      23.773  -0.871   3.194  0.00  0.00      PROA  
ATOM   2924  CB  THR P 834      23.604  -2.137   5.002  0.00  0.00      PROA  
ATOM   2925  HB  THR P 834      22.850  -2.698   5.595  0.00  0.00      PROA  
ATOM   2926  OG1 THR P 834      24.383  -1.563   6.060  0.00  0.00      PROA  
ATOM   2927  HG1 THR P 834      23.933  -0.765   6.346  0.00  0.00      PROA  
ATOM   2928  CG2 THR P 834      24.555  -3.219   4.279  0.00  0.00      PROA  
ATOM   2929 HG21 THR P 834      23.917  -3.759   3.547  0.00  0.00      PROA  
ATOM   2930 HG22 THR P 834      24.761  -3.994   5.048  0.00  0.00      PROA  
ATOM   2931 HG23 THR P 834      25.527  -2.821   3.918  0.00  0.00      PROA  
ATOM   2932  C   THR P 834      22.006  -1.965   3.260  0.00  0.00      PROA  
ATOM   2933  O   THR P 834      22.179  -2.559   2.205  0.00  0.00      PROA  
ATOM   2934  N   THR P 835      20.766  -2.030   3.781  0.00  0.00      PROA  
ATOM   2935  HN  THR P 835      20.677  -1.615   4.683  0.00  0.00      PROA  
ATOM   2936  CA  THR P 835      19.616  -2.714   3.165  0.00  0.00      PROA  
ATOM   2937  HA  THR P 835      19.811  -3.761   2.988  0.00  0.00      PROA  
ATOM   2938  CB  THR P 835      18.357  -2.593   3.983  0.00  0.00      PROA  
ATOM   2939  HB  THR P 835      18.145  -1.532   4.234  0.00  0.00      PROA  
ATOM   2940  OG1 THR P 835      18.532  -3.264   5.232  0.00  0.00      PROA  
ATOM   2941  HG1 THR P 835      19.302  -2.857   5.635  0.00  0.00      PROA  
ATOM   2942  CG2 THR P 835      17.226  -3.303   3.284  0.00  0.00      PROA  
ATOM   2943 HG21 THR P 835      16.871  -2.704   2.418  0.00  0.00      PROA  
ATOM   2944 HG22 THR P 835      16.407  -3.482   4.013  0.00  0.00      PROA  
ATOM   2945 HG23 THR P 835      17.583  -4.312   2.986  0.00  0.00      PROA  
ATOM   2946  C   THR P 835      19.269  -2.156   1.793  0.00  0.00      PROA  
ATOM   2947  O   THR P 835      19.190  -2.879   0.767  0.00  0.00      PROA  
ATOM   2948  N   PHE P 836      19.076  -0.832   1.698  0.00  0.00      PROA  
ATOM   2949  HN  PHE P 836      19.143  -0.264   2.515  0.00  0.00      PROA  
ATOM   2950  CA  PHE P 836      18.733  -0.128   0.487  0.00  0.00      PROA  
ATOM   2951  HA  PHE P 836      17.910  -0.742   0.155  0.00  0.00      PROA  
ATOM   2952  CB  PHE P 836      18.297   1.341   0.871  0.00  0.00      PROA  
ATOM   2953  HB1 PHE P 836      18.958   1.537   1.743  0.00  0.00      PROA  
ATOM   2954  HB2 PHE P 836      17.245   1.295   1.226  0.00  0.00      PROA  
ATOM   2955  CG  PHE P 836      18.400   2.365  -0.260  0.00  0.00      PROA  
ATOM   2956  CD1 PHE P 836      17.706   2.140  -1.439  0.00  0.00      PROA  
ATOM   2957  HD1 PHE P 836      17.147   1.216  -1.488  0.00  0.00      PROA  
ATOM   2958  CE1 PHE P 836      17.698   3.185  -2.416  0.00  0.00      PROA  
ATOM   2959  HE1 PHE P 836      17.069   3.032  -3.280  0.00  0.00      PROA  
ATOM   2960  CZ  PHE P 836      18.632   4.185  -2.356  0.00  0.00      PROA  
ATOM   2961  HZ  PHE P 836      18.613   4.940  -3.128  0.00  0.00      PROA  
ATOM   2962  CD2 PHE P 836      19.290   3.495  -0.090  0.00  0.00      PROA  
ATOM   2963  HD2 PHE P 836      19.885   3.541   0.810  0.00  0.00      PROA  
ATOM   2964  CE2 PHE P 836      19.393   4.380  -1.195  0.00  0.00      PROA  
ATOM   2965  HE2 PHE P 836      20.098   5.198  -1.189  0.00  0.00      PROA  
ATOM   2966  C   PHE P 836      19.823  -0.217  -0.612  0.00  0.00      PROA  
ATOM   2967  O   PHE P 836      19.497  -0.506  -1.796  0.00  0.00      PROA  
ATOM   2968  N   PHE P 837      21.099  -0.042  -0.161  0.00  0.00      PROA  
ATOM   2969  HN  PHE P 837      21.256   0.036   0.821  0.00  0.00      PROA  
ATOM   2970  CA  PHE P 837      22.155  -0.218  -1.145  0.00  0.00      PROA  
ATOM   2971  HA  PHE P 837      21.902   0.348  -2.029  0.00  0.00      PROA  
ATOM   2972  CB  PHE P 837      23.548   0.230  -0.548  0.00  0.00      PROA  
ATOM   2973  HB1 PHE P 837      23.698  -0.400   0.354  0.00  0.00      PROA  
ATOM   2974  HB2 PHE P 837      23.513   1.270  -0.159  0.00  0.00      PROA  
ATOM   2975  CG  PHE P 837      24.663   0.204  -1.603  0.00  0.00      PROA  
ATOM   2976  CD1 PHE P 837      24.638   1.120  -2.671  0.00  0.00      PROA  
ATOM   2977  HD1 PHE P 837      23.903   1.884  -2.874  0.00  0.00      PROA  
ATOM   2978  CE1 PHE P 837      25.628   1.034  -3.650  0.00  0.00      PROA  
ATOM   2979  HE1 PHE P 837      25.641   1.727  -4.478  0.00  0.00      PROA  
ATOM   2980  CZ  PHE P 837      26.516  -0.039  -3.652  0.00  0.00      PROA  
ATOM   2981  HZ  PHE P 837      27.347  -0.083  -4.339  0.00  0.00      PROA  
ATOM   2982  CD2 PHE P 837      25.598  -0.858  -1.644  0.00  0.00      PROA  
ATOM   2983  HD2 PHE P 837      25.532  -1.652  -0.914  0.00  0.00      PROA  
ATOM   2984  CE2 PHE P 837      26.536  -0.923  -2.596  0.00  0.00      PROA  
ATOM   2985  HE2 PHE P 837      27.191  -1.780  -2.535  0.00  0.00      PROA  
ATOM   2986  C   PHE P 837      22.216  -1.709  -1.587  0.00  0.00      PROA  
ATOM   2987  O   PHE P 837      22.457  -2.037  -2.779  0.00  0.00      PROA  
ATOM   2988  N   LEU P 838      22.101  -2.662  -0.562  0.00  0.00      PROA  
ATOM   2989  HN  LEU P 838      21.975  -2.434   0.400  0.00  0.00      PROA  
ATOM   2990  CA  LEU P 838      22.115  -4.062  -0.841  0.00  0.00      PROA  
ATOM   2991  HA  LEU P 838      22.990  -4.072  -1.474  0.00  0.00      PROA  
ATOM   2992  CB  LEU P 838      22.320  -4.921   0.465  0.00  0.00      PROA  
ATOM   2993  HB1 LEU P 838      21.464  -4.936   1.172  0.00  0.00      PROA  
ATOM   2994  HB2 LEU P 838      23.206  -4.529   1.009  0.00  0.00      PROA  
ATOM   2995  CG  LEU P 838      22.465  -6.415   0.212  0.00  0.00      PROA  
ATOM   2996  HG  LEU P 838      21.544  -6.723  -0.327  0.00  0.00      PROA  
ATOM   2997  CD1 LEU P 838      23.656  -6.710  -0.812  0.00  0.00      PROA  
ATOM   2998 HD11 LEU P 838      23.476  -6.098  -1.721  0.00  0.00      PROA  
ATOM   2999 HD12 LEU P 838      23.716  -7.807  -0.975  0.00  0.00      PROA  
ATOM   3000 HD13 LEU P 838      24.681  -6.720  -0.384  0.00  0.00      PROA  
ATOM   3001  CD2 LEU P 838      22.769  -7.185   1.460  0.00  0.00      PROA  
ATOM   3002 HD21 LEU P 838      23.583  -6.752   2.080  0.00  0.00      PROA  
ATOM   3003 HD22 LEU P 838      23.213  -8.149   1.132  0.00  0.00      PROA  
ATOM   3004 HD23 LEU P 838      21.859  -7.204   2.097  0.00  0.00      PROA  
ATOM   3005  C   LEU P 838      21.010  -4.619  -1.765  0.00  0.00      PROA  
ATOM   3006  O   LEU P 838      21.241  -5.306  -2.764  0.00  0.00      PROA  
ATOM   3007  N   SER P 839      19.769  -4.189  -1.534  0.00  0.00      PROA  
ATOM   3008  HN  SER P 839      19.705  -3.734  -0.649  0.00  0.00      PROA  
ATOM   3009  CA  SER P 839      18.605  -4.358  -2.367  0.00  0.00      PROA  
ATOM   3010  HA  SER P 839      18.413  -5.413  -2.492  0.00  0.00      PROA  
ATOM   3011  CB  SER P 839      17.280  -3.743  -1.820  0.00  0.00      PROA  
ATOM   3012  HB1 SER P 839      16.509  -3.611  -2.609  0.00  0.00      PROA  
ATOM   3013  HB2 SER P 839      17.508  -2.730  -1.424  0.00  0.00      PROA  
ATOM   3014  OG  SER P 839      16.772  -4.709  -0.875  0.00  0.00      PROA  
ATOM   3015  HG1 SER P 839      17.530  -5.037  -0.387  0.00  0.00      PROA  
ATOM   3016  C   SER P 839      18.837  -3.800  -3.746  0.00  0.00      PROA  
ATOM   3017  O   SER P 839      18.543  -4.465  -4.687  0.00  0.00      PROA  
ATOM   3018  N   SER P 840      19.376  -2.566  -3.919  0.00  0.00      PROA  
ATOM   3019  HN  SER P 840      19.451  -1.885  -3.195  0.00  0.00      PROA  
ATOM   3020  CA  SER P 840      19.730  -2.032  -5.249  0.00  0.00      PROA  
ATOM   3021  HA  SER P 840      18.819  -2.124  -5.822  0.00  0.00      PROA  
ATOM   3022  CB  SER P 840      20.279  -0.505  -5.198  0.00  0.00      PROA  
ATOM   3023  HB1 SER P 840      20.563  -0.119  -6.201  0.00  0.00      PROA  
ATOM   3024  HB2 SER P 840      21.125  -0.500  -4.478  0.00  0.00      PROA  
ATOM   3025  OG  SER P 840      19.369   0.456  -4.621  0.00  0.00      PROA  
ATOM   3026  HG1 SER P 840      19.546   0.450  -3.678  0.00  0.00      PROA  
ATOM   3027  C   SER P 840      20.818  -2.878  -5.955  0.00  0.00      PROA  
ATOM   3028  O   SER P 840      20.702  -3.208  -7.121  0.00  0.00      PROA  
ATOM   3029  N   PHE P 841      21.967  -3.202  -5.275  0.00  0.00      PROA  
ATOM   3030  HN  PHE P 841      21.983  -2.976  -4.304  0.00  0.00      PROA  
ATOM   3031  CA  PHE P 841      23.135  -3.976  -5.725  0.00  0.00      PROA  
ATOM   3032  HA  PHE P 841      23.541  -3.452  -6.578  0.00  0.00      PROA  
ATOM   3033  CB  PHE P 841      24.184  -4.046  -4.645  0.00  0.00      PROA  
ATOM   3034  HB1 PHE P 841      23.755  -4.287  -3.649  0.00  0.00      PROA  
ATOM   3035  HB2 PHE P 841      24.730  -3.081  -4.584  0.00  0.00      PROA  
ATOM   3036  CG  PHE P 841      25.286  -5.085  -4.957  0.00  0.00      PROA  
ATOM   3037  CD1 PHE P 841      25.290  -6.290  -4.253  0.00  0.00      PROA  
ATOM   3038  HD1 PHE P 841      24.454  -6.316  -3.570  0.00  0.00      PROA  
ATOM   3039  CE1 PHE P 841      26.248  -7.275  -4.499  0.00  0.00      PROA  
ATOM   3040  HE1 PHE P 841      26.376  -8.151  -3.881  0.00  0.00      PROA  
ATOM   3041  CZ  PHE P 841      27.253  -7.005  -5.454  0.00  0.00      PROA  
ATOM   3042  HZ  PHE P 841      28.193  -7.512  -5.617  0.00  0.00      PROA  
ATOM   3043  CD2 PHE P 841      26.254  -4.875  -5.945  0.00  0.00      PROA  
ATOM   3044  HD2 PHE P 841      26.199  -3.974  -6.538  0.00  0.00      PROA  
ATOM   3045  CE2 PHE P 841      27.191  -5.882  -6.191  0.00  0.00      PROA  
ATOM   3046  HE2 PHE P 841      27.816  -5.798  -7.068  0.00  0.00      PROA  
ATOM   3047  C   PHE P 841      22.630  -5.343  -6.259  0.00  0.00      PROA  
ATOM   3048  O   PHE P 841      23.148  -5.832  -7.287  0.00  0.00      PROA  
ATOM   3049  N   LEU P 842      21.810  -6.063  -5.455  0.00  0.00      PROA  
ATOM   3050  HN  LEU P 842      21.520  -5.764  -4.550  0.00  0.00      PROA  
ATOM   3051  CA  LEU P 842      21.255  -7.340  -5.803  0.00  0.00      PROA  
ATOM   3052  HA  LEU P 842      22.084  -7.910  -6.196  0.00  0.00      PROA  
ATOM   3053  CB  LEU P 842      20.553  -8.115  -4.651  0.00  0.00      PROA  
ATOM   3054  HB1 LEU P 842      20.060  -9.034  -5.034  0.00  0.00      PROA  
ATOM   3055  HB2 LEU P 842      19.856  -7.475  -4.069  0.00  0.00      PROA  
ATOM   3056  CG  LEU P 842      21.602  -8.720  -3.646  0.00  0.00      PROA  
ATOM   3057  HG  LEU P 842      22.305  -7.899  -3.386  0.00  0.00      PROA  
ATOM   3058  CD1 LEU P 842      20.746  -9.148  -2.501  0.00  0.00      PROA  
ATOM   3059 HD11 LEU P 842      21.258  -9.458  -1.564  0.00  0.00      PROA  
ATOM   3060 HD12 LEU P 842      19.860  -9.758  -2.776  0.00  0.00      PROA  
ATOM   3061 HD13 LEU P 842      20.104  -8.305  -2.169  0.00  0.00      PROA  
ATOM   3062  CD2 LEU P 842      22.423  -9.823  -4.399  0.00  0.00      PROA  
ATOM   3063 HD21 LEU P 842      22.874  -9.523  -5.369  0.00  0.00      PROA  
ATOM   3064 HD22 LEU P 842      21.829 -10.761  -4.446  0.00  0.00      PROA  
ATOM   3065 HD23 LEU P 842      23.269  -9.930  -3.687  0.00  0.00      PROA  
ATOM   3066  C   LEU P 842      20.305  -7.382  -6.961  0.00  0.00      PROA  
ATOM   3067  O   LEU P 842      20.381  -8.306  -7.776  0.00  0.00      PROA  
ATOM   3068  N   LYS P 843      19.418  -6.371  -7.117  0.00  0.00      PROA  
ATOM   3069  HN  LYS P 843      19.456  -5.779  -6.316  0.00  0.00      PROA  
ATOM   3070  CA  LYS P 843      18.597  -6.040  -8.236  0.00  0.00      PROA  
ATOM   3071  HA  LYS P 843      17.886  -6.845  -8.342  0.00  0.00      PROA  
ATOM   3072  CB  LYS P 843      17.681  -4.879  -7.849  0.00  0.00      PROA  
ATOM   3073  HB1 LYS P 843      18.435  -4.142  -7.498  0.00  0.00      PROA  
ATOM   3074  HB2 LYS P 843      16.929  -5.109  -7.064  0.00  0.00      PROA  
ATOM   3075  CG  LYS P 843      16.892  -4.246  -9.047  0.00  0.00      PROA  
ATOM   3076  HG1 LYS P 843      17.516  -3.776  -9.836  0.00  0.00      PROA  
ATOM   3077  HG2 LYS P 843      16.416  -3.421  -8.475  0.00  0.00      PROA  
ATOM   3078  CD  LYS P 843      15.834  -5.175  -9.653  0.00  0.00      PROA  
ATOM   3079  HD1 LYS P 843      15.261  -5.351  -8.718  0.00  0.00      PROA  
ATOM   3080  HD2 LYS P 843      16.275  -6.143  -9.974  0.00  0.00      PROA  
ATOM   3081  CE  LYS P 843      14.910  -4.604 -10.716  0.00  0.00      PROA  
ATOM   3082  HE1 LYS P 843      15.423  -4.473 -11.693  0.00  0.00      PROA  
ATOM   3083  HE2 LYS P 843      14.455  -3.677 -10.306  0.00  0.00      PROA  
ATOM   3084  NZ  LYS P 843      13.819  -5.629 -10.958  0.00  0.00      PROA  
ATOM   3085  HZ1 LYS P 843      14.281  -6.561 -10.964  0.00  0.00      PROA  
ATOM   3086  HZ2 LYS P 843      13.338  -5.471 -11.866  0.00  0.00      PROA  
ATOM   3087  HZ3 LYS P 843      13.113  -5.522 -10.202  0.00  0.00      PROA  
ATOM   3088  C   LYS P 843      19.249  -5.761  -9.589  0.00  0.00      PROA  
ATOM   3089  O   LYS P 843      18.762  -6.282 -10.604  0.00  0.00      PROA  
ATOM   3090  N   GLN P 844      20.454  -5.074  -9.572  0.00  0.00      PROA  
ATOM   3091  HN  GLN P 844      20.887  -4.801  -8.716  0.00  0.00      PROA  
ATOM   3092  CA  GLN P 844      21.238  -4.736 -10.749  0.00  0.00      PROA  
ATOM   3093  HA  GLN P 844      20.456  -4.723 -11.495  0.00  0.00      PROA  
ATOM   3094  CB  GLN P 844      22.031  -3.372 -10.764  0.00  0.00      PROA  
ATOM   3095  HB1 GLN P 844      22.489  -3.176 -11.757  0.00  0.00      PROA  
ATOM   3096  HB2 GLN P 844      22.855  -3.496 -10.030  0.00  0.00      PROA  
ATOM   3097  CG  GLN P 844      21.181  -2.161 -10.275  0.00  0.00      PROA  
ATOM   3098  HG1 GLN P 844      21.852  -1.292 -10.108  0.00  0.00      PROA  
ATOM   3099  HG2 GLN P 844      21.001  -2.508  -9.235  0.00  0.00      PROA  
ATOM   3100  CD  GLN P 844      19.957  -1.810 -11.151  0.00  0.00      PROA  
ATOM   3101  OE1 GLN P 844      19.730  -2.258 -12.264  0.00  0.00      PROA  
ATOM   3102  NE2 GLN P 844      19.037  -1.036 -10.529  0.00  0.00      PROA  
ATOM   3103 HE21 GLN P 844      19.309  -0.547  -9.700  0.00  0.00      PROA  
ATOM   3104 HE22 GLN P 844      18.135  -0.886 -10.933  0.00  0.00      PROA  
ATOM   3105  C   GLN P 844      22.128  -5.863 -11.049  0.00  0.00      PROA  
ATOM   3106  O   GLN P 844      23.006  -5.742 -11.921  0.00  0.00      PROA  
ATOM   3107  N   PHE P 845      22.130  -7.031 -10.363  0.00  0.00      PROA  
ATOM   3108  HN  PHE P 845      21.469  -7.179  -9.631  0.00  0.00      PROA  
ATOM   3109  CA  PHE P 845      23.195  -7.978 -10.458  0.00  0.00      PROA  
ATOM   3110  HA  PHE P 845      24.123  -7.432 -10.537  0.00  0.00      PROA  
ATOM   3111  CB  PHE P 845      22.998  -8.956  -9.230  0.00  0.00      PROA  
ATOM   3112  HB1 PHE P 845      22.154  -9.678  -9.237  0.00  0.00      PROA  
ATOM   3113  HB2 PHE P 845      22.928  -8.310  -8.329  0.00  0.00      PROA  
ATOM   3114  CG  PHE P 845      24.330  -9.722  -8.966  0.00  0.00      PROA  
ATOM   3115  CD1 PHE P 845      25.403  -9.108  -8.362  0.00  0.00      PROA  
ATOM   3116  HD1 PHE P 845      25.321  -8.068  -8.084  0.00  0.00      PROA  
ATOM   3117  CE1 PHE P 845      26.639  -9.727  -8.237  0.00  0.00      PROA  
ATOM   3118  HE1 PHE P 845      27.415  -9.256  -7.652  0.00  0.00      PROA  
ATOM   3119  CZ  PHE P 845      26.878 -11.044  -8.687  0.00  0.00      PROA  
ATOM   3120  HZ  PHE P 845      27.790 -11.614  -8.594  0.00  0.00      PROA  
ATOM   3121  CD2 PHE P 845      24.545 -11.056  -9.414  0.00  0.00      PROA  
ATOM   3122  HD2 PHE P 845      23.669 -11.528  -9.834  0.00  0.00      PROA  
ATOM   3123  CE2 PHE P 845      25.774 -11.738  -9.295  0.00  0.00      PROA  
ATOM   3124  HE2 PHE P 845      26.002 -12.743  -9.619  0.00  0.00      PROA  
ATOM   3125  C   PHE P 845      23.200  -8.761 -11.763  0.00  0.00      PROA  
ATOM   3126  O   PHE P 845      24.266  -9.146 -12.268  0.00  0.00      PROA  
ATOM   3127  N   LYS P 846      22.014  -8.880 -12.396  0.00  0.00      PROA  
ATOM   3128  HN  LYS P 846      21.140  -8.789 -11.926  0.00  0.00      PROA  
ATOM   3129  CA  LYS P 846      21.914  -9.208 -13.806  0.00  0.00      PROA  
ATOM   3130  HA  LYS P 846      22.031 -10.281 -13.813  0.00  0.00      PROA  
ATOM   3131  CB  LYS P 846      20.431  -9.113 -14.277  0.00  0.00      PROA  
ATOM   3132  HB1 LYS P 846      19.915  -9.954 -13.768  0.00  0.00      PROA  
ATOM   3133  HB2 LYS P 846      20.307  -9.468 -15.322  0.00  0.00      PROA  
ATOM   3134  CG  LYS P 846      19.606  -7.840 -13.949  0.00  0.00      PROA  
ATOM   3135  HG1 LYS P 846      20.151  -6.979 -14.393  0.00  0.00      PROA  
ATOM   3136  HG2 LYS P 846      19.537  -7.874 -12.841  0.00  0.00      PROA  
ATOM   3137  CD  LYS P 846      18.224  -7.851 -14.656  0.00  0.00      PROA  
ATOM   3138  HD1 LYS P 846      17.686  -8.762 -14.319  0.00  0.00      PROA  
ATOM   3139  HD2 LYS P 846      18.447  -7.864 -15.745  0.00  0.00      PROA  
ATOM   3140  CE  LYS P 846      17.460  -6.567 -14.278  0.00  0.00      PROA  
ATOM   3141  HE1 LYS P 846      17.919  -5.594 -14.554  0.00  0.00      PROA  
ATOM   3142  HE2 LYS P 846      17.355  -6.569 -13.172  0.00  0.00      PROA  
ATOM   3143  NZ  LYS P 846      16.064  -6.663 -14.792  0.00  0.00      PROA  
ATOM   3144  HZ1 LYS P 846      15.508  -7.425 -14.354  0.00  0.00      PROA  
ATOM   3145  HZ2 LYS P 846      16.085  -6.797 -15.823  0.00  0.00      PROA  
ATOM   3146  HZ3 LYS P 846      15.640  -5.744 -14.552  0.00  0.00      PROA  
ATOM   3147  C   LYS P 846      22.838  -8.515 -14.845  0.00  0.00      PROA  
ATOM   3148  O   LYS P 846      23.062  -7.328 -14.717  0.00  0.00      PROA  
ATOM   3149  N   THR P 847      23.217  -9.222 -15.922  0.00  0.00      PROA  
ATOM   3150  HN  THR P 847      22.989 -10.191 -15.979  0.00  0.00      PROA  
ATOM   3151  CA  THR P 847      24.090  -8.665 -17.011  0.00  0.00      PROA  
ATOM   3152  HA  THR P 847      23.627  -7.739 -17.318  0.00  0.00      PROA  
ATOM   3153  CB  THR P 847      25.488  -8.198 -16.599  0.00  0.00      PROA  
ATOM   3154  HB  THR P 847      25.400  -7.794 -15.568  0.00  0.00      PROA  
ATOM   3155  OG1 THR P 847      26.113  -7.273 -17.471  0.00  0.00      PROA  
ATOM   3156  HG1 THR P 847      26.816  -6.787 -17.032  0.00  0.00      PROA  
ATOM   3157  CG2 THR P 847      26.432  -9.435 -16.511  0.00  0.00      PROA  
ATOM   3158 HG21 THR P 847      25.935 -10.223 -15.905  0.00  0.00      PROA  
ATOM   3159 HG22 THR P 847      27.451  -9.259 -16.105  0.00  0.00      PROA  
ATOM   3160 HG23 THR P 847      26.540  -9.789 -17.558  0.00  0.00      PROA  
ATOM   3161  C   THR P 847      24.050  -9.509 -18.178  0.00  0.00      PROA  
ATOM   3162  O   THR P 847      23.533 -10.632 -18.220  0.00  0.00      PROA  
ATOM   3163  N   LYS P 848      24.534  -8.965 -19.262  0.00  0.00      PROA  
ATOM   3164  HN  LYS P 848      24.878  -8.048 -19.076  0.00  0.00      PROA  
ATOM   3165  CA  LYS P 848      24.727  -9.678 -20.541  0.00  0.00      PROA  
ATOM   3166  HA  LYS P 848      24.519 -10.737 -20.511  0.00  0.00      PROA  
ATOM   3167  CB  LYS P 848      24.147  -8.931 -21.810  0.00  0.00      PROA  
ATOM   3168  HB1 LYS P 848      24.348  -9.451 -22.771  0.00  0.00      PROA  
ATOM   3169  HB2 LYS P 848      24.694  -7.966 -21.873  0.00  0.00      PROA  
ATOM   3170  CG  LYS P 848      22.677  -8.667 -21.571  0.00  0.00      PROA  
ATOM   3171  HG1 LYS P 848      22.317  -7.809 -22.178  0.00  0.00      PROA  
ATOM   3172  HG2 LYS P 848      22.515  -8.188 -20.582  0.00  0.00      PROA  
ATOM   3173  CD  LYS P 848      21.809  -9.924 -21.735  0.00  0.00      PROA  
ATOM   3174  HD1 LYS P 848      20.877  -9.693 -21.176  0.00  0.00      PROA  
ATOM   3175  HD2 LYS P 848      22.284 -10.745 -21.156  0.00  0.00      PROA  
ATOM   3176  CE  LYS P 848      21.520 -10.355 -23.206  0.00  0.00      PROA  
ATOM   3177  HE1 LYS P 848      22.447 -10.588 -23.772  0.00  0.00      PROA  
ATOM   3178  HE2 LYS P 848      20.987  -9.551 -23.758  0.00  0.00      PROA  
ATOM   3179  NZ  LYS P 848      20.703 -11.489 -23.136  0.00  0.00      PROA  
ATOM   3180  HZ1 LYS P 848      21.203 -12.095 -22.455  0.00  0.00      PROA  
ATOM   3181  HZ2 LYS P 848      20.607 -11.936 -24.070  0.00  0.00      PROA  
ATOM   3182  HZ3 LYS P 848      19.773 -11.229 -22.748  0.00  0.00      PROA  
ATOM   3183  C   LYS P 848      26.230  -9.545 -20.692  0.00  0.00      PROA  
ATOM   3184  O   LYS P 848      26.830  -8.479 -20.474  0.00  0.00      PROA  
ATOM   3185  N   ARG P 849      26.845 -10.668 -21.042  0.00  0.00      PROA  
ATOM   3186  HN  ARG P 849      26.299 -11.467 -21.281  0.00  0.00      PROA  
ATOM   3187  CA  ARG P 849      28.209 -10.640 -21.488  0.00  0.00      PROA  
ATOM   3188  HA  ARG P 849      28.480 -11.611 -21.874  0.00  0.00      PROA  
ATOM   3189  CB  ARG P 849      28.515  -9.635 -22.673  0.00  0.00      PROA  
ATOM   3190  HB1 ARG P 849      29.589  -9.640 -22.957  0.00  0.00      PROA  
ATOM   3191  HB2 ARG P 849      28.281  -8.602 -22.336  0.00  0.00      PROA  
ATOM   3192  CG  ARG P 849      27.717  -9.936 -23.966  0.00  0.00      PROA  
ATOM   3193  HG1 ARG P 849      28.107  -9.139 -24.635  0.00  0.00      PROA  
ATOM   3194  HG2 ARG P 849      26.635  -9.845 -23.730  0.00  0.00      PROA  
ATOM   3195  CD  ARG P 849      27.899 -11.239 -24.710  0.00  0.00      PROA  
ATOM   3196  HD1 ARG P 849      27.787 -12.126 -24.051  0.00  0.00      PROA  
ATOM   3197  HD2 ARG P 849      28.911 -11.399 -25.139  0.00  0.00      PROA  
ATOM   3198  NE  ARG P 849      26.972 -11.251 -25.876  0.00  0.00      PROA  
ATOM   3199  HE  ARG P 849      27.341 -10.694 -26.619  0.00  0.00      PROA  
ATOM   3200  CZ  ARG P 849      25.768 -11.905 -26.029  0.00  0.00      PROA  
ATOM   3201  NH1 ARG P 849      25.324 -12.667 -25.045  0.00  0.00      PROA  
ATOM   3202 HH11 ARG P 849      25.827 -12.884 -24.209  0.00  0.00      PROA  
ATOM   3203 HH12 ARG P 849      24.349 -12.871 -25.140  0.00  0.00      PROA  
ATOM   3204  NH2 ARG P 849      24.997 -11.663 -27.014  0.00  0.00      PROA  
ATOM   3205 HH21 ARG P 849      25.141 -10.793 -27.485  0.00  0.00      PROA  
ATOM   3206 HH22 ARG P 849      24.030 -11.910 -27.071  0.00  0.00      PROA  
ATOM   3207  C   ARG P 849      29.309 -10.471 -20.432  0.00  0.00      PROA  
ATOM   3208  O   ARG P 849      30.427  -9.982 -20.689  0.00  0.00      PROA  
ATOM   3209  N   TYR P 850      29.142 -11.138 -19.218  0.00  0.00      PROA  
ATOM   3210  HN  TYR P 850      28.241 -11.562 -19.155  0.00  0.00      PROA  
ATOM   3211  CA  TYR P 850      30.006 -11.219 -18.010  0.00  0.00      PROA  
ATOM   3212  HA  TYR P 850      30.908 -11.704 -18.352  0.00  0.00      PROA  
ATOM   3213  CB  TYR P 850      30.489  -9.809 -17.583  0.00  0.00      PROA  
ATOM   3214  HB1 TYR P 850      29.689  -9.064 -17.383  0.00  0.00      PROA  
ATOM   3215  HB2 TYR P 850      31.037  -9.418 -18.466  0.00  0.00      PROA  
ATOM   3216  CG  TYR P 850      31.544  -9.663 -16.513  0.00  0.00      PROA  
ATOM   3217  CD1 TYR P 850      32.749 -10.312 -16.633  0.00  0.00      PROA  
ATOM   3218  HD1 TYR P 850      32.889 -10.850 -17.559  0.00  0.00      PROA  
ATOM   3219  CE1 TYR P 850      33.892  -9.833 -15.873  0.00  0.00      PROA  
ATOM   3220  HE1 TYR P 850      34.849 -10.232 -16.176  0.00  0.00      PROA  
ATOM   3221  CZ  TYR P 850      33.683  -8.958 -14.874  0.00  0.00      PROA  
ATOM   3222  OH  TYR P 850      34.808  -8.706 -14.053  0.00  0.00      PROA  
ATOM   3223  HH  TYR P 850      34.807  -7.790 -13.766  0.00  0.00      PROA  
ATOM   3224  CD2 TYR P 850      31.335  -8.776 -15.454  0.00  0.00      PROA  
ATOM   3225  HD2 TYR P 850      30.355  -8.322 -15.457  0.00  0.00      PROA  
ATOM   3226  CE2 TYR P 850      32.414  -8.430 -14.621  0.00  0.00      PROA  
ATOM   3227  HE2 TYR P 850      32.279  -7.724 -13.815  0.00  0.00      PROA  
ATOM   3228  C   TYR P 850      29.457 -11.947 -16.835  0.00  0.00      PROA  
ATOM   3229  O   TYR P 850      28.701 -11.588 -15.941  0.00  0.00      PROA  
ATOM   3230  N   PHE P 851      30.052 -13.163 -16.753  0.00  0.00      PROA  
ATOM   3231  HN  PHE P 851      30.643 -13.532 -17.466  0.00  0.00      PROA  
ATOM   3232  CA  PHE P 851      29.614 -14.190 -15.781  0.00  0.00      PROA  
ATOM   3233  HA  PHE P 851      30.238 -15.053 -15.959  0.00  0.00      PROA  
ATOM   3234  CB  PHE P 851      29.929 -13.874 -14.292  0.00  0.00      PROA  
ATOM   3235  HB1 PHE P 851      29.621 -14.665 -13.575  0.00  0.00      PROA  
ATOM   3236  HB2 PHE P 851      29.332 -12.999 -13.955  0.00  0.00      PROA  
ATOM   3237  CG  PHE P 851      31.365 -13.615 -14.076  0.00  0.00      PROA  
ATOM   3238  CD1 PHE P 851      31.721 -12.384 -13.534  0.00  0.00      PROA  
ATOM   3239  HD1 PHE P 851      31.012 -11.648 -13.185  0.00  0.00      PROA  
ATOM   3240  CE1 PHE P 851      33.102 -12.126 -13.393  0.00  0.00      PROA  
ATOM   3241  HE1 PHE P 851      33.377 -11.147 -13.027  0.00  0.00      PROA  
ATOM   3242  CZ  PHE P 851      34.056 -13.011 -13.832  0.00  0.00      PROA  
ATOM   3243  HZ  PHE P 851      35.098 -12.748 -13.730  0.00  0.00      PROA  
ATOM   3244  CD2 PHE P 851      32.327 -14.549 -14.455  0.00  0.00      PROA  
ATOM   3245  HD2 PHE P 851      31.987 -15.434 -14.971  0.00  0.00      PROA  
ATOM   3246  CE2 PHE P 851      33.727 -14.336 -14.340  0.00  0.00      PROA  
ATOM   3247  HE2 PHE P 851      34.453 -15.084 -14.623  0.00  0.00      PROA  
ATOM   3248  C   PHE P 851      28.164 -14.801 -15.984  0.00  0.00      PROA  
ATOM   3249  O   PHE P 851      27.296 -14.024 -16.557  0.00  0.00      PROA  
ATOM   3250  N   PRO P 852      27.776 -16.005 -15.544  0.00  0.00      PROA  
ATOM   3251  CD  PRO P 852      28.772 -16.944 -14.922  0.00  0.00      PROA  
ATOM   3252  HD1 PRO P 852      28.924 -16.804 -13.831  0.00  0.00      PROA  
ATOM   3253  HD2 PRO P 852      29.786 -17.020 -15.369  0.00  0.00      PROA  
ATOM   3254  CA  PRO P 852      26.571 -16.706 -15.968  0.00  0.00      PROA  
ATOM   3255  HA  PRO P 852      26.674 -17.009 -17.000  0.00  0.00      PROA  
ATOM   3256  CB  PRO P 852      26.680 -17.951 -15.069  0.00  0.00      PROA  
ATOM   3257  HB1 PRO P 852      26.028 -18.758 -15.467  0.00  0.00      PROA  
ATOM   3258  HB2 PRO P 852      26.227 -17.681 -14.092  0.00  0.00      PROA  
ATOM   3259  CG  PRO P 852      28.145 -18.333 -15.072  0.00  0.00      PROA  
ATOM   3260  HG1 PRO P 852      28.358 -19.096 -14.293  0.00  0.00      PROA  
ATOM   3261  HG2 PRO P 852      28.415 -18.645 -16.103  0.00  0.00      PROA  
ATOM   3262  C   PRO P 852      25.281 -15.917 -15.868  0.00  0.00      PROA  
ATOM   3263  O   PRO P 852      24.787 -15.714 -14.778  0.00  0.00      PROA  
ATOM   3264  N   THR P 853      24.723 -15.435 -16.971  0.00  0.00      PROA  
ATOM   3265  HN  THR P 853      25.221 -15.559 -17.825  0.00  0.00      PROA  
ATOM   3266  CA  THR P 853      23.555 -14.575 -17.026  0.00  0.00      PROA  
ATOM   3267  HA  THR P 853      23.800 -13.723 -16.409  0.00  0.00      PROA  
ATOM   3268  CB  THR P 853      23.340 -14.017 -18.393  0.00  0.00      PROA  
ATOM   3269  HB  THR P 853      24.296 -13.534 -18.687  0.00  0.00      PROA  
ATOM   3270  OG1 THR P 853      22.244 -13.103 -18.438  0.00  0.00      PROA  
ATOM   3271  HG1 THR P 853      22.678 -12.251 -18.352  0.00  0.00      PROA  
ATOM   3272  CG2 THR P 853      23.163 -15.141 -19.498  0.00  0.00      PROA  
ATOM   3273 HG21 THR P 853      23.893 -15.971 -19.389  0.00  0.00      PROA  
ATOM   3274 HG22 THR P 853      23.444 -14.593 -20.422  0.00  0.00      PROA  
ATOM   3275 HG23 THR P 853      22.124 -15.531 -19.557  0.00  0.00      PROA  
ATOM   3276  C   THR P 853      22.302 -15.218 -16.350  0.00  0.00      PROA  
ATOM   3277  O   THR P 853      21.550 -14.571 -15.702  0.00  0.00      PROA  
ATOM   3278  N   LYS P 854      22.023 -16.552 -16.535  0.00  0.00      PROA  
ATOM   3279  HN  LYS P 854      22.681 -17.175 -16.951  0.00  0.00      PROA  
ATOM   3280  CA  LYS P 854      20.773 -17.144 -16.055  0.00  0.00      PROA  
ATOM   3281  HA  LYS P 854      19.900 -16.552 -16.286  0.00  0.00      PROA  
ATOM   3282  CB  LYS P 854      20.567 -18.505 -16.682  0.00  0.00      PROA  
ATOM   3283  HB1 LYS P 854      19.745 -19.086 -16.210  0.00  0.00      PROA  
ATOM   3284  HB2 LYS P 854      21.499 -19.067 -16.459  0.00  0.00      PROA  
ATOM   3285  CG  LYS P 854      20.431 -18.511 -18.200  0.00  0.00      PROA  
ATOM   3286  HG1 LYS P 854      20.939 -19.446 -18.520  0.00  0.00      PROA  
ATOM   3287  HG2 LYS P 854      21.110 -17.722 -18.587  0.00  0.00      PROA  
ATOM   3288  CD  LYS P 854      19.005 -18.455 -18.586  0.00  0.00      PROA  
ATOM   3289  HD1 LYS P 854      18.527 -17.595 -18.069  0.00  0.00      PROA  
ATOM   3290  HD2 LYS P 854      18.565 -19.369 -18.133  0.00  0.00      PROA  
ATOM   3291  CE  LYS P 854      18.739 -18.497 -20.136  0.00  0.00      PROA  
ATOM   3292  HE1 LYS P 854      18.863 -19.513 -20.568  0.00  0.00      PROA  
ATOM   3293  HE2 LYS P 854      19.561 -17.884 -20.565  0.00  0.00      PROA  
ATOM   3294  NZ  LYS P 854      17.449 -18.072 -20.339  0.00  0.00      PROA  
ATOM   3295  HZ1 LYS P 854      16.768 -18.850 -20.232  0.00  0.00      PROA  
ATOM   3296  HZ2 LYS P 854      17.381 -17.700 -21.308  0.00  0.00      PROA  
ATOM   3297  HZ3 LYS P 854      17.253 -17.219 -19.777  0.00  0.00      PROA  
ATOM   3298  C   LYS P 854      20.741 -17.230 -14.518  0.00  0.00      PROA  
ATOM   3299  O   LYS P 854      19.741 -17.227 -13.853  0.00  0.00      PROA  
ATOM   3300  N   VAL P 855      21.913 -17.492 -14.039  0.00  0.00      PROA  
ATOM   3301  HN  VAL P 855      22.618 -17.614 -14.733  0.00  0.00      PROA  
ATOM   3302  CA  VAL P 855      22.281 -17.577 -12.622  0.00  0.00      PROA  
ATOM   3303  HA  VAL P 855      21.472 -18.037 -12.074  0.00  0.00      PROA  
ATOM   3304  CB  VAL P 855      23.494 -18.357 -12.274  0.00  0.00      PROA  
ATOM   3305  HB  VAL P 855      24.357 -17.843 -12.750  0.00  0.00      PROA  
ATOM   3306  CG1 VAL P 855      23.630 -18.435 -10.754  0.00  0.00      PROA  
ATOM   3307 HG11 VAL P 855      24.321 -19.271 -10.514  0.00  0.00      PROA  
ATOM   3308 HG12 VAL P 855      22.600 -18.563 -10.357  0.00  0.00      PROA  
ATOM   3309 HG13 VAL P 855      23.944 -17.469 -10.304  0.00  0.00      PROA  
ATOM   3310  CG2 VAL P 855      23.321 -19.733 -12.870  0.00  0.00      PROA  
ATOM   3311 HG21 VAL P 855      23.186 -19.725 -13.973  0.00  0.00      PROA  
ATOM   3312 HG22 VAL P 855      22.566 -20.399 -12.400  0.00  0.00      PROA  
ATOM   3313 HG23 VAL P 855      24.299 -20.231 -12.697  0.00  0.00      PROA  
ATOM   3314  C   VAL P 855      22.194 -16.125 -12.066  0.00  0.00      PROA  
ATOM   3315  O   VAL P 855      21.457 -15.891 -11.115  0.00  0.00      PROA  
ATOM   3316  N   ARG P 856      22.798 -15.109 -12.739  0.00  0.00      PROA  
ATOM   3317  HN  ARG P 856      23.191 -15.398 -13.608  0.00  0.00      PROA  
ATOM   3318  CA  ARG P 856      22.690 -13.669 -12.399  0.00  0.00      PROA  
ATOM   3319  HA  ARG P 856      22.933 -13.560 -11.353  0.00  0.00      PROA  
ATOM   3320  CB  ARG P 856      23.664 -12.724 -13.204  0.00  0.00      PROA  
ATOM   3321  HB1 ARG P 856      23.513 -11.649 -12.971  0.00  0.00      PROA  
ATOM   3322  HB2 ARG P 856      23.498 -12.836 -14.297  0.00  0.00      PROA  
ATOM   3323  CG  ARG P 856      25.140 -13.106 -12.911  0.00  0.00      PROA  
ATOM   3324  HG1 ARG P 856      25.354 -14.186 -13.061  0.00  0.00      PROA  
ATOM   3325  HG2 ARG P 856      25.241 -12.996 -11.810  0.00  0.00      PROA  
ATOM   3326  CD  ARG P 856      26.218 -12.352 -13.710  0.00  0.00      PROA  
ATOM   3327  HD1 ARG P 856      25.910 -12.443 -14.773  0.00  0.00      PROA  
ATOM   3328  HD2 ARG P 856      27.127 -12.978 -13.583  0.00  0.00      PROA  
ATOM   3329  NE  ARG P 856      26.307 -10.886 -13.240  0.00  0.00      PROA  
ATOM   3330  HE  ARG P 856      25.516 -10.519 -12.750  0.00  0.00      PROA  
ATOM   3331  CZ  ARG P 856      27.387 -10.156 -12.955  0.00  0.00      PROA  
ATOM   3332  NH1 ARG P 856      28.560 -10.268 -13.587  0.00  0.00      PROA  
ATOM   3333 HH11 ARG P 856      29.245  -9.550 -13.465  0.00  0.00      PROA  
ATOM   3334 HH12 ARG P 856      28.645 -10.945 -14.318  0.00  0.00      PROA  
ATOM   3335  NH2 ARG P 856      27.294  -9.138 -12.107  0.00  0.00      PROA  
ATOM   3336 HH21 ARG P 856      26.392  -8.959 -11.712  0.00  0.00      PROA  
ATOM   3337 HH22 ARG P 856      28.169  -8.686 -11.934  0.00  0.00      PROA  
ATOM   3338  C   ARG P 856      21.228 -13.188 -12.345  0.00  0.00      PROA  
ATOM   3339  O   ARG P 856      20.856 -12.538 -11.369  0.00  0.00      PROA  
ATOM   3340  N   SER P 857      20.443 -13.572 -13.337  0.00  0.00      PROA  
ATOM   3341  HN  SER P 857      20.900 -13.986 -14.120  0.00  0.00      PROA  
ATOM   3342  CA  SER P 857      19.045 -13.240 -13.566  0.00  0.00      PROA  
ATOM   3343  HA  SER P 857      19.011 -12.162 -13.622  0.00  0.00      PROA  
ATOM   3344  CB  SER P 857      18.615 -13.758 -14.982  0.00  0.00      PROA  
ATOM   3345  HB1 SER P 857      18.561 -14.865 -15.061  0.00  0.00      PROA  
ATOM   3346  HB2 SER P 857      19.286 -13.419 -15.801  0.00  0.00      PROA  
ATOM   3347  OG  SER P 857      17.326 -13.263 -15.241  0.00  0.00      PROA  
ATOM   3348  HG1 SER P 857      17.530 -12.381 -15.560  0.00  0.00      PROA  
ATOM   3349  C   SER P 857      18.107 -13.781 -12.488  0.00  0.00      PROA  
ATOM   3350  O   SER P 857      17.202 -13.140 -11.955  0.00  0.00      PROA  
ATOM   3351  N   THR P 858      18.420 -15.034 -12.068  0.00  0.00      PROA  
ATOM   3352  HN  THR P 858      19.092 -15.583 -12.560  0.00  0.00      PROA  
ATOM   3353  CA  THR P 858      17.735 -15.660 -10.966  0.00  0.00      PROA  
ATOM   3354  HA  THR P 858      16.684 -15.446 -11.091  0.00  0.00      PROA  
ATOM   3355  CB  THR P 858      18.002 -17.126 -10.812  0.00  0.00      PROA  
ATOM   3356  HB  THR P 858      19.081 -17.386 -10.764  0.00  0.00      PROA  
ATOM   3357  OG1 THR P 858      17.541 -17.758 -12.018  0.00  0.00      PROA  
ATOM   3358  HG1 THR P 858      18.126 -17.446 -12.713  0.00  0.00      PROA  
ATOM   3359  CG2 THR P 858      17.275 -17.735  -9.576  0.00  0.00      PROA  
ATOM   3360 HG21 THR P 858      17.247 -18.832  -9.752  0.00  0.00      PROA  
ATOM   3361 HG22 THR P 858      16.249 -17.335  -9.430  0.00  0.00      PROA  
ATOM   3362 HG23 THR P 858      17.857 -17.498  -8.660  0.00  0.00      PROA  
ATOM   3363  C   THR P 858      18.080 -14.961  -9.625  0.00  0.00      PROA  
ATOM   3364  O   THR P 858      17.143 -14.677  -8.865  0.00  0.00      PROA  
ATOM   3365  N   ILE P 859      19.391 -14.584  -9.335  0.00  0.00      PROA  
ATOM   3366  HN  ILE P 859      20.148 -14.901  -9.901  0.00  0.00      PROA  
ATOM   3367  CA  ILE P 859      19.824 -13.894  -8.155  0.00  0.00      PROA  
ATOM   3368  HA  ILE P 859      19.505 -14.499  -7.319  0.00  0.00      PROA  
ATOM   3369  CB  ILE P 859      21.323 -13.755  -8.063  0.00  0.00      PROA  
ATOM   3370  HB  ILE P 859      21.633 -13.517  -9.103  0.00  0.00      PROA  
ATOM   3371  CG2 ILE P 859      21.756 -12.600  -7.160  0.00  0.00      PROA  
ATOM   3372 HG21 ILE P 859      22.802 -12.637  -6.787  0.00  0.00      PROA  
ATOM   3373 HG22 ILE P 859      21.106 -12.544  -6.260  0.00  0.00      PROA  
ATOM   3374 HG23 ILE P 859      21.662 -11.663  -7.749  0.00  0.00      PROA  
ATOM   3375  CG1 ILE P 859      21.979 -15.119  -7.792  0.00  0.00      PROA  
ATOM   3376 HG11 ILE P 859      21.400 -15.937  -8.272  0.00  0.00      PROA  
ATOM   3377 HG12 ILE P 859      21.939 -15.228  -6.687  0.00  0.00      PROA  
ATOM   3378  CD  ILE P 859      23.410 -15.218  -8.248  0.00  0.00      PROA  
ATOM   3379  HD1 ILE P 859      23.471 -15.387  -9.344  0.00  0.00      PROA  
ATOM   3380  HD2 ILE P 859      23.932 -16.130  -7.888  0.00  0.00      PROA  
ATOM   3381  HD3 ILE P 859      24.043 -14.321  -8.078  0.00  0.00      PROA  
ATOM   3382  C   ILE P 859      19.130 -12.520  -8.139  0.00  0.00      PROA  
ATOM   3383  O   ILE P 859      18.792 -11.961  -7.087  0.00  0.00      PROA  
ATOM   3384  N   SER P 860      18.965 -11.949  -9.317  0.00  0.00      PROA  
ATOM   3385  HN  SER P 860      19.445 -12.331 -10.104  0.00  0.00      PROA  
ATOM   3386  CA  SER P 860      18.263 -10.615  -9.390  0.00  0.00      PROA  
ATOM   3387  HA  SER P 860      18.683 -10.009  -8.601  0.00  0.00      PROA  
ATOM   3388  CB  SER P 860      18.566  -9.831 -10.728  0.00  0.00      PROA  
ATOM   3389  HB1 SER P 860      17.855  -8.994 -10.892  0.00  0.00      PROA  
ATOM   3390  HB2 SER P 860      18.541 -10.615 -11.515  0.00  0.00      PROA  
ATOM   3391  OG  SER P 860      19.801  -9.165 -10.642  0.00  0.00      PROA  
ATOM   3392  HG1 SER P 860      19.752  -8.653  -9.831  0.00  0.00      PROA  
ATOM   3393  C   SER P 860      16.789 -10.562  -9.011  0.00  0.00      PROA  
ATOM   3394  O   SER P 860      16.349  -9.603  -8.317  0.00  0.00      PROA  
ATOM   3395  N   ASP P 861      15.984 -11.600  -9.371  0.00  0.00      PROA  
ATOM   3396  HN  ASP P 861      16.350 -12.274 -10.008  0.00  0.00      PROA  
ATOM   3397  CA  ASP P 861      14.642 -11.730  -8.888  0.00  0.00      PROA  
ATOM   3398  HA  ASP P 861      14.090 -10.826  -9.100  0.00  0.00      PROA  
ATOM   3399  CB  ASP P 861      14.069 -12.972  -9.644  0.00  0.00      PROA  
ATOM   3400  HB1 ASP P 861      13.043 -13.215  -9.294  0.00  0.00      PROA  
ATOM   3401  HB2 ASP P 861      14.761 -13.839  -9.571  0.00  0.00      PROA  
ATOM   3402  CG  ASP P 861      13.900 -12.653 -11.148  0.00  0.00      PROA  
ATOM   3403  OD1 ASP P 861      13.657 -13.631 -11.872  0.00  0.00      PROA  
ATOM   3404  OD2 ASP P 861      13.795 -11.441 -11.444  0.00  0.00      PROA  
ATOM   3405  C   ASP P 861      14.635 -11.848  -7.399  0.00  0.00      PROA  
ATOM   3406  O   ASP P 861      13.869 -11.120  -6.746  0.00  0.00      PROA  
ATOM   3407  N   PHE P 862      15.514 -12.692  -6.777  0.00  0.00      PROA  
ATOM   3408  HN  PHE P 862      16.082 -13.286  -7.342  0.00  0.00      PROA  
ATOM   3409  CA  PHE P 862      15.485 -12.919  -5.363  0.00  0.00      PROA  
ATOM   3410  HA  PHE P 862      14.463 -13.038  -5.035  0.00  0.00      PROA  
ATOM   3411  CB  PHE P 862      16.068 -14.260  -5.083  0.00  0.00      PROA  
ATOM   3412  HB1 PHE P 862      16.216 -14.500  -4.008  0.00  0.00      PROA  
ATOM   3413  HB2 PHE P 862      17.090 -14.368  -5.504  0.00  0.00      PROA  
ATOM   3414  CG  PHE P 862      15.079 -15.443  -5.489  0.00  0.00      PROA  
ATOM   3415  CD1 PHE P 862      14.072 -15.807  -4.658  0.00  0.00      PROA  
ATOM   3416  HD1 PHE P 862      14.021 -15.378  -3.668  0.00  0.00      PROA  
ATOM   3417  CE1 PHE P 862      13.187 -16.913  -4.857  0.00  0.00      PROA  
ATOM   3418  HE1 PHE P 862      12.375 -17.157  -4.187  0.00  0.00      PROA  
ATOM   3419  CZ  PHE P 862      13.357 -17.598  -6.121  0.00  0.00      PROA  
ATOM   3420  HZ  PHE P 862      12.839 -18.483  -6.462  0.00  0.00      PROA  
ATOM   3421  CD2 PHE P 862      15.182 -16.126  -6.685  0.00  0.00      PROA  
ATOM   3422  HD2 PHE P 862      16.023 -15.848  -7.303  0.00  0.00      PROA  
ATOM   3423  CE2 PHE P 862      14.363 -17.204  -6.992  0.00  0.00      PROA  
ATOM   3424  HE2 PHE P 862      14.526 -17.687  -7.944  0.00  0.00      PROA  
ATOM   3425  C   PHE P 862      16.107 -11.755  -4.524  0.00  0.00      PROA  
ATOM   3426  O   PHE P 862      16.530 -12.114  -3.452  0.00  0.00      PROA  
ATOM   3427  N   ALA P 863      16.300 -10.556  -5.063  0.00  0.00      PROA  
ATOM   3428  HN  ALA P 863      16.015 -10.386  -6.004  0.00  0.00      PROA  
ATOM   3429  CA  ALA P 863      17.120  -9.546  -4.417  0.00  0.00      PROA  
ATOM   3430  HA  ALA P 863      18.113  -9.970  -4.415  0.00  0.00      PROA  
ATOM   3431  CB  ALA P 863      17.088  -8.337  -5.424  0.00  0.00      PROA  
ATOM   3432  HB1 ALA P 863      17.766  -7.495  -5.166  0.00  0.00      PROA  
ATOM   3433  HB2 ALA P 863      16.037  -8.035  -5.620  0.00  0.00      PROA  
ATOM   3434  HB3 ALA P 863      17.577  -8.799  -6.308  0.00  0.00      PROA  
ATOM   3435  C   ALA P 863      16.760  -9.075  -3.074  0.00  0.00      PROA  
ATOM   3436  O   ALA P 863      17.623  -8.904  -2.191  0.00  0.00      PROA  
ATOM   3437  N   VAL P 864      15.492  -8.905  -2.801  0.00  0.00      PROA  
ATOM   3438  HN  VAL P 864      14.837  -9.142  -3.515  0.00  0.00      PROA  
ATOM   3439  CA  VAL P 864      15.030  -8.377  -1.531  0.00  0.00      PROA  
ATOM   3440  HA  VAL P 864      15.791  -7.743  -1.102  0.00  0.00      PROA  
ATOM   3441  CB  VAL P 864      13.693  -7.587  -1.676  0.00  0.00      PROA  
ATOM   3442  HB  VAL P 864      12.907  -8.252  -2.091  0.00  0.00      PROA  
ATOM   3443  CG1 VAL P 864      13.294  -7.131  -0.251  0.00  0.00      PROA  
ATOM   3444 HG11 VAL P 864      12.355  -6.540  -0.187  0.00  0.00      PROA  
ATOM   3445 HG12 VAL P 864      14.120  -6.429  -0.010  0.00  0.00      PROA  
ATOM   3446 HG13 VAL P 864      13.179  -7.962   0.477  0.00  0.00      PROA  
ATOM   3447  CG2 VAL P 864      13.894  -6.395  -2.543  0.00  0.00      PROA  
ATOM   3448 HG21 VAL P 864      12.952  -5.816  -2.653  0.00  0.00      PROA  
ATOM   3449 HG22 VAL P 864      14.159  -6.628  -3.596  0.00  0.00      PROA  
ATOM   3450 HG23 VAL P 864      14.704  -5.706  -2.223  0.00  0.00      PROA  
ATOM   3451  C   VAL P 864      14.886  -9.659  -0.581  0.00  0.00      PROA  
ATOM   3452  O   VAL P 864      15.066  -9.547   0.654  0.00  0.00      PROA  
ATOM   3453  N   PHE P 865      14.758 -10.895  -1.036  0.00  0.00      PROA  
ATOM   3454  HN  PHE P 865      14.656 -10.996  -2.022  0.00  0.00      PROA  
ATOM   3455  CA  PHE P 865      14.860 -12.058  -0.260  0.00  0.00      PROA  
ATOM   3456  HA  PHE P 865      14.390 -11.914   0.702  0.00  0.00      PROA  
ATOM   3457  CB  PHE P 865      14.165 -13.311  -0.965  0.00  0.00      PROA  
ATOM   3458  HB1 PHE P 865      14.591 -13.605  -1.948  0.00  0.00      PROA  
ATOM   3459  HB2 PHE P 865      13.097 -13.109  -1.193  0.00  0.00      PROA  
ATOM   3460  CG  PHE P 865      14.373 -14.567  -0.120  0.00  0.00      PROA  
ATOM   3461  CD1 PHE P 865      13.689 -14.655   1.057  0.00  0.00      PROA  
ATOM   3462  HD1 PHE P 865      12.996 -13.869   1.322  0.00  0.00      PROA  
ATOM   3463  CE1 PHE P 865      13.817 -15.786   1.849  0.00  0.00      PROA  
ATOM   3464  HE1 PHE P 865      13.287 -15.793   2.790  0.00  0.00      PROA  
ATOM   3465  CZ  PHE P 865      14.654 -16.830   1.448  0.00  0.00      PROA  
ATOM   3466  HZ  PHE P 865      14.707 -17.705   2.078  0.00  0.00      PROA  
ATOM   3467  CD2 PHE P 865      15.238 -15.578  -0.545  0.00  0.00      PROA  
ATOM   3468  HD2 PHE P 865      15.818 -15.534  -1.455  0.00  0.00      PROA  
ATOM   3469  CE2 PHE P 865      15.440 -16.764   0.239  0.00  0.00      PROA  
ATOM   3470  HE2 PHE P 865      16.172 -17.543   0.087  0.00  0.00      PROA  
ATOM   3471  C   PHE P 865      16.269 -12.273   0.117  0.00  0.00      PROA  
ATOM   3472  O   PHE P 865      16.517 -12.514   1.291  0.00  0.00      PROA  
ATOM   3473  N   LEU P 866      17.197 -12.108  -0.772  0.00  0.00      PROA  
ATOM   3474  HN  LEU P 866      16.931 -11.780  -1.674  0.00  0.00      PROA  
ATOM   3475  CA  LEU P 866      18.600 -12.258  -0.490  0.00  0.00      PROA  
ATOM   3476  HA  LEU P 866      18.824 -13.049   0.209  0.00  0.00      PROA  
ATOM   3477  CB  LEU P 866      19.453 -12.531  -1.705  0.00  0.00      PROA  
ATOM   3478  HB1 LEU P 866      20.506 -12.754  -1.429  0.00  0.00      PROA  
ATOM   3479  HB2 LEU P 866      19.487 -11.720  -2.463  0.00  0.00      PROA  
ATOM   3480  CG  LEU P 866      19.113 -13.856  -2.373  0.00  0.00      PROA  
ATOM   3481  HG  LEU P 866      18.020 -13.871  -2.570  0.00  0.00      PROA  
ATOM   3482  CD1 LEU P 866      19.815 -14.067  -3.699  0.00  0.00      PROA  
ATOM   3483 HD11 LEU P 866      19.442 -14.940  -4.276  0.00  0.00      PROA  
ATOM   3484 HD12 LEU P 866      20.914 -14.124  -3.548  0.00  0.00      PROA  
ATOM   3485 HD13 LEU P 866      19.579 -13.139  -4.262  0.00  0.00      PROA  
ATOM   3486  CD2 LEU P 866      19.514 -15.100  -1.547  0.00  0.00      PROA  
ATOM   3487 HD21 LEU P 866      19.274 -15.969  -2.197  0.00  0.00      PROA  
ATOM   3488 HD22 LEU P 866      18.972 -15.125  -0.578  0.00  0.00      PROA  
ATOM   3489 HD23 LEU P 866      20.595 -15.189  -1.303  0.00  0.00      PROA  
ATOM   3490  C   LEU P 866      19.122 -11.132   0.409  0.00  0.00      PROA  
ATOM   3491  O   LEU P 866      20.024 -11.247   1.186  0.00  0.00      PROA  
ATOM   3492  N   THR P 867      18.608  -9.950   0.319  0.00  0.00      PROA  
ATOM   3493  HN  THR P 867      17.970  -9.847  -0.440  0.00  0.00      PROA  
ATOM   3494  CA  THR P 867      18.951  -8.852   1.237  0.00  0.00      PROA  
ATOM   3495  HA  THR P 867      20.012  -8.651   1.257  0.00  0.00      PROA  
ATOM   3496  CB  THR P 867      18.242  -7.521   0.828  0.00  0.00      PROA  
ATOM   3497  HB  THR P 867      17.152  -7.716   0.916  0.00  0.00      PROA  
ATOM   3498  OG1 THR P 867      18.571  -7.174  -0.518  0.00  0.00      PROA  
ATOM   3499  HG1 THR P 867      18.066  -7.762  -1.084  0.00  0.00      PROA  
ATOM   3500  CG2 THR P 867      18.492  -6.274   1.652  0.00  0.00      PROA  
ATOM   3501 HG21 THR P 867      17.687  -5.554   1.392  0.00  0.00      PROA  
ATOM   3502 HG22 THR P 867      19.463  -5.736   1.608  0.00  0.00      PROA  
ATOM   3503 HG23 THR P 867      18.338  -6.536   2.721  0.00  0.00      PROA  
ATOM   3504  C   THR P 867      18.591  -9.049   2.670  0.00  0.00      PROA  
ATOM   3505  O   THR P 867      19.481  -8.911   3.487  0.00  0.00      PROA  
ATOM   3506  N   ILE P 868      17.307  -9.469   2.970  0.00  0.00      PROA  
ATOM   3507  HN  ILE P 868      16.734  -9.700   2.188  0.00  0.00      PROA  
ATOM   3508  CA  ILE P 868      16.765  -9.913   4.290  0.00  0.00      PROA  
ATOM   3509  HA  ILE P 868      16.795  -9.119   5.021  0.00  0.00      PROA  
ATOM   3510  CB  ILE P 868      15.262 -10.255   4.104  0.00  0.00      PROA  
ATOM   3511  HB  ILE P 868      15.149 -10.882   3.194  0.00  0.00      PROA  
ATOM   3512  CG2 ILE P 868      14.594 -10.955   5.320  0.00  0.00      PROA  
ATOM   3513 HG21 ILE P 868      14.870 -12.030   5.380  0.00  0.00      PROA  
ATOM   3514 HG22 ILE P 868      13.488 -10.996   5.222  0.00  0.00      PROA  
ATOM   3515 HG23 ILE P 868      14.809 -10.336   6.217  0.00  0.00      PROA  
ATOM   3516  CG1 ILE P 868      14.511  -8.926   3.851  0.00  0.00      PROA  
ATOM   3517 HG11 ILE P 868      15.031  -8.289   3.103  0.00  0.00      PROA  
ATOM   3518 HG12 ILE P 868      14.371  -8.359   4.796  0.00  0.00      PROA  
ATOM   3519  CD  ILE P 868      13.099  -9.162   3.237  0.00  0.00      PROA  
ATOM   3520  HD1 ILE P 868      13.096  -9.920   2.425  0.00  0.00      PROA  
ATOM   3521  HD2 ILE P 868      12.588  -8.254   2.851  0.00  0.00      PROA  
ATOM   3522  HD3 ILE P 868      12.442  -9.642   3.993  0.00  0.00      PROA  
ATOM   3523  C   ILE P 868      17.530 -11.081   4.795  0.00  0.00      PROA  
ATOM   3524  O   ILE P 868      18.043 -11.139   5.925  0.00  0.00      PROA  
ATOM   3525  N   VAL P 869      17.750 -12.121   3.893  0.00  0.00      PROA  
ATOM   3526  HN  VAL P 869      17.389 -12.151   2.965  0.00  0.00      PROA  
ATOM   3527  CA  VAL P 869      18.649 -13.238   4.247  0.00  0.00      PROA  
ATOM   3528  HA  VAL P 869      18.249 -13.586   5.188  0.00  0.00      PROA  
ATOM   3529  CB  VAL P 869      18.588 -14.373   3.263  0.00  0.00      PROA  
ATOM   3530  HB  VAL P 869      18.665 -13.989   2.224  0.00  0.00      PROA  
ATOM   3531  CG1 VAL P 869      19.610 -15.480   3.460  0.00  0.00      PROA  
ATOM   3532 HG11 VAL P 869      20.685 -15.241   3.314  0.00  0.00      PROA  
ATOM   3533 HG12 VAL P 869      19.475 -16.123   2.564  0.00  0.00      PROA  
ATOM   3534 HG13 VAL P 869      19.348 -16.049   4.377  0.00  0.00      PROA  
ATOM   3535  CG2 VAL P 869      17.147 -15.022   3.360  0.00  0.00      PROA  
ATOM   3536 HG21 VAL P 869      16.293 -14.397   3.023  0.00  0.00      PROA  
ATOM   3537 HG22 VAL P 869      17.084 -15.382   4.409  0.00  0.00      PROA  
ATOM   3538 HG23 VAL P 869      17.164 -16.019   2.872  0.00  0.00      PROA  
ATOM   3539  C   VAL P 869      20.113 -12.906   4.556  0.00  0.00      PROA  
ATOM   3540  O   VAL P 869      20.582 -13.219   5.670  0.00  0.00      PROA  
ATOM   3541  N   ILE P 870      20.860 -12.131   3.773  0.00  0.00      PROA  
ATOM   3542  HN  ILE P 870      20.469 -11.752   2.938  0.00  0.00      PROA  
ATOM   3543  CA  ILE P 870      22.135 -11.634   4.153  0.00  0.00      PROA  
ATOM   3544  HA  ILE P 870      22.697 -12.521   4.408  0.00  0.00      PROA  
ATOM   3545  CB  ILE P 870      22.686 -10.990   2.990  0.00  0.00      PROA  
ATOM   3546  HB  ILE P 870      21.885 -10.299   2.652  0.00  0.00      PROA  
ATOM   3547  CG2 ILE P 870      23.872 -10.034   3.281  0.00  0.00      PROA  
ATOM   3548 HG21 ILE P 870      24.320  -9.506   2.412  0.00  0.00      PROA  
ATOM   3549 HG22 ILE P 870      24.609 -10.689   3.793  0.00  0.00      PROA  
ATOM   3550 HG23 ILE P 870      23.536  -9.207   3.942  0.00  0.00      PROA  
ATOM   3551  CG1 ILE P 870      23.025 -11.886   1.752  0.00  0.00      PROA  
ATOM   3552 HG11 ILE P 870      23.156 -11.213   0.878  0.00  0.00      PROA  
ATOM   3553 HG12 ILE P 870      22.074 -12.421   1.545  0.00  0.00      PROA  
ATOM   3554  CD  ILE P 870      24.313 -12.726   2.028  0.00  0.00      PROA  
ATOM   3555  HD1 ILE P 870      25.188 -12.045   2.108  0.00  0.00      PROA  
ATOM   3556  HD2 ILE P 870      24.468 -13.416   1.171  0.00  0.00      PROA  
ATOM   3557  HD3 ILE P 870      24.221 -13.148   3.051  0.00  0.00      PROA  
ATOM   3558  C   ILE P 870      22.153 -10.793   5.412  0.00  0.00      PROA  
ATOM   3559  O   ILE P 870      23.014 -10.951   6.297  0.00  0.00      PROA  
ATOM   3560  N   MET P 871      21.204  -9.821   5.616  0.00  0.00      PROA  
ATOM   3561  HN  MET P 871      20.742  -9.417   4.830  0.00  0.00      PROA  
ATOM   3562  CA  MET P 871      21.165  -9.042   6.866  0.00  0.00      PROA  
ATOM   3563  HA  MET P 871      22.203  -8.771   6.986  0.00  0.00      PROA  
ATOM   3564  CB  MET P 871      20.362  -7.702   6.814  0.00  0.00      PROA  
ATOM   3565  HB1 MET P 871      20.221  -7.160   7.774  0.00  0.00      PROA  
ATOM   3566  HB2 MET P 871      19.333  -8.038   6.562  0.00  0.00      PROA  
ATOM   3567  CG  MET P 871      20.758  -6.690   5.716  0.00  0.00      PROA  
ATOM   3568  HG1 MET P 871      20.189  -5.768   5.964  0.00  0.00      PROA  
ATOM   3569  HG2 MET P 871      20.360  -7.014   4.730  0.00  0.00      PROA  
ATOM   3570  SD  MET P 871      22.522  -6.190   5.677  0.00  0.00      PROA  
ATOM   3571  CE  MET P 871      22.362  -5.411   7.314  0.00  0.00      PROA  
ATOM   3572  HE1 MET P 871      21.595  -5.859   7.980  0.00  0.00      PROA  
ATOM   3573  HE2 MET P 871      22.097  -4.334   7.242  0.00  0.00      PROA  
ATOM   3574  HE3 MET P 871      23.330  -5.449   7.859  0.00  0.00      PROA  
ATOM   3575  C   MET P 871      20.761  -9.843   8.164  0.00  0.00      PROA  
ATOM   3576  O   MET P 871      21.223  -9.440   9.226  0.00  0.00      PROA  
ATOM   3577  N   VAL P 872      19.935 -10.972   8.002  0.00  0.00      PROA  
ATOM   3578  HN  VAL P 872      19.292 -11.007   7.241  0.00  0.00      PROA  
ATOM   3579  CA  VAL P 872      19.734 -11.996   9.040  0.00  0.00      PROA  
ATOM   3580  HA  VAL P 872      19.398 -11.384   9.865  0.00  0.00      PROA  
ATOM   3581  CB  VAL P 872      18.502 -12.805   8.577  0.00  0.00      PROA  
ATOM   3582  HB  VAL P 872      18.679 -13.121   7.526  0.00  0.00      PROA  
ATOM   3583  CG1 VAL P 872      18.282 -14.161   9.323  0.00  0.00      PROA  
ATOM   3584 HG11 VAL P 872      17.526 -14.834   8.865  0.00  0.00      PROA  
ATOM   3585 HG12 VAL P 872      17.828 -13.926  10.310  0.00  0.00      PROA  
ATOM   3586 HG13 VAL P 872      19.161 -14.812   9.515  0.00  0.00      PROA  
ATOM   3587  CG2 VAL P 872      17.195 -11.936   8.681  0.00  0.00      PROA  
ATOM   3588 HG21 VAL P 872      16.842 -11.972   9.734  0.00  0.00      PROA  
ATOM   3589 HG22 VAL P 872      16.426 -12.492   8.104  0.00  0.00      PROA  
ATOM   3590 HG23 VAL P 872      17.331 -10.865   8.422  0.00  0.00      PROA  
ATOM   3591  C   VAL P 872      21.000 -12.778   9.355  0.00  0.00      PROA  
ATOM   3592  O   VAL P 872      21.216 -13.080  10.540  0.00  0.00      PROA  
ATOM   3593  N   THR P 873      21.794 -13.162   8.328  0.00  0.00      PROA  
ATOM   3594  HN  THR P 873      21.402 -12.921   7.444  0.00  0.00      PROA  
ATOM   3595  CA  THR P 873      23.156 -13.767   8.502  0.00  0.00      PROA  
ATOM   3596  HA  THR P 873      22.947 -14.617   9.134  0.00  0.00      PROA  
ATOM   3597  CB  THR P 873      23.797 -14.063   7.188  0.00  0.00      PROA  
ATOM   3598  HB  THR P 873      24.173 -13.158   6.665  0.00  0.00      PROA  
ATOM   3599  OG1 THR P 873      22.906 -14.720   6.303  0.00  0.00      PROA  
ATOM   3600  HG1 THR P 873      22.182 -14.126   6.090  0.00  0.00      PROA  
ATOM   3601  CG2 THR P 873      24.993 -15.024   7.474  0.00  0.00      PROA  
ATOM   3602 HG21 THR P 873      25.630 -14.432   8.166  0.00  0.00      PROA  
ATOM   3603 HG22 THR P 873      25.460 -15.204   6.482  0.00  0.00      PROA  
ATOM   3604 HG23 THR P 873      24.821 -16.054   7.851  0.00  0.00      PROA  
ATOM   3605  C   THR P 873      24.087 -12.777   9.247  0.00  0.00      PROA  
ATOM   3606  O   THR P 873      24.898 -13.109  10.081  0.00  0.00      PROA  
ATOM   3607  N   ILE P 874      23.986 -11.467   8.969  0.00  0.00      PROA  
ATOM   3608  HN  ILE P 874      23.380 -11.099   8.268  0.00  0.00      PROA  
ATOM   3609  CA  ILE P 874      24.910 -10.455   9.620  0.00  0.00      PROA  
ATOM   3610  HA  ILE P 874      25.885 -10.915   9.677  0.00  0.00      PROA  
ATOM   3611  CB  ILE P 874      25.007  -9.139   8.886  0.00  0.00      PROA  
ATOM   3612  HB  ILE P 874      23.986  -8.738   8.710  0.00  0.00      PROA  
ATOM   3613  CG2 ILE P 874      25.719  -8.095   9.827  0.00  0.00      PROA  
ATOM   3614 HG21 ILE P 874      24.925  -7.640  10.457  0.00  0.00      PROA  
ATOM   3615 HG22 ILE P 874      26.122  -7.255   9.221  0.00  0.00      PROA  
ATOM   3616 HG23 ILE P 874      26.506  -8.564  10.455  0.00  0.00      PROA  
ATOM   3617  CG1 ILE P 874      25.756  -9.338   7.564  0.00  0.00      PROA  
ATOM   3618 HG11 ILE P 874      25.612 -10.376   7.195  0.00  0.00      PROA  
ATOM   3619 HG12 ILE P 874      26.832  -9.297   7.838  0.00  0.00      PROA  
ATOM   3620  CD  ILE P 874      25.415  -8.326   6.550  0.00  0.00      PROA  
ATOM   3621  HD1 ILE P 874      25.827  -7.311   6.740  0.00  0.00      PROA  
ATOM   3622  HD2 ILE P 874      24.315  -8.252   6.413  0.00  0.00      PROA  
ATOM   3623  HD3 ILE P 874      25.868  -8.579   5.568  0.00  0.00      PROA  
ATOM   3624  C   ILE P 874      24.498 -10.247  11.120  0.00  0.00      PROA  
ATOM   3625  O   ILE P 874      25.268 -10.137  12.040  0.00  0.00      PROA  
ATOM   3626  N   ASP P 875      23.145 -10.242  11.255  0.00  0.00      PROA  
ATOM   3627  HN  ASP P 875      22.559 -10.253  10.449  0.00  0.00      PROA  
ATOM   3628  CA  ASP P 875      22.499 -10.313  12.564  0.00  0.00      PROA  
ATOM   3629  HA  ASP P 875      22.808  -9.538  13.249  0.00  0.00      PROA  
ATOM   3630  CB  ASP P 875      20.930 -10.315  12.395  0.00  0.00      PROA  
ATOM   3631  HB1 ASP P 875      20.486 -11.306  12.160  0.00  0.00      PROA  
ATOM   3632  HB2 ASP P 875      20.496  -9.677  11.596  0.00  0.00      PROA  
ATOM   3633  CG  ASP P 875      20.315  -9.673  13.646  0.00  0.00      PROA  
ATOM   3634  OD1 ASP P 875      19.962 -10.345  14.630  0.00  0.00      PROA  
ATOM   3635  OD2 ASP P 875      20.209  -8.423  13.738  0.00  0.00      PROA  
ATOM   3636  C   ASP P 875      22.905 -11.612  13.334  0.00  0.00      PROA  
ATOM   3637  O   ASP P 875      23.249 -11.599  14.496  0.00  0.00      PROA  
ATOM   3638  N   TYR P 876      23.030 -12.777  12.675  0.00  0.00      PROA  
ATOM   3639  HN  TYR P 876      23.024 -12.859  11.681  0.00  0.00      PROA  
ATOM   3640  CA  TYR P 876      23.563 -13.986  13.282  0.00  0.00      PROA  
ATOM   3641  HA  TYR P 876      22.978 -14.089  14.184  0.00  0.00      PROA  
ATOM   3642  CB  TYR P 876      23.304 -15.116  12.328  0.00  0.00      PROA  
ATOM   3643  HB1 TYR P 876      23.575 -14.738  11.319  0.00  0.00      PROA  
ATOM   3644  HB2 TYR P 876      22.215 -15.326  12.393  0.00  0.00      PROA  
ATOM   3645  CG  TYR P 876      23.971 -16.408  12.618  0.00  0.00      PROA  
ATOM   3646  CD1 TYR P 876      24.866 -17.016  11.718  0.00  0.00      PROA  
ATOM   3647  HD1 TYR P 876      25.133 -16.316  10.940  0.00  0.00      PROA  
ATOM   3648  CE1 TYR P 876      25.503 -18.184  12.096  0.00  0.00      PROA  
ATOM   3649  HE1 TYR P 876      26.284 -18.593  11.472  0.00  0.00      PROA  
ATOM   3650  CZ  TYR P 876      25.174 -18.858  13.291  0.00  0.00      PROA  
ATOM   3651  OH  TYR P 876      26.129 -19.810  13.730  0.00  0.00      PROA  
ATOM   3652  HH  TYR P 876      26.862 -19.536  13.174  0.00  0.00      PROA  
ATOM   3653  CD2 TYR P 876      23.599 -17.099  13.844  0.00  0.00      PROA  
ATOM   3654  HD2 TYR P 876      22.970 -16.613  14.575  0.00  0.00      PROA  
ATOM   3655  CE2 TYR P 876      24.121 -18.442  14.100  0.00  0.00      PROA  
ATOM   3656  HE2 TYR P 876      23.805 -18.926  15.013  0.00  0.00      PROA  
ATOM   3657  C   TYR P 876      25.042 -13.870  13.918  0.00  0.00      PROA  
ATOM   3658  O   TYR P 876      25.360 -14.413  14.950  0.00  0.00      PROA  
ATOM   3659  N   LEU P 877      25.978 -13.189  13.155  0.00  0.00      PROA  
ATOM   3660  HN  LEU P 877      25.628 -12.612  12.421  0.00  0.00      PROA  
ATOM   3661  CA  LEU P 877      27.402 -13.381  13.309  0.00  0.00      PROA  
ATOM   3662  HA  LEU P 877      27.649 -14.305  13.810  0.00  0.00      PROA  
ATOM   3663  CB  LEU P 877      28.149 -13.289  11.957  0.00  0.00      PROA  
ATOM   3664  HB1 LEU P 877      29.229 -13.489  12.125  0.00  0.00      PROA  
ATOM   3665  HB2 LEU P 877      27.758 -12.387  11.440  0.00  0.00      PROA  
ATOM   3666  CG  LEU P 877      27.947 -14.391  10.877  0.00  0.00      PROA  
ATOM   3667  HG  LEU P 877      26.867 -14.641  10.803  0.00  0.00      PROA  
ATOM   3668  CD1 LEU P 877      28.463 -13.988   9.516  0.00  0.00      PROA  
ATOM   3669 HD11 LEU P 877      27.759 -13.234   9.105  0.00  0.00      PROA  
ATOM   3670 HD12 LEU P 877      28.293 -14.895   8.897  0.00  0.00      PROA  
ATOM   3671 HD13 LEU P 877      29.535 -13.735   9.364  0.00  0.00      PROA  
ATOM   3672  CD2 LEU P 877      28.553 -15.714  11.423  0.00  0.00      PROA  
ATOM   3673 HD21 LEU P 877      28.239 -16.485  10.688  0.00  0.00      PROA  
ATOM   3674 HD22 LEU P 877      28.101 -15.997  12.398  0.00  0.00      PROA  
ATOM   3675 HD23 LEU P 877      29.660 -15.622  11.443  0.00  0.00      PROA  
ATOM   3676  C   LEU P 877      28.008 -12.300  14.188  0.00  0.00      PROA  
ATOM   3677  O   LEU P 877      28.630 -12.577  15.180  0.00  0.00      PROA  
ATOM   3678  N   VAL P 878      27.804 -11.014  13.872  0.00  0.00      PROA  
ATOM   3679  HN  VAL P 878      27.279 -10.729  13.074  0.00  0.00      PROA  
ATOM   3680  CA  VAL P 878      28.276  -9.912  14.760  0.00  0.00      PROA  
ATOM   3681  HA  VAL P 878      29.065 -10.263  15.410  0.00  0.00      PROA  
ATOM   3682  CB  VAL P 878      28.897  -8.770  14.106  0.00  0.00      PROA  
ATOM   3683  HB  VAL P 878      29.219  -8.039  14.878  0.00  0.00      PROA  
ATOM   3684  CG1 VAL P 878      30.225  -9.399  13.531  0.00  0.00      PROA  
ATOM   3685 HG11 VAL P 878      30.029  -9.896  12.556  0.00  0.00      PROA  
ATOM   3686 HG12 VAL P 878      30.709 -10.165  14.173  0.00  0.00      PROA  
ATOM   3687 HG13 VAL P 878      30.988  -8.652  13.224  0.00  0.00      PROA  
ATOM   3688  CG2 VAL P 878      28.102  -8.039  12.996  0.00  0.00      PROA  
ATOM   3689 HG21 VAL P 878      28.759  -7.320  12.461  0.00  0.00      PROA  
ATOM   3690 HG22 VAL P 878      27.207  -7.555  13.442  0.00  0.00      PROA  
ATOM   3691 HG23 VAL P 878      27.838  -8.829  12.261  0.00  0.00      PROA  
ATOM   3692  C   VAL P 878      27.350  -9.365  15.808  0.00  0.00      PROA  
ATOM   3693  O   VAL P 878      27.818  -8.787  16.773  0.00  0.00      PROA  
ATOM   3694  N   GLY P 879      25.991  -9.472  15.656  0.00  0.00      PROA  
ATOM   3695  HN  GLY P 879      25.686 -10.092  14.937  0.00  0.00      PROA  
ATOM   3696  CA  GLY P 879      25.059  -9.215  16.754  0.00  0.00      PROA  
ATOM   3697  HA1 GLY P 879      25.355  -9.746  17.647  0.00  0.00      PROA  
ATOM   3698  HA2 GLY P 879      24.105  -9.683  16.559  0.00  0.00      PROA  
ATOM   3699  C   GLY P 879      24.877  -7.782  17.160  0.00  0.00      PROA  
ATOM   3700  O   GLY P 879      24.405  -7.574  18.262  0.00  0.00      PROA  
ATOM   3701  N   VAL P 880      25.045  -6.886  16.250  0.00  0.00      PROA  
ATOM   3702  HN  VAL P 880      25.350  -7.094  15.324  0.00  0.00      PROA  
ATOM   3703  CA  VAL P 880      24.779  -5.468  16.469  0.00  0.00      PROA  
ATOM   3704  HA  VAL P 880      25.216  -5.261  17.435  0.00  0.00      PROA  
ATOM   3705  CB  VAL P 880      25.634  -4.620  15.436  0.00  0.00      PROA  
ATOM   3706  HB  VAL P 880      25.483  -3.522  15.500  0.00  0.00      PROA  
ATOM   3707  CG1 VAL P 880      27.124  -4.780  15.751  0.00  0.00      PROA  
ATOM   3708 HG11 VAL P 880      27.722  -4.508  14.855  0.00  0.00      PROA  
ATOM   3709 HG12 VAL P 880      27.441  -5.829  15.932  0.00  0.00      PROA  
ATOM   3710 HG13 VAL P 880      27.402  -4.184  16.647  0.00  0.00      PROA  
ATOM   3711  CG2 VAL P 880      25.295  -5.080  14.014  0.00  0.00      PROA  
ATOM   3712 HG21 VAL P 880      24.230  -5.042  13.702  0.00  0.00      PROA  
ATOM   3713 HG22 VAL P 880      25.602  -6.145  13.929  0.00  0.00      PROA  
ATOM   3714 HG23 VAL P 880      25.786  -4.583  13.150  0.00  0.00      PROA  
ATOM   3715  C   VAL P 880      23.349  -5.118  16.631  0.00  0.00      PROA  
ATOM   3716  O   VAL P 880      22.472  -5.781  16.059  0.00  0.00      PROA  
ATOM   3717  N   PRO P 881      23.007  -4.175  17.460  0.00  0.00      PROA  
ATOM   3718  CD  PRO P 881      23.902  -3.446  18.399  0.00  0.00      PROA  
ATOM   3719  HD1 PRO P 881      24.571  -2.711  17.903  0.00  0.00      PROA  
ATOM   3720  HD2 PRO P 881      24.444  -4.121  19.095  0.00  0.00      PROA  
ATOM   3721  CA  PRO P 881      21.591  -3.818  17.686  0.00  0.00      PROA  
ATOM   3722  HA  PRO P 881      21.108  -4.555  18.311  0.00  0.00      PROA  
ATOM   3723  CB  PRO P 881      21.781  -2.424  18.490  0.00  0.00      PROA  
ATOM   3724  HB1 PRO P 881      20.931  -2.149  19.150  0.00  0.00      PROA  
ATOM   3725  HB2 PRO P 881      21.979  -1.702  17.670  0.00  0.00      PROA  
ATOM   3726  CG  PRO P 881      22.950  -2.667  19.340  0.00  0.00      PROA  
ATOM   3727  HG1 PRO P 881      23.460  -1.806  19.823  0.00  0.00      PROA  
ATOM   3728  HG2 PRO P 881      22.616  -3.256  20.221  0.00  0.00      PROA  
ATOM   3729  C   PRO P 881      20.649  -3.733  16.512  0.00  0.00      PROA  
ATOM   3730  O   PRO P 881      21.066  -3.311  15.470  0.00  0.00      PROA  
ATOM   3731  N   SER P 882      19.420  -4.146  16.671  0.00  0.00      PROA  
ATOM   3732  HN  SER P 882      19.114  -4.392  17.587  0.00  0.00      PROA  
ATOM   3733  CA  SER P 882      18.442  -4.327  15.588  0.00  0.00      PROA  
ATOM   3734  HA  SER P 882      18.073  -3.409  15.155  0.00  0.00      PROA  
ATOM   3735  CB  SER P 882      18.969  -5.228  14.392  0.00  0.00      PROA  
ATOM   3736  HB1 SER P 882      19.463  -6.154  14.757  0.00  0.00      PROA  
ATOM   3737  HB2 SER P 882      19.851  -4.689  13.984  0.00  0.00      PROA  
ATOM   3738  OG  SER P 882      18.108  -5.592  13.293  0.00  0.00      PROA  
ATOM   3739  HG1 SER P 882      18.664  -5.846  12.553  0.00  0.00      PROA  
ATOM   3740  C   SER P 882      17.192  -4.959  16.085  0.00  0.00      PROA  
ATOM   3741  O   SER P 882      17.148  -6.218  16.253  0.00  0.00      PROA  
ATOM   3742  N   PRO P 883      16.136  -4.111  16.389  0.00  0.00      PROA  
ATOM   3743  CD  PRO P 883      16.352  -2.725  17.001  0.00  0.00      PROA  
ATOM   3744  HD1 PRO P 883      16.549  -1.998  16.184  0.00  0.00      PROA  
ATOM   3745  HD2 PRO P 883      17.233  -2.746  17.677  0.00  0.00      PROA  
ATOM   3746  CA  PRO P 883      14.942  -4.750  16.889  0.00  0.00      PROA  
ATOM   3747  HA  PRO P 883      15.159  -5.381  17.739  0.00  0.00      PROA  
ATOM   3748  CB  PRO P 883      14.061  -3.581  17.399  0.00  0.00      PROA  
ATOM   3749  HB1 PRO P 883      13.303  -3.796  18.183  0.00  0.00      PROA  
ATOM   3750  HB2 PRO P 883      13.410  -3.081  16.651  0.00  0.00      PROA  
ATOM   3751  CG  PRO P 883      15.102  -2.604  17.904  0.00  0.00      PROA  
ATOM   3752  HG1 PRO P 883      14.851  -1.524  17.827  0.00  0.00      PROA  
ATOM   3753  HG2 PRO P 883      15.440  -2.885  18.924  0.00  0.00      PROA  
ATOM   3754  C   PRO P 883      14.212  -5.602  15.970  0.00  0.00      PROA  
ATOM   3755  O   PRO P 883      14.332  -5.283  14.765  0.00  0.00      PROA  
ATOM   3756  N   LYS P 884      13.511  -6.648  16.474  0.00  0.00      PROA  
ATOM   3757  HN  LYS P 884      13.405  -6.812  17.451  0.00  0.00      PROA  
ATOM   3758  CA  LYS P 884      12.971  -7.644  15.559  0.00  0.00      PROA  
ATOM   3759  HA  LYS P 884      13.235  -7.539  14.517  0.00  0.00      PROA  
ATOM   3760  CB  LYS P 884      13.357  -9.100  15.880  0.00  0.00      PROA  
ATOM   3761  HB1 LYS P 884      12.953  -9.754  15.077  0.00  0.00      PROA  
ATOM   3762  HB2 LYS P 884      12.867  -9.445  16.816  0.00  0.00      PROA  
ATOM   3763  CG  LYS P 884      14.837  -9.437  15.875  0.00  0.00      PROA  
ATOM   3764  HG1 LYS P 884      14.849 -10.508  16.173  0.00  0.00      PROA  
ATOM   3765  HG2 LYS P 884      15.345  -8.899  16.703  0.00  0.00      PROA  
ATOM   3766  CD  LYS P 884      15.675  -9.146  14.517  0.00  0.00      PROA  
ATOM   3767  HD1 LYS P 884      15.601  -8.038  14.498  0.00  0.00      PROA  
ATOM   3768  HD2 LYS P 884      15.200  -9.551  13.598  0.00  0.00      PROA  
ATOM   3769  CE  LYS P 884      17.127  -9.561  14.511  0.00  0.00      PROA  
ATOM   3770  HE1 LYS P 884      17.678  -9.227  13.606  0.00  0.00      PROA  
ATOM   3771  HE2 LYS P 884      17.242 -10.664  14.582  0.00  0.00      PROA  
ATOM   3772  NZ  LYS P 884      17.862  -9.031  15.710  0.00  0.00      PROA  
ATOM   3773  HZ1 LYS P 884      17.766  -8.033  15.987  0.00  0.00      PROA  
ATOM   3774  HZ2 LYS P 884      18.836  -9.081  15.346  0.00  0.00      PROA  
ATOM   3775  HZ3 LYS P 884      17.758  -9.618  16.561  0.00  0.00      PROA  
ATOM   3776  C   LYS P 884      11.451  -7.645  15.582  0.00  0.00      PROA  
ATOM   3777  O   LYS P 884      10.788  -7.302  16.580  0.00  0.00      PROA  
ATOM   3778  N   LEU P 885      10.886  -8.103  14.361  0.00  0.00      PROA  
ATOM   3779  HN  LEU P 885      11.479  -8.367  13.604  0.00  0.00      PROA  
ATOM   3780  CA  LEU P 885       9.463  -8.175  14.148  0.00  0.00      PROA  
ATOM   3781  HA  LEU P 885       9.154  -7.144  14.247  0.00  0.00      PROA  
ATOM   3782  CB  LEU P 885       9.116  -8.706  12.751  0.00  0.00      PROA  
ATOM   3783  HB1 LEU P 885       9.454  -9.762  12.680  0.00  0.00      PROA  
ATOM   3784  HB2 LEU P 885       9.764  -8.093  12.088  0.00  0.00      PROA  
ATOM   3785  CG  LEU P 885       7.599  -8.653  12.521  0.00  0.00      PROA  
ATOM   3786  HG  LEU P 885       7.065  -9.203  13.325  0.00  0.00      PROA  
ATOM   3787  CD1 LEU P 885       7.071  -7.189  12.415  0.00  0.00      PROA  
ATOM   3788 HD11 LEU P 885       7.361  -6.499  13.236  0.00  0.00      PROA  
ATOM   3789 HD12 LEU P 885       5.972  -7.162  12.250  0.00  0.00      PROA  
ATOM   3790 HD13 LEU P 885       7.575  -6.754  11.526  0.00  0.00      PROA  
ATOM   3791  CD2 LEU P 885       7.274  -9.354  11.222  0.00  0.00      PROA  
ATOM   3792 HD21 LEU P 885       7.841  -8.838  10.417  0.00  0.00      PROA  
ATOM   3793 HD22 LEU P 885       6.204  -9.330  10.922  0.00  0.00      PROA  
ATOM   3794 HD23 LEU P 885       7.604 -10.406  11.352  0.00  0.00      PROA  
ATOM   3795  C   LEU P 885       8.702  -8.917  15.301  0.00  0.00      PROA  
ATOM   3796  O   LEU P 885       9.011 -10.045  15.686  0.00  0.00      PROA  
ATOM   3797  N   HSD P 886       7.664  -8.251  15.859  0.00  0.00      PROA  
ATOM   3798  HN  HSD P 886       7.435  -7.397  15.398  0.00  0.00      PROA  
ATOM   3799  CA  HSD P 886       6.769  -8.783  16.728  0.00  0.00      PROA  
ATOM   3800  HA  HSD P 886       7.257  -9.610  17.222  0.00  0.00      PROA  
ATOM   3801  CB  HSD P 886       6.516  -7.789  17.951  0.00  0.00      PROA  
ATOM   3802  HB1 HSD P 886       5.509  -7.958  18.388  0.00  0.00      PROA  
ATOM   3803  HB2 HSD P 886       6.425  -6.755  17.555  0.00  0.00      PROA  
ATOM   3804  ND1 HSD P 886       8.782  -7.239  18.929  0.00  0.00      PROA  
ATOM   3805  HD1 HSD P 886       9.325  -7.435  18.113  0.00  0.00      PROA  
ATOM   3806  CG  HSD P 886       7.439  -7.642  19.093  0.00  0.00      PROA  
ATOM   3807  CE1 HSD P 886       9.319  -7.185  20.177  0.00  0.00      PROA  
ATOM   3808  HE1 HSD P 886      10.324  -6.778  20.283  0.00  0.00      PROA  
ATOM   3809  NE2 HSD P 886       8.509  -7.551  21.124  0.00  0.00      PROA  
ATOM   3810  CD2 HSD P 886       7.355  -7.852  20.436  0.00  0.00      PROA  
ATOM   3811  HD2 HSD P 886       6.492  -8.165  21.011  0.00  0.00      PROA  
ATOM   3812  C   HSD P 886       5.494  -9.161  16.081  0.00  0.00      PROA  
ATOM   3813  O   HSD P 886       4.940  -8.471  15.170  0.00  0.00      PROA  
ATOM   3814  N   VAL P 887       4.866 -10.255  16.626  0.00  0.00      PROA  
ATOM   3815  HN  VAL P 887       5.340 -10.819  17.298  0.00  0.00      PROA  
ATOM   3816  CA  VAL P 887       3.570 -10.663  16.370  0.00  0.00      PROA  
ATOM   3817  HA  VAL P 887       2.996  -9.803  16.056  0.00  0.00      PROA  
ATOM   3818  CB  VAL P 887       3.526 -11.822  15.407  0.00  0.00      PROA  
ATOM   3819  HB  VAL P 887       2.529 -12.287  15.251  0.00  0.00      PROA  
ATOM   3820  CG1 VAL P 887       3.961 -11.376  14.049  0.00  0.00      PROA  
ATOM   3821 HG11 VAL P 887       3.417 -10.533  13.573  0.00  0.00      PROA  
ATOM   3822 HG12 VAL P 887       3.900 -12.192  13.298  0.00  0.00      PROA  
ATOM   3823 HG13 VAL P 887       5.029 -11.075  14.109  0.00  0.00      PROA  
ATOM   3824  CG2 VAL P 887       4.400 -12.932  15.960  0.00  0.00      PROA  
ATOM   3825 HG21 VAL P 887       4.410 -13.796  15.261  0.00  0.00      PROA  
ATOM   3826 HG22 VAL P 887       3.991 -13.348  16.905  0.00  0.00      PROA  
ATOM   3827 HG23 VAL P 887       5.444 -12.646  16.210  0.00  0.00      PROA  
ATOM   3828  C   VAL P 887       2.825 -11.092  17.601  0.00  0.00      PROA  
ATOM   3829  O   VAL P 887       3.500 -11.337  18.586  0.00  0.00      PROA  
ATOM   3830  N   PRO P 888       1.535 -11.267  17.707  0.00  0.00      PROA  
ATOM   3831  CD  PRO P 888       0.636 -10.681  16.768  0.00  0.00      PROA  
ATOM   3832  HD1 PRO P 888       0.747 -11.143  15.763  0.00  0.00      PROA  
ATOM   3833  HD2 PRO P 888       0.852  -9.600  16.631  0.00  0.00      PROA  
ATOM   3834  CA  PRO P 888       0.852 -12.095  18.751  0.00  0.00      PROA  
ATOM   3835  HA  PRO P 888       0.986 -11.614  19.709  0.00  0.00      PROA  
ATOM   3836  CB  PRO P 888      -0.607 -12.176  18.237  0.00  0.00      PROA  
ATOM   3837  HB1 PRO P 888      -1.377 -12.085  19.033  0.00  0.00      PROA  
ATOM   3838  HB2 PRO P 888      -0.674 -12.994  17.489  0.00  0.00      PROA  
ATOM   3839  CG  PRO P 888      -0.783 -10.894  17.399  0.00  0.00      PROA  
ATOM   3840  HG1 PRO P 888      -1.418 -11.038  16.498  0.00  0.00      PROA  
ATOM   3841  HG2 PRO P 888      -1.143 -10.006  17.961  0.00  0.00      PROA  
ATOM   3842  C   PRO P 888       1.502 -13.497  19.013  0.00  0.00      PROA  
ATOM   3843  O   PRO P 888       1.677 -14.245  18.086  0.00  0.00      PROA  
ATOM   3844  N   GLU P 889       1.819 -13.886  20.230  0.00  0.00      PROA  
ATOM   3845  HN  GLU P 889       1.679 -13.286  21.014  0.00  0.00      PROA  
ATOM   3846  CA  GLU P 889       2.314 -15.214  20.517  0.00  0.00      PROA  
ATOM   3847  HA  GLU P 889       2.537 -15.732  19.596  0.00  0.00      PROA  
ATOM   3848  CB  GLU P 889       3.639 -15.137  21.259  0.00  0.00      PROA  
ATOM   3849  HB1 GLU P 889       3.989 -16.169  21.475  0.00  0.00      PROA  
ATOM   3850  HB2 GLU P 889       3.469 -14.662  22.248  0.00  0.00      PROA  
ATOM   3851  CG  GLU P 889       4.748 -14.392  20.420  0.00  0.00      PROA  
ATOM   3852  HG1 GLU P 889       4.584 -13.293  20.410  0.00  0.00      PROA  
ATOM   3853  HG2 GLU P 889       4.590 -14.712  19.369  0.00  0.00      PROA  
ATOM   3854  CD  GLU P 889       6.161 -14.708  20.889  0.00  0.00      PROA  
ATOM   3855  OE1 GLU P 889       6.963 -13.745  21.268  0.00  0.00      PROA  
ATOM   3856  OE2 GLU P 889       6.472 -15.942  20.964  0.00  0.00      PROA  
ATOM   3857  C   GLU P 889       1.185 -16.086  21.116  0.00  0.00      PROA  
ATOM   3858  O   GLU P 889       1.395 -17.319  21.450  0.00  0.00      PROA  
ATOM   3859  N   LYS P 890      -0.015 -15.507  21.277  0.00  0.00      PROA  
ATOM   3860  HN  LYS P 890      -0.102 -14.515  21.221  0.00  0.00      PROA  
ATOM   3861  CA  LYS P 890      -1.286 -16.105  21.661  0.00  0.00      PROA  
ATOM   3862  HA  LYS P 890      -0.980 -16.991  22.198  0.00  0.00      PROA  
ATOM   3863  CB  LYS P 890      -2.181 -15.010  22.452  0.00  0.00      PROA  
ATOM   3864  HB1 LYS P 890      -3.243 -15.325  22.544  0.00  0.00      PROA  
ATOM   3865  HB2 LYS P 890      -2.202 -14.126  21.779  0.00  0.00      PROA  
ATOM   3866  CG  LYS P 890      -1.553 -14.703  23.817  0.00  0.00      PROA  
ATOM   3867  HG1 LYS P 890      -2.377 -14.112  24.272  0.00  0.00      PROA  
ATOM   3868  HG2 LYS P 890      -0.696 -13.999  23.752  0.00  0.00      PROA  
ATOM   3869  CD  LYS P 890      -1.414 -15.974  24.756  0.00  0.00      PROA  
ATOM   3870  HD1 LYS P 890      -0.687 -16.687  24.313  0.00  0.00      PROA  
ATOM   3871  HD2 LYS P 890      -2.389 -16.505  24.764  0.00  0.00      PROA  
ATOM   3872  CE  LYS P 890      -0.784 -15.549  26.067  0.00  0.00      PROA  
ATOM   3873  HE1 LYS P 890      -1.381 -14.705  26.474  0.00  0.00      PROA  
ATOM   3874  HE2 LYS P 890       0.301 -15.323  25.983  0.00  0.00      PROA  
ATOM   3875  NZ  LYS P 890      -0.986 -16.520  27.155  0.00  0.00      PROA  
ATOM   3876  HZ1 LYS P 890      -0.690 -17.463  26.830  0.00  0.00      PROA  
ATOM   3877  HZ2 LYS P 890      -2.012 -16.532  27.325  0.00  0.00      PROA  
ATOM   3878  HZ3 LYS P 890      -0.570 -16.207  28.054  0.00  0.00      PROA  
ATOM   3879  C   LYS P 890      -2.083 -16.663  20.502  0.00  0.00      PROA  
ATOM   3880  O   LYS P 890      -2.498 -15.943  19.555  0.00  0.00      PROA  
ATOM   3881  N   PHE P 891      -2.168 -18.026  20.415  0.00  0.00      PROA  
ATOM   3882  HN  PHE P 891      -1.713 -18.613  21.080  0.00  0.00      PROA  
ATOM   3883  CA  PHE P 891      -2.821 -18.802  19.336  0.00  0.00      PROA  
ATOM   3884  HA  PHE P 891      -2.120 -18.587  18.543  0.00  0.00      PROA  
ATOM   3885  CB  PHE P 891      -2.823 -20.262  19.663  0.00  0.00      PROA  
ATOM   3886  HB1 PHE P 891      -3.519 -20.518  20.491  0.00  0.00      PROA  
ATOM   3887  HB2 PHE P 891      -1.813 -20.695  19.824  0.00  0.00      PROA  
ATOM   3888  CG  PHE P 891      -3.109 -21.047  18.386  0.00  0.00      PROA  
ATOM   3889  CD1 PHE P 891      -2.115 -21.398  17.442  0.00  0.00      PROA  
ATOM   3890  HD1 PHE P 891      -1.118 -21.034  17.645  0.00  0.00      PROA  
ATOM   3891  CE1 PHE P 891      -2.368 -22.142  16.293  0.00  0.00      PROA  
ATOM   3892  HE1 PHE P 891      -1.535 -22.255  15.615  0.00  0.00      PROA  
ATOM   3893  CZ  PHE P 891      -3.698 -22.624  16.085  0.00  0.00      PROA  
ATOM   3894  HZ  PHE P 891      -3.918 -23.168  15.178  0.00  0.00      PROA  
ATOM   3895  CD2 PHE P 891      -4.448 -21.556  18.091  0.00  0.00      PROA  
ATOM   3896  HD2 PHE P 891      -5.142 -21.002  18.706  0.00  0.00      PROA  
ATOM   3897  CE2 PHE P 891      -4.679 -22.421  17.078  0.00  0.00      PROA  
ATOM   3898  HE2 PHE P 891      -5.684 -22.757  16.871  0.00  0.00      PROA  
ATOM   3899  C   PHE P 891      -4.185 -18.291  18.896  0.00  0.00      PROA  
ATOM   3900  O   PHE P 891      -4.446 -18.319  17.711  0.00  0.00      PROA  
ATOM   3901  N   GLU P 892      -5.105 -18.085  19.885  0.00  0.00      PROA  
ATOM   3902  HN  GLU P 892      -4.750 -18.097  20.816  0.00  0.00      PROA  
ATOM   3903  CA  GLU P 892      -6.488 -17.728  19.680  0.00  0.00      PROA  
ATOM   3904  HA  GLU P 892      -6.690 -17.574  18.630  0.00  0.00      PROA  
ATOM   3905  CB  GLU P 892      -7.472 -18.850  20.097  0.00  0.00      PROA  
ATOM   3906  HB1 GLU P 892      -7.371 -19.565  19.253  0.00  0.00      PROA  
ATOM   3907  HB2 GLU P 892      -8.474 -18.372  20.048  0.00  0.00      PROA  
ATOM   3908  CG  GLU P 892      -7.222 -19.489  21.460  0.00  0.00      PROA  
ATOM   3909  HG1 GLU P 892      -7.160 -18.724  22.263  0.00  0.00      PROA  
ATOM   3910  HG2 GLU P 892      -6.257 -20.025  21.588  0.00  0.00      PROA  
ATOM   3911  CD  GLU P 892      -8.327 -20.386  21.984  0.00  0.00      PROA  
ATOM   3912  OE1 GLU P 892      -9.118 -19.938  22.888  0.00  0.00      PROA  
ATOM   3913  OE2 GLU P 892      -8.409 -21.538  21.552  0.00  0.00      PROA  
ATOM   3914  C   GLU P 892      -6.837 -16.443  20.434  0.00  0.00      PROA  
ATOM   3915  O   GLU P 892      -6.363 -16.302  21.591  0.00  0.00      PROA  
ATOM   3916  N   PRO P 893      -7.453 -15.440  19.914  0.00  0.00      PROA  
ATOM   3917  CD  PRO P 893      -7.944 -15.400  18.509  0.00  0.00      PROA  
ATOM   3918  HD1 PRO P 893      -8.551 -16.314  18.336  0.00  0.00      PROA  
ATOM   3919  HD2 PRO P 893      -7.167 -15.337  17.717  0.00  0.00      PROA  
ATOM   3920  CA  PRO P 893      -7.943 -14.272  20.594  0.00  0.00      PROA  
ATOM   3921  HA  PRO P 893      -7.096 -13.869  21.128  0.00  0.00      PROA  
ATOM   3922  CB  PRO P 893      -8.354 -13.246  19.516  0.00  0.00      PROA  
ATOM   3923  HB1 PRO P 893      -7.490 -12.605  19.240  0.00  0.00      PROA  
ATOM   3924  HB2 PRO P 893      -9.136 -12.560  19.906  0.00  0.00      PROA  
ATOM   3925  CG  PRO P 893      -8.771 -14.138  18.404  0.00  0.00      PROA  
ATOM   3926  HG1 PRO P 893      -9.829 -14.475  18.362  0.00  0.00      PROA  
ATOM   3927  HG2 PRO P 893      -8.505 -13.522  17.518  0.00  0.00      PROA  
ATOM   3928  C   PRO P 893      -9.015 -14.471  21.685  0.00  0.00      PROA  
ATOM   3929  O   PRO P 893      -9.911 -15.249  21.457  0.00  0.00      PROA  
ATOM   3930  N   THR P 894      -8.844 -13.862  22.907  0.00  0.00      PROA  
ATOM   3931  HN  THR P 894      -8.053 -13.304  23.144  0.00  0.00      PROA  
ATOM   3932  CA  THR P 894      -9.696 -14.247  24.036  0.00  0.00      PROA  
ATOM   3933  HA  THR P 894      -9.798 -15.320  23.982  0.00  0.00      PROA  
ATOM   3934  CB  THR P 894      -9.089 -13.997  25.412  0.00  0.00      PROA  
ATOM   3935  HB  THR P 894      -8.308 -14.755  25.633  0.00  0.00      PROA  
ATOM   3936  OG1 THR P 894     -10.064 -14.084  26.495  0.00  0.00      PROA  
ATOM   3937  HG1 THR P 894     -10.244 -15.026  26.514  0.00  0.00      PROA  
ATOM   3938  CG2 THR P 894      -8.566 -12.562  25.382  0.00  0.00      PROA  
ATOM   3939 HG21 THR P 894      -8.307 -12.361  26.443  0.00  0.00      PROA  
ATOM   3940 HG22 THR P 894      -9.320 -11.846  24.989  0.00  0.00      PROA  
ATOM   3941 HG23 THR P 894      -7.615 -12.481  24.813  0.00  0.00      PROA  
ATOM   3942  C   THR P 894     -11.133 -13.688  23.845  0.00  0.00      PROA  
ATOM   3943  O   THR P 894     -11.261 -12.552  23.359  0.00  0.00      PROA  
ATOM   3944  N   HSD P 895     -12.192 -14.431  24.098  0.00  0.00      PROA  
ATOM   3945  HN  HSD P 895     -12.033 -15.297  24.565  0.00  0.00      PROA  
ATOM   3946  CA  HSD P 895     -13.622 -14.187  24.060  0.00  0.00      PROA  
ATOM   3947  HA  HSD P 895     -14.030 -15.044  23.545  0.00  0.00      PROA  
ATOM   3948  CB  HSD P 895     -14.382 -14.413  25.354  0.00  0.00      PROA  
ATOM   3949  HB1 HSD P 895     -15.487 -14.430  25.239  0.00  0.00      PROA  
ATOM   3950  HB2 HSD P 895     -13.984 -13.608  26.008  0.00  0.00      PROA  
ATOM   3951  ND1 HSD P 895     -14.317 -16.895  25.425  0.00  0.00      PROA  
ATOM   3952  HD1 HSD P 895     -14.877 -17.053  24.611  0.00  0.00      PROA  
ATOM   3953  CG  HSD P 895     -14.064 -15.672  25.937  0.00  0.00      PROA  
ATOM   3954  CE1 HSD P 895     -13.719 -17.854  26.189  0.00  0.00      PROA  
ATOM   3955  HE1 HSD P 895     -13.847 -18.909  25.946  0.00  0.00      PROA  
ATOM   3956  NE2 HSD P 895     -13.093 -17.281  27.218  0.00  0.00      PROA  
ATOM   3957  CD2 HSD P 895     -13.328 -15.922  27.015  0.00  0.00      PROA  
ATOM   3958  HD2 HSD P 895     -12.842 -15.212  27.672  0.00  0.00      PROA  
ATOM   3959  C   HSD P 895     -14.087 -13.067  23.251  0.00  0.00      PROA  
ATOM   3960  O   HSD P 895     -14.364 -11.991  23.909  0.00  0.00      PROA  
ATOM   3961  N   PRO P 896     -14.087 -13.135  21.943  0.00  0.00      PROA  
ATOM   3962  CD  PRO P 896     -13.664 -14.315  21.240  0.00  0.00      PROA  
ATOM   3963  HD1 PRO P 896     -14.494 -15.050  21.176  0.00  0.00      PROA  
ATOM   3964  HD2 PRO P 896     -12.793 -14.918  21.575  0.00  0.00      PROA  
ATOM   3965  CA  PRO P 896     -14.340 -12.038  21.071  0.00  0.00      PROA  
ATOM   3966  HA  PRO P 896     -13.459 -11.414  21.084  0.00  0.00      PROA  
ATOM   3967  CB  PRO P 896     -14.473 -12.654  19.729  0.00  0.00      PROA  
ATOM   3968  HB1 PRO P 896     -14.033 -12.007  18.941  0.00  0.00      PROA  
ATOM   3969  HB2 PRO P 896     -15.484 -13.107  19.643  0.00  0.00      PROA  
ATOM   3970  CG  PRO P 896     -13.470 -13.782  19.827  0.00  0.00      PROA  
ATOM   3971  HG1 PRO P 896     -13.763 -14.547  19.077  0.00  0.00      PROA  
ATOM   3972  HG2 PRO P 896     -12.490 -13.301  19.618  0.00  0.00      PROA  
ATOM   3973  C   PRO P 896     -15.459 -11.112  21.360  0.00  0.00      PROA  
ATOM   3974  O   PRO P 896     -16.607 -11.528  21.425  0.00  0.00      PROA  
ATOM   3975  N   GLU P 897     -15.228  -9.775  21.434  0.00  0.00      PROA  
ATOM   3976  HN  GLU P 897     -14.281  -9.463  21.408  0.00  0.00      PROA  
ATOM   3977  CA  GLU P 897     -16.256  -8.784  21.926  0.00  0.00      PROA  
ATOM   3978  HA  GLU P 897     -16.949  -9.241  22.617  0.00  0.00      PROA  
ATOM   3979  CB  GLU P 897     -15.550  -7.560  22.615  0.00  0.00      PROA  
ATOM   3980  HB1 GLU P 897     -16.266  -6.735  22.816  0.00  0.00      PROA  
ATOM   3981  HB2 GLU P 897     -14.813  -7.183  21.875  0.00  0.00      PROA  
ATOM   3982  CG  GLU P 897     -14.886  -8.041  24.008  0.00  0.00      PROA  
ATOM   3983  HG1 GLU P 897     -14.265  -8.952  23.873  0.00  0.00      PROA  
ATOM   3984  HG2 GLU P 897     -15.662  -8.118  24.799  0.00  0.00      PROA  
ATOM   3985  CD  GLU P 897     -13.873  -7.020  24.554  0.00  0.00      PROA  
ATOM   3986  OE1 GLU P 897     -14.226  -5.824  24.698  0.00  0.00      PROA  
ATOM   3987  OE2 GLU P 897     -12.789  -7.416  25.080  0.00  0.00      PROA  
ATOM   3988  C   GLU P 897     -17.237  -8.208  20.860  0.00  0.00      PROA  
ATOM   3989  O   GLU P 897     -18.300  -7.678  21.095  0.00  0.00      PROA  
ATOM   3990  N   ARG P 898     -16.813  -8.481  19.656  0.00  0.00      PROA  
ATOM   3991  HN  ARG P 898     -15.928  -8.931  19.571  0.00  0.00      PROA  
ATOM   3992  CA  ARG P 898     -17.449  -7.783  18.517  0.00  0.00      PROA  
ATOM   3993  HA  ARG P 898     -18.170  -7.067  18.882  0.00  0.00      PROA  
ATOM   3994  CB  ARG P 898     -16.372  -7.160  17.609  0.00  0.00      PROA  
ATOM   3995  HB1 ARG P 898     -16.794  -6.487  16.832  0.00  0.00      PROA  
ATOM   3996  HB2 ARG P 898     -15.944  -7.914  16.913  0.00  0.00      PROA  
ATOM   3997  CG  ARG P 898     -15.318  -6.278  18.308  0.00  0.00      PROA  
ATOM   3998  HG1 ARG P 898     -14.556  -6.952  18.753  0.00  0.00      PROA  
ATOM   3999  HG2 ARG P 898     -15.845  -5.639  19.049  0.00  0.00      PROA  
ATOM   4000  CD  ARG P 898     -14.542  -5.309  17.356  0.00  0.00      PROA  
ATOM   4001  HD1 ARG P 898     -13.606  -4.893  17.787  0.00  0.00      PROA  
ATOM   4002  HD2 ARG P 898     -15.244  -4.592  16.880  0.00  0.00      PROA  
ATOM   4003  NE  ARG P 898     -14.000  -6.188  16.245  0.00  0.00      PROA  
ATOM   4004  HE  ARG P 898     -14.427  -6.162  15.341  0.00  0.00      PROA  
ATOM   4005  CZ  ARG P 898     -13.165  -7.217  16.399  0.00  0.00      PROA  
ATOM   4006  NH1 ARG P 898     -12.374  -7.340  17.523  0.00  0.00      PROA  
ATOM   4007 HH11 ARG P 898     -12.346  -6.801  18.365  0.00  0.00      PROA  
ATOM   4008 HH12 ARG P 898     -11.726  -8.093  17.407  0.00  0.00      PROA  
ATOM   4009  NH2 ARG P 898     -13.018  -8.037  15.393  0.00  0.00      PROA  
ATOM   4010 HH21 ARG P 898     -12.701  -8.971  15.558  0.00  0.00      PROA  
ATOM   4011 HH22 ARG P 898     -13.781  -7.996  14.748  0.00  0.00      PROA  
ATOM   4012  C   ARG P 898     -18.355  -8.740  17.759  0.00  0.00      PROA  
ATOM   4013  O   ARG P 898     -18.867  -8.388  16.725  0.00  0.00      PROA  
ATOM   4014  N   GLY P 899     -18.528 -10.024  18.232  0.00  0.00      PROA  
ATOM   4015  HN  GLY P 899     -18.185 -10.253  19.140  0.00  0.00      PROA  
ATOM   4016  CA  GLY P 899     -19.183 -11.133  17.510  0.00  0.00      PROA  
ATOM   4017  HA1 GLY P 899     -19.610 -10.665  16.635  0.00  0.00      PROA  
ATOM   4018  HA2 GLY P 899     -19.888 -11.577  18.197  0.00  0.00      PROA  
ATOM   4019  C   GLY P 899     -18.202 -12.146  17.119  0.00  0.00      PROA  
ATOM   4020  O   GLY P 899     -17.045 -11.895  16.820  0.00  0.00      PROA  
ATOM   4021  N   TRP P 900     -18.630 -13.469  17.017  0.00  0.00      PROA  
ATOM   4022  HN  TRP P 900     -19.589 -13.587  17.262  0.00  0.00      PROA  
ATOM   4023  CA  TRP P 900     -17.777 -14.612  16.636  0.00  0.00      PROA  
ATOM   4024  HA  TRP P 900     -16.763 -14.276  16.796  0.00  0.00      PROA  
ATOM   4025  CB  TRP P 900     -18.261 -15.836  17.373  0.00  0.00      PROA  
ATOM   4026  HB1 TRP P 900     -19.236 -16.114  16.917  0.00  0.00      PROA  
ATOM   4027  HB2 TRP P 900     -18.496 -15.735  18.454  0.00  0.00      PROA  
ATOM   4028  CG  TRP P 900     -17.389 -17.062  17.188  0.00  0.00      PROA  
ATOM   4029  CD1 TRP P 900     -17.594 -18.161  16.335  0.00  0.00      PROA  
ATOM   4030  HD1 TRP P 900     -18.502 -18.340  15.778  0.00  0.00      PROA  
ATOM   4031  NE1 TRP P 900     -16.635 -19.071  16.489  0.00  0.00      PROA  
ATOM   4032  HE1 TRP P 900     -16.641 -20.015  16.241  0.00  0.00      PROA  
ATOM   4033  CE2 TRP P 900     -15.705 -18.702  17.436  0.00  0.00      PROA  
ATOM   4034  CD2 TRP P 900     -16.163 -17.374  17.853  0.00  0.00      PROA  
ATOM   4035  CE3 TRP P 900     -15.331 -16.667  18.802  0.00  0.00      PROA  
ATOM   4036  HE3 TRP P 900     -15.489 -15.652  19.136  0.00  0.00      PROA  
ATOM   4037  CZ3 TRP P 900     -14.151 -17.340  19.207  0.00  0.00      PROA  
ATOM   4038  HZ3 TRP P 900     -13.513 -16.855  19.931  0.00  0.00      PROA  
ATOM   4039  CZ2 TRP P 900     -14.513 -19.298  17.845  0.00  0.00      PROA  
ATOM   4040  HZ2 TRP P 900     -14.097 -20.138  17.309  0.00  0.00      PROA  
ATOM   4041  CH2 TRP P 900     -13.744 -18.568  18.732  0.00  0.00      PROA  
ATOM   4042  HH2 TRP P 900     -12.825 -19.057  19.017  0.00  0.00      PROA  
ATOM   4043  C   TRP P 900     -17.768 -14.809  15.193  0.00  0.00      PROA  
ATOM   4044  O   TRP P 900     -16.725 -14.518  14.626  0.00  0.00      PROA  
ATOM   4045  N   ILE P 901     -18.908 -15.088  14.508  0.00  0.00      PROA  
ATOM   4046  HN  ILE P 901     -19.728 -15.370  15.001  0.00  0.00      PROA  
ATOM   4047  CA  ILE P 901     -18.944 -15.243  13.045  0.00  0.00      PROA  
ATOM   4048  HA  ILE P 901     -18.034 -14.807  12.660  0.00  0.00      PROA  
ATOM   4049  CB  ILE P 901     -19.069 -16.693  12.685  0.00  0.00      PROA  
ATOM   4050  HB  ILE P 901     -18.393 -17.393  13.221  0.00  0.00      PROA  
ATOM   4051  CG2 ILE P 901     -20.487 -17.253  13.017  0.00  0.00      PROA  
ATOM   4052 HG21 ILE P 901     -21.309 -16.624  12.615  0.00  0.00      PROA  
ATOM   4053 HG22 ILE P 901     -20.670 -17.194  14.111  0.00  0.00      PROA  
ATOM   4054 HG23 ILE P 901     -20.593 -18.294  12.644  0.00  0.00      PROA  
ATOM   4055  CG1 ILE P 901     -18.667 -16.961  11.227  0.00  0.00      PROA  
ATOM   4056 HG11 ILE P 901     -19.266 -16.330  10.536  0.00  0.00      PROA  
ATOM   4057 HG12 ILE P 901     -18.771 -18.043  10.997  0.00  0.00      PROA  
ATOM   4058  CD  ILE P 901     -17.209 -16.703  11.023  0.00  0.00      PROA  
ATOM   4059  HD1 ILE P 901     -16.980 -15.645  11.271  0.00  0.00      PROA  
ATOM   4060  HD2 ILE P 901     -16.909 -16.847   9.963  0.00  0.00      PROA  
ATOM   4061  HD3 ILE P 901     -16.522 -17.347  11.613  0.00  0.00      PROA  
ATOM   4062  C   ILE P 901     -20.022 -14.138  12.573  0.00  0.00      PROA  
ATOM   4063  O   ILE P 901     -20.175 -13.843  11.410  0.00  0.00      PROA  
ATOM   4064  N   ILE P 902     -20.875 -13.658  13.538  0.00  0.00      PROA  
ATOM   4065  HN  ILE P 902     -20.815 -14.026  14.463  0.00  0.00      PROA  
ATOM   4066  CA  ILE P 902     -21.985 -12.740  13.324  0.00  0.00      PROA  
ATOM   4067  HA  ILE P 902     -21.643 -12.179  12.467  0.00  0.00      PROA  
ATOM   4068  CB  ILE P 902     -23.344 -13.329  12.900  0.00  0.00      PROA  
ATOM   4069  HB  ILE P 902     -23.783 -14.089  13.581  0.00  0.00      PROA  
ATOM   4070  CG2 ILE P 902     -24.393 -12.207  12.802  0.00  0.00      PROA  
ATOM   4071 HG21 ILE P 902     -24.686 -11.735  13.765  0.00  0.00      PROA  
ATOM   4072 HG22 ILE P 902     -25.333 -12.482  12.278  0.00  0.00      PROA  
ATOM   4073 HG23 ILE P 902     -24.066 -11.310  12.234  0.00  0.00      PROA  
ATOM   4074  CG1 ILE P 902     -23.142 -14.108  11.516  0.00  0.00      PROA  
ATOM   4075 HG11 ILE P 902     -22.476 -14.988  11.641  0.00  0.00      PROA  
ATOM   4076 HG12 ILE P 902     -22.649 -13.412  10.803  0.00  0.00      PROA  
ATOM   4077  CD  ILE P 902     -24.409 -14.717  10.892  0.00  0.00      PROA  
ATOM   4078  HD1 ILE P 902     -24.110 -15.255   9.967  0.00  0.00      PROA  
ATOM   4079  HD2 ILE P 902     -25.157 -13.904  10.768  0.00  0.00      PROA  
ATOM   4080  HD3 ILE P 902     -24.885 -15.487  11.536  0.00  0.00      PROA  
ATOM   4081  C   ILE P 902     -22.019 -11.730  14.472  0.00  0.00      PROA  
ATOM   4082  O   ILE P 902     -22.349 -12.024  15.649  0.00  0.00      PROA  
ATOM   4083  N   SER P 903     -21.736 -10.462  13.997  0.00  0.00      PROA  
ATOM   4084  HN  SER P 903     -21.506 -10.272  13.046  0.00  0.00      PROA  
ATOM   4085  CA  SER P 903     -21.777  -9.168  14.683  0.00  0.00      PROA  
ATOM   4086  HA  SER P 903     -21.235  -9.396  15.588  0.00  0.00      PROA  
ATOM   4087  CB  SER P 903     -20.961  -8.076  13.780  0.00  0.00      PROA  
ATOM   4088  HB1 SER P 903     -21.522  -7.692  12.902  0.00  0.00      PROA  
ATOM   4089  HB2 SER P 903     -20.131  -8.714  13.409  0.00  0.00      PROA  
ATOM   4090  OG  SER P 903     -20.540  -6.881  14.451  0.00  0.00      PROA  
ATOM   4091  HG1 SER P 903     -19.899  -7.186  15.098  0.00  0.00      PROA  
ATOM   4092  C   SER P 903     -23.177  -8.603  14.986  0.00  0.00      PROA  
ATOM   4093  O   SER P 903     -24.098  -8.803  14.206  0.00  0.00      PROA  
ATOM   4094  N   PRO P 904     -23.282  -7.857  16.082  0.00  0.00      PROA  
ATOM   4095  CD  PRO P 904     -22.246  -7.763  17.170  0.00  0.00      PROA  
ATOM   4096  HD1 PRO P 904     -21.285  -7.281  16.891  0.00  0.00      PROA  
ATOM   4097  HD2 PRO P 904     -21.962  -8.767  17.553  0.00  0.00      PROA  
ATOM   4098  CA  PRO P 904     -24.392  -7.014  16.493  0.00  0.00      PROA  
ATOM   4099  HA  PRO P 904     -25.200  -7.597  16.909  0.00  0.00      PROA  
ATOM   4100  CB  PRO P 904     -23.814  -6.075  17.571  0.00  0.00      PROA  
ATOM   4101  HB1 PRO P 904     -24.640  -5.706  18.216  0.00  0.00      PROA  
ATOM   4102  HB2 PRO P 904     -23.146  -5.287  17.161  0.00  0.00      PROA  
ATOM   4103  CG  PRO P 904     -22.866  -6.954  18.359  0.00  0.00      PROA  
ATOM   4104  HG1 PRO P 904     -22.033  -6.395  18.837  0.00  0.00      PROA  
ATOM   4105  HG2 PRO P 904     -23.358  -7.670  19.052  0.00  0.00      PROA  
ATOM   4106  C   PRO P 904     -25.036  -6.234  15.360  0.00  0.00      PROA  
ATOM   4107  O   PRO P 904     -24.402  -5.405  14.604  0.00  0.00      PROA  
ATOM   4108  N   LEU P 905     -26.334  -6.402  15.240  0.00  0.00      PROA  
ATOM   4109  HN  LEU P 905     -26.775  -7.056  15.850  0.00  0.00      PROA  
ATOM   4110  CA  LEU P 905     -27.182  -5.581  14.387  0.00  0.00      PROA  
ATOM   4111  HA  LEU P 905     -26.770  -4.585  14.327  0.00  0.00      PROA  
ATOM   4112  CB  LEU P 905     -27.129  -6.222  12.966  0.00  0.00      PROA  
ATOM   4113  HB1 LEU P 905     -27.676  -7.189  12.949  0.00  0.00      PROA  
ATOM   4114  HB2 LEU P 905     -26.089  -6.256  12.576  0.00  0.00      PROA  
ATOM   4115  CG  LEU P 905     -27.780  -5.402  11.820  0.00  0.00      PROA  
ATOM   4116  HG  LEU P 905     -28.805  -5.049  12.064  0.00  0.00      PROA  
ATOM   4117  CD1 LEU P 905     -26.830  -4.201  11.507  0.00  0.00      PROA  
ATOM   4118 HD11 LEU P 905     -25.805  -4.553  11.263  0.00  0.00      PROA  
ATOM   4119 HD12 LEU P 905     -26.829  -3.529  12.392  0.00  0.00      PROA  
ATOM   4120 HD13 LEU P 905     -27.266  -3.643  10.650  0.00  0.00      PROA  
ATOM   4121  CD2 LEU P 905     -27.961  -6.198  10.513  0.00  0.00      PROA  
ATOM   4122 HD21 LEU P 905     -26.987  -6.657  10.239  0.00  0.00      PROA  
ATOM   4123 HD22 LEU P 905     -28.491  -5.668   9.693  0.00  0.00      PROA  
ATOM   4124 HD23 LEU P 905     -28.578  -7.093  10.742  0.00  0.00      PROA  
ATOM   4125  C   LEU P 905     -28.668  -5.567  14.824  0.00  0.00      PROA  
ATOM   4126  O   LEU P 905     -29.195  -6.602  15.241  0.00  0.00      PROA  
ATOM   4127  N   GLY P 906     -29.250  -4.385  14.723  0.00  0.00      PROA  
ATOM   4128  HN  GLY P 906     -28.754  -3.607  14.344  0.00  0.00      PROA  
ATOM   4129  CA  GLY P 906     -30.673  -4.228  14.925  0.00  0.00      PROA  
ATOM   4130  HA1 GLY P 906     -31.050  -5.233  15.042  0.00  0.00      PROA  
ATOM   4131  HA2 GLY P 906     -31.055  -3.828  13.998  0.00  0.00      PROA  
ATOM   4132  C   GLY P 906     -31.278  -3.346  16.061  0.00  0.00      PROA  
ATOM   4133  O   GLY P 906     -32.384  -2.893  16.018  0.00  0.00      PROA  
ATOM   4134  N   ASP P 907     -30.407  -3.005  17.037  0.00  0.00      PROA  
ATOM   4135  HN  ASP P 907     -29.478  -3.334  16.882  0.00  0.00      PROA  
ATOM   4136  CA  ASP P 907     -30.770  -2.368  18.298  0.00  0.00      PROA  
ATOM   4137  HA  ASP P 907     -31.712  -2.836  18.540  0.00  0.00      PROA  
ATOM   4138  CB  ASP P 907     -29.587  -2.625  19.327  0.00  0.00      PROA  
ATOM   4139  HB1 ASP P 907     -29.766  -2.091  20.285  0.00  0.00      PROA  
ATOM   4140  HB2 ASP P 907     -28.650  -2.299  18.828  0.00  0.00      PROA  
ATOM   4141  CG  ASP P 907     -29.363  -4.075  19.739  0.00  0.00      PROA  
ATOM   4142  OD1 ASP P 907     -30.415  -4.799  19.890  0.00  0.00      PROA  
ATOM   4143  OD2 ASP P 907     -28.219  -4.535  19.868  0.00  0.00      PROA  
ATOM   4144  C   ASP P 907     -31.062  -0.864  18.215  0.00  0.00      PROA  
ATOM   4145  O   ASP P 907     -31.776  -0.299  19.066  0.00  0.00      PROA  
ATOM   4146  N   ASN P 908     -30.409  -0.219  17.258  0.00  0.00      PROA  
ATOM   4147  HN  ASN P 908     -29.859  -0.782  16.646  0.00  0.00      PROA  
ATOM   4148  CA  ASN P 908     -30.390   1.223  17.102  0.00  0.00      PROA  
ATOM   4149  HA  ASN P 908     -30.032   1.651  18.026  0.00  0.00      PROA  
ATOM   4150  CB  ASN P 908     -29.425   1.676  15.957  0.00  0.00      PROA  
ATOM   4151  HB1 ASN P 908     -29.223   2.762  16.073  0.00  0.00      PROA  
ATOM   4152  HB2 ASN P 908     -29.763   1.538  14.908  0.00  0.00      PROA  
ATOM   4153  CG  ASN P 908     -28.036   1.018  16.140  0.00  0.00      PROA  
ATOM   4154  OD1 ASN P 908     -27.639   0.139  15.340  0.00  0.00      PROA  
ATOM   4155  ND2 ASN P 908     -27.301   1.531  17.174  0.00  0.00      PROA  
ATOM   4156 HD21 ASN P 908     -26.454   1.024  17.337  0.00  0.00      PROA  
ATOM   4157 HD22 ASN P 908     -27.697   2.241  17.755  0.00  0.00      PROA  
ATOM   4158  C   ASN P 908     -31.805   1.672  16.709  0.00  0.00      PROA  
ATOM   4159  O   ASN P 908     -32.505   0.927  16.153  0.00  0.00      PROA  
ATOM   4160  N   PRO P 909     -32.210   2.892  17.148  0.00  0.00      PROA  
ATOM   4161  CD  PRO P 909     -31.575   3.568  18.222  0.00  0.00      PROA  
ATOM   4162  HD1 PRO P 909     -30.689   4.194  17.979  0.00  0.00      PROA  
ATOM   4163  HD2 PRO P 909     -31.237   2.881  19.028  0.00  0.00      PROA  
ATOM   4164  CA  PRO P 909     -33.396   3.665  16.653  0.00  0.00      PROA  
ATOM   4165  HA  PRO P 909     -34.307   3.218  17.023  0.00  0.00      PROA  
ATOM   4166  CB  PRO P 909     -33.191   5.071  17.281  0.00  0.00      PROA  
ATOM   4167  HB1 PRO P 909     -34.096   5.666  17.527  0.00  0.00      PROA  
ATOM   4168  HB2 PRO P 909     -32.535   5.680  16.623  0.00  0.00      PROA  
ATOM   4169  CG  PRO P 909     -32.500   4.714  18.612  0.00  0.00      PROA  
ATOM   4170  HG1 PRO P 909     -31.912   5.572  19.002  0.00  0.00      PROA  
ATOM   4171  HG2 PRO P 909     -33.218   4.281  19.341  0.00  0.00      PROA  
ATOM   4172  C   PRO P 909     -33.526   3.815  15.188  0.00  0.00      PROA  
ATOM   4173  O   PRO P 909     -32.582   3.741  14.461  0.00  0.00      PROA  
ATOM   4174  N   TRP P 910     -34.783   3.957  14.682  0.00  0.00      PROA  
ATOM   4175  HN  TRP P 910     -35.571   3.819  15.278  0.00  0.00      PROA  
ATOM   4176  CA  TRP P 910     -35.133   4.009  13.285  0.00  0.00      PROA  
ATOM   4177  HA  TRP P 910     -34.621   3.185  12.811  0.00  0.00      PROA  
ATOM   4178  CB  TRP P 910     -36.700   3.997  13.126  0.00  0.00      PROA  
ATOM   4179  HB1 TRP P 910     -36.983   4.232  12.078  0.00  0.00      PROA  
ATOM   4180  HB2 TRP P 910     -37.212   4.697  13.820  0.00  0.00      PROA  
ATOM   4181  CG  TRP P 910     -37.245   2.629  13.456  0.00  0.00      PROA  
ATOM   4182  CD1 TRP P 910     -37.954   2.275  14.626  0.00  0.00      PROA  
ATOM   4183  HD1 TRP P 910     -38.160   3.124  15.262  0.00  0.00      PROA  
ATOM   4184  NE1 TRP P 910     -38.245   0.933  14.651  0.00  0.00      PROA  
ATOM   4185  HE1 TRP P 910     -38.947   0.605  15.246  0.00  0.00      PROA  
ATOM   4186  CE2 TRP P 910     -37.701   0.366  13.580  0.00  0.00      PROA  
ATOM   4187  CD2 TRP P 910     -37.079   1.440  12.760  0.00  0.00      PROA  
ATOM   4188  CE3 TRP P 910     -36.423   1.113  11.640  0.00  0.00      PROA  
ATOM   4189  HE3 TRP P 910     -35.863   1.900  11.155  0.00  0.00      PROA  
ATOM   4190  CZ3 TRP P 910     -36.411  -0.162  11.251  0.00  0.00      PROA  
ATOM   4191  HZ3 TRP P 910     -36.012  -0.464  10.294  0.00  0.00      PROA  
ATOM   4192  CZ2 TRP P 910     -37.786  -0.888  13.142  0.00  0.00      PROA  
ATOM   4193  HZ2 TRP P 910     -38.416  -1.645  13.586  0.00  0.00      PROA  
ATOM   4194  CH2 TRP P 910     -36.998  -1.177  11.950  0.00  0.00      PROA  
ATOM   4195  HH2 TRP P 910     -37.007  -2.164  11.512  0.00  0.00      PROA  
ATOM   4196  C   TRP P 910     -34.576   5.243  12.569  0.00  0.00      PROA  
ATOM   4197  O   TRP P 910     -33.920   5.083  11.576  0.00  0.00      PROA  
ATOM   4198  N   TRP P 911     -34.718   6.469  13.128  0.00  0.00      PROA  
ATOM   4199  HN  TRP P 911     -35.401   6.551  13.851  0.00  0.00      PROA  
ATOM   4200  CA  TRP P 911     -34.219   7.732  12.583  0.00  0.00      PROA  
ATOM   4201  HA  TRP P 911     -34.618   7.742  11.579  0.00  0.00      PROA  
ATOM   4202  CB  TRP P 911     -34.985   8.853  13.326  0.00  0.00      PROA  
ATOM   4203  HB1 TRP P 911     -35.162   8.656  14.405  0.00  0.00      PROA  
ATOM   4204  HB2 TRP P 911     -35.990   8.994  12.874  0.00  0.00      PROA  
ATOM   4205  CG  TRP P 911     -34.485  10.246  13.070  0.00  0.00      PROA  
ATOM   4206  CD1 TRP P 911     -33.686  10.922  13.998  0.00  0.00      PROA  
ATOM   4207  HD1 TRP P 911     -33.350  10.582  14.967  0.00  0.00      PROA  
ATOM   4208  NE1 TRP P 911     -33.227  12.081  13.423  0.00  0.00      PROA  
ATOM   4209  HE1 TRP P 911     -32.647  12.775  13.788  0.00  0.00      PROA  
ATOM   4210  CE2 TRP P 911     -33.717  12.200  12.170  0.00  0.00      PROA  
ATOM   4211  CD2 TRP P 911     -34.519  11.066  11.898  0.00  0.00      PROA  
ATOM   4212  CE3 TRP P 911     -35.224  10.945  10.629  0.00  0.00      PROA  
ATOM   4213  HE3 TRP P 911     -35.835  10.166  10.195  0.00  0.00      PROA  
ATOM   4214  CZ3 TRP P 911     -34.970  11.947   9.700  0.00  0.00      PROA  
ATOM   4215  HZ3 TRP P 911     -35.356  11.876   8.694  0.00  0.00      PROA  
ATOM   4216  CZ2 TRP P 911     -33.496  13.202  11.137  0.00  0.00      PROA  
ATOM   4217  HZ2 TRP P 911     -32.789  13.997  11.326  0.00  0.00      PROA  
ATOM   4218  CH2 TRP P 911     -34.195  13.062   9.907  0.00  0.00      PROA  
ATOM   4219  HH2 TRP P 911     -33.939  13.703   9.076  0.00  0.00      PROA  
ATOM   4220  C   TRP P 911     -32.679   7.853  12.551  0.00  0.00      PROA  
ATOM   4221  O   TRP P 911     -32.105   8.168  11.529  0.00  0.00      PROA  
ATOM   4222  N   THR P 912     -32.027   7.450  13.653  0.00  0.00      PROA  
ATOM   4223  HN  THR P 912     -32.532   7.302  14.500  0.00  0.00      PROA  
ATOM   4224  CA  THR P 912     -30.598   7.210  13.786  0.00  0.00      PROA  
ATOM   4225  HA  THR P 912     -30.007   8.082  13.548  0.00  0.00      PROA  
ATOM   4226  CB  THR P 912     -30.195   6.551  15.187  0.00  0.00      PROA  
ATOM   4227  HB  THR P 912     -30.820   5.658  15.402  0.00  0.00      PROA  
ATOM   4228  OG1 THR P 912     -30.500   7.515  16.189  0.00  0.00      PROA  
ATOM   4229  HG1 THR P 912     -31.427   7.760  16.133  0.00  0.00      PROA  
ATOM   4230  CG2 THR P 912     -28.723   6.047  15.256  0.00  0.00      PROA  
ATOM   4231 HG21 THR P 912     -27.946   6.804  15.020  0.00  0.00      PROA  
ATOM   4232 HG22 THR P 912     -28.475   5.178  14.610  0.00  0.00      PROA  
ATOM   4233 HG23 THR P 912     -28.552   5.764  16.317  0.00  0.00      PROA  
ATOM   4234  C   THR P 912     -30.105   6.294  12.746  0.00  0.00      PROA  
ATOM   4235  O   THR P 912     -29.103   6.532  12.049  0.00  0.00      PROA  
ATOM   4236  N   LEU P 913     -30.788   5.180  12.482  0.00  0.00      PROA  
ATOM   4237  HN  LEU P 913     -31.458   4.845  13.140  0.00  0.00      PROA  
ATOM   4238  CA  LEU P 913     -30.516   4.210  11.467  0.00  0.00      PROA  
ATOM   4239  HA  LEU P 913     -29.554   3.736  11.599  0.00  0.00      PROA  
ATOM   4240  CB  LEU P 913     -31.359   2.929  11.579  0.00  0.00      PROA  
ATOM   4241  HB1 LEU P 913     -32.342   3.145  11.107  0.00  0.00      PROA  
ATOM   4242  HB2 LEU P 913     -31.587   2.468  12.563  0.00  0.00      PROA  
ATOM   4243  CG  LEU P 913     -30.947   1.710  10.660  0.00  0.00      PROA  
ATOM   4244  HG  LEU P 913     -30.711   1.906   9.592  0.00  0.00      PROA  
ATOM   4245  CD1 LEU P 913     -29.731   0.900  11.346  0.00  0.00      PROA  
ATOM   4246 HD11 LEU P 913     -30.120   0.511  12.311  0.00  0.00      PROA  
ATOM   4247 HD12 LEU P 913     -28.812   1.508  11.489  0.00  0.00      PROA  
ATOM   4248 HD13 LEU P 913     -29.409   0.038  10.723  0.00  0.00      PROA  
ATOM   4249  CD2 LEU P 913     -32.064   0.632  10.633  0.00  0.00      PROA  
ATOM   4250 HD21 LEU P 913     -32.422   0.263  11.617  0.00  0.00      PROA  
ATOM   4251 HD22 LEU P 913     -31.717  -0.066   9.841  0.00  0.00      PROA  
ATOM   4252 HD23 LEU P 913     -32.971   1.055  10.150  0.00  0.00      PROA  
ATOM   4253  C   LEU P 913     -30.548   4.728   9.975  0.00  0.00      PROA  
ATOM   4254  O   LEU P 913     -29.818   4.374   9.034  0.00  0.00      PROA  
ATOM   4255  N   LEU P 914     -31.456   5.699   9.729  0.00  0.00      PROA  
ATOM   4256  HN  LEU P 914     -32.067   5.985  10.463  0.00  0.00      PROA  
ATOM   4257  CA  LEU P 914     -31.711   6.357   8.453  0.00  0.00      PROA  
ATOM   4258  HA  LEU P 914     -31.585   5.635   7.660  0.00  0.00      PROA  
ATOM   4259  CB  LEU P 914     -33.008   7.125   8.455  0.00  0.00      PROA  
ATOM   4260  HB1 LEU P 914     -32.991   7.864   9.284  0.00  0.00      PROA  
ATOM   4261  HB2 LEU P 914     -33.848   6.408   8.577  0.00  0.00      PROA  
ATOM   4262  CG  LEU P 914     -33.299   7.947   7.185  0.00  0.00      PROA  
ATOM   4263  HG  LEU P 914     -32.481   8.660   6.948  0.00  0.00      PROA  
ATOM   4264  CD1 LEU P 914     -33.458   7.080   5.982  0.00  0.00      PROA  
ATOM   4265 HD11 LEU P 914     -33.869   6.093   6.284  0.00  0.00      PROA  
ATOM   4266 HD12 LEU P 914     -32.506   6.681   5.573  0.00  0.00      PROA  
ATOM   4267 HD13 LEU P 914     -34.082   7.501   5.165  0.00  0.00      PROA  
ATOM   4268  CD2 LEU P 914     -34.624   8.602   7.471  0.00  0.00      PROA  
ATOM   4269 HD21 LEU P 914     -35.348   7.819   7.785  0.00  0.00      PROA  
ATOM   4270 HD22 LEU P 914     -35.094   9.033   6.561  0.00  0.00      PROA  
ATOM   4271 HD23 LEU P 914     -34.553   9.356   8.284  0.00  0.00      PROA  
ATOM   4272  C   LEU P 914     -30.505   7.262   8.212  0.00  0.00      PROA  
ATOM   4273  O   LEU P 914     -29.995   7.145   7.109  0.00  0.00      PROA  
ATOM   4274  N   ILE P 915     -29.958   7.998   9.275  0.00  0.00      PROA  
ATOM   4275  HN  ILE P 915     -30.262   7.959  10.223  0.00  0.00      PROA  
ATOM   4276  CA  ILE P 915     -28.936   8.974   9.086  0.00  0.00      PROA  
ATOM   4277  HA  ILE P 915     -29.101   9.438   8.125  0.00  0.00      PROA  
ATOM   4278  CB  ILE P 915     -28.936  10.032  10.195  0.00  0.00      PROA  
ATOM   4279  HB  ILE P 915     -28.921   9.462  11.149  0.00  0.00      PROA  
ATOM   4280  CG2 ILE P 915     -27.729  10.996  10.021  0.00  0.00      PROA  
ATOM   4281 HG21 ILE P 915     -26.791  10.450  10.257  0.00  0.00      PROA  
ATOM   4282 HG22 ILE P 915     -27.859  11.816  10.758  0.00  0.00      PROA  
ATOM   4283 HG23 ILE P 915     -27.716  11.485   9.024  0.00  0.00      PROA  
ATOM   4284  CG1 ILE P 915     -30.237  10.797  10.086  0.00  0.00      PROA  
ATOM   4285 HG11 ILE P 915     -30.216  11.542  10.909  0.00  0.00      PROA  
ATOM   4286 HG12 ILE P 915     -31.090  10.163  10.412  0.00  0.00      PROA  
ATOM   4287  CD  ILE P 915     -30.671  11.394   8.727  0.00  0.00      PROA  
ATOM   4288  HD1 ILE P 915     -31.196  10.626   8.118  0.00  0.00      PROA  
ATOM   4289  HD2 ILE P 915     -29.780  11.803   8.204  0.00  0.00      PROA  
ATOM   4290  HD3 ILE P 915     -31.446  12.146   8.989  0.00  0.00      PROA  
ATOM   4291  C   ILE P 915     -27.584   8.281   8.971  0.00  0.00      PROA  
ATOM   4292  O   ILE P 915     -26.679   8.840   8.403  0.00  0.00      PROA  
ATOM   4293  N   ALA P 916     -27.442   6.997   9.462  0.00  0.00      PROA  
ATOM   4294  HN  ALA P 916     -28.187   6.577   9.974  0.00  0.00      PROA  
ATOM   4295  CA  ALA P 916     -26.295   6.196   9.265  0.00  0.00      PROA  
ATOM   4296  HA  ALA P 916     -25.431   6.715   9.653  0.00  0.00      PROA  
ATOM   4297  CB  ALA P 916     -26.363   4.832  10.055  0.00  0.00      PROA  
ATOM   4298  HB1 ALA P 916     -25.492   4.152   9.942  0.00  0.00      PROA  
ATOM   4299  HB2 ALA P 916     -27.203   4.171   9.750  0.00  0.00      PROA  
ATOM   4300  HB3 ALA P 916     -26.398   5.021  11.149  0.00  0.00      PROA  
ATOM   4301  C   ALA P 916     -25.866   5.872   7.841  0.00  0.00      PROA  
ATOM   4302  O   ALA P 916     -24.683   5.545   7.635  0.00  0.00      PROA  
ATOM   4303  N   ALA P 917     -26.728   6.087   6.802  0.00  0.00      PROA  
ATOM   4304  HN  ALA P 917     -27.689   6.283   6.984  0.00  0.00      PROA  
ATOM   4305  CA  ALA P 917     -26.320   5.963   5.453  0.00  0.00      PROA  
ATOM   4306  HA  ALA P 917     -25.624   5.139   5.383  0.00  0.00      PROA  
ATOM   4307  CB  ALA P 917     -27.470   5.757   4.392  0.00  0.00      PROA  
ATOM   4308  HB1 ALA P 917     -27.026   5.648   3.380  0.00  0.00      PROA  
ATOM   4309  HB2 ALA P 917     -28.085   6.681   4.344  0.00  0.00      PROA  
ATOM   4310  HB3 ALA P 917     -28.061   4.862   4.685  0.00  0.00      PROA  
ATOM   4311  C   ALA P 917     -25.498   7.187   5.077  0.00  0.00      PROA  
ATOM   4312  O   ALA P 917     -24.492   7.010   4.460  0.00  0.00      PROA  
ATOM   4313  N   ILE P 918     -25.774   8.371   5.622  0.00  0.00      PROA  
ATOM   4314  HN  ILE P 918     -26.566   8.480   6.218  0.00  0.00      PROA  
ATOM   4315  CA  ILE P 918     -25.009   9.626   5.390  0.00  0.00      PROA  
ATOM   4316  HA  ILE P 918     -24.856   9.600   4.321  0.00  0.00      PROA  
ATOM   4317  CB  ILE P 918     -25.875  10.867   5.652  0.00  0.00      PROA  
ATOM   4318  HB  ILE P 918     -26.455  10.689   6.583  0.00  0.00      PROA  
ATOM   4319  CG2 ILE P 918     -24.929  12.099   5.822  0.00  0.00      PROA  
ATOM   4320 HG21 ILE P 918     -25.643  12.933   5.995  0.00  0.00      PROA  
ATOM   4321 HG22 ILE P 918     -24.343  12.279   4.896  0.00  0.00      PROA  
ATOM   4322 HG23 ILE P 918     -24.259  12.045   6.707  0.00  0.00      PROA  
ATOM   4323  CG1 ILE P 918     -26.939  11.010   4.484  0.00  0.00      PROA  
ATOM   4324 HG11 ILE P 918     -27.726  11.675   4.899  0.00  0.00      PROA  
ATOM   4325 HG12 ILE P 918     -27.470  10.090   4.160  0.00  0.00      PROA  
ATOM   4326  CD  ILE P 918     -26.391  11.724   3.244  0.00  0.00      PROA  
ATOM   4327  HD1 ILE P 918     -27.248  11.878   2.554  0.00  0.00      PROA  
ATOM   4328  HD2 ILE P 918     -25.599  11.146   2.722  0.00  0.00      PROA  
ATOM   4329  HD3 ILE P 918     -25.968  12.719   3.498  0.00  0.00      PROA  
ATOM   4330  C   ILE P 918     -23.491   9.660   5.720  0.00  0.00      PROA  
ATOM   4331  O   ILE P 918     -22.768  10.185   4.835  0.00  0.00      PROA  
ATOM   4332  N   PRO P 919     -22.908   9.081   6.800  0.00  0.00      PROA  
ATOM   4333  CD  PRO P 919     -23.584   8.923   8.038  0.00  0.00      PROA  
ATOM   4334  HD1 PRO P 919     -24.399   8.256   7.685  0.00  0.00      PROA  
ATOM   4335  HD2 PRO P 919     -23.966   9.848   8.519  0.00  0.00      PROA  
ATOM   4336  CA  PRO P 919     -21.461   8.951   6.975  0.00  0.00      PROA  
ATOM   4337  HA  PRO P 919     -21.063   9.876   6.584  0.00  0.00      PROA  
ATOM   4338  CB  PRO P 919     -21.293   8.763   8.516  0.00  0.00      PROA  
ATOM   4339  HB1 PRO P 919     -21.222   9.792   8.930  0.00  0.00      PROA  
ATOM   4340  HB2 PRO P 919     -20.437   8.107   8.783  0.00  0.00      PROA  
ATOM   4341  CG  PRO P 919     -22.577   8.231   8.946  0.00  0.00      PROA  
ATOM   4342  HG1 PRO P 919     -22.533   7.149   8.696  0.00  0.00      PROA  
ATOM   4343  HG2 PRO P 919     -22.746   8.350  10.038  0.00  0.00      PROA  
ATOM   4344  C   PRO P 919     -20.854   7.835   6.116  0.00  0.00      PROA  
ATOM   4345  O   PRO P 919     -19.741   7.961   5.640  0.00  0.00      PROA  
ATOM   4346  N   ALA P 920     -21.683   6.763   5.703  0.00  0.00      PROA  
ATOM   4347  HN  ALA P 920     -22.564   6.684   6.163  0.00  0.00      PROA  
ATOM   4348  CA  ALA P 920     -21.428   5.740   4.780  0.00  0.00      PROA  
ATOM   4349  HA  ALA P 920     -20.421   5.384   4.937  0.00  0.00      PROA  
ATOM   4350  CB  ALA P 920     -22.578   4.755   4.938  0.00  0.00      PROA  
ATOM   4351  HB1 ALA P 920     -22.661   4.537   6.024  0.00  0.00      PROA  
ATOM   4352  HB2 ALA P 920     -22.327   3.829   4.378  0.00  0.00      PROA  
ATOM   4353  HB3 ALA P 920     -23.602   5.002   4.585  0.00  0.00      PROA  
ATOM   4354  C   ALA P 920     -21.228   6.215   3.294  0.00  0.00      PROA  
ATOM   4355  O   ALA P 920     -20.347   5.666   2.580  0.00  0.00      PROA  
ATOM   4356  N   LEU P 921     -21.882   7.353   2.823  0.00  0.00      PROA  
ATOM   4357  HN  LEU P 921     -22.758   7.662   3.186  0.00  0.00      PROA  
ATOM   4358  CA  LEU P 921     -21.465   7.891   1.544  0.00  0.00      PROA  
ATOM   4359  HA  LEU P 921     -21.312   7.095   0.830  0.00  0.00      PROA  
ATOM   4360  CB  LEU P 921     -22.529   8.948   1.002  0.00  0.00      PROA  
ATOM   4361  HB1 LEU P 921     -22.690   9.649   1.848  0.00  0.00      PROA  
ATOM   4362  HB2 LEU P 921     -23.525   8.479   0.854  0.00  0.00      PROA  
ATOM   4363  CG  LEU P 921     -22.371   9.818  -0.312  0.00  0.00      PROA  
ATOM   4364  HG  LEU P 921     -23.317  10.401  -0.325  0.00  0.00      PROA  
ATOM   4365  CD1 LEU P 921     -21.214  10.781  -0.174  0.00  0.00      PROA  
ATOM   4366 HD11 LEU P 921     -20.219  10.291  -0.238  0.00  0.00      PROA  
ATOM   4367 HD12 LEU P 921     -21.192  11.336   0.789  0.00  0.00      PROA  
ATOM   4368 HD13 LEU P 921     -21.319  11.551  -0.967  0.00  0.00      PROA  
ATOM   4369  CD2 LEU P 921     -22.306   9.041  -1.618  0.00  0.00      PROA  
ATOM   4370 HD21 LEU P 921     -22.450   9.758  -2.454  0.00  0.00      PROA  
ATOM   4371 HD22 LEU P 921     -23.027   8.199  -1.540  0.00  0.00      PROA  
ATOM   4372 HD23 LEU P 921     -21.274   8.637  -1.693  0.00  0.00      PROA  
ATOM   4373  C   LEU P 921     -20.053   8.451   1.710  0.00  0.00      PROA  
ATOM   4374  O   LEU P 921     -19.178   8.226   0.868  0.00  0.00      PROA  
ATOM   4375  N   LEU P 922     -19.693   9.153   2.786  0.00  0.00      PROA  
ATOM   4376  HN  LEU P 922     -20.396   9.353   3.464  0.00  0.00      PROA  
ATOM   4377  CA  LEU P 922     -18.334   9.583   3.094  0.00  0.00      PROA  
ATOM   4378  HA  LEU P 922     -18.029  10.133   2.215  0.00  0.00      PROA  
ATOM   4379  CB  LEU P 922     -18.188  10.540   4.299  0.00  0.00      PROA  
ATOM   4380  HB1 LEU P 922     -17.132  10.884   4.270  0.00  0.00      PROA  
ATOM   4381  HB2 LEU P 922     -18.279   9.872   5.181  0.00  0.00      PROA  
ATOM   4382  CG  LEU P 922     -19.116  11.792   4.252  0.00  0.00      PROA  
ATOM   4383  HG  LEU P 922     -20.141  11.391   4.101  0.00  0.00      PROA  
ATOM   4384  CD1 LEU P 922     -19.124  12.698   5.528  0.00  0.00      PROA  
ATOM   4385 HD11 LEU P 922     -18.180  13.241   5.749  0.00  0.00      PROA  
ATOM   4386 HD12 LEU P 922     -19.329  12.133   6.463  0.00  0.00      PROA  
ATOM   4387 HD13 LEU P 922     -19.853  13.530   5.429  0.00  0.00      PROA  
ATOM   4388  CD2 LEU P 922     -18.704  12.663   3.080  0.00  0.00      PROA  
ATOM   4389 HD21 LEU P 922     -18.809  12.078   2.141  0.00  0.00      PROA  
ATOM   4390 HD22 LEU P 922     -17.710  13.094   3.327  0.00  0.00      PROA  
ATOM   4391 HD23 LEU P 922     -19.406  13.523   3.134  0.00  0.00      PROA  
ATOM   4392  C   LEU P 922     -17.294   8.497   3.077  0.00  0.00      PROA  
ATOM   4393  O   LEU P 922     -16.276   8.655   2.436  0.00  0.00      PROA  
ATOM   4394  N   CYS P 923     -17.560   7.366   3.785  0.00  0.00      PROA  
ATOM   4395  HN  CYS P 923     -18.458   7.310   4.216  0.00  0.00      PROA  
ATOM   4396  CA  CYS P 923     -16.687   6.174   3.912  0.00  0.00      PROA  
ATOM   4397  HA  CYS P 923     -15.778   6.602   4.310  0.00  0.00      PROA  
ATOM   4398  CB  CYS P 923     -17.231   5.077   4.922  0.00  0.00      PROA  
ATOM   4399  HB1 CYS P 923     -18.145   4.624   4.484  0.00  0.00      PROA  
ATOM   4400  HB2 CYS P 923     -17.653   5.592   5.812  0.00  0.00      PROA  
ATOM   4401  SG  CYS P 923     -16.062   3.753   5.248  0.00  0.00      PROA  
ATOM   4402  HG1 CYS P 923     -16.328   3.136   4.106  0.00  0.00      PROA  
ATOM   4403  C   CYS P 923     -16.521   5.566   2.526  0.00  0.00      PROA  
ATOM   4404  O   CYS P 923     -15.522   5.074   2.181  0.00  0.00      PROA  
ATOM   4405  N   THR P 924     -17.543   5.631   1.714  0.00  0.00      PROA  
ATOM   4406  HN  THR P 924     -18.396   6.079   1.971  0.00  0.00      PROA  
ATOM   4407  CA  THR P 924     -17.562   5.101   0.377  0.00  0.00      PROA  
ATOM   4408  HA  THR P 924     -17.207   4.081   0.392  0.00  0.00      PROA  
ATOM   4409  CB  THR P 924     -18.938   5.122  -0.167  0.00  0.00      PROA  
ATOM   4410  HB  THR P 924     -19.536   5.976   0.217  0.00  0.00      PROA  
ATOM   4411  OG1 THR P 924     -19.614   3.940   0.333  0.00  0.00      PROA  
ATOM   4412  HG1 THR P 924     -19.680   4.095   1.279  0.00  0.00      PROA  
ATOM   4413  CG2 THR P 924     -18.906   5.092  -1.739  0.00  0.00      PROA  
ATOM   4414 HG21 THR P 924     -19.983   5.062  -2.009  0.00  0.00      PROA  
ATOM   4415 HG22 THR P 924     -18.228   4.356  -2.222  0.00  0.00      PROA  
ATOM   4416 HG23 THR P 924     -18.626   6.136  -1.995  0.00  0.00      PROA  
ATOM   4417  C   THR P 924     -16.592   5.790  -0.508  0.00  0.00      PROA  
ATOM   4418  O   THR P 924     -15.993   5.051  -1.329  0.00  0.00      PROA  
ATOM   4419  N   ILE P 925     -16.554   7.123  -0.436  0.00  0.00      PROA  
ATOM   4420  HN  ILE P 925     -17.092   7.645   0.221  0.00  0.00      PROA  
ATOM   4421  CA  ILE P 925     -15.650   8.034  -1.068  0.00  0.00      PROA  
ATOM   4422  HA  ILE P 925     -15.758   7.697  -2.089  0.00  0.00      PROA  
ATOM   4423  CB  ILE P 925     -15.929   9.550  -0.987  0.00  0.00      PROA  
ATOM   4424  HB  ILE P 925     -16.091   9.888   0.059  0.00  0.00      PROA  
ATOM   4425  CG2 ILE P 925     -14.676  10.269  -1.563  0.00  0.00      PROA  
ATOM   4426 HG21 ILE P 925     -14.436   9.873  -2.572  0.00  0.00      PROA  
ATOM   4427 HG22 ILE P 925     -13.766  10.253  -0.926  0.00  0.00      PROA  
ATOM   4428 HG23 ILE P 925     -14.905  11.334  -1.783  0.00  0.00      PROA  
ATOM   4429  CG1 ILE P 925     -17.201   9.993  -1.787  0.00  0.00      PROA  
ATOM   4430 HG11 ILE P 925     -18.088   9.413  -1.454  0.00  0.00      PROA  
ATOM   4431 HG12 ILE P 925     -17.082   9.859  -2.883  0.00  0.00      PROA  
ATOM   4432  CD  ILE P 925     -17.647  11.386  -1.263  0.00  0.00      PROA  
ATOM   4433  HD1 ILE P 925     -16.853  12.118  -1.524  0.00  0.00      PROA  
ATOM   4434  HD2 ILE P 925     -17.797  11.284  -0.167  0.00  0.00      PROA  
ATOM   4435  HD3 ILE P 925     -18.659  11.553  -1.690  0.00  0.00      PROA  
ATOM   4436  C   ILE P 925     -14.191   7.771  -0.679  0.00  0.00      PROA  
ATOM   4437  O   ILE P 925     -13.356   7.651  -1.585  0.00  0.00      PROA  
ATOM   4438  N   LEU P 926     -13.870   7.533   0.589  0.00  0.00      PROA  
ATOM   4439  HN  LEU P 926     -14.469   7.831   1.328  0.00  0.00      PROA  
ATOM   4440  CA  LEU P 926     -12.588   6.985   1.047  0.00  0.00      PROA  
ATOM   4441  HA  LEU P 926     -11.873   7.740   0.757  0.00  0.00      PROA  
ATOM   4442  CB  LEU P 926     -12.511   6.870   2.589  0.00  0.00      PROA  
ATOM   4443  HB1 LEU P 926     -11.474   6.787   2.980  0.00  0.00      PROA  
ATOM   4444  HB2 LEU P 926     -13.137   6.009   2.905  0.00  0.00      PROA  
ATOM   4445  CG  LEU P 926     -13.003   8.091   3.381  0.00  0.00      PROA  
ATOM   4446  HG  LEU P 926     -14.091   8.254   3.229  0.00  0.00      PROA  
ATOM   4447  CD1 LEU P 926     -12.934   7.853   4.952  0.00  0.00      PROA  
ATOM   4448 HD11 LEU P 926     -11.860   7.732   5.209  0.00  0.00      PROA  
ATOM   4449 HD12 LEU P 926     -13.601   7.028   5.281  0.00  0.00      PROA  
ATOM   4450 HD13 LEU P 926     -13.270   8.765   5.491  0.00  0.00      PROA  
ATOM   4451  CD2 LEU P 926     -12.267   9.366   2.970  0.00  0.00      PROA  
ATOM   4452 HD21 LEU P 926     -11.163   9.244   2.934  0.00  0.00      PROA  
ATOM   4453 HD22 LEU P 926     -12.495  10.083   3.787  0.00  0.00      PROA  
ATOM   4454 HD23 LEU P 926     -12.525   9.797   1.979  0.00  0.00      PROA  
ATOM   4455  C   LEU P 926     -12.191   5.640   0.500  0.00  0.00      PROA  
ATOM   4456  O   LEU P 926     -11.000   5.448   0.160  0.00  0.00      PROA  
ATOM   4457  N   ILE P 927     -13.104   4.636   0.428  0.00  0.00      PROA  
ATOM   4458  HN  ILE P 927     -13.964   4.596   0.930  0.00  0.00      PROA  
ATOM   4459  CA  ILE P 927     -12.848   3.426  -0.281  0.00  0.00      PROA  
ATOM   4460  HA  ILE P 927     -11.934   2.972   0.073  0.00  0.00      PROA  
ATOM   4461  CB  ILE P 927     -13.942   2.508   0.147  0.00  0.00      PROA  
ATOM   4462  HB  ILE P 927     -14.894   3.080   0.108  0.00  0.00      PROA  
ATOM   4463  CG2 ILE P 927     -14.050   1.246  -0.771  0.00  0.00      PROA  
ATOM   4464 HG21 ILE P 927     -14.466   1.518  -1.764  0.00  0.00      PROA  
ATOM   4465 HG22 ILE P 927     -14.830   0.538  -0.418  0.00  0.00      PROA  
ATOM   4466 HG23 ILE P 927     -13.094   0.692  -0.889  0.00  0.00      PROA  
ATOM   4467  CG1 ILE P 927     -13.860   2.056   1.638  0.00  0.00      PROA  
ATOM   4468 HG11 ILE P 927     -14.807   1.547   1.915  0.00  0.00      PROA  
ATOM   4469 HG12 ILE P 927     -14.020   3.043   2.123  0.00  0.00      PROA  
ATOM   4470  CD  ILE P 927     -12.611   1.399   2.106  0.00  0.00      PROA  
ATOM   4471  HD1 ILE P 927     -11.704   2.040   2.131  0.00  0.00      PROA  
ATOM   4472  HD2 ILE P 927     -12.380   0.497   1.499  0.00  0.00      PROA  
ATOM   4473  HD3 ILE P 927     -12.765   0.922   3.098  0.00  0.00      PROA  
ATOM   4474  C   ILE P 927     -12.777   3.601  -1.796  0.00  0.00      PROA  
ATOM   4475  O   ILE P 927     -11.963   2.957  -2.452  0.00  0.00      PROA  
ATOM   4476  N   PHE P 928     -13.697   4.401  -2.382  0.00  0.00      PROA  
ATOM   4477  HN  PHE P 928     -14.373   4.842  -1.797  0.00  0.00      PROA  
ATOM   4478  CA  PHE P 928     -13.862   4.468  -3.812  0.00  0.00      PROA  
ATOM   4479  HA  PHE P 928     -14.043   3.495  -4.245  0.00  0.00      PROA  
ATOM   4480  CB  PHE P 928     -15.131   5.363  -4.120  0.00  0.00      PROA  
ATOM   4481  HB1 PHE P 928     -15.106   6.256  -3.459  0.00  0.00      PROA  
ATOM   4482  HB2 PHE P 928     -15.956   4.658  -3.881  0.00  0.00      PROA  
ATOM   4483  CG  PHE P 928     -15.309   5.798  -5.551  0.00  0.00      PROA  
ATOM   4484  CD1 PHE P 928     -15.498   4.774  -6.500  0.00  0.00      PROA  
ATOM   4485  HD1 PHE P 928     -15.215   3.744  -6.338  0.00  0.00      PROA  
ATOM   4486  CE1 PHE P 928     -15.954   5.156  -7.782  0.00  0.00      PROA  
ATOM   4487  HE1 PHE P 928     -16.062   4.360  -8.505  0.00  0.00      PROA  
ATOM   4488  CZ  PHE P 928     -16.278   6.514  -8.032  0.00  0.00      PROA  
ATOM   4489  HZ  PHE P 928     -16.502   6.788  -9.053  0.00  0.00      PROA  
ATOM   4490  CD2 PHE P 928     -15.615   7.123  -5.782  0.00  0.00      PROA  
ATOM   4491  HD2 PHE P 928     -15.450   7.916  -5.069  0.00  0.00      PROA  
ATOM   4492  CE2 PHE P 928     -16.097   7.447  -7.018  0.00  0.00      PROA  
ATOM   4493  HE2 PHE P 928     -16.273   8.488  -7.247  0.00  0.00      PROA  
ATOM   4494  C   PHE P 928     -12.666   4.948  -4.511  0.00  0.00      PROA  
ATOM   4495  O   PHE P 928     -12.134   4.348  -5.452  0.00  0.00      PROA  
ATOM   4496  N   MET P 929     -12.051   6.076  -4.056  0.00  0.00      PROA  
ATOM   4497  HN  MET P 929     -12.507   6.643  -3.374  0.00  0.00      PROA  
ATOM   4498  CA  MET P 929     -10.787   6.653  -4.580  0.00  0.00      PROA  
ATOM   4499  HA  MET P 929     -10.970   6.842  -5.627  0.00  0.00      PROA  
ATOM   4500  CB  MET P 929     -10.612   7.970  -3.981  0.00  0.00      PROA  
ATOM   4501  HB1 MET P 929      -9.665   8.464  -4.288  0.00  0.00      PROA  
ATOM   4502  HB2 MET P 929     -10.506   7.998  -2.875  0.00  0.00      PROA  
ATOM   4503  CG  MET P 929     -11.598   9.049  -4.562  0.00  0.00      PROA  
ATOM   4504  HG1 MET P 929     -11.386   9.955  -3.954  0.00  0.00      PROA  
ATOM   4505  HG2 MET P 929     -12.584   8.722  -4.169  0.00  0.00      PROA  
ATOM   4506  SD  MET P 929     -11.501   9.331  -6.280  0.00  0.00      PROA  
ATOM   4507  CE  MET P 929     -10.099  10.487  -6.208  0.00  0.00      PROA  
ATOM   4508  HE1 MET P 929      -9.145  10.001  -5.911  0.00  0.00      PROA  
ATOM   4509  HE2 MET P 929     -10.400  11.369  -5.604  0.00  0.00      PROA  
ATOM   4510  HE3 MET P 929      -9.943  10.994  -7.184  0.00  0.00      PROA  
ATOM   4511  C   MET P 929      -9.606   5.853  -4.164  0.00  0.00      PROA  
ATOM   4512  O   MET P 929      -8.687   5.768  -4.939  0.00  0.00      PROA  
ATOM   4513  N   ASP P 930      -9.553   5.205  -2.987  0.00  0.00      PROA  
ATOM   4514  HN  ASP P 930     -10.265   5.210  -2.290  0.00  0.00      PROA  
ATOM   4515  CA  ASP P 930      -8.413   4.427  -2.712  0.00  0.00      PROA  
ATOM   4516  HA  ASP P 930      -7.543   5.053  -2.845  0.00  0.00      PROA  
ATOM   4517  CB  ASP P 930      -8.571   3.781  -1.319  0.00  0.00      PROA  
ATOM   4518  HB1 ASP P 930      -8.057   2.804  -1.194  0.00  0.00      PROA  
ATOM   4519  HB2 ASP P 930      -9.630   3.755  -0.982  0.00  0.00      PROA  
ATOM   4520  CG  ASP P 930      -7.952   4.708  -0.380  0.00  0.00      PROA  
ATOM   4521  OD1 ASP P 930      -7.815   5.934  -0.716  0.00  0.00      PROA  
ATOM   4522  OD2 ASP P 930      -7.519   4.272   0.767  0.00  0.00      PROA  
ATOM   4523  C   ASP P 930      -8.254   3.285  -3.752  0.00  0.00      PROA  
ATOM   4524  O   ASP P 930      -7.249   3.020  -4.380  0.00  0.00      PROA  
ATOM   4525  N   GLN P 931      -9.391   2.591  -4.008  0.00  0.00      PROA  
ATOM   4526  HN  GLN P 931     -10.214   2.852  -3.510  0.00  0.00      PROA  
ATOM   4527  CA  GLN P 931      -9.518   1.537  -4.926  0.00  0.00      PROA  
ATOM   4528  HA  GLN P 931      -8.728   0.845  -4.677  0.00  0.00      PROA  
ATOM   4529  CB  GLN P 931     -10.884   0.844  -4.672  0.00  0.00      PROA  
ATOM   4530  HB1 GLN P 931     -11.623   1.670  -4.753  0.00  0.00      PROA  
ATOM   4531  HB2 GLN P 931     -10.994   0.496  -3.622  0.00  0.00      PROA  
ATOM   4532  CG  GLN P 931     -11.355  -0.304  -5.542  0.00  0.00      PROA  
ATOM   4533  HG1 GLN P 931     -11.446   0.100  -6.573  0.00  0.00      PROA  
ATOM   4534  HG2 GLN P 931     -12.315  -0.826  -5.340  0.00  0.00      PROA  
ATOM   4535  CD  GLN P 931     -10.262  -1.353  -5.487  0.00  0.00      PROA  
ATOM   4536  OE1 GLN P 931      -9.582  -1.694  -4.557  0.00  0.00      PROA  
ATOM   4537  NE2 GLN P 931     -10.002  -1.998  -6.687  0.00  0.00      PROA  
ATOM   4538 HE21 GLN P 931      -9.120  -2.450  -6.821  0.00  0.00      PROA  
ATOM   4539 HE22 GLN P 931     -10.618  -1.760  -7.437  0.00  0.00      PROA  
ATOM   4540  C   GLN P 931      -9.281   1.983  -6.419  0.00  0.00      PROA  
ATOM   4541  O   GLN P 931      -8.404   1.482  -7.072  0.00  0.00      PROA  
ATOM   4542  N   GLN P 932      -9.963   3.052  -6.851  0.00  0.00      PROA  
ATOM   4543  HN  GLN P 932     -10.655   3.407  -6.227  0.00  0.00      PROA  
ATOM   4544  CA  GLN P 932      -9.724   3.580  -8.121  0.00  0.00      PROA  
ATOM   4545  HA  GLN P 932      -9.736   2.720  -8.775  0.00  0.00      PROA  
ATOM   4546  CB  GLN P 932     -10.868   4.548  -8.572  0.00  0.00      PROA  
ATOM   4547  HB1 GLN P 932     -10.564   5.256  -9.372  0.00  0.00      PROA  
ATOM   4548  HB2 GLN P 932     -11.067   5.032  -7.592  0.00  0.00      PROA  
ATOM   4549  CG  GLN P 932     -12.143   3.952  -9.171  0.00  0.00      PROA  
ATOM   4550  HG1 GLN P 932     -12.710   4.737  -9.714  0.00  0.00      PROA  
ATOM   4551  HG2 GLN P 932     -12.827   3.765  -8.316  0.00  0.00      PROA  
ATOM   4552  CD  GLN P 932     -11.995   2.734 -10.000  0.00  0.00      PROA  
ATOM   4553  OE1 GLN P 932     -12.370   1.604  -9.696  0.00  0.00      PROA  
ATOM   4554  NE2 GLN P 932     -11.532   2.942 -11.218  0.00  0.00      PROA  
ATOM   4555 HE21 GLN P 932     -11.164   3.867 -11.312  0.00  0.00      PROA  
ATOM   4556 HE22 GLN P 932     -11.296   2.136 -11.760  0.00  0.00      PROA  
ATOM   4557  C   GLN P 932      -8.343   4.114  -8.424  0.00  0.00      PROA  
ATOM   4558  O   GLN P 932      -7.925   3.778  -9.494  0.00  0.00      PROA  
ATOM   4559  N   ILE P 933      -7.688   4.969  -7.657  0.00  0.00      PROA  
ATOM   4560  HN  ILE P 933      -8.050   5.333  -6.802  0.00  0.00      PROA  
ATOM   4561  CA  ILE P 933      -6.393   5.456  -8.142  0.00  0.00      PROA  
ATOM   4562  HA  ILE P 933      -6.466   5.787  -9.167  0.00  0.00      PROA  
ATOM   4563  CB  ILE P 933      -5.809   6.756  -7.394  0.00  0.00      PROA  
ATOM   4564  HB  ILE P 933      -5.706   6.539  -6.309  0.00  0.00      PROA  
ATOM   4565  CG2 ILE P 933      -4.495   7.158  -8.067  0.00  0.00      PROA  
ATOM   4566 HG21 ILE P 933      -3.656   6.518  -7.721  0.00  0.00      PROA  
ATOM   4567 HG22 ILE P 933      -4.327   8.226  -7.813  0.00  0.00      PROA  
ATOM   4568 HG23 ILE P 933      -4.655   7.107  -9.166  0.00  0.00      PROA  
ATOM   4569  CG1 ILE P 933      -6.796   7.928  -7.449  0.00  0.00      PROA  
ATOM   4570 HG11 ILE P 933      -6.364   8.822  -6.949  0.00  0.00      PROA  
ATOM   4571 HG12 ILE P 933      -7.668   7.671  -6.811  0.00  0.00      PROA  
ATOM   4572  CD  ILE P 933      -7.360   8.321  -8.856  0.00  0.00      PROA  
ATOM   4573  HD1 ILE P 933      -7.971   9.238  -8.711  0.00  0.00      PROA  
ATOM   4574  HD2 ILE P 933      -8.120   7.550  -9.106  0.00  0.00      PROA  
ATOM   4575  HD3 ILE P 933      -6.617   8.458  -9.669  0.00  0.00      PROA  
ATOM   4576  C   ILE P 933      -5.364   4.374  -8.097  0.00  0.00      PROA  
ATOM   4577  O   ILE P 933      -4.568   4.144  -9.002  0.00  0.00      PROA  
ATOM   4578  N   THR P 934      -5.455   3.453  -7.089  0.00  0.00      PROA  
ATOM   4579  HN  THR P 934      -6.161   3.583  -6.397  0.00  0.00      PROA  
ATOM   4580  CA  THR P 934      -4.645   2.259  -6.852  0.00  0.00      PROA  
ATOM   4581  HA  THR P 934      -3.638   2.645  -6.905  0.00  0.00      PROA  
ATOM   4582  CB  THR P 934      -4.926   1.480  -5.577  0.00  0.00      PROA  
ATOM   4583  HB  THR P 934      -5.946   1.054  -5.685  0.00  0.00      PROA  
ATOM   4584  OG1 THR P 934      -4.640   2.296  -4.438  0.00  0.00      PROA  
ATOM   4585  HG1 THR P 934      -5.533   2.588  -4.241  0.00  0.00      PROA  
ATOM   4586  CG2 THR P 934      -4.090   0.215  -5.482  0.00  0.00      PROA  
ATOM   4587 HG21 THR P 934      -4.287  -0.167  -4.458  0.00  0.00      PROA  
ATOM   4588 HG22 THR P 934      -2.989   0.228  -5.629  0.00  0.00      PROA  
ATOM   4589 HG23 THR P 934      -4.494  -0.594  -6.128  0.00  0.00      PROA  
ATOM   4590  C   THR P 934      -4.734   1.285  -8.015  0.00  0.00      PROA  
ATOM   4591  O   THR P 934      -3.855   0.474  -8.189  0.00  0.00      PROA  
ATOM   4592  N   ALA P 935      -5.914   1.301  -8.672  0.00  0.00      PROA  
ATOM   4593  HN  ALA P 935      -6.590   1.977  -8.390  0.00  0.00      PROA  
ATOM   4594  CA  ALA P 935      -6.125   0.596  -9.860  0.00  0.00      PROA  
ATOM   4595  HA  ALA P 935      -5.606  -0.350  -9.797  0.00  0.00      PROA  
ATOM   4596  CB  ALA P 935      -7.597   0.054  -9.989  0.00  0.00      PROA  
ATOM   4597  HB1 ALA P 935      -7.782  -0.522 -10.922  0.00  0.00      PROA  
ATOM   4598  HB2 ALA P 935      -8.247   0.952  -9.913  0.00  0.00      PROA  
ATOM   4599  HB3 ALA P 935      -7.778  -0.578  -9.094  0.00  0.00      PROA  
ATOM   4600  C   ALA P 935      -5.629   1.235 -11.143  0.00  0.00      PROA  
ATOM   4601  O   ALA P 935      -4.949   0.476 -11.867  0.00  0.00      PROA  
ATOM   4602  N   VAL P 936      -5.833   2.603 -11.296  0.00  0.00      PROA  
ATOM   4603  HN  VAL P 936      -6.455   3.121 -10.715  0.00  0.00      PROA  
ATOM   4604  CA  VAL P 936      -5.603   3.409 -12.438  0.00  0.00      PROA  
ATOM   4605  HA  VAL P 936      -6.094   2.891 -13.248  0.00  0.00      PROA  
ATOM   4606  CB  VAL P 936      -6.198   4.755 -12.217  0.00  0.00      PROA  
ATOM   4607  HB  VAL P 936      -6.213   5.075 -11.153  0.00  0.00      PROA  
ATOM   4608  CG1 VAL P 936      -5.561   5.843 -13.091  0.00  0.00      PROA  
ATOM   4609 HG11 VAL P 936      -5.702   5.706 -14.185  0.00  0.00      PROA  
ATOM   4610 HG12 VAL P 936      -4.460   5.864 -12.942  0.00  0.00      PROA  
ATOM   4611 HG13 VAL P 936      -6.105   6.777 -12.834  0.00  0.00      PROA  
ATOM   4612  CG2 VAL P 936      -7.677   4.663 -12.561  0.00  0.00      PROA  
ATOM   4613 HG21 VAL P 936      -8.172   5.654 -12.479  0.00  0.00      PROA  
ATOM   4614 HG22 VAL P 936      -8.264   4.039 -11.854  0.00  0.00      PROA  
ATOM   4615 HG23 VAL P 936      -7.891   4.289 -13.585  0.00  0.00      PROA  
ATOM   4616  C   VAL P 936      -4.162   3.401 -12.849  0.00  0.00      PROA  
ATOM   4617  O   VAL P 936      -3.765   3.220 -13.997  0.00  0.00      PROA  
ATOM   4618  N   ILE P 937      -3.308   3.538 -11.794  0.00  0.00      PROA  
ATOM   4619  HN  ILE P 937      -3.661   3.852 -10.916  0.00  0.00      PROA  
ATOM   4620  CA  ILE P 937      -1.889   3.683 -11.959  0.00  0.00      PROA  
ATOM   4621  HA  ILE P 937      -1.725   4.470 -12.680  0.00  0.00      PROA  
ATOM   4622  CB  ILE P 937      -1.182   4.126 -10.669  0.00  0.00      PROA  
ATOM   4623  HB  ILE P 937      -1.525   5.140 -10.373  0.00  0.00      PROA  
ATOM   4624  CG2 ILE P 937      -1.376   3.093  -9.585  0.00  0.00      PROA  
ATOM   4625 HG21 ILE P 937      -0.976   2.078  -9.793  0.00  0.00      PROA  
ATOM   4626 HG22 ILE P 937      -2.442   2.906  -9.336  0.00  0.00      PROA  
ATOM   4627 HG23 ILE P 937      -0.860   3.456  -8.671  0.00  0.00      PROA  
ATOM   4628  CG1 ILE P 937       0.330   4.484 -10.828  0.00  0.00      PROA  
ATOM   4629 HG11 ILE P 937       0.932   3.603 -11.136  0.00  0.00      PROA  
ATOM   4630 HG12 ILE P 937       0.617   4.843  -9.817  0.00  0.00      PROA  
ATOM   4631  CD  ILE P 937       0.519   5.582 -11.752  0.00  0.00      PROA  
ATOM   4632  HD1 ILE P 937       0.280   5.147 -12.745  0.00  0.00      PROA  
ATOM   4633  HD2 ILE P 937       1.607   5.799 -11.818  0.00  0.00      PROA  
ATOM   4634  HD3 ILE P 937      -0.133   6.441 -11.485  0.00  0.00      PROA  
ATOM   4635  C   ILE P 937      -1.225   2.458 -12.632  0.00  0.00      PROA  
ATOM   4636  O   ILE P 937      -0.245   2.527 -13.340  0.00  0.00      PROA  
ATOM   4637  N   ILE P 938      -1.678   1.152 -12.250  0.00  0.00      PROA  
ATOM   4638  HN  ILE P 938      -2.432   1.039 -11.607  0.00  0.00      PROA  
ATOM   4639  CA  ILE P 938      -1.011  -0.079 -12.774  0.00  0.00      PROA  
ATOM   4640  HA  ILE P 938      -0.029   0.060 -13.201  0.00  0.00      PROA  
ATOM   4641  CB  ILE P 938      -0.919  -1.099 -11.658  0.00  0.00      PROA  
ATOM   4642  HB  ILE P 938      -0.578  -2.056 -12.107  0.00  0.00      PROA  
ATOM   4643  CG2 ILE P 938       0.245  -0.597 -10.778  0.00  0.00      PROA  
ATOM   4644 HG21 ILE P 938       1.008   0.040 -11.275  0.00  0.00      PROA  
ATOM   4645 HG22 ILE P 938       0.766  -1.465 -10.320  0.00  0.00      PROA  
ATOM   4646 HG23 ILE P 938      -0.081  -0.025  -9.884  0.00  0.00      PROA  
ATOM   4647  CG1 ILE P 938      -2.269  -1.282 -10.922  0.00  0.00      PROA  
ATOM   4648 HG11 ILE P 938      -3.111  -1.383 -11.641  0.00  0.00      PROA  
ATOM   4649 HG12 ILE P 938      -2.622  -0.391 -10.358  0.00  0.00      PROA  
ATOM   4650  CD  ILE P 938      -2.042  -2.467 -10.019  0.00  0.00      PROA  
ATOM   4651  HD1 ILE P 938      -1.544  -2.077  -9.105  0.00  0.00      PROA  
ATOM   4652  HD2 ILE P 938      -1.518  -3.264 -10.588  0.00  0.00      PROA  
ATOM   4653  HD3 ILE P 938      -3.012  -2.921  -9.722  0.00  0.00      PROA  
ATOM   4654  C   ILE P 938      -1.850  -0.700 -13.927  0.00  0.00      PROA  
ATOM   4655  O   ILE P 938      -1.518  -1.797 -14.473  0.00  0.00      PROA  
ATOM   4656  N   ASN P 939      -2.908  -0.028 -14.385  0.00  0.00      PROA  
ATOM   4657  HN  ASN P 939      -3.239   0.821 -13.981  0.00  0.00      PROA  
ATOM   4658  CA  ASN P 939      -3.512  -0.271 -15.607  0.00  0.00      PROA  
ATOM   4659  HA  ASN P 939      -3.451  -1.324 -15.836  0.00  0.00      PROA  
ATOM   4660  CB  ASN P 939      -5.021   0.063 -15.624  0.00  0.00      PROA  
ATOM   4661  HB1 ASN P 939      -5.100   1.167 -15.523  0.00  0.00      PROA  
ATOM   4662  HB2 ASN P 939      -5.507  -0.429 -14.755  0.00  0.00      PROA  
ATOM   4663  CG  ASN P 939      -5.650  -0.419 -16.891  0.00  0.00      PROA  
ATOM   4664  OD1 ASN P 939      -5.245  -1.380 -17.516  0.00  0.00      PROA  
ATOM   4665  ND2 ASN P 939      -6.757   0.217 -17.300  0.00  0.00      PROA  
ATOM   4666 HD21 ASN P 939      -7.332  -0.244 -17.976  0.00  0.00      PROA  
ATOM   4667 HD22 ASN P 939      -6.898   1.095 -16.841  0.00  0.00      PROA  
ATOM   4668  C   ASN P 939      -2.803   0.681 -16.615  0.00  0.00      PROA  
ATOM   4669  O   ASN P 939      -2.963   1.934 -16.565  0.00  0.00      PROA  
ATOM   4670  N   ARG P 940      -2.053   0.125 -17.540  0.00  0.00      PROA  
ATOM   4671  HN  ARG P 940      -2.108  -0.867 -17.622  0.00  0.00      PROA  
ATOM   4672  CA  ARG P 940      -1.511   0.871 -18.705  0.00  0.00      PROA  
ATOM   4673  HA  ARG P 940      -1.783   1.915 -18.658  0.00  0.00      PROA  
ATOM   4674  CB  ARG P 940       0.041   0.993 -18.550  0.00  0.00      PROA  
ATOM   4675  HB1 ARG P 940       0.412   1.528 -19.450  0.00  0.00      PROA  
ATOM   4676  HB2 ARG P 940       0.317  -0.081 -18.480  0.00  0.00      PROA  
ATOM   4677  CG  ARG P 940       0.624   1.610 -17.285  0.00  0.00      PROA  
ATOM   4678  HG1 ARG P 940       1.705   1.356 -17.232  0.00  0.00      PROA  
ATOM   4679  HG2 ARG P 940       0.286   1.152 -16.331  0.00  0.00      PROA  
ATOM   4680  CD  ARG P 940       0.563   3.177 -17.423  0.00  0.00      PROA  
ATOM   4681  HD1 ARG P 940       0.348   3.448 -18.479  0.00  0.00      PROA  
ATOM   4682  HD2 ARG P 940       1.508   3.651 -17.082  0.00  0.00      PROA  
ATOM   4683  NE  ARG P 940      -0.587   3.576 -16.545  0.00  0.00      PROA  
ATOM   4684  HE  ARG P 940      -1.214   2.845 -16.278  0.00  0.00      PROA  
ATOM   4685  CZ  ARG P 940      -0.880   4.813 -16.179  0.00  0.00      PROA  
ATOM   4686  NH1 ARG P 940      -0.095   5.814 -16.464  0.00  0.00      PROA  
ATOM   4687 HH11 ARG P 940       0.754   5.524 -16.905  0.00  0.00      PROA  
ATOM   4688 HH12 ARG P 940      -0.176   6.692 -15.992  0.00  0.00      PROA  
ATOM   4689  NH2 ARG P 940      -2.019   4.964 -15.519  0.00  0.00      PROA  
ATOM   4690 HH21 ARG P 940      -2.545   4.135 -15.332  0.00  0.00      PROA  
ATOM   4691 HH22 ARG P 940      -2.514   5.826 -15.631  0.00  0.00      PROA  
ATOM   4692  C   ARG P 940      -2.015   0.452 -20.096  0.00  0.00      PROA  
ATOM   4693  O   ARG P 940      -2.651  -0.541 -20.273  0.00  0.00      PROA  
ATOM   4694  N   LYS P 941      -1.735   1.320 -21.151  0.00  0.00      PROA  
ATOM   4695  HN  LYS P 941      -1.353   2.233 -21.026  0.00  0.00      PROA  
ATOM   4696  CA  LYS P 941      -2.158   1.033 -22.520  0.00  0.00      PROA  
ATOM   4697  HA  LYS P 941      -2.829   0.193 -22.632  0.00  0.00      PROA  
ATOM   4698  CB  LYS P 941      -2.920   2.263 -23.114  0.00  0.00      PROA  
ATOM   4699  HB1 LYS P 941      -3.253   2.040 -24.151  0.00  0.00      PROA  
ATOM   4700  HB2 LYS P 941      -2.168   3.080 -23.112  0.00  0.00      PROA  
ATOM   4701  CG  LYS P 941      -4.076   2.684 -22.220  0.00  0.00      PROA  
ATOM   4702  HG1 LYS P 941      -4.598   3.539 -22.701  0.00  0.00      PROA  
ATOM   4703  HG2 LYS P 941      -3.567   3.043 -21.300  0.00  0.00      PROA  
ATOM   4704  CD  LYS P 941      -5.044   1.539 -21.914  0.00  0.00      PROA  
ATOM   4705  HD1 LYS P 941      -5.721   1.778 -21.066  0.00  0.00      PROA  
ATOM   4706  HD2 LYS P 941      -4.472   0.646 -21.583  0.00  0.00      PROA  
ATOM   4707  CE  LYS P 941      -5.929   1.140 -23.074  0.00  0.00      PROA  
ATOM   4708  HE1 LYS P 941      -5.468   1.001 -24.075  0.00  0.00      PROA  
ATOM   4709  HE2 LYS P 941      -6.668   1.960 -23.201  0.00  0.00      PROA  
ATOM   4710  NZ  LYS P 941      -6.847   0.030 -22.838  0.00  0.00      PROA  
ATOM   4711  HZ1 LYS P 941      -7.400   0.384 -22.032  0.00  0.00      PROA  
ATOM   4712  HZ2 LYS P 941      -6.404  -0.763 -22.331  0.00  0.00      PROA  
ATOM   4713  HZ3 LYS P 941      -7.456  -0.311 -23.610  0.00  0.00      PROA  
ATOM   4714  C   LYS P 941      -0.934   0.760 -23.424  0.00  0.00      PROA  
ATOM   4715  O   LYS P 941      -0.981   0.715 -24.637  0.00  0.00      PROA  
ATOM   4716  N   GLU P 942       0.161   0.199 -22.784  0.00  0.00      PROA  
ATOM   4717  HN  GLU P 942       0.062   0.117 -21.796  0.00  0.00      PROA  
ATOM   4718  CA  GLU P 942       1.266  -0.409 -23.367  0.00  0.00      PROA  
ATOM   4719  HA  GLU P 942       1.150  -0.486 -24.438  0.00  0.00      PROA  
ATOM   4720  CB  GLU P 942       2.511   0.552 -23.168  0.00  0.00      PROA  
ATOM   4721  HB1 GLU P 942       3.279   0.095 -23.829  0.00  0.00      PROA  
ATOM   4722  HB2 GLU P 942       2.940   0.520 -22.144  0.00  0.00      PROA  
ATOM   4723  CG  GLU P 942       2.294   1.896 -23.801  0.00  0.00      PROA  
ATOM   4724  HG1 GLU P 942       1.610   2.392 -23.080  0.00  0.00      PROA  
ATOM   4725  HG2 GLU P 942       2.003   1.926 -24.873  0.00  0.00      PROA  
ATOM   4726  CD  GLU P 942       3.587   2.720 -23.759  0.00  0.00      PROA  
ATOM   4727  OE1 GLU P 942       4.481   2.508 -24.694  0.00  0.00      PROA  
ATOM   4728  OE2 GLU P 942       3.816   3.652 -22.957  0.00  0.00      PROA  
ATOM   4729  C   GLU P 942       1.493  -1.704 -22.679  0.00  0.00      PROA  
ATOM   4730  O   GLU P 942       1.451  -1.727 -21.470  0.00  0.00      PROA  
ATOM   4731  N   HSD P 943       1.626  -2.861 -23.314  0.00  0.00      PROA  
ATOM   4732  HN  HSD P 943       1.475  -2.885 -24.299  0.00  0.00      PROA  
ATOM   4733  CA  HSD P 943       1.744  -4.189 -22.678  0.00  0.00      PROA  
ATOM   4734  HA  HSD P 943       1.905  -4.890 -23.483  0.00  0.00      PROA  
ATOM   4735  CB  HSD P 943       3.055  -4.357 -21.872  0.00  0.00      PROA  
ATOM   4736  HB1 HSD P 943       3.168  -5.364 -21.418  0.00  0.00      PROA  
ATOM   4737  HB2 HSD P 943       3.015  -3.585 -21.074  0.00  0.00      PROA  
ATOM   4738  ND1 HSD P 943       4.848  -5.060 -23.418  0.00  0.00      PROA  
ATOM   4739  HD1 HSD P 943       4.570  -6.003 -23.598  0.00  0.00      PROA  
ATOM   4740  CG  HSD P 943       4.270  -4.094 -22.709  0.00  0.00      PROA  
ATOM   4741  CE1 HSD P 943       6.020  -4.586 -23.897  0.00  0.00      PROA  
ATOM   4742  HE1 HSD P 943       6.672  -5.221 -24.497  0.00  0.00      PROA  
ATOM   4743  NE2 HSD P 943       6.220  -3.314 -23.514  0.00  0.00      PROA  
ATOM   4744  CD2 HSD P 943       5.131  -3.010 -22.691  0.00  0.00      PROA  
ATOM   4745  HD2 HSD P 943       5.114  -2.136 -22.053  0.00  0.00      PROA  
ATOM   4746  C   HSD P 943       0.406  -4.692 -22.031  0.00  0.00      PROA  
ATOM   4747  O   HSD P 943       0.345  -5.109 -20.880  0.00  0.00      PROA  
ATOM   4748  N   LYS P 944      -0.671  -4.419 -22.746  0.00  0.00      PROA  
ATOM   4749  HN  LYS P 944      -0.626  -4.027 -23.662  0.00  0.00      PROA  
ATOM   4750  CA  LYS P 944      -2.059  -4.423 -22.332  0.00  0.00      PROA  
ATOM   4751  HA  LYS P 944      -2.163  -3.670 -21.565  0.00  0.00      PROA  
ATOM   4752  CB  LYS P 944      -2.976  -3.910 -23.491  0.00  0.00      PROA  
ATOM   4753  HB1 LYS P 944      -3.991  -3.926 -23.041  0.00  0.00      PROA  
ATOM   4754  HB2 LYS P 944      -2.908  -4.660 -24.308  0.00  0.00      PROA  
ATOM   4755  CG  LYS P 944      -2.732  -2.447 -23.959  0.00  0.00      PROA  
ATOM   4756  HG1 LYS P 944      -1.806  -2.334 -24.563  0.00  0.00      PROA  
ATOM   4757  HG2 LYS P 944      -2.720  -1.803 -23.054  0.00  0.00      PROA  
ATOM   4758  CD  LYS P 944      -3.812  -1.938 -24.939  0.00  0.00      PROA  
ATOM   4759  HD1 LYS P 944      -3.384  -0.977 -25.299  0.00  0.00      PROA  
ATOM   4760  HD2 LYS P 944      -4.715  -1.715 -24.332  0.00  0.00      PROA  
ATOM   4761  CE  LYS P 944      -4.065  -2.790 -26.218  0.00  0.00      PROA  
ATOM   4762  HE1 LYS P 944      -4.648  -3.675 -25.882  0.00  0.00      PROA  
ATOM   4763  HE2 LYS P 944      -3.172  -3.097 -26.803  0.00  0.00      PROA  
ATOM   4764  NZ  LYS P 944      -4.754  -1.989 -27.157  0.00  0.00      PROA  
ATOM   4765  HZ1 LYS P 944      -4.999  -2.429 -28.067  0.00  0.00      PROA  
ATOM   4766  HZ2 LYS P 944      -4.224  -1.129 -27.403  0.00  0.00      PROA  
ATOM   4767  HZ3 LYS P 944      -5.587  -1.455 -26.837  0.00  0.00      PROA  
ATOM   4768  C   LYS P 944      -2.563  -5.690 -21.734  0.00  0.00      PROA  
ATOM   4769  O   LYS P 944      -2.440  -6.815 -22.265  0.00  0.00      PROA  
ATOM   4770  N   LEU P 945      -3.126  -5.554 -20.538  0.00  0.00      PROA  
ATOM   4771  HN  LEU P 945      -3.195  -4.636 -20.155  0.00  0.00      PROA  
ATOM   4772  CA  LEU P 945      -3.818  -6.586 -19.712  0.00  0.00      PROA  
ATOM   4773  HA  LEU P 945      -3.065  -7.303 -19.420  0.00  0.00      PROA  
ATOM   4774  CB  LEU P 945      -4.381  -5.928 -18.377  0.00  0.00      PROA  
ATOM   4775  HB1 LEU P 945      -4.810  -6.673 -17.673  0.00  0.00      PROA  
ATOM   4776  HB2 LEU P 945      -5.175  -5.185 -18.604  0.00  0.00      PROA  
ATOM   4777  CG  LEU P 945      -3.309  -5.216 -17.467  0.00  0.00      PROA  
ATOM   4778  HG  LEU P 945      -2.764  -4.502 -18.120  0.00  0.00      PROA  
ATOM   4779  CD1 LEU P 945      -3.874  -4.243 -16.417  0.00  0.00      PROA  
ATOM   4780 HD11 LEU P 945      -3.256  -3.333 -16.261  0.00  0.00      PROA  
ATOM   4781 HD12 LEU P 945      -3.903  -4.726 -15.418  0.00  0.00      PROA  
ATOM   4782 HD13 LEU P 945      -4.819  -3.881 -16.877  0.00  0.00      PROA  
ATOM   4783  CD2 LEU P 945      -2.180  -6.193 -16.915  0.00  0.00      PROA  
ATOM   4784 HD21 LEU P 945      -1.464  -6.551 -17.686  0.00  0.00      PROA  
ATOM   4785 HD22 LEU P 945      -2.564  -7.043 -16.311  0.00  0.00      PROA  
ATOM   4786 HD23 LEU P 945      -1.734  -5.538 -16.137  0.00  0.00      PROA  
ATOM   4787  C   LEU P 945      -4.994  -7.213 -20.389  0.00  0.00      PROA  
ATOM   4788  O   LEU P 945      -5.791  -6.591 -21.090  0.00  0.00      PROA  
ATOM   4789  N   LYS P 946      -5.219  -8.551 -20.203  0.00  0.00      PROA  
ATOM   4790  HN  LYS P 946      -4.744  -8.972 -19.434  0.00  0.00      PROA  
ATOM   4791  CA  LYS P 946      -6.340  -9.297 -20.728  0.00  0.00      PROA  
ATOM   4792  HA  LYS P 946      -6.366  -9.146 -21.797  0.00  0.00      PROA  
ATOM   4793  CB  LYS P 946      -6.205 -10.789 -20.374  0.00  0.00      PROA  
ATOM   4794  HB1 LYS P 946      -7.154 -11.274 -20.687  0.00  0.00      PROA  
ATOM   4795  HB2 LYS P 946      -6.189 -10.823 -19.264  0.00  0.00      PROA  
ATOM   4796  CG  LYS P 946      -5.045 -11.469 -20.953  0.00  0.00      PROA  
ATOM   4797  HG1 LYS P 946      -4.215 -10.954 -20.424  0.00  0.00      PROA  
ATOM   4798  HG2 LYS P 946      -4.988 -11.251 -22.041  0.00  0.00      PROA  
ATOM   4799  CD  LYS P 946      -5.126 -12.997 -20.677  0.00  0.00      PROA  
ATOM   4800  HD1 LYS P 946      -5.972 -13.454 -21.233  0.00  0.00      PROA  
ATOM   4801  HD2 LYS P 946      -5.312 -13.213 -19.603  0.00  0.00      PROA  
ATOM   4802  CE  LYS P 946      -3.788 -13.613 -21.089  0.00  0.00      PROA  
ATOM   4803  HE1 LYS P 946      -3.176 -12.976 -21.763  0.00  0.00      PROA  
ATOM   4804  HE2 LYS P 946      -4.087 -14.568 -21.571  0.00  0.00      PROA  
ATOM   4805  NZ  LYS P 946      -2.951 -13.943 -19.941  0.00  0.00      PROA  
ATOM   4806  HZ1 LYS P 946      -2.069 -14.470 -20.103  0.00  0.00      PROA  
ATOM   4807  HZ2 LYS P 946      -3.491 -14.616 -19.361  0.00  0.00      PROA  
ATOM   4808  HZ3 LYS P 946      -2.751 -13.034 -19.476  0.00  0.00      PROA  
ATOM   4809  C   LYS P 946      -7.688  -8.731 -20.218  0.00  0.00      PROA  
ATOM   4810  O   LYS P 946      -8.084  -8.875 -19.070  0.00  0.00      PROA  
ATOM   4811  N   LYS P 947      -8.404  -8.022 -21.148  0.00  0.00      PROA  
ATOM   4812  HN  LYS P 947      -8.069  -8.035 -22.087  0.00  0.00      PROA  
ATOM   4813  CA  LYS P 947      -9.717  -7.466 -20.897  0.00  0.00      PROA  
ATOM   4814  HA  LYS P 947     -10.149  -7.130 -21.828  0.00  0.00      PROA  
ATOM   4815  CB  LYS P 947     -10.809  -8.515 -20.390  0.00  0.00      PROA  
ATOM   4816  HB1 LYS P 947     -11.776  -7.978 -20.285  0.00  0.00      PROA  
ATOM   4817  HB2 LYS P 947     -10.525  -8.834 -19.365  0.00  0.00      PROA  
ATOM   4818  CG  LYS P 947     -10.914  -9.848 -21.219  0.00  0.00      PROA  
ATOM   4819  HG1 LYS P 947     -11.641 -10.575 -20.798  0.00  0.00      PROA  
ATOM   4820  HG2 LYS P 947      -9.950 -10.392 -21.121  0.00  0.00      PROA  
ATOM   4821  CD  LYS P 947     -11.258  -9.729 -22.731  0.00  0.00      PROA  
ATOM   4822  HD1 LYS P 947     -11.128 -10.737 -23.179  0.00  0.00      PROA  
ATOM   4823  HD2 LYS P 947     -10.487  -9.004 -23.070  0.00  0.00      PROA  
ATOM   4824  CE  LYS P 947     -12.698  -9.277 -22.936  0.00  0.00      PROA  
ATOM   4825  HE1 LYS P 947     -12.932  -9.133 -24.013  0.00  0.00      PROA  
ATOM   4826  HE2 LYS P 947     -12.772  -8.341 -22.342  0.00  0.00      PROA  
ATOM   4827  NZ  LYS P 947     -13.728 -10.185 -22.402  0.00  0.00      PROA  
ATOM   4828  HZ1 LYS P 947     -14.504 -10.008 -23.072  0.00  0.00      PROA  
ATOM   4829  HZ2 LYS P 947     -14.004  -9.894 -21.443  0.00  0.00      PROA  
ATOM   4830  HZ3 LYS P 947     -13.568 -11.212 -22.440  0.00  0.00      PROA  
ATOM   4831  C   LYS P 947      -9.667  -6.295 -19.951  0.00  0.00      PROA  
ATOM   4832  O   LYS P 947     -10.623  -6.072 -19.296  0.00  0.00      PROA  
ATOM   4833  N   GLY P 948      -8.529  -5.505 -19.923  0.00  0.00      PROA  
ATOM   4834  HN  GLY P 948      -7.839  -5.902 -20.523  0.00  0.00      PROA  
ATOM   4835  CA  GLY P 948      -8.243  -4.500 -18.942  0.00  0.00      PROA  
ATOM   4836  HA1 GLY P 948      -9.081  -3.825 -18.850  0.00  0.00      PROA  
ATOM   4837  HA2 GLY P 948      -7.321  -4.026 -19.246  0.00  0.00      PROA  
ATOM   4838  C   GLY P 948      -8.048  -4.949 -17.480  0.00  0.00      PROA  
ATOM   4839  O   GLY P 948      -7.788  -6.115 -17.166  0.00  0.00      PROA  
ATOM   4840  N   ALA P 949      -8.257  -4.008 -16.569  0.00  0.00      PROA  
ATOM   4841  HN  ALA P 949      -8.523  -3.076 -16.806  0.00  0.00      PROA  
ATOM   4842  CA  ALA P 949      -8.258  -4.269 -15.179  0.00  0.00      PROA  
ATOM   4843  HA  ALA P 949      -7.521  -5.015 -14.920  0.00  0.00      PROA  
ATOM   4844  CB  ALA P 949      -7.631  -3.007 -14.472  0.00  0.00      PROA  
ATOM   4845  HB1 ALA P 949      -7.486  -3.134 -13.377  0.00  0.00      PROA  
ATOM   4846  HB2 ALA P 949      -8.245  -2.136 -14.785  0.00  0.00      PROA  
ATOM   4847  HB3 ALA P 949      -6.624  -2.902 -14.930  0.00  0.00      PROA  
ATOM   4848  C   ALA P 949      -9.661  -4.619 -14.484  0.00  0.00      PROA  
ATOM   4849  O   ALA P 949      -9.615  -5.145 -13.361  0.00  0.00      PROA  
ATOM   4850  N   GLY P 950     -10.831  -4.404 -15.073  0.00  0.00      PROA  
ATOM   4851  HN  GLY P 950     -10.831  -4.054 -16.006  0.00  0.00      PROA  
ATOM   4852  CA  GLY P 950     -12.126  -4.722 -14.374  0.00  0.00      PROA  
ATOM   4853  HA1 GLY P 950     -12.160  -5.740 -14.014  0.00  0.00      PROA  
ATOM   4854  HA2 GLY P 950     -12.923  -4.665 -15.100  0.00  0.00      PROA  
ATOM   4855  C   GLY P 950     -12.601  -3.879 -13.259  0.00  0.00      PROA  
ATOM   4856  O   GLY P 950     -12.983  -4.371 -12.195  0.00  0.00      PROA  
ATOM   4857  N   TYR P 951     -12.609  -2.522 -13.488  0.00  0.00      PROA  
ATOM   4858  HN  TYR P 951     -12.322  -2.151 -14.368  0.00  0.00      PROA  
ATOM   4859  CA  TYR P 951     -12.871  -1.551 -12.410  0.00  0.00      PROA  
ATOM   4860  HA  TYR P 951     -12.074  -1.547 -11.681  0.00  0.00      PROA  
ATOM   4861  CB  TYR P 951     -12.998  -0.162 -13.075  0.00  0.00      PROA  
ATOM   4862  HB1 TYR P 951     -13.321   0.629 -12.365  0.00  0.00      PROA  
ATOM   4863  HB2 TYR P 951     -13.579  -0.125 -14.020  0.00  0.00      PROA  
ATOM   4864  CG  TYR P 951     -11.635   0.303 -13.600  0.00  0.00      PROA  
ATOM   4865  CD1 TYR P 951     -11.599   0.929 -14.899  0.00  0.00      PROA  
ATOM   4866  HD1 TYR P 951     -12.489   0.993 -15.508  0.00  0.00      PROA  
ATOM   4867  CE1 TYR P 951     -10.391   1.512 -15.401  0.00  0.00      PROA  
ATOM   4868  HE1 TYR P 951     -10.462   1.898 -16.407  0.00  0.00      PROA  
ATOM   4869  CZ  TYR P 951      -9.215   1.283 -14.745  0.00  0.00      PROA  
ATOM   4870  OH  TYR P 951      -8.030   1.828 -15.171  0.00  0.00      PROA  
ATOM   4871  HH  TYR P 951      -8.162   2.688 -15.577  0.00  0.00      PROA  
ATOM   4872  CD2 TYR P 951     -10.442   0.174 -12.899  0.00  0.00      PROA  
ATOM   4873  HD2 TYR P 951     -10.566  -0.271 -11.923  0.00  0.00      PROA  
ATOM   4874  CE2 TYR P 951      -9.308   0.629 -13.523  0.00  0.00      PROA  
ATOM   4875  HE2 TYR P 951      -8.392   0.469 -12.975  0.00  0.00      PROA  
ATOM   4876  C   TYR P 951     -14.147  -1.756 -11.635  0.00  0.00      PROA  
ATOM   4877  O   TYR P 951     -14.100  -1.819 -10.375  0.00  0.00      PROA  
ATOM   4878  N   HSD P 952     -15.316  -1.830 -12.331  0.00  0.00      PROA  
ATOM   4879  HN  HSD P 952     -15.351  -1.554 -13.288  0.00  0.00      PROA  
ATOM   4880  CA  HSD P 952     -16.604  -2.257 -11.753  0.00  0.00      PROA  
ATOM   4881  HA  HSD P 952     -16.968  -1.552 -11.020  0.00  0.00      PROA  
ATOM   4882  CB  HSD P 952     -17.772  -2.160 -12.793  0.00  0.00      PROA  
ATOM   4883  HB1 HSD P 952     -18.572  -2.810 -12.377  0.00  0.00      PROA  
ATOM   4884  HB2 HSD P 952     -17.486  -2.483 -13.816  0.00  0.00      PROA  
ATOM   4885  ND1 HSD P 952     -19.370  -0.619 -13.947  0.00  0.00      PROA  
ATOM   4886  HD1 HSD P 952     -19.771  -1.346 -14.504  0.00  0.00      PROA  
ATOM   4887  CG  HSD P 952     -18.438  -0.784 -12.974  0.00  0.00      PROA  
ATOM   4888  CE1 HSD P 952     -19.572   0.733 -14.041  0.00  0.00      PROA  
ATOM   4889  HE1 HSD P 952     -20.117   1.264 -14.821  0.00  0.00      PROA  
ATOM   4890  NE2 HSD P 952     -18.877   1.380 -13.168  0.00  0.00      PROA  
ATOM   4891  CD2 HSD P 952     -18.153   0.430 -12.510  0.00  0.00      PROA  
ATOM   4892  HD2 HSD P 952     -17.349   0.707 -11.839  0.00  0.00      PROA  
ATOM   4893  C   HSD P 952     -16.626  -3.687 -11.098  0.00  0.00      PROA  
ATOM   4894  O   HSD P 952     -17.087  -3.743  -9.981  0.00  0.00      PROA  
ATOM   4895  N   LEU P 953     -16.083  -4.783 -11.736  0.00  0.00      PROA  
ATOM   4896  HN  LEU P 953     -15.690  -4.713 -12.649  0.00  0.00      PROA  
ATOM   4897  CA  LEU P 953     -15.824  -5.988 -11.095  0.00  0.00      PROA  
ATOM   4898  HA  LEU P 953     -16.803  -6.247 -10.721  0.00  0.00      PROA  
ATOM   4899  CB  LEU P 953     -15.233  -7.005 -12.140  0.00  0.00      PROA  
ATOM   4900  HB1 LEU P 953     -14.428  -6.512 -12.726  0.00  0.00      PROA  
ATOM   4901  HB2 LEU P 953     -16.017  -7.276 -12.878  0.00  0.00      PROA  
ATOM   4902  CG  LEU P 953     -14.897  -8.323 -11.547  0.00  0.00      PROA  
ATOM   4903  HG  LEU P 953     -14.172  -8.145 -10.724  0.00  0.00      PROA  
ATOM   4904  CD1 LEU P 953     -16.046  -9.094 -10.934  0.00  0.00      PROA  
ATOM   4905 HD11 LEU P 953     -15.767  -9.990 -10.340  0.00  0.00      PROA  
ATOM   4906 HD12 LEU P 953     -16.854  -9.436 -11.615  0.00  0.00      PROA  
ATOM   4907 HD13 LEU P 953     -16.536  -8.388 -10.229  0.00  0.00      PROA  
ATOM   4908  CD2 LEU P 953     -14.252  -9.151 -12.737  0.00  0.00      PROA  
ATOM   4909 HD21 LEU P 953     -13.809 -10.101 -12.370  0.00  0.00      PROA  
ATOM   4910 HD22 LEU P 953     -13.505  -8.572 -13.319  0.00  0.00      PROA  
ATOM   4911 HD23 LEU P 953     -15.004  -9.500 -13.476  0.00  0.00      PROA  
ATOM   4912  C   LEU P 953     -14.975  -5.809  -9.765  0.00  0.00      PROA  
ATOM   4913  O   LEU P 953     -15.436  -6.266  -8.688  0.00  0.00      PROA  
ATOM   4914  N   ASP P 954     -13.826  -5.078  -9.734  0.00  0.00      PROA  
ATOM   4915  HN  ASP P 954     -13.591  -4.861 -10.679  0.00  0.00      PROA  
ATOM   4916  CA  ASP P 954     -12.969  -4.921  -8.533  0.00  0.00      PROA  
ATOM   4917  HA  ASP P 954     -12.741  -5.869  -8.069  0.00  0.00      PROA  
ATOM   4918  CB  ASP P 954     -11.633  -4.299  -9.067  0.00  0.00      PROA  
ATOM   4919  HB1 ASP P 954     -10.958  -4.133  -8.200  0.00  0.00      PROA  
ATOM   4920  HB2 ASP P 954     -11.852  -3.340  -9.584  0.00  0.00      PROA  
ATOM   4921  CG  ASP P 954     -10.912  -5.245 -10.102  0.00  0.00      PROA  
ATOM   4922  OD1 ASP P 954     -11.014  -6.443 -10.250  0.00  0.00      PROA  
ATOM   4923  OD2 ASP P 954     -10.089  -4.490 -10.893  0.00  0.00      PROA  
ATOM   4924  HD2 ASP P 954      -9.783  -4.905 -11.703  0.00  0.00      PROA  
ATOM   4925  C   ASP P 954     -13.693  -4.042  -7.449  0.00  0.00      PROA  
ATOM   4926  O   ASP P 954     -13.634  -4.464  -6.271  0.00  0.00      PROA  
ATOM   4927  N   LEU P 955     -14.331  -2.942  -7.867  0.00  0.00      PROA  
ATOM   4928  HN  LEU P 955     -14.367  -2.708  -8.836  0.00  0.00      PROA  
ATOM   4929  CA  LEU P 955     -15.153  -2.105  -7.075  0.00  0.00      PROA  
ATOM   4930  HA  LEU P 955     -14.568  -1.620  -6.307  0.00  0.00      PROA  
ATOM   4931  CB  LEU P 955     -15.849  -0.912  -7.845  0.00  0.00      PROA  
ATOM   4932  HB1 LEU P 955     -16.554  -1.284  -8.618  0.00  0.00      PROA  
ATOM   4933  HB2 LEU P 955     -15.062  -0.408  -8.445  0.00  0.00      PROA  
ATOM   4934  CG  LEU P 955     -16.557   0.125  -6.949  0.00  0.00      PROA  
ATOM   4935  HG  LEU P 955     -17.534  -0.265  -6.591  0.00  0.00      PROA  
ATOM   4936  CD1 LEU P 955     -15.841   0.394  -5.591  0.00  0.00      PROA  
ATOM   4937 HD11 LEU P 955     -14.732   0.424  -5.639  0.00  0.00      PROA  
ATOM   4938 HD12 LEU P 955     -16.064  -0.397  -4.844  0.00  0.00      PROA  
ATOM   4939 HD13 LEU P 955     -16.279   1.338  -5.201  0.00  0.00      PROA  
ATOM   4940  CD2 LEU P 955     -16.810   1.417  -7.730  0.00  0.00      PROA  
ATOM   4941 HD21 LEU P 955     -17.351   2.102  -7.042  0.00  0.00      PROA  
ATOM   4942 HD22 LEU P 955     -17.458   1.188  -8.603  0.00  0.00      PROA  
ATOM   4943 HD23 LEU P 955     -15.815   1.768  -8.078  0.00  0.00      PROA  
ATOM   4944  C   LEU P 955     -16.227  -2.941  -6.269  0.00  0.00      PROA  
ATOM   4945  O   LEU P 955     -16.339  -2.865  -5.060  0.00  0.00      PROA  
ATOM   4946  N   LEU P 956     -16.987  -3.815  -6.926  0.00  0.00      PROA  
ATOM   4947  HN  LEU P 956     -16.863  -3.903  -7.911  0.00  0.00      PROA  
ATOM   4948  CA  LEU P 956     -18.026  -4.623  -6.364  0.00  0.00      PROA  
ATOM   4949  HA  LEU P 956     -18.699  -3.995  -5.801  0.00  0.00      PROA  
ATOM   4950  CB  LEU P 956     -18.815  -5.281  -7.530  0.00  0.00      PROA  
ATOM   4951  HB1 LEU P 956     -18.079  -5.976  -7.987  0.00  0.00      PROA  
ATOM   4952  HB2 LEU P 956     -19.198  -4.509  -8.232  0.00  0.00      PROA  
ATOM   4953  CG  LEU P 956     -20.110  -6.216  -7.202  0.00  0.00      PROA  
ATOM   4954  HG  LEU P 956     -19.819  -7.122  -6.630  0.00  0.00      PROA  
ATOM   4955  CD1 LEU P 956     -21.263  -5.494  -6.585  0.00  0.00      PROA  
ATOM   4956 HD11 LEU P 956     -21.450  -4.597  -7.213  0.00  0.00      PROA  
ATOM   4957 HD12 LEU P 956     -21.193  -5.281  -5.497  0.00  0.00      PROA  
ATOM   4958 HD13 LEU P 956     -22.227  -6.021  -6.749  0.00  0.00      PROA  
ATOM   4959  CD2 LEU P 956     -20.547  -6.762  -8.593  0.00  0.00      PROA  
ATOM   4960 HD21 LEU P 956     -21.077  -5.940  -9.119  0.00  0.00      PROA  
ATOM   4961 HD22 LEU P 956     -21.361  -7.511  -8.482  0.00  0.00      PROA  
ATOM   4962 HD23 LEU P 956     -19.544  -7.023  -8.993  0.00  0.00      PROA  
ATOM   4963  C   LEU P 956     -17.507  -5.656  -5.374  0.00  0.00      PROA  
ATOM   4964  O   LEU P 956     -18.150  -5.891  -4.406  0.00  0.00      PROA  
ATOM   4965  N   MET P 957     -16.316  -6.219  -5.631  0.00  0.00      PROA  
ATOM   4966  HN  MET P 957     -15.831  -6.046  -6.485  0.00  0.00      PROA  
ATOM   4967  CA  MET P 957     -15.595  -7.068  -4.653  0.00  0.00      PROA  
ATOM   4968  HA  MET P 957     -16.276  -7.787  -4.224  0.00  0.00      PROA  
ATOM   4969  CB  MET P 957     -14.431  -7.834  -5.340  0.00  0.00      PROA  
ATOM   4970  HB1 MET P 957     -13.896  -8.427  -4.567  0.00  0.00      PROA  
ATOM   4971  HB2 MET P 957     -13.781  -7.048  -5.780  0.00  0.00      PROA  
ATOM   4972  CG  MET P 957     -14.773  -8.846  -6.426  0.00  0.00      PROA  
ATOM   4973  HG1 MET P 957     -13.816  -9.121  -6.920  0.00  0.00      PROA  
ATOM   4974  HG2 MET P 957     -15.339  -8.317  -7.222  0.00  0.00      PROA  
ATOM   4975  SD  MET P 957     -15.559 -10.363  -5.802  0.00  0.00      PROA  
ATOM   4976  CE  MET P 957     -16.441 -10.665  -7.316  0.00  0.00      PROA  
ATOM   4977  HE1 MET P 957     -17.170  -9.845  -7.492  0.00  0.00      PROA  
ATOM   4978  HE2 MET P 957     -17.117 -11.546  -7.290  0.00  0.00      PROA  
ATOM   4979  HE3 MET P 957     -15.789 -10.679  -8.215  0.00  0.00      PROA  
ATOM   4980  C   MET P 957     -15.196  -6.347  -3.426  0.00  0.00      PROA  
ATOM   4981  O   MET P 957     -15.356  -6.917  -2.339  0.00  0.00      PROA  
ATOM   4982  N   VAL P 958     -14.693  -5.168  -3.575  0.00  0.00      PROA  
ATOM   4983  HN  VAL P 958     -14.650  -4.819  -4.508  0.00  0.00      PROA  
ATOM   4984  CA  VAL P 958     -14.435  -4.305  -2.460  0.00  0.00      PROA  
ATOM   4985  HA  VAL P 958     -13.858  -4.838  -1.719  0.00  0.00      PROA  
ATOM   4986  CB  VAL P 958     -13.575  -3.137  -2.848  0.00  0.00      PROA  
ATOM   4987  HB  VAL P 958     -13.822  -2.808  -3.880  0.00  0.00      PROA  
ATOM   4988  CG1 VAL P 958     -13.813  -1.907  -1.932  0.00  0.00      PROA  
ATOM   4989 HG11 VAL P 958     -13.869  -2.134  -0.846  0.00  0.00      PROA  
ATOM   4990 HG12 VAL P 958     -14.672  -1.301  -2.291  0.00  0.00      PROA  
ATOM   4991 HG13 VAL P 958     -12.911  -1.283  -2.108  0.00  0.00      PROA  
ATOM   4992  CG2 VAL P 958     -12.112  -3.577  -2.910  0.00  0.00      PROA  
ATOM   4993 HG21 VAL P 958     -11.857  -4.321  -3.695  0.00  0.00      PROA  
ATOM   4994 HG22 VAL P 958     -11.779  -4.090  -1.983  0.00  0.00      PROA  
ATOM   4995 HG23 VAL P 958     -11.501  -2.659  -3.047  0.00  0.00      PROA  
ATOM   4996  C   VAL P 958     -15.660  -3.996  -1.640  0.00  0.00      PROA  
ATOM   4997  O   VAL P 958     -15.538  -3.889  -0.386  0.00  0.00      PROA  
ATOM   4998  N   GLY P 959     -16.787  -3.729  -2.235  0.00  0.00      PROA  
ATOM   4999  HN  GLY P 959     -16.793  -3.602  -3.224  0.00  0.00      PROA  
ATOM   5000  CA  GLY P 959     -18.130  -3.684  -1.700  0.00  0.00      PROA  
ATOM   5001  HA1 GLY P 959     -18.729  -3.427  -2.561  0.00  0.00      PROA  
ATOM   5002  HA2 GLY P 959     -18.128  -2.877  -0.982  0.00  0.00      PROA  
ATOM   5003  C   GLY P 959     -18.616  -4.923  -1.014  0.00  0.00      PROA  
ATOM   5004  O   GLY P 959     -18.908  -4.799   0.180  0.00  0.00      PROA  
ATOM   5005  N   VAL P 960     -18.490  -6.129  -1.686  0.00  0.00      PROA  
ATOM   5006  HN  VAL P 960     -18.160  -6.224  -2.622  0.00  0.00      PROA  
ATOM   5007  CA  VAL P 960     -18.779  -7.400  -1.062  0.00  0.00      PROA  
ATOM   5008  HA  VAL P 960     -19.797  -7.378  -0.702  0.00  0.00      PROA  
ATOM   5009  CB  VAL P 960     -18.933  -8.488  -2.032  0.00  0.00      PROA  
ATOM   5010  HB  VAL P 960     -18.087  -8.440  -2.751  0.00  0.00      PROA  
ATOM   5011  CG1 VAL P 960     -19.075  -9.895  -1.463  0.00  0.00      PROA  
ATOM   5012 HG11 VAL P 960     -19.421 -10.697  -2.151  0.00  0.00      PROA  
ATOM   5013 HG12 VAL P 960     -19.673  -9.899  -0.527  0.00  0.00      PROA  
ATOM   5014 HG13 VAL P 960     -18.057 -10.247  -1.192  0.00  0.00      PROA  
ATOM   5015  CG2 VAL P 960     -20.278  -8.193  -2.841  0.00  0.00      PROA  
ATOM   5016 HG21 VAL P 960     -20.504  -8.886  -3.680  0.00  0.00      PROA  
ATOM   5017 HG22 VAL P 960     -20.301  -7.162  -3.253  0.00  0.00      PROA  
ATOM   5018 HG23 VAL P 960     -21.110  -8.130  -2.109  0.00  0.00      PROA  
ATOM   5019  C   VAL P 960     -17.851  -7.764   0.063  0.00  0.00      PROA  
ATOM   5020  O   VAL P 960     -18.314  -8.069   1.154  0.00  0.00      PROA  
ATOM   5021  N   MET P 961     -16.508  -7.678  -0.114  0.00  0.00      PROA  
ATOM   5022  HN  MET P 961     -16.145  -7.582  -1.038  0.00  0.00      PROA  
ATOM   5023  CA  MET P 961     -15.611  -7.807   1.024  0.00  0.00      PROA  
ATOM   5024  HA  MET P 961     -15.805  -8.829   1.316  0.00  0.00      PROA  
ATOM   5025  CB  MET P 961     -14.100  -7.700   0.603  0.00  0.00      PROA  
ATOM   5026  HB1 MET P 961     -13.490  -7.821   1.524  0.00  0.00      PROA  
ATOM   5027  HB2 MET P 961     -13.941  -6.733   0.079  0.00  0.00      PROA  
ATOM   5028  CG  MET P 961     -13.541  -8.778  -0.420  0.00  0.00      PROA  
ATOM   5029  HG1 MET P 961     -12.435  -8.682  -0.366  0.00  0.00      PROA  
ATOM   5030  HG2 MET P 961     -13.917  -8.479  -1.422  0.00  0.00      PROA  
ATOM   5031  SD  MET P 961     -14.182 -10.360   0.003  0.00  0.00      PROA  
ATOM   5032  CE  MET P 961     -15.096 -10.657  -1.583  0.00  0.00      PROA  
ATOM   5033  HE1 MET P 961     -15.749  -9.785  -1.800  0.00  0.00      PROA  
ATOM   5034  HE2 MET P 961     -15.672 -11.603  -1.499  0.00  0.00      PROA  
ATOM   5035  HE3 MET P 961     -14.466 -10.797  -2.487  0.00  0.00      PROA  
ATOM   5036  C   MET P 961     -15.840  -6.799   2.179  0.00  0.00      PROA  
ATOM   5037  O   MET P 961     -15.670  -7.125   3.354  0.00  0.00      PROA  
ATOM   5038  N   LEU P 962     -16.251  -5.592   1.951  0.00  0.00      PROA  
ATOM   5039  HN  LEU P 962     -16.213  -5.162   1.053  0.00  0.00      PROA  
ATOM   5040  CA  LEU P 962     -16.602  -4.609   2.974  0.00  0.00      PROA  
ATOM   5041  HA  LEU P 962     -15.824  -4.535   3.719  0.00  0.00      PROA  
ATOM   5042  CB  LEU P 962     -16.869  -3.201   2.419  0.00  0.00      PROA  
ATOM   5043  HB1 LEU P 962     -17.773  -3.069   1.787  0.00  0.00      PROA  
ATOM   5044  HB2 LEU P 962     -16.079  -3.116   1.642  0.00  0.00      PROA  
ATOM   5045  CG  LEU P 962     -16.656  -1.982   3.363  0.00  0.00      PROA  
ATOM   5046  HG  LEU P 962     -16.016  -2.439   4.147  0.00  0.00      PROA  
ATOM   5047  CD1 LEU P 962     -16.063  -0.724   2.804  0.00  0.00      PROA  
ATOM   5048 HD11 LEU P 962     -15.021  -0.928   2.475  0.00  0.00      PROA  
ATOM   5049 HD12 LEU P 962     -16.136   0.108   3.538  0.00  0.00      PROA  
ATOM   5050 HD13 LEU P 962     -16.448  -0.485   1.790  0.00  0.00      PROA  
ATOM   5051  CD2 LEU P 962     -18.071  -1.639   3.843  0.00  0.00      PROA  
ATOM   5052 HD21 LEU P 962     -17.986  -0.781   4.544  0.00  0.00      PROA  
ATOM   5053 HD22 LEU P 962     -18.520  -2.403   4.513  0.00  0.00      PROA  
ATOM   5054 HD23 LEU P 962     -18.845  -1.410   3.079  0.00  0.00      PROA  
ATOM   5055  C   LEU P 962     -17.815  -5.072   3.802  0.00  0.00      PROA  
ATOM   5056  O   LEU P 962     -17.778  -5.089   5.014  0.00  0.00      PROA  
ATOM   5057  N   GLY P 963     -18.850  -5.692   3.137  0.00  0.00      PROA  
ATOM   5058  HN  GLY P 963     -18.799  -5.565   2.149  0.00  0.00      PROA  
ATOM   5059  CA  GLY P 963     -20.029  -6.384   3.671  0.00  0.00      PROA  
ATOM   5060  HA1 GLY P 963     -20.535  -6.698   2.770  0.00  0.00      PROA  
ATOM   5061  HA2 GLY P 963     -20.597  -5.673   4.252  0.00  0.00      PROA  
ATOM   5062  C   GLY P 963     -19.577  -7.562   4.469  0.00  0.00      PROA
[truncated: 12,416,040 more chars]
