# Supplementary material for: CryoEM and computational modeling structural insights into the pH regulator NBCn1
Source: Nat Commun. 2025 Nov 11;16:9932. doi: 10.1038/s41467-025-64868-z (PMC12606367; doi:10.1038/s41467-025-64868-z)
Supplement: Supplementary file 9 — Supplementary Data 7 [file 41467_2025_64868_MOESM9_ESM.zip › 1us_unrestr_MD_apoNBCn1/hNBCn1_IF_1us_rep3_last_step.pdb]

CRYST1  117.375  117.375  103.925  90.00  90.00  90.00 P 1           1
ATOM      1  N   LEU P 585     -25.393 -21.289 -12.454  0.00  0.00      PROA  
ATOM      2  HT1 LEU P 585     -24.895 -21.321 -13.367  0.00  0.00      PROA  
ATOM      3  HT2 LEU P 585     -25.960 -20.417 -12.443  0.00  0.00      PROA  
ATOM      4  HT3 LEU P 585     -26.026 -22.108 -12.355  0.00  0.00      PROA  
ATOM      5  CA  LEU P 585     -24.447 -21.332 -11.337  0.00  0.00      PROA  
ATOM      6  HA  LEU P 585     -23.696 -20.639 -11.684  0.00  0.00      PROA  
ATOM      7  CB  LEU P 585     -25.085 -20.844 -10.000  0.00  0.00      PROA  
ATOM      8  HB1 LEU P 585     -25.948 -21.502  -9.760  0.00  0.00      PROA  
ATOM      9  HB2 LEU P 585     -25.515 -19.838 -10.193  0.00  0.00      PROA  
ATOM     10  CG  LEU P 585     -24.025 -20.650  -8.867  0.00  0.00      PROA  
ATOM     11  HG  LEU P 585     -23.499 -21.605  -8.657  0.00  0.00      PROA  
ATOM     12  CD1 LEU P 585     -23.019 -19.599  -9.298  0.00  0.00      PROA  
ATOM     13 HD11 LEU P 585     -22.318 -19.943 -10.088  0.00  0.00      PROA  
ATOM     14 HD12 LEU P 585     -22.497 -19.270  -8.374  0.00  0.00      PROA  
ATOM     15 HD13 LEU P 585     -23.575 -18.694  -9.622  0.00  0.00      PROA  
ATOM     16  CD2 LEU P 585     -24.710 -20.015  -7.594  0.00  0.00      PROA  
ATOM     17 HD21 LEU P 585     -25.629 -20.578  -7.323  0.00  0.00      PROA  
ATOM     18 HD22 LEU P 585     -24.887 -18.937  -7.795  0.00  0.00      PROA  
ATOM     19 HD23 LEU P 585     -24.049 -20.070  -6.702  0.00  0.00      PROA  
ATOM     20  C   LEU P 585     -23.727 -22.655 -11.334  0.00  0.00      PROA  
ATOM     21  O   LEU P 585     -22.561 -22.755 -11.614  0.00  0.00      PROA  
ATOM     22  N   ILE P 586     -24.329 -23.825 -10.909  0.00  0.00      PROA  
ATOM     23  HN  ILE P 586     -25.323 -23.898 -10.897  0.00  0.00      PROA  
ATOM     24  CA  ILE P 586     -23.601 -24.974 -10.430  0.00  0.00      PROA  
ATOM     25  HA  ILE P 586     -22.800 -24.659  -9.778  0.00  0.00      PROA  
ATOM     26  CB  ILE P 586     -24.557 -25.837  -9.585  0.00  0.00      PROA  
ATOM     27  HB  ILE P 586     -25.264 -26.155 -10.381  0.00  0.00      PROA  
ATOM     28  CG2 ILE P 586     -23.965 -27.163  -9.060  0.00  0.00      PROA  
ATOM     29 HG21 ILE P 586     -24.695 -27.980  -8.875  0.00  0.00      PROA  
ATOM     30 HG22 ILE P 586     -23.437 -26.957  -8.105  0.00  0.00      PROA  
ATOM     31 HG23 ILE P 586     -23.197 -27.534  -9.773  0.00  0.00      PROA  
ATOM     32  CG1 ILE P 586     -25.221 -24.968  -8.513  0.00  0.00      PROA  
ATOM     33 HG11 ILE P 586     -25.865 -24.125  -8.845  0.00  0.00      PROA  
ATOM     34 HG12 ILE P 586     -24.499 -24.522  -7.796  0.00  0.00      PROA  
ATOM     35  CD  ILE P 586     -26.154 -25.867  -7.641  0.00  0.00      PROA  
ATOM     36  HD1 ILE P 586     -26.795 -26.435  -8.349  0.00  0.00      PROA  
ATOM     37  HD2 ILE P 586     -26.740 -25.288  -6.895  0.00  0.00      PROA  
ATOM     38  HD3 ILE P 586     -25.594 -26.628  -7.056  0.00  0.00      PROA  
ATOM     39  C   ILE P 586     -22.938 -25.595 -11.571  0.00  0.00      PROA  
ATOM     40  O   ILE P 586     -21.769 -25.988 -11.689  0.00  0.00      PROA  
ATOM     41  N   LEU P 587     -23.644 -25.699 -12.757  0.00  0.00      PROA  
ATOM     42  HN  LEU P 587     -24.584 -25.379 -12.848  0.00  0.00      PROA  
ATOM     43  CA  LEU P 587     -23.167 -26.290 -13.973  0.00  0.00      PROA  
ATOM     44  HA  LEU P 587     -22.769 -27.265 -13.735  0.00  0.00      PROA  
ATOM     45  CB  LEU P 587     -24.312 -26.508 -14.991  0.00  0.00      PROA  
ATOM     46  HB1 LEU P 587     -24.681 -25.472 -15.151  0.00  0.00      PROA  
ATOM     47  HB2 LEU P 587     -25.114 -27.151 -14.569  0.00  0.00      PROA  
ATOM     48  CG  LEU P 587     -23.836 -27.049 -16.359  0.00  0.00      PROA  
ATOM     49  HG  LEU P 587     -23.210 -26.326 -16.925  0.00  0.00      PROA  
ATOM     50  CD1 LEU P 587     -22.893 -28.245 -16.300  0.00  0.00      PROA  
ATOM     51 HD11 LEU P 587     -21.932 -28.023 -15.789  0.00  0.00      PROA  
ATOM     52 HD12 LEU P 587     -22.502 -28.349 -17.334  0.00  0.00      PROA  
ATOM     53 HD13 LEU P 587     -23.416 -29.139 -15.898  0.00  0.00      PROA  
ATOM     54  CD2 LEU P 587     -25.181 -27.383 -17.108  0.00  0.00      PROA  
ATOM     55 HD21 LEU P 587     -25.603 -28.283 -16.613  0.00  0.00      PROA  
ATOM     56 HD22 LEU P 587     -25.011 -27.714 -18.155  0.00  0.00      PROA  
ATOM     57 HD23 LEU P 587     -25.907 -26.553 -16.975  0.00  0.00      PROA  
ATOM     58  C   LEU P 587     -22.055 -25.412 -14.534  0.00  0.00      PROA  
ATOM     59  O   LEU P 587     -21.020 -25.955 -14.936  0.00  0.00      PROA  
ATOM     60  N   ASP P 588     -22.163 -24.056 -14.510  0.00  0.00      PROA  
ATOM     61  HN  ASP P 588     -22.955 -23.667 -14.044  0.00  0.00      PROA  
ATOM     62  CA  ASP P 588     -21.013 -23.185 -14.884  0.00  0.00      PROA  
ATOM     63  HA  ASP P 588     -20.804 -23.331 -15.934  0.00  0.00      PROA  
ATOM     64  CB  ASP P 588     -21.528 -21.738 -14.672  0.00  0.00      PROA  
ATOM     65  HB1 ASP P 588     -20.832 -20.948 -15.028  0.00  0.00      PROA  
ATOM     66  HB2 ASP P 588     -21.733 -21.561 -13.595  0.00  0.00      PROA  
ATOM     67  CG  ASP P 588     -22.898 -21.467 -15.405  0.00  0.00      PROA  
ATOM     68  OD1 ASP P 588     -23.915 -21.359 -14.628  0.00  0.00      PROA  
ATOM     69  OD2 ASP P 588     -22.975 -21.455 -16.666  0.00  0.00      PROA  
ATOM     70  C   ASP P 588     -19.731 -23.336 -14.007  0.00  0.00      PROA  
ATOM     71  O   ASP P 588     -18.548 -23.231 -14.486  0.00  0.00      PROA  
ATOM     72  N   ILE P 589     -19.937 -23.527 -12.703  0.00  0.00      PROA  
ATOM     73  HN  ILE P 589     -20.883 -23.535 -12.389  0.00  0.00      PROA  
ATOM     74  CA  ILE P 589     -18.775 -23.855 -11.863  0.00  0.00      PROA  
ATOM     75  HA  ILE P 589     -17.941 -23.197 -12.055  0.00  0.00      PROA  
ATOM     76  CB  ILE P 589     -19.174 -23.881 -10.446  0.00  0.00      PROA  
ATOM     77  HB  ILE P 589     -20.117 -24.461 -10.358  0.00  0.00      PROA  
ATOM     78  CG2 ILE P 589     -18.072 -24.525  -9.527  0.00  0.00      PROA  
ATOM     79 HG21 ILE P 589     -18.042 -25.577  -9.886  0.00  0.00      PROA  
ATOM     80 HG22 ILE P 589     -18.322 -24.486  -8.445  0.00  0.00      PROA  
ATOM     81 HG23 ILE P 589     -17.098 -24.001  -9.633  0.00  0.00      PROA  
ATOM     82  CG1 ILE P 589     -19.459 -22.430 -10.035  0.00  0.00      PROA  
ATOM     83 HG11 ILE P 589     -19.955 -21.889 -10.869  0.00  0.00      PROA  
ATOM     84 HG12 ILE P 589     -18.465 -21.990  -9.808  0.00  0.00      PROA  
ATOM     85  CD  ILE P 589     -20.466 -22.341  -8.949  0.00  0.00      PROA  
ATOM     86  HD1 ILE P 589     -20.023 -22.520  -7.946  0.00  0.00      PROA  
ATOM     87  HD2 ILE P 589     -21.356 -23.006  -8.977  0.00  0.00      PROA  
ATOM     88  HD3 ILE P 589     -20.837 -21.295  -8.895  0.00  0.00      PROA  
ATOM     89  C   ILE P 589     -18.106 -25.228 -12.275  0.00  0.00      PROA  
ATOM     90  O   ILE P 589     -16.882 -25.253 -12.464  0.00  0.00      PROA  
ATOM     91  N   LYS P 590     -18.923 -26.309 -12.508  0.00  0.00      PROA  
ATOM     92  HN  LYS P 590     -19.903 -26.163 -12.395  0.00  0.00      PROA  
ATOM     93  CA  LYS P 590     -18.370 -27.510 -13.107  0.00  0.00      PROA  
ATOM     94  HA  LYS P 590     -17.595 -27.919 -12.476  0.00  0.00      PROA  
ATOM     95  CB  LYS P 590     -19.566 -28.543 -13.069  0.00  0.00      PROA  
ATOM     96  HB1 LYS P 590     -20.518 -28.005 -12.874  0.00  0.00      PROA  
ATOM     97  HB2 LYS P 590     -19.293 -29.105 -12.151  0.00  0.00      PROA  
ATOM     98  CG  LYS P 590     -19.713 -29.565 -14.200  0.00  0.00      PROA  
ATOM     99  HG1 LYS P 590     -19.744 -29.218 -15.254  0.00  0.00      PROA  
ATOM    100  HG2 LYS P 590     -20.723 -29.995 -14.031  0.00  0.00      PROA  
ATOM    101  CD  LYS P 590     -18.670 -30.733 -14.157  0.00  0.00      PROA  
ATOM    102  HD1 LYS P 590     -18.690 -31.178 -13.140  0.00  0.00      PROA  
ATOM    103  HD2 LYS P 590     -17.656 -30.308 -14.317  0.00  0.00      PROA  
ATOM    104  CE  LYS P 590     -19.079 -31.811 -15.102  0.00  0.00      PROA  
ATOM    105  HE1 LYS P 590     -19.204 -31.337 -16.098  0.00  0.00      PROA  
ATOM    106  HE2 LYS P 590     -20.056 -32.256 -14.818  0.00  0.00      PROA  
ATOM    107  NZ  LYS P 590     -18.136 -32.939 -15.146  0.00  0.00      PROA  
ATOM    108  HZ1 LYS P 590     -18.597 -33.871 -15.151  0.00  0.00      PROA  
ATOM    109  HZ2 LYS P 590     -17.649 -32.818 -14.235  0.00  0.00      PROA  
ATOM    110  HZ3 LYS P 590     -17.497 -32.830 -15.959  0.00  0.00      PROA  
ATOM    111  C   LYS P 590     -17.749 -27.428 -14.441  0.00  0.00      PROA  
ATOM    112  O   LYS P 590     -16.607 -27.907 -14.690  0.00  0.00      PROA  
ATOM    113  N   ARG P 591     -18.358 -26.682 -15.376  0.00  0.00      PROA  
ATOM    114  HN  ARG P 591     -19.293 -26.396 -15.182  0.00  0.00      PROA  
ATOM    115  CA  ARG P 591     -17.817 -26.519 -16.677  0.00  0.00      PROA  
ATOM    116  HA  ARG P 591     -17.794 -27.500 -17.129  0.00  0.00      PROA  
ATOM    117  CB  ARG P 591     -18.841 -25.709 -17.542  0.00  0.00      PROA  
ATOM    118  HB1 ARG P 591     -18.487 -25.278 -18.502  0.00  0.00      PROA  
ATOM    119  HB2 ARG P 591     -19.156 -24.810 -16.970  0.00  0.00      PROA  
ATOM    120  CG  ARG P 591     -20.033 -26.520 -17.899  0.00  0.00      PROA  
ATOM    121  HG1 ARG P 591     -20.500 -26.911 -16.970  0.00  0.00      PROA  
ATOM    122  HG2 ARG P 591     -19.832 -27.439 -18.488  0.00  0.00      PROA  
ATOM    123  CD  ARG P 591     -21.160 -25.771 -18.715  0.00  0.00      PROA  
ATOM    124  HD1 ARG P 591     -21.591 -25.034 -18.005  0.00  0.00      PROA  
ATOM    125  HD2 ARG P 591     -21.949 -26.522 -18.936  0.00  0.00      PROA  
ATOM    126  NE  ARG P 591     -20.578 -25.194 -19.920  0.00  0.00      PROA  
ATOM    127  HE  ARG P 591     -19.849 -25.688 -20.393  0.00  0.00      PROA  
ATOM    128  CZ  ARG P 591     -20.647 -23.912 -20.312  0.00  0.00      PROA  
ATOM    129  NH1 ARG P 591     -21.569 -23.109 -19.962  0.00  0.00      PROA  
ATOM    130 HH11 ARG P 591     -22.149 -23.435 -19.216  0.00  0.00      PROA  
ATOM    131 HH12 ARG P 591     -21.681 -22.347 -20.599  0.00  0.00      PROA  
ATOM    132  NH2 ARG P 591     -19.761 -23.503 -21.200  0.00  0.00      PROA  
ATOM    133 HH21 ARG P 591     -19.885 -22.571 -21.541  0.00  0.00      PROA  
ATOM    134 HH22 ARG P 591     -19.130 -24.185 -21.570  0.00  0.00      PROA  
ATOM    135  C   ARG P 591     -16.495 -25.875 -16.793  0.00  0.00      PROA  
ATOM    136  O   ARG P 591     -15.642 -26.233 -17.568  0.00  0.00      PROA  
ATOM    137  N   LYS P 592     -16.198 -24.844 -15.938  0.00  0.00      PROA  
ATOM    138  HN  LYS P 592     -16.949 -24.781 -15.286  0.00  0.00      PROA  
ATOM    139  CA  LYS P 592     -15.069 -23.943 -16.113  0.00  0.00      PROA  
ATOM    140  HA  LYS P 592     -14.775 -24.072 -17.145  0.00  0.00      PROA  
ATOM    141  CB  LYS P 592     -15.743 -22.562 -15.785  0.00  0.00      PROA  
ATOM    142  HB1 LYS P 592     -14.948 -21.789 -15.723  0.00  0.00      PROA  
ATOM    143  HB2 LYS P 592     -16.078 -22.729 -14.738  0.00  0.00      PROA  
ATOM    144  CG  LYS P 592     -16.901 -22.080 -16.725  0.00  0.00      PROA  
ATOM    145  HG1 LYS P 592     -17.280 -21.053 -16.533  0.00  0.00      PROA  
ATOM    146  HG2 LYS P 592     -17.764 -22.780 -16.694  0.00  0.00      PROA  
ATOM    147  CD  LYS P 592     -16.626 -21.973 -18.236  0.00  0.00      PROA  
ATOM    148  HD1 LYS P 592     -16.209 -22.866 -18.748  0.00  0.00      PROA  
ATOM    149  HD2 LYS P 592     -15.878 -21.165 -18.387  0.00  0.00      PROA  
ATOM    150  CE  LYS P 592     -17.901 -21.661 -18.975  0.00  0.00      PROA  
ATOM    151  HE1 LYS P 592     -18.529 -22.548 -18.744  0.00  0.00      PROA  
ATOM    152  HE2 LYS P 592     -17.625 -21.609 -20.050  0.00  0.00      PROA  
ATOM    153  NZ  LYS P 592     -18.607 -20.418 -18.699  0.00  0.00      PROA  
ATOM    154  HZ1 LYS P 592     -17.955 -19.636 -18.489  0.00  0.00      PROA  
ATOM    155  HZ2 LYS P 592     -19.134 -20.567 -17.814  0.00  0.00      PROA  
ATOM    156  HZ3 LYS P 592     -19.284 -20.159 -19.445  0.00  0.00      PROA  
ATOM    157  C   LYS P 592     -13.859 -24.299 -15.237  0.00  0.00      PROA  
ATOM    158  O   LYS P 592     -12.714 -23.860 -15.370  0.00  0.00      PROA  
ATOM    159  N   ALA P 593     -14.035 -25.364 -14.490  0.00  0.00      PROA  
ATOM    160  HN  ALA P 593     -14.972 -25.700 -14.452  0.00  0.00      PROA  
ATOM    161  CA  ALA P 593     -13.063 -26.198 -13.753  0.00  0.00      PROA  
ATOM    162  HA  ALA P 593     -12.503 -25.549 -13.097  0.00  0.00      PROA  
ATOM    163  CB  ALA P 593     -13.772 -27.352 -12.949  0.00  0.00      PROA  
ATOM    164  HB1 ALA P 593     -14.327 -28.090 -13.567  0.00  0.00      PROA  
ATOM    165  HB2 ALA P 593     -14.563 -27.118 -12.205  0.00  0.00      PROA  
ATOM    166  HB3 ALA P 593     -12.966 -27.919 -12.437  0.00  0.00      PROA  
ATOM    167  C   ALA P 593     -11.865 -26.758 -14.558  0.00  0.00      PROA  
ATOM    168  O   ALA P 593     -10.720 -26.528 -14.074  0.00  0.00      PROA  
ATOM    169  N   PRO P 594     -12.027 -27.300 -15.735  0.00  0.00      PROA  
ATOM    170  CD  PRO P 594     -13.198 -28.092 -16.158  0.00  0.00      PROA  
ATOM    171  HD1 PRO P 594     -13.939 -27.488 -16.724  0.00  0.00      PROA  
ATOM    172  HD2 PRO P 594     -13.583 -28.646 -15.275  0.00  0.00      PROA  
ATOM    173  CA  PRO P 594     -10.835 -27.811 -16.521  0.00  0.00      PROA  
ATOM    174  HA  PRO P 594     -10.271 -28.422 -15.832  0.00  0.00      PROA  
ATOM    175  CB  PRO P 594     -11.421 -28.661 -17.611  0.00  0.00      PROA  
ATOM    176  HB1 PRO P 594     -10.685 -29.434 -17.921  0.00  0.00      PROA  
ATOM    177  HB2 PRO P 594     -11.670 -28.047 -18.503  0.00  0.00      PROA  
ATOM    178  CG  PRO P 594     -12.652 -29.242 -16.994  0.00  0.00      PROA  
ATOM    179  HG1 PRO P 594     -13.422 -29.675 -17.668  0.00  0.00      PROA  
ATOM    180  HG2 PRO P 594     -12.338 -30.069 -16.322  0.00  0.00      PROA  
ATOM    181  C   PRO P 594      -9.921 -26.720 -17.093  0.00  0.00      PROA  
ATOM    182  O   PRO P 594      -8.674 -26.899 -16.951  0.00  0.00      PROA  
ATOM    183  N   PHE P 595     -10.368 -25.602 -17.665  0.00  0.00      PROA  
ATOM    184  HN  PHE P 595     -11.340 -25.555 -17.883  0.00  0.00      PROA  
ATOM    185  CA  PHE P 595      -9.547 -24.452 -18.000  0.00  0.00      PROA  
ATOM    186  HA  PHE P 595      -8.681 -24.801 -18.543  0.00  0.00      PROA  
ATOM    187  CB  PHE P 595     -10.259 -23.367 -19.007  0.00  0.00      PROA  
ATOM    188  HB1 PHE P 595      -9.723 -22.404 -18.867  0.00  0.00      PROA  
ATOM    189  HB2 PHE P 595     -11.286 -23.243 -18.601  0.00  0.00      PROA  
ATOM    190  CG  PHE P 595     -10.333 -23.803 -20.409  0.00  0.00      PROA  
ATOM    191  CD1 PHE P 595      -9.182 -23.978 -21.128  0.00  0.00      PROA  
ATOM    192  HD1 PHE P 595      -8.255 -23.895 -20.580  0.00  0.00      PROA  
ATOM    193  CE1 PHE P 595      -9.211 -24.322 -22.524  0.00  0.00      PROA  
ATOM    194  HE1 PHE P 595      -8.350 -24.389 -23.173  0.00  0.00      PROA  
ATOM    195  CZ  PHE P 595     -10.492 -24.480 -23.160  0.00  0.00      PROA  
ATOM    196  HZ  PHE P 595     -10.623 -24.676 -24.214  0.00  0.00      PROA  
ATOM    197  CD2 PHE P 595     -11.615 -23.904 -21.026  0.00  0.00      PROA  
ATOM    198  HD2 PHE P 595     -12.556 -23.711 -20.532  0.00  0.00      PROA  
ATOM    199  CE2 PHE P 595     -11.624 -24.223 -22.397  0.00  0.00      PROA  
ATOM    200  HE2 PHE P 595     -12.629 -24.275 -22.788  0.00  0.00      PROA  
ATOM    201  C   PHE P 595      -8.832 -23.815 -16.753  0.00  0.00      PROA  
ATOM    202  O   PHE P 595      -7.621 -23.607 -16.773  0.00  0.00      PROA  
ATOM    203  N   PHE P 596      -9.579 -23.582 -15.638  0.00  0.00      PROA  
ATOM    204  HN  PHE P 596     -10.530 -23.883 -15.663  0.00  0.00      PROA  
ATOM    205  CA  PHE P 596      -9.069 -23.027 -14.443  0.00  0.00      PROA  
ATOM    206  HA  PHE P 596      -8.633 -22.070 -14.689  0.00  0.00      PROA  
ATOM    207  CB  PHE P 596     -10.328 -22.673 -13.579  0.00  0.00      PROA  
ATOM    208  HB1 PHE P 596     -11.006 -23.551 -13.528  0.00  0.00      PROA  
ATOM    209  HB2 PHE P 596     -10.942 -21.867 -14.035  0.00  0.00      PROA  
ATOM    210  CG  PHE P 596     -10.047 -22.128 -12.196  0.00  0.00      PROA  
ATOM    211  CD1 PHE P 596      -9.860 -23.062 -11.238  0.00  0.00      PROA  
ATOM    212  HD1 PHE P 596      -9.890 -24.100 -11.535  0.00  0.00      PROA  
ATOM    213  CE1 PHE P 596      -9.421 -22.702  -9.932  0.00  0.00      PROA  
ATOM    214  HE1 PHE P 596      -9.014 -23.410  -9.225  0.00  0.00      PROA  
ATOM    215  CZ  PHE P 596      -9.385 -21.315  -9.628  0.00  0.00      PROA  
ATOM    216  HZ  PHE P 596      -9.098 -20.962  -8.648  0.00  0.00      PROA  
ATOM    217  CD2 PHE P 596     -10.161 -20.774 -11.852  0.00  0.00      PROA  
ATOM    218  HD2 PHE P 596     -10.558 -20.032 -12.529  0.00  0.00      PROA  
ATOM    219  CE2 PHE P 596      -9.846 -20.331 -10.542  0.00  0.00      PROA  
ATOM    220  HE2 PHE P 596      -9.651 -19.329 -10.189  0.00  0.00      PROA  
ATOM    221  C   PHE P 596      -7.996 -23.915 -13.860  0.00  0.00      PROA  
ATOM    222  O   PHE P 596      -6.904 -23.466 -13.382  0.00  0.00      PROA  
ATOM    223  N   LEU P 597      -8.209 -25.239 -13.782  0.00  0.00      PROA  
ATOM    224  HN  LEU P 597      -9.029 -25.671 -14.149  0.00  0.00      PROA  
ATOM    225  CA  LEU P 597      -7.225 -26.119 -13.140  0.00  0.00      PROA  
ATOM    226  HA  LEU P 597      -6.821 -25.574 -12.300  0.00  0.00      PROA  
ATOM    227  CB  LEU P 597      -7.767 -27.416 -12.673  0.00  0.00      PROA  
ATOM    228  HB1 LEU P 597      -7.032 -28.076 -12.165  0.00  0.00      PROA  
ATOM    229  HB2 LEU P 597      -8.270 -27.989 -13.481  0.00  0.00      PROA  
ATOM    230  CG  LEU P 597      -8.824 -27.266 -11.572  0.00  0.00      PROA  
ATOM    231  HG  LEU P 597      -9.677 -26.674 -11.968  0.00  0.00      PROA  
ATOM    232  CD1 LEU P 597      -9.531 -28.631 -11.341  0.00  0.00      PROA  
ATOM    233 HD11 LEU P 597     -10.309 -28.934 -12.074  0.00  0.00      PROA  
ATOM    234 HD12 LEU P 597     -10.141 -28.606 -10.413  0.00  0.00      PROA  
ATOM    235 HD13 LEU P 597      -8.734 -29.403 -11.280  0.00  0.00      PROA  
ATOM    236  CD2 LEU P 597      -8.471 -26.703 -10.236  0.00  0.00      PROA  
ATOM    237 HD21 LEU P 597      -9.275 -26.553  -9.485  0.00  0.00      PROA  
ATOM    238 HD22 LEU P 597      -8.092 -25.674 -10.412  0.00  0.00      PROA  
ATOM    239 HD23 LEU P 597      -7.716 -27.307  -9.689  0.00  0.00      PROA  
ATOM    240  C   LEU P 597      -6.023 -26.257 -14.020  0.00  0.00      PROA  
ATOM    241  O   LEU P 597      -4.908 -26.346 -13.591  0.00  0.00      PROA  
ATOM    242  N   SER P 598      -6.084 -25.992 -15.370  0.00  0.00      PROA  
ATOM    243  HN  SER P 598      -6.939 -25.807 -15.848  0.00  0.00      PROA  
ATOM    244  CA  SER P 598      -4.875 -25.814 -16.197  0.00  0.00      PROA  
ATOM    245  HA  SER P 598      -4.272 -26.707 -16.139  0.00  0.00      PROA  
ATOM    246  CB  SER P 598      -5.157 -25.841 -17.754  0.00  0.00      PROA  
ATOM    247  HB1 SER P 598      -5.751 -24.978 -18.125  0.00  0.00      PROA  
ATOM    248  HB2 SER P 598      -5.785 -26.700 -18.077  0.00  0.00      PROA  
ATOM    249  OG  SER P 598      -3.925 -25.898 -18.489  0.00  0.00      PROA  
ATOM    250  HG1 SER P 598      -3.838 -24.942 -18.526  0.00  0.00      PROA  
ATOM    251  C   SER P 598      -4.076 -24.530 -15.955  0.00  0.00      PROA  
ATOM    252  O   SER P 598      -2.820 -24.594 -15.872  0.00  0.00      PROA  
ATOM    253  N   ASP P 599      -4.658 -23.344 -15.854  0.00  0.00      PROA  
ATOM    254  HN  ASP P 599      -5.607 -23.200 -16.121  0.00  0.00      PROA  
ATOM    255  CA  ASP P 599      -4.002 -22.124 -15.418  0.00  0.00      PROA  
ATOM    256  HA  ASP P 599      -3.172 -22.118 -16.110  0.00  0.00      PROA  
ATOM    257  CB  ASP P 599      -5.011 -20.959 -15.452  0.00  0.00      PROA  
ATOM    258  HB1 ASP P 599      -4.497 -20.005 -15.207  0.00  0.00      PROA  
ATOM    259  HB2 ASP P 599      -5.821 -21.031 -14.696  0.00  0.00      PROA  
ATOM    260  CG  ASP P 599      -5.495 -20.768 -16.892  0.00  0.00      PROA  
ATOM    261  OD1 ASP P 599      -4.643 -21.035 -17.776  0.00  0.00      PROA  
ATOM    262  OD2 ASP P 599      -6.691 -20.374 -17.073  0.00  0.00      PROA  
ATOM    263  C   ASP P 599      -3.504 -22.362 -13.965  0.00  0.00      PROA  
ATOM    264  O   ASP P 599      -2.478 -21.840 -13.631  0.00  0.00      PROA  
ATOM    265  N   PHE P 600      -4.166 -23.108 -13.089  0.00  0.00      PROA  
ATOM    266  HN  PHE P 600      -5.060 -23.508 -13.277  0.00  0.00      PROA  
ATOM    267  CA  PHE P 600      -3.580 -23.410 -11.766  0.00  0.00      PROA  
ATOM    268  HA  PHE P 600      -3.385 -22.470 -11.271  0.00  0.00      PROA  
ATOM    269  CB  PHE P 600      -4.559 -24.141 -10.981  0.00  0.00      PROA  
ATOM    270  HB1 PHE P 600      -4.741 -25.118 -11.477  0.00  0.00      PROA  
ATOM    271  HB2 PHE P 600      -5.534 -23.616 -10.904  0.00  0.00      PROA  
ATOM    272  CG  PHE P 600      -4.130 -24.476  -9.542  0.00  0.00      PROA  
ATOM    273  CD1 PHE P 600      -4.281 -25.723  -8.942  0.00  0.00      PROA  
ATOM    274  HD1 PHE P 600      -4.587 -26.603  -9.488  0.00  0.00      PROA  
ATOM    275  CE1 PHE P 600      -3.888 -25.941  -7.603  0.00  0.00      PROA  
ATOM    276  HE1 PHE P 600      -3.921 -26.946  -7.207  0.00  0.00      PROA  
ATOM    277  CZ  PHE P 600      -3.332 -24.934  -6.788  0.00  0.00      PROA  
ATOM    278  HZ  PHE P 600      -2.996 -25.227  -5.804  0.00  0.00      PROA  
ATOM    279  CD2 PHE P 600      -3.648 -23.473  -8.700  0.00  0.00      PROA  
ATOM    280  HD2 PHE P 600      -3.511 -22.501  -9.150  0.00  0.00      PROA  
ATOM    281  CE2 PHE P 600      -3.121 -23.723  -7.405  0.00  0.00      PROA  
ATOM    282  HE2 PHE P 600      -2.566 -22.879  -7.024  0.00  0.00      PROA  
ATOM    283  C   PHE P 600      -2.171 -24.113 -11.917  0.00  0.00      PROA  
ATOM    284  O   PHE P 600      -1.214 -23.723 -11.295  0.00  0.00      PROA  
ATOM    285  N   LYS P 601      -2.040 -25.080 -12.893  0.00  0.00      PROA  
ATOM    286  HN  LYS P 601      -2.838 -25.372 -13.415  0.00  0.00      PROA  
ATOM    287  CA  LYS P 601      -0.780 -25.712 -13.215  0.00  0.00      PROA  
ATOM    288  HA  LYS P 601      -0.328 -26.201 -12.365  0.00  0.00      PROA  
ATOM    289  CB  LYS P 601      -0.798 -26.899 -14.174  0.00  0.00      PROA  
ATOM    290  HB1 LYS P 601       0.191 -27.252 -14.535  0.00  0.00      PROA  
ATOM    291  HB2 LYS P 601      -1.195 -26.527 -15.144  0.00  0.00      PROA  
ATOM    292  CG  LYS P 601      -1.608 -28.089 -13.674  0.00  0.00      PROA  
ATOM    293  HG1 LYS P 601      -2.691 -27.880 -13.809  0.00  0.00      PROA  
ATOM    294  HG2 LYS P 601      -1.297 -28.333 -12.636  0.00  0.00      PROA  
ATOM    295  CD  LYS P 601      -1.369 -29.300 -14.622  0.00  0.00      PROA  
ATOM    296  HD1 LYS P 601      -1.908 -30.162 -14.176  0.00  0.00      PROA  
ATOM    297  HD2 LYS P 601      -0.288 -29.554 -14.647  0.00  0.00      PROA  
ATOM    298  CE  LYS P 601      -2.063 -29.057 -16.062  0.00  0.00      PROA  
ATOM    299  HE1 LYS P 601      -1.534 -28.298 -16.677  0.00  0.00      PROA  
ATOM    300  HE2 LYS P 601      -3.128 -28.775 -15.920  0.00  0.00      PROA  
ATOM    301  NZ  LYS P 601      -1.974 -30.283 -16.958  0.00  0.00      PROA  
ATOM    302  HZ1 LYS P 601      -1.984 -31.129 -16.353  0.00  0.00      PROA  
ATOM    303  HZ2 LYS P 601      -1.106 -30.172 -17.520  0.00  0.00      PROA  
ATOM    304  HZ3 LYS P 601      -2.803 -30.216 -17.582  0.00  0.00      PROA  
ATOM    305  C   LYS P 601       0.346 -24.685 -13.654  0.00  0.00      PROA  
ATOM    306  O   LYS P 601       1.479 -24.822 -13.302  0.00  0.00      PROA  
ATOM    307  N   ASP P 602       0.034 -23.582 -14.370  0.00  0.00      PROA  
ATOM    308  HN  ASP P 602      -0.883 -23.376 -14.703  0.00  0.00      PROA  
ATOM    309  CA  ASP P 602       0.965 -22.527 -14.670  0.00  0.00      PROA  
ATOM    310  HA  ASP P 602       1.900 -22.998 -14.935  0.00  0.00      PROA  
ATOM    311  CB  ASP P 602       0.427 -21.679 -15.908  0.00  0.00      PROA  
ATOM    312  HB1 ASP P 602       1.220 -20.980 -16.250  0.00  0.00      PROA  
ATOM    313  HB2 ASP P 602      -0.488 -21.077 -15.724  0.00  0.00      PROA  
ATOM    314  CG  ASP P 602       0.213 -22.640 -17.097  0.00  0.00      PROA  
ATOM    315  OD1 ASP P 602      -0.859 -22.432 -17.763  0.00  0.00      PROA  
ATOM    316  OD2 ASP P 602       1.115 -23.399 -17.433  0.00  0.00      PROA  
ATOM    317  C   ASP P 602       1.429 -21.683 -13.498  0.00  0.00      PROA  
ATOM    318  O   ASP P 602       2.590 -21.281 -13.446  0.00  0.00      PROA  
ATOM    319  N   ALA P 603       0.583 -21.574 -12.586  0.00  0.00      PROA  
ATOM    320  HN  ALA P 603      -0.359 -21.849 -12.760  0.00  0.00      PROA  
ATOM    321  CA  ALA P 603       0.845 -20.876 -11.277  0.00  0.00      PROA  
ATOM    322  HA  ALA P 603       1.473 -20.032 -11.523  0.00  0.00      PROA  
ATOM    323  CB  ALA P 603      -0.499 -20.507 -10.607  0.00  0.00      PROA  
ATOM    324  HB1 ALA P 603      -0.463 -20.171  -9.549  0.00  0.00      PROA  
ATOM    325  HB2 ALA P 603      -1.193 -21.365 -10.480  0.00  0.00      PROA  
ATOM    326  HB3 ALA P 603      -0.981 -19.883 -11.390  0.00  0.00      PROA  
ATOM    327  C   ALA P 603       1.625 -21.678 -10.257  0.00  0.00      PROA  
ATOM    328  O   ALA P 603       2.306 -21.217  -9.292  0.00  0.00      PROA  
ATOM    329  N   LEU P 604       1.638 -23.005 -10.568  0.00  0.00      PROA  
ATOM    330  HN  LEU P 604       0.954 -23.400 -11.177  0.00  0.00      PROA  
ATOM    331  CA  LEU P 604       2.524 -23.970  -9.951  0.00  0.00      PROA  
ATOM    332  HA  LEU P 604       2.825 -23.598  -8.982  0.00  0.00      PROA  
ATOM    333  CB  LEU P 604       1.877 -25.334  -9.589  0.00  0.00      PROA  
ATOM    334  HB1 LEU P 604       2.552 -25.990  -8.997  0.00  0.00      PROA  
ATOM    335  HB2 LEU P 604       1.662 -25.829 -10.560  0.00  0.00      PROA  
ATOM    336  CG  LEU P 604       0.584 -25.171  -8.790  0.00  0.00      PROA  
ATOM    337  HG  LEU P 604      -0.188 -24.666  -9.409  0.00  0.00      PROA  
ATOM    338  CD1 LEU P 604       0.164 -26.610  -8.446  0.00  0.00      PROA  
ATOM    339 HD11 LEU P 604      -0.833 -26.570  -7.957  0.00  0.00      PROA  
ATOM    340 HD12 LEU P 604       0.957 -27.031  -7.792  0.00  0.00      PROA  
ATOM    341 HD13 LEU P 604       0.144 -27.151  -9.417  0.00  0.00      PROA  
ATOM    342  CD2 LEU P 604       0.775 -24.453  -7.449  0.00  0.00      PROA  
ATOM    343 HD21 LEU P 604       1.147 -23.459  -7.779  0.00  0.00      PROA  
ATOM    344 HD22 LEU P 604       1.428 -25.014  -6.747  0.00  0.00      PROA  
ATOM    345 HD23 LEU P 604      -0.208 -24.271  -6.964  0.00  0.00      PROA  
ATOM    346  C   LEU P 604       3.851 -24.170 -10.693  0.00  0.00      PROA  
ATOM    347  O   LEU P 604       4.673 -25.109 -10.437  0.00  0.00      PROA  
ATOM    348  N   SER P 605       4.207 -23.261 -11.683  0.00  0.00      PROA  
ATOM    349  HN  SER P 605       3.603 -22.546 -12.028  0.00  0.00      PROA  
ATOM    350  CA  SER P 605       5.536 -23.233 -12.229  0.00  0.00      PROA  
ATOM    351  HA  SER P 605       5.835 -24.254 -12.419  0.00  0.00      PROA  
ATOM    352  CB  SER P 605       5.748 -22.522 -13.585  0.00  0.00      PROA  
ATOM    353  HB1 SER P 605       5.221 -23.182 -14.307  0.00  0.00      PROA  
ATOM    354  HB2 SER P 605       6.794 -22.535 -13.958  0.00  0.00      PROA  
ATOM    355  OG  SER P 605       5.249 -21.206 -13.489  0.00  0.00      PROA  
ATOM    356  HG1 SER P 605       4.316 -21.383 -13.347  0.00  0.00      PROA  
ATOM    357  C   SER P 605       6.600 -22.695 -11.254  0.00  0.00      PROA  
ATOM    358  O   SER P 605       6.203 -21.863 -10.421  0.00  0.00      PROA  
ATOM    359  N   LEU P 606       7.904 -23.077 -11.157  0.00  0.00      PROA  
ATOM    360  HN  LEU P 606       8.285 -23.830 -11.689  0.00  0.00      PROA  
ATOM    361  CA  LEU P 606       8.762 -22.557 -10.118  0.00  0.00      PROA  
ATOM    362  HA  LEU P 606       8.413 -22.817  -9.130  0.00  0.00      PROA  
ATOM    363  CB  LEU P 606      10.132 -23.351 -10.275  0.00  0.00      PROA  
ATOM    364  HB1 LEU P 606      10.861 -22.848  -9.606  0.00  0.00      PROA  
ATOM    365  HB2 LEU P 606      10.403 -23.204 -11.343  0.00  0.00      PROA  
ATOM    366  CG  LEU P 606      10.313 -24.837  -9.859  0.00  0.00      PROA  
ATOM    367  HG  LEU P 606      10.133 -25.410 -10.794  0.00  0.00      PROA  
ATOM    368  CD1 LEU P 606      11.759 -25.141  -9.357  0.00  0.00      PROA  
ATOM    369 HD11 LEU P 606      12.521 -24.891 -10.126  0.00  0.00      PROA  
ATOM    370 HD12 LEU P 606      11.948 -26.215  -9.144  0.00  0.00      PROA  
ATOM    371 HD13 LEU P 606      11.977 -24.624  -8.397  0.00  0.00      PROA  
ATOM    372  CD2 LEU P 606       9.363 -25.333  -8.677  0.00  0.00      PROA  
ATOM    373 HD21 LEU P 606       8.306 -25.216  -8.998  0.00  0.00      PROA  
ATOM    374 HD22 LEU P 606       9.728 -24.819  -7.763  0.00  0.00      PROA  
ATOM    375 HD23 LEU P 606       9.497 -26.434  -8.610  0.00  0.00      PROA  
ATOM    376  C   LEU P 606       8.895 -21.039 -10.175  0.00  0.00      PROA  
ATOM    377  O   LEU P 606       8.890 -20.409  -9.112  0.00  0.00      PROA  
ATOM    378  N   GLN P 607       9.055 -20.467 -11.377  0.00  0.00      PROA  
ATOM    379  HN  GLN P 607       9.139 -20.961 -12.239  0.00  0.00      PROA  
ATOM    380  CA  GLN P 607       9.008 -18.961 -11.571  0.00  0.00      PROA  
ATOM    381  HA  GLN P 607       9.763 -18.535 -10.926  0.00  0.00      PROA  
ATOM    382  CB  GLN P 607       9.251 -18.513 -12.995  0.00  0.00      PROA  
ATOM    383  HB1 GLN P 607       8.465 -19.025 -13.590  0.00  0.00      PROA  
ATOM    384  HB2 GLN P 607      10.149 -19.040 -13.381  0.00  0.00      PROA  
ATOM    385  CG  GLN P 607       9.129 -17.033 -13.361  0.00  0.00      PROA  
ATOM    386  HG1 GLN P 607       8.099 -16.623 -13.290  0.00  0.00      PROA  
ATOM    387  HG2 GLN P 607       9.389 -16.867 -14.428  0.00  0.00      PROA  
ATOM    388  CD  GLN P 607      10.185 -16.173 -12.582  0.00  0.00      PROA  
ATOM    389  OE1 GLN P 607      11.273 -15.860 -13.116  0.00  0.00      PROA  
ATOM    390  NE2 GLN P 607       9.858 -15.650 -11.436  0.00  0.00      PROA  
ATOM    391 HE21 GLN P 607      10.351 -14.801 -11.246  0.00  0.00      PROA  
ATOM    392 HE22 GLN P 607       9.026 -15.902 -10.941  0.00  0.00      PROA  
ATOM    393  C   GLN P 607       7.729 -18.324 -11.043  0.00  0.00      PROA  
ATOM    394  O   GLN P 607       7.851 -17.410 -10.232  0.00  0.00      PROA  
ATOM    395  N   CYS P 608       6.566 -18.847 -11.377  0.00  0.00      PROA  
ATOM    396  HN  CYS P 608       6.460 -19.673 -11.925  0.00  0.00      PROA  
ATOM    397  CA  CYS P 608       5.378 -18.302 -10.823  0.00  0.00      PROA  
ATOM    398  HA  CYS P 608       5.391 -17.223 -10.878  0.00  0.00      PROA  
ATOM    399  CB  CYS P 608       4.022 -18.822 -11.494  0.00  0.00      PROA  
ATOM    400  HB1 CYS P 608       3.797 -19.839 -11.106  0.00  0.00      PROA  
ATOM    401  HB2 CYS P 608       4.070 -18.980 -12.592  0.00  0.00      PROA  
ATOM    402  SG  CYS P 608       2.632 -17.787 -11.068  0.00  0.00      PROA  
ATOM    403  HG1 CYS P 608       2.691 -18.071  -9.775  0.00  0.00      PROA  
ATOM    404  C   CYS P 608       5.224 -18.480  -9.337  0.00  0.00      PROA  
ATOM    405  O   CYS P 608       4.686 -17.640  -8.622  0.00  0.00      PROA  
ATOM    406  N   LEU P 609       5.668 -19.508  -8.653  0.00  0.00      PROA  
ATOM    407  HN  LEU P 609       6.080 -20.341  -9.014  0.00  0.00      PROA  
ATOM    408  CA  LEU P 609       5.669 -19.623  -7.214  0.00  0.00      PROA  
ATOM    409  HA  LEU P 609       4.652 -19.577  -6.854  0.00  0.00      PROA  
ATOM    410  CB  LEU P 609       6.106 -21.070  -6.905  0.00  0.00      PROA  
ATOM    411  HB1 LEU P 609       6.285 -21.193  -5.815  0.00  0.00      PROA  
ATOM    412  HB2 LEU P 609       7.110 -21.242  -7.347  0.00  0.00      PROA  
ATOM    413  CG  LEU P 609       5.180 -22.212  -7.310  0.00  0.00      PROA  
ATOM    414  HG  LEU P 609       4.891 -22.069  -8.373  0.00  0.00      PROA  
ATOM    415  CD1 LEU P 609       5.773 -23.639  -7.222  0.00  0.00      PROA  
ATOM    416 HD11 LEU P 609       5.075 -24.397  -7.637  0.00  0.00      PROA  
ATOM    417 HD12 LEU P 609       5.946 -23.946  -6.169  0.00  0.00      PROA  
ATOM    418 HD13 LEU P 609       6.699 -23.800  -7.816  0.00  0.00      PROA  
ATOM    419  CD2 LEU P 609       3.864 -22.154  -6.573  0.00  0.00      PROA  
ATOM    420 HD21 LEU P 609       3.259 -23.051  -6.824  0.00  0.00      PROA  
ATOM    421 HD22 LEU P 609       3.335 -21.196  -6.764  0.00  0.00      PROA  
ATOM    422 HD23 LEU P 609       4.152 -22.316  -5.512  0.00  0.00      PROA  
ATOM    423  C   LEU P 609       6.623 -18.605  -6.498  0.00  0.00      PROA  
ATOM    424  O   LEU P 609       6.260 -18.009  -5.514  0.00  0.00      PROA  
ATOM    425  N   ALA P 610       7.795 -18.329  -7.127  0.00  0.00      PROA  
ATOM    426  HN  ALA P 610       8.064 -18.848  -7.935  0.00  0.00      PROA  
ATOM    427  CA  ALA P 610       8.690 -17.270  -6.608  0.00  0.00      PROA  
ATOM    428  HA  ALA P 610       8.781 -17.480  -5.552  0.00  0.00      PROA  
ATOM    429  CB  ALA P 610      10.106 -17.323  -7.309  0.00  0.00      PROA  
ATOM    430  HB1 ALA P 610       9.966 -17.238  -8.408  0.00  0.00      PROA  
ATOM    431  HB2 ALA P 610      10.586 -18.299  -7.082  0.00  0.00      PROA  
ATOM    432  HB3 ALA P 610      10.657 -16.391  -7.062  0.00  0.00      PROA  
ATOM    433  C   ALA P 610       8.089 -15.845  -6.690  0.00  0.00      PROA  
ATOM    434  O   ALA P 610       8.088 -15.064  -5.782  0.00  0.00      PROA  
ATOM    435  N   SER P 611       7.489 -15.510  -7.895  0.00  0.00      PROA  
ATOM    436  HN  SER P 611       7.526 -16.198  -8.616  0.00  0.00      PROA  
ATOM    437  CA  SER P 611       6.679 -14.315  -8.188  0.00  0.00      PROA  
ATOM    438  HA  SER P 611       7.291 -13.459  -7.946  0.00  0.00      PROA  
ATOM    439  CB  SER P 611       6.346 -14.195  -9.730  0.00  0.00      PROA  
ATOM    440  HB1 SER P 611       5.449 -13.561  -9.890  0.00  0.00      PROA  
ATOM    441  HB2 SER P 611       6.183 -15.189 -10.199  0.00  0.00      PROA  
ATOM    442  OG  SER P 611       7.486 -13.702 -10.439  0.00  0.00      PROA  
ATOM    443  HG1 SER P 611       7.578 -12.758 -10.286  0.00  0.00      PROA  
ATOM    444  C   SER P 611       5.410 -14.138  -7.421  0.00  0.00      PROA  
ATOM    445  O   SER P 611       5.039 -13.055  -6.975  0.00  0.00      PROA  
ATOM    446  N   ILE P 612       4.695 -15.293  -7.095  0.00  0.00      PROA  
ATOM    447  HN  ILE P 612       4.998 -16.127  -7.547  0.00  0.00      PROA  
ATOM    448  CA  ILE P 612       3.588 -15.347  -6.130  0.00  0.00      PROA  
ATOM    449  HA  ILE P 612       3.012 -14.458  -6.340  0.00  0.00      PROA  
ATOM    450  CB  ILE P 612       2.525 -16.463  -6.245  0.00  0.00      PROA  
ATOM    451  HB  ILE P 612       3.081 -17.419  -6.139  0.00  0.00      PROA  
ATOM    452  CG2 ILE P 612       1.554 -16.437  -5.041  0.00  0.00      PROA  
ATOM    453 HG21 ILE P 612       0.752 -17.206  -5.012  0.00  0.00      PROA  
ATOM    454 HG22 ILE P 612       1.021 -15.462  -5.043  0.00  0.00      PROA  
ATOM    455 HG23 ILE P 612       2.100 -16.469  -4.074  0.00  0.00      PROA  
ATOM    456  CG1 ILE P 612       1.603 -16.381  -7.555  0.00  0.00      PROA  
ATOM    457 HG11 ILE P 612       0.982 -17.300  -7.492  0.00  0.00      PROA  
ATOM    458 HG12 ILE P 612       2.414 -16.422  -8.313  0.00  0.00      PROA  
ATOM    459  CD  ILE P 612       0.816 -15.039  -7.823  0.00  0.00      PROA  
ATOM    460  HD1 ILE P 612       0.564 -14.896  -8.896  0.00  0.00      PROA  
ATOM    461  HD2 ILE P 612       1.442 -14.143  -7.624  0.00  0.00      PROA  
ATOM    462  HD3 ILE P 612      -0.077 -14.910  -7.175  0.00  0.00      PROA  
ATOM    463  C   ILE P 612       4.063 -15.015  -4.715  0.00  0.00      PROA  
ATOM    464  O   ILE P 612       3.561 -14.019  -4.196  0.00  0.00      PROA  
ATOM    465  N   LEU P 613       5.236 -15.534  -4.225  0.00  0.00      PROA  
ATOM    466  HN  LEU P 613       5.590 -16.388  -4.597  0.00  0.00      PROA  
ATOM    467  CA  LEU P 613       5.868 -15.092  -2.974  0.00  0.00      PROA  
ATOM    468  HA  LEU P 613       5.241 -15.313  -2.123  0.00  0.00      PROA  
ATOM    469  CB  LEU P 613       7.095 -15.965  -2.703  0.00  0.00      PROA  
ATOM    470  HB1 LEU P 613       7.628 -16.010  -3.676  0.00  0.00      PROA  
ATOM    471  HB2 LEU P 613       6.649 -16.976  -2.586  0.00  0.00      PROA  
ATOM    472  CG  LEU P 613       8.118 -15.672  -1.483  0.00  0.00      PROA  
ATOM    473  HG  LEU P 613       8.186 -14.576  -1.316  0.00  0.00      PROA  
ATOM    474  CD1 LEU P 613       7.481 -16.117  -0.147  0.00  0.00      PROA  
ATOM    475 HD11 LEU P 613       6.542 -15.537  -0.019  0.00  0.00      PROA  
ATOM    476 HD12 LEU P 613       8.112 -15.715   0.674  0.00  0.00      PROA  
ATOM    477 HD13 LEU P 613       7.307 -17.214  -0.166  0.00  0.00      PROA  
ATOM    478  CD2 LEU P 613       9.439 -16.438  -1.659  0.00  0.00      PROA  
ATOM    479 HD21 LEU P 613       9.190 -17.520  -1.648  0.00  0.00      PROA  
ATOM    480 HD22 LEU P 613      10.011 -16.333  -0.712  0.00  0.00      PROA  
ATOM    481 HD23 LEU P 613      10.184 -16.233  -2.458  0.00  0.00      PROA  
ATOM    482  C   LEU P 613       6.221 -13.575  -2.861  0.00  0.00      PROA  
ATOM    483  O   LEU P 613       5.938 -12.858  -1.931  0.00  0.00      PROA  
ATOM    484  N   PHE P 614       6.840 -13.114  -3.925  0.00  0.00      PROA  
ATOM    485  HN  PHE P 614       7.123 -13.787  -4.604  0.00  0.00      PROA  
ATOM    486  CA  PHE P 614       7.112 -11.672  -4.123  0.00  0.00      PROA  
ATOM    487  HA  PHE P 614       7.671 -11.327  -3.266  0.00  0.00      PROA  
ATOM    488  CB  PHE P 614       7.917 -11.504  -5.456  0.00  0.00      PROA  
ATOM    489  HB1 PHE P 614       7.975 -10.409  -5.635  0.00  0.00      PROA  
ATOM    490  HB2 PHE P 614       7.288 -11.869  -6.296  0.00  0.00      PROA  
ATOM    491  CG  PHE P 614       9.268 -12.240  -5.394  0.00  0.00      PROA  
ATOM    492  CD1 PHE P 614       9.838 -12.932  -4.335  0.00  0.00      PROA  
ATOM    493  HD1 PHE P 614       9.297 -13.143  -3.424  0.00  0.00      PROA  
ATOM    494  CE1 PHE P 614      10.971 -13.538  -4.519  0.00  0.00      PROA  
ATOM    495  HE1 PHE P 614      11.520 -14.073  -3.758  0.00  0.00      PROA  
ATOM    496  CZ  PHE P 614      11.726 -13.449  -5.673  0.00  0.00      PROA  
ATOM    497  HZ  PHE P 614      12.710 -13.894  -5.702  0.00  0.00      PROA  
ATOM    498  CD2 PHE P 614       9.951 -12.148  -6.612  0.00  0.00      PROA  
ATOM    499  HD2 PHE P 614       9.556 -11.741  -7.531  0.00  0.00      PROA  
ATOM    500  CE2 PHE P 614      11.235 -12.709  -6.688  0.00  0.00      PROA  
ATOM    501  HE2 PHE P 614      11.833 -12.589  -7.579  0.00  0.00      PROA  
ATOM    502  C   PHE P 614       5.929 -10.764  -4.234  0.00  0.00      PROA  
ATOM    503  O   PHE P 614       5.840  -9.780  -3.514  0.00  0.00      PROA  
ATOM    504  N   LEU P 615       4.885 -11.085  -4.985  0.00  0.00      PROA  
ATOM    505  HN  LEU P 615       4.958 -11.806  -5.669  0.00  0.00      PROA  
ATOM    506  CA  LEU P 615       3.641 -10.306  -4.891  0.00  0.00      PROA  
ATOM    507  HA  LEU P 615       3.924  -9.265  -4.950  0.00  0.00      PROA  
ATOM    508  CB  LEU P 615       2.866 -10.866  -6.055  0.00  0.00      PROA  
ATOM    509  HB1 LEU P 615       2.692 -11.949  -5.875  0.00  0.00      PROA  
ATOM    510  HB2 LEU P 615       3.528 -10.694  -6.930  0.00  0.00      PROA  
ATOM    511  CG  LEU P 615       1.526 -10.074  -6.362  0.00  0.00      PROA  
ATOM    512  HG  LEU P 615       1.026 -10.002  -5.373  0.00  0.00      PROA  
ATOM    513  CD1 LEU P 615       1.735  -8.633  -7.005  0.00  0.00      PROA  
ATOM    514 HD11 LEU P 615       2.178  -8.803  -8.010  0.00  0.00      PROA  
ATOM    515 HD12 LEU P 615       2.566  -8.118  -6.477  0.00  0.00      PROA  
ATOM    516 HD13 LEU P 615       0.718  -8.186  -6.975  0.00  0.00      PROA  
ATOM    517  CD2 LEU P 615       0.678 -10.786  -7.403  0.00  0.00      PROA  
ATOM    518 HD21 LEU P 615       1.305 -11.152  -8.244  0.00  0.00      PROA  
ATOM    519 HD22 LEU P 615      -0.087 -10.062  -7.754  0.00  0.00      PROA  
ATOM    520 HD23 LEU P 615       0.290 -11.715  -6.934  0.00  0.00      PROA  
ATOM    521  C   LEU P 615       2.867 -10.343  -3.662  0.00  0.00      PROA  
ATOM    522  O   LEU P 615       2.468  -9.300  -3.198  0.00  0.00      PROA  
ATOM    523  N   TYR P 616       2.777 -11.524  -3.013  0.00  0.00      PROA  
ATOM    524  HN  TYR P 616       3.316 -12.281  -3.374  0.00  0.00      PROA  
ATOM    525  CA  TYR P 616       2.086 -11.831  -1.711  0.00  0.00      PROA  
ATOM    526  HA  TYR P 616       1.035 -11.664  -1.898  0.00  0.00      PROA  
ATOM    527  CB  TYR P 616       2.249 -13.325  -1.356  0.00  0.00      PROA  
ATOM    528  HB1 TYR P 616       3.213 -13.615  -1.826  0.00  0.00      PROA  
ATOM    529  HB2 TYR P 616       1.449 -13.948  -1.812  0.00  0.00      PROA  
ATOM    530  CG  TYR P 616       2.168 -13.729   0.110  0.00  0.00      PROA  
ATOM    531  CD1 TYR P 616       3.282 -14.331   0.703  0.00  0.00      PROA  
ATOM    532  HD1 TYR P 616       4.190 -14.599   0.183  0.00  0.00      PROA  
ATOM    533  CE1 TYR P 616       3.198 -14.826   1.983  0.00  0.00      PROA  
ATOM    534  HE1 TYR P 616       4.028 -15.357   2.426  0.00  0.00      PROA  
ATOM    535  CZ  TYR P 616       1.965 -14.767   2.667  0.00  0.00      PROA  
ATOM    536  OH  TYR P 616       1.874 -15.353   3.960  0.00  0.00      PROA  
ATOM    537  HH  TYR P 616       0.991 -15.270   4.326  0.00  0.00      PROA  
ATOM    538  CD2 TYR P 616       1.018 -13.494   0.862  0.00  0.00      PROA  
ATOM    539  HD2 TYR P 616       0.176 -12.972   0.432  0.00  0.00      PROA  
ATOM    540  CE2 TYR P 616       0.869 -14.057   2.125  0.00  0.00      PROA  
ATOM    541  HE2 TYR P 616      -0.066 -13.940   2.653  0.00  0.00      PROA  
ATOM    542  C   TYR P 616       2.593 -10.885  -0.587  0.00  0.00      PROA  
ATOM    543  O   TYR P 616       1.850 -10.146   0.034  0.00  0.00      PROA  
ATOM    544  N   CYS P 617       3.933 -10.809  -0.448  0.00  0.00      PROA  
ATOM    545  HN  CYS P 617       4.428 -11.516  -0.945  0.00  0.00      PROA  
ATOM    546  CA  CYS P 617       4.628  -9.927   0.496  0.00  0.00      PROA  
ATOM    547  HA  CYS P 617       4.091 -10.164   1.402  0.00  0.00      PROA  
ATOM    548  CB  CYS P 617       6.230 -10.171   0.430  0.00  0.00      PROA  
ATOM    549  HB1 CYS P 617       6.741  -9.538   1.187  0.00  0.00      PROA  
ATOM    550  HB2 CYS P 617       6.585 -10.001  -0.609  0.00  0.00      PROA  
ATOM    551  SG  CYS P 617       6.499 -11.930   1.012  0.00  0.00      PROA  
ATOM    552  HG1 CYS P 617       6.063 -12.537  -0.081  0.00  0.00      PROA  
ATOM    553  C   CYS P 617       4.430  -8.471   0.141  0.00  0.00      PROA  
ATOM    554  O   CYS P 617       4.129  -7.677   1.075  0.00  0.00      PROA  
ATOM    555  N   ALA P 618       4.536  -8.060  -1.112  0.00  0.00      PROA  
ATOM    556  HN  ALA P 618       4.830  -8.729  -1.790  0.00  0.00      PROA  
ATOM    557  CA  ALA P 618       4.222  -6.684  -1.605  0.00  0.00      PROA  
ATOM    558  HA  ALA P 618       4.805  -5.970  -1.043  0.00  0.00      PROA  
ATOM    559  CB  ALA P 618       4.356  -6.591  -3.202  0.00  0.00      PROA  
ATOM    560  HB1 ALA P 618       3.616  -7.238  -3.718  0.00  0.00      PROA  
ATOM    561  HB2 ALA P 618       5.363  -6.934  -3.524  0.00  0.00      PROA  
ATOM    562  HB3 ALA P 618       4.274  -5.590  -3.677  0.00  0.00      PROA  
ATOM    563  C   ALA P 618       2.807  -6.266  -1.276  0.00  0.00      PROA  
ATOM    564  O   ALA P 618       2.569  -5.122  -0.866  0.00  0.00      PROA  
ATOM    565  N   CYS P 619       1.859  -7.157  -1.427  0.00  0.00      PROA  
ATOM    566  HN  CYS P 619       1.933  -7.877  -2.113  0.00  0.00      PROA  
ATOM    567  CA  CYS P 619       0.539  -6.872  -1.012  0.00  0.00      PROA  
ATOM    568  HA  CYS P 619       0.390  -5.835  -1.273  0.00  0.00      PROA  
ATOM    569  CB  CYS P 619      -0.519  -7.753  -1.708  0.00  0.00      PROA  
ATOM    570  HB1 CYS P 619      -1.424  -7.254  -1.302  0.00  0.00      PROA  
ATOM    571  HB2 CYS P 619      -0.498  -8.786  -1.298  0.00  0.00      PROA  
ATOM    572  SG  CYS P 619      -0.513  -7.815  -3.536  0.00  0.00      PROA  
ATOM    573  HG1 CYS P 619       0.595  -8.438  -3.909  0.00  0.00      PROA  
ATOM    574  C   CYS P 619       0.223  -6.877   0.481  0.00  0.00      PROA  
ATOM    575  O   CYS P 619      -0.489  -5.955   0.956  0.00  0.00      PROA  
ATOM    576  N   MET P 620       0.792  -7.739   1.248  0.00  0.00      PROA  
ATOM    577  HN  MET P 620       1.413  -8.422   0.874  0.00  0.00      PROA  
ATOM    578  CA  MET P 620       0.574  -7.824   2.642  0.00  0.00      PROA  
ATOM    579  HA  MET P 620      -0.471  -8.043   2.807  0.00  0.00      PROA  
ATOM    580  CB  MET P 620       1.418  -9.063   3.222  0.00  0.00      PROA  
ATOM    581  HB1 MET P 620       1.667  -8.849   4.283  0.00  0.00      PROA  
ATOM    582  HB2 MET P 620       2.322  -9.019   2.577  0.00  0.00      PROA  
ATOM    583  CG  MET P 620       0.813 -10.512   3.162  0.00  0.00      PROA  
ATOM    584  HG1 MET P 620       1.574 -11.315   3.268  0.00  0.00      PROA  
ATOM    585  HG2 MET P 620       0.472 -10.555   2.105  0.00  0.00      PROA  
ATOM    586  SD  MET P 620      -0.553 -10.775   4.436  0.00  0.00      PROA  
ATOM    587  CE  MET P 620       0.591 -11.057   5.814  0.00  0.00      PROA  
ATOM    588  HE1 MET P 620       0.946 -12.104   5.699  0.00  0.00      PROA  
ATOM    589  HE2 MET P 620       0.146 -10.983   6.829  0.00  0.00      PROA  
ATOM    590  HE3 MET P 620       1.453 -10.361   5.733  0.00  0.00      PROA  
ATOM    591  C   MET P 620       0.986  -6.523   3.353  0.00  0.00      PROA  
ATOM    592  O   MET P 620       0.308  -5.961   4.258  0.00  0.00      PROA  
ATOM    593  N   SER P 621       2.149  -5.987   2.944  0.00  0.00      PROA  
ATOM    594  HN  SER P 621       2.696  -6.539   2.320  0.00  0.00      PROA  
ATOM    595  CA  SER P 621       2.892  -4.919   3.606  0.00  0.00      PROA  
ATOM    596  HA  SER P 621       3.118  -5.228   4.615  0.00  0.00      PROA  
ATOM    597  CB  SER P 621       4.227  -4.763   2.785  0.00  0.00      PROA  
ATOM    598  HB1 SER P 621       4.717  -3.780   2.950  0.00  0.00      PROA  
ATOM    599  HB2 SER P 621       4.123  -4.817   1.680  0.00  0.00      PROA  
ATOM    600  OG  SER P 621       5.029  -5.814   3.283  0.00  0.00      PROA  
ATOM    601  HG1 SER P 621       4.760  -6.566   2.749  0.00  0.00      PROA  
ATOM    602  C   SER P 621       2.086  -3.620   3.732  0.00  0.00      PROA  
ATOM    603  O   SER P 621       2.024  -3.077   4.795  0.00  0.00      PROA  
ATOM    604  N   PRO P 622       1.296  -3.063   2.775  0.00  0.00      PROA  
ATOM    605  CD  PRO P 622       1.479  -3.275   1.308  0.00  0.00      PROA  
ATOM    606  HD1 PRO P 622       1.604  -4.355   1.077  0.00  0.00      PROA  
ATOM    607  HD2 PRO P 622       2.428  -2.757   1.053  0.00  0.00      PROA  
ATOM    608  CA  PRO P 622       0.456  -1.925   3.011  0.00  0.00      PROA  
ATOM    609  HA  PRO P 622       0.915  -1.141   3.595  0.00  0.00      PROA  
ATOM    610  CB  PRO P 622       0.069  -1.392   1.676  0.00  0.00      PROA  
ATOM    611  HB1 PRO P 622       0.748  -0.552   1.413  0.00  0.00      PROA  
ATOM    612  HB2 PRO P 622      -0.963  -0.981   1.676  0.00  0.00      PROA  
ATOM    613  CG  PRO P 622       0.321  -2.594   0.733  0.00  0.00      PROA  
ATOM    614  HG1 PRO P 622      -0.550  -3.281   0.669  0.00  0.00      PROA  
ATOM    615  HG2 PRO P 622       0.567  -2.157  -0.258  0.00  0.00      PROA  
ATOM    616  C   PRO P 622      -0.855  -2.348   3.823  0.00  0.00      PROA  
ATOM    617  O   PRO P 622      -1.201  -1.585   4.752  0.00  0.00      PROA  
ATOM    618  N   VAL P 623      -1.513  -3.451   3.582  0.00  0.00      PROA  
ATOM    619  HN  VAL P 623      -1.184  -3.994   2.813  0.00  0.00      PROA  
ATOM    620  CA  VAL P 623      -2.837  -3.813   4.286  0.00  0.00      PROA  
ATOM    621  HA  VAL P 623      -3.486  -2.954   4.203  0.00  0.00      PROA  
ATOM    622  CB  VAL P 623      -3.453  -5.022   3.513  0.00  0.00      PROA  
ATOM    623  HB  VAL P 623      -2.670  -5.795   3.359  0.00  0.00      PROA  
ATOM    624  CG1 VAL P 623      -4.695  -5.731   4.115  0.00  0.00      PROA  
ATOM    625 HG11 VAL P 623      -5.481  -5.037   4.481  0.00  0.00      PROA  
ATOM    626 HG12 VAL P 623      -4.384  -6.208   5.070  0.00  0.00      PROA  
ATOM    627 HG13 VAL P 623      -5.132  -6.503   3.446  0.00  0.00      PROA  
ATOM    628  CG2 VAL P 623      -3.845  -4.480   2.109  0.00  0.00      PROA  
ATOM    629 HG21 VAL P 623      -4.425  -5.162   1.451  0.00  0.00      PROA  
ATOM    630 HG22 VAL P 623      -2.954  -4.066   1.590  0.00  0.00      PROA  
ATOM    631 HG23 VAL P 623      -4.637  -3.704   2.176  0.00  0.00      PROA  
ATOM    632  C   VAL P 623      -2.738  -4.120   5.751  0.00  0.00      PROA  
ATOM    633  O   VAL P 623      -3.615  -3.830   6.528  0.00  0.00      PROA  
ATOM    634  N   ILE P 624      -1.657  -4.684   6.250  0.00  0.00      PROA  
ATOM    635  HN  ILE P 624      -0.933  -5.000   5.642  0.00  0.00      PROA  
ATOM    636  CA  ILE P 624      -1.337  -4.756   7.643  0.00  0.00      PROA  
ATOM    637  HA  ILE P 624      -2.166  -5.147   8.214  0.00  0.00      PROA  
ATOM    638  CB  ILE P 624      -0.131  -5.571   7.776  0.00  0.00      PROA  
ATOM    639  HB  ILE P 624       0.537  -5.403   6.904  0.00  0.00      PROA  
ATOM    640  CG2 ILE P 624       0.636  -5.495   9.112  0.00  0.00      PROA  
ATOM    641 HG21 ILE P 624       0.006  -5.467  10.027  0.00  0.00      PROA  
ATOM    642 HG22 ILE P 624       1.074  -4.484   9.260  0.00  0.00      PROA  
ATOM    643 HG23 ILE P 624       1.297  -6.368   9.295  0.00  0.00      PROA  
ATOM    644  CG1 ILE P 624      -0.667  -7.047   7.616  0.00  0.00      PROA  
ATOM    645 HG11 ILE P 624      -1.454  -7.036   6.832  0.00  0.00      PROA  
ATOM    646 HG12 ILE P 624      -1.058  -7.537   8.533  0.00  0.00      PROA  
ATOM    647  CD  ILE P 624       0.471  -7.900   7.060  0.00  0.00      PROA  
ATOM    648  HD1 ILE P 624       0.648  -7.579   6.011  0.00  0.00      PROA  
ATOM    649  HD2 ILE P 624       0.222  -8.982   7.104  0.00  0.00      PROA  
ATOM    650  HD3 ILE P 624       1.460  -7.768   7.549  0.00  0.00      PROA  
ATOM    651  C   ILE P 624      -1.138  -3.399   8.291  0.00  0.00      PROA  
ATOM    652  O   ILE P 624      -1.642  -3.105   9.380  0.00  0.00      PROA  
ATOM    653  N   THR P 625      -0.389  -2.552   7.636  0.00  0.00      PROA  
ATOM    654  HN  THR P 625      -0.096  -2.789   6.713  0.00  0.00      PROA  
ATOM    655  CA  THR P 625       0.035  -1.236   8.122  0.00  0.00      PROA  
ATOM    656  HA  THR P 625       0.417  -1.490   9.100  0.00  0.00      PROA  
ATOM    657  CB  THR P 625       1.002  -0.460   7.225  0.00  0.00      PROA  
ATOM    658  HB  THR P 625       0.481  -0.427   6.244  0.00  0.00      PROA  
ATOM    659  OG1 THR P 625       2.147  -1.240   6.949  0.00  0.00      PROA  
ATOM    660  HG1 THR P 625       2.117  -1.718   6.118  0.00  0.00      PROA  
ATOM    661  CG2 THR P 625       1.520   0.842   7.789  0.00  0.00      PROA  
ATOM    662 HG21 THR P 625       2.021   0.575   8.744  0.00  0.00      PROA  
ATOM    663 HG22 THR P 625       0.725   1.616   7.846  0.00  0.00      PROA  
ATOM    664 HG23 THR P 625       2.258   1.270   7.077  0.00  0.00      PROA  
ATOM    665  C   THR P 625      -1.134  -0.277   8.318  0.00  0.00      PROA  
ATOM    666  O   THR P 625      -1.121   0.490   9.252  0.00  0.00      PROA  
ATOM    667  N   PHE P 626      -2.125  -0.438   7.384  0.00  0.00      PROA  
ATOM    668  HN  PHE P 626      -1.942  -1.066   6.632  0.00  0.00      PROA  
ATOM    669  CA  PHE P 626      -3.428   0.143   7.364  0.00  0.00      PROA  
ATOM    670  HA  PHE P 626      -3.210   1.200   7.352  0.00  0.00      PROA  
ATOM    671  CB  PHE P 626      -4.006  -0.260   6.016  0.00  0.00      PROA  
ATOM    672  HB1 PHE P 626      -3.848  -1.346   5.845  0.00  0.00      PROA  
ATOM    673  HB2 PHE P 626      -3.367   0.378   5.369  0.00  0.00      PROA  
ATOM    674  CG  PHE P 626      -5.412   0.024   5.795  0.00  0.00      PROA  
ATOM    675  CD1 PHE P 626      -6.316  -0.986   5.366  0.00  0.00      PROA  
ATOM    676  HD1 PHE P 626      -6.015  -1.969   5.036  0.00  0.00      PROA  
ATOM    677  CE1 PHE P 626      -7.605  -0.679   5.058  0.00  0.00      PROA  
ATOM    678  HE1 PHE P 626      -8.250  -1.415   4.602  0.00  0.00      PROA  
ATOM    679  CZ  PHE P 626      -8.107   0.635   5.225  0.00  0.00      PROA  
ATOM    680  HZ  PHE P 626      -9.148   0.886   5.082  0.00  0.00      PROA  
ATOM    681  CD2 PHE P 626      -5.867   1.314   5.998  0.00  0.00      PROA  
ATOM    682  HD2 PHE P 626      -5.095   2.019   6.268  0.00  0.00      PROA  
ATOM    683  CE2 PHE P 626      -7.219   1.653   5.820  0.00  0.00      PROA  
ATOM    684  HE2 PHE P 626      -7.567   2.669   5.935  0.00  0.00      PROA  
ATOM    685  C   PHE P 626      -4.263  -0.185   8.615  0.00  0.00      PROA  
ATOM    686  O   PHE P 626      -4.741   0.690   9.296  0.00  0.00      PROA  
ATOM    687  N   GLY P 627      -4.286  -1.467   9.118  0.00  0.00      PROA  
ATOM    688  HN  GLY P 627      -3.749  -2.154   8.634  0.00  0.00      PROA  
ATOM    689  CA  GLY P 627      -4.913  -1.777  10.371  0.00  0.00      PROA  
ATOM    690  HA1 GLY P 627      -5.024  -2.849  10.449  0.00  0.00      PROA  
ATOM    691  HA2 GLY P 627      -5.845  -1.240  10.471  0.00  0.00      PROA  
ATOM    692  C   GLY P 627      -4.109  -1.257  11.477  0.00  0.00      PROA  
ATOM    693  O   GLY P 627      -4.755  -0.904  12.446  0.00  0.00      PROA  
ATOM    694  N   GLY P 628      -2.819  -1.038  11.319  0.00  0.00      PROA  
ATOM    695  HN  GLY P 628      -2.417  -1.445  10.502  0.00  0.00      PROA  
ATOM    696  CA  GLY P 628      -2.020  -0.550  12.374  0.00  0.00      PROA  
ATOM    697  HA1 GLY P 628      -0.989  -0.834  12.219  0.00  0.00      PROA  
ATOM    698  HA2 GLY P 628      -2.365  -0.957  13.313  0.00  0.00      PROA  
ATOM    699  C   GLY P 628      -2.152   0.968  12.581  0.00  0.00      PROA  
ATOM    700  O   GLY P 628      -2.055   1.404  13.715  0.00  0.00      PROA  
ATOM    701  N   LEU P 629      -2.291   1.641  11.445  0.00  0.00      PROA  
ATOM    702  HN  LEU P 629      -2.182   1.195  10.560  0.00  0.00      PROA  
ATOM    703  CA  LEU P 629      -2.643   3.068  11.470  0.00  0.00      PROA  
ATOM    704  HA  LEU P 629      -1.857   3.662  11.912  0.00  0.00      PROA  
ATOM    705  CB  LEU P 629      -2.634   3.673  10.013  0.00  0.00      PROA  
ATOM    706  HB1 LEU P 629      -2.997   4.712  10.165  0.00  0.00      PROA  
ATOM    707  HB2 LEU P 629      -3.371   3.131   9.383  0.00  0.00      PROA  
ATOM    708  CG  LEU P 629      -1.312   3.826   9.235  0.00  0.00      PROA  
ATOM    709  HG  LEU P 629      -0.623   2.994   9.494  0.00  0.00      PROA  
ATOM    710  CD1 LEU P 629      -1.661   3.966   7.697  0.00  0.00      PROA  
ATOM    711 HD11 LEU P 629      -2.142   4.967   7.678  0.00  0.00      PROA  
ATOM    712 HD12 LEU P 629      -2.387   3.161   7.454  0.00  0.00      PROA  
ATOM    713 HD13 LEU P 629      -0.739   3.999   7.076  0.00  0.00      PROA  
ATOM    714  CD2 LEU P 629      -0.425   4.986   9.723  0.00  0.00      PROA  
ATOM    715 HD21 LEU P 629       0.577   5.068   9.251  0.00  0.00      PROA  
ATOM    716 HD22 LEU P 629      -0.265   4.908  10.820  0.00  0.00      PROA  
ATOM    717 HD23 LEU P 629      -0.987   5.910   9.469  0.00  0.00      PROA  
ATOM    718  C   LEU P 629      -4.037   3.477  12.066  0.00  0.00      PROA  
ATOM    719  O   LEU P 629      -4.255   4.382  12.899  0.00  0.00      PROA  
ATOM    720  N   LEU P 630      -5.022   2.634  11.615  0.00  0.00      PROA  
ATOM    721  HN  LEU P 630      -4.899   2.040  10.823  0.00  0.00      PROA  
ATOM    722  CA  LEU P 630      -6.321   2.582  12.185  0.00  0.00      PROA  
ATOM    723  HA  LEU P 630      -6.776   3.561  12.173  0.00  0.00      PROA  
ATOM    724  CB  LEU P 630      -7.254   1.640  11.367  0.00  0.00      PROA  
ATOM    725  HB1 LEU P 630      -8.134   1.636  12.046  0.00  0.00      PROA  
ATOM    726  HB2 LEU P 630      -6.757   0.647  11.395  0.00  0.00      PROA  
ATOM    727  CG  LEU P 630      -7.690   2.057   9.990  0.00  0.00      PROA  
ATOM    728  HG  LEU P 630      -6.788   2.207   9.359  0.00  0.00      PROA  
ATOM    729  CD1 LEU P 630      -8.432   0.888   9.366  0.00  0.00      PROA  
ATOM    730 HD11 LEU P 630      -8.033  -0.078   9.744  0.00  0.00      PROA  
ATOM    731 HD12 LEU P 630      -8.360   0.989   8.262  0.00  0.00      PROA  
ATOM    732 HD13 LEU P 630      -9.470   0.837   9.759  0.00  0.00      PROA  
ATOM    733  CD2 LEU P 630      -8.481   3.383   9.927  0.00  0.00      PROA  
ATOM    734 HD21 LEU P 630      -7.915   4.214  10.399  0.00  0.00      PROA  
ATOM    735 HD22 LEU P 630      -9.408   3.285  10.533  0.00  0.00      PROA  
ATOM    736 HD23 LEU P 630      -8.763   3.625   8.880  0.00  0.00      PROA  
ATOM    737  C   LEU P 630      -6.355   2.271  13.655  0.00  0.00      PROA  
ATOM    738  O   LEU P 630      -6.925   3.007  14.473  0.00  0.00      PROA  
ATOM    739  N   GLY P 631      -5.600   1.201  14.042  0.00  0.00      PROA  
ATOM    740  HN  GLY P 631      -5.173   0.605  13.366  0.00  0.00      PROA  
ATOM    741  CA  GLY P 631      -5.428   0.884  15.458  0.00  0.00      PROA  
ATOM    742  HA1 GLY P 631      -4.752   0.041  15.446  0.00  0.00      PROA  
ATOM    743  HA2 GLY P 631      -6.349   0.425  15.786  0.00  0.00      PROA  
ATOM    744  C   GLY P 631      -4.903   1.968  16.365  0.00  0.00      PROA  
ATOM    745  O   GLY P 631      -5.605   2.281  17.337  0.00  0.00      PROA  
ATOM    746  N   GLU P 632      -3.768   2.609  16.002  0.00  0.00      PROA  
ATOM    747  HN  GLU P 632      -3.214   2.284  15.240  0.00  0.00      PROA  
ATOM    748  CA  GLU P 632      -3.329   3.857  16.610  0.00  0.00      PROA  
ATOM    749  HA  GLU P 632      -3.204   3.680  17.668  0.00  0.00      PROA  
ATOM    750  CB  GLU P 632      -1.933   4.208  16.016  0.00  0.00      PROA  
ATOM    751  HB1 GLU P 632      -1.671   5.275  16.177  0.00  0.00      PROA  
ATOM    752  HB2 GLU P 632      -1.896   3.929  14.941  0.00  0.00      PROA  
ATOM    753  CG  GLU P 632      -0.786   3.367  16.701  0.00  0.00      PROA  
ATOM    754  HG1 GLU P 632       0.209   3.762  16.406  0.00  0.00      PROA  
ATOM    755  HG2 GLU P 632      -0.763   2.263  16.582  0.00  0.00      PROA  
ATOM    756  CD  GLU P 632      -0.898   3.445  18.219  0.00  0.00      PROA  
ATOM    757  OE1 GLU P 632      -0.752   4.606  18.744  0.00  0.00      PROA  
ATOM    758  OE2 GLU P 632      -1.277   2.480  18.857  0.00  0.00      PROA  
ATOM    759  C   GLU P 632      -4.300   5.049  16.610  0.00  0.00      PROA  
ATOM    760  O   GLU P 632      -4.400   5.655  17.659  0.00  0.00      PROA  
ATOM    761  N   ALA P 633      -4.928   5.552  15.422  0.00  0.00      PROA  
ATOM    762  HN  ALA P 633      -4.715   5.125  14.547  0.00  0.00      PROA  
ATOM    763  CA  ALA P 633      -5.817   6.670  15.393  0.00  0.00      PROA  
ATOM    764  HA  ALA P 633      -5.217   7.451  15.836  0.00  0.00      PROA  
ATOM    765  CB  ALA P 633      -6.176   6.994  13.964  0.00  0.00      PROA  
ATOM    766  HB1 ALA P 633      -5.253   7.192  13.378  0.00  0.00      PROA  
ATOM    767  HB2 ALA P 633      -6.698   7.974  14.016  0.00  0.00      PROA  
ATOM    768  HB3 ALA P 633      -6.775   6.206  13.459  0.00  0.00      PROA  
ATOM    769  C   ALA P 633      -7.091   6.430  16.223  0.00  0.00      PROA  
ATOM    770  O   ALA P 633      -7.776   7.234  16.853  0.00  0.00      PROA  
ATOM    771  N   THR P 634      -7.488   5.167  16.376  0.00  0.00      PROA  
ATOM    772  HN  THR P 634      -6.955   4.428  15.971  0.00  0.00      PROA  
ATOM    773  CA  THR P 634      -8.627   4.695  17.226  0.00  0.00      PROA  
ATOM    774  HA  THR P 634      -9.356   5.457  17.458  0.00  0.00      PROA  
ATOM    775  CB  THR P 634      -9.491   3.615  16.488  0.00  0.00      PROA  
ATOM    776  HB  THR P 634     -10.355   3.400  17.153  0.00  0.00      PROA  
ATOM    777  OG1 THR P 634      -8.726   2.460  16.133  0.00  0.00      PROA  
ATOM    778  HG1 THR P 634      -8.040   2.862  15.595  0.00  0.00      PROA  
ATOM    779  CG2 THR P 634     -10.087   4.176  15.173  0.00  0.00      PROA  
ATOM    780 HG21 THR P 634     -10.640   3.438  14.554  0.00  0.00      PROA  
ATOM    781 HG22 THR P 634      -9.310   4.681  14.559  0.00  0.00      PROA  
ATOM    782 HG23 THR P 634     -10.890   4.865  15.510  0.00  0.00      PROA  
ATOM    783  C   THR P 634      -8.191   4.102  18.494  0.00  0.00      PROA  
ATOM    784  O   THR P 634      -8.990   3.441  19.159  0.00  0.00      PROA  
ATOM    785  N   GLU P 635      -6.956   4.489  18.956  0.00  0.00      PROA  
ATOM    786  HN  GLU P 635      -6.344   5.026  18.379  0.00  0.00      PROA  
ATOM    787  CA  GLU P 635      -6.425   4.297  20.285  0.00  0.00      PROA  
ATOM    788  HA  GLU P 635      -5.351   4.266  20.177  0.00  0.00      PROA  
ATOM    789  CB  GLU P 635      -6.811   5.410  21.225  0.00  0.00      PROA  
ATOM    790  HB1 GLU P 635      -6.422   5.121  22.225  0.00  0.00      PROA  
ATOM    791  HB2 GLU P 635      -7.910   5.347  21.372  0.00  0.00      PROA  
ATOM    792  CG  GLU P 635      -6.417   6.842  20.738  0.00  0.00      PROA  
ATOM    793  HG1 GLU P 635      -6.660   6.959  19.660  0.00  0.00      PROA  
ATOM    794  HG2 GLU P 635      -5.337   7.058  20.879  0.00  0.00      PROA  
ATOM    795  CD  GLU P 635      -7.072   8.026  21.398  0.00  0.00      PROA  
ATOM    796  OE1 GLU P 635      -6.868   9.188  20.959  0.00  0.00      PROA  
ATOM    797  OE2 GLU P 635      -7.877   7.834  22.361  0.00  0.00      PROA  
ATOM    798  C   GLU P 635      -6.651   2.985  20.998  0.00  0.00      PROA  
ATOM    799  O   GLU P 635      -6.876   2.880  22.216  0.00  0.00      PROA  
ATOM    800  N   GLY P 636      -6.561   1.920  20.099  0.00  0.00      PROA  
ATOM    801  HN  GLY P 636      -6.563   1.953  19.102  0.00  0.00      PROA  
ATOM    802  CA  GLY P 636      -6.553   0.552  20.534  0.00  0.00      PROA  
ATOM    803  HA1 GLY P 636      -6.755   0.512  21.594  0.00  0.00      PROA  
ATOM    804  HA2 GLY P 636      -5.555   0.204  20.313  0.00  0.00      PROA  
ATOM    805  C   GLY P 636      -7.532  -0.465  19.948  0.00  0.00      PROA  
ATOM    806  O   GLY P 636      -7.449  -1.642  20.273  0.00  0.00      PROA  
ATOM    807  N   ARG P 637      -8.528  -0.023  19.086  0.00  0.00      PROA  
ATOM    808  HN  ARG P 637      -8.587   0.913  18.747  0.00  0.00      PROA  
ATOM    809  CA  ARG P 637      -9.599  -0.851  18.580  0.00  0.00      PROA  
ATOM    810  HA  ARG P 637     -10.098  -1.371  19.384  0.00  0.00      PROA  
ATOM    811  CB  ARG P 637     -10.676   0.158  18.045  0.00  0.00      PROA  
ATOM    812  HB1 ARG P 637     -10.272   0.634  17.126  0.00  0.00      PROA  
ATOM    813  HB2 ARG P 637     -10.826   0.973  18.785  0.00  0.00      PROA  
ATOM    814  CG  ARG P 637     -11.997  -0.358  17.646  0.00  0.00      PROA  
ATOM    815  HG1 ARG P 637     -11.938  -0.963  16.717  0.00  0.00      PROA  
ATOM    816  HG2 ARG P 637     -12.639   0.483  17.306  0.00  0.00      PROA  
ATOM    817  CD  ARG P 637     -12.761  -1.129  18.742  0.00  0.00      PROA  
ATOM    818  HD1 ARG P 637     -13.851  -1.042  18.546  0.00  0.00      PROA  
ATOM    819  HD2 ARG P 637     -12.552  -0.616  19.705  0.00  0.00      PROA  
ATOM    820  NE  ARG P 637     -12.378  -2.586  18.678  0.00  0.00      PROA  
ATOM    821  HE  ARG P 637     -12.448  -3.123  17.838  0.00  0.00      PROA  
ATOM    822  CZ  ARG P 637     -12.225  -3.296  19.779  0.00  0.00      PROA  
ATOM    823  NH1 ARG P 637     -12.322  -4.600  19.661  0.00  0.00      PROA  
ATOM    824 HH11 ARG P 637     -12.002  -5.242  20.358  0.00  0.00      PROA  
ATOM    825 HH12 ARG P 637     -12.337  -4.985  18.739  0.00  0.00      PROA  
ATOM    826  NH2 ARG P 637     -12.093  -2.907  21.020  0.00  0.00      PROA  
ATOM    827 HH21 ARG P 637     -11.754  -1.981  21.185  0.00  0.00      PROA  
ATOM    828 HH22 ARG P 637     -11.999  -3.623  21.712  0.00  0.00      PROA  
ATOM    829  C   ARG P 637      -9.216  -1.943  17.544  0.00  0.00      PROA  
ATOM    830  O   ARG P 637      -9.157  -3.219  17.696  0.00  0.00      PROA  
ATOM    831  N   ILE P 638      -8.946  -1.479  16.294  0.00  0.00      PROA  
ATOM    832  HN  ILE P 638      -9.324  -0.577  16.098  0.00  0.00      PROA  
ATOM    833  CA  ILE P 638      -8.613  -2.272  15.099  0.00  0.00      PROA  
ATOM    834  HA  ILE P 638      -9.348  -3.053  14.973  0.00  0.00      PROA  
ATOM    835  CB  ILE P 638      -8.646  -1.341  13.862  0.00  0.00      PROA  
ATOM    836  HB  ILE P 638      -7.665  -0.819  13.870  0.00  0.00      PROA  
ATOM    837  CG2 ILE P 638      -8.601  -2.243  12.506  0.00  0.00      PROA  
ATOM    838 HG21 ILE P 638      -9.384  -3.032  12.512  0.00  0.00      PROA  
ATOM    839 HG22 ILE P 638      -7.598  -2.712  12.417  0.00  0.00      PROA  
ATOM    840 HG23 ILE P 638      -8.628  -1.607  11.595  0.00  0.00      PROA  
ATOM    841  CG1 ILE P 638      -9.776  -0.359  13.882  0.00  0.00      PROA  
ATOM    842 HG11 ILE P 638      -9.750   0.163  12.902  0.00  0.00      PROA  
ATOM    843 HG12 ILE P 638      -9.681   0.472  14.614  0.00  0.00      PROA  
ATOM    844  CD  ILE P 638     -11.103  -0.971  13.926  0.00  0.00      PROA  
ATOM    845  HD1 ILE P 638     -11.283  -1.621  14.809  0.00  0.00      PROA  
ATOM    846  HD2 ILE P 638     -11.335  -1.642  13.071  0.00  0.00      PROA  
ATOM    847  HD3 ILE P 638     -11.938  -0.238  13.936  0.00  0.00      PROA  
ATOM    848  C   ILE P 638      -7.410  -3.124  15.278  0.00  0.00      PROA  
ATOM    849  O   ILE P 638      -6.564  -2.738  16.042  0.00  0.00      PROA  
ATOM    850  N   SER P 639      -7.290  -4.295  14.677  0.00  0.00      PROA  
ATOM    851  HN  SER P 639      -8.115  -4.700  14.288  0.00  0.00      PROA  
ATOM    852  CA  SER P 639      -6.161  -5.175  14.628  0.00  0.00      PROA  
ATOM    853  HA  SER P 639      -5.333  -4.674  15.107  0.00  0.00      PROA  
ATOM    854  CB  SER P 639      -6.459  -6.630  15.250  0.00  0.00      PROA  
ATOM    855  HB1 SER P 639      -6.825  -6.384  16.270  0.00  0.00      PROA  
ATOM    856  HB2 SER P 639      -5.511  -7.182  15.423  0.00  0.00      PROA  
ATOM    857  OG  SER P 639      -7.366  -7.425  14.496  0.00  0.00      PROA  
ATOM    858  HG1 SER P 639      -8.209  -6.988  14.642  0.00  0.00      PROA  
ATOM    859  C   SER P 639      -5.740  -5.488  13.145  0.00  0.00      PROA  
ATOM    860  O   SER P 639      -6.566  -5.491  12.207  0.00  0.00      PROA  
ATOM    861  N   ALA P 640      -4.498  -5.855  12.858  0.00  0.00      PROA  
ATOM    862  HN  ALA P 640      -3.721  -5.546  13.401  0.00  0.00      PROA  
ATOM    863  CA  ALA P 640      -4.197  -6.639  11.637  0.00  0.00      PROA  
ATOM    864  HA  ALA P 640      -4.247  -5.968  10.792  0.00  0.00      PROA  
ATOM    865  CB  ALA P 640      -2.764  -7.184  11.710  0.00  0.00      PROA  
ATOM    866  HB1 ALA P 640      -2.546  -7.887  10.878  0.00  0.00      PROA  
ATOM    867  HB2 ALA P 640      -2.430  -7.649  12.662  0.00  0.00      PROA  
ATOM    868  HB3 ALA P 640      -2.058  -6.349  11.516  0.00  0.00      PROA  
ATOM    869  C   ALA P 640      -5.042  -7.884  11.296  0.00  0.00      PROA  
ATOM    870  O   ALA P 640      -5.266  -8.024  10.076  0.00  0.00      PROA  
ATOM    871  N   ILE P 641      -5.503  -8.734  12.259  0.00  0.00      PROA  
ATOM    872  HN  ILE P 641      -5.302  -8.645  13.231  0.00  0.00      PROA  
ATOM    873  CA  ILE P 641      -6.376  -9.886  12.048  0.00  0.00      PROA  
ATOM    874  HA  ILE P 641      -5.807 -10.517  11.380  0.00  0.00      PROA  
ATOM    875  CB  ILE P 641      -6.720 -10.701  13.290  0.00  0.00      PROA  
ATOM    876  HB  ILE P 641      -7.151 -10.004  14.040  0.00  0.00      PROA  
ATOM    877  CG2 ILE P 641      -7.843 -11.864  13.013  0.00  0.00      PROA  
ATOM    878 HG21 ILE P 641      -7.347 -12.599  12.343  0.00  0.00      PROA  
ATOM    879 HG22 ILE P 641      -8.771 -11.490  12.529  0.00  0.00      PROA  
ATOM    880 HG23 ILE P 641      -8.107 -12.323  13.990  0.00  0.00      PROA  
ATOM    881  CG1 ILE P 641      -5.464 -11.429  13.949  0.00  0.00      PROA  
ATOM    882 HG11 ILE P 641      -4.604 -10.737  13.820  0.00  0.00      PROA  
ATOM    883 HG12 ILE P 641      -5.296 -12.349  13.349  0.00  0.00      PROA  
ATOM    884  CD  ILE P 641      -5.542 -11.850  15.421  0.00  0.00      PROA  
ATOM    885  HD1 ILE P 641      -4.612 -12.332  15.792  0.00  0.00      PROA  
ATOM    886  HD2 ILE P 641      -6.472 -12.432  15.600  0.00  0.00      PROA  
ATOM    887  HD3 ILE P 641      -5.647 -11.011  16.141  0.00  0.00      PROA  
ATOM    888  C   ILE P 641      -7.697  -9.416  11.403  0.00  0.00      PROA  
ATOM    889  O   ILE P 641      -8.225  -9.971  10.440  0.00  0.00      PROA  
ATOM    890  N   GLU P 642      -8.239  -8.275  11.827  0.00  0.00      PROA  
ATOM    891  HN  GLU P 642      -8.012  -7.791  12.668  0.00  0.00      PROA  
ATOM    892  CA  GLU P 642      -9.416  -7.647  11.103  0.00  0.00      PROA  
ATOM    893  HA  GLU P 642     -10.247  -8.334  11.031  0.00  0.00      PROA  
ATOM    894  CB  GLU P 642     -10.011  -6.584  12.054  0.00  0.00      PROA  
ATOM    895  HB1 GLU P 642     -10.682  -5.839  11.575  0.00  0.00      PROA  
ATOM    896  HB2 GLU P 642      -9.123  -6.021  12.414  0.00  0.00      PROA  
ATOM    897  CG  GLU P 642     -10.705  -7.240  13.374  0.00  0.00      PROA  
ATOM    898  HG1 GLU P 642     -10.200  -8.214  13.552  0.00  0.00      PROA  
ATOM    899  HG2 GLU P 642     -11.749  -7.577  13.197  0.00  0.00      PROA  
ATOM    900  CD  GLU P 642     -10.643  -6.307  14.483  0.00  0.00      PROA  
ATOM    901  OE1 GLU P 642      -9.620  -6.233  15.210  0.00  0.00      PROA  
ATOM    902  OE2 GLU P 642     -11.676  -5.523  14.578  0.00  0.00      PROA  
ATOM    903  C   GLU P 642      -9.226  -7.156   9.716  0.00  0.00      PROA  
ATOM    904  O   GLU P 642     -10.000  -7.582   8.877  0.00  0.00      PROA  
ATOM    905  N   SER P 643      -8.123  -6.454   9.359  0.00  0.00      PROA  
ATOM    906  HN  SER P 643      -7.513  -6.347  10.140  0.00  0.00      PROA  
ATOM    907  CA  SER P 643      -7.673  -6.022   8.028  0.00  0.00      PROA  
ATOM    908  HA  SER P 643      -8.486  -5.578   7.473  0.00  0.00      PROA  
ATOM    909  CB  SER P 643      -6.626  -4.888   8.148  0.00  0.00      PROA  
ATOM    910  HB1 SER P 643      -5.702  -5.437   8.430  0.00  0.00      PROA  
ATOM    911  HB2 SER P 643      -6.815  -3.979   8.759  0.00  0.00      PROA  
ATOM    912  OG  SER P 643      -6.280  -4.433   6.836  0.00  0.00      PROA  
ATOM    913  HG1 SER P 643      -5.356  -4.220   6.683  0.00  0.00      PROA  
ATOM    914  C   SER P 643      -7.434  -7.225   7.134  0.00  0.00      PROA  
ATOM    915  O   SER P 643      -7.896  -7.275   6.003  0.00  0.00      PROA  
ATOM    916  N   LEU P 644      -6.711  -8.265   7.604  0.00  0.00      PROA  
ATOM    917  HN  LEU P 644      -6.366  -8.311   8.538  0.00  0.00      PROA  
ATOM    918  CA  LEU P 644      -6.470  -9.529   6.830  0.00  0.00      PROA  
ATOM    919  HA  LEU P 644      -6.086  -9.119   5.908  0.00  0.00      PROA  
ATOM    920  CB  LEU P 644      -5.546 -10.519   7.506  0.00  0.00      PROA  
ATOM    921  HB1 LEU P 644      -5.463 -11.485   6.963  0.00  0.00      PROA  
ATOM    922  HB2 LEU P 644      -6.014 -10.767   8.483  0.00  0.00      PROA  
ATOM    923  CG  LEU P 644      -4.087  -9.975   7.632  0.00  0.00      PROA  
ATOM    924  HG  LEU P 644      -4.051  -9.084   8.295  0.00  0.00      PROA  
ATOM    925  CD1 LEU P 644      -3.159 -10.965   8.173  0.00  0.00      PROA  
ATOM    926 HD11 LEU P 644      -3.335 -11.271   9.226  0.00  0.00      PROA  
ATOM    927 HD12 LEU P 644      -2.094 -10.653   8.112  0.00  0.00      PROA  
ATOM    928 HD13 LEU P 644      -3.279 -11.893   7.573  0.00  0.00      PROA  
ATOM    929  CD2 LEU P 644      -3.489  -9.654   6.263  0.00  0.00      PROA  
ATOM    930 HD21 LEU P 644      -3.946  -8.768   5.773  0.00  0.00      PROA  
ATOM    931 HD22 LEU P 644      -3.403 -10.493   5.539  0.00  0.00      PROA  
ATOM    932 HD23 LEU P 644      -2.390  -9.490   6.256  0.00  0.00      PROA  
ATOM    933  C   LEU P 644      -7.814 -10.276   6.499  0.00  0.00      PROA  
ATOM    934  O   LEU P 644      -8.037 -10.733   5.397  0.00  0.00      PROA  
ATOM    935  N   PHE P 645      -8.756 -10.380   7.486  0.00  0.00      PROA  
ATOM    936  HN  PHE P 645      -8.554  -9.970   8.372  0.00  0.00      PROA  
ATOM    937  CA  PHE P 645     -10.064 -11.001   7.204  0.00  0.00      PROA  
ATOM    938  HA  PHE P 645      -9.985 -11.967   6.727  0.00  0.00      PROA  
ATOM    939  CB  PHE P 645     -10.703 -11.008   8.611  0.00  0.00      PROA  
ATOM    940  HB1 PHE P 645     -10.667 -10.052   9.177  0.00  0.00      PROA  
ATOM    941  HB2 PHE P 645     -10.146 -11.811   9.139  0.00  0.00      PROA  
ATOM    942  CG  PHE P 645     -12.237 -11.445   8.633  0.00  0.00      PROA  
ATOM    943  CD1 PHE P 645     -13.042 -11.054   9.710  0.00  0.00      PROA  
ATOM    944  HD1 PHE P 645     -12.616 -10.437  10.487  0.00  0.00      PROA  
ATOM    945  CE1 PHE P 645     -14.409 -11.291   9.760  0.00  0.00      PROA  
ATOM    946  HE1 PHE P 645     -14.926 -10.992  10.660  0.00  0.00      PROA  
ATOM    947  CZ  PHE P 645     -14.968 -12.014   8.758  0.00  0.00      PROA  
ATOM    948  HZ  PHE P 645     -16.045 -12.099   8.761  0.00  0.00      PROA  
ATOM    949  CD2 PHE P 645     -12.895 -12.207   7.640  0.00  0.00      PROA  
ATOM    950  HD2 PHE P 645     -12.301 -12.510   6.790  0.00  0.00      PROA  
ATOM    951  CE2 PHE P 645     -14.229 -12.512   7.698  0.00  0.00      PROA  
ATOM    952  HE2 PHE P 645     -14.753 -13.015   6.899  0.00  0.00      PROA  
ATOM    953  C   PHE P 645     -10.884 -10.242   6.137  0.00  0.00      PROA  
ATOM    954  O   PHE P 645     -11.240 -10.714   5.071  0.00  0.00      PROA  
ATOM    955  N   GLY P 646     -11.025  -8.895   6.369  0.00  0.00      PROA  
ATOM    956  HN  GLY P 646     -10.721  -8.548   7.253  0.00  0.00      PROA  
ATOM    957  CA  GLY P 646     -11.757  -8.030   5.526  0.00  0.00      PROA  
ATOM    958  HA1 GLY P 646     -11.627  -7.023   5.893  0.00  0.00      PROA  
ATOM    959  HA2 GLY P 646     -12.752  -8.447   5.469  0.00  0.00      PROA  
ATOM    960  C   GLY P 646     -11.328  -7.872   4.143  0.00  0.00      PROA  
ATOM    961  O   GLY P 646     -12.094  -8.082   3.224  0.00  0.00      PROA  
ATOM    962  N   ALA P 647     -10.036  -7.735   3.807  0.00  0.00      PROA  
ATOM    963  HN  ALA P 647      -9.428  -7.552   4.576  0.00  0.00      PROA  
ATOM    964  CA  ALA P 647      -9.342  -7.845   2.531  0.00  0.00      PROA  
ATOM    965  HA  ALA P 647      -9.786  -7.073   1.919  0.00  0.00      PROA  
ATOM    966  CB  ALA P 647      -7.754  -7.710   2.871  0.00  0.00      PROA  
ATOM    967  HB1 ALA P 647      -7.364  -8.649   3.320  0.00  0.00      PROA  
ATOM    968  HB2 ALA P 647      -7.555  -6.846   3.539  0.00  0.00      PROA  
ATOM    969  HB3 ALA P 647      -7.225  -7.620   1.898  0.00  0.00      PROA  
ATOM    970  C   ALA P 647      -9.529  -9.230   1.836  0.00  0.00      PROA  
ATOM    971  O   ALA P 647      -9.936  -9.271   0.705  0.00  0.00      PROA  
ATOM    972  N   SER P 648      -9.191 -10.335   2.555  0.00  0.00      PROA  
ATOM    973  HN  SER P 648      -8.851 -10.193   3.481  0.00  0.00      PROA  
ATOM    974  CA  SER P 648      -9.408 -11.702   1.994  0.00  0.00      PROA  
ATOM    975  HA  SER P 648      -8.792 -11.924   1.135  0.00  0.00      PROA  
ATOM    976  CB  SER P 648      -8.973 -12.763   3.034  0.00  0.00      PROA  
ATOM    977  HB1 SER P 648      -9.341 -12.592   4.068  0.00  0.00      PROA  
ATOM    978  HB2 SER P 648      -7.864 -12.786   3.104  0.00  0.00      PROA  
ATOM    979  OG  SER P 648      -9.213 -14.106   2.504  0.00  0.00      PROA  
ATOM    980  HG1 SER P 648      -8.602 -14.224   1.773  0.00  0.00      PROA  
ATOM    981  C   SER P 648     -10.850 -11.954   1.560  0.00  0.00      PROA  
ATOM    982  O   SER P 648     -11.206 -12.381   0.460  0.00  0.00      PROA  
ATOM    983  N   LEU P 649     -11.879 -11.595   2.431  0.00  0.00      PROA  
ATOM    984  HN  LEU P 649     -11.592 -11.208   3.304  0.00  0.00      PROA  
ATOM    985  CA  LEU P 649     -13.308 -11.721   2.264  0.00  0.00      PROA  
ATOM    986  HA  LEU P 649     -13.594 -12.753   2.125  0.00  0.00      PROA  
ATOM    987  CB  LEU P 649     -14.060 -11.155   3.531  0.00  0.00      PROA  
ATOM    988  HB1 LEU P 649     -13.599 -10.200   3.863  0.00  0.00      PROA  
ATOM    989  HB2 LEU P 649     -13.813 -11.826   4.381  0.00  0.00      PROA  
ATOM    990  CG  LEU P 649     -15.566 -10.819   3.449  0.00  0.00      PROA  
ATOM    991  HG  LEU P 649     -15.763 -10.062   2.661  0.00  0.00      PROA  
ATOM    992  CD1 LEU P 649     -16.302 -12.130   3.144  0.00  0.00      PROA  
ATOM    993 HD11 LEU P 649     -17.329 -11.790   2.888  0.00  0.00      PROA  
ATOM    994 HD12 LEU P 649     -16.251 -12.904   3.939  0.00  0.00      PROA  
ATOM    995 HD13 LEU P 649     -15.938 -12.442   2.142  0.00  0.00      PROA  
ATOM    996  CD2 LEU P 649     -16.008 -10.208   4.856  0.00  0.00      PROA  
ATOM    997 HD21 LEU P 649     -15.629  -9.171   4.977  0.00  0.00      PROA  
ATOM    998 HD22 LEU P 649     -15.772 -10.878   5.710  0.00  0.00      PROA  
ATOM    999 HD23 LEU P 649     -17.110 -10.075   4.880  0.00  0.00      PROA  
ATOM   1000  C   LEU P 649     -13.754 -10.939   1.082  0.00  0.00      PROA  
ATOM   1001  O   LEU P 649     -14.353 -11.503   0.187  0.00  0.00      PROA  
ATOM   1002  N   THR P 650     -13.365  -9.694   1.020  0.00  0.00      PROA  
ATOM   1003  HN  THR P 650     -12.983  -9.332   1.867  0.00  0.00      PROA  
ATOM   1004  CA  THR P 650     -13.601  -8.806  -0.175  0.00  0.00      PROA  
ATOM   1005  HA  THR P 650     -14.672  -8.666  -0.205  0.00  0.00      PROA  
ATOM   1006  CB  THR P 650     -12.934  -7.356  -0.075  0.00  0.00      PROA  
ATOM   1007  HB  THR P 650     -11.831  -7.478  -0.013  0.00  0.00      PROA  
ATOM   1008  OG1 THR P 650     -13.316  -6.782   1.163  0.00  0.00      PROA  
ATOM   1009  HG1 THR P 650     -12.948  -7.278   1.898  0.00  0.00      PROA  
ATOM   1010  CG2 THR P 650     -13.445  -6.421  -1.179  0.00  0.00      PROA  
ATOM   1011 HG21 THR P 650     -12.894  -6.602  -2.126  0.00  0.00      PROA  
ATOM   1012 HG22 THR P 650     -13.034  -5.431  -0.884  0.00  0.00      PROA  
ATOM   1013 HG23 THR P 650     -14.543  -6.407  -1.352  0.00  0.00      PROA  
ATOM   1014  C   THR P 650     -13.049  -9.328  -1.448  0.00  0.00      PROA  
ATOM   1015  O   THR P 650     -13.777  -9.539  -2.431  0.00  0.00      PROA  
ATOM   1016  N   GLY P 651     -11.772  -9.725  -1.450  0.00  0.00      PROA  
ATOM   1017  HN  GLY P 651     -11.294  -9.781  -0.577  0.00  0.00      PROA  
ATOM   1018  CA  GLY P 651     -11.106 -10.255  -2.623  0.00  0.00      PROA  
ATOM   1019  HA1 GLY P 651     -10.144 -10.622  -2.297  0.00  0.00      PROA  
ATOM   1020  HA2 GLY P 651     -11.204  -9.640  -3.506  0.00  0.00      PROA  
ATOM   1021  C   GLY P 651     -11.510 -11.542  -3.140  0.00  0.00      PROA  
ATOM   1022  O   GLY P 651     -11.492 -11.820  -4.323  0.00  0.00      PROA  
ATOM   1023  N   ILE P 652     -11.902 -12.524  -2.222  0.00  0.00      PROA  
ATOM   1024  HN  ILE P 652     -11.891 -12.309  -1.249  0.00  0.00      PROA  
ATOM   1025  CA  ILE P 652     -12.496 -13.763  -2.654  0.00  0.00      PROA  
ATOM   1026  HA  ILE P 652     -11.775 -14.184  -3.338  0.00  0.00      PROA  
ATOM   1027  CB  ILE P 652     -12.384 -14.765  -1.565  0.00  0.00      PROA  
ATOM   1028  HB  ILE P 652     -12.847 -14.409  -0.620  0.00  0.00      PROA  
ATOM   1029  CG2 ILE P 652     -13.298 -15.902  -2.099  0.00  0.00      PROA  
ATOM   1030 HG21 ILE P 652     -14.383 -15.685  -2.198  0.00  0.00      PROA  
ATOM   1031 HG22 ILE P 652     -13.263 -16.743  -1.374  0.00  0.00      PROA  
ATOM   1032 HG23 ILE P 652     -12.938 -16.349  -3.051  0.00  0.00      PROA  
ATOM   1033  CG1 ILE P 652     -10.923 -15.196  -1.422  0.00  0.00      PROA  
ATOM   1034 HG11 ILE P 652     -10.279 -14.293  -1.362  0.00  0.00      PROA  
ATOM   1035 HG12 ILE P 652     -10.463 -15.783  -2.245  0.00  0.00      PROA  
ATOM   1036  CD  ILE P 652     -10.703 -15.983  -0.102  0.00  0.00      PROA  
ATOM   1037  HD1 ILE P 652     -11.033 -17.036  -0.235  0.00  0.00      PROA  
ATOM   1038  HD2 ILE P 652     -11.255 -15.468   0.713  0.00  0.00      PROA  
ATOM   1039  HD3 ILE P 652      -9.596 -16.014  -0.008  0.00  0.00      PROA  
ATOM   1040  C   ILE P 652     -13.852 -13.596  -3.368  0.00  0.00      PROA  
ATOM   1041  O   ILE P 652     -14.053 -14.126  -4.448  0.00  0.00      PROA  
ATOM   1042  N   ALA P 653     -14.742 -12.691  -2.896  0.00  0.00      PROA  
ATOM   1043  HN  ALA P 653     -14.550 -12.247  -2.025  0.00  0.00      PROA  
ATOM   1044  CA  ALA P 653     -15.983 -12.357  -3.673  0.00  0.00      PROA  
ATOM   1045  HA  ALA P 653     -16.317 -13.301  -4.077  0.00  0.00      PROA  
ATOM   1046  CB  ALA P 653     -16.967 -11.685  -2.636  0.00  0.00      PROA  
ATOM   1047  HB1 ALA P 653     -16.610 -10.670  -2.360  0.00  0.00      PROA  
ATOM   1048  HB2 ALA P 653     -16.917 -12.133  -1.621  0.00  0.00      PROA  
ATOM   1049  HB3 ALA P 653     -18.021 -11.595  -2.975  0.00  0.00      PROA  
ATOM   1050  C   ALA P 653     -15.826 -11.540  -4.865  0.00  0.00      PROA  
ATOM   1051  O   ALA P 653     -16.434 -11.714  -5.893  0.00  0.00      PROA  
ATOM   1052  N   TYR P 654     -14.870 -10.588  -4.863  0.00  0.00      PROA  
ATOM   1053  HN  TYR P 654     -14.503 -10.330  -3.973  0.00  0.00      PROA  
ATOM   1054  CA  TYR P 654     -14.584  -9.782  -5.944  0.00  0.00      PROA  
ATOM   1055  HA  TYR P 654     -15.491  -9.383  -6.374  0.00  0.00      PROA  
ATOM   1056  CB  TYR P 654     -13.726  -8.539  -5.457  0.00  0.00      PROA  
ATOM   1057  HB1 TYR P 654     -12.783  -8.932  -5.022  0.00  0.00      PROA  
ATOM   1058  HB2 TYR P 654     -14.168  -8.072  -4.551  0.00  0.00      PROA  
ATOM   1059  CG  TYR P 654     -13.400  -7.636  -6.582  0.00  0.00      PROA  
ATOM   1060  CD1 TYR P 654     -14.311  -6.643  -6.881  0.00  0.00      PROA  
ATOM   1061  HD1 TYR P 654     -15.252  -6.435  -6.395  0.00  0.00      PROA  
ATOM   1062  CE1 TYR P 654     -14.032  -5.764  -7.958  0.00  0.00      PROA  
ATOM   1063  HE1 TYR P 654     -14.685  -4.939  -8.202  0.00  0.00      PROA  
ATOM   1064  CZ  TYR P 654     -12.841  -5.940  -8.699  0.00  0.00      PROA  
ATOM   1065  OH  TYR P 654     -12.608  -5.140  -9.826  0.00  0.00      PROA  
ATOM   1066  HH  TYR P 654     -11.821  -5.430 -10.294  0.00  0.00      PROA  
ATOM   1067  CD2 TYR P 654     -12.250  -7.874  -7.397  0.00  0.00      PROA  
ATOM   1068  HD2 TYR P 654     -11.641  -8.762  -7.306  0.00  0.00      PROA  
ATOM   1069  CE2 TYR P 654     -12.007  -7.063  -8.498  0.00  0.00      PROA  
ATOM   1070  HE2 TYR P 654     -11.196  -7.291  -9.173  0.00  0.00      PROA  
ATOM   1071  C   TYR P 654     -13.975 -10.635  -7.053  0.00  0.00      PROA  
ATOM   1072  O   TYR P 654     -14.405 -10.526  -8.210  0.00  0.00      PROA  
ATOM   1073  N   SER P 655     -13.033 -11.500  -6.808  0.00  0.00      PROA  
ATOM   1074  HN  SER P 655     -12.836 -11.613  -5.837  0.00  0.00      PROA  
ATOM   1075  CA  SER P 655     -12.306 -12.261  -7.829  0.00  0.00      PROA  
ATOM   1076  HA  SER P 655     -11.764 -11.643  -8.529  0.00  0.00      PROA  
ATOM   1077  CB  SER P 655     -11.108 -13.117  -7.322  0.00  0.00      PROA  
ATOM   1078  HB1 SER P 655     -11.554 -13.864  -6.631  0.00  0.00      PROA  
ATOM   1079  HB2 SER P 655     -10.274 -12.614  -6.787  0.00  0.00      PROA  
ATOM   1080  OG  SER P 655     -10.385 -13.809  -8.424  0.00  0.00      PROA  
ATOM   1081  HG1 SER P 655     -10.919 -14.474  -8.864  0.00  0.00      PROA  
ATOM   1082  C   SER P 655     -13.156 -13.215  -8.660  0.00  0.00      PROA  
ATOM   1083  O   SER P 655     -12.925 -13.411  -9.859  0.00  0.00      PROA  
ATOM   1084  N   LEU P 656     -14.124 -13.873  -8.010  0.00  0.00      PROA  
ATOM   1085  HN  LEU P 656     -14.195 -13.835  -7.016  0.00  0.00      PROA  
ATOM   1086  CA  LEU P 656     -15.145 -14.771  -8.528  0.00  0.00      PROA  
ATOM   1087  HA  LEU P 656     -14.795 -15.331  -9.382  0.00  0.00      PROA  
ATOM   1088  CB  LEU P 656     -15.713 -15.723  -7.460  0.00  0.00      PROA  
ATOM   1089  HB1 LEU P 656     -16.461 -16.484  -7.771  0.00  0.00      PROA  
ATOM   1090  HB2 LEU P 656     -16.301 -15.103  -6.750  0.00  0.00      PROA  
ATOM   1091  CG  LEU P 656     -14.583 -16.425  -6.769  0.00  0.00      PROA  
ATOM   1092  HG  LEU P 656     -13.725 -15.742  -6.587  0.00  0.00      PROA  
ATOM   1093  CD1 LEU P 656     -15.110 -17.013  -5.411  0.00  0.00      PROA  
ATOM   1094 HD11 LEU P 656     -15.600 -16.124  -4.959  0.00  0.00      PROA  
ATOM   1095 HD12 LEU P 656     -14.179 -17.387  -4.936  0.00  0.00      PROA  
ATOM   1096 HD13 LEU P 656     -15.739 -17.874  -5.724  0.00  0.00      PROA  
ATOM   1097  CD2 LEU P 656     -13.957 -17.578  -7.627  0.00  0.00      PROA  
ATOM   1098 HD21 LEU P 656     -14.628 -18.293  -8.149  0.00  0.00      PROA  
ATOM   1099 HD22 LEU P 656     -13.350 -18.271  -7.006  0.00  0.00      PROA  
ATOM   1100 HD23 LEU P 656     -13.323 -17.279  -8.488  0.00  0.00      PROA  
ATOM   1101  C   LEU P 656     -16.379 -14.042  -9.175  0.00  0.00      PROA  
ATOM   1102  O   LEU P 656     -17.072 -14.716 -10.019  0.00  0.00      PROA  
ATOM   1103  N   PHE P 657     -16.666 -12.743  -8.919  0.00  0.00      PROA  
ATOM   1104  HN  PHE P 657     -16.323 -12.276  -8.108  0.00  0.00      PROA  
ATOM   1105  CA  PHE P 657     -17.814 -12.161  -9.533  0.00  0.00      PROA  
ATOM   1106  HA  PHE P 657     -18.225 -12.864 -10.243  0.00  0.00      PROA  
ATOM   1107  CB  PHE P 657     -18.891 -11.879  -8.467  0.00  0.00      PROA  
ATOM   1108  HB1 PHE P 657     -19.763 -11.333  -8.887  0.00  0.00      PROA  
ATOM   1109  HB2 PHE P 657     -18.454 -11.180  -7.722  0.00  0.00      PROA  
ATOM   1110  CG  PHE P 657     -19.410 -13.061  -7.759  0.00  0.00      PROA  
ATOM   1111  CD1 PHE P 657     -19.389 -13.262  -6.357  0.00  0.00      PROA  
ATOM   1112  HD1 PHE P 657     -18.968 -12.603  -5.612  0.00  0.00      PROA  
ATOM   1113  CE1 PHE P 657     -20.019 -14.396  -5.808  0.00  0.00      PROA  
ATOM   1114  HE1 PHE P 657     -20.090 -14.541  -4.741  0.00  0.00      PROA  
ATOM   1115  CZ  PHE P 657     -20.716 -15.339  -6.578  0.00  0.00      PROA  
ATOM   1116  HZ  PHE P 657     -21.235 -16.159  -6.105  0.00  0.00      PROA  
ATOM   1117  CD2 PHE P 657     -19.952 -14.128  -8.523  0.00  0.00      PROA  
ATOM   1118  HD2 PHE P 657     -20.007 -14.117  -9.602  0.00  0.00      PROA  
ATOM   1119  CE2 PHE P 657     -20.551 -15.271  -7.956  0.00  0.00      PROA  
ATOM   1120  HE2 PHE P 657     -20.945 -16.038  -8.607  0.00  0.00      PROA  
ATOM   1121  C   PHE P 657     -17.504 -10.870 -10.275  0.00  0.00      PROA  
ATOM   1122  O   PHE P 657     -18.332 -10.348 -10.959  0.00  0.00      PROA  
ATOM   1123  N   ALA P 658     -16.303 -10.310 -10.140  0.00  0.00      PROA  
ATOM   1124  HN  ALA P 658     -15.643 -10.774  -9.554  0.00  0.00      PROA  
ATOM   1125  CA  ALA P 658     -15.956  -9.186 -10.989  0.00  0.00      PROA  
ATOM   1126  HA  ALA P 658     -16.768  -8.474 -10.962  0.00  0.00      PROA  
ATOM   1127  CB  ALA P 658     -14.797  -8.466 -10.329  0.00  0.00      PROA  
ATOM   1128  HB1 ALA P 658     -14.987  -8.423  -9.236  0.00  0.00      PROA  
ATOM   1129  HB2 ALA P 658     -14.591  -7.452 -10.735  0.00  0.00      PROA  
ATOM   1130  HB3 ALA P 658     -13.826  -8.987 -10.472  0.00  0.00      PROA  
ATOM   1131  C   ALA P 658     -15.829  -9.392 -12.502  0.00  0.00      PROA  
ATOM   1132  O   ALA P 658     -15.329 -10.457 -12.899  0.00  0.00      PROA  
ATOM   1133  N   GLY P 659     -16.002  -8.382 -13.336  0.00  0.00      PROA  
ATOM   1134  HN  GLY P 659     -16.204  -7.452 -13.040  0.00  0.00      PROA  
ATOM   1135  CA  GLY P 659     -15.774  -8.445 -14.802  0.00  0.00      PROA  
ATOM   1136  HA1 GLY P 659     -16.391  -7.787 -15.395  0.00  0.00      PROA  
ATOM   1137  HA2 GLY P 659     -16.002  -9.468 -15.063  0.00  0.00      PROA  
ATOM   1138  C   GLY P 659     -14.286  -8.207 -15.183  0.00  0.00      PROA  
ATOM   1139  O   GLY P 659     -13.791  -8.943 -16.030  0.00  0.00      PROA  
ATOM   1140  N   GLN P 660     -13.552  -7.287 -14.338  0.00  0.00      PROA  
ATOM   1141  HN  GLN P 660     -14.050  -6.820 -13.612  0.00  0.00      PROA  
ATOM   1142  CA  GLN P 660     -12.073  -7.245 -14.083  0.00  0.00      PROA  
ATOM   1143  HA  GLN P 660     -11.696  -7.738 -14.966  0.00  0.00      PROA  
ATOM   1144  CB  GLN P 660     -11.531  -5.791 -14.047  0.00  0.00      PROA  
ATOM   1145  HB1 GLN P 660     -10.451  -5.762 -13.787  0.00  0.00      PROA  
ATOM   1146  HB2 GLN P 660     -11.970  -5.258 -13.177  0.00  0.00      PROA  
ATOM   1147  CG  GLN P 660     -11.727  -5.079 -15.337  0.00  0.00      PROA  
ATOM   1148  HG1 GLN P 660     -12.817  -4.890 -15.436  0.00  0.00      PROA  
ATOM   1149  HG2 GLN P 660     -11.380  -5.778 -16.128  0.00  0.00      PROA  
ATOM   1150  CD  GLN P 660     -10.975  -3.770 -15.300  0.00  0.00      PROA  
ATOM   1151  OE1 GLN P 660     -11.488  -2.792 -14.700  0.00  0.00      PROA  
ATOM   1152  NE2 GLN P 660      -9.808  -3.700 -15.963  0.00  0.00      PROA  
ATOM   1153 HE21 GLN P 660      -9.448  -2.768 -15.998  0.00  0.00      PROA  
ATOM   1154 HE22 GLN P 660      -9.505  -4.458 -16.541  0.00  0.00      PROA  
ATOM   1155  C   GLN P 660     -11.590  -8.027 -12.811  0.00  0.00      PROA  
ATOM   1156  O   GLN P 660     -11.823  -7.602 -11.694  0.00  0.00      PROA  
ATOM   1157  N   PRO P 661     -10.757  -9.136 -13.017  0.00  0.00      PROA  
ATOM   1158  CD  PRO P 661     -10.973 -10.022 -14.238  0.00  0.00      PROA  
ATOM   1159  HD1 PRO P 661     -10.419  -9.683 -15.139  0.00  0.00      PROA  
ATOM   1160  HD2 PRO P 661     -12.068 -10.013 -14.431  0.00  0.00      PROA  
ATOM   1161  CA  PRO P 661     -10.564 -10.028 -11.865  0.00  0.00      PROA  
ATOM   1162  HA  PRO P 661     -10.944  -9.776 -10.886  0.00  0.00      PROA  
ATOM   1163  CB  PRO P 661     -10.960 -11.475 -12.344  0.00  0.00      PROA  
ATOM   1164  HB1 PRO P 661     -11.995 -11.763 -12.064  0.00  0.00      PROA  
ATOM   1165  HB2 PRO P 661     -10.288 -12.226 -11.876  0.00  0.00      PROA  
ATOM   1166  CG  PRO P 661     -10.683 -11.509 -13.841  0.00  0.00      PROA  
ATOM   1167  HG1 PRO P 661      -9.646 -11.859 -14.033  0.00  0.00      PROA  
ATOM   1168  HG2 PRO P 661     -11.341 -12.221 -14.383  0.00  0.00      PROA  
ATOM   1169  C   PRO P 661      -9.113 -10.007 -11.686  0.00  0.00      PROA  
ATOM   1170  O   PRO P 661      -8.693 -10.756 -10.786  0.00  0.00      PROA  
ATOM   1171  N   LEU P 662      -8.276  -9.218 -12.441  0.00  0.00      PROA  
ATOM   1172  HN  LEU P 662      -8.642  -8.592 -13.125  0.00  0.00      PROA  
ATOM   1173  CA  LEU P 662      -6.801  -9.015 -12.139  0.00  0.00      PROA  
ATOM   1174  HA  LEU P 662      -6.490  -9.863 -11.547  0.00  0.00      PROA  
ATOM   1175  CB  LEU P 662      -5.911  -9.007 -13.410  0.00  0.00      PROA  
ATOM   1176  HB1 LEU P 662      -4.868  -9.078 -13.032  0.00  0.00      PROA  
ATOM   1177  HB2 LEU P 662      -5.994  -8.000 -13.872  0.00  0.00      PROA  
ATOM   1178  CG  LEU P 662      -6.089 -10.099 -14.489  0.00  0.00      PROA  
ATOM   1179  HG  LEU P 662      -7.129 -10.227 -14.858  0.00  0.00      PROA  
ATOM   1180  CD1 LEU P 662      -5.021  -9.852 -15.627  0.00  0.00      PROA  
ATOM   1181 HD11 LEU P 662      -5.176  -8.843 -16.065  0.00  0.00      PROA  
ATOM   1182 HD12 LEU P 662      -5.156 -10.618 -16.421  0.00  0.00      PROA  
ATOM   1183 HD13 LEU P 662      -3.977  -9.978 -15.270  0.00  0.00      PROA  
ATOM   1184  CD2 LEU P 662      -5.663 -11.440 -13.811  0.00  0.00      PROA  
ATOM   1185 HD21 LEU P 662      -4.558 -11.441 -13.695  0.00  0.00      PROA  
ATOM   1186 HD22 LEU P 662      -5.818 -12.259 -14.545  0.00  0.00      PROA  
ATOM   1187 HD23 LEU P 662      -6.206 -11.714 -12.881  0.00  0.00      PROA  
ATOM   1188  C   LEU P 662      -6.544  -7.806 -11.230  0.00  0.00      PROA  
ATOM   1189  O   LEU P 662      -5.429  -7.654 -10.727  0.00  0.00      PROA  
ATOM   1190  N   THR P 663      -7.551  -6.866 -11.022  0.00  0.00      PROA  
ATOM   1191  HN  THR P 663      -8.375  -7.096 -11.534  0.00  0.00      PROA  
ATOM   1192  CA  THR P 663      -7.470  -5.689 -10.160  0.00  0.00      PROA  
ATOM   1193  HA  THR P 663      -6.537  -5.212 -10.421  0.00  0.00      PROA  
ATOM   1194  CB  THR P 663      -8.592  -4.602 -10.428  0.00  0.00      PROA  
ATOM   1195  HB  THR P 663      -9.037  -4.108  -9.537  0.00  0.00      PROA  
ATOM   1196  OG1 THR P 663      -9.592  -5.199 -11.221  0.00  0.00      PROA  
ATOM   1197  HG1 THR P 663     -10.244  -4.565 -11.529  0.00  0.00      PROA  
ATOM   1198  CG2 THR P 663      -8.032  -3.454 -11.211  0.00  0.00      PROA  
ATOM   1199 HG21 THR P 663      -8.768  -2.622 -11.241  0.00  0.00      PROA  
ATOM   1200 HG22 THR P 663      -7.695  -3.767 -12.223  0.00  0.00      PROA  
ATOM   1201 HG23 THR P 663      -7.107  -3.125 -10.692  0.00  0.00      PROA  
ATOM   1202  C   THR P 663      -7.536  -6.078  -8.630  0.00  0.00      PROA  
ATOM   1203  O   THR P 663      -8.477  -6.759  -8.169  0.00  0.00      PROA  
ATOM   1204  N   ILE P 664      -6.598  -5.624  -7.806  0.00  0.00      PROA  
ATOM   1205  HN  ILE P 664      -5.901  -4.991  -8.132  0.00  0.00      PROA  
ATOM   1206  CA  ILE P 664      -6.355  -6.144  -6.517  0.00  0.00      PROA  
ATOM   1207  HA  ILE P 664      -7.120  -6.894  -6.381  0.00  0.00      PROA  
ATOM   1208  CB  ILE P 664      -4.898  -6.635  -6.476  0.00  0.00      PROA  
ATOM   1209  HB  ILE P 664      -4.275  -5.738  -6.680  0.00  0.00      PROA  
ATOM   1210  CG2 ILE P 664      -4.482  -7.160  -5.065  0.00  0.00      PROA  
ATOM   1211 HG21 ILE P 664      -4.593  -6.333  -4.331  0.00  0.00      PROA  
ATOM   1212 HG22 ILE P 664      -3.419  -7.467  -5.160  0.00  0.00      PROA  
ATOM   1213 HG23 ILE P 664      -5.007  -8.085  -4.742  0.00  0.00      PROA  
ATOM   1214  CG1 ILE P 664      -4.511  -7.718  -7.527  0.00  0.00      PROA  
ATOM   1215 HG11 ILE P 664      -3.443  -7.907  -7.289  0.00  0.00      PROA  
ATOM   1216 HG12 ILE P 664      -4.578  -7.306  -8.556  0.00  0.00      PROA  
ATOM   1217  CD  ILE P 664      -5.341  -9.065  -7.457  0.00  0.00      PROA  
ATOM   1218  HD1 ILE P 664      -4.920  -9.869  -8.098  0.00  0.00      PROA  
ATOM   1219  HD2 ILE P 664      -6.405  -8.912  -7.738  0.00  0.00      PROA  
ATOM   1220  HD3 ILE P 664      -5.483  -9.424  -6.416  0.00  0.00      PROA  
ATOM   1221  C   ILE P 664      -6.654  -5.074  -5.435  0.00  0.00      PROA  
ATOM   1222  O   ILE P 664      -6.229  -3.936  -5.399  0.00  0.00      PROA  
ATOM   1223  N   LEU P 665      -7.319  -5.405  -4.300  0.00  0.00      PROA  
ATOM   1224  HN  LEU P 665      -7.776  -6.278  -4.152  0.00  0.00      PROA  
ATOM   1225  CA  LEU P 665      -7.729  -4.566  -3.137  0.00  0.00      PROA  
ATOM   1226  HA  LEU P 665      -8.279  -3.704  -3.486  0.00  0.00      PROA  
ATOM   1227  CB  LEU P 665      -8.580  -5.416  -2.116  0.00  0.00      PROA  
ATOM   1228  HB1 LEU P 665      -8.712  -4.829  -1.182  0.00  0.00      PROA  
ATOM   1229  HB2 LEU P 665      -8.044  -6.322  -1.761  0.00  0.00      PROA  
ATOM   1230  CG  LEU P 665      -9.999  -5.825  -2.728  0.00  0.00      PROA  
ATOM   1231  HG  LEU P 665     -10.477  -6.393  -1.902  0.00  0.00      PROA  
ATOM   1232  CD1 LEU P 665     -10.892  -4.584  -3.043  0.00  0.00      PROA  
ATOM   1233 HD11 LEU P 665     -10.787  -3.948  -2.138  0.00  0.00      PROA  
ATOM   1234 HD12 LEU P 665     -11.947  -4.675  -3.380  0.00  0.00      PROA  
ATOM   1235 HD13 LEU P 665     -10.451  -3.867  -3.768  0.00  0.00      PROA  
ATOM   1236  CD2 LEU P 665     -10.006  -6.732  -3.989  0.00  0.00      PROA  
ATOM   1237 HD21 LEU P 665     -11.047  -7.074  -4.177  0.00  0.00      PROA  
ATOM   1238 HD22 LEU P 665      -9.438  -7.673  -3.829  0.00  0.00      PROA  
ATOM   1239 HD23 LEU P 665      -9.574  -6.171  -4.844  0.00  0.00      PROA  
ATOM   1240  C   LEU P 665      -6.586  -3.921  -2.410  0.00  0.00      PROA  
ATOM   1241  O   LEU P 665      -5.616  -4.587  -2.250  0.00  0.00      PROA  
ATOM   1242  N   GLY P 666      -6.790  -2.666  -1.904  0.00  0.00      PROA  
ATOM   1243  HN  GLY P 666      -7.672  -2.221  -2.035  0.00  0.00      PROA  
ATOM   1244  CA  GLY P 666      -5.913  -2.097  -0.911  0.00  0.00      PROA  
ATOM   1245  HA1 GLY P 666      -5.162  -1.503  -1.411  0.00  0.00      PROA  
ATOM   1246  HA2 GLY P 666      -5.523  -2.770  -0.162  0.00  0.00      PROA  
ATOM   1247  C   GLY P 666      -6.672  -1.135  -0.128  0.00  0.00      PROA  
ATOM   1248  O   GLY P 666      -7.874  -0.929  -0.263  0.00  0.00      PROA  
ATOM   1249  N   SER P 667      -5.849  -0.507   0.739  0.00  0.00      PROA  
ATOM   1250  HN  SER P 667      -4.885  -0.726   0.874  0.00  0.00      PROA  
ATOM   1251  CA  SER P 667      -6.425   0.600   1.536  0.00  0.00      PROA  
ATOM   1252  HA  SER P 667      -7.285   0.111   1.969  0.00  0.00      PROA  
ATOM   1253  CB  SER P 667      -5.349   1.208   2.528  0.00  0.00      PROA  
ATOM   1254  HB1 SER P 667      -5.186   0.501   3.370  0.00  0.00      PROA  
ATOM   1255  HB2 SER P 667      -5.728   2.127   3.025  0.00  0.00      PROA  
ATOM   1256  OG  SER P 667      -4.113   1.510   1.816  0.00  0.00      PROA  
ATOM   1257  HG1 SER P 667      -4.336   2.163   1.149  0.00  0.00      PROA  
ATOM   1258  C   SER P 667      -6.828   1.689   0.610  0.00  0.00      PROA  
ATOM   1259  O   SER P 667      -6.082   1.963  -0.317  0.00  0.00      PROA  
ATOM   1260  N   THR P 668      -7.919   2.469   0.910  0.00  0.00      PROA  
ATOM   1261  HN  THR P 668      -8.500   2.204   1.676  0.00  0.00      PROA  
ATOM   1262  CA  THR P 668      -8.165   3.747   0.107  0.00  0.00      PROA  
ATOM   1263  HA  THR P 668      -7.476   3.714  -0.724  0.00  0.00      PROA  
ATOM   1264  CB  THR P 668      -9.502   3.781  -0.513  0.00  0.00      PROA  
ATOM   1265  HB  THR P 668      -9.583   2.847  -1.109  0.00  0.00      PROA  
ATOM   1266  OG1 THR P 668      -9.733   5.003  -1.322  0.00  0.00      PROA  
ATOM   1267  HG1 THR P 668      -9.374   4.890  -2.205  0.00  0.00      PROA  
ATOM   1268  CG2 THR P 668     -10.659   3.787   0.530  0.00  0.00      PROA  
ATOM   1269 HG21 THR P 668     -10.487   2.930   1.216  0.00  0.00      PROA  
ATOM   1270 HG22 THR P 668     -11.590   3.629  -0.055  0.00  0.00      PROA  
ATOM   1271 HG23 THR P 668     -10.666   4.762   1.063  0.00  0.00      PROA  
ATOM   1272  C   THR P 668      -7.910   4.929   1.053  0.00  0.00      PROA  
ATOM   1273  O   THR P 668      -8.294   4.993   2.256  0.00  0.00      PROA  
ATOM   1274  N   GLY P 669      -7.220   5.936   0.533  0.00  0.00      PROA  
ATOM   1275  HN  GLY P 669      -6.942   5.774  -0.411  0.00  0.00      PROA  
ATOM   1276  CA  GLY P 669      -6.689   7.117   1.195  0.00  0.00      PROA  
ATOM   1277  HA1 GLY P 669      -6.268   7.726   0.409  0.00  0.00      PROA  
ATOM   1278  HA2 GLY P 669      -5.926   6.853   1.912  0.00  0.00      PROA  
ATOM   1279  C   GLY P 669      -7.730   7.964   1.946  0.00  0.00      PROA  
ATOM   1280  O   GLY P 669      -7.616   8.169   3.185  0.00  0.00      PROA  
ATOM   1281  N   PRO P 670      -8.863   8.370   1.311  0.00  0.00      PROA  
ATOM   1282  CD  PRO P 670      -8.868   8.514  -0.180  0.00  0.00      PROA  
ATOM   1283  HD1 PRO P 670      -9.175   7.601  -0.733  0.00  0.00      PROA  
ATOM   1284  HD2 PRO P 670      -7.826   8.702  -0.514  0.00  0.00      PROA  
ATOM   1285  CA  PRO P 670      -9.818   9.265   1.969  0.00  0.00      PROA  
ATOM   1286  HA  PRO P 670      -9.264  10.112   2.346  0.00  0.00      PROA  
ATOM   1287  CB  PRO P 670     -10.777   9.607   0.819  0.00  0.00      PROA  
ATOM   1288  HB1 PRO P 670     -11.475  10.434   1.069  0.00  0.00      PROA  
ATOM   1289  HB2 PRO P 670     -11.544   8.843   0.569  0.00  0.00      PROA  
ATOM   1290  CG  PRO P 670      -9.806   9.736  -0.406  0.00  0.00      PROA  
ATOM   1291  HG1 PRO P 670     -10.343   9.715  -1.378  0.00  0.00      PROA  
ATOM   1292  HG2 PRO P 670      -9.315  10.724  -0.270  0.00  0.00      PROA  
ATOM   1293  C   PRO P 670     -10.554   8.674   3.215  0.00  0.00      PROA  
ATOM   1294  O   PRO P 670     -10.796   9.411   4.175  0.00  0.00      PROA  
ATOM   1295  N   VAL P 671     -10.861   7.407   3.259  0.00  0.00      PROA  
ATOM   1296  HN  VAL P 671     -10.858   6.859   2.425  0.00  0.00      PROA  
ATOM   1297  CA  VAL P 671     -11.331   6.689   4.379  0.00  0.00      PROA  
ATOM   1298  HA  VAL P 671     -12.286   7.049   4.734  0.00  0.00      PROA  
ATOM   1299  CB  VAL P 671     -11.674   5.316   3.980  0.00  0.00      PROA  
ATOM   1300  HB  VAL P 671     -10.801   4.765   3.569  0.00  0.00      PROA  
ATOM   1301  CG1 VAL P 671     -12.248   4.499   5.170  0.00  0.00      PROA  
ATOM   1302 HG11 VAL P 671     -12.526   3.528   4.708  0.00  0.00      PROA  
ATOM   1303 HG12 VAL P 671     -13.153   4.948   5.633  0.00  0.00      PROA  
ATOM   1304 HG13 VAL P 671     -11.450   4.241   5.898  0.00  0.00      PROA  
ATOM   1305  CG2 VAL P 671     -12.711   5.258   2.904  0.00  0.00      PROA  
ATOM   1306 HG21 VAL P 671     -12.965   4.201   2.674  0.00  0.00      PROA  
ATOM   1307 HG22 VAL P 671     -12.496   5.671   1.895  0.00  0.00      PROA  
ATOM   1308 HG23 VAL P 671     -13.582   5.824   3.299  0.00  0.00      PROA  
ATOM   1309  C   VAL P 671     -10.417   6.636   5.548  0.00  0.00      PROA  
ATOM   1310  O   VAL P 671     -10.765   6.752   6.727  0.00  0.00      PROA  
ATOM   1311  N   LEU P 672      -9.138   6.349   5.320  0.00  0.00      PROA  
ATOM   1312  HN  LEU P 672      -8.871   6.163   4.377  0.00  0.00      PROA  
ATOM   1313  CA  LEU P 672      -8.084   6.223   6.314  0.00  0.00      PROA  
ATOM   1314  HA  LEU P 672      -8.423   5.639   7.157  0.00  0.00      PROA  
ATOM   1315  CB  LEU P 672      -6.836   5.580   5.662  0.00  0.00      PROA  
ATOM   1316  HB1 LEU P 672      -6.736   5.973   4.627  0.00  0.00      PROA  
ATOM   1317  HB2 LEU P 672      -6.861   4.470   5.642  0.00  0.00      PROA  
ATOM   1318  CG  LEU P 672      -5.410   5.787   6.295  0.00  0.00      PROA  
ATOM   1319  HG  LEU P 672      -5.297   6.892   6.320  0.00  0.00      PROA  
ATOM   1320  CD1 LEU P 672      -5.351   5.149   7.738  0.00  0.00      PROA  
ATOM   1321 HD11 LEU P 672      -6.313   5.280   8.278  0.00  0.00      PROA  
ATOM   1322 HD12 LEU P 672      -4.470   5.628   8.217  0.00  0.00      PROA  
ATOM   1323 HD13 LEU P 672      -5.190   4.060   7.589  0.00  0.00      PROA  
ATOM   1324  CD2 LEU P 672      -4.264   5.341   5.385  0.00  0.00      PROA  
ATOM   1325 HD21 LEU P 672      -4.374   4.239   5.305  0.00  0.00      PROA  
ATOM   1326 HD22 LEU P 672      -3.306   5.595   5.889  0.00  0.00      PROA  
ATOM   1327 HD23 LEU P 672      -4.269   5.748   4.351  0.00  0.00      PROA  
ATOM   1328  C   LEU P 672      -7.879   7.580   7.164  0.00  0.00      PROA  
ATOM   1329  O   LEU P 672      -7.829   7.542   8.376  0.00  0.00      PROA  
ATOM   1330  N   VAL P 673      -7.778   8.768   6.517  0.00  0.00      PROA  
ATOM   1331  HN  VAL P 673      -7.706   8.849   5.526  0.00  0.00      PROA  
ATOM   1332  CA  VAL P 673      -8.035  10.033   7.077  0.00  0.00      PROA  
ATOM   1333  HA  VAL P 673      -7.270  10.141   7.832  0.00  0.00      PROA  
ATOM   1334  CB  VAL P 673      -7.911  11.132   6.045  0.00  0.00      PROA  
ATOM   1335  HB  VAL P 673      -8.711  10.940   5.298  0.00  0.00      PROA  
ATOM   1336  CG1 VAL P 673      -8.105  12.515   6.789  0.00  0.00      PROA  
ATOM   1337 HG11 VAL P 673      -7.708  13.227   6.034  0.00  0.00      PROA  
ATOM   1338 HG12 VAL P 673      -7.607  12.739   7.757  0.00  0.00      PROA  
ATOM   1339 HG13 VAL P 673      -9.200  12.672   6.892  0.00  0.00      PROA  
ATOM   1340  CG2 VAL P 673      -6.614  10.994   5.253  0.00  0.00      PROA  
ATOM   1341 HG21 VAL P 673      -6.488   9.977   4.824  0.00  0.00      PROA  
ATOM   1342 HG22 VAL P 673      -5.728  11.245   5.874  0.00  0.00      PROA  
ATOM   1343 HG23 VAL P 673      -6.702  11.709   4.408  0.00  0.00      PROA  
ATOM   1344  C   VAL P 673      -9.405  10.113   7.924  0.00  0.00      PROA  
ATOM   1345  O   VAL P 673      -9.418  10.384   9.127  0.00  0.00      PROA  
ATOM   1346  N   PHE P 674     -10.482   9.897   7.140  0.00  0.00      PROA  
ATOM   1347  HN  PHE P 674     -10.501   9.768   6.151  0.00  0.00      PROA  
ATOM   1348  CA  PHE P 674     -11.841  10.029   7.603  0.00  0.00      PROA  
ATOM   1349  HA  PHE P 674     -11.931  11.069   7.878  0.00  0.00      PROA  
ATOM   1350  CB  PHE P 674     -12.806   9.765   6.459  0.00  0.00      PROA  
ATOM   1351  HB1 PHE P 674     -12.758   8.714   6.103  0.00  0.00      PROA  
ATOM   1352  HB2 PHE P 674     -12.556  10.365   5.558  0.00  0.00      PROA  
ATOM   1353  CG  PHE P 674     -14.255  10.078   6.865  0.00  0.00      PROA  
ATOM   1354  CD1 PHE P 674     -15.058   9.096   7.502  0.00  0.00      PROA  
ATOM   1355  HD1 PHE P 674     -14.617   8.171   7.843  0.00  0.00      PROA  
ATOM   1356  CE1 PHE P 674     -16.296   9.470   8.043  0.00  0.00      PROA  
ATOM   1357  HE1 PHE P 674     -16.957   8.754   8.508  0.00  0.00      PROA  
ATOM   1358  CZ  PHE P 674     -16.782  10.778   7.922  0.00  0.00      PROA  
ATOM   1359  HZ  PHE P 674     -17.692  11.028   8.447  0.00  0.00      PROA  
ATOM   1360  CD2 PHE P 674     -14.675  11.326   6.823  0.00  0.00      PROA  
ATOM   1361  HD2 PHE P 674     -14.009  12.092   6.455  0.00  0.00      PROA  
ATOM   1362  CE2 PHE P 674     -15.936  11.717   7.321  0.00  0.00      PROA  
ATOM   1363  HE2 PHE P 674     -16.327  12.723   7.274  0.00  0.00      PROA  
ATOM   1364  C   PHE P 674     -12.126   9.233   8.870  0.00  0.00      PROA  
ATOM   1365  O   PHE P 674     -12.757   9.723   9.776  0.00  0.00      PROA  
ATOM   1366  N   GLU P 675     -11.713   7.978   9.031  0.00  0.00      PROA  
ATOM   1367  HN  GLU P 675     -11.185   7.582   8.284  0.00  0.00      PROA  
ATOM   1368  CA  GLU P 675     -12.118   7.177  10.152  0.00  0.00      PROA  
ATOM   1369  HA  GLU P 675     -13.186   7.015  10.172  0.00  0.00      PROA  
ATOM   1370  CB  GLU P 675     -11.605   5.738  10.053  0.00  0.00      PROA  
ATOM   1371  HB1 GLU P 675     -11.596   5.247  11.050  0.00  0.00      PROA  
ATOM   1372  HB2 GLU P 675     -10.560   5.995   9.777  0.00  0.00      PROA  
ATOM   1373  CG  GLU P 675     -12.371   4.850   9.009  0.00  0.00      PROA  
ATOM   1374  HG1 GLU P 675     -11.617   4.580   8.239  0.00  0.00      PROA  
ATOM   1375  HG2 GLU P 675     -13.111   5.473   8.462  0.00  0.00      PROA  
ATOM   1376  CD  GLU P 675     -12.990   3.653   9.559  0.00  0.00      PROA  
ATOM   1377  OE1 GLU P 675     -13.842   3.765  10.477  0.00  0.00      PROA  
ATOM   1378  OE2 GLU P 675     -12.714   2.564   9.046  0.00  0.00      PROA  
ATOM   1379  C   GLU P 675     -11.708   7.807  11.434  0.00  0.00      PROA  
ATOM   1380  O   GLU P 675     -12.458   7.859  12.426  0.00  0.00      PROA  
ATOM   1381  N   LYS P 676     -10.418   8.302  11.431  0.00  0.00      PROA  
ATOM   1382  HN  LYS P 676      -9.965   8.130  10.560  0.00  0.00      PROA  
ATOM   1383  CA  LYS P 676      -9.685   9.024  12.497  0.00  0.00      PROA  
ATOM   1384  HA  LYS P 676      -9.600   8.400  13.374  0.00  0.00      PROA  
ATOM   1385  CB  LYS P 676      -8.279   9.329  11.981  0.00  0.00      PROA  
ATOM   1386  HB1 LYS P 676      -8.417   9.657  10.928  0.00  0.00      PROA  
ATOM   1387  HB2 LYS P 676      -7.585   8.462  12.022  0.00  0.00      PROA  
ATOM   1388  CG  LYS P 676      -7.544  10.484  12.737  0.00  0.00      PROA  
ATOM   1389  HG1 LYS P 676      -7.608  10.264  13.824  0.00  0.00      PROA  
ATOM   1390  HG2 LYS P 676      -8.105  11.419  12.521  0.00  0.00      PROA  
ATOM   1391  CD  LYS P 676      -6.059  10.636  12.335  0.00  0.00      PROA  
ATOM   1392  HD1 LYS P 676      -5.544   9.653  12.394  0.00  0.00      PROA  
ATOM   1393  HD2 LYS P 676      -5.600  11.262  13.130  0.00  0.00      PROA  
ATOM   1394  CE  LYS P 676      -5.890  11.333  10.893  0.00  0.00      PROA  
ATOM   1395  HE1 LYS P 676      -6.575  12.208  10.889  0.00  0.00      PROA  
ATOM   1396  HE2 LYS P 676      -6.129  10.607  10.086  0.00  0.00      PROA  
ATOM   1397  NZ  LYS P 676      -4.491  11.739  10.702  0.00  0.00      PROA  
ATOM   1398  HZ1 LYS P 676      -3.814  11.772  11.492  0.00  0.00      PROA  
ATOM   1399  HZ2 LYS P 676      -4.507  12.604  10.126  0.00  0.00      PROA  
ATOM   1400  HZ3 LYS P 676      -4.045  10.988  10.137  0.00  0.00      PROA  
ATOM   1401  C   LYS P 676     -10.443  10.329  12.988  0.00  0.00      PROA  
ATOM   1402  O   LYS P 676     -10.637  10.615  14.173  0.00  0.00      PROA  
ATOM   1403  N   ILE P 677     -10.912  11.088  11.981  0.00  0.00      PROA  
ATOM   1404  HN  ILE P 677     -10.824  10.781  11.037  0.00  0.00      PROA  
ATOM   1405  CA  ILE P 677     -11.776  12.234  12.135  0.00  0.00      PROA  
ATOM   1406  HA  ILE P 677     -11.307  12.933  12.812  0.00  0.00      PROA  
ATOM   1407  CB  ILE P 677     -12.061  12.876  10.783  0.00  0.00      PROA  
ATOM   1408  HB  ILE P 677     -12.476  12.069  10.141  0.00  0.00      PROA  
ATOM   1409  CG2 ILE P 677     -13.105  14.001  10.943  0.00  0.00      PROA  
ATOM   1410 HG21 ILE P 677     -13.109  14.642  10.036  0.00  0.00      PROA  
ATOM   1411 HG22 ILE P 677     -12.805  14.703  11.750  0.00  0.00      PROA  
ATOM   1412 HG23 ILE P 677     -14.155  13.667  11.085  0.00  0.00      PROA  
ATOM   1413  CG1 ILE P 677     -10.788  13.434  10.113  0.00  0.00      PROA  
ATOM   1414 HG11 ILE P 677     -11.023  13.860   9.114  0.00  0.00      PROA  
ATOM   1415 HG12 ILE P 677     -10.020  12.692   9.809  0.00  0.00      PROA  
ATOM   1416  CD  ILE P 677      -9.947  14.472  10.947  0.00  0.00      PROA  
ATOM   1417  HD1 ILE P 677      -9.181  14.958  10.305  0.00  0.00      PROA  
ATOM   1418  HD2 ILE P 677      -9.498  13.974  11.832  0.00  0.00      PROA  
ATOM   1419  HD3 ILE P 677     -10.563  15.269  11.417  0.00  0.00      PROA  
ATOM   1420  C   ILE P 677     -13.103  11.940  12.723  0.00  0.00      PROA  
ATOM   1421  O   ILE P 677     -13.576  12.702  13.572  0.00  0.00      PROA  
ATOM   1422  N   LEU P 678     -13.744  10.879  12.238  0.00  0.00      PROA  
ATOM   1423  HN  LEU P 678     -13.257  10.370  11.532  0.00  0.00      PROA  
ATOM   1424  CA  LEU P 678     -14.941  10.343  12.743  0.00  0.00      PROA  
ATOM   1425  HA  LEU P 678     -15.720  11.090  12.774  0.00  0.00      PROA  
ATOM   1426  CB  LEU P 678     -15.458   9.106  11.892  0.00  0.00      PROA  
ATOM   1427  HB1 LEU P 678     -14.644   8.360  11.770  0.00  0.00      PROA  
ATOM   1428  HB2 LEU P 678     -15.498   9.489  10.850  0.00  0.00      PROA  
ATOM   1429  CG  LEU P 678     -16.838   8.686  12.350  0.00  0.00      PROA  
ATOM   1430  HG  LEU P 678     -16.933   8.604  13.454  0.00  0.00      PROA  
ATOM   1431  CD1 LEU P 678     -17.848   9.678  11.971  0.00  0.00      PROA  
ATOM   1432 HD11 LEU P 678     -18.907   9.450  12.219  0.00  0.00      PROA  
ATOM   1433 HD12 LEU P 678     -17.618   9.899  10.907  0.00  0.00      PROA  
ATOM   1434 HD13 LEU P 678     -17.662  10.601  12.562  0.00  0.00      PROA  
ATOM   1435  CD2 LEU P 678     -17.252   7.264  11.859  0.00  0.00      PROA  
ATOM   1436 HD21 LEU P 678     -16.616   6.474  12.312  0.00  0.00      PROA  
ATOM   1437 HD22 LEU P 678     -17.181   6.977  10.789  0.00  0.00      PROA  
ATOM   1438 HD23 LEU P 678     -18.310   6.980  12.047  0.00  0.00      PROA  
ATOM   1439  C   LEU P 678     -14.823   9.953  14.257  0.00  0.00      PROA  
ATOM   1440  O   LEU P 678     -15.604  10.357  15.112  0.00  0.00      PROA  
ATOM   1441  N   TYR P 679     -13.722   9.143  14.611  0.00  0.00      PROA  
ATOM   1442  HN  TYR P 679     -13.121   8.723  13.935  0.00  0.00      PROA  
ATOM   1443  CA  TYR P 679     -13.379   8.777  15.959  0.00  0.00      PROA  
ATOM   1444  HA  TYR P 679     -14.241   8.337  16.439  0.00  0.00      PROA  
ATOM   1445  CB  TYR P 679     -12.239   7.844  16.020  0.00  0.00      PROA  
ATOM   1446  HB1 TYR P 679     -11.412   8.328  15.456  0.00  0.00      PROA  
ATOM   1447  HB2 TYR P 679     -12.575   6.959  15.439  0.00  0.00      PROA  
ATOM   1448  CG  TYR P 679     -11.796   7.397  17.395  0.00  0.00      PROA  
ATOM   1449  CD1 TYR P 679     -12.488   6.469  18.201  0.00  0.00      PROA  
ATOM   1450  HD1 TYR P 679     -13.431   6.009  17.942  0.00  0.00      PROA  
ATOM   1451  CE1 TYR P 679     -11.905   6.006  19.429  0.00  0.00      PROA  
ATOM   1452  HE1 TYR P 679     -12.451   5.192  19.882  0.00  0.00      PROA  
ATOM   1453  CZ  TYR P 679     -10.787   6.597  19.955  0.00  0.00      PROA  
ATOM   1454  OH  TYR P 679     -10.361   6.091  21.234  0.00  0.00      PROA  
ATOM   1455  HH  TYR P 679      -9.484   6.435  21.419  0.00  0.00      PROA  
ATOM   1456  CD2 TYR P 679     -10.608   7.925  17.952  0.00  0.00      PROA  
ATOM   1457  HD2 TYR P 679     -10.107   8.643  17.319  0.00  0.00      PROA  
ATOM   1458  CE2 TYR P 679     -10.135   7.539  19.168  0.00  0.00      PROA  
ATOM   1459  HE2 TYR P 679      -9.269   8.019  19.599  0.00  0.00      PROA  
ATOM   1460  C   TYR P 679     -13.191  10.006  16.899  0.00  0.00      PROA  
ATOM   1461  O   TYR P 679     -13.767  10.047  17.974  0.00  0.00      PROA  
ATOM   1462  N   LYS P 680     -12.424  11.039  16.441  0.00  0.00      PROA  
ATOM   1463  HN  LYS P 680     -11.933  10.894  15.585  0.00  0.00      PROA  
ATOM   1464  CA  LYS P 680     -12.306  12.217  17.148  0.00  0.00      PROA  
ATOM   1465  HA  LYS P 680     -11.926  11.991  18.134  0.00  0.00      PROA  
ATOM   1466  CB  LYS P 680     -11.337  13.295  16.543  0.00  0.00      PROA  
ATOM   1467  HB1 LYS P 680     -11.443  14.321  16.956  0.00  0.00      PROA  
ATOM   1468  HB2 LYS P 680     -11.534  13.476  15.464  0.00  0.00      PROA  
ATOM   1469  CG  LYS P 680      -9.832  12.964  16.520  0.00  0.00      PROA  
ATOM   1470  HG1 LYS P 680      -9.216  13.819  16.168  0.00  0.00      PROA  
ATOM   1471  HG2 LYS P 680      -9.640  12.143  15.796  0.00  0.00      PROA  
ATOM   1472  CD  LYS P 680      -9.273  12.607  17.921  0.00  0.00      PROA  
ATOM   1473  HD1 LYS P 680      -8.224  12.322  17.691  0.00  0.00      PROA  
ATOM   1474  HD2 LYS P 680      -9.672  11.664  18.351  0.00  0.00      PROA  
ATOM   1475  CE  LYS P 680      -9.250  13.862  18.931  0.00  0.00      PROA  
ATOM   1476  HE1 LYS P 680     -10.293  14.057  19.260  0.00  0.00      PROA  
ATOM   1477  HE2 LYS P 680      -8.895  14.766  18.392  0.00  0.00      PROA  
ATOM   1478  NZ  LYS P 680      -8.385  13.559  20.196  0.00  0.00      PROA  
ATOM   1479  HZ1 LYS P 680      -7.507  13.051  19.967  0.00  0.00      PROA  
ATOM   1480  HZ2 LYS P 680      -8.851  12.894  20.845  0.00  0.00      PROA  
ATOM   1481  HZ3 LYS P 680      -8.235  14.418  20.763  0.00  0.00      PROA  
ATOM   1482  C   LYS P 680     -13.494  13.030  17.485  0.00  0.00      PROA  
ATOM   1483  O   LYS P 680     -13.761  13.396  18.634  0.00  0.00      PROA  
ATOM   1484  N   PHE P 681     -14.396  13.296  16.516  0.00  0.00      PROA  
ATOM   1485  HN  PHE P 681     -14.280  13.117  15.543  0.00  0.00      PROA  
ATOM   1486  CA  PHE P 681     -15.812  13.800  16.779  0.00  0.00      PROA  
ATOM   1487  HA  PHE P 681     -15.590  14.800  17.121  0.00  0.00      PROA  
ATOM   1488  CB  PHE P 681     -16.509  13.957  15.373  0.00  0.00      PROA  
ATOM   1489  HB1 PHE P 681     -16.628  13.090  14.689  0.00  0.00      PROA  
ATOM   1490  HB2 PHE P 681     -15.737  14.524  14.809  0.00  0.00      PROA  
ATOM   1491  CG  PHE P 681     -17.806  14.703  15.438  0.00  0.00      PROA  
ATOM   1492  CD1 PHE P 681     -19.001  14.080  15.851  0.00  0.00      PROA  
ATOM   1493  HD1 PHE P 681     -19.009  13.000  15.853  0.00  0.00      PROA  
ATOM   1494  CE1 PHE P 681     -20.150  14.868  15.913  0.00  0.00      PROA  
ATOM   1495  HE1 PHE P 681     -21.127  14.451  16.111  0.00  0.00      PROA  
ATOM   1496  CZ  PHE P 681     -20.095  16.186  15.407  0.00  0.00      PROA  
ATOM   1497  HZ  PHE P 681     -21.001  16.763  15.296  0.00  0.00      PROA  
ATOM   1498  CD2 PHE P 681     -17.752  15.978  14.951  0.00  0.00      PROA  
ATOM   1499  HD2 PHE P 681     -16.858  16.417  14.533  0.00  0.00      PROA  
ATOM   1500  CE2 PHE P 681     -18.937  16.735  14.914  0.00  0.00      PROA  
ATOM   1501  HE2 PHE P 681     -18.918  17.657  14.353  0.00  0.00      PROA  
ATOM   1502  C   PHE P 681     -16.574  12.951  17.842  0.00  0.00      PROA  
ATOM   1503  O   PHE P 681     -17.084  13.447  18.842  0.00  0.00      PROA  
ATOM   1504  N   CYS P 682     -16.601  11.596  17.683  0.00  0.00      PROA  
ATOM   1505  HN  CYS P 682     -16.167  11.264  16.849  0.00  0.00      PROA  
ATOM   1506  CA  CYS P 682     -17.277  10.700  18.624  0.00  0.00      PROA  
ATOM   1507  HA  CYS P 682     -18.307  11.009  18.727  0.00  0.00      PROA  
ATOM   1508  CB  CYS P 682     -17.138   9.194  18.184  0.00  0.00      PROA  
ATOM   1509  HB1 CYS P 682     -17.735   8.723  18.994  0.00  0.00      PROA  
ATOM   1510  HB2 CYS P 682     -16.118   8.764  18.280  0.00  0.00      PROA  
ATOM   1511  SG  CYS P 682     -17.992   9.049  16.572  0.00  0.00      PROA  
ATOM   1512  HG1 CYS P 682     -16.923   9.384  15.866  0.00  0.00      PROA  
ATOM   1513  C   CYS P 682     -16.653  10.863  20.076  0.00  0.00      PROA  
ATOM   1514  O   CYS P 682     -17.396  10.823  21.050  0.00  0.00      PROA  
ATOM   1515  N   ARG P 683     -15.318  11.118  20.283  0.00  0.00      PROA  
ATOM   1516  HN  ARG P 683     -14.766  11.192  19.457  0.00  0.00      PROA  
ATOM   1517  CA  ARG P 683     -14.784  11.264  21.604  0.00  0.00      PROA  
ATOM   1518  HA  ARG P 683     -15.358  10.757  22.366  0.00  0.00      PROA  
ATOM   1519  CB  ARG P 683     -13.312  10.780  21.710  0.00  0.00      PROA  
ATOM   1520  HB1 ARG P 683     -12.868  11.065  22.687  0.00  0.00      PROA  
ATOM   1521  HB2 ARG P 683     -12.676  11.419  21.062  0.00  0.00      PROA  
ATOM   1522  CG  ARG P 683     -12.989   9.353  21.321  0.00  0.00      PROA  
ATOM   1523  HG1 ARG P 683     -11.881   9.294  21.264  0.00  0.00      PROA  
ATOM   1524  HG2 ARG P 683     -13.345   9.112  20.296  0.00  0.00      PROA  
ATOM   1525  CD  ARG P 683     -13.703   8.391  22.294  0.00  0.00      PROA  
ATOM   1526  HD1 ARG P 683     -14.805   8.346  22.164  0.00  0.00      PROA  
ATOM   1527  HD2 ARG P 683     -13.598   8.857  23.297  0.00  0.00      PROA  
ATOM   1528  NE  ARG P 683     -13.121   7.093  22.240  0.00  0.00      PROA  
ATOM   1529  HE  ARG P 683     -12.169   6.975  21.956  0.00  0.00      PROA  
ATOM   1530  CZ  ARG P 683     -13.671   5.987  22.765  0.00  0.00      PROA  
ATOM   1531  NH1 ARG P 683     -12.927   4.955  22.603  0.00  0.00      PROA  
ATOM   1532 HH11 ARG P 683     -12.320   5.014  21.811  0.00  0.00      PROA  
ATOM   1533 HH12 ARG P 683     -13.317   4.066  22.846  0.00  0.00      PROA  
ATOM   1534  NH2 ARG P 683     -14.844   5.911  23.284  0.00  0.00      PROA  
ATOM   1535 HH21 ARG P 683     -15.399   6.724  23.110  0.00  0.00      PROA  
ATOM   1536 HH22 ARG P 683     -15.205   4.998  23.472  0.00  0.00      PROA  
ATOM   1537  C   ARG P 683     -14.912  12.688  22.136  0.00  0.00      PROA  
ATOM   1538  O   ARG P 683     -14.843  12.822  23.353  0.00  0.00      PROA  
ATOM   1539  N   ASP P 684     -15.099  13.663  21.279  0.00  0.00      PROA  
ATOM   1540  HN  ASP P 684     -15.157  13.465  20.303  0.00  0.00      PROA  
ATOM   1541  CA  ASP P 684     -15.522  14.990  21.631  0.00  0.00      PROA  
ATOM   1542  HA  ASP P 684     -14.933  15.210  22.510  0.00  0.00      PROA  
ATOM   1543  CB  ASP P 684     -15.186  15.906  20.402  0.00  0.00      PROA  
ATOM   1544  HB1 ASP P 684     -15.683  16.885  20.575  0.00  0.00      PROA  
ATOM   1545  HB2 ASP P 684     -15.549  15.444  19.459  0.00  0.00      PROA  
ATOM   1546  CG  ASP P 684     -13.668  16.131  20.242  0.00  0.00      PROA  
ATOM   1547  OD1 ASP P 684     -12.919  16.195  21.194  0.00  0.00      PROA  
ATOM   1548  OD2 ASP P 684     -13.312  16.518  19.123  0.00  0.00      PROA  
ATOM   1549  C   ASP P 684     -16.936  15.038  22.032  0.00  0.00      PROA  
ATOM   1550  O   ASP P 684     -17.205  15.800  22.953  0.00  0.00      PROA  
ATOM   1551  N   TYR P 685     -17.880  14.295  21.365  0.00  0.00      PROA  
ATOM   1552  HN  TYR P 685     -17.552  13.723  20.617  0.00  0.00      PROA  
ATOM   1553  CA  TYR P 685     -19.262  14.432  21.567  0.00  0.00      PROA  
ATOM   1554  HA  TYR P 685     -19.488  15.110  22.377  0.00  0.00      PROA  
ATOM   1555  CB  TYR P 685     -19.808  15.104  20.305  0.00  0.00      PROA  
ATOM   1556  HB1 TYR P 685     -20.889  15.323  20.441  0.00  0.00      PROA  
ATOM   1557  HB2 TYR P 685     -19.536  14.494  19.417  0.00  0.00      PROA  
ATOM   1558  CG  TYR P 685     -19.294  16.548  20.076  0.00  0.00      PROA  
ATOM   1559  CD1 TYR P 685     -18.526  16.859  18.924  0.00  0.00      PROA  
ATOM   1560  HD1 TYR P 685     -18.219  16.120  18.198  0.00  0.00      PROA  
ATOM   1561  CE1 TYR P 685     -18.120  18.189  18.771  0.00  0.00      PROA  
ATOM   1562  HE1 TYR P 685     -17.470  18.344  17.923  0.00  0.00      PROA  
ATOM   1563  CZ  TYR P 685     -18.441  19.121  19.751  0.00  0.00      PROA  
ATOM   1564  OH  TYR P 685     -17.923  20.401  19.705  0.00  0.00      PROA  
ATOM   1565  HH  TYR P 685     -18.194  20.782  20.544  0.00  0.00      PROA  
ATOM   1566  CD2 TYR P 685     -19.622  17.452  21.028  0.00  0.00      PROA  
ATOM   1567  HD2 TYR P 685     -20.174  17.130  21.898  0.00  0.00      PROA  
ATOM   1568  CE2 TYR P 685     -19.193  18.755  20.871  0.00  0.00      PROA  
ATOM   1569  HE2 TYR P 685     -19.311  19.365  21.755  0.00  0.00      PROA  
ATOM   1570  C   TYR P 685     -20.099  13.262  21.889  0.00  0.00      PROA  
ATOM   1571  O   TYR P 685     -21.356  13.418  21.893  0.00  0.00      PROA  
ATOM   1572  N   GLN P 686     -19.564  12.064  22.238  0.00  0.00      PROA  
ATOM   1573  HN  GLN P 686     -18.579  11.927  22.173  0.00  0.00      PROA  
ATOM   1574  CA  GLN P 686     -20.179  10.949  22.835  0.00  0.00      PROA  
ATOM   1575  HA  GLN P 686     -19.386  10.216  22.798  0.00  0.00      PROA  
ATOM   1576  CB  GLN P 686     -20.628  11.212  24.290  0.00  0.00      PROA  
ATOM   1577  HB1 GLN P 686     -21.187  10.306  24.609  0.00  0.00      PROA  
ATOM   1578  HB2 GLN P 686     -21.474  11.932  24.264  0.00  0.00      PROA  
ATOM   1579  CG  GLN P 686     -19.543  11.607  25.348  0.00  0.00      PROA  
ATOM   1580  HG1 GLN P 686     -19.911  11.898  26.355  0.00  0.00      PROA  
ATOM   1581  HG2 GLN P 686     -19.178  12.504  24.803  0.00  0.00      PROA  
ATOM   1582  CD  GLN P 686     -18.269  10.742  25.373  0.00  0.00      PROA  
ATOM   1583  OE1 GLN P 686     -17.684  10.360  24.349  0.00  0.00      PROA  
ATOM   1584  NE2 GLN P 686     -17.849  10.300  26.591  0.00  0.00      PROA  
ATOM   1585 HE21 GLN P 686     -16.895  10.014  26.673  0.00  0.00      PROA  
ATOM   1586 HE22 GLN P 686     -18.290  10.655  27.415  0.00  0.00      PROA  
ATOM   1587  C   GLN P 686     -21.188  10.365  21.924  0.00  0.00      PROA  
ATOM   1588  O   GLN P 686     -22.382  10.443  22.031  0.00  0.00      PROA  
ATOM   1589  N   LEU P 687     -20.587   9.703  20.911  0.00  0.00      PROA  
ATOM   1590  HN  LEU P 687     -19.606   9.535  20.968  0.00  0.00      PROA  
ATOM   1591  CA  LEU P 687     -21.297   8.878  19.946  0.00  0.00      PROA  
ATOM   1592  HA  LEU P 687     -22.283   8.687  20.343  0.00  0.00      PROA  
ATOM   1593  CB  LEU P 687     -21.073   9.607  18.563  0.00  0.00      PROA  
ATOM   1594  HB1 LEU P 687     -21.165   8.923  17.692  0.00  0.00      PROA  
ATOM   1595  HB2 LEU P 687     -20.021   9.944  18.675  0.00  0.00      PROA  
ATOM   1596  CG  LEU P 687     -21.875  10.992  18.343  0.00  0.00      PROA  
ATOM   1597  HG  LEU P 687     -21.946  11.417  19.367  0.00  0.00      PROA  
ATOM   1598  CD1 LEU P 687     -21.142  11.988  17.476  0.00  0.00      PROA  
ATOM   1599 HD11 LEU P 687     -21.050  11.677  16.414  0.00  0.00      PROA  
ATOM   1600 HD12 LEU P 687     -20.124  12.170  17.883  0.00  0.00      PROA  
ATOM   1601 HD13 LEU P 687     -21.662  12.963  17.588  0.00  0.00      PROA  
ATOM   1602  CD2 LEU P 687     -23.270  10.717  17.801  0.00  0.00      PROA  
ATOM   1603 HD21 LEU P 687     -23.083  10.346  16.771  0.00  0.00      PROA  
ATOM   1604 HD22 LEU P 687     -23.842  11.664  17.897  0.00  0.00      PROA  
ATOM   1605 HD23 LEU P 687     -23.735   9.859  18.332  0.00  0.00      PROA  
ATOM   1606  C   LEU P 687     -20.581   7.557  19.895  0.00  0.00      PROA  
ATOM   1607  O   LEU P 687     -19.413   7.494  20.260  0.00  0.00      PROA  
ATOM   1608  N   SER P 688     -21.133   6.433  19.406  0.00  0.00      PROA  
ATOM   1609  HN  SER P 688     -22.053   6.426  19.022  0.00  0.00      PROA  
ATOM   1610  CA  SER P 688     -20.409   5.219  19.233  0.00  0.00      PROA  
ATOM   1611  HA  SER P 688     -19.602   5.132  19.946  0.00  0.00      PROA  
ATOM   1612  CB  SER P 688     -21.216   3.902  19.414  0.00  0.00      PROA  
ATOM   1613  HB1 SER P 688     -22.020   3.955  18.649  0.00  0.00      PROA  
ATOM   1614  HB2 SER P 688     -21.588   3.766  20.452  0.00  0.00      PROA  
ATOM   1615  OG  SER P 688     -20.473   2.760  19.096  0.00  0.00      PROA  
ATOM   1616  HG1 SER P 688     -21.049   1.994  19.146  0.00  0.00      PROA  
ATOM   1617  C   SER P 688     -19.785   5.244  17.868  0.00  0.00      PROA  
ATOM   1618  O   SER P 688     -20.447   5.330  16.865  0.00  0.00      PROA  
ATOM   1619  N   TYR P 689     -18.436   5.167  17.835  0.00  0.00      PROA  
ATOM   1620  HN  TYR P 689     -17.874   5.038  18.648  0.00  0.00      PROA  
ATOM   1621  CA  TYR P 689     -17.723   5.171  16.591  0.00  0.00      PROA  
ATOM   1622  HA  TYR P 689     -18.061   6.050  16.061  0.00  0.00      PROA  
ATOM   1623  CB  TYR P 689     -16.174   5.222  16.942  0.00  0.00      PROA  
ATOM   1624  HB1 TYR P 689     -15.958   4.680  17.888  0.00  0.00      PROA  
ATOM   1625  HB2 TYR P 689     -15.839   6.266  17.123  0.00  0.00      PROA  
ATOM   1626  CG  TYR P 689     -15.215   4.737  15.874  0.00  0.00      PROA  
ATOM   1627  CD1 TYR P 689     -14.182   3.871  16.166  0.00  0.00      PROA  
ATOM   1628  HD1 TYR P 689     -13.991   3.615  17.198  0.00  0.00      PROA  
ATOM   1629  CE1 TYR P 689     -13.451   3.274  15.118  0.00  0.00      PROA  
ATOM   1630  HE1 TYR P 689     -12.652   2.604  15.399  0.00  0.00      PROA  
ATOM   1631  CZ  TYR P 689     -13.538   3.784  13.842  0.00  0.00      PROA  
ATOM   1632  OH  TYR P 689     -12.585   3.558  12.834  0.00  0.00      PROA  
ATOM   1633  HH  TYR P 689     -13.041   3.748  12.011  0.00  0.00      PROA  
ATOM   1634  CD2 TYR P 689     -15.397   5.133  14.558  0.00  0.00      PROA  
ATOM   1635  HD2 TYR P 689     -16.158   5.848  14.282  0.00  0.00      PROA  
ATOM   1636  CE2 TYR P 689     -14.529   4.693  13.514  0.00  0.00      PROA  
ATOM   1637  HE2 TYR P 689     -14.533   5.119  12.522  0.00  0.00      PROA  
ATOM   1638  C   TYR P 689     -18.169   3.995  15.669  0.00  0.00      PROA  
ATOM   1639  O   TYR P 689     -18.474   4.191  14.482  0.00  0.00      PROA  
ATOM   1640  N   LEU P 690     -18.217   2.777  16.216  0.00  0.00      PROA  
ATOM   1641  HN  LEU P 690     -17.881   2.666  17.149  0.00  0.00      PROA  
ATOM   1642  CA  LEU P 690     -18.825   1.590  15.584  0.00  0.00      PROA  
ATOM   1643  HA  LEU P 690     -18.137   1.370  14.782  0.00  0.00      PROA  
ATOM   1644  CB  LEU P 690     -18.784   0.371  16.592  0.00  0.00      PROA  
ATOM   1645  HB1 LEU P 690     -19.586   0.548  17.340  0.00  0.00      PROA  
ATOM   1646  HB2 LEU P 690     -17.862   0.262  17.202  0.00  0.00      PROA  
ATOM   1647  CG  LEU P 690     -19.069  -0.966  16.022  0.00  0.00      PROA  
ATOM   1648  HG  LEU P 690     -20.037  -0.931  15.479  0.00  0.00      PROA  
ATOM   1649  CD1 LEU P 690     -18.151  -1.292  14.833  0.00  0.00      PROA  
ATOM   1650 HD11 LEU P 690     -18.490  -2.304  14.526  0.00  0.00      PROA  
ATOM   1651 HD12 LEU P 690     -17.092  -1.288  15.170  0.00  0.00      PROA  
ATOM   1652 HD13 LEU P 690     -18.311  -0.579  13.995  0.00  0.00      PROA  
ATOM   1653  CD2 LEU P 690     -18.914  -2.068  17.055  0.00  0.00      PROA  
ATOM   1654 HD21 LEU P 690     -19.571  -1.972  17.946  0.00  0.00      PROA  
ATOM   1655 HD22 LEU P 690     -17.900  -1.975  17.500  0.00  0.00      PROA  
ATOM   1656 HD23 LEU P 690     -19.072  -3.101  16.680  0.00  0.00      PROA  
ATOM   1657  C   LEU P 690     -20.252   1.748  15.037  0.00  0.00      PROA  
ATOM   1658  O   LEU P 690     -20.491   1.414  13.875  0.00  0.00      PROA  
ATOM   1659  N   SER P 691     -21.154   2.388  15.754  0.00  0.00      PROA  
ATOM   1660  HN  SER P 691     -20.805   2.735  16.622  0.00  0.00      PROA  
ATOM   1661  CA  SER P 691     -22.433   2.745  15.153  0.00  0.00      PROA  
ATOM   1662  HA  SER P 691     -22.924   1.865  14.764  0.00  0.00      PROA  
ATOM   1663  CB  SER P 691     -23.494   3.354  16.157  0.00  0.00      PROA  
ATOM   1664  HB1 SER P 691     -24.522   3.671  15.878  0.00  0.00      PROA  
ATOM   1665  HB2 SER P 691     -23.017   4.297  16.500  0.00  0.00      PROA  
ATOM   1666  OG  SER P 691     -23.722   2.534  17.321  0.00  0.00      PROA  
ATOM   1667  HG1 SER P 691     -23.974   1.657  17.023  0.00  0.00      PROA  
ATOM   1668  C   SER P 691     -22.279   3.815  14.024  0.00  0.00      PROA  
ATOM   1669  O   SER P 691     -22.736   3.525  12.989  0.00  0.00      PROA  
ATOM   1670  N   LEU P 692     -21.698   5.003  14.240  0.00  0.00      PROA  
ATOM   1671  HN  LEU P 692     -21.290   5.245  15.117  0.00  0.00      PROA  
ATOM   1672  CA  LEU P 692     -21.641   6.030  13.224  0.00  0.00      PROA  
ATOM   1673  HA  LEU P 692     -22.668   6.089  12.895  0.00  0.00      PROA  
ATOM   1674  CB  LEU P 692     -21.148   7.377  13.709  0.00  0.00      PROA  
ATOM   1675  HB1 LEU P 692     -20.491   7.818  12.930  0.00  0.00      PROA  
ATOM   1676  HB2 LEU P 692     -20.574   7.262  14.653  0.00  0.00      PROA  
ATOM   1677  CG  LEU P 692     -22.315   8.343  13.933  0.00  0.00      PROA  
ATOM   1678  HG  LEU P 692     -23.015   7.913  14.681  0.00  0.00      PROA  
ATOM   1679  CD1 LEU P 692     -21.539   9.608  14.444  0.00  0.00      PROA  
ATOM   1680 HD11 LEU P 692     -22.173  10.514  14.554  0.00  0.00      PROA  
ATOM   1681 HD12 LEU P 692     -20.880   9.897  13.597  0.00  0.00      PROA  
ATOM   1682 HD13 LEU P 692     -20.960   9.408  15.371  0.00  0.00      PROA  
ATOM   1683  CD2 LEU P 692     -23.111   8.686  12.680  0.00  0.00      PROA  
ATOM   1684 HD21 LEU P 692     -22.500   8.916  11.780  0.00  0.00      PROA  
ATOM   1685 HD22 LEU P 692     -23.890   9.465  12.825  0.00  0.00      PROA  
ATOM   1686 HD23 LEU P 692     -23.786   7.837  12.441  0.00  0.00      PROA  
ATOM   1687  C   LEU P 692     -20.900   5.627  11.960  0.00  0.00      PROA  
ATOM   1688  O   LEU P 692     -21.331   5.929  10.859  0.00  0.00      PROA  
ATOM   1689  N   ARG P 693     -19.836   4.861  12.064  0.00  0.00      PROA  
ATOM   1690  HN  ARG P 693     -19.459   4.557  12.935  0.00  0.00      PROA  
ATOM   1691  CA  ARG P 693     -19.261   4.304  10.855  0.00  0.00      PROA  
ATOM   1692  HA  ARG P 693     -18.991   5.045  10.117  0.00  0.00      PROA  
ATOM   1693  CB  ARG P 693     -17.892   3.620  11.177  0.00  0.00      PROA  
ATOM   1694  HB1 ARG P 693     -17.440   4.212  12.001  0.00  0.00      PROA  
ATOM   1695  HB2 ARG P 693     -17.175   3.625  10.328  0.00  0.00      PROA  
ATOM   1696  CG  ARG P 693     -17.878   2.102  11.630  0.00  0.00      PROA  
ATOM   1697  HG1 ARG P 693     -18.404   1.455  10.896  0.00  0.00      PROA  
ATOM   1698  HG2 ARG P 693     -18.487   2.094  12.559  0.00  0.00      PROA  
ATOM   1699  CD  ARG P 693     -16.515   1.486  12.011  0.00  0.00      PROA  
ATOM   1700  HD1 ARG P 693     -16.607   0.471  12.454  0.00  0.00      PROA  
ATOM   1701  HD2 ARG P 693     -16.014   2.067  12.815  0.00  0.00      PROA  
ATOM   1702  NE  ARG P 693     -15.585   1.523  10.809  0.00  0.00      PROA  
ATOM   1703  HE  ARG P 693     -15.039   2.349  10.671  0.00  0.00      PROA  
ATOM   1704  CZ  ARG P 693     -15.504   0.560   9.838  0.00  0.00      PROA  
ATOM   1705  NH1 ARG P 693     -16.033  -0.645  10.017  0.00  0.00      PROA  
ATOM   1706 HH11 ARG P 693     -16.833  -0.714  10.613  0.00  0.00      PROA  
ATOM   1707 HH12 ARG P 693     -15.615  -1.424   9.551  0.00  0.00      PROA  
ATOM   1708  NH2 ARG P 693     -14.651   0.606   8.842  0.00  0.00      PROA  
ATOM   1709 HH21 ARG P 693     -14.057   1.410   8.838  0.00  0.00      PROA  
ATOM   1710 HH22 ARG P 693     -14.562  -0.068   8.108  0.00  0.00      PROA  
ATOM   1711  C   ARG P 693     -20.089   3.397  10.042  0.00  0.00      PROA  
ATOM   1712  O   ARG P 693     -20.193   3.531   8.804  0.00  0.00      PROA  
ATOM   1713  N   THR P 694     -20.744   2.414  10.697  0.00  0.00      PROA  
ATOM   1714  HN  THR P 694     -20.437   2.472  11.644  0.00  0.00      PROA  
ATOM   1715  CA  THR P 694     -21.721   1.470  10.140  0.00  0.00      PROA  
ATOM   1716  HA  THR P 694     -21.224   0.973   9.320  0.00  0.00      PROA  
ATOM   1717  CB  THR P 694     -22.237   0.405  11.137  0.00  0.00      PROA  
ATOM   1718  HB  THR P 694     -23.052   0.855  11.743  0.00  0.00      PROA  
ATOM   1719  OG1 THR P 694     -21.142  -0.149  11.880  0.00  0.00      PROA  
ATOM   1720  HG1 THR P 694     -21.015   0.429  12.636  0.00  0.00      PROA  
ATOM   1721  CG2 THR P 694     -22.915  -0.791  10.354  0.00  0.00      PROA  
ATOM   1722 HG21 THR P 694     -23.308  -1.636  10.959  0.00  0.00      PROA  
ATOM   1723 HG22 THR P 694     -22.365  -1.384   9.592  0.00  0.00      PROA  
ATOM   1724 HG23 THR P 694     -23.769  -0.305   9.836  0.00  0.00      PROA  
ATOM   1725  C   THR P 694     -22.789   2.161   9.359  0.00  0.00      PROA  
ATOM   1726  O   THR P 694     -23.143   1.876   8.235  0.00  0.00      PROA  
ATOM   1727  N   SER P 695     -23.351   3.251   9.888  0.00  0.00      PROA  
ATOM   1728  HN  SER P 695     -23.238   3.535  10.837  0.00  0.00      PROA  
ATOM   1729  CA  SER P 695     -24.333   4.055   9.195  0.00  0.00      PROA  
ATOM   1730  HA  SER P 695     -25.084   3.357   8.857  0.00  0.00      PROA  
ATOM   1731  CB  SER P 695     -25.219   5.132  10.111  0.00  0.00      PROA  
ATOM   1732  HB1 SER P 695     -26.003   4.460  10.520  0.00  0.00      PROA  
ATOM   1733  HB2 SER P 695     -25.658   5.909   9.449  0.00  0.00      PROA  
ATOM   1734  OG  SER P 695     -24.482   5.645  11.200  0.00  0.00      PROA  
ATOM   1735  HG1 SER P 695     -24.275   4.976  11.856  0.00  0.00      PROA  
ATOM   1736  C   SER P 695     -23.813   4.775   7.946  0.00  0.00      PROA  
ATOM   1737  O   SER P 695     -24.265   4.744   6.781  0.00  0.00      PROA  
ATOM   1738  N   ILE P 696     -22.672   5.461   8.132  0.00  0.00      PROA  
ATOM   1739  HN  ILE P 696     -22.171   5.534   8.991  0.00  0.00      PROA  
ATOM   1740  CA  ILE P 696     -21.911   6.114   7.057  0.00  0.00      PROA  
ATOM   1741  HA  ILE P 696     -22.474   6.905   6.585  0.00  0.00      PROA  
ATOM   1742  CB  ILE P 696     -20.713   6.952   7.565  0.00  0.00      PROA  
ATOM   1743  HB  ILE P 696     -20.126   6.201   8.135  0.00  0.00      PROA  
ATOM   1744  CG2 ILE P 696     -19.714   7.364   6.427  0.00  0.00      PROA  
ATOM   1745 HG21 ILE P 696     -18.857   7.921   6.862  0.00  0.00      PROA  
ATOM   1746 HG22 ILE P 696     -20.307   8.046   5.781  0.00  0.00      PROA  
ATOM   1747 HG23 ILE P 696     -19.337   6.478   5.872  0.00  0.00      PROA  
ATOM   1748  CG1 ILE P 696     -21.072   8.160   8.477  0.00  0.00      PROA  
ATOM   1749 HG11 ILE P 696     -21.917   7.875   9.139  0.00  0.00      PROA  
ATOM   1750 HG12 ILE P 696     -21.460   8.912   7.757  0.00  0.00      PROA  
ATOM   1751  CD  ILE P 696     -20.004   8.804   9.345  0.00  0.00      PROA  
ATOM   1752  HD1 ILE P 696     -19.001   9.071   8.949  0.00  0.00      PROA  
ATOM   1753  HD2 ILE P 696     -19.813   8.045  10.133  0.00  0.00      PROA  
ATOM   1754  HD3 ILE P 696     -20.503   9.693   9.787  0.00  0.00      PROA  
ATOM   1755  C   ILE P 696     -21.517   5.255   5.831  0.00  0.00      PROA  
ATOM   1756  O   ILE P 696     -21.645   5.621   4.655  0.00  0.00      PROA  
ATOM   1757  N   GLY P 697     -21.063   3.981   6.080  0.00  0.00      PROA  
ATOM   1758  HN  GLY P 697     -20.947   3.766   7.046  0.00  0.00      PROA  
ATOM   1759  CA  GLY P 697     -20.703   2.922   5.141  0.00  0.00      PROA  
ATOM   1760  HA1 GLY P 697     -20.114   2.127   5.576  0.00  0.00      PROA  
ATOM   1761  HA2 GLY P 697     -20.162   3.432   4.358  0.00  0.00      PROA  
ATOM   1762  C   GLY P 697     -21.867   2.253   4.495  0.00  0.00      PROA  
ATOM   1763  O   GLY P 697     -21.892   1.913   3.283  0.00  0.00      PROA  
ATOM   1764  N   LEU P 698     -22.910   1.978   5.311  0.00  0.00      PROA  
ATOM   1765  HN  LEU P 698     -22.899   2.080   6.302  0.00  0.00      PROA  
ATOM   1766  CA  LEU P 698     -24.192   1.441   4.761  0.00  0.00      PROA  
ATOM   1767  HA  LEU P 698     -23.799   0.664   4.121  0.00  0.00      PROA  
ATOM   1768  CB  LEU P 698     -25.198   0.836   5.817  0.00  0.00      PROA  
ATOM   1769  HB1 LEU P 698     -26.049   0.505   5.184  0.00  0.00      PROA  
ATOM   1770  HB2 LEU P 698     -25.423   1.615   6.576  0.00  0.00      PROA  
ATOM   1771  CG  LEU P 698     -24.824  -0.484   6.516  0.00  0.00      PROA  
ATOM   1772  HG  LEU P 698     -23.892  -0.295   7.090  0.00  0.00      PROA  
ATOM   1773  CD1 LEU P 698     -25.858  -0.958   7.462  0.00  0.00      PROA  
ATOM   1774 HD11 LEU P 698     -26.865  -0.689   7.079  0.00  0.00      PROA  
ATOM   1775 HD12 LEU P 698     -25.772  -0.547   8.491  0.00  0.00      PROA  
ATOM   1776 HD13 LEU P 698     -25.758  -2.058   7.587  0.00  0.00      PROA  
ATOM   1777  CD2 LEU P 698     -24.537  -1.628   5.593  0.00  0.00      PROA  
ATOM   1778 HD21 LEU P 698     -23.840  -2.366   6.044  0.00  0.00      PROA  
ATOM   1779 HD22 LEU P 698     -23.991  -1.291   4.687  0.00  0.00      PROA  
ATOM   1780 HD23 LEU P 698     -25.466  -2.118   5.232  0.00  0.00      PROA  
ATOM   1781  C   LEU P 698     -24.854   2.392   3.848  0.00  0.00      PROA  
ATOM   1782  O   LEU P 698     -25.245   1.907   2.788  0.00  0.00      PROA  
ATOM   1783  N   TRP P 699     -24.834   3.731   4.093  0.00  0.00      PROA  
ATOM   1784  HN  TRP P 699     -24.532   3.904   5.027  0.00  0.00      PROA  
ATOM   1785  CA  TRP P 699     -25.195   4.764   3.116  0.00  0.00      PROA  
ATOM   1786  HA  TRP P 699     -26.122   4.474   2.644  0.00  0.00      PROA  
ATOM   1787  CB  TRP P 699     -25.315   6.155   3.814  0.00  0.00      PROA  
ATOM   1788  HB1 TRP P 699     -25.278   6.878   2.971  0.00  0.00      PROA  
ATOM   1789  HB2 TRP P 699     -24.373   6.330   4.377  0.00  0.00      PROA  
ATOM   1790  CG  TRP P 699     -26.542   6.478   4.657  0.00  0.00      PROA  
ATOM   1791  CD1 TRP P 699     -26.583   6.701   6.073  0.00  0.00      PROA  
ATOM   1792  HD1 TRP P 699     -25.673   6.690   6.656  0.00  0.00      PROA  
ATOM   1793  NE1 TRP P 699     -27.862   7.193   6.439  0.00  0.00      PROA  
ATOM   1794  HE1 TRP P 699     -28.141   7.783   7.165  0.00  0.00      PROA  
ATOM   1795  CE2 TRP P 699     -28.642   7.185   5.327  0.00  0.00      PROA  
ATOM   1796  CD2 TRP P 699     -27.816   6.841   4.205  0.00  0.00      PROA  
ATOM   1797  CE3 TRP P 699     -28.403   6.734   2.969  0.00  0.00      PROA  
ATOM   1798  HE3 TRP P 699     -27.814   6.385   2.134  0.00  0.00      PROA  
ATOM   1799  CZ3 TRP P 699     -29.697   7.157   2.733  0.00  0.00      PROA  
ATOM   1800  HZ3 TRP P 699     -30.200   7.114   1.779  0.00  0.00      PROA  
ATOM   1801  CZ2 TRP P 699     -30.011   7.511   5.108  0.00  0.00      PROA  
ATOM   1802  HZ2 TRP P 699     -30.608   7.890   5.923  0.00  0.00      PROA  
ATOM   1803  CH2 TRP P 699     -30.430   7.583   3.810  0.00  0.00      PROA  
ATOM   1804  HH2 TRP P 699     -31.439   7.882   3.568  0.00  0.00      PROA  
ATOM   1805  C   TRP P 699     -24.237   4.808   1.869  0.00  0.00      PROA  
ATOM   1806  O   TRP P 699     -24.733   5.073   0.859  0.00  0.00      PROA  
ATOM   1807  N   THR P 700     -22.928   4.612   1.996  0.00  0.00      PROA  
ATOM   1808  HN  THR P 700     -22.641   4.397   2.927  0.00  0.00      PROA  
ATOM   1809  CA  THR P 700     -21.925   4.495   0.906  0.00  0.00      PROA  
ATOM   1810  HA  THR P 700     -22.038   5.284   0.178  0.00  0.00      PROA  
ATOM   1811  CB  THR P 700     -20.516   4.266   1.517  0.00  0.00      PROA  
ATOM   1812  HB  THR P 700     -20.594   3.332   2.114  0.00  0.00      PROA  
ATOM   1813  OG1 THR P 700     -20.226   5.381   2.359  0.00  0.00      PROA  
ATOM   1814  HG1 THR P 700     -20.930   5.526   2.996  0.00  0.00      PROA  
ATOM   1815  CG2 THR P 700     -19.420   4.137   0.526  0.00  0.00      PROA  
ATOM   1816 HG21 THR P 700     -19.317   3.208  -0.075  0.00  0.00      PROA  
ATOM   1817 HG22 THR P 700     -18.461   4.158   1.085  0.00  0.00      PROA  
ATOM   1818 HG23 THR P 700     -19.482   5.016  -0.151  0.00  0.00      PROA  
ATOM   1819  C   THR P 700     -22.229   3.285  -0.012  0.00  0.00      PROA  
ATOM   1820  O   THR P 700     -22.255   3.305  -1.258  0.00  0.00      PROA  
ATOM   1821  N   SER P 701     -22.508   2.144   0.696  0.00  0.00      PROA  
ATOM   1822  HN  SER P 701     -22.440   2.008   1.681  0.00  0.00      PROA  
ATOM   1823  CA  SER P 701     -22.978   0.923   0.102  0.00  0.00      PROA  
ATOM   1824  HA  SER P 701     -22.210   0.755  -0.639  0.00  0.00      PROA  
ATOM   1825  CB  SER P 701     -23.009  -0.304   1.026  0.00  0.00      PROA  
ATOM   1826  HB1 SER P 701     -23.667  -0.111   1.900  0.00  0.00      PROA  
ATOM   1827  HB2 SER P 701     -22.032  -0.591   1.470  0.00  0.00      PROA  
ATOM   1828  OG  SER P 701     -23.483  -1.519   0.442  0.00  0.00      PROA  
ATOM   1829  HG1 SER P 701     -22.737  -1.703  -0.134  0.00  0.00      PROA  
ATOM   1830  C   SER P 701     -24.293   1.080  -0.683  0.00  0.00      PROA  
ATOM   1831  O   SER P 701     -24.399   0.673  -1.817  0.00  0.00      PROA  
ATOM   1832  N   PHE P 702     -25.330   1.820  -0.060  0.00  0.00      PROA  
ATOM   1833  HN  PHE P 702     -25.173   2.300   0.800  0.00  0.00      PROA  
ATOM   1834  CA  PHE P 702     -26.585   2.189  -0.610  0.00  0.00      PROA  
ATOM   1835  HA  PHE P 702     -27.135   1.330  -0.965  0.00  0.00      PROA  
ATOM   1836  CB  PHE P 702     -27.416   2.827   0.540  0.00  0.00      PROA  
ATOM   1837  HB1 PHE P 702     -27.038   3.834   0.819  0.00  0.00      PROA  
ATOM   1838  HB2 PHE P 702     -27.357   2.242   1.483  0.00  0.00      PROA  
ATOM   1839  CG  PHE P 702     -28.856   3.003   0.104  0.00  0.00      PROA  
ATOM   1840  CD1 PHE P 702     -29.481   4.249   0.204  0.00  0.00      PROA  
ATOM   1841  HD1 PHE P 702     -28.936   5.067   0.652  0.00  0.00      PROA  
ATOM   1842  CE1 PHE P 702     -30.785   4.373  -0.140  0.00  0.00      PROA  
ATOM   1843  HE1 PHE P 702     -31.236   5.349  -0.041  0.00  0.00      PROA  
ATOM   1844  CZ  PHE P 702     -31.559   3.342  -0.652  0.00  0.00      PROA  
ATOM   1845  HZ  PHE P 702     -32.578   3.483  -0.983  0.00  0.00      PROA  
ATOM   1846  CD2 PHE P 702     -29.603   1.864  -0.307  0.00  0.00      PROA  
ATOM   1847  HD2 PHE P 702     -29.212   0.860  -0.239  0.00  0.00      PROA  
ATOM   1848  CE2 PHE P 702     -30.905   2.065  -0.806  0.00  0.00      PROA  
ATOM   1849  HE2 PHE P 702     -31.511   1.246  -1.166  0.00  0.00      PROA  
ATOM   1850  C   PHE P 702     -26.425   3.076  -1.841  0.00  0.00      PROA  
ATOM   1851  O   PHE P 702     -27.056   2.802  -2.870  0.00  0.00      PROA  
ATOM   1852  N   LEU P 703     -25.598   4.098  -1.753  0.00  0.00      PROA  
ATOM   1853  HN  LEU P 703     -25.161   4.273  -0.874  0.00  0.00      PROA  
ATOM   1854  CA  LEU P 703     -25.377   5.020  -2.834  0.00  0.00      PROA  
ATOM   1855  HA  LEU P 703     -26.362   5.364  -3.114  0.00  0.00      PROA  
ATOM   1856  CB  LEU P 703     -24.535   6.235  -2.270  0.00  0.00      PROA  
ATOM   1857  HB1 LEU P 703     -23.634   5.790  -1.797  0.00  0.00      PROA  
ATOM   1858  HB2 LEU P 703     -25.121   6.661  -1.428  0.00  0.00      PROA  
ATOM   1859  CG  LEU P 703     -24.313   7.357  -3.324  0.00  0.00      PROA  
ATOM   1860  HG  LEU P 703     -23.724   7.053  -4.215  0.00  0.00      PROA  
ATOM   1861  CD1 LEU P 703     -25.556   7.793  -4.024  0.00  0.00      PROA  
ATOM   1862 HD11 LEU P 703     -25.382   8.700  -4.640  0.00  0.00      PROA  
ATOM   1863 HD12 LEU P 703     -26.315   8.042  -3.251  0.00  0.00      PROA  
ATOM   1864 HD13 LEU P 703     -25.976   6.980  -4.655  0.00  0.00      PROA  
ATOM   1865  CD2 LEU P 703     -23.662   8.631  -2.741  0.00  0.00      PROA  
ATOM   1866 HD21 LEU P 703     -24.171   9.310  -2.025  0.00  0.00      PROA  
ATOM   1867 HD22 LEU P 703     -23.182   9.193  -3.571  0.00  0.00      PROA  
ATOM   1868 HD23 LEU P 703     -22.888   8.153  -2.103  0.00  0.00      PROA  
ATOM   1869  C   LEU P 703     -24.596   4.365  -4.010  0.00  0.00      PROA  
ATOM   1870  O   LEU P 703     -24.971   4.619  -5.150  0.00  0.00      PROA  
ATOM   1871  N   CYS P 704     -23.703   3.380  -3.784  0.00  0.00      PROA  
ATOM   1872  HN  CYS P 704     -23.476   3.216  -2.827  0.00  0.00      PROA  
ATOM   1873  CA  CYS P 704     -23.182   2.568  -4.853  0.00  0.00      PROA  
ATOM   1874  HA  CYS P 704     -22.812   3.174  -5.666  0.00  0.00      PROA  
ATOM   1875  CB  CYS P 704     -22.086   1.669  -4.448  0.00  0.00      PROA  
ATOM   1876  HB1 CYS P 704     -21.749   1.000  -5.269  0.00  0.00      PROA  
ATOM   1877  HB2 CYS P 704     -22.404   1.006  -3.616  0.00  0.00      PROA  
ATOM   1878  SG  CYS P 704     -20.594   2.613  -3.863  0.00  0.00      PROA  
ATOM   1879  HG1 CYS P 704     -21.167   3.371  -2.939  0.00  0.00      PROA  
ATOM   1880  C   CYS P 704     -24.168   1.815  -5.693  0.00  0.00      PROA  
ATOM   1881  O   CYS P 704     -24.087   1.886  -6.927  0.00  0.00      PROA  
ATOM   1882  N   ILE P 705     -25.197   1.131  -5.056  0.00  0.00      PROA  
ATOM   1883  HN  ILE P 705     -25.294   1.127  -4.064  0.00  0.00      PROA  
ATOM   1884  CA  ILE P 705     -26.348   0.392  -5.739  0.00  0.00      PROA  
ATOM   1885  HA  ILE P 705     -25.845  -0.194  -6.494  0.00  0.00      PROA  
ATOM   1886  CB  ILE P 705     -27.117  -0.505  -4.718  0.00  0.00      PROA  
ATOM   1887  HB  ILE P 705     -27.719   0.118  -4.022  0.00  0.00      PROA  
ATOM   1888  CG2 ILE P 705     -28.304  -1.241  -5.493  0.00  0.00      PROA  
ATOM   1889 HG21 ILE P 705     -27.852  -2.123  -5.996  0.00  0.00      PROA  
ATOM   1890 HG22 ILE P 705     -28.780  -0.632  -6.291  0.00  0.00      PROA  
ATOM   1891 HG23 ILE P 705     -29.085  -1.646  -4.815  0.00  0.00      PROA  
ATOM   1892  CG1 ILE P 705     -26.234  -1.392  -3.886  0.00  0.00      PROA  
ATOM   1893 HG11 ILE P 705     -25.349  -0.846  -3.495  0.00  0.00      PROA  
ATOM   1894 HG12 ILE P 705     -25.804  -2.134  -4.593  0.00  0.00      PROA  
ATOM   1895  CD  ILE P 705     -26.932  -2.190  -2.839  0.00  0.00      PROA  
ATOM   1896  HD1 ILE P 705     -27.700  -1.528  -2.385  0.00  0.00      PROA  
ATOM   1897  HD2 ILE P 705     -26.314  -2.598  -2.011  0.00  0.00      PROA  
ATOM   1898  HD3 ILE P 705     -27.523  -3.004  -3.310  0.00  0.00      PROA  
ATOM   1899  C   ILE P 705     -27.262   1.428  -6.482  0.00  0.00      PROA  
ATOM   1900  O   ILE P 705     -27.603   1.234  -7.650  0.00  0.00      PROA  
ATOM   1901  N   VAL P 706     -27.612   2.518  -5.816  0.00  0.00      PROA  
ATOM   1902  HN  VAL P 706     -27.313   2.724  -4.888  0.00  0.00      PROA  
ATOM   1903  CA  VAL P 706     -28.280   3.741  -6.355  0.00  0.00      PROA  
ATOM   1904  HA  VAL P 706     -29.236   3.462  -6.773  0.00  0.00      PROA  
ATOM   1905  CB  VAL P 706     -28.463   4.801  -5.292  0.00  0.00      PROA  
ATOM   1906  HB  VAL P 706     -27.593   4.765  -4.602  0.00  0.00      PROA  
ATOM   1907  CG1 VAL P 706     -28.742   6.283  -5.849  0.00  0.00      PROA  
ATOM   1908 HG11 VAL P 706     -27.953   6.606  -6.562  0.00  0.00      PROA  
ATOM   1909 HG12 VAL P 706     -28.964   7.031  -5.059  0.00  0.00      PROA  
ATOM   1910 HG13 VAL P 706     -29.708   6.258  -6.397  0.00  0.00      PROA  
ATOM   1911  CG2 VAL P 706     -29.683   4.319  -4.433  0.00  0.00      PROA  
ATOM   1912 HG21 VAL P 706     -30.561   4.111  -5.081  0.00  0.00      PROA  
ATOM   1913 HG22 VAL P 706     -29.982   5.171  -3.786  0.00  0.00      PROA  
ATOM   1914 HG23 VAL P 706     -29.504   3.403  -3.831  0.00  0.00      PROA  
ATOM   1915  C   VAL P 706     -27.667   4.350  -7.595  0.00  0.00      PROA  
ATOM   1916  O   VAL P 706     -28.436   4.491  -8.575  0.00  0.00      PROA  
ATOM   1917  N   LEU P 707     -26.273   4.478  -7.633  0.00  0.00      PROA  
ATOM   1918  HN  LEU P 707     -25.807   4.366  -6.759  0.00  0.00      PROA  
ATOM   1919  CA  LEU P 707     -25.535   4.885  -8.797  0.00  0.00      PROA  
ATOM   1920  HA  LEU P 707     -25.971   5.812  -9.139  0.00  0.00      PROA  
ATOM   1921  CB  LEU P 707     -24.043   4.966  -8.392  0.00  0.00      PROA  
ATOM   1922  HB1 LEU P 707     -23.418   4.880  -9.307  0.00  0.00      PROA  
ATOM   1923  HB2 LEU P 707     -23.727   4.265  -7.590  0.00  0.00      PROA  
ATOM   1924  CG  LEU P 707     -23.631   6.379  -7.848  0.00  0.00      PROA  
ATOM   1925  HG  LEU P 707     -24.345   6.443  -7.000  0.00  0.00      PROA  
ATOM   1926  CD1 LEU P 707     -22.194   6.082  -7.296  0.00  0.00      PROA  
ATOM   1927 HD11 LEU P 707     -21.354   6.304  -7.989  0.00  0.00      PROA  
ATOM   1928 HD12 LEU P 707     -22.177   5.037  -6.921  0.00  0.00      PROA  
ATOM   1929 HD13 LEU P 707     -22.049   6.679  -6.370  0.00  0.00      PROA  
ATOM   1930  CD2 LEU P 707     -23.767   7.517  -8.872  0.00  0.00      PROA  
ATOM   1931 HD21 LEU P 707     -23.635   8.469  -8.314  0.00  0.00      PROA  
ATOM   1932 HD22 LEU P 707     -24.791   7.362  -9.274  0.00  0.00      PROA  
ATOM   1933 HD23 LEU P 707     -22.948   7.522  -9.623  0.00  0.00      PROA  
ATOM   1934  C   LEU P 707     -25.669   3.923 -10.042  0.00  0.00      PROA  
ATOM   1935  O   LEU P 707     -25.854   4.340 -11.138  0.00  0.00      PROA  
ATOM   1936  N   VAL P 708     -25.494   2.678  -9.787  0.00  0.00      PROA  
ATOM   1937  HN  VAL P 708     -25.364   2.372  -8.847  0.00  0.00      PROA  
ATOM   1938  CA  VAL P 708     -25.621   1.707 -10.900  0.00  0.00      PROA  
ATOM   1939  HA  VAL P 708     -24.854   1.877 -11.641  0.00  0.00      PROA  
ATOM   1940  CB  VAL P 708     -25.218   0.318 -10.412  0.00  0.00      PROA  
ATOM   1941  HB  VAL P 708     -25.922   0.052  -9.594  0.00  0.00      PROA  
ATOM   1942  CG1 VAL P 708     -25.417  -0.713 -11.599  0.00  0.00      PROA  
ATOM   1943 HG11 VAL P 708     -24.764  -0.380 -12.434  0.00  0.00      PROA  
ATOM   1944 HG12 VAL P 708     -26.486  -0.771 -11.898  0.00  0.00      PROA  
ATOM   1945 HG13 VAL P 708     -25.097  -1.771 -11.489  0.00  0.00      PROA  
ATOM   1946  CG2 VAL P 708     -23.740   0.226  -9.792  0.00  0.00      PROA  
ATOM   1947 HG21 VAL P 708     -23.485   1.068  -9.113  0.00  0.00      PROA  
ATOM   1948 HG22 VAL P 708     -23.005   0.085 -10.613  0.00  0.00      PROA  
ATOM   1949 HG23 VAL P 708     -23.734  -0.779  -9.320  0.00  0.00      PROA  
ATOM   1950  C   VAL P 708     -27.008   1.648 -11.562  0.00  0.00      PROA  
ATOM   1951  O   VAL P 708     -27.229   1.555 -12.808  0.00  0.00      PROA  
ATOM   1952  N   ALA P 709     -28.037   1.679 -10.695  0.00  0.00      PROA  
ATOM   1953  HN  ALA P 709     -27.854   1.766  -9.719  0.00  0.00      PROA  
ATOM   1954  CA  ALA P 709     -29.406   1.798 -11.102  0.00  0.00      PROA  
ATOM   1955  HA  ALA P 709     -29.661   0.952 -11.723  0.00  0.00      PROA  
ATOM   1956  CB  ALA P 709     -30.295   1.723  -9.870  0.00  0.00      PROA  
ATOM   1957  HB1 ALA P 709     -30.380   2.631  -9.236  0.00  0.00      PROA  
ATOM   1958  HB2 ALA P 709     -29.894   1.037  -9.094  0.00  0.00      PROA  
ATOM   1959  HB3 ALA P 709     -31.334   1.405 -10.101  0.00  0.00      PROA  
ATOM   1960  C   ALA P 709     -29.703   3.083 -11.858  0.00  0.00      PROA  
ATOM   1961  O   ALA P 709     -30.447   3.129 -12.822  0.00  0.00      PROA  
ATOM   1962  N   THR P 710     -29.016   4.169 -11.408  0.00  0.00      PROA  
ATOM   1963  HN  THR P 710     -28.334   4.163 -10.681  0.00  0.00      PROA  
ATOM   1964  CA  THR P 710     -29.201   5.456 -12.004  0.00  0.00      PROA  
ATOM   1965  HA  THR P 710     -30.160   5.396 -12.498  0.00  0.00      PROA  
ATOM   1966  CB  THR P 710     -29.318   6.600 -10.987  0.00  0.00      PROA  
ATOM   1967  HB  THR P 710     -29.775   6.146 -10.081  0.00  0.00      PROA  
ATOM   1968  OG1 THR P 710     -30.227   7.580 -11.454  0.00  0.00      PROA  
ATOM   1969  HG1 THR P 710     -29.776   7.910 -12.235  0.00  0.00      PROA  
ATOM   1970  CG2 THR P 710     -27.980   7.271 -10.632  0.00  0.00      PROA  
ATOM   1971 HG21 THR P 710     -28.175   7.944  -9.770  0.00  0.00      PROA  
ATOM   1972 HG22 THR P 710     -27.601   7.770 -11.550  0.00  0.00      PROA  
ATOM   1973 HG23 THR P 710     -27.332   6.451 -10.256  0.00  0.00      PROA  
ATOM   1974  C   THR P 710     -28.337   5.818 -13.082  0.00  0.00      PROA  
ATOM   1975  O   THR P 710     -28.300   6.906 -13.614  0.00  0.00      PROA  
ATOM   1976  N   ASP P 711     -27.536   4.814 -13.454  0.00  0.00      PROA  
ATOM   1977  HN  ASP P 711     -27.467   4.095 -12.767  0.00  0.00      PROA  
ATOM   1978  CA  ASP P 711     -26.548   4.818 -14.563  0.00  0.00      PROA  
ATOM   1979  HA  ASP P 711     -26.154   3.814 -14.515  0.00  0.00      PROA  
ATOM   1980  CB  ASP P 711     -27.216   4.975 -15.895  0.00  0.00      PROA  
ATOM   1981  HB1 ASP P 711     -27.691   5.976 -15.976  0.00  0.00      PROA  
ATOM   1982  HB2 ASP P 711     -28.036   4.243 -16.053  0.00  0.00      PROA  
ATOM   1983  CG  ASP P 711     -26.305   4.727 -17.059  0.00  0.00      PROA  
ATOM   1984  OD1 ASP P 711     -25.145   4.210 -16.905  0.00  0.00      PROA  
ATOM   1985  OD2 ASP P 711     -26.709   5.082 -18.253  0.00  0.00      PROA  
ATOM   1986  C   ASP P 711     -25.410   5.743 -14.348  0.00  0.00      PROA  
ATOM   1987  O   ASP P 711     -25.488   6.959 -14.429  0.00  0.00      PROA  
ATOM   1988  N   ALA P 712     -24.279   5.150 -14.096  0.00  0.00      PROA  
ATOM   1989  HN  ALA P 712     -24.205   4.156 -14.077  0.00  0.00      PROA  
ATOM   1990  CA  ALA P 712     -23.032   5.836 -13.804  0.00  0.00      PROA  
ATOM   1991  HA  ALA P 712     -23.260   6.851 -13.514  0.00  0.00      PROA  
ATOM   1992  CB  ALA P 712     -22.362   5.174 -12.544  0.00  0.00      PROA  
ATOM   1993  HB1 ALA P 712     -22.250   4.069 -12.562  0.00  0.00      PROA  
ATOM   1994  HB2 ALA P 712     -23.031   5.333 -11.672  0.00  0.00      PROA  
ATOM   1995  HB3 ALA P 712     -21.396   5.624 -12.230  0.00  0.00      PROA  
ATOM   1996  C   ALA P 712     -22.034   5.864 -15.013  0.00  0.00      PROA  
ATOM   1997  O   ALA P 712     -20.881   6.324 -14.879  0.00  0.00      PROA  
ATOM   1998  N   SER P 713     -22.429   5.366 -16.196  0.00  0.00      PROA  
ATOM   1999  HN  SER P 713     -23.246   4.796 -16.166  0.00  0.00      PROA  
ATOM   2000  CA  SER P 713     -21.582   5.339 -17.368  0.00  0.00      PROA  
ATOM   2001  HA  SER P 713     -20.715   4.772 -17.062  0.00  0.00      PROA  
ATOM   2002  CB  SER P 713     -22.125   4.487 -18.478  0.00  0.00      PROA  
ATOM   2003  HB1 SER P 713     -22.374   3.461 -18.132  0.00  0.00      PROA  
ATOM   2004  HB2 SER P 713     -21.383   4.478 -19.305  0.00  0.00      PROA  
ATOM   2005  OG  SER P 713     -23.298   5.132 -18.951  0.00  0.00      PROA  
ATOM   2006  HG1 SER P 713     -23.948   4.993 -18.258  0.00  0.00      PROA  
ATOM   2007  C   SER P 713     -21.028   6.623 -17.885  0.00  0.00      PROA  
ATOM   2008  O   SER P 713     -19.832   6.743 -18.204  0.00  0.00      PROA  
ATOM   2009  N   SER P 714     -21.827   7.692 -17.885  0.00  0.00      PROA  
ATOM   2010  HN  SER P 714     -22.801   7.501 -17.788  0.00  0.00      PROA  
ATOM   2011  CA  SER P 714     -21.321   9.039 -18.099  0.00  0.00      PROA  
ATOM   2012  HA  SER P 714     -20.934   9.061 -19.108  0.00  0.00      PROA  
ATOM   2013  CB  SER P 714     -22.387  10.136 -18.117  0.00  0.00      PROA  
ATOM   2014  HB1 SER P 714     -23.091   9.989 -18.963  0.00  0.00      PROA  
ATOM   2015  HB2 SER P 714     -21.938  11.138 -18.283  0.00  0.00      PROA  
ATOM   2016  OG  SER P 714     -23.161  10.196 -16.956  0.00  0.00      PROA  
ATOM   2017  HG1 SER P 714     -23.718   9.415 -17.015  0.00  0.00      PROA  
ATOM   2018  C   SER P 714     -20.259   9.478 -17.141  0.00  0.00      PROA  
ATOM   2019  O   SER P 714     -19.314  10.208 -17.543  0.00  0.00      PROA  
ATOM   2020  N   LEU P 715     -20.420   9.021 -15.890  0.00  0.00      PROA  
ATOM   2021  HN  LEU P 715     -21.212   8.484 -15.609  0.00  0.00      PROA  
ATOM   2022  CA  LEU P 715     -19.565   9.486 -14.786  0.00  0.00      PROA  
ATOM   2023  HA  LEU P 715     -19.539  10.565 -14.814  0.00  0.00      PROA  
ATOM   2024  CB  LEU P 715     -20.026   9.049 -13.473  0.00  0.00      PROA  
ATOM   2025  HB1 LEU P 715     -19.377   9.531 -12.711  0.00  0.00      PROA  
ATOM   2026  HB2 LEU P 715     -20.080   7.940 -13.440  0.00  0.00      PROA  
ATOM   2027  CG  LEU P 715     -21.439   9.640 -13.090  0.00  0.00      PROA  
ATOM   2028  HG  LEU P 715     -22.166   9.040 -13.678  0.00  0.00      PROA  
ATOM   2029  CD1 LEU P 715     -21.727   9.285 -11.611  0.00  0.00      PROA  
ATOM   2030 HD11 LEU P 715     -21.056   9.917 -10.991  0.00  0.00      PROA  
ATOM   2031 HD12 LEU P 715     -21.490   8.215 -11.426  0.00  0.00      PROA  
ATOM   2032 HD13 LEU P 715     -22.783   9.412 -11.289  0.00  0.00      PROA  
ATOM   2033  CD2 LEU P 715     -21.762  11.129 -13.501  0.00  0.00      PROA  
ATOM   2034 HD21 LEU P 715     -21.239  11.837 -12.823  0.00  0.00      PROA  
ATOM   2035 HD22 LEU P 715     -22.829  11.433 -13.574  0.00  0.00      PROA  
ATOM   2036 HD23 LEU P 715     -21.410  11.260 -14.546  0.00  0.00      PROA  
ATOM   2037  C   LEU P 715     -18.072   9.037 -14.902  0.00  0.00      PROA  
ATOM   2038  O   LEU P 715     -17.142   9.783 -14.586  0.00  0.00      PROA  
ATOM   2039  N   VAL P 716     -17.942   7.845 -15.448  0.00  0.00      PROA  
ATOM   2040  HN  VAL P 716     -18.735   7.285 -15.672  0.00  0.00      PROA  
ATOM   2041  CA  VAL P 716     -16.673   7.274 -15.804  0.00  0.00      PROA  
ATOM   2042  HA  VAL P 716     -15.962   7.069 -15.018  0.00  0.00      PROA  
ATOM   2043  CB  VAL P 716     -17.007   5.831 -16.335  0.00  0.00      PROA  
ATOM   2044  HB  VAL P 716     -17.784   5.989 -17.113  0.00  0.00      PROA  
ATOM   2045  CG1 VAL P 716     -15.747   5.049 -16.768  0.00  0.00      PROA  
ATOM   2046 HG11 VAL P 716     -15.133   5.563 -17.538  0.00  0.00      PROA  
ATOM   2047 HG12 VAL P 716     -15.959   4.039 -17.179  0.00  0.00      PROA  
ATOM   2048 HG13 VAL P 716     -14.994   4.934 -15.959  0.00  0.00      PROA  
ATOM   2049  CG2 VAL P 716     -17.674   4.980 -15.210  0.00  0.00      PROA  
ATOM   2050 HG21 VAL P 716     -18.627   5.421 -14.848  0.00  0.00      PROA  
ATOM   2051 HG22 VAL P 716     -17.005   4.767 -14.349  0.00  0.00      PROA  
ATOM   2052 HG23 VAL P 716     -18.007   3.999 -15.613  0.00  0.00      PROA  
ATOM   2053  C   VAL P 716     -15.891   8.077 -16.896  0.00  0.00      PROA  
ATOM   2054  O   VAL P 716     -14.663   8.261 -16.899  0.00  0.00      PROA  
ATOM   2055  N   CYS P 717     -16.622   8.629 -17.905  0.00  0.00      PROA  
ATOM   2056  HN  CYS P 717     -17.615   8.550 -17.899  0.00  0.00      PROA  
ATOM   2057  CA  CYS P 717     -15.991   9.237 -19.106  0.00  0.00      PROA  
ATOM   2058  HA  CYS P 717     -15.119   8.634 -19.314  0.00  0.00      PROA  
ATOM   2059  CB  CYS P 717     -16.899   9.068 -20.356  0.00  0.00      PROA  
ATOM   2060  HB1 CYS P 717     -16.342   9.334 -21.280  0.00  0.00      PROA  
ATOM   2061  HB2 CYS P 717     -17.610   9.898 -20.158  0.00  0.00      PROA  
ATOM   2062  SG  CYS P 717     -17.637   7.407 -20.528  0.00  0.00      PROA  
ATOM   2063  HG1 CYS P 717     -17.974   7.471 -21.808  0.00  0.00      PROA  
ATOM   2064  C   CYS P 717     -15.630  10.723 -18.883  0.00  0.00      PROA  
ATOM   2065  O   CYS P 717     -14.883  11.253 -19.729  0.00  0.00      PROA  
ATOM   2066  N   TYR P 718     -15.989  11.328 -17.685  0.00  0.00      PROA  
ATOM   2067  HN  TYR P 718     -16.656  10.860 -17.110  0.00  0.00      PROA  
ATOM   2068  CA  TYR P 718     -15.556  12.690 -17.422  0.00  0.00      PROA  
ATOM   2069  HA  TYR P 718     -15.521  13.292 -18.317  0.00  0.00      PROA  
ATOM   2070  CB  TYR P 718     -16.471  13.324 -16.331  0.00  0.00      PROA  
ATOM   2071  HB1 TYR P 718     -16.012  14.295 -16.047  0.00  0.00      PROA  
ATOM   2072  HB2 TYR P 718     -16.426  12.578 -15.510  0.00  0.00      PROA  
ATOM   2073  CG  TYR P 718     -17.893  13.612 -16.892  0.00  0.00      PROA  
ATOM   2074  CD1 TYR P 718     -18.905  13.208 -16.052  0.00  0.00      PROA  
ATOM   2075  HD1 TYR P 718     -18.827  12.641 -15.136  0.00  0.00      PROA  
ATOM   2076  CE1 TYR P 718     -20.261  13.536 -16.401  0.00  0.00      PROA  
ATOM   2077  HE1 TYR P 718     -21.040  13.027 -15.854  0.00  0.00      PROA  
ATOM   2078  CZ  TYR P 718     -20.459  14.375 -17.459  0.00  0.00      PROA  
ATOM   2079  OH  TYR P 718     -21.787  14.698 -17.789  0.00  0.00      PROA  
ATOM   2080  HH  TYR P 718     -22.395  14.261 -17.189  0.00  0.00      PROA  
ATOM   2081  CD2 TYR P 718     -18.046  14.340 -18.049  0.00  0.00      PROA  
ATOM   2082  HD2 TYR P 718     -17.153  14.661 -18.563  0.00  0.00      PROA  
ATOM   2083  CE2 TYR P 718     -19.373  14.867 -18.218  0.00  0.00      PROA  
ATOM   2084  HE2 TYR P 718     -19.557  15.529 -19.051  0.00  0.00      PROA  
ATOM   2085  C   TYR P 718     -14.078  12.812 -16.898  0.00  0.00      PROA  
ATOM   2086  O   TYR P 718     -13.472  13.861 -16.793  0.00  0.00      PROA  
ATOM   2087  N   ILE P 719     -13.539  11.670 -16.406  0.00  0.00      PROA  
ATOM   2088  HN  ILE P 719     -14.151  10.884 -16.359  0.00  0.00      PROA  
ATOM   2089  CA  ILE P 719     -12.228  11.527 -15.828  0.00  0.00      PROA  
ATOM   2090  HA  ILE P 719     -11.980  12.207 -15.027  0.00  0.00      PROA  
ATOM   2091  CB  ILE P 719     -11.995  10.166 -15.154  0.00  0.00      PROA  
ATOM   2092  HB  ILE P 719     -12.209   9.360 -15.889  0.00  0.00      PROA  
ATOM   2093  CG2 ILE P 719     -10.481  10.054 -14.668  0.00  0.00      PROA  
ATOM   2094 HG21 ILE P 719     -10.193   9.272 -13.933  0.00  0.00      PROA  
ATOM   2095 HG22 ILE P 719     -10.125  11.067 -14.381  0.00  0.00      PROA  
ATOM   2096 HG23 ILE P 719      -9.931   9.959 -15.628  0.00  0.00      PROA  
ATOM   2097  CG1 ILE P 719     -13.075  10.094 -13.924  0.00  0.00      PROA  
ATOM   2098 HG11 ILE P 719     -14.102  10.186 -14.337  0.00  0.00      PROA  
ATOM   2099 HG12 ILE P 719     -12.833  10.874 -13.170  0.00  0.00      PROA  
ATOM   2100  CD  ILE P 719     -13.084   8.666 -13.211  0.00  0.00      PROA  
ATOM   2101  HD1 ILE P 719     -13.189   7.906 -14.014  0.00  0.00      PROA  
ATOM   2102  HD2 ILE P 719     -13.921   8.447 -12.515  0.00  0.00      PROA  
ATOM   2103  HD3 ILE P 719     -12.148   8.404 -12.671  0.00  0.00      PROA  
ATOM   2104  C   ILE P 719     -11.139  11.960 -16.903  0.00  0.00      PROA  
ATOM   2105  O   ILE P 719     -10.985  11.271 -17.934  0.00  0.00      PROA  
ATOM   2106  N   THR P 720     -10.379  13.030 -16.645  0.00  0.00      PROA  
ATOM   2107  HN  THR P 720     -10.678  13.582 -15.870  0.00  0.00      PROA  
ATOM   2108  CA  THR P 720      -9.260  13.518 -17.556  0.00  0.00      PROA  
ATOM   2109  HA  THR P 720      -9.408  13.148 -18.560  0.00  0.00      PROA  
ATOM   2110  CB  THR P 720      -9.123  15.103 -17.662  0.00  0.00      PROA  
ATOM   2111  HB  THR P 720      -8.751  15.288 -18.692  0.00  0.00      PROA  
ATOM   2112  OG1 THR P 720      -8.230  15.837 -16.768  0.00  0.00      PROA  
ATOM   2113  HG1 THR P 720      -7.714  16.347 -17.396  0.00  0.00      PROA  
ATOM   2114  CG2 THR P 720     -10.482  15.759 -17.482  0.00  0.00      PROA  
ATOM   2115 HG21 THR P 720     -11.191  15.324 -18.218  0.00  0.00      PROA  
ATOM   2116 HG22 THR P 720     -10.525  16.869 -17.516  0.00  0.00      PROA  
ATOM   2117 HG23 THR P 720     -10.965  15.479 -16.522  0.00  0.00      PROA  
ATOM   2118  C   THR P 720      -7.930  12.956 -17.231  0.00  0.00      PROA  
ATOM   2119  O   THR P 720      -7.762  12.541 -16.148  0.00  0.00      PROA  
ATOM   2120  N   ARG P 721      -7.012  12.880 -18.144  0.00  0.00      PROA  
ATOM   2121  HN  ARG P 721      -7.068  13.365 -19.013  0.00  0.00      PROA  
ATOM   2122  CA  ARG P 721      -5.719  12.409 -17.761  0.00  0.00      PROA  
ATOM   2123  HA  ARG P 721      -5.716  11.377 -17.444  0.00  0.00      PROA  
ATOM   2124  CB  ARG P 721      -4.738  12.415 -18.962  0.00  0.00      PROA  
ATOM   2125  HB1 ARG P 721      -3.702  12.353 -18.566  0.00  0.00      PROA  
ATOM   2126  HB2 ARG P 721      -4.811  13.362 -19.538  0.00  0.00      PROA  
ATOM   2127  CG  ARG P 721      -5.028  11.352 -20.021  0.00  0.00      PROA  
ATOM   2128  HG1 ARG P 721      -4.115  11.320 -20.653  0.00  0.00      PROA  
ATOM   2129  HG2 ARG P 721      -5.929  11.710 -20.564  0.00  0.00      PROA  
ATOM   2130  CD  ARG P 721      -5.379  10.025 -19.564  0.00  0.00      PROA  
ATOM   2131  HD1 ARG P 721      -6.261   9.831 -18.917  0.00  0.00      PROA  
ATOM   2132  HD2 ARG P 721      -4.444   9.664 -19.085  0.00  0.00      PROA  
ATOM   2133  NE  ARG P 721      -5.428   9.123 -20.727  0.00  0.00      PROA  
ATOM   2134  HE  ARG P 721      -4.631   8.559 -20.942  0.00  0.00      PROA  
ATOM   2135  CZ  ARG P 721      -6.451   9.029 -21.603  0.00  0.00      PROA  
ATOM   2136  NH1 ARG P 721      -7.576   9.693 -21.509  0.00  0.00      PROA  
ATOM   2137 HH11 ARG P 721      -7.694  10.515 -20.952  0.00  0.00      PROA  
ATOM   2138 HH12 ARG P 721      -8.280   9.600 -22.214  0.00  0.00      PROA  
ATOM   2139  NH2 ARG P 721      -6.328   8.251 -22.617  0.00  0.00      PROA  
ATOM   2140 HH21 ARG P 721      -5.433   7.881 -22.867  0.00  0.00      PROA  
ATOM   2141 HH22 ARG P 721      -7.187   8.172 -23.123  0.00  0.00      PROA  
ATOM   2142  C   ARG P 721      -5.022  13.329 -16.632  0.00  0.00      PROA  
ATOM   2143  O   ARG P 721      -4.566  12.896 -15.558  0.00  0.00      PROA  
ATOM   2144  N   PHE P 722      -5.131  14.648 -16.776  0.00  0.00      PROA  
ATOM   2145  HN  PHE P 722      -5.663  14.978 -17.552  0.00  0.00      PROA  
ATOM   2146  CA  PHE P 722      -4.722  15.604 -15.811  0.00  0.00      PROA  
ATOM   2147  HA  PHE P 722      -3.661  15.444 -15.689  0.00  0.00      PROA  
ATOM   2148  CB  PHE P 722      -4.999  17.026 -16.340  0.00  0.00      PROA  
ATOM   2149  HB1 PHE P 722      -6.076  17.151 -16.584  0.00  0.00      PROA  
ATOM   2150  HB2 PHE P 722      -4.461  17.172 -17.301  0.00  0.00      PROA  
ATOM   2151  CG  PHE P 722      -4.635  18.223 -15.488  0.00  0.00      PROA  
ATOM   2152  CD1 PHE P 722      -3.593  19.050 -16.052  0.00  0.00      PROA  
ATOM   2153  HD1 PHE P 722      -3.096  18.737 -16.959  0.00  0.00      PROA  
ATOM   2154  CE1 PHE P 722      -3.107  20.189 -15.264  0.00  0.00      PROA  
ATOM   2155  HE1 PHE P 722      -2.331  20.835 -15.646  0.00  0.00      PROA  
ATOM   2156  CZ  PHE P 722      -3.803  20.483 -14.099  0.00  0.00      PROA  
ATOM   2157  HZ  PHE P 722      -3.567  21.437 -13.652  0.00  0.00      PROA  
ATOM   2158  CD2 PHE P 722      -5.339  18.730 -14.375  0.00  0.00      PROA  
ATOM   2159  HD2 PHE P 722      -6.266  18.279 -14.053  0.00  0.00      PROA  
ATOM   2160  CE2 PHE P 722      -4.894  19.783 -13.606  0.00  0.00      PROA  
ATOM   2161  HE2 PHE P 722      -5.432  20.171 -12.754  0.00  0.00      PROA  
ATOM   2162  C   PHE P 722      -5.441  15.355 -14.413  0.00  0.00      PROA  
ATOM   2163  O   PHE P 722      -4.825  15.366 -13.308  0.00  0.00      PROA  
ATOM   2164  N   THR P 723      -6.781  15.062 -14.437  0.00  0.00      PROA  
ATOM   2165  HN  THR P 723      -7.308  15.246 -15.264  0.00  0.00      PROA  
ATOM   2166  CA  THR P 723      -7.545  14.680 -13.222  0.00  0.00      PROA  
ATOM   2167  HA  THR P 723      -7.469  15.497 -12.519  0.00  0.00      PROA  
ATOM   2168  CB  THR P 723      -9.055  14.342 -13.459  0.00  0.00      PROA  
ATOM   2169  HB  THR P 723      -9.255  13.409 -14.028  0.00  0.00      PROA  
ATOM   2170  OG1 THR P 723      -9.701  15.462 -14.065  0.00  0.00      PROA  
ATOM   2171  HG1 THR P 723      -9.249  15.525 -14.910  0.00  0.00      PROA  
ATOM   2172  CG2 THR P 723      -9.765  14.147 -12.106  0.00  0.00      PROA  
ATOM   2173 HG21 THR P 723     -10.872  14.107 -12.195  0.00  0.00      PROA  
ATOM   2174 HG22 THR P 723      -9.548  14.997 -11.425  0.00  0.00      PROA  
ATOM   2175 HG23 THR P 723      -9.521  13.191 -11.595  0.00  0.00      PROA  
ATOM   2176  C   THR P 723      -7.000  13.400 -12.507  0.00  0.00      PROA  
ATOM   2177  O   THR P 723      -6.769  13.344 -11.304  0.00  0.00      PROA  
ATOM   2178  N   GLU P 724      -6.691  12.425 -13.375  0.00  0.00      PROA  
ATOM   2179  HN  GLU P 724      -6.767  12.658 -14.341  0.00  0.00      PROA  
ATOM   2180  CA  GLU P 724      -6.074  11.142 -12.962  0.00  0.00      PROA  
ATOM   2181  HA  GLU P 724      -6.651  10.559 -12.259  0.00  0.00      PROA  
ATOM   2182  CB  GLU P 724      -5.762  10.233 -14.182  0.00  0.00      PROA  
ATOM   2183  HB1 GLU P 724      -5.055   9.438 -13.860  0.00  0.00      PROA  
ATOM   2184  HB2 GLU P 724      -5.185  10.737 -14.986  0.00  0.00      PROA  
ATOM   2185  CG  GLU P 724      -7.054   9.714 -14.888  0.00  0.00      PROA  
ATOM   2186  HG1 GLU P 724      -7.763  10.565 -14.968  0.00  0.00      PROA  
ATOM   2187  HG2 GLU P 724      -7.378   8.946 -14.153  0.00  0.00      PROA  
ATOM   2188  CD  GLU P 724      -6.820   9.029 -16.239  0.00  0.00      PROA  
ATOM   2189  OE1 GLU P 724      -5.612   8.770 -16.545  0.00  0.00      PROA  
ATOM   2190  OE2 GLU P 724      -7.804   8.662 -16.942  0.00  0.00      PROA  
ATOM   2191  C   GLU P 724      -4.811  11.358 -12.240  0.00  0.00      PROA  
ATOM   2192  O   GLU P 724      -4.566  10.825 -11.175  0.00  0.00      PROA  
ATOM   2193  N   GLU P 725      -3.912  12.223 -12.844  0.00  0.00      PROA  
ATOM   2194  HN  GLU P 725      -3.980  12.550 -13.784  0.00  0.00      PROA  
ATOM   2195  CA  GLU P 725      -2.722  12.749 -12.146  0.00  0.00      PROA  
ATOM   2196  HA  GLU P 725      -2.131  11.904 -11.825  0.00  0.00      PROA  
ATOM   2197  CB  GLU P 725      -1.809  13.519 -13.128  0.00  0.00      PROA  
ATOM   2198  HB1 GLU P 725      -0.891  13.918 -12.646  0.00  0.00      PROA  
ATOM   2199  HB2 GLU P 725      -2.376  14.395 -13.510  0.00  0.00      PROA  
ATOM   2200  CG  GLU P 725      -1.313  12.550 -14.297  0.00  0.00      PROA  
ATOM   2201  HG1 GLU P 725      -2.180  12.562 -14.993  0.00  0.00      PROA  
ATOM   2202  HG2 GLU P 725      -1.124  11.499 -13.990  0.00  0.00      PROA  
ATOM   2203  CD  GLU P 725      -0.146  12.977 -15.197  0.00  0.00      PROA  
ATOM   2204  OE1 GLU P 725      -0.323  13.885 -16.043  0.00  0.00      PROA  
ATOM   2205  OE2 GLU P 725       0.955  12.348 -15.131  0.00  0.00      PROA  
ATOM   2206  C   GLU P 725      -2.968  13.584 -10.905  0.00  0.00      PROA  
ATOM   2207  O   GLU P 725      -2.281  13.487  -9.901  0.00  0.00      PROA  
ATOM   2208  N   ALA P 726      -3.948  14.518 -10.917  0.00  0.00      PROA  
ATOM   2209  HN  ALA P 726      -4.550  14.640 -11.703  0.00  0.00      PROA  
ATOM   2210  CA  ALA P 726      -4.227  15.291  -9.754  0.00  0.00      PROA  
ATOM   2211  HA  ALA P 726      -3.323  15.794  -9.443  0.00  0.00      PROA  
ATOM   2212  CB  ALA P 726      -5.310  16.359 -10.084  0.00  0.00      PROA  
ATOM   2213  HB1 ALA P 726      -5.501  17.107  -9.285  0.00  0.00      PROA  
ATOM   2214  HB2 ALA P 726      -6.208  15.876 -10.525  0.00  0.00      PROA  
ATOM   2215  HB3 ALA P 726      -4.939  16.887 -10.989  0.00  0.00      PROA  
ATOM   2216  C   ALA P 726      -4.781  14.509  -8.561  0.00  0.00      PROA  
ATOM   2217  O   ALA P 726      -4.397  14.776  -7.430  0.00  0.00      PROA  
ATOM   2218  N   PHE P 727      -5.663  13.511  -8.831  0.00  0.00      PROA  
ATOM   2219  HN  PHE P 727      -6.035  13.370  -9.745  0.00  0.00      PROA  
ATOM   2220  CA  PHE P 727      -6.040  12.572  -7.737  0.00  0.00      PROA  
ATOM   2221  HA  PHE P 727      -6.257  13.219  -6.900  0.00  0.00      PROA  
ATOM   2222  CB  PHE P 727      -7.255  11.760  -8.192  0.00  0.00      PROA  
ATOM   2223  HB1 PHE P 727      -7.038  11.088  -9.049  0.00  0.00      PROA  
ATOM   2224  HB2 PHE P 727      -8.081  12.391  -8.584  0.00  0.00      PROA  
ATOM   2225  CG  PHE P 727      -7.909  11.013  -7.076  0.00  0.00      PROA  
ATOM   2226  CD1 PHE P 727      -7.653   9.613  -6.962  0.00  0.00      PROA  
ATOM   2227  HD1 PHE P 727      -6.949   9.224  -7.683  0.00  0.00      PROA  
ATOM   2228  CE1 PHE P 727      -8.302   8.894  -6.039  0.00  0.00      PROA  
ATOM   2229  HE1 PHE P 727      -8.126   7.836  -5.907  0.00  0.00      PROA  
ATOM   2230  CZ  PHE P 727      -9.147   9.543  -5.107  0.00  0.00      PROA  
ATOM   2231  HZ  PHE P 727      -9.598   9.030  -4.270  0.00  0.00      PROA  
ATOM   2232  CD2 PHE P 727      -8.903  11.702  -6.322  0.00  0.00      PROA  
ATOM   2233  HD2 PHE P 727      -9.161  12.737  -6.494  0.00  0.00      PROA  
ATOM   2234  CE2 PHE P 727      -9.452  10.919  -5.311  0.00  0.00      PROA  
ATOM   2235  HE2 PHE P 727     -10.224  11.297  -4.657  0.00  0.00      PROA  
ATOM   2236  C   PHE P 727      -4.856  11.658  -7.285  0.00  0.00      PROA  
ATOM   2237  O   PHE P 727      -4.771  11.404  -6.115  0.00  0.00      PROA  
ATOM   2238  N   ALA P 728      -3.971  11.199  -8.251  0.00  0.00      PROA  
ATOM   2239  HN  ALA P 728      -4.160  11.326  -9.221  0.00  0.00      PROA  
ATOM   2240  CA  ALA P 728      -2.744  10.499  -7.879  0.00  0.00      PROA  
ATOM   2241  HA  ALA P 728      -3.096   9.634  -7.336  0.00  0.00      PROA  
ATOM   2242  CB  ALA P 728      -1.978  10.082  -9.138  0.00  0.00      PROA  
ATOM   2243  HB1 ALA P 728      -1.244   9.249  -9.119  0.00  0.00      PROA  
ATOM   2244  HB2 ALA P 728      -1.491  10.904  -9.705  0.00  0.00      PROA  
ATOM   2245  HB3 ALA P 728      -2.696   9.599  -9.835  0.00  0.00      PROA  
ATOM   2246  C   ALA P 728      -1.797  11.301  -6.943  0.00  0.00      PROA  
ATOM   2247  O   ALA P 728      -1.282  10.853  -5.922  0.00  0.00      PROA  
ATOM   2248  N   ALA P 729      -1.629  12.596  -7.228  0.00  0.00      PROA  
ATOM   2249  HN  ALA P 729      -1.942  12.979  -8.094  0.00  0.00      PROA  
ATOM   2250  CA  ALA P 729      -0.901  13.523  -6.384  0.00  0.00      PROA  
ATOM   2251  HA  ALA P 729       0.068  13.051  -6.304  0.00  0.00      PROA  
ATOM   2252  CB  ALA P 729      -0.718  14.805  -7.171  0.00  0.00      PROA  
ATOM   2253  HB1 ALA P 729      -1.651  15.404  -7.240  0.00  0.00      PROA  
ATOM   2254  HB2 ALA P 729      -0.348  14.576  -8.193  0.00  0.00      PROA  
ATOM   2255  HB3 ALA P 729       0.052  15.366  -6.599  0.00  0.00      PROA  
ATOM   2256  C   ALA P 729      -1.486  13.757  -4.933  0.00  0.00      PROA  
ATOM   2257  O   ALA P 729      -0.787  13.707  -3.957  0.00  0.00      PROA  
ATOM   2258  N   LEU P 730      -2.844  13.910  -4.881  0.00  0.00      PROA  
ATOM   2259  HN  LEU P 730      -3.339  13.947  -5.746  0.00  0.00      PROA  
ATOM   2260  CA  LEU P 730      -3.740  14.075  -3.756  0.00  0.00      PROA  
ATOM   2261  HA  LEU P 730      -3.277  14.846  -3.159  0.00  0.00      PROA  
ATOM   2262  CB  LEU P 730      -5.165  14.548  -4.188  0.00  0.00      PROA  
ATOM   2263  HB1 LEU P 730      -5.372  13.925  -5.084  0.00  0.00      PROA  
ATOM   2264  HB2 LEU P 730      -5.255  15.591  -4.560  0.00  0.00      PROA  
ATOM   2265  CG  LEU P 730      -6.388  14.242  -3.233  0.00  0.00      PROA  
ATOM   2266  HG  LEU P 730      -6.504  13.138  -3.201  0.00  0.00      PROA  
ATOM   2267  CD1 LEU P 730      -6.232  14.856  -1.861  0.00  0.00      PROA  
ATOM   2268 HD11 LEU P 730      -5.653  15.803  -1.818  0.00  0.00      PROA  
ATOM   2269 HD12 LEU P 730      -5.673  14.167  -1.191  0.00  0.00      PROA  
ATOM   2270 HD13 LEU P 730      -7.191  15.072  -1.343  0.00  0.00      PROA  
ATOM   2271  CD2 LEU P 730      -7.651  14.787  -3.869  0.00  0.00      PROA  
ATOM   2272 HD21 LEU P 730      -8.518  14.670  -3.184  0.00  0.00      PROA  
ATOM   2273 HD22 LEU P 730      -7.851  14.464  -4.913  0.00  0.00      PROA  
ATOM   2274 HD23 LEU P 730      -7.517  15.889  -3.833  0.00  0.00      PROA  
ATOM   2275  C   LEU P 730      -3.734  12.756  -2.934  0.00  0.00      PROA  
ATOM   2276  O   LEU P 730      -3.577  12.789  -1.742  0.00  0.00      PROA  
ATOM   2277  N   ILE P 731      -3.712  11.565  -3.550  0.00  0.00      PROA  
ATOM   2278  HN  ILE P 731      -3.772  11.605  -4.545  0.00  0.00      PROA  
ATOM   2279  CA  ILE P 731      -3.487  10.235  -2.961  0.00  0.00      PROA  
ATOM   2280  HA  ILE P 731      -4.182  10.030  -2.160  0.00  0.00      PROA  
ATOM   2281  CB  ILE P 731      -3.707   9.159  -4.094  0.00  0.00      PROA  
ATOM   2282  HB  ILE P 731      -3.200   9.623  -4.968  0.00  0.00      PROA  
ATOM   2283  CG2 ILE P 731      -2.960   7.884  -3.682  0.00  0.00      PROA  
ATOM   2284 HG21 ILE P 731      -3.165   6.954  -4.254  0.00  0.00      PROA  
ATOM   2285 HG22 ILE P 731      -3.249   7.618  -2.642  0.00  0.00      PROA  
ATOM   2286 HG23 ILE P 731      -1.857   8.007  -3.635  0.00  0.00      PROA  
ATOM   2287  CG1 ILE P 731      -5.200   8.817  -4.321  0.00  0.00      PROA  
ATOM   2288 HG11 ILE P 731      -5.373   8.011  -5.065  0.00  0.00      PROA  
ATOM   2289 HG12 ILE P 731      -5.598   9.757  -4.757  0.00  0.00      PROA  
ATOM   2290  CD  ILE P 731      -6.117   8.720  -3.142  0.00  0.00      PROA  
ATOM   2291  HD1 ILE P 731      -5.665   8.023  -2.404  0.00  0.00      PROA  
ATOM   2292  HD2 ILE P 731      -7.133   8.350  -3.396  0.00  0.00      PROA  
ATOM   2293  HD3 ILE P 731      -6.451   9.634  -2.606  0.00  0.00      PROA  
ATOM   2294  C   ILE P 731      -2.100  10.097  -2.332  0.00  0.00      PROA  
ATOM   2295  O   ILE P 731      -1.867   9.677  -1.209  0.00  0.00      PROA  
ATOM   2296  N   CYS P 732      -1.060  10.468  -2.995  0.00  0.00      PROA  
ATOM   2297  HN  CYS P 732      -1.126  10.559  -3.985  0.00  0.00      PROA  
ATOM   2298  CA  CYS P 732       0.354  10.503  -2.515  0.00  0.00      PROA  
ATOM   2299  HA  CYS P 732       0.576   9.474  -2.273  0.00  0.00      PROA  
ATOM   2300  CB  CYS P 732       1.376  10.900  -3.574  0.00  0.00      PROA  
ATOM   2301  HB1 CYS P 732       1.008  11.854  -4.007  0.00  0.00      PROA  
ATOM   2302  HB2 CYS P 732       1.259  10.215  -4.441  0.00  0.00      PROA  
ATOM   2303  SG  CYS P 732       3.169  10.909  -3.280  0.00  0.00      PROA  
ATOM   2304  HG1 CYS P 732       3.345   9.662  -2.868  0.00  0.00      PROA  
ATOM   2305  C   CYS P 732       0.543  11.398  -1.321  0.00  0.00      PROA  
ATOM   2306  O   CYS P 732       1.270  10.951  -0.456  0.00  0.00      PROA  
ATOM   2307  N   ILE P 733      -0.094  12.601  -1.275  0.00  0.00      PROA  
ATOM   2308  HN  ILE P 733      -0.534  12.926  -2.109  0.00  0.00      PROA  
ATOM   2309  CA  ILE P 733      -0.077  13.479  -0.084  0.00  0.00      PROA  
ATOM   2310  HA  ILE P 733       0.993  13.555   0.037  0.00  0.00      PROA  
ATOM   2311  CB  ILE P 733      -0.633  14.859  -0.352  0.00  0.00      PROA  
ATOM   2312  HB  ILE P 733      -1.555  14.692  -0.949  0.00  0.00      PROA  
ATOM   2313  CG2 ILE P 733      -0.959  15.664   0.935  0.00  0.00      PROA  
ATOM   2314 HG21 ILE P 733      -1.383  16.663   0.696  0.00  0.00      PROA  
ATOM   2315 HG22 ILE P 733       0.031  15.819   1.415  0.00  0.00      PROA  
ATOM   2316 HG23 ILE P 733      -1.768  15.152   1.499  0.00  0.00      PROA  
ATOM   2317  CG1 ILE P 733       0.225  15.687  -1.371  0.00  0.00      PROA  
ATOM   2318 HG11 ILE P 733       0.358  14.982  -2.220  0.00  0.00      PROA  
ATOM   2319 HG12 ILE P 733       1.177  16.004  -0.896  0.00  0.00      PROA  
ATOM   2320  CD  ILE P 733      -0.465  16.933  -1.887  0.00  0.00      PROA  
ATOM   2321  HD1 ILE P 733      -1.474  16.815  -2.336  0.00  0.00      PROA  
ATOM   2322  HD2 ILE P 733       0.164  17.552  -2.561  0.00  0.00      PROA  
ATOM   2323  HD3 ILE P 733      -0.658  17.626  -1.040  0.00  0.00      PROA  
ATOM   2324  C   ILE P 733      -0.698  12.806   1.110  0.00  0.00      PROA  
ATOM   2325  O   ILE P 733      -0.077  12.733   2.248  0.00  0.00      PROA  
ATOM   2326  N   ILE P 734      -1.844  12.132   0.940  0.00  0.00      PROA  
ATOM   2327  HN  ILE P 734      -2.285  12.105   0.046  0.00  0.00      PROA  
ATOM   2328  CA  ILE P 734      -2.461  11.456   2.022  0.00  0.00      PROA  
ATOM   2329  HA  ILE P 734      -2.498  12.154   2.845  0.00  0.00      PROA  
ATOM   2330  CB  ILE P 734      -3.908  10.959   1.652  0.00  0.00      PROA  
ATOM   2331  HB  ILE P 734      -3.863  10.518   0.633  0.00  0.00      PROA  
ATOM   2332  CG2 ILE P 734      -4.325   9.860   2.583  0.00  0.00      PROA  
ATOM   2333 HG21 ILE P 734      -3.917   8.875   2.271  0.00  0.00      PROA  
ATOM   2334 HG22 ILE P 734      -5.409   9.613   2.590  0.00  0.00      PROA  
ATOM   2335 HG23 ILE P 734      -4.034  10.141   3.617  0.00  0.00      PROA  
ATOM   2336  CG1 ILE P 734      -4.883  12.109   1.698  0.00  0.00      PROA  
ATOM   2337 HG11 ILE P 734      -4.238  12.902   1.263  0.00  0.00      PROA  
ATOM   2338 HG12 ILE P 734      -5.053  12.410   2.754  0.00  0.00      PROA  
ATOM   2339  CD  ILE P 734      -6.241  11.938   1.147  0.00  0.00      PROA  
ATOM   2340  HD1 ILE P 734      -6.777  12.911   1.176  0.00  0.00      PROA  
ATOM   2341  HD2 ILE P 734      -6.866  11.269   1.777  0.00  0.00      PROA  
ATOM   2342  HD3 ILE P 734      -6.224  11.629   0.080  0.00  0.00      PROA  
ATOM   2343  C   ILE P 734      -1.639  10.336   2.606  0.00  0.00      PROA  
ATOM   2344  O   ILE P 734      -1.480  10.231   3.841  0.00  0.00      PROA  
ATOM   2345  N   PHE P 735      -1.089   9.461   1.738  0.00  0.00      PROA  
ATOM   2346  HN  PHE P 735      -1.242   9.583   0.760  0.00  0.00      PROA  
ATOM   2347  CA  PHE P 735      -0.186   8.360   2.023  0.00  0.00      PROA  
ATOM   2348  HA  PHE P 735      -0.553   7.804   2.872  0.00  0.00      PROA  
ATOM   2349  CB  PHE P 735       0.029   7.418   0.833  0.00  0.00      PROA  
ATOM   2350  HB1 PHE P 735       0.813   6.632   0.855  0.00  0.00      PROA  
ATOM   2351  HB2 PHE P 735       0.088   8.106  -0.038  0.00  0.00      PROA  
ATOM   2352  CG  PHE P 735      -1.243   6.594   0.521  0.00  0.00      PROA  
ATOM   2353  CD1 PHE P 735      -2.123   6.117   1.546  0.00  0.00      PROA  
ATOM   2354  HD1 PHE P 735      -1.816   6.226   2.575  0.00  0.00      PROA  
ATOM   2355  CE1 PHE P 735      -3.168   5.308   1.135  0.00  0.00      PROA  
ATOM   2356  HE1 PHE P 735      -3.851   4.832   1.822  0.00  0.00      PROA  
ATOM   2357  CZ  PHE P 735      -3.504   5.025  -0.177  0.00  0.00      PROA  
ATOM   2358  HZ  PHE P 735      -4.362   4.391  -0.342  0.00  0.00      PROA  
ATOM   2359  CD2 PHE P 735      -1.491   6.265  -0.810  0.00  0.00      PROA  
ATOM   2360  HD2 PHE P 735      -0.819   6.661  -1.556  0.00  0.00      PROA  
ATOM   2361  CE2 PHE P 735      -2.616   5.387  -1.188  0.00  0.00      PROA  
ATOM   2362  HE2 PHE P 735      -2.767   5.157  -2.232  0.00  0.00      PROA  
ATOM   2363  C   PHE P 735       1.139   8.844   2.647  0.00  0.00      PROA  
ATOM   2364  O   PHE P 735       1.690   8.231   3.542  0.00  0.00      PROA  
ATOM   2365  N   ILE P 736       1.732   9.997   2.236  0.00  0.00      PROA  
ATOM   2366  HN  ILE P 736       1.476  10.415   1.368  0.00  0.00      PROA  
ATOM   2367  CA  ILE P 736       2.836  10.622   2.905  0.00  0.00      PROA  
ATOM   2368  HA  ILE P 736       3.578   9.857   3.078  0.00  0.00      PROA  
ATOM   2369  CB  ILE P 736       3.338  11.826   2.113  0.00  0.00      PROA  
ATOM   2370  HB  ILE P 736       2.485  12.361   1.645  0.00  0.00      PROA  
ATOM   2371  CG2 ILE P 736       4.092  12.887   2.948  0.00  0.00      PROA  
ATOM   2372 HG21 ILE P 736       4.530  13.614   2.231  0.00  0.00      PROA  
ATOM   2373 HG22 ILE P 736       4.932  12.440   3.520  0.00  0.00      PROA  
ATOM   2374 HG23 ILE P 736       3.467  13.478   3.652  0.00  0.00      PROA  
ATOM   2375  CG1 ILE P 736       4.248  11.267   0.925  0.00  0.00      PROA  
ATOM   2376 HG11 ILE P 736       3.774  10.368   0.476  0.00  0.00      PROA  
ATOM   2377 HG12 ILE P 736       5.281  11.017   1.248  0.00  0.00      PROA  
ATOM   2378  CD  ILE P 736       4.469  12.256  -0.212  0.00  0.00      PROA  
ATOM   2379  HD1 ILE P 736       3.582  12.507  -0.832  0.00  0.00      PROA  
ATOM   2380  HD2 ILE P 736       5.183  11.776  -0.915  0.00  0.00      PROA  
ATOM   2381  HD3 ILE P 736       5.051  13.161   0.065  0.00  0.00      PROA  
ATOM   2382  C   ILE P 736       2.471  10.997   4.297  0.00  0.00      PROA  
ATOM   2383  O   ILE P 736       3.173  10.714   5.253  0.00  0.00      PROA  
ATOM   2384  N   TYR P 737       1.294  11.658   4.445  0.00  0.00      PROA  
ATOM   2385  HN  TYR P 737       0.729  11.981   3.690  0.00  0.00      PROA  
ATOM   2386  CA  TYR P 737       0.850  12.126   5.697  0.00  0.00      PROA  
ATOM   2387  HA  TYR P 737       1.718  12.597   6.135  0.00  0.00      PROA  
ATOM   2388  CB  TYR P 737      -0.260  13.179   5.657  0.00  0.00      PROA  
ATOM   2389  HB1 TYR P 737      -0.870  13.243   6.584  0.00  0.00      PROA  
ATOM   2390  HB2 TYR P 737      -1.005  13.046   4.844  0.00  0.00      PROA  
ATOM   2391  CG  TYR P 737       0.411  14.535   5.555  0.00  0.00      PROA  
ATOM   2392  CD1 TYR P 737       0.512  15.288   4.356  0.00  0.00      PROA  
ATOM   2393  HD1 TYR P 737      -0.125  14.912   3.569  0.00  0.00      PROA  
ATOM   2394  CE1 TYR P 737       1.138  16.525   4.250  0.00  0.00      PROA  
ATOM   2395  HE1 TYR P 737       1.190  16.963   3.264  0.00  0.00      PROA  
ATOM   2396  CZ  TYR P 737       1.807  17.085   5.379  0.00  0.00      PROA  
ATOM   2397  OH  TYR P 737       2.542  18.327   5.225  0.00  0.00      PROA  
ATOM   2398  HH  TYR P 737       2.336  18.718   6.076  0.00  0.00      PROA  
ATOM   2399  CD2 TYR P 737       1.047  15.094   6.724  0.00  0.00      PROA  
ATOM   2400  HD2 TYR P 737       1.101  14.594   7.680  0.00  0.00      PROA  
ATOM   2401  CE2 TYR P 737       1.674  16.343   6.658  0.00  0.00      PROA  
ATOM   2402  HE2 TYR P 737       2.130  16.711   7.565  0.00  0.00      PROA  
ATOM   2403  C   TYR P 737       0.404  11.103   6.641  0.00  0.00      PROA  
ATOM   2404  O   TYR P 737       0.661  11.273   7.865  0.00  0.00      PROA  
ATOM   2405  N   GLU P 738      -0.210   9.946   6.246  0.00  0.00      PROA  
ATOM   2406  HN  GLU P 738      -0.432   9.871   5.277  0.00  0.00      PROA  
ATOM   2407  CA  GLU P 738      -0.640   8.969   7.229  0.00  0.00      PROA  
ATOM   2408  HA  GLU P 738      -1.088   9.463   8.079  0.00  0.00      PROA  
ATOM   2409  CB  GLU P 738      -1.840   8.131   6.675  0.00  0.00      PROA  
ATOM   2410  HB1 GLU P 738      -1.878   7.242   7.341  0.00  0.00      PROA  
ATOM   2411  HB2 GLU P 738      -1.607   7.669   5.692  0.00  0.00      PROA  
ATOM   2412  CG  GLU P 738      -3.140   8.978   6.737  0.00  0.00      PROA  
ATOM   2413  HG1 GLU P 738      -3.994   8.522   6.193  0.00  0.00      PROA  
ATOM   2414  HG2 GLU P 738      -2.878   9.970   6.310  0.00  0.00      PROA  
ATOM   2415  CD  GLU P 738      -3.480   9.079   8.256  0.00  0.00      PROA  
ATOM   2416  OE1 GLU P 738      -3.527   8.104   8.963  0.00  0.00      PROA  
ATOM   2417  OE2 GLU P 738      -3.640  10.277   8.708  0.00  0.00      PROA  
ATOM   2418  C   GLU P 738       0.601   8.314   7.818  0.00  0.00      PROA  
ATOM   2419  O   GLU P 738       0.754   8.061   9.036  0.00  0.00      PROA  
ATOM   2420  N   ALA P 739       1.573   8.094   6.907  0.00  0.00      PROA  
ATOM   2421  HN  ALA P 739       1.525   8.460   5.981  0.00  0.00      PROA  
ATOM   2422  CA  ALA P 739       2.857   7.395   7.334  0.00  0.00      PROA  
ATOM   2423  HA  ALA P 739       2.632   6.470   7.843  0.00  0.00      PROA  
ATOM   2424  CB  ALA P 739       3.616   7.194   5.987  0.00  0.00      PROA  
ATOM   2425  HB1 ALA P 739       3.894   8.129   5.456  0.00  0.00      PROA  
ATOM   2426  HB2 ALA P 739       2.992   6.601   5.284  0.00  0.00      PROA  
ATOM   2427  HB3 ALA P 739       4.543   6.590   6.086  0.00  0.00      PROA  
ATOM   2428  C   ALA P 739       3.720   8.190   8.194  0.00  0.00      PROA  
ATOM   2429  O   ALA P 739       4.372   7.745   9.137  0.00  0.00      PROA  
ATOM   2430  N   LEU P 740       3.763   9.486   7.841  0.00  0.00      PROA  
ATOM   2431  HN  LEU P 740       3.279   9.796   7.026  0.00  0.00      PROA  
ATOM   2432  CA  LEU P 740       4.521  10.470   8.633  0.00  0.00      PROA  
ATOM   2433  HA  LEU P 740       5.538  10.132   8.762  0.00  0.00      PROA  
ATOM   2434  CB  LEU P 740       4.557  11.695   7.758  0.00  0.00      PROA  
ATOM   2435  HB1 LEU P 740       3.486  11.907   7.553  0.00  0.00      PROA  
ATOM   2436  HB2 LEU P 740       5.033  11.393   6.800  0.00  0.00      PROA  
ATOM   2437  CG  LEU P 740       5.083  13.079   8.278  0.00  0.00      PROA  
ATOM   2438  HG  LEU P 740       4.586  13.306   9.245  0.00  0.00      PROA  
ATOM   2439  CD1 LEU P 740       6.576  13.166   8.544  0.00  0.00      PROA  
ATOM   2440 HD11 LEU P 740       7.159  13.021   7.609  0.00  0.00      PROA  
ATOM   2441 HD12 LEU P 740       6.800  12.420   9.336  0.00  0.00      PROA  
ATOM   2442 HD13 LEU P 740       6.875  14.170   8.916  0.00  0.00      PROA  
ATOM   2443  CD2 LEU P 740       4.765  14.308   7.368  0.00  0.00      PROA  
ATOM   2444 HD21 LEU P 740       3.685  14.197   7.132  0.00  0.00      PROA  
ATOM   2445 HD22 LEU P 740       5.358  14.223   6.432  0.00  0.00      PROA  
ATOM   2446 HD23 LEU P 740       4.926  15.270   7.900  0.00  0.00      PROA  
ATOM   2447  C   LEU P 740       3.964  10.732   9.967  0.00  0.00      PROA  
ATOM   2448  O   LEU P 740       4.663  10.730  10.963  0.00  0.00      PROA  
ATOM   2449  N   GLU P 741       2.660  10.846  10.048  0.00  0.00      PROA  
ATOM   2450  HN  GLU P 741       2.019  10.802   9.286  0.00  0.00      PROA  
ATOM   2451  CA  GLU P 741       2.028  11.171  11.294  0.00  0.00      PROA  
ATOM   2452  HA  GLU P 741       2.503  12.043  11.719  0.00  0.00      PROA  
ATOM   2453  CB  GLU P 741       0.500  11.445  11.225  0.00  0.00      PROA  
ATOM   2454  HB1 GLU P 741      -0.112  10.613  10.815  0.00  0.00      PROA  
ATOM   2455  HB2 GLU P 741       0.429  12.195  10.409  0.00  0.00      PROA  
ATOM   2456  CG  GLU P 741      -0.241  11.883  12.580  0.00  0.00      PROA  
ATOM   2457  HG1 GLU P 741       0.174  12.901  12.738  0.00  0.00      PROA  
ATOM   2458  HG2 GLU P 741       0.031  11.202  13.415  0.00  0.00      PROA  
ATOM   2459  CD  GLU P 741      -1.778  11.897  12.379  0.00  0.00      PROA  
ATOM   2460  OE1 GLU P 741      -2.375  10.806  12.172  0.00  0.00      PROA  
ATOM   2461  OE2 GLU P 741      -2.428  13.006  12.424  0.00  0.00      PROA  
ATOM   2462  C   GLU P 741       2.208  10.047  12.385  0.00  0.00      PROA  
ATOM   2463  O   GLU P 741       2.766  10.335  13.399  0.00  0.00      PROA  
ATOM   2464  N   LYS P 742       1.935   8.801  12.068  0.00  0.00      PROA  
ATOM   2465  HN  LYS P 742       1.448   8.467  11.265  0.00  0.00      PROA  
ATOM   2466  CA  LYS P 742       2.001   7.787  13.116  0.00  0.00      PROA  
ATOM   2467  HA  LYS P 742       1.574   8.214  14.011  0.00  0.00      PROA  
ATOM   2468  CB  LYS P 742       1.273   6.527  12.669  0.00  0.00      PROA  
ATOM   2469  HB1 LYS P 742       1.657   5.600  13.147  0.00  0.00      PROA  
ATOM   2470  HB2 LYS P 742       1.339   6.395  11.568  0.00  0.00      PROA  
ATOM   2471  CG  LYS P 742      -0.197   6.491  13.136  0.00  0.00      PROA  
ATOM   2472  HG1 LYS P 742      -0.166   6.764  14.213  0.00  0.00      PROA  
ATOM   2473  HG2 LYS P 742      -0.635   5.470  13.128  0.00  0.00      PROA  
ATOM   2474  CD  LYS P 742      -1.016   7.674  12.497  0.00  0.00      PROA  
ATOM   2475  HD1 LYS P 742      -0.637   7.727  11.454  0.00  0.00      PROA  
ATOM   2476  HD2 LYS P 742      -0.713   8.611  13.010  0.00  0.00      PROA  
ATOM   2477  CE  LYS P 742      -2.540   7.446  12.467  0.00  0.00      PROA  
ATOM   2478  HE1 LYS P 742      -3.089   7.558  13.427  0.00  0.00      PROA  
ATOM   2479  HE2 LYS P 742      -2.693   6.448  12.003  0.00  0.00      PROA  
ATOM   2480  NZ  LYS P 742      -3.089   8.415  11.530  0.00  0.00      PROA  
ATOM   2481  HZ1 LYS P 742      -2.845   8.101  10.569  0.00  0.00      PROA  
ATOM   2482  HZ2 LYS P 742      -2.717   9.380  11.637  0.00  0.00      PROA  
ATOM   2483  HZ3 LYS P 742      -4.124   8.344  11.606  0.00  0.00      PROA  
ATOM   2484  C   LYS P 742       3.457   7.420  13.569  0.00  0.00      PROA  
ATOM   2485  O   LYS P 742       3.685   6.969  14.716  0.00  0.00      PROA  
ATOM   2486  N   LEU P 743       4.362   7.713  12.656  0.00  0.00      PROA  
ATOM   2487  HN  LEU P 743       4.125   8.081  11.760  0.00  0.00      PROA  
ATOM   2488  CA  LEU P 743       5.841   7.631  12.904  0.00  0.00      PROA  
ATOM   2489  HA  LEU P 743       6.089   6.672  13.333  0.00  0.00      PROA  
ATOM   2490  CB  LEU P 743       6.677   7.608  11.560  0.00  0.00      PROA  
ATOM   2491  HB1 LEU P 743       6.442   8.533  10.991  0.00  0.00      PROA  
ATOM   2492  HB2 LEU P 743       6.445   6.697  10.968  0.00  0.00      PROA  
ATOM   2493  CG  LEU P 743       8.211   7.623  11.707  0.00  0.00      PROA  
ATOM   2494  HG  LEU P 743       8.575   8.309  12.502  0.00  0.00      PROA  
ATOM   2495  CD1 LEU P 743       8.719   6.363  12.252  0.00  0.00      PROA  
ATOM   2496 HD11 LEU P 743       9.763   6.513  12.603  0.00  0.00      PROA  
ATOM   2497 HD12 LEU P 743       8.733   5.570  11.475  0.00  0.00      PROA  
ATOM   2498 HD13 LEU P 743       8.082   6.019  13.095  0.00  0.00      PROA  
ATOM   2499  CD2 LEU P 743       8.883   7.913  10.404  0.00  0.00      PROA  
ATOM   2500 HD21 LEU P 743       8.711   7.030   9.752  0.00  0.00      PROA  
ATOM   2501 HD22 LEU P 743       9.988   8.022  10.462  0.00  0.00      PROA  
ATOM   2502 HD23 LEU P 743       8.505   8.842   9.927  0.00  0.00      PROA  
ATOM   2503  C   LEU P 743       6.426   8.608  13.993  0.00  0.00      PROA  
ATOM   2504  O   LEU P 743       7.239   8.239  14.864  0.00  0.00      PROA  
ATOM   2505  N   PHE P 744       5.967   9.893  13.871  0.00  0.00      PROA  
ATOM   2506  HN  PHE P 744       5.410  10.123  13.077  0.00  0.00      PROA  
ATOM   2507  CA  PHE P 744       6.386  10.999  14.723  0.00  0.00      PROA  
ATOM   2508  HA  PHE P 744       7.316  10.845  15.250  0.00  0.00      PROA  
ATOM   2509  CB  PHE P 744       6.335  12.322  13.860  0.00  0.00      PROA  
ATOM   2510  HB1 PHE P 744       6.242  13.249  14.466  0.00  0.00      PROA  
ATOM   2511  HB2 PHE P 744       5.393  12.156  13.295  0.00  0.00      PROA  
ATOM   2512  CG  PHE P 744       7.386  12.471  12.769  0.00  0.00      PROA  
ATOM   2513  CD1 PHE P 744       7.685  11.520  11.759  0.00  0.00      PROA  
ATOM   2514  HD1 PHE P 744       7.238  10.550  11.600  0.00  0.00      PROA  
ATOM   2515  CE1 PHE P 744       8.722  11.712  10.852  0.00  0.00      PROA  
ATOM   2516  HE1 PHE P 744       8.989  10.956  10.128  0.00  0.00      PROA  
ATOM   2517  CZ  PHE P 744       9.543  12.842  10.905  0.00  0.00      PROA  
ATOM   2518  HZ  PHE P 744      10.394  12.980  10.254  0.00  0.00      PROA  
ATOM   2519  CD2 PHE P 744       8.197  13.586  12.777  0.00  0.00      PROA  
ATOM   2520  HD2 PHE P 744       7.963  14.307  13.546  0.00  0.00      PROA  
ATOM   2521  CE2 PHE P 744       9.250  13.771  11.876  0.00  0.00      PROA  
ATOM   2522  HE2 PHE P 744       9.847  14.671  11.873  0.00  0.00      PROA  
ATOM   2523  C   PHE P 744       5.342  11.125  15.791  0.00  0.00      PROA  
ATOM   2524  O   PHE P 744       5.305  12.147  16.424  0.00  0.00      PROA  
ATOM   2525  N   ASP P 745       4.480  10.075  16.100  0.00  0.00      PROA  
ATOM   2526  HN  ASP P 745       4.474   9.316  15.453  0.00  0.00      PROA  
ATOM   2527  CA  ASP P 745       3.569   9.985  17.204  0.00  0.00      PROA  
ATOM   2528  HA  ASP P 745       3.086  10.949  17.280  0.00  0.00      PROA  
ATOM   2529  CB  ASP P 745       2.587   8.820  16.964  0.00  0.00      PROA  
ATOM   2530  HB1 ASP P 745       3.155   7.872  16.841  0.00  0.00      PROA  
ATOM   2531  HB2 ASP P 745       2.082   8.977  15.987  0.00  0.00      PROA  
ATOM   2532  CG  ASP P 745       1.458   8.775  17.962  0.00  0.00      PROA  
ATOM   2533  OD1 ASP P 745       0.716   9.783  17.994  0.00  0.00      PROA  
ATOM   2534  OD2 ASP P 745       1.268   7.687  18.596  0.00  0.00      PROA  
ATOM   2535  C   ASP P 745       4.371   9.790  18.575  0.00  0.00      PROA  
ATOM   2536  O   ASP P 745       3.907  10.232  19.673  0.00  0.00      PROA  
ATOM   2537  N   LEU P 746       5.557   9.159  18.526  0.00  0.00      PROA  
ATOM   2538  HN  LEU P 746       5.972   9.153  17.620  0.00  0.00      PROA  
ATOM   2539  CA  LEU P 746       6.386   8.868  19.700  0.00  0.00      PROA  
ATOM   2540  HA  LEU P 746       5.813   8.233  20.359  0.00  0.00      PROA  
ATOM   2541  CB  LEU P 746       7.665   8.162  19.272  0.00  0.00      PROA  
ATOM   2542  HB1 LEU P 746       8.251   8.045  20.209  0.00  0.00      PROA  
ATOM   2543  HB2 LEU P 746       8.273   8.782  18.579  0.00  0.00      PROA  
ATOM   2544  CG  LEU P 746       7.500   6.750  18.603  0.00  0.00      PROA  
ATOM   2545  HG  LEU P 746       6.602   6.664  17.954  0.00  0.00      PROA  
ATOM   2546  CD1 LEU P 746       8.760   6.182  17.936  0.00  0.00      PROA  
ATOM   2547 HD11 LEU P 746       9.636   6.457  18.562  0.00  0.00      PROA  
ATOM   2548 HD12 LEU P 746       8.837   6.543  16.888  0.00  0.00      PROA  
ATOM   2549 HD13 LEU P 746       8.800   5.072  17.917  0.00  0.00      PROA  
ATOM   2550  CD2 LEU P 746       7.122   5.766  19.694  0.00  0.00      PROA  
ATOM   2551 HD21 LEU P 746       6.913   4.775  19.238  0.00  0.00      PROA  
ATOM   2552 HD22 LEU P 746       6.248   6.135  20.273  0.00  0.00      PROA  
ATOM   2553 HD23 LEU P 746       8.006   5.646  20.356  0.00  0.00      PROA  
ATOM   2554  C   LEU P 746       6.720  10.101  20.629  0.00  0.00      PROA  
ATOM   2555  O   LEU P 746       7.207  11.181  20.192  0.00  0.00      PROA  
ATOM   2556  N   GLY P 747       6.362   9.987  21.947  0.00  0.00      PROA  
ATOM   2557  HN  GLY P 747       6.113   9.102  22.334  0.00  0.00      PROA  
ATOM   2558  CA  GLY P 747       6.467  11.150  22.933  0.00  0.00      PROA  
ATOM   2559  HA1 GLY P 747       5.975  10.827  23.839  0.00  0.00      PROA  
ATOM   2560  HA2 GLY P 747       6.087  12.061  22.497  0.00  0.00      PROA  
ATOM   2561  C   GLY P 747       7.759  11.764  23.359  0.00  0.00      PROA  
ATOM   2562  O   GLY P 747       8.867  11.438  22.868  0.00  0.00      PROA  
ATOM   2563  N   GLU P 748       7.753  12.571  24.397  0.00  0.00      PROA  
ATOM   2564  HN  GLU P 748       6.911  12.845  24.855  0.00  0.00      PROA  
ATOM   2565  CA  GLU P 748       8.873  13.383  24.790  0.00  0.00      PROA  
ATOM   2566  HA  GLU P 748       9.227  13.941  23.936  0.00  0.00      PROA  
ATOM   2567  CB  GLU P 748       8.394  14.500  25.762  0.00  0.00      PROA  
ATOM   2568  HB1 GLU P 748       9.307  15.015  26.128  0.00  0.00      PROA  
ATOM   2569  HB2 GLU P 748       7.980  14.184  26.743  0.00  0.00      PROA  
ATOM   2570  CG  GLU P 748       7.276  15.435  25.194  0.00  0.00      PROA  
ATOM   2571  HG1 GLU P 748       6.345  14.831  25.146  0.00  0.00      PROA  
ATOM   2572  HG2 GLU P 748       7.601  15.834  24.209  0.00  0.00      PROA  
ATOM   2573  CD  GLU P 748       6.959  16.666  26.119  0.00  0.00      PROA  
ATOM   2574  OE1 GLU P 748       5.734  16.988  26.106  0.00  0.00      PROA  
ATOM   2575  OE2 GLU P 748       7.923  17.157  26.769  0.00  0.00      PROA  
ATOM   2576  C   GLU P 748      10.174  12.697  25.222  0.00  0.00      PROA  
ATOM   2577  O   GLU P 748      11.331  13.181  24.893  0.00  0.00      PROA  
ATOM   2578  N   THR P 749      10.136  11.666  26.047  0.00  0.00      PROA  
ATOM   2579  HN  THR P 749       9.263  11.223  26.234  0.00  0.00      PROA  
ATOM   2580  CA  THR P 749      11.321  10.910  26.617  0.00  0.00      PROA  
ATOM   2581  HA  THR P 749      12.206  11.523  26.528  0.00  0.00      PROA  
ATOM   2582  CB  THR P 749      11.009  10.478  28.080  0.00  0.00      PROA  
ATOM   2583  HB  THR P 749      11.851   9.890  28.504  0.00  0.00      PROA  
ATOM   2584  OG1 THR P 749       9.814   9.676  28.135  0.00  0.00      PROA  
ATOM   2585  HG1 THR P 749       9.134  10.242  27.762  0.00  0.00      PROA  
ATOM   2586  CG2 THR P 749      10.811  11.648  28.983  0.00  0.00      PROA  
ATOM   2587 HG21 THR P 749      10.820  11.311  30.042  0.00  0.00      PROA  
ATOM   2588 HG22 THR P 749       9.923  12.245  28.683  0.00  0.00      PROA  
ATOM   2589 HG23 THR P 749      11.661  12.345  28.821  0.00  0.00      PROA  
ATOM   2590  C   THR P 749      11.499   9.657  25.748  0.00  0.00      PROA  
ATOM   2591  O   THR P 749      12.231   8.693  26.138  0.00  0.00      PROA  
ATOM   2592  N   TYR P 750      10.943   9.638  24.531  0.00  0.00      PROA  
ATOM   2593  HN  TYR P 750      10.240  10.275  24.226  0.00  0.00      PROA  
ATOM   2594  CA  TYR P 750      11.347   8.718  23.494  0.00  0.00      PROA  
ATOM   2595  HA  TYR P 750      12.161   8.073  23.791  0.00  0.00      PROA  
ATOM   2596  CB  TYR P 750      10.187   7.912  22.892  0.00  0.00      PROA  
ATOM   2597  HB1 TYR P 750      10.497   7.148  22.147  0.00  0.00      PROA  
ATOM   2598  HB2 TYR P 750       9.408   8.514  22.378  0.00  0.00      PROA  
ATOM   2599  CG  TYR P 750       9.517   7.157  23.961  0.00  0.00      PROA  
ATOM   2600  CD1 TYR P 750       9.969   5.893  24.359  0.00  0.00      PROA  
ATOM   2601  HD1 TYR P 750      10.820   5.381  23.936  0.00  0.00      PROA  
ATOM   2602  CE1 TYR P 750       9.430   5.304  25.546  0.00  0.00      PROA  
ATOM   2603  HE1 TYR P 750       9.981   4.435  25.875  0.00  0.00      PROA  
ATOM   2604  CZ  TYR P 750       8.463   5.867  26.311  0.00  0.00      PROA  
ATOM   2605  OH  TYR P 750       7.815   5.177  27.216  0.00  0.00      PROA  
ATOM   2606  HH  TYR P 750       7.104   5.772  27.461  0.00  0.00      PROA  
ATOM   2607  CD2 TYR P 750       8.389   7.602  24.581  0.00  0.00      PROA  
ATOM   2608  HD2 TYR P 750       8.075   8.611  24.358  0.00  0.00      PROA  
ATOM   2609  CE2 TYR P 750       7.850   7.056  25.743  0.00  0.00      PROA  
ATOM   2610  HE2 TYR P 750       6.861   7.308  26.096  0.00  0.00      PROA  
ATOM   2611  C   TYR P 750      11.984   9.469  22.339  0.00  0.00      PROA  
ATOM   2612  O   TYR P 750      12.034   8.986  21.224  0.00  0.00      PROA  
ATOM   2613  N   ALA P 751      12.504  10.703  22.615  0.00  0.00      PROA  
ATOM   2614  HN  ALA P 751      12.504  11.089  23.534  0.00  0.00      PROA  
ATOM   2615  CA  ALA P 751      13.036  11.496  21.586  0.00  0.00      PROA  
ATOM   2616  HA  ALA P 751      12.295  11.544  20.802  0.00  0.00      PROA  
ATOM   2617  CB  ALA P 751      13.404  12.849  22.034  0.00  0.00      PROA  
ATOM   2618  HB1 ALA P 751      13.732  13.438  21.151  0.00  0.00      PROA  
ATOM   2619  HB2 ALA P 751      14.181  12.970  22.818  0.00  0.00      PROA  
ATOM   2620  HB3 ALA P 751      12.495  13.366  22.409  0.00  0.00      PROA  
ATOM   2621  C   ALA P 751      14.307  10.956  20.943  0.00  0.00      PROA  
ATOM   2622  O   ALA P 751      14.521  10.958  19.713  0.00  0.00      PROA  
ATOM   2623  N   ASP P 823      15.271  10.422  21.755  0.00  0.00      PROA  
ATOM   2624  HN  ASP P 823      15.174  10.408  22.747  0.00  0.00      PROA  
ATOM   2625  CA  ASP P 823      16.444   9.715  21.238  0.00  0.00      PROA  
ATOM   2626  HA  ASP P 823      16.995  10.397  20.608  0.00  0.00      PROA  
ATOM   2627  CB  ASP P 823      17.458   9.440  22.420  0.00  0.00      PROA  
ATOM   2628  HB1 ASP P 823      17.845  10.384  22.859  0.00  0.00      PROA  
ATOM   2629  HB2 ASP P 823      18.317   8.818  22.088  0.00  0.00      PROA  
ATOM   2630  CG  ASP P 823      16.912   8.665  23.644  0.00  0.00      PROA  
ATOM   2631  OD1 ASP P 823      17.664   8.025  24.408  0.00  0.00      PROA  
ATOM   2632  OD2 ASP P 823      15.670   8.733  23.856  0.00  0.00      PROA  
ATOM   2633  C   ASP P 823      16.127   8.496  20.416  0.00  0.00      PROA  
ATOM   2634  O   ASP P 823      16.688   8.299  19.325  0.00  0.00      PROA  
ATOM   2635  N   VAL P 824      15.149   7.684  20.952  0.00  0.00      PROA  
ATOM   2636  HN  VAL P 824      14.838   7.809  21.891  0.00  0.00      PROA  
ATOM   2637  CA  VAL P 824      14.547   6.538  20.323  0.00  0.00      PROA  
ATOM   2638  HA  VAL P 824      15.407   5.931  20.082  0.00  0.00      PROA  
ATOM   2639  CB  VAL P 824      13.643   5.719  21.262  0.00  0.00      PROA  
ATOM   2640  HB  VAL P 824      13.098   6.466  21.879  0.00  0.00      PROA  
ATOM   2641  CG1 VAL P 824      12.697   4.862  20.504  0.00  0.00      PROA  
ATOM   2642 HG11 VAL P 824      13.198   4.265  19.712  0.00  0.00      PROA  
ATOM   2643 HG12 VAL P 824      11.841   5.458  20.122  0.00  0.00      PROA  
ATOM   2644 HG13 VAL P 824      12.271   4.175  21.267  0.00  0.00      PROA  
ATOM   2645  CG2 VAL P 824      14.484   4.843  22.276  0.00  0.00      PROA  
ATOM   2646 HG21 VAL P 824      13.849   4.315  23.020  0.00  0.00      PROA  
ATOM   2647 HG22 VAL P 824      15.087   5.496  22.943  0.00  0.00      PROA  
ATOM   2648 HG23 VAL P 824      15.112   4.081  21.766  0.00  0.00      PROA  
ATOM   2649  C   VAL P 824      13.863   6.824  19.009  0.00  0.00      PROA  
ATOM   2650  O   VAL P 824      13.981   6.060  18.059  0.00  0.00      PROA  
ATOM   2651  N   LEU P 825      13.178   7.954  18.920  0.00  0.00      PROA  
ATOM   2652  HN  LEU P 825      13.150   8.563  19.709  0.00  0.00      PROA  
ATOM   2653  CA  LEU P 825      12.651   8.427  17.737  0.00  0.00      PROA  
ATOM   2654  HA  LEU P 825      11.927   7.714  17.370  0.00  0.00      PROA  
ATOM   2655  CB  LEU P 825      11.830   9.703  18.090  0.00  0.00      PROA  
ATOM   2656  HB1 LEU P 825      12.484  10.453  18.584  0.00  0.00      PROA  
ATOM   2657  HB2 LEU P 825      11.066   9.264  18.767  0.00  0.00      PROA  
ATOM   2658  CG  LEU P 825      11.041  10.449  16.949  0.00  0.00      PROA  
ATOM   2659  HG  LEU P 825      11.772  10.974  16.298  0.00  0.00      PROA  
ATOM   2660  CD1 LEU P 825       9.986   9.558  16.249  0.00  0.00      PROA  
ATOM   2661 HD11 LEU P 825       9.651  10.206  15.411  0.00  0.00      PROA  
ATOM   2662 HD12 LEU P 825       9.104   9.221  16.835  0.00  0.00      PROA  
ATOM   2663 HD13 LEU P 825      10.413   8.626  15.820  0.00  0.00      PROA  
ATOM   2664  CD2 LEU P 825      10.205  11.615  17.643  0.00  0.00      PROA  
ATOM   2665 HD21 LEU P 825      10.129  12.473  16.941  0.00  0.00      PROA  
ATOM   2666 HD22 LEU P 825      11.011  11.975  18.317  0.00  0.00      PROA  
ATOM   2667 HD23 LEU P 825       9.302  11.196  18.137  0.00  0.00      PROA  
ATOM   2668  C   LEU P 825      13.595   8.868  16.573  0.00  0.00      PROA  
ATOM   2669  O   LEU P 825      13.301   8.760  15.370  0.00  0.00      PROA  
ATOM   2670  N   PHE P 826      14.778   9.367  16.954  0.00  0.00      PROA  
ATOM   2671  HN  PHE P 826      14.864   9.496  17.939  0.00  0.00      PROA  
ATOM   2672  CA  PHE P 826      15.896   9.499  15.946  0.00  0.00      PROA  
ATOM   2673  HA  PHE P 826      15.620  10.221  15.191  0.00  0.00      PROA  
ATOM   2674  CB  PHE P 826      17.286  10.002  16.612  0.00  0.00      PROA  
ATOM   2675  HB1 PHE P 826      17.667   9.238  17.322  0.00  0.00      PROA  
ATOM   2676  HB2 PHE P 826      17.039  10.940  17.153  0.00  0.00      PROA  
ATOM   2677  CG  PHE P 826      18.303  10.234  15.475  0.00  0.00      PROA  
ATOM   2678  CD1 PHE P 826      18.442  11.486  14.811  0.00  0.00      PROA  
ATOM   2679  HD1 PHE P 826      17.715  12.279  14.902  0.00  0.00      PROA  
ATOM   2680  CE1 PHE P 826      19.340  11.645  13.786  0.00  0.00      PROA  
ATOM   2681  HE1 PHE P 826      19.425  12.572  13.238  0.00  0.00      PROA  
ATOM   2682  CZ  PHE P 826      20.274  10.680  13.492  0.00  0.00      PROA  
ATOM   2683  HZ  PHE P 826      21.084  10.801  12.789  0.00  0.00      PROA  
ATOM   2684  CD2 PHE P 826      19.174   9.169  15.149  0.00  0.00      PROA  
ATOM   2685  HD2 PHE P 826      19.090   8.195  15.607  0.00  0.00      PROA  
ATOM   2686  CE2 PHE P 826      20.151   9.449  14.136  0.00  0.00      PROA  
ATOM   2687  HE2 PHE P 826      20.932   8.739  13.906  0.00  0.00      PROA  
ATOM   2688  C   PHE P 826      16.073   8.209  15.158  0.00  0.00      PROA  
ATOM   2689  O   PHE P 826      15.859   8.163  13.954  0.00  0.00      PROA  
ATOM   2690  N   TRP P 827      16.361   7.056  15.846  0.00  0.00      PROA  
ATOM   2691  HN  TRP P 827      16.304   6.941  16.834  0.00  0.00      PROA  
ATOM   2692  CA  TRP P 827      16.650   5.806  15.203  0.00  0.00      PROA  
ATOM   2693  HA  TRP P 827      17.427   6.007  14.481  0.00  0.00      PROA  
ATOM   2694  CB  TRP P 827      17.185   4.909  16.435  0.00  0.00      PROA  
ATOM   2695  HB1 TRP P 827      17.460   3.962  15.923  0.00  0.00      PROA  
ATOM   2696  HB2 TRP P 827      16.359   4.676  17.140  0.00  0.00      PROA  
ATOM   2697  CG  TRP P 827      18.495   5.448  16.983  0.00  0.00      PROA  
ATOM   2698  CD1 TRP P 827      18.813   6.056  18.185  0.00  0.00      PROA  
ATOM   2699  HD1 TRP P 827      18.053   6.276  18.921  0.00  0.00      PROA  
ATOM   2700  NE1 TRP P 827      20.072   6.515  18.108  0.00  0.00      PROA  
ATOM   2701  HE1 TRP P 827      20.665   6.785  18.835  0.00  0.00      PROA  
ATOM   2702  CE2 TRP P 827      20.604   6.202  16.928  0.00  0.00      PROA  
ATOM   2703  CD2 TRP P 827      19.677   5.512  16.192  0.00  0.00      PROA  
ATOM   2704  CE3 TRP P 827      19.952   5.004  14.914  0.00  0.00      PROA  
ATOM   2705  HE3 TRP P 827      19.230   4.552  14.249  0.00  0.00      PROA  
ATOM   2706  CZ3 TRP P 827      21.260   5.219  14.429  0.00  0.00      PROA  
ATOM   2707  HZ3 TRP P 827      21.569   4.909  13.442  0.00  0.00      PROA  
ATOM   2708  CZ2 TRP P 827      21.889   6.430  16.423  0.00  0.00      PROA  
ATOM   2709  HZ2 TRP P 827      22.646   6.923  17.015  0.00  0.00      PROA  
ATOM   2710  CH2 TRP P 827      22.185   5.986  15.142  0.00  0.00      PROA  
ATOM   2711  HH2 TRP P 827      23.162   6.117  14.701  0.00  0.00      PROA  
ATOM   2712  C   TRP P 827      15.424   5.209  14.478  0.00  0.00      PROA  
ATOM   2713  O   TRP P 827      15.446   4.276  13.691  0.00  0.00      PROA  
ATOM   2714  N   CYS P 828      14.161   5.696  14.751  0.00  0.00      PROA  
ATOM   2715  HN  CYS P 828      14.079   6.433  15.417  0.00  0.00      PROA  
ATOM   2716  CA  CYS P 828      13.017   5.302  13.999  0.00  0.00      PROA  
ATOM   2717  HA  CYS P 828      13.019   4.222  13.985  0.00  0.00      PROA  
ATOM   2718  CB  CYS P 828      11.719   5.749  14.673  0.00  0.00      PROA  
ATOM   2719  HB1 CYS P 828      10.838   5.502  14.043  0.00  0.00      PROA  
ATOM   2720  HB2 CYS P 828      11.533   6.842  14.749  0.00  0.00      PROA  
ATOM   2721  SG  CYS P 828      11.448   5.002  16.348  0.00  0.00      PROA  
ATOM   2722  HG1 CYS P 828      12.300   5.798  16.976  0.00  0.00      PROA  
ATOM   2723  C   CYS P 828      13.006   5.823  12.594  0.00  0.00      PROA  
ATOM   2724  O   CYS P 828      12.755   5.101  11.633  0.00  0.00      PROA  
ATOM   2725  N   VAL P 829      13.195   7.103  12.525  0.00  0.00      PROA  
ATOM   2726  HN  VAL P 829      13.463   7.613  13.339  0.00  0.00      PROA  
ATOM   2727  CA  VAL P 829      13.188   7.936  11.350  0.00  0.00      PROA  
ATOM   2728  HA  VAL P 829      12.251   7.693  10.871  0.00  0.00      PROA  
ATOM   2729  CB  VAL P 829      13.091   9.405  11.687  0.00  0.00      PROA  
ATOM   2730  HB  VAL P 829      13.840   9.641  12.473  0.00  0.00      PROA  
ATOM   2731  CG1 VAL P 829      13.306  10.224  10.435  0.00  0.00      PROA  
ATOM   2732 HG11 VAL P 829      12.941  11.260  10.604  0.00  0.00      PROA  
ATOM   2733 HG12 VAL P 829      12.618   9.936   9.612  0.00  0.00      PROA  
ATOM   2734 HG13 VAL P 829      14.345  10.193  10.042  0.00  0.00      PROA  
ATOM   2735  CG2 VAL P 829      11.774   9.726  12.482  0.00  0.00      PROA  
ATOM   2736 HG21 VAL P 829      10.912   9.328  11.903  0.00  0.00      PROA  
ATOM   2737 HG22 VAL P 829      11.799  10.834  12.559  0.00  0.00      PROA  
ATOM   2738 HG23 VAL P 829      11.705   9.267  13.491  0.00  0.00      PROA  
ATOM   2739  C   VAL P 829      14.250   7.607  10.371  0.00  0.00      PROA  
ATOM   2740  O   VAL P 829      13.850   7.534   9.186  0.00  0.00      PROA  
ATOM   2741  N   ILE P 830      15.484   7.400  10.818  0.00  0.00      PROA  
ATOM   2742  HN  ILE P 830      15.705   7.603  11.769  0.00  0.00      PROA  
ATOM   2743  CA  ILE P 830      16.661   6.888  10.161  0.00  0.00      PROA  
ATOM   2744  HA  ILE P 830      16.876   7.608   9.385  0.00  0.00      PROA  
ATOM   2745  CB  ILE P 830      17.830   6.727  11.084  0.00  0.00      PROA  
ATOM   2746  HB  ILE P 830      17.510   6.093  11.938  0.00  0.00      PROA  
ATOM   2747  CG2 ILE P 830      18.927   5.996  10.340  0.00  0.00      PROA  
ATOM   2748 HG21 ILE P 830      19.225   6.593   9.451  0.00  0.00      PROA  
ATOM   2749 HG22 ILE P 830      18.681   4.983   9.957  0.00  0.00      PROA  
ATOM   2750 HG23 ILE P 830      19.799   5.985  11.028  0.00  0.00      PROA  
ATOM   2751  CG1 ILE P 830      18.437   8.107  11.621  0.00  0.00      PROA  
ATOM   2752 HG11 ILE P 830      19.496   7.941  11.914  0.00  0.00      PROA  
ATOM   2753 HG12 ILE P 830      17.852   8.414  12.515  0.00  0.00      PROA  
ATOM   2754  CD  ILE P 830      18.339   9.292  10.687  0.00  0.00      PROA  
ATOM   2755  HD1 ILE P 830      17.269   9.580  10.764  0.00  0.00      PROA  
ATOM   2756  HD2 ILE P 830      18.601   9.020   9.642  0.00  0.00      PROA  
ATOM   2757  HD3 ILE P 830      18.956  10.142  11.049  0.00  0.00      PROA  
ATOM   2758  C   ILE P 830      16.265   5.575   9.517  0.00  0.00      PROA  
ATOM   2759  O   ILE P 830      16.575   5.281   8.386  0.00  0.00      PROA  
ATOM   2760  N   LEU P 831      15.589   4.634  10.263  0.00  0.00      PROA  
ATOM   2761  HN  LEU P 831      15.310   4.913  11.178  0.00  0.00      PROA  
ATOM   2762  CA  LEU P 831      15.195   3.333   9.684  0.00  0.00      PROA  
ATOM   2763  HA  LEU P 831      16.024   2.780   9.270  0.00  0.00      PROA  
ATOM   2764  CB  LEU P 831      14.543   2.483  10.754  0.00  0.00      PROA  
ATOM   2765  HB1 LEU P 831      13.625   2.910  11.211  0.00  0.00      PROA  
ATOM   2766  HB2 LEU P 831      15.229   2.430  11.625  0.00  0.00      PROA  
ATOM   2767  CG  LEU P 831      14.121   1.046  10.313  0.00  0.00      PROA  
ATOM   2768  HG  LEU P 831      13.259   1.135   9.618  0.00  0.00      PROA  
ATOM   2769  CD1 LEU P 831      15.172   0.190   9.680  0.00  0.00      PROA  
ATOM   2770 HD11 LEU P 831      14.707  -0.669   9.151  0.00  0.00      PROA  
ATOM   2771 HD12 LEU P 831      15.890  -0.163  10.451  0.00  0.00      PROA  
ATOM   2772 HD13 LEU P 831      15.766   0.721   8.905  0.00  0.00      PROA  
ATOM   2773  CD2 LEU P 831      13.643   0.316  11.535  0.00  0.00      PROA  
ATOM   2774 HD21 LEU P 831      14.419   0.177  12.318  0.00  0.00      PROA  
ATOM   2775 HD22 LEU P 831      13.310  -0.658  11.117  0.00  0.00      PROA  
ATOM   2776 HD23 LEU P 831      12.755   0.729  12.058  0.00  0.00      PROA  
ATOM   2777  C   LEU P 831      14.294   3.355   8.561  0.00  0.00      PROA  
ATOM   2778  O   LEU P 831      14.446   2.747   7.491  0.00  0.00      PROA  
ATOM   2779  N   PHE P 832      13.287   4.261   8.750  0.00  0.00      PROA  
ATOM   2780  HN  PHE P 832      13.408   4.730   9.621  0.00  0.00      PROA  
ATOM   2781  CA  PHE P 832      12.280   4.703   7.750  0.00  0.00      PROA  
ATOM   2782  HA  PHE P 832      11.832   3.763   7.463  0.00  0.00      PROA  
ATOM   2783  CB  PHE P 832      11.216   5.610   8.501  0.00  0.00      PROA  
ATOM   2784  HB1 PHE P 832      11.794   6.254   9.198  0.00  0.00      PROA  
ATOM   2785  HB2 PHE P 832      10.479   4.931   8.980  0.00  0.00      PROA  
ATOM   2786  CG  PHE P 832      10.492   6.548   7.620  0.00  0.00      PROA  
ATOM   2787  CD1 PHE P 832       9.310   6.088   6.974  0.00  0.00      PROA  
ATOM   2788  HD1 PHE P 832       8.974   5.067   7.087  0.00  0.00      PROA  
ATOM   2789  CE1 PHE P 832       8.563   6.989   6.238  0.00  0.00      PROA  
ATOM   2790  HE1 PHE P 832       7.594   6.698   5.860  0.00  0.00      PROA  
ATOM   2791  CZ  PHE P 832       9.028   8.295   5.983  0.00  0.00      PROA  
ATOM   2792  HZ  PHE P 832       8.515   9.039   5.392  0.00  0.00      PROA  
ATOM   2793  CD2 PHE P 832      10.970   7.874   7.389  0.00  0.00      PROA  
ATOM   2794  HD2 PHE P 832      11.833   8.299   7.880  0.00  0.00      PROA  
ATOM   2795  CE2 PHE P 832      10.240   8.707   6.523  0.00  0.00      PROA  
ATOM   2796  HE2 PHE P 832      10.600   9.702   6.304  0.00  0.00      PROA  
ATOM   2797  C   PHE P 832      12.940   5.331   6.528  0.00  0.00      PROA  
ATOM   2798  O   PHE P 832      12.737   4.885   5.388  0.00  0.00      PROA  
ATOM   2799  N   PHE P 833      13.851   6.305   6.680  0.00  0.00      PROA  
ATOM   2800  HN  PHE P 833      14.021   6.711   7.575  0.00  0.00      PROA  
ATOM   2801  CA  PHE P 833      14.569   6.749   5.456  0.00  0.00      PROA  
ATOM   2802  HA  PHE P 833      13.830   6.923   4.688  0.00  0.00      PROA  
ATOM   2803  CB  PHE P 833      15.560   7.876   5.880  0.00  0.00      PROA  
ATOM   2804  HB1 PHE P 833      16.395   8.160   5.205  0.00  0.00      PROA  
ATOM   2805  HB2 PHE P 833      16.101   7.572   6.802  0.00  0.00      PROA  
ATOM   2806  CG  PHE P 833      14.918   9.169   6.288  0.00  0.00      PROA  
ATOM   2807  CD1 PHE P 833      15.562   9.862   7.334  0.00  0.00      PROA  
ATOM   2808  HD1 PHE P 833      16.457   9.464   7.787  0.00  0.00      PROA  
ATOM   2809  CE1 PHE P 833      14.987  11.061   7.796  0.00  0.00      PROA  
ATOM   2810  HE1 PHE P 833      15.541  11.534   8.594  0.00  0.00      PROA  
ATOM   2811  CZ  PHE P 833      13.815  11.611   7.328  0.00  0.00      PROA  
ATOM   2812  HZ  PHE P 833      13.284  12.425   7.798  0.00  0.00      PROA  
ATOM   2813  CD2 PHE P 833      13.744   9.746   5.708  0.00  0.00      PROA  
ATOM   2814  HD2 PHE P 833      13.261   9.269   4.867  0.00  0.00      PROA  
ATOM   2815  CE2 PHE P 833      13.265  10.892   6.276  0.00  0.00      PROA  
ATOM   2816  HE2 PHE P 833      12.310  11.233   5.903  0.00  0.00      PROA  
ATOM   2817  C   PHE P 833      15.401   5.742   4.763  0.00  0.00      PROA  
ATOM   2818  O   PHE P 833      15.390   5.635   3.589  0.00  0.00      PROA  
ATOM   2819  N   THR P 834      16.177   4.935   5.555  0.00  0.00      PROA  
ATOM   2820  HN  THR P 834      16.208   5.092   6.539  0.00  0.00      PROA  
ATOM   2821  CA  THR P 834      16.965   3.755   4.985  0.00  0.00      PROA  
ATOM   2822  HA  THR P 834      17.798   4.048   4.362  0.00  0.00      PROA  
ATOM   2823  CB  THR P 834      17.678   2.983   6.075  0.00  0.00      PROA  
ATOM   2824  HB  THR P 834      17.034   2.482   6.828  0.00  0.00      PROA  
ATOM   2825  OG1 THR P 834      18.559   3.775   6.755  0.00  0.00      PROA  
ATOM   2826  HG1 THR P 834      18.048   4.434   7.231  0.00  0.00      PROA  
ATOM   2827  CG2 THR P 834      18.689   1.977   5.443  0.00  0.00      PROA  
ATOM   2828 HG21 THR P 834      18.113   1.202   4.893  0.00  0.00      PROA  
ATOM   2829 HG22 THR P 834      19.250   1.475   6.260  0.00  0.00      PROA  
ATOM   2830 HG23 THR P 834      19.374   2.511   4.749  0.00  0.00      PROA  
ATOM   2831  C   THR P 834      16.154   2.776   4.175  0.00  0.00      PROA  
ATOM   2832  O   THR P 834      16.468   2.431   3.022  0.00  0.00      PROA  
ATOM   2833  N   THR P 835      14.976   2.396   4.667  0.00  0.00      PROA  
ATOM   2834  HN  THR P 835      14.877   2.576   5.643  0.00  0.00      PROA  
ATOM   2835  CA  THR P 835      13.983   1.571   3.987  0.00  0.00      PROA  
ATOM   2836  HA  THR P 835      14.449   0.647   3.675  0.00  0.00      PROA  
ATOM   2837  CB  THR P 835      12.775   1.414   4.956  0.00  0.00      PROA  
ATOM   2838  HB  THR P 835      12.410   2.383   5.359  0.00  0.00      PROA  
ATOM   2839  OG1 THR P 835      13.213   0.586   6.054  0.00  0.00      PROA  
ATOM   2840  HG1 THR P 835      13.829   1.157   6.518  0.00  0.00      PROA  
ATOM   2841  CG2 THR P 835      11.625   0.713   4.212  0.00  0.00      PROA  
ATOM   2842 HG21 THR P 835      11.119   1.416   3.516  0.00  0.00      PROA  
ATOM   2843 HG22 THR P 835      10.953   0.288   4.988  0.00  0.00      PROA  
ATOM   2844 HG23 THR P 835      12.073  -0.121   3.631  0.00  0.00      PROA  
ATOM   2845  C   THR P 835      13.399   2.133   2.734  0.00  0.00      PROA  
ATOM   2846  O   THR P 835      13.373   1.449   1.733  0.00  0.00      PROA  
ATOM   2847  N   PHE P 836      12.871   3.416   2.836  0.00  0.00      PROA  
ATOM   2848  HN  PHE P 836      12.614   3.834   3.704  0.00  0.00      PROA  
ATOM   2849  CA  PHE P 836      12.261   4.109   1.658  0.00  0.00      PROA  
ATOM   2850  HA  PHE P 836      11.472   3.493   1.253  0.00  0.00      PROA  
ATOM   2851  CB  PHE P 836      11.554   5.343   2.053  0.00  0.00      PROA  
ATOM   2852  HB1 PHE P 836      12.293   5.978   2.587  0.00  0.00      PROA  
ATOM   2853  HB2 PHE P 836      10.804   5.135   2.846  0.00  0.00      PROA  
ATOM   2854  CG  PHE P 836      11.005   6.318   0.891  0.00  0.00      PROA  
ATOM   2855  CD1 PHE P 836      11.375   7.682   0.897  0.00  0.00      PROA  
ATOM   2856  HD1 PHE P 836      12.069   8.086   1.619  0.00  0.00      PROA  
ATOM   2857  CE1 PHE P 836      10.836   8.529  -0.064  0.00  0.00      PROA  
ATOM   2858  HE1 PHE P 836      11.082   9.577  -0.147  0.00  0.00      PROA  
ATOM   2859  CZ  PHE P 836       9.960   8.043  -1.042  0.00  0.00      PROA  
ATOM   2860  HZ  PHE P 836       9.644   8.746  -1.799  0.00  0.00      PROA  
ATOM   2861  CD2 PHE P 836       9.939   5.887   0.028  0.00  0.00      PROA  
ATOM   2862  HD2 PHE P 836       9.582   4.871   0.109  0.00  0.00      PROA  
ATOM   2863  CE2 PHE P 836       9.527   6.696  -1.001  0.00  0.00      PROA  
ATOM   2864  HE2 PHE P 836       8.781   6.393  -1.721  0.00  0.00      PROA  
ATOM   2865  C   PHE P 836      13.253   4.255   0.561  0.00  0.00      PROA  
ATOM   2866  O   PHE P 836      12.967   4.051  -0.621  0.00  0.00      PROA  
ATOM   2867  N   PHE P 837      14.495   4.675   0.889  0.00  0.00      PROA  
ATOM   2868  HN  PHE P 837      14.457   5.019   1.824  0.00  0.00      PROA  
ATOM   2869  CA  PHE P 837      15.608   4.835  -0.078  0.00  0.00      PROA  
ATOM   2870  HA  PHE P 837      15.216   5.586  -0.748  0.00  0.00      PROA  
ATOM   2871  CB  PHE P 837      16.828   5.549   0.732  0.00  0.00      PROA  
ATOM   2872  HB1 PHE P 837      17.694   5.516   0.037  0.00  0.00      PROA  
ATOM   2873  HB2 PHE P 837      16.916   5.111   1.749  0.00  0.00      PROA  
ATOM   2874  CG  PHE P 837      16.514   7.013   1.062  0.00  0.00      PROA  
ATOM   2875  CD1 PHE P 837      17.548   7.642   1.821  0.00  0.00      PROA  
ATOM   2876  HD1 PHE P 837      18.404   7.153   2.260  0.00  0.00      PROA  
ATOM   2877  CE1 PHE P 837      17.379   8.996   2.243  0.00  0.00      PROA  
ATOM   2878  HE1 PHE P 837      18.253   9.472   2.661  0.00  0.00      PROA  
ATOM   2879  CZ  PHE P 837      16.292   9.681   1.916  0.00  0.00      PROA  
ATOM   2880  HZ  PHE P 837      16.254  10.706   2.253  0.00  0.00      PROA  
ATOM   2881  CD2 PHE P 837      15.397   7.764   0.703  0.00  0.00      PROA  
ATOM   2882  HD2 PHE P 837      14.572   7.367   0.130  0.00  0.00      PROA  
ATOM   2883  CE2 PHE P 837      15.309   9.079   1.028  0.00  0.00      PROA  
ATOM   2884  HE2 PHE P 837      14.400   9.610   0.789  0.00  0.00      PROA  
ATOM   2885  C   PHE P 837      15.990   3.559  -0.822  0.00  0.00      PROA  
ATOM   2886  O   PHE P 837      15.930   3.550  -2.044  0.00  0.00      PROA  
ATOM   2887  N   LEU P 838      16.269   2.523  -0.038  0.00  0.00      PROA  
ATOM   2888  HN  LEU P 838      16.099   2.590   0.942  0.00  0.00      PROA  
ATOM   2889  CA  LEU P 838      16.775   1.282  -0.400  0.00  0.00      PROA  
ATOM   2890  HA  LEU P 838      17.727   1.361  -0.902  0.00  0.00      PROA  
ATOM   2891  CB  LEU P 838      17.077   0.352   0.854  0.00  0.00      PROA  
ATOM   2892  HB1 LEU P 838      16.157   0.421   1.473  0.00  0.00      PROA  
ATOM   2893  HB2 LEU P 838      17.854   0.902   1.428  0.00  0.00      PROA  
ATOM   2894  CG  LEU P 838      17.379  -1.174   0.657  0.00  0.00      PROA  
ATOM   2895  HG  LEU P 838      16.490  -1.655   0.197  0.00  0.00      PROA  
ATOM   2896  CD1 LEU P 838      18.670  -1.263  -0.146  0.00  0.00      PROA  
ATOM   2897 HD11 LEU P 838      18.501  -1.065  -1.226  0.00  0.00      PROA  
ATOM   2898 HD12 LEU P 838      18.780  -2.365  -0.053  0.00  0.00      PROA  
ATOM   2899 HD13 LEU P 838      19.521  -0.667   0.247  0.00  0.00      PROA  
ATOM   2900  CD2 LEU P 838      17.649  -1.882   2.050  0.00  0.00      PROA  
ATOM   2901 HD21 LEU P 838      18.619  -1.499   2.434  0.00  0.00      PROA  
ATOM   2902 HD22 LEU P 838      17.784  -2.975   1.906  0.00  0.00      PROA  
ATOM   2903 HD23 LEU P 838      16.823  -1.515   2.696  0.00  0.00      PROA  
ATOM   2904  C   LEU P 838      15.682   0.616  -1.295  0.00  0.00      PROA  
ATOM   2905  O   LEU P 838      16.111   0.200  -2.337  0.00  0.00      PROA  
ATOM   2906  N   SER P 839      14.369   0.461  -0.947  0.00  0.00      PROA  
ATOM   2907  HN  SER P 839      13.981   0.770  -0.083  0.00  0.00      PROA  
ATOM   2908  CA  SER P 839      13.265   0.033  -1.825  0.00  0.00      PROA  
ATOM   2909  HA  SER P 839      13.489  -0.997  -2.059  0.00  0.00      PROA  
ATOM   2910  CB  SER P 839      11.948   0.071  -1.079  0.00  0.00      PROA  
ATOM   2911  HB1 SER P 839      11.945  -0.730  -0.309  0.00  0.00      PROA  
ATOM   2912  HB2 SER P 839      11.212  -0.255  -1.846  0.00  0.00      PROA  
ATOM   2913  OG  SER P 839      11.585   1.334  -0.469  0.00  0.00      PROA  
ATOM   2914  HG1 SER P 839      12.016   1.443   0.382  0.00  0.00      PROA  
ATOM   2915  C   SER P 839      13.023   0.810  -3.083  0.00  0.00      PROA  
ATOM   2916  O   SER P 839      12.649   0.257  -4.123  0.00  0.00      PROA  
ATOM   2917  N   SER P 840      13.128   2.155  -3.049  0.00  0.00      PROA  
ATOM   2918  HN  SER P 840      13.234   2.628  -2.177  0.00  0.00      PROA  
ATOM   2919  CA  SER P 840      13.043   2.988  -4.282  0.00  0.00      PROA  
ATOM   2920  HA  SER P 840      12.132   2.765  -4.818  0.00  0.00      PROA  
ATOM   2921  CB  SER P 840      13.140   4.521  -4.111  0.00  0.00      PROA  
ATOM   2922  HB1 SER P 840      13.130   5.072  -5.076  0.00  0.00      PROA  
ATOM   2923  HB2 SER P 840      14.140   4.765  -3.693  0.00  0.00      PROA  
ATOM   2924  OG  SER P 840      12.191   4.938  -3.203  0.00  0.00      PROA  
ATOM   2925  HG1 SER P 840      12.427   4.787  -2.285  0.00  0.00      PROA  
ATOM   2926  C   SER P 840      14.128   2.676  -5.292  0.00  0.00      PROA  
ATOM   2927  O   SER P 840      13.883   2.523  -6.482  0.00  0.00      PROA  
ATOM   2928  N   PHE P 841      15.383   2.623  -4.886  0.00  0.00      PROA  
ATOM   2929  HN  PHE P 841      15.603   2.823  -3.934  0.00  0.00      PROA  
ATOM   2930  CA  PHE P 841      16.509   2.112  -5.652  0.00  0.00      PROA  
ATOM   2931  HA  PHE P 841      16.576   2.686  -6.564  0.00  0.00      PROA  
ATOM   2932  CB  PHE P 841      17.780   2.406  -4.721  0.00  0.00      PROA  
ATOM   2933  HB1 PHE P 841      17.689   1.863  -3.755  0.00  0.00      PROA  
ATOM   2934  HB2 PHE P 841      17.910   3.482  -4.477  0.00  0.00      PROA  
ATOM   2935  CG  PHE P 841      19.079   1.881  -5.276  0.00  0.00      PROA  
ATOM   2936  CD1 PHE P 841      19.470   2.495  -6.481  0.00  0.00      PROA  
ATOM   2937  HD1 PHE P 841      18.912   3.322  -6.892  0.00  0.00      PROA  
ATOM   2938  CE1 PHE P 841      20.664   2.116  -7.127  0.00  0.00      PROA  
ATOM   2939  HE1 PHE P 841      20.978   2.520  -8.078  0.00  0.00      PROA  
ATOM   2940  CZ  PHE P 841      21.377   1.080  -6.523  0.00  0.00      PROA  
ATOM   2941  HZ  PHE P 841      22.295   0.765  -6.996  0.00  0.00      PROA  
ATOM   2942  CD2 PHE P 841      19.770   0.800  -4.741  0.00  0.00      PROA  
ATOM   2943  HD2 PHE P 841      19.351   0.298  -3.882  0.00  0.00      PROA  
ATOM   2944  CE2 PHE P 841      20.971   0.437  -5.343  0.00  0.00      PROA  
ATOM   2945  HE2 PHE P 841      21.506  -0.360  -4.849  0.00  0.00      PROA  
ATOM   2946  C   PHE P 841      16.413   0.637  -6.167  0.00  0.00      PROA  
ATOM   2947  O   PHE P 841      16.670   0.364  -7.376  0.00  0.00      PROA  
ATOM   2948  N   LEU P 842      15.990  -0.382  -5.376  0.00  0.00      PROA  
ATOM   2949  HN  LEU P 842      15.788  -0.257  -4.407  0.00  0.00      PROA  
ATOM   2950  CA  LEU P 842      15.756  -1.727  -5.802  0.00  0.00      PROA  
ATOM   2951  HA  LEU P 842      16.650  -1.985  -6.350  0.00  0.00      PROA  
ATOM   2952  CB  LEU P 842      15.542  -2.807  -4.703  0.00  0.00      PROA  
ATOM   2953  HB1 LEU P 842      15.477  -3.813  -5.172  0.00  0.00      PROA  
ATOM   2954  HB2 LEU P 842      14.629  -2.654  -4.090  0.00  0.00      PROA  
ATOM   2955  CG  LEU P 842      16.702  -2.921  -3.676  0.00  0.00      PROA  
ATOM   2956  HG  LEU P 842      16.646  -2.047  -2.992  0.00  0.00      PROA  
ATOM   2957  CD1 LEU P 842      16.309  -4.070  -2.749  0.00  0.00      PROA  
ATOM   2958 HD11 LEU P 842      16.266  -5.098  -3.167  0.00  0.00      PROA  
ATOM   2959 HD12 LEU P 842      15.388  -3.783  -2.199  0.00  0.00      PROA  
ATOM   2960 HD13 LEU P 842      17.119  -4.119  -1.990  0.00  0.00      PROA  
ATOM   2961  CD2 LEU P 842      18.121  -3.182  -4.192  0.00  0.00      PROA  
ATOM   2962 HD21 LEU P 842      18.924  -3.032  -3.439  0.00  0.00      PROA  
ATOM   2963 HD22 LEU P 842      18.498  -2.517  -4.998  0.00  0.00      PROA  
ATOM   2964 HD23 LEU P 842      18.212  -4.182  -4.668  0.00  0.00      PROA  
ATOM   2965  C   LEU P 842      14.576  -1.739  -6.820  0.00  0.00      PROA  
ATOM   2966  O   LEU P 842      14.584  -2.505  -7.790  0.00  0.00      PROA  
ATOM   2967  N   LYS P 843      13.552  -0.866  -6.648  0.00  0.00      PROA  
ATOM   2968  HN  LYS P 843      13.386  -0.487  -5.741  0.00  0.00      PROA  
ATOM   2969  CA  LYS P 843      12.551  -0.723  -7.702  0.00  0.00      PROA  
ATOM   2970  HA  LYS P 843      12.017  -1.646  -7.878  0.00  0.00      PROA  
ATOM   2971  CB  LYS P 843      11.428   0.225  -7.208  0.00  0.00      PROA  
ATOM   2972  HB1 LYS P 843      11.784   1.185  -6.778  0.00  0.00      PROA  
ATOM   2973  HB2 LYS P 843      10.916  -0.306  -6.377  0.00  0.00      PROA  
ATOM   2974  CG  LYS P 843      10.271   0.458  -8.277  0.00  0.00      PROA  
ATOM   2975  HG1 LYS P 843      10.719   1.022  -9.122  0.00  0.00      PROA  
ATOM   2976  HG2 LYS P 843       9.451   1.097  -7.884  0.00  0.00      PROA  
ATOM   2977  CD  LYS P 843       9.564  -0.856  -8.657  0.00  0.00      PROA  
ATOM   2978  HD1 LYS P 843       9.361  -1.452  -7.741  0.00  0.00      PROA  
ATOM   2979  HD2 LYS P 843      10.385  -1.326  -9.239  0.00  0.00      PROA  
ATOM   2980  CE  LYS P 843       8.365  -0.878  -9.662  0.00  0.00      PROA  
ATOM   2981  HE1 LYS P 843       8.757  -0.362 -10.564  0.00  0.00      PROA  
ATOM   2982  HE2 LYS P 843       7.512  -0.348  -9.185  0.00  0.00      PROA  
ATOM   2983  NZ  LYS P 843       8.135  -2.327  -9.943  0.00  0.00      PROA  
ATOM   2984  HZ1 LYS P 843       8.965  -2.926 -10.127  0.00  0.00      PROA  
ATOM   2985  HZ2 LYS P 843       7.576  -2.417 -10.815  0.00  0.00      PROA  
ATOM   2986  HZ3 LYS P 843       7.523  -2.858  -9.291  0.00  0.00      PROA  
ATOM   2987  C   LYS P 843      13.116  -0.309  -9.034  0.00  0.00      PROA  
ATOM   2988  O   LYS P 843      12.868  -0.946 -10.040  0.00  0.00      PROA  
ATOM   2989  N   GLN P 844      14.046   0.642  -9.066  0.00  0.00      PROA  
ATOM   2990  HN  GLN P 844      14.272   1.173  -8.252  0.00  0.00      PROA  
ATOM   2991  CA  GLN P 844      14.595   1.175 -10.223  0.00  0.00      PROA  
ATOM   2992  HA  GLN P 844      13.819   1.053 -10.964  0.00  0.00      PROA  
ATOM   2993  CB  GLN P 844      14.928   2.741 -10.141  0.00  0.00      PROA  
ATOM   2994  HB1 GLN P 844      15.661   3.127 -10.881  0.00  0.00      PROA  
ATOM   2995  HB2 GLN P 844      15.318   2.869  -9.108  0.00  0.00      PROA  
ATOM   2996  CG  GLN P 844      13.636   3.694 -10.067  0.00  0.00      PROA  
ATOM   2997  HG1 GLN P 844      13.927   4.762  -9.968  0.00  0.00      PROA  
ATOM   2998  HG2 GLN P 844      13.092   3.333  -9.169  0.00  0.00      PROA  
ATOM   2999  CD  GLN P 844      12.886   3.470 -11.400  0.00  0.00      PROA  
ATOM   3000  OE1 GLN P 844      12.033   2.589 -11.478  0.00  0.00      PROA  
ATOM   3001  NE2 GLN P 844      13.153   4.233 -12.433  0.00  0.00      PROA  
ATOM   3002 HE21 GLN P 844      12.788   3.999 -13.335  0.00  0.00      PROA  
ATOM   3003 HE22 GLN P 844      13.862   4.927 -12.305  0.00  0.00      PROA  
ATOM   3004  C   GLN P 844      15.746   0.488 -10.820  0.00  0.00      PROA  
ATOM   3005  O   GLN P 844      16.060   0.793 -12.009  0.00  0.00      PROA  
ATOM   3006  N   PHE P 845      16.186  -0.649 -10.221  0.00  0.00      PROA  
ATOM   3007  HN  PHE P 845      15.617  -1.042  -9.504  0.00  0.00      PROA  
ATOM   3008  CA  PHE P 845      17.425  -1.378 -10.382  0.00  0.00      PROA  
ATOM   3009  HA  PHE P 845      18.177  -0.616 -10.241  0.00  0.00      PROA  
ATOM   3010  CB  PHE P 845      17.544  -2.459  -9.335  0.00  0.00      PROA  
ATOM   3011  HB1 PHE P 845      16.732  -3.217  -9.341  0.00  0.00      PROA  
ATOM   3012  HB2 PHE P 845      17.408  -1.968  -8.348  0.00  0.00      PROA  
ATOM   3013  CG  PHE P 845      18.839  -3.239  -9.315  0.00  0.00      PROA  
ATOM   3014  CD1 PHE P 845      19.904  -2.821  -8.464  0.00  0.00      PROA  
ATOM   3015  HD1 PHE P 845      19.641  -1.947  -7.888  0.00  0.00      PROA  
ATOM   3016  CE1 PHE P 845      21.142  -3.502  -8.347  0.00  0.00      PROA  
ATOM   3017  HE1 PHE P 845      21.942  -3.068  -7.765  0.00  0.00      PROA  
ATOM   3018  CZ  PHE P 845      21.266  -4.722  -8.976  0.00  0.00      PROA  
ATOM   3019  HZ  PHE P 845      22.048  -5.466  -8.967  0.00  0.00      PROA  
ATOM   3020  CD2 PHE P 845      19.000  -4.562  -9.847  0.00  0.00      PROA  
ATOM   3021  HD2 PHE P 845      18.176  -4.996 -10.395  0.00  0.00      PROA  
ATOM   3022  CE2 PHE P 845      20.156  -5.245  -9.669  0.00  0.00      PROA  
ATOM   3023  HE2 PHE P 845      20.273  -6.158 -10.233  0.00  0.00      PROA  
ATOM   3024  C   PHE P 845      17.710  -1.895 -11.918  0.00  0.00      PROA  
ATOM   3025  O   PHE P 845      18.870  -1.777 -12.457  0.00  0.00      PROA  
ATOM   3026  N   LYS P 846      16.606  -2.286 -12.540  0.00  0.00      PROA  
ATOM   3027  HN  LYS P 846      15.717  -2.286 -12.088  0.00  0.00      PROA  
ATOM   3028  CA  LYS P 846      16.644  -2.858 -13.871  0.00  0.00      PROA  
ATOM   3029  HA  LYS P 846      17.496  -3.521 -13.914  0.00  0.00      PROA  
ATOM   3030  CB  LYS P 846      15.379  -3.699 -14.183  0.00  0.00      PROA  
ATOM   3031  HB1 LYS P 846      15.456  -4.546 -13.468  0.00  0.00      PROA  
ATOM   3032  HB2 LYS P 846      15.376  -4.169 -15.190  0.00  0.00      PROA  
ATOM   3033  CG  LYS P 846      13.962  -3.031 -13.992  0.00  0.00      PROA  
ATOM   3034  HG1 LYS P 846      14.181  -1.944 -14.067  0.00  0.00      PROA  
ATOM   3035  HG2 LYS P 846      13.641  -3.301 -12.964  0.00  0.00      PROA  
ATOM   3036  CD  LYS P 846      12.828  -3.528 -14.837  0.00  0.00      PROA  
ATOM   3037  HD1 LYS P 846      12.829  -4.637 -14.886  0.00  0.00      PROA  
ATOM   3038  HD2 LYS P 846      12.979  -3.129 -15.863  0.00  0.00      PROA  
ATOM   3039  CE  LYS P 846      11.495  -3.117 -14.183  0.00  0.00      PROA  
ATOM   3040  HE1 LYS P 846      11.287  -2.044 -14.378  0.00  0.00      PROA  
ATOM   3041  HE2 LYS P 846      11.576  -3.149 -13.075  0.00  0.00      PROA  
ATOM   3042  NZ  LYS P 846      10.400  -4.038 -14.561  0.00  0.00      PROA  
ATOM   3043  HZ1 LYS P 846      10.260  -3.954 -15.588  0.00  0.00      PROA  
ATOM   3044  HZ2 LYS P 846       9.569  -3.727 -14.018  0.00  0.00      PROA  
ATOM   3045  HZ3 LYS P 846      10.652  -5.028 -14.367  0.00  0.00      PROA  
ATOM   3046  C   LYS P 846      16.768  -1.740 -14.944  0.00  0.00      PROA  
ATOM   3047  O   LYS P 846      17.039  -2.017 -16.108  0.00  0.00      PROA  
ATOM   3048  N   THR P 847      16.571  -0.425 -14.534  0.00  0.00      PROA  
ATOM   3049  HN  THR P 847      16.212  -0.324 -13.610  0.00  0.00      PROA  
ATOM   3050  CA  THR P 847      16.813   0.701 -15.422  0.00  0.00      PROA  
ATOM   3051  HA  THR P 847      16.077   0.603 -16.206  0.00  0.00      PROA  
ATOM   3052  CB  THR P 847      16.430   2.117 -14.938  0.00  0.00      PROA  
ATOM   3053  HB  THR P 847      16.679   2.774 -15.798  0.00  0.00      PROA  
ATOM   3054  OG1 THR P 847      17.224   2.517 -13.767  0.00  0.00      PROA  
ATOM   3055  HG1 THR P 847      16.891   1.869 -13.141  0.00  0.00      PROA  
ATOM   3056  CG2 THR P 847      14.886   2.351 -14.671  0.00  0.00      PROA  
ATOM   3057 HG21 THR P 847      14.766   3.395 -14.310  0.00  0.00      PROA  
ATOM   3058 HG22 THR P 847      14.439   1.714 -13.878  0.00  0.00      PROA  
ATOM   3059 HG23 THR P 847      14.219   2.158 -15.538  0.00  0.00      PROA  
ATOM   3060  C   THR P 847      18.264   0.748 -15.874  0.00  0.00      PROA  
ATOM   3061  O   THR P 847      18.559   1.013 -17.097  0.00  0.00      PROA  
ATOM   3062  N   LYS P 848      19.191   0.372 -14.967  0.00  0.00      PROA  
ATOM   3063  HN  LYS P 848      18.960   0.019 -14.064  0.00  0.00      PROA  
ATOM   3064  CA  LYS P 848      20.564   0.364 -15.357  0.00  0.00      PROA  
ATOM   3065  HA  LYS P 848      20.698   1.063 -16.169  0.00  0.00      PROA  
ATOM   3066  CB  LYS P 848      21.504   0.800 -14.171  0.00  0.00      PROA  
ATOM   3067  HB1 LYS P 848      22.521   0.962 -14.590  0.00  0.00      PROA  
ATOM   3068  HB2 LYS P 848      21.595   0.023 -13.383  0.00  0.00      PROA  
ATOM   3069  CG  LYS P 848      21.045   2.155 -13.637  0.00  0.00      PROA  
ATOM   3070  HG1 LYS P 848      21.788   2.370 -12.839  0.00  0.00      PROA  
ATOM   3071  HG2 LYS P 848      20.060   2.061 -13.133  0.00  0.00      PROA  
ATOM   3072  CD  LYS P 848      21.114   3.361 -14.600  0.00  0.00      PROA  
ATOM   3073  HD1 LYS P 848      20.340   3.217 -15.383  0.00  0.00      PROA  
ATOM   3074  HD2 LYS P 848      22.072   3.391 -15.161  0.00  0.00      PROA  
ATOM   3075  CE  LYS P 848      20.876   4.831 -14.066  0.00  0.00      PROA  
ATOM   3076  HE1 LYS P 848      21.676   5.186 -13.381  0.00  0.00      PROA  
ATOM   3077  HE2 LYS P 848      19.928   4.875 -13.488  0.00  0.00      PROA  
ATOM   3078  NZ  LYS P 848      20.855   5.818 -15.212  0.00  0.00      PROA  
ATOM   3079  HZ1 LYS P 848      21.735   5.811 -15.766  0.00  0.00      PROA  
ATOM   3080  HZ2 LYS P 848      20.613   6.785 -14.913  0.00  0.00      PROA  
ATOM   3081  HZ3 LYS P 848      20.073   5.580 -15.856  0.00  0.00      PROA  
ATOM   3082  C   LYS P 848      20.864  -1.033 -15.849  0.00  0.00      PROA  
ATOM   3083  O   LYS P 848      20.406  -2.030 -15.310  0.00  0.00      PROA  
ATOM   3084  N   ARG P 849      21.747  -1.183 -16.868  0.00  0.00      PROA  
ATOM   3085  HN  ARG P 849      22.134  -0.410 -17.363  0.00  0.00      PROA  
ATOM   3086  CA  ARG P 849      21.977  -2.456 -17.437  0.00  0.00      PROA  
ATOM   3087  HA  ARG P 849      21.143  -3.104 -17.212  0.00  0.00      PROA  
ATOM   3088  CB  ARG P 849      22.189  -2.222 -18.965  0.00  0.00      PROA  
ATOM   3089  HB1 ARG P 849      22.243  -3.196 -19.497  0.00  0.00      PROA  
ATOM   3090  HB2 ARG P 849      23.021  -1.501 -19.112  0.00  0.00      PROA  
ATOM   3091  CG  ARG P 849      20.948  -1.412 -19.525  0.00  0.00      PROA  
ATOM   3092  HG1 ARG P 849      21.160  -1.338 -20.614  0.00  0.00      PROA  
ATOM   3093  HG2 ARG P 849      20.802  -0.392 -19.110  0.00  0.00      PROA  
ATOM   3094  CD  ARG P 849      19.632  -2.129 -19.296  0.00  0.00      PROA  
ATOM   3095  HD1 ARG P 849      19.263  -2.088 -18.249  0.00  0.00      PROA  
ATOM   3096  HD2 ARG P 849      19.834  -3.174 -19.614  0.00  0.00      PROA  
ATOM   3097  NE  ARG P 849      18.691  -1.502 -20.243  0.00  0.00      PROA  
ATOM   3098  HE  ARG P 849      19.075  -1.209 -21.118  0.00  0.00      PROA  
ATOM   3099  CZ  ARG P 849      17.376  -1.383 -20.011  0.00  0.00      PROA  
ATOM   3100  NH1 ARG P 849      16.791  -0.898 -21.138  0.00  0.00      PROA  
ATOM   3101 HH11 ARG P 849      17.324  -0.769 -21.974  0.00  0.00      PROA  
ATOM   3102 HH12 ARG P 849      15.804  -0.760 -21.223  0.00  0.00      PROA  
ATOM   3103  NH2 ARG P 849      16.711  -1.666 -18.963  0.00  0.00      PROA  
ATOM   3104 HH21 ARG P 849      17.150  -1.984 -18.122  0.00  0.00      PROA  
ATOM   3105 HH22 ARG P 849      15.731  -1.480 -19.028  0.00  0.00      PROA  
ATOM   3106  C   ARG P 849      23.210  -3.128 -16.902  0.00  0.00      PROA  
ATOM   3107  O   ARG P 849      23.779  -4.105 -17.351  0.00  0.00      PROA  
ATOM   3108  N   TYR P 850      23.581  -2.670 -15.717  0.00  0.00      PROA  
ATOM   3109  HN  TYR P 850      22.989  -1.999 -15.278  0.00  0.00      PROA  
ATOM   3110  CA  TYR P 850      24.813  -2.970 -15.031  0.00  0.00      PROA  
ATOM   3111  HA  TYR P 850      25.614  -2.615 -15.663  0.00  0.00      PROA  
ATOM   3112  CB  TYR P 850      24.921  -2.193 -13.709  0.00  0.00      PROA  
ATOM   3113  HB1 TYR P 850      25.910  -2.448 -13.272  0.00  0.00      PROA  
ATOM   3114  HB2 TYR P 850      24.140  -2.504 -12.982  0.00  0.00      PROA  
ATOM   3115  CG  TYR P 850      24.889  -0.641 -13.779  0.00  0.00      PROA  
ATOM   3116  CD1 TYR P 850      24.607   0.091 -12.626  0.00  0.00      PROA  
ATOM   3117  HD1 TYR P 850      24.414  -0.354 -11.661  0.00  0.00      PROA  
ATOM   3118  CE1 TYR P 850      24.635   1.505 -12.662  0.00  0.00      PROA  
ATOM   3119  HE1 TYR P 850      24.433   2.120 -11.798  0.00  0.00      PROA  
ATOM   3120  CZ  TYR P 850      24.765   2.161 -13.898  0.00  0.00      PROA  
ATOM   3121  OH  TYR P 850      24.910   3.574 -13.867  0.00  0.00      PROA  
ATOM   3122  HH  TYR P 850      24.737   3.935 -14.739  0.00  0.00      PROA  
ATOM   3123  CD2 TYR P 850      25.070   0.049 -15.001  0.00  0.00      PROA  
ATOM   3124  HD2 TYR P 850      25.424  -0.460 -15.885  0.00  0.00      PROA  
ATOM   3125  CE2 TYR P 850      25.019   1.464 -15.048  0.00  0.00      PROA  
ATOM   3126  HE2 TYR P 850      25.116   1.942 -16.011  0.00  0.00      PROA  
ATOM   3127  C   TYR P 850      25.090  -4.394 -14.708  0.00  0.00      PROA  
ATOM   3128  O   TYR P 850      26.220  -4.897 -14.890  0.00  0.00      PROA  
ATOM   3129  N   PHE P 851      24.046  -5.092 -14.296  0.00  0.00      PROA  
ATOM   3130  HN  PHE P 851      23.180  -4.638 -14.100  0.00  0.00      PROA  
ATOM   3131  CA  PHE P 851      23.951  -6.528 -13.985  0.00  0.00      PROA  
ATOM   3132  HA  PHE P 851      24.932  -6.978 -13.946  0.00  0.00      PROA  
ATOM   3133  CB  PHE P 851      23.127  -6.580 -12.618  0.00  0.00      PROA  
ATOM   3134  HB1 PHE P 851      22.443  -7.456 -12.632  0.00  0.00      PROA  
ATOM   3135  HB2 PHE P 851      22.661  -5.589 -12.431  0.00  0.00      PROA  
ATOM   3136  CG  PHE P 851      24.040  -6.694 -11.425  0.00  0.00      PROA  
ATOM   3137  CD1 PHE P 851      25.348  -6.123 -11.382  0.00  0.00      PROA  
ATOM   3138  HD1 PHE P 851      25.795  -5.569 -12.194  0.00  0.00      PROA  
ATOM   3139  CE1 PHE P 851      26.179  -6.172 -10.226  0.00  0.00      PROA  
ATOM   3140  HE1 PHE P 851      27.162  -5.724 -10.223  0.00  0.00      PROA  
ATOM   3141  CZ  PHE P 851      25.670  -6.885  -9.088  0.00  0.00      PROA  
ATOM   3142  HZ  PHE P 851      26.285  -6.963  -8.203  0.00  0.00      PROA  
ATOM   3143  CD2 PHE P 851      23.549  -7.371 -10.230  0.00  0.00      PROA  
ATOM   3144  HD2 PHE P 851      22.666  -7.991 -10.184  0.00  0.00      PROA  
ATOM   3145  CE2 PHE P 851      24.407  -7.507  -9.128  0.00  0.00      PROA  
ATOM   3146  HE2 PHE P 851      23.988  -8.013  -8.271  0.00  0.00      PROA  
ATOM   3147  C   PHE P 851      23.229  -7.319 -15.040  0.00  0.00      PROA  
ATOM   3148  O   PHE P 851      22.439  -6.681 -15.760  0.00  0.00      PROA  
ATOM   3149  N   PRO P 852      23.471  -8.636 -15.191  0.00  0.00      PROA  
ATOM   3150  CD  PRO P 852      24.620  -9.325 -14.509  0.00  0.00      PROA  
ATOM   3151  HD1 PRO P 852      24.810  -8.931 -13.488  0.00  0.00      PROA  
ATOM   3152  HD2 PRO P 852      25.471  -9.321 -15.224  0.00  0.00      PROA  
ATOM   3153  CA  PRO P 852      22.770  -9.489 -16.057  0.00  0.00      PROA  
ATOM   3154  HA  PRO P 852      23.071  -9.195 -17.051  0.00  0.00      PROA  
ATOM   3155  CB  PRO P 852      23.309 -10.924 -15.744  0.00  0.00      PROA  
ATOM   3156  HB1 PRO P 852      23.954 -11.243 -16.591  0.00  0.00      PROA  
ATOM   3157  HB2 PRO P 852      22.560 -11.722 -15.555  0.00  0.00      PROA  
ATOM   3158  CG  PRO P 852      24.099 -10.720 -14.453  0.00  0.00      PROA  
ATOM   3159  HG1 PRO P 852      23.379 -10.860 -13.618  0.00  0.00      PROA  
ATOM   3160  HG2 PRO P 852      24.880 -11.508 -14.400  0.00  0.00      PROA  
ATOM   3161  C   PRO P 852      21.243  -9.328 -16.107  0.00  0.00      PROA  
ATOM   3162  O   PRO P 852      20.647  -8.957 -15.088  0.00  0.00      PROA  
ATOM   3163  N   THR P 853      20.644  -9.645 -17.291  0.00  0.00      PROA  
ATOM   3164  HN  THR P 853      21.214  -9.746 -18.103  0.00  0.00      PROA  
ATOM   3165  CA  THR P 853      19.256  -9.318 -17.606  0.00  0.00      PROA  
ATOM   3166  HA  THR P 853      19.260  -8.242 -17.521  0.00  0.00      PROA  
ATOM   3167  CB  THR P 853      18.843  -9.634 -18.979  0.00  0.00      PROA  
ATOM   3168  HB  THR P 853      18.637 -10.720 -19.090  0.00  0.00      PROA  
ATOM   3169  OG1 THR P 853      19.912  -9.240 -19.864  0.00  0.00      PROA  
ATOM   3170  HG1 THR P 853      19.635  -9.320 -20.780  0.00  0.00      PROA  
ATOM   3171  CG2 THR P 853      17.552  -8.966 -19.500  0.00  0.00      PROA  
ATOM   3172 HG21 THR P 853      17.639  -7.891 -19.235  0.00  0.00      PROA  
ATOM   3173 HG22 THR P 853      16.628  -9.433 -19.097  0.00  0.00      PROA  
ATOM   3174 HG23 THR P 853      17.469  -8.901 -20.606  0.00  0.00      PROA  
ATOM   3175  C   THR P 853      18.181  -9.857 -16.779  0.00  0.00      PROA  
ATOM   3176  O   THR P 853      17.336  -9.076 -16.294  0.00  0.00      PROA  
ATOM   3177  N   LYS P 854      18.186 -11.206 -16.460  0.00  0.00      PROA  
ATOM   3178  HN  LYS P 854      18.856 -11.726 -16.984  0.00  0.00      PROA  
ATOM   3179  CA  LYS P 854      17.338 -11.929 -15.486  0.00  0.00      PROA  
ATOM   3180  HA  LYS P 854      16.313 -11.664 -15.700  0.00  0.00      PROA  
ATOM   3181  CB  LYS P 854      17.614 -13.450 -15.495  0.00  0.00      PROA  
ATOM   3182  HB1 LYS P 854      18.660 -13.685 -15.204  0.00  0.00      PROA  
ATOM   3183  HB2 LYS P 854      17.599 -13.705 -16.577  0.00  0.00      PROA  
ATOM   3184  CG  LYS P 854      16.654 -14.305 -14.727  0.00  0.00      PROA  
ATOM   3185  HG1 LYS P 854      16.797 -14.079 -13.649  0.00  0.00      PROA  
ATOM   3186  HG2 LYS P 854      16.881 -15.377 -14.911  0.00  0.00      PROA  
ATOM   3187  CD  LYS P 854      15.230 -13.929 -15.091  0.00  0.00      PROA  
ATOM   3188  HD1 LYS P 854      15.059 -14.090 -16.177  0.00  0.00      PROA  
ATOM   3189  HD2 LYS P 854      15.156 -12.850 -14.838  0.00  0.00      PROA  
ATOM   3190  CE  LYS P 854      14.225 -14.727 -14.241  0.00  0.00      PROA  
ATOM   3191  HE1 LYS P 854      14.167 -14.057 -13.356  0.00  0.00      PROA  
ATOM   3192  HE2 LYS P 854      14.630 -15.707 -13.908  0.00  0.00      PROA  
ATOM   3193  NZ  LYS P 854      12.896 -14.743 -14.777  0.00  0.00      PROA  
ATOM   3194  HZ1 LYS P 854      12.272 -15.158 -14.056  0.00  0.00      PROA  
ATOM   3195  HZ2 LYS P 854      12.890 -15.302 -15.654  0.00  0.00      PROA  
ATOM   3196  HZ3 LYS P 854      12.515 -13.785 -14.914  0.00  0.00      PROA  
ATOM   3197  C   LYS P 854      17.605 -11.531 -14.048  0.00  0.00      PROA  
ATOM   3198  O   LYS P 854      16.730 -11.091 -13.284  0.00  0.00      PROA  
ATOM   3199  N   VAL P 855      18.815 -11.389 -13.622  0.00  0.00      PROA  
ATOM   3200  HN  VAL P 855      19.604 -11.643 -14.177  0.00  0.00      PROA  
ATOM   3201  CA  VAL P 855      19.188 -10.898 -12.295  0.00  0.00      PROA  
ATOM   3202  HA  VAL P 855      18.818 -11.564 -11.529  0.00  0.00      PROA  
ATOM   3203  CB  VAL P 855      20.742 -10.987 -12.250  0.00  0.00      PROA  
ATOM   3204  HB  VAL P 855      21.090 -10.260 -13.013  0.00  0.00      PROA  
ATOM   3205  CG1 VAL P 855      21.316 -10.587 -10.843  0.00  0.00      PROA  
ATOM   3206 HG11 VAL P 855      22.410 -10.602 -10.651  0.00  0.00      PROA  
ATOM   3207 HG12 VAL P 855      20.811 -11.211 -10.074  0.00  0.00      PROA  
ATOM   3208 HG13 VAL P 855      21.167  -9.524 -10.557  0.00  0.00      PROA  
ATOM   3209  CG2 VAL P 855      21.183 -12.429 -12.580  0.00  0.00      PROA  
ATOM   3210 HG21 VAL P 855      22.269 -12.514 -12.363  0.00  0.00      PROA  
ATOM   3211 HG22 VAL P 855      21.052 -12.585 -13.672  0.00  0.00      PROA  
ATOM   3212 HG23 VAL P 855      20.646 -13.230 -12.028  0.00  0.00      PROA  
ATOM   3213  C   VAL P 855      18.714  -9.435 -11.911  0.00  0.00      PROA  
ATOM   3214  O   VAL P 855      18.087  -9.215 -10.879  0.00  0.00      PROA  
ATOM   3215  N   ARG P 856      18.937  -8.482 -12.842  0.00  0.00      PROA  
ATOM   3216  HN  ARG P 856      19.528  -8.656 -13.626  0.00  0.00      PROA  
ATOM   3217  CA  ARG P 856      18.432  -7.162 -12.574  0.00  0.00      PROA  
ATOM   3218  HA  ARG P 856      18.828  -6.962 -11.589  0.00  0.00      PROA  
ATOM   3219  CB  ARG P 856      19.094  -6.053 -13.460  0.00  0.00      PROA  
ATOM   3220  HB1 ARG P 856      20.162  -6.352 -13.519  0.00  0.00      PROA  
ATOM   3221  HB2 ARG P 856      18.970  -5.008 -13.103  0.00  0.00      PROA  
ATOM   3222  CG  ARG P 856      18.794  -6.102 -14.972  0.00  0.00      PROA  
ATOM   3223  HG1 ARG P 856      17.712  -5.868 -15.067  0.00  0.00      PROA  
ATOM   3224  HG2 ARG P 856      18.856  -7.161 -15.304  0.00  0.00      PROA  
ATOM   3225  CD  ARG P 856      19.564  -5.169 -15.900  0.00  0.00      PROA  
ATOM   3226  HD1 ARG P 856      20.623  -5.482 -15.778  0.00  0.00      PROA  
ATOM   3227  HD2 ARG P 856      19.296  -4.128 -15.618  0.00  0.00      PROA  
ATOM   3228  NE  ARG P 856      19.074  -5.456 -17.302  0.00  0.00      PROA  
ATOM   3229  HE  ARG P 856      18.154  -5.214 -17.609  0.00  0.00      PROA  
ATOM   3230  CZ  ARG P 856      19.859  -5.756 -18.317  0.00  0.00      PROA  
ATOM   3231  NH1 ARG P 856      21.090  -6.021 -18.217  0.00  0.00      PROA  
ATOM   3232 HH11 ARG P 856      21.502  -6.078 -17.308  0.00  0.00      PROA  
ATOM   3233 HH12 ARG P 856      21.559  -6.051 -19.100  0.00  0.00      PROA  
ATOM   3234  NH2 ARG P 856      19.266  -5.873 -19.498  0.00  0.00      PROA  
ATOM   3235 HH21 ARG P 856      18.271  -5.830 -19.592  0.00  0.00      PROA  
ATOM   3236 HH22 ARG P 856      19.849  -6.026 -20.296  0.00  0.00      PROA  
ATOM   3237  C   ARG P 856      16.877  -6.995 -12.545  0.00  0.00      PROA  
ATOM   3238  O   ARG P 856      16.304  -6.281 -11.696  0.00  0.00      PROA  
ATOM   3239  N   SER P 857      16.181  -7.682 -13.466  0.00  0.00      PROA  
ATOM   3240  HN  SER P 857      16.651  -8.208 -14.171  0.00  0.00      PROA  
ATOM   3241  CA  SER P 857      14.702  -7.855 -13.389  0.00  0.00      PROA  
ATOM   3242  HA  SER P 857      14.177  -6.919 -13.267  0.00  0.00      PROA  
ATOM   3243  CB  SER P 857      14.119  -8.586 -14.702  0.00  0.00      PROA  
ATOM   3244  HB1 SER P 857      14.486  -9.613 -14.914  0.00  0.00      PROA  
ATOM   3245  HB2 SER P 857      14.414  -7.918 -15.539  0.00  0.00      PROA  
ATOM   3246  OG  SER P 857      12.713  -8.605 -14.558  0.00  0.00      PROA  
ATOM   3247  HG1 SER P 857      12.361  -8.681 -15.448  0.00  0.00      PROA  
ATOM   3248  C   SER P 857      14.197  -8.614 -12.144  0.00  0.00      PROA  
ATOM   3249  O   SER P 857      13.120  -8.222 -11.585  0.00  0.00      PROA  
ATOM   3250  N   THR P 858      14.883  -9.587 -11.652  0.00  0.00      PROA  
ATOM   3251  HN  THR P 858      15.624  -9.937 -12.219  0.00  0.00      PROA  
ATOM   3252  CA  THR P 858      14.602 -10.353 -10.448  0.00  0.00      PROA  
ATOM   3253  HA  THR P 858      13.549 -10.592 -10.442  0.00  0.00      PROA  
ATOM   3254  CB  THR P 858      15.405 -11.529 -10.184  0.00  0.00      PROA  
ATOM   3255  HB  THR P 858      16.477 -11.286 -10.018  0.00  0.00      PROA  
ATOM   3256  OG1 THR P 858      15.317 -12.485 -11.209  0.00  0.00      PROA  
ATOM   3257  HG1 THR P 858      15.740 -12.113 -11.986  0.00  0.00      PROA  
ATOM   3258  CG2 THR P 858      14.940 -12.251  -8.903  0.00  0.00      PROA  
ATOM   3259 HG21 THR P 858      15.209 -13.328  -8.878  0.00  0.00      PROA  
ATOM   3260 HG22 THR P 858      13.852 -12.140  -8.706  0.00  0.00      PROA  
ATOM   3261 HG23 THR P 858      15.402 -11.763  -8.018  0.00  0.00      PROA  
ATOM   3262  C   THR P 858      14.668  -9.472  -9.256  0.00  0.00      PROA  
ATOM   3263  O   THR P 858      13.723  -9.408  -8.486  0.00  0.00      PROA  
ATOM   3264  N   ILE P 859      15.768  -8.738  -8.986  0.00  0.00      PROA  
ATOM   3265  HN  ILE P 859      16.554  -8.683  -9.598  0.00  0.00      PROA  
ATOM   3266  CA  ILE P 859      15.947  -7.832  -7.824  0.00  0.00      PROA  
ATOM   3267  HA  ILE P 859      15.738  -8.380  -6.917  0.00  0.00      PROA  
ATOM   3268  CB  ILE P 859      17.425  -7.249  -7.804  0.00  0.00      PROA  
ATOM   3269  HB  ILE P 859      17.692  -6.836  -8.800  0.00  0.00      PROA  
ATOM   3270  CG2 ILE P 859      17.506  -6.108  -6.715  0.00  0.00      PROA  
ATOM   3271 HG21 ILE P 859      16.833  -5.257  -6.955  0.00  0.00      PROA  
ATOM   3272 HG22 ILE P 859      18.520  -5.695  -6.523  0.00  0.00      PROA  
ATOM   3273 HG23 ILE P 859      17.172  -6.458  -5.715  0.00  0.00      PROA  
ATOM   3274  CG1 ILE P 859      18.380  -8.423  -7.486  0.00  0.00      PROA  
ATOM   3275 HG11 ILE P 859      18.060  -9.295  -8.097  0.00  0.00      PROA  
ATOM   3276 HG12 ILE P 859      18.255  -8.731  -6.426  0.00  0.00      PROA  
ATOM   3277  CD  ILE P 859      19.884  -8.145  -7.788  0.00  0.00      PROA  
ATOM   3278  HD1 ILE P 859      20.272  -7.336  -7.134  0.00  0.00      PROA  
ATOM   3279  HD2 ILE P 859      20.048  -8.019  -8.880  0.00  0.00      PROA  
ATOM   3280  HD3 ILE P 859      20.554  -9.000  -7.555  0.00  0.00      PROA  
ATOM   3281  C   ILE P 859      14.939  -6.801  -7.765  0.00  0.00      PROA  
ATOM   3282  O   ILE P 859      14.483  -6.486  -6.677  0.00  0.00      PROA  
ATOM   3283  N   SER P 860      14.504  -6.222  -8.995  0.00  0.00      PROA  
ATOM   3284  HN  SER P 860      14.883  -6.470  -9.883  0.00  0.00      PROA  
ATOM   3285  CA  SER P 860      13.395  -5.229  -9.003  0.00  0.00      PROA  
ATOM   3286  HA  SER P 860      13.619  -4.467  -8.271  0.00  0.00      PROA  
ATOM   3287  CB  SER P 860      13.264  -4.461 -10.319  0.00  0.00      PROA  
ATOM   3288  HB1 SER P 860      12.276  -3.957 -10.380  0.00  0.00      PROA  
ATOM   3289  HB2 SER P 860      13.328  -5.241 -11.108  0.00  0.00      PROA  
ATOM   3290  OG  SER P 860      14.198  -3.467 -10.551  0.00  0.00      PROA  
ATOM   3291  HG1 SER P 860      13.907  -2.689 -10.070  0.00  0.00      PROA  
ATOM   3292  C   SER P 860      11.981  -5.812  -8.628  0.00  0.00      PROA  
ATOM   3293  O   SER P 860      11.235  -5.172  -7.835  0.00  0.00      PROA  
ATOM   3294  N   ASP P 861      11.738  -7.076  -8.962  0.00  0.00      PROA  
ATOM   3295  HN  ASP P 861      12.287  -7.564  -9.636  0.00  0.00      PROA  
ATOM   3296  CA  ASP P 861      10.441  -7.740  -8.640  0.00  0.00      PROA  
ATOM   3297  HA  ASP P 861       9.648  -7.017  -8.764  0.00  0.00      PROA  
ATOM   3298  CB  ASP P 861      10.182  -8.915  -9.598  0.00  0.00      PROA  
ATOM   3299  HB1 ASP P 861       9.362  -9.539  -9.183  0.00  0.00      PROA  
ATOM   3300  HB2 ASP P 861      11.067  -9.575  -9.715  0.00  0.00      PROA  
ATOM   3301  CG  ASP P 861       9.821  -8.357 -10.964  0.00  0.00      PROA  
ATOM   3302  OD1 ASP P 861       9.834  -7.133 -11.175  0.00  0.00      PROA  
ATOM   3303  OD2 ASP P 861       9.518  -9.176 -11.892  0.00  0.00      PROA  
ATOM   3304  C   ASP P 861      10.377  -8.141  -7.230  0.00  0.00      PROA  
ATOM   3305  O   ASP P 861       9.318  -8.159  -6.606  0.00  0.00      PROA  
ATOM   3306  N   PHE P 862      11.589  -8.365  -6.702  0.00  0.00      PROA  
ATOM   3307  HN  PHE P 862      12.325  -8.142  -7.336  0.00  0.00      PROA  
ATOM   3308  CA  PHE P 862      11.918  -8.873  -5.417  0.00  0.00      PROA  
ATOM   3309  HA  PHE P 862      11.149  -9.510  -5.004  0.00  0.00      PROA  
ATOM   3310  CB  PHE P 862      13.161  -9.829  -5.473  0.00  0.00      PROA  
ATOM   3311  HB1 PHE P 862      13.995  -9.357  -6.035  0.00  0.00      PROA  
ATOM   3312  HB2 PHE P 862      12.730 -10.609  -6.136  0.00  0.00      PROA  
ATOM   3313  CG  PHE P 862      13.669 -10.451  -4.177  0.00  0.00      PROA  
ATOM   3314  CD1 PHE P 862      12.805 -10.820  -3.145  0.00  0.00      PROA  
ATOM   3315  HD1 PHE P 862      11.759 -10.576  -3.253  0.00  0.00      PROA  
ATOM   3316  CE1 PHE P 862      13.356 -11.398  -1.998  0.00  0.00      PROA  
ATOM   3317  HE1 PHE P 862      12.747 -11.415  -1.106  0.00  0.00      PROA  
ATOM   3318  CZ  PHE P 862      14.710 -11.708  -1.895  0.00  0.00      PROA  
ATOM   3319  HZ  PHE P 862      15.098 -12.107  -0.969  0.00  0.00      PROA  
ATOM   3320  CD2 PHE P 862      15.052 -10.795  -4.095  0.00  0.00      PROA  
ATOM   3321  HD2 PHE P 862      15.745 -10.540  -4.883  0.00  0.00      PROA  
ATOM   3322  CE2 PHE P 862      15.556 -11.317  -2.895  0.00  0.00      PROA  
ATOM   3323  HE2 PHE P 862      16.590 -11.593  -3.044  0.00  0.00      PROA  
ATOM   3324  C   PHE P 862      12.085  -7.696  -4.436  0.00  0.00      PROA  
ATOM   3325  O   PHE P 862      12.050  -7.883  -3.220  0.00  0.00      PROA  
ATOM   3326  N   ALA P 863      12.119  -6.458  -4.973  0.00  0.00      PROA  
ATOM   3327  HN  ALA P 863      12.141  -6.323  -5.961  0.00  0.00      PROA  
ATOM   3328  CA  ALA P 863      12.560  -5.251  -4.212  0.00  0.00      PROA  
ATOM   3329  HA  ALA P 863      13.582  -5.532  -4.006  0.00  0.00      PROA  
ATOM   3330  CB  ALA P 863      12.314  -3.960  -5.022  0.00  0.00      PROA  
ATOM   3331  HB1 ALA P 863      11.243  -3.908  -5.312  0.00  0.00      PROA  
ATOM   3332  HB2 ALA P 863      12.978  -3.913  -5.911  0.00  0.00      PROA  
ATOM   3333  HB3 ALA P 863      12.470  -3.004  -4.478  0.00  0.00      PROA  
ATOM   3334  C   ALA P 863      11.985  -4.889  -2.892  0.00  0.00      PROA  
ATOM   3335  O   ALA P 863      12.771  -4.686  -1.954  0.00  0.00      PROA  
ATOM   3336  N   VAL P 864      10.660  -4.880  -2.658  0.00  0.00      PROA  
ATOM   3337  HN  VAL P 864      10.020  -5.161  -3.369  0.00  0.00      PROA  
ATOM   3338  CA  VAL P 864      10.021  -4.659  -1.332  0.00  0.00      PROA  
ATOM   3339  HA  VAL P 864      10.450  -3.724  -1.004  0.00  0.00      PROA  
ATOM   3340  CB  VAL P 864       8.495  -4.460  -1.454  0.00  0.00      PROA  
ATOM   3341  HB  VAL P 864       8.116  -5.310  -2.062  0.00  0.00      PROA  
ATOM   3342  CG1 VAL P 864       7.580  -4.429  -0.260  0.00  0.00      PROA  
ATOM   3343 HG11 VAL P 864       8.018  -3.676   0.430  0.00  0.00      PROA  
ATOM   3344 HG12 VAL P 864       7.455  -5.437   0.189  0.00  0.00      PROA  
ATOM   3345 HG13 VAL P 864       6.562  -4.132  -0.591  0.00  0.00      PROA  
ATOM   3346  CG2 VAL P 864       8.287  -3.051  -2.132  0.00  0.00      PROA  
ATOM   3347 HG21 VAL P 864       8.482  -2.252  -1.385  0.00  0.00      PROA  
ATOM   3348 HG22 VAL P 864       7.217  -2.921  -2.403  0.00  0.00      PROA  
ATOM   3349 HG23 VAL P 864       8.920  -2.801  -3.010  0.00  0.00      PROA  
ATOM   3350  C   VAL P 864      10.298  -5.727  -0.386  0.00  0.00      PROA  
ATOM   3351  O   VAL P 864      10.427  -5.456   0.796  0.00  0.00      PROA  
ATOM   3352  N   PHE P 865      10.270  -7.052  -0.702  0.00  0.00      PROA  
ATOM   3353  HN  PHE P 865       9.946  -7.373  -1.589  0.00  0.00      PROA  
ATOM   3354  CA  PHE P 865      10.602  -8.132   0.208  0.00  0.00      PROA  
ATOM   3355  HA  PHE P 865      10.147  -7.935   1.167  0.00  0.00      PROA  
ATOM   3356  CB  PHE P 865       9.996  -9.450  -0.369  0.00  0.00      PROA  
ATOM   3357  HB1 PHE P 865      10.442  -9.633  -1.370  0.00  0.00      PROA  
ATOM   3358  HB2 PHE P 865       8.929  -9.156  -0.463  0.00  0.00      PROA  
ATOM   3359  CG  PHE P 865       9.938 -10.778   0.420  0.00  0.00      PROA  
ATOM   3360  CD1 PHE P 865       9.917 -11.982  -0.246  0.00  0.00      PROA  
ATOM   3361  HD1 PHE P 865       9.717 -11.996  -1.308  0.00  0.00      PROA  
ATOM   3362  CE1 PHE P 865      10.035 -13.188   0.432  0.00  0.00      PROA  
ATOM   3363  HE1 PHE P 865       9.816 -14.110  -0.084  0.00  0.00      PROA  
ATOM   3364  CZ  PHE P 865      10.283 -13.176   1.823  0.00  0.00      PROA  
ATOM   3365  HZ  PHE P 865      10.437 -14.111   2.342  0.00  0.00      PROA  
ATOM   3366  CD2 PHE P 865      10.193 -10.746   1.840  0.00  0.00      PROA  
ATOM   3367  HD2 PHE P 865      10.305  -9.789   2.328  0.00  0.00      PROA  
ATOM   3368  CE2 PHE P 865      10.504 -11.970   2.482  0.00  0.00      PROA  
ATOM   3369  HE2 PHE P 865      10.697 -11.875   3.540  0.00  0.00      PROA  
ATOM   3370  C   PHE P 865      12.037  -8.214   0.467  0.00  0.00      PROA  
ATOM   3371  O   PHE P 865      12.403  -8.532   1.581  0.00  0.00      PROA  
ATOM   3372  N   LEU P 866      12.920  -7.919  -0.485  0.00  0.00      PROA  
ATOM   3373  HN  LEU P 866      12.683  -7.539  -1.375  0.00  0.00      PROA  
ATOM   3374  CA  LEU P 866      14.356  -7.949  -0.272  0.00  0.00      PROA  
ATOM   3375  HA  LEU P 866      14.639  -8.882   0.193  0.00  0.00      PROA  
ATOM   3376  CB  LEU P 866      15.179  -7.703  -1.556  0.00  0.00      PROA  
ATOM   3377  HB1 LEU P 866      14.735  -6.770  -1.963  0.00  0.00      PROA  
ATOM   3378  HB2 LEU P 866      14.989  -8.504  -2.302  0.00  0.00      PROA  
ATOM   3379  CG  LEU P 866      16.707  -7.500  -1.414  0.00  0.00      PROA  
ATOM   3380  HG  LEU P 866      16.998  -6.630  -0.788  0.00  0.00      PROA  
ATOM   3381  CD1 LEU P 866      17.262  -8.772  -0.721  0.00  0.00      PROA  
ATOM   3382 HD11 LEU P 866      18.310  -8.475  -0.502  0.00  0.00      PROA  
ATOM   3383 HD12 LEU P 866      17.272  -9.700  -1.333  0.00  0.00      PROA  
ATOM   3384 HD13 LEU P 866      16.829  -9.048   0.264  0.00  0.00      PROA  
ATOM   3385  CD2 LEU P 866      17.421  -7.509  -2.803  0.00  0.00      PROA  
ATOM   3386 HD21 LEU P 866      17.435  -8.573  -3.122  0.00  0.00      PROA  
ATOM   3387 HD22 LEU P 866      18.453  -7.113  -2.689  0.00  0.00      PROA  
ATOM   3388 HD23 LEU P 866      16.884  -6.901  -3.563  0.00  0.00      PROA  
ATOM   3389  C   LEU P 866      14.718  -6.917   0.708  0.00  0.00      PROA  
ATOM   3390  O   LEU P 866      15.430  -7.175   1.685  0.00  0.00      PROA  
ATOM   3391  N   THR P 867      14.139  -5.695   0.540  0.00  0.00      PROA  
ATOM   3392  HN  THR P 867      13.577  -5.548  -0.270  0.00  0.00      PROA  
ATOM   3393  CA  THR P 867      14.316  -4.575   1.421  0.00  0.00      PROA  
ATOM   3394  HA  THR P 867      15.377  -4.382   1.361  0.00  0.00      PROA  
ATOM   3395  CB  THR P 867      13.482  -3.401   0.977  0.00  0.00      PROA  
ATOM   3396  HB  THR P 867      12.459  -3.759   0.729  0.00  0.00      PROA  
ATOM   3397  OG1 THR P 867      13.910  -2.981  -0.265  0.00  0.00      PROA  
ATOM   3398  HG1 THR P 867      13.628  -3.665  -0.877  0.00  0.00      PROA  
ATOM   3399  CG2 THR P 867      13.516  -2.295   2.063  0.00  0.00      PROA  
ATOM   3400 HG21 THR P 867      14.518  -2.203   2.535  0.00  0.00      PROA  
ATOM   3401 HG22 THR P 867      12.798  -2.504   2.884  0.00  0.00      PROA  
ATOM   3402 HG23 THR P 867      13.272  -1.294   1.648  0.00  0.00      PROA  
ATOM   3403  C   THR P 867      13.989  -4.859   2.818  0.00  0.00      PROA  
ATOM   3404  O   THR P 867      14.819  -4.706   3.744  0.00  0.00      PROA  
ATOM   3405  N   ILE P 868      12.771  -5.416   3.043  0.00  0.00      PROA  
ATOM   3406  HN  ILE P 868      12.057  -5.681   2.399  0.00  0.00      PROA  
ATOM   3407  CA  ILE P 868      12.303  -5.846   4.324  0.00  0.00      PROA  
ATOM   3408  HA  ILE P 868      12.378  -5.069   5.070  0.00  0.00      PROA  
ATOM   3409  CB  ILE P 868      10.774  -6.361   4.375  0.00  0.00      PROA  
ATOM   3410  HB  ILE P 868      10.697  -7.246   3.708  0.00  0.00      PROA  
ATOM   3411  CG2 ILE P 868      10.396  -6.739   5.858  0.00  0.00      PROA  
ATOM   3412 HG21 ILE P 868      10.875  -7.729   6.015  0.00  0.00      PROA  
ATOM   3413 HG22 ILE P 868       9.318  -6.910   6.064  0.00  0.00      PROA  
ATOM   3414 HG23 ILE P 868      10.897  -6.096   6.614  0.00  0.00      PROA  
ATOM   3415  CG1 ILE P 868       9.826  -5.182   3.928  0.00  0.00      PROA  
ATOM   3416 HG11 ILE P 868      10.178  -4.670   3.007  0.00  0.00      PROA  
ATOM   3417 HG12 ILE P 868       9.737  -4.454   4.762  0.00  0.00      PROA  
ATOM   3418  CD  ILE P 868       8.477  -5.851   3.623  0.00  0.00      PROA  
ATOM   3419  HD1 ILE P 868       8.699  -6.782   3.058  0.00  0.00      PROA  
ATOM   3420  HD2 ILE P 868       7.824  -5.140   3.075  0.00  0.00      PROA  
ATOM   3421  HD3 ILE P 868       7.896  -6.166   4.517  0.00  0.00      PROA  
ATOM   3422  C   ILE P 868      13.193  -6.907   5.001  0.00  0.00      PROA  
ATOM   3423  O   ILE P 868      13.611  -6.693   6.125  0.00  0.00      PROA  
ATOM   3424  N   VAL P 869      13.496  -7.986   4.321  0.00  0.00      PROA  
ATOM   3425  HN  VAL P 869      13.311  -7.991   3.342  0.00  0.00      PROA  
ATOM   3426  CA  VAL P 869      14.450  -9.041   4.794  0.00  0.00      PROA  
ATOM   3427  HA  VAL P 869      13.901  -9.439   5.634  0.00  0.00      PROA  
ATOM   3428  CB  VAL P 869      14.544 -10.183   3.777  0.00  0.00      PROA  
ATOM   3429  HB  VAL P 869      14.535  -9.803   2.733  0.00  0.00      PROA  
ATOM   3430  CG1 VAL P 869      15.795 -11.082   3.977  0.00  0.00      PROA  
ATOM   3431 HG11 VAL P 869      15.900 -11.534   4.986  0.00  0.00      PROA  
ATOM   3432 HG12 VAL P 869      16.690 -10.462   3.758  0.00  0.00      PROA  
ATOM   3433 HG13 VAL P 869      15.849 -11.929   3.259  0.00  0.00      PROA  
ATOM   3434  CG2 VAL P 869      13.241 -10.987   3.966  0.00  0.00      PROA  
ATOM   3435 HG21 VAL P 869      13.119 -11.800   3.219  0.00  0.00      PROA  
ATOM   3436 HG22 VAL P 869      12.328 -10.411   3.703  0.00  0.00      PROA  
ATOM   3437 HG23 VAL P 869      13.282 -11.419   4.989  0.00  0.00      PROA  
ATOM   3438  C   VAL P 869      15.727  -8.556   5.215  0.00  0.00      PROA  
ATOM   3439  O   VAL P 869      16.202  -8.948   6.298  0.00  0.00      PROA  
ATOM   3440  N   ILE P 870      16.395  -7.642   4.492  0.00  0.00      PROA  
ATOM   3441  HN  ILE P 870      16.155  -7.338   3.574  0.00  0.00      PROA  
ATOM   3442  CA  ILE P 870      17.634  -6.962   5.047  0.00  0.00      PROA  
ATOM   3443  HA  ILE P 870      18.342  -7.757   5.231  0.00  0.00      PROA  
ATOM   3444  CB  ILE P 870      18.279  -6.057   3.979  0.00  0.00      PROA  
ATOM   3445  HB  ILE P 870      17.494  -5.286   3.825  0.00  0.00      PROA  
ATOM   3446  CG2 ILE P 870      19.509  -5.340   4.546  0.00  0.00      PROA  
ATOM   3447 HG21 ILE P 870      19.276  -4.634   5.372  0.00  0.00      PROA  
ATOM   3448 HG22 ILE P 870      20.098  -4.751   3.810  0.00  0.00      PROA  
ATOM   3449 HG23 ILE P 870      20.078  -6.179   5.000  0.00  0.00      PROA  
ATOM   3450  CG1 ILE P 870      18.767  -6.759   2.635  0.00  0.00      PROA  
ATOM   3451 HG11 ILE P 870      18.166  -7.614   2.259  0.00  0.00      PROA  
ATOM   3452 HG12 ILE P 870      19.799  -7.169   2.657  0.00  0.00      PROA  
ATOM   3453  CD  ILE P 870      18.572  -5.758   1.509  0.00  0.00      PROA  
ATOM   3454  HD1 ILE P 870      19.145  -4.829   1.718  0.00  0.00      PROA  
ATOM   3455  HD2 ILE P 870      17.512  -5.455   1.371  0.00  0.00      PROA  
ATOM   3456  HD3 ILE P 870      18.836  -6.017   0.461  0.00  0.00      PROA  
ATOM   3457  C   ILE P 870      17.405  -6.144   6.308  0.00  0.00      PROA  
ATOM   3458  O   ILE P 870      18.137  -6.279   7.333  0.00  0.00      PROA  
ATOM   3459  N   MET P 871      16.344  -5.315   6.322  0.00  0.00      PROA  
ATOM   3460  HN  MET P 871      15.762  -5.210   5.520  0.00  0.00      PROA  
ATOM   3461  CA  MET P 871      15.964  -4.575   7.534  0.00  0.00      PROA  
ATOM   3462  HA  MET P 871      16.754  -3.900   7.830  0.00  0.00      PROA  
ATOM   3463  CB  MET P 871      14.820  -3.586   7.230  0.00  0.00      PROA  
ATOM   3464  HB1 MET P 871      14.524  -2.999   8.125  0.00  0.00      PROA  
ATOM   3465  HB2 MET P 871      13.965  -4.183   6.846  0.00  0.00      PROA  
ATOM   3466  CG  MET P 871      15.096  -2.473   6.189  0.00  0.00      PROA  
ATOM   3467  HG1 MET P 871      14.082  -2.062   5.993  0.00  0.00      PROA  
ATOM   3468  HG2 MET P 871      15.249  -2.885   5.169  0.00  0.00      PROA  
ATOM   3469  SD  MET P 871      16.301  -1.222   6.703  0.00  0.00      PROA  
ATOM   3470  CE  MET P 871      17.806  -1.872   6.043  0.00  0.00      PROA  
ATOM   3471  HE1 MET P 871      17.770  -1.982   4.938  0.00  0.00      PROA  
ATOM   3472  HE2 MET P 871      18.007  -2.882   6.461  0.00  0.00      PROA  
ATOM   3473  HE3 MET P 871      18.632  -1.191   6.341  0.00  0.00      PROA  
ATOM   3474  C   MET P 871      15.769  -5.417   8.808  0.00  0.00      PROA  
ATOM   3475  O   MET P 871      16.378  -5.300   9.868  0.00  0.00      PROA  
ATOM   3476  N   VAL P 872      15.057  -6.566   8.609  0.00  0.00      PROA  
ATOM   3477  HN  VAL P 872      14.780  -6.740   7.667  0.00  0.00      PROA  
ATOM   3478  CA  VAL P 872      14.823  -7.580   9.602  0.00  0.00      PROA  
ATOM   3479  HA  VAL P 872      14.414  -7.113  10.486  0.00  0.00      PROA  
ATOM   3480  CB  VAL P 872      13.767  -8.598   9.114  0.00  0.00      PROA  
ATOM   3481  HB  VAL P 872      14.025  -8.881   8.071  0.00  0.00      PROA  
ATOM   3482  CG1 VAL P 872      13.731  -9.990   9.897  0.00  0.00      PROA  
ATOM   3483 HG11 VAL P 872      14.729 -10.392  10.175  0.00  0.00      PROA  
ATOM   3484 HG12 VAL P 872      13.057 -10.666   9.328  0.00  0.00      PROA  
ATOM   3485 HG13 VAL P 872      13.235  -9.661  10.835  0.00  0.00      PROA  
ATOM   3486  CG2 VAL P 872      12.364  -7.976   9.103  0.00  0.00      PROA  
ATOM   3487 HG21 VAL P 872      11.947  -8.021  10.131  0.00  0.00      PROA  
ATOM   3488 HG22 VAL P 872      11.743  -8.625   8.450  0.00  0.00      PROA  
ATOM   3489 HG23 VAL P 872      12.429  -6.944   8.695  0.00  0.00      PROA  
ATOM   3490  C   VAL P 872      16.046  -8.343  10.011  0.00  0.00      PROA  
ATOM   3491  O   VAL P 872      16.347  -8.616  11.175  0.00  0.00      PROA  
ATOM   3492  N   THR P 873      16.901  -8.666   9.055  0.00  0.00      PROA  
ATOM   3493  HN  THR P 873      16.705  -8.381   8.120  0.00  0.00      PROA  
ATOM   3494  CA  THR P 873      18.243  -9.247   9.275  0.00  0.00      PROA  
ATOM   3495  HA  THR P 873      18.110 -10.167   9.825  0.00  0.00      PROA  
ATOM   3496  CB  THR P 873      18.906  -9.390   7.919  0.00  0.00      PROA  
ATOM   3497  HB  THR P 873      18.842  -8.423   7.376  0.00  0.00      PROA  
ATOM   3498  OG1 THR P 873      18.212 -10.445   7.239  0.00  0.00      PROA  
ATOM   3499  HG1 THR P 873      17.347 -10.114   6.984  0.00  0.00      PROA  
ATOM   3500  CG2 THR P 873      20.416  -9.744   7.938  0.00  0.00      PROA  
ATOM   3501 HG21 THR P 873      20.614  -9.905   6.857  0.00  0.00      PROA  
ATOM   3502 HG22 THR P 873      20.577 -10.641   8.574  0.00  0.00      PROA  
ATOM   3503 HG23 THR P 873      21.067  -8.889   8.219  0.00  0.00      PROA  
ATOM   3504  C   THR P 873      19.185  -8.422  10.160  0.00  0.00      PROA  
ATOM   3505  O   THR P 873      19.803  -8.990  11.036  0.00  0.00      PROA  
ATOM   3506  N   ILE P 874      19.210  -7.091   9.989  0.00  0.00      PROA  
ATOM   3507  HN  ILE P 874      18.780  -6.583   9.247  0.00  0.00      PROA  
ATOM   3508  CA  ILE P 874      19.892  -6.168  10.961  0.00  0.00      PROA  
ATOM   3509  HA  ILE P 874      20.889  -6.570  11.067  0.00  0.00      PROA  
ATOM   3510  CB  ILE P 874      19.911  -4.748  10.382  0.00  0.00      PROA  
ATOM   3511  HB  ILE P 874      18.883  -4.628   9.977  0.00  0.00      PROA  
ATOM   3512  CG2 ILE P 874      20.160  -3.700  11.525  0.00  0.00      PROA  
ATOM   3513 HG21 ILE P 874      20.925  -3.998  12.273  0.00  0.00      PROA  
ATOM   3514 HG22 ILE P 874      19.168  -3.432  11.947  0.00  0.00      PROA  
ATOM   3515 HG23 ILE P 874      20.470  -2.723  11.097  0.00  0.00      PROA  
ATOM   3516  CG1 ILE P 874      20.855  -4.469   9.192  0.00  0.00      PROA  
ATOM   3517 HG11 ILE P 874      20.836  -5.362   8.532  0.00  0.00      PROA  
ATOM   3518 HG12 ILE P 874      21.879  -4.412   9.621  0.00  0.00      PROA  
ATOM   3519  CD  ILE P 874      20.423  -3.173   8.421  0.00  0.00      PROA  
ATOM   3520  HD1 ILE P 874      20.845  -2.263   8.900  0.00  0.00      PROA  
ATOM   3521  HD2 ILE P 874      19.335  -2.966   8.511  0.00  0.00      PROA  
ATOM   3522  HD3 ILE P 874      20.847  -3.070   7.399  0.00  0.00      PROA  
ATOM   3523  C   ILE P 874      19.206  -6.184  12.271  0.00  0.00      PROA  
ATOM   3524  O   ILE P 874      19.842  -6.210  13.289  0.00  0.00      PROA  
ATOM   3525  N   ASP P 875      17.885  -6.126  12.384  0.00  0.00      PROA  
ATOM   3526  HN  ASP P 875      17.315  -5.923  11.592  0.00  0.00      PROA  
ATOM   3527  CA  ASP P 875      17.183  -6.215  13.659  0.00  0.00      PROA  
ATOM   3528  HA  ASP P 875      17.562  -5.415  14.278  0.00  0.00      PROA  
ATOM   3529  CB  ASP P 875      15.690  -5.940  13.446  0.00  0.00      PROA  
ATOM   3530  HB1 ASP P 875      15.215  -6.694  12.783  0.00  0.00      PROA  
ATOM   3531  HB2 ASP P 875      15.515  -4.941  12.991  0.00  0.00      PROA  
ATOM   3532  CG  ASP P 875      14.936  -5.798  14.819  0.00  0.00      PROA  
ATOM   3533  OD1 ASP P 875      15.329  -4.917  15.618  0.00  0.00      PROA  
ATOM   3534  OD2 ASP P 875      14.027  -6.593  15.088  0.00  0.00      PROA  
ATOM   3535  C   ASP P 875      17.447  -7.564  14.423  0.00  0.00      PROA  
ATOM   3536  O   ASP P 875      17.697  -7.570  15.618  0.00  0.00      PROA  
ATOM   3537  N   TYR P 876      17.568  -8.632  13.625  0.00  0.00      PROA  
ATOM   3538  HN  TYR P 876      17.350  -8.403  12.680  0.00  0.00      PROA  
ATOM   3539  CA  TYR P 876      17.815  -9.980  14.033  0.00  0.00      PROA  
ATOM   3540  HA  TYR P 876      17.111 -10.284  14.794  0.00  0.00      PROA  
ATOM   3541  CB  TYR P 876      17.525 -10.985  12.827  0.00  0.00      PROA  
ATOM   3542  HB1 TYR P 876      18.138 -10.698  11.946  0.00  0.00      PROA  
ATOM   3543  HB2 TYR P 876      16.452 -10.902  12.551  0.00  0.00      PROA  
ATOM   3544  CG  TYR P 876      17.679 -12.419  13.259  0.00  0.00      PROA  
ATOM   3545  CD1 TYR P 876      18.627 -13.313  12.682  0.00  0.00      PROA  
ATOM   3546  HD1 TYR P 876      19.112 -13.070  11.748  0.00  0.00      PROA  
ATOM   3547  CE1 TYR P 876      18.732 -14.611  13.197  0.00  0.00      PROA  
ATOM   3548  HE1 TYR P 876      19.346 -15.336  12.684  0.00  0.00      PROA  
ATOM   3549  CZ  TYR P 876      17.993 -15.049  14.302  0.00  0.00      PROA  
ATOM   3550  OH  TYR P 876      17.989 -16.342  14.810  0.00  0.00      PROA  
ATOM   3551  HH  TYR P 876      17.307 -16.408  15.483  0.00  0.00      PROA  
ATOM   3552  CD2 TYR P 876      16.903 -12.894  14.276  0.00  0.00      PROA  
ATOM   3553  HD2 TYR P 876      16.108 -12.295  14.695  0.00  0.00      PROA  
ATOM   3554  CE2 TYR P 876      17.047 -14.218  14.804  0.00  0.00      PROA  
ATOM   3555  HE2 TYR P 876      16.380 -14.447  15.622  0.00  0.00      PROA  
ATOM   3556  C   TYR P 876      19.236 -10.194  14.724  0.00  0.00      PROA  
ATOM   3557  O   TYR P 876      19.403 -10.903  15.764  0.00  0.00      PROA  
ATOM   3558  N   LEU P 877      20.231  -9.508  14.202  0.00  0.00      PROA  
ATOM   3559  HN  LEU P 877      20.043  -8.898  13.436  0.00  0.00      PROA  
ATOM   3560  CA  LEU P 877      21.655  -9.827  14.545  0.00  0.00      PROA  
ATOM   3561  HA  LEU P 877      21.739 -10.671  15.213  0.00  0.00      PROA  
ATOM   3562  CB  LEU P 877      22.423 -10.160  13.175  0.00  0.00      PROA  
ATOM   3563  HB1 LEU P 877      23.504 -10.253  13.411  0.00  0.00      PROA  
ATOM   3564  HB2 LEU P 877      22.172  -9.326  12.486  0.00  0.00      PROA  
ATOM   3565  CG  LEU P 877      21.902 -11.413  12.420  0.00  0.00      PROA  
ATOM   3566  HG  LEU P 877      20.872 -11.120  12.126  0.00  0.00      PROA  
ATOM   3567  CD1 LEU P 877      22.781 -11.569  11.189  0.00  0.00      PROA  
ATOM   3568 HD11 LEU P 877      23.806 -11.884  11.481  0.00  0.00      PROA  
ATOM   3569 HD12 LEU P 877      22.903 -10.587  10.685  0.00  0.00      PROA  
ATOM   3570 HD13 LEU P 877      22.502 -12.399  10.505  0.00  0.00      PROA  
ATOM   3571  CD2 LEU P 877      21.860 -12.669  13.297  0.00  0.00      PROA  
ATOM   3572 HD21 LEU P 877      22.893 -12.991  13.551  0.00  0.00      PROA  
ATOM   3573 HD22 LEU P 877      21.481 -13.484  12.644  0.00  0.00      PROA  
ATOM   3574 HD23 LEU P 877      21.355 -12.583  14.283  0.00  0.00      PROA  
ATOM   3575  C   LEU P 877      22.321  -8.592  15.186  0.00  0.00      PROA  
ATOM   3576  O   LEU P 877      23.415  -8.797  15.699  0.00  0.00      PROA  
ATOM   3577  N   VAL P 878      21.679  -7.415  15.218  0.00  0.00      PROA  
ATOM   3578  HN  VAL P 878      20.949  -7.204  14.573  0.00  0.00      PROA  
ATOM   3579  CA  VAL P 878      22.179  -6.341  16.038  0.00  0.00      PROA  
ATOM   3580  HA  VAL P 878      22.870  -6.780  16.742  0.00  0.00      PROA  
ATOM   3581  CB  VAL P 878      23.200  -5.523  15.257  0.00  0.00      PROA  
ATOM   3582  HB  VAL P 878      23.924  -6.282  14.888  0.00  0.00      PROA  
ATOM   3583  CG1 VAL P 878      22.653  -4.786  14.071  0.00  0.00      PROA  
ATOM   3584 HG11 VAL P 878      23.423  -4.238  13.488  0.00  0.00      PROA  
ATOM   3585 HG12 VAL P 878      21.857  -4.078  14.385  0.00  0.00      PROA  
ATOM   3586 HG13 VAL P 878      22.100  -5.428  13.352  0.00  0.00      PROA  
ATOM   3587  CG2 VAL P 878      23.946  -4.546  16.137  0.00  0.00      PROA  
ATOM   3588 HG21 VAL P 878      24.519  -5.109  16.905  0.00  0.00      PROA  
ATOM   3589 HG22 VAL P 878      23.319  -3.842  16.724  0.00  0.00      PROA  
ATOM   3590 HG23 VAL P 878      24.728  -3.998  15.568  0.00  0.00      PROA  
ATOM   3591  C   VAL P 878      21.126  -5.610  16.800  0.00  0.00      PROA  
ATOM   3592  O   VAL P 878      21.324  -5.307  18.006  0.00  0.00      PROA  
ATOM   3593  N   GLY P 879      19.941  -5.371  16.195  0.00  0.00      PROA  
ATOM   3594  HN  GLY P 879      19.987  -5.471  15.204  0.00  0.00      PROA  
ATOM   3595  CA  GLY P 879      18.731  -4.603  16.750  0.00  0.00      PROA  
ATOM   3596  HA1 GLY P 879      18.757  -4.640  17.829  0.00  0.00      PROA  
ATOM   3597  HA2 GLY P 879      17.866  -4.960  16.211  0.00  0.00      PROA  
ATOM   3598  C   GLY P 879      18.671  -3.082  16.444  0.00  0.00      PROA  
ATOM   3599  O   GLY P 879      19.600  -2.382  16.703  0.00  0.00      PROA  
ATOM   3600  N   VAL P 880      17.460  -2.616  16.087  0.00  0.00      PROA  
ATOM   3601  HN  VAL P 880      16.770  -3.242  15.731  0.00  0.00      PROA  
ATOM   3602  CA  VAL P 880      17.178  -1.155  15.949  0.00  0.00      PROA  
ATOM   3603  HA  VAL P 880      18.069  -0.556  16.069  0.00  0.00      PROA  
ATOM   3604  CB  VAL P 880      16.814  -0.652  14.524  0.00  0.00      PROA  
ATOM   3605  HB  VAL P 880      15.873  -1.201  14.303  0.00  0.00      PROA  
ATOM   3606  CG1 VAL P 880      16.613   0.875  14.609  0.00  0.00      PROA  
ATOM   3607 HG11 VAL P 880      15.538   1.152  14.673  0.00  0.00      PROA  
ATOM   3608 HG12 VAL P 880      16.960   1.380  13.683  0.00  0.00      PROA  
ATOM   3609 HG13 VAL P 880      17.103   1.419  15.445  0.00  0.00      PROA  
ATOM   3610  CG2 VAL P 880      17.771  -1.124  13.434  0.00  0.00      PROA  
ATOM   3611 HG21 VAL P 880      18.090  -2.169  13.635  0.00  0.00      PROA  
ATOM   3612 HG22 VAL P 880      18.680  -0.487  13.483  0.00  0.00      PROA  
ATOM   3613 HG23 VAL P 880      17.491  -1.026  12.363  0.00  0.00      PROA  
ATOM   3614  C   VAL P 880      16.171  -0.815  17.026  0.00  0.00      PROA  
ATOM   3615  O   VAL P 880      15.146  -1.523  17.185  0.00  0.00      PROA  
ATOM   3616  N   PRO P 881      16.309   0.271  17.895  0.00  0.00      PROA  
ATOM   3617  CD  PRO P 881      17.562   0.969  18.305  0.00  0.00      PROA  
ATOM   3618  HD1 PRO P 881      17.799   1.846  17.665  0.00  0.00      PROA  
ATOM   3619  HD2 PRO P 881      18.323   0.178  18.478  0.00  0.00      PROA  
ATOM   3620  CA  PRO P 881      15.172   0.862  18.580  0.00  0.00      PROA  
ATOM   3621  HA  PRO P 881      14.759   0.098  19.221  0.00  0.00      PROA  
ATOM   3622  CB  PRO P 881      15.793   2.056  19.355  0.00  0.00      PROA  
ATOM   3623  HB1 PRO P 881      15.218   2.334  20.264  0.00  0.00      PROA  
ATOM   3624  HB2 PRO P 881      15.937   2.956  18.720  0.00  0.00      PROA  
ATOM   3625  CG  PRO P 881      17.193   1.558  19.687  0.00  0.00      PROA  
ATOM   3626  HG1 PRO P 881      17.893   2.410  19.820  0.00  0.00      PROA  
ATOM   3627  HG2 PRO P 881      17.208   0.852  20.544  0.00  0.00      PROA  
ATOM   3628  C   PRO P 881      14.074   1.296  17.698  0.00  0.00      PROA  
ATOM   3629  O   PRO P 881      14.255   1.887  16.640  0.00  0.00      PROA  
ATOM   3630  N   SER P 882      12.837   0.886  18.040  0.00  0.00      PROA  
ATOM   3631  HN  SER P 882      12.696   0.286  18.824  0.00  0.00      PROA  
ATOM   3632  CA  SER P 882      11.664   1.076  17.263  0.00  0.00      PROA  
ATOM   3633  HA  SER P 882      11.472   2.114  17.491  0.00  0.00      PROA  
ATOM   3634  CB  SER P 882      11.732   0.943  15.674  0.00  0.00      PROA  
ATOM   3635  HB1 SER P 882      12.121   1.857  15.176  0.00  0.00      PROA  
ATOM   3636  HB2 SER P 882      10.702   0.669  15.359  0.00  0.00      PROA  
ATOM   3637  OG  SER P 882      12.665  -0.055  15.254  0.00  0.00      PROA  
ATOM   3638  HG1 SER P 882      13.519   0.268  15.553  0.00  0.00      PROA  
ATOM   3639  C   SER P 882      10.593   0.143  17.664  0.00  0.00      PROA  
ATOM   3640  O   SER P 882      10.832  -1.006  18.115  0.00  0.00      PROA  
ATOM   3641  N   PRO P 883       9.296   0.575  17.690  0.00  0.00      PROA  
ATOM   3642  CD  PRO P 883       8.983   2.027  17.494  0.00  0.00      PROA  
ATOM   3643  HD1 PRO P 883       9.326   2.422  16.514  0.00  0.00      PROA  
ATOM   3644  HD2 PRO P 883       9.549   2.613  18.250  0.00  0.00      PROA  
ATOM   3645  CA  PRO P 883       8.118  -0.231  17.917  0.00  0.00      PROA  
ATOM   3646  HA  PRO P 883       8.166  -0.466  18.970  0.00  0.00      PROA  
ATOM   3647  CB  PRO P 883       7.003   0.700  17.476  0.00  0.00      PROA  
ATOM   3648  HB1 PRO P 883       6.004   0.511  17.924  0.00  0.00      PROA  
ATOM   3649  HB2 PRO P 883       6.891   0.711  16.371  0.00  0.00      PROA  
ATOM   3650  CG  PRO P 883       7.502   2.049  17.957  0.00  0.00      PROA  
ATOM   3651  HG1 PRO P 883       7.111   2.942  17.424  0.00  0.00      PROA  
ATOM   3652  HG2 PRO P 883       7.227   2.205  19.022  0.00  0.00      PROA  
ATOM   3653  C   PRO P 883       8.021  -1.529  17.248  0.00  0.00      PROA  
ATOM   3654  O   PRO P 883       8.577  -1.710  16.149  0.00  0.00      PROA  
ATOM   3655  N   LYS P 884       7.276  -2.419  17.873  0.00  0.00      PROA  
ATOM   3656  HN  LYS P 884       6.843  -2.086  18.707  0.00  0.00      PROA  
ATOM   3657  CA  LYS P 884       6.819  -3.653  17.263  0.00  0.00      PROA  
ATOM   3658  HA  LYS P 884       7.062  -3.753  16.215  0.00  0.00      PROA  
ATOM   3659  CB  LYS P 884       7.447  -4.958  17.962  0.00  0.00      PROA  
ATOM   3660  HB1 LYS P 884       6.977  -5.841  17.478  0.00  0.00      PROA  
ATOM   3661  HB2 LYS P 884       7.227  -4.912  19.050  0.00  0.00      PROA  
ATOM   3662  CG  LYS P 884       8.914  -5.166  17.627  0.00  0.00      PROA  
ATOM   3663  HG1 LYS P 884       9.116  -6.212  17.939  0.00  0.00      PROA  
ATOM   3664  HG2 LYS P 884       9.489  -4.359  18.129  0.00  0.00      PROA  
ATOM   3665  CD  LYS P 884       9.212  -5.175  16.174  0.00  0.00      PROA  
ATOM   3666  HD1 LYS P 884       9.366  -4.123  15.852  0.00  0.00      PROA  
ATOM   3667  HD2 LYS P 884       8.339  -5.557  15.602  0.00  0.00      PROA  
ATOM   3668  CE  LYS P 884      10.404  -5.961  15.706  0.00  0.00      PROA  
ATOM   3669  HE1 LYS P 884      10.825  -5.680  14.717  0.00  0.00      PROA  
ATOM   3670  HE2 LYS P 884      10.244  -7.059  15.666  0.00  0.00      PROA  
ATOM   3671  NZ  LYS P 884      11.537  -5.771  16.555  0.00  0.00      PROA  
ATOM   3672  HZ1 LYS P 884      11.624  -6.362  17.406  0.00  0.00      PROA  
ATOM   3673  HZ2 LYS P 884      11.725  -4.765  16.740  0.00  0.00      PROA  
ATOM   3674  HZ3 LYS P 884      12.355  -6.178  16.057  0.00  0.00      PROA  
ATOM   3675  C   LYS P 884       5.371  -3.679  17.292  0.00  0.00      PROA  
ATOM   3676  O   LYS P 884       4.751  -3.012  18.125  0.00  0.00      PROA  
ATOM   3677  N   LEU P 885       4.752  -4.298  16.216  0.00  0.00      PROA  
ATOM   3678  HN  LEU P 885       5.303  -4.809  15.560  0.00  0.00      PROA  
ATOM   3679  CA  LEU P 885       3.315  -4.266  15.900  0.00  0.00      PROA  
ATOM   3680  HA  LEU P 885       2.927  -3.263  15.798  0.00  0.00      PROA  
ATOM   3681  CB  LEU P 885       2.843  -5.054  14.626  0.00  0.00      PROA  
ATOM   3682  HB1 LEU P 885       3.327  -6.049  14.527  0.00  0.00      PROA  
ATOM   3683  HB2 LEU P 885       3.208  -4.520  13.723  0.00  0.00      PROA  
ATOM   3684  CG  LEU P 885       1.293  -5.301  14.484  0.00  0.00      PROA  
ATOM   3685  HG  LEU P 885       1.005  -6.076  15.227  0.00  0.00      PROA  
ATOM   3686  CD1 LEU P 885       0.596  -3.974  14.524  0.00  0.00      PROA  
ATOM   3687 HD11 LEU P 885       0.603  -3.582  15.564  0.00  0.00      PROA  
ATOM   3688 HD12 LEU P 885      -0.472  -4.156  14.277  0.00  0.00      PROA  
ATOM   3689 HD13 LEU P 885       1.073  -3.190  13.899  0.00  0.00      PROA  
ATOM   3690  CD2 LEU P 885       0.914  -5.904  13.121  0.00  0.00      PROA  
ATOM   3691 HD21 LEU P 885       1.178  -5.129  12.369  0.00  0.00      PROA  
ATOM   3692 HD22 LEU P 885      -0.196  -5.912  13.076  0.00  0.00      PROA  
ATOM   3693 HD23 LEU P 885       1.365  -6.914  13.021  0.00  0.00      PROA  
ATOM   3694  C   LEU P 885       2.634  -4.845  17.177  0.00  0.00      PROA  
ATOM   3695  O   LEU P 885       2.522  -6.039  17.495  0.00  0.00      PROA  
ATOM   3696  N   HSD P 886       1.855  -4.003  17.937  0.00  0.00      PROA  
ATOM   3697  HN  HSD P 886       1.806  -3.055  17.634  0.00  0.00      PROA  
ATOM   3698  CA  HSD P 886       0.877  -4.471  18.859  0.00  0.00      PROA  
ATOM   3699  HA  HSD P 886       1.240  -5.171  19.597  0.00  0.00      PROA  
ATOM   3700  CB  HSD P 886       0.227  -3.228  19.605  0.00  0.00      PROA  
ATOM   3701  HB1 HSD P 886      -0.113  -2.487  18.850  0.00  0.00      PROA  
ATOM   3702  HB2 HSD P 886       1.030  -2.678  20.140  0.00  0.00      PROA  
ATOM   3703  ND1 HSD P 886      -1.019  -4.607  21.499  0.00  0.00      PROA  
ATOM   3704  HD1 HSD P 886      -0.198  -5.001  21.912  0.00  0.00      PROA  
ATOM   3705  CG  HSD P 886      -0.948  -3.534  20.559  0.00  0.00      PROA  
ATOM   3706  CE1 HSD P 886      -2.226  -4.523  22.085  0.00  0.00      PROA  
ATOM   3707  HE1 HSD P 886      -2.603  -5.301  22.749  0.00  0.00      PROA  
ATOM   3708  NE2 HSD P 886      -2.899  -3.422  21.695  0.00  0.00      PROA  
ATOM   3709  CD2 HSD P 886      -2.115  -2.834  20.709  0.00  0.00      PROA  
ATOM   3710  HD2 HSD P 886      -2.473  -1.981  20.145  0.00  0.00      PROA  
ATOM   3711  C   HSD P 886      -0.319  -5.205  18.189  0.00  0.00      PROA  
ATOM   3712  O   HSD P 886      -0.959  -4.715  17.210  0.00  0.00      PROA  
ATOM   3713  N   VAL P 887      -0.632  -6.363  18.761  0.00  0.00      PROA  
ATOM   3714  HN  VAL P 887      -0.349  -6.545  19.700  0.00  0.00      PROA  
ATOM   3715  CA  VAL P 887      -1.769  -7.076  18.199  0.00  0.00      PROA  
ATOM   3716  HA  VAL P 887      -2.267  -6.640  17.346  0.00  0.00      PROA  
ATOM   3717  CB  VAL P 887      -1.321  -8.468  17.602  0.00  0.00      PROA  
ATOM   3718  HB  VAL P 887      -0.822  -9.085  18.380  0.00  0.00      PROA  
ATOM   3719  CG1 VAL P 887      -2.563  -9.329  17.224  0.00  0.00      PROA  
ATOM   3720 HG11 VAL P 887      -2.231 -10.164  16.572  0.00  0.00      PROA  
ATOM   3721 HG12 VAL P 887      -3.225  -8.748  16.548  0.00  0.00      PROA  
ATOM   3722 HG13 VAL P 887      -3.154  -9.671  18.100  0.00  0.00      PROA  
ATOM   3723  CG2 VAL P 887      -0.304  -8.299  16.455  0.00  0.00      PROA  
ATOM   3724 HG21 VAL P 887      -0.806  -7.628  15.725  0.00  0.00      PROA  
ATOM   3725 HG22 VAL P 887      -0.076  -9.286  15.998  0.00  0.00      PROA  
ATOM   3726 HG23 VAL P 887       0.667  -7.864  16.776  0.00  0.00      PROA  
ATOM   3727  C   VAL P 887      -2.778  -7.172  19.372  0.00  0.00      PROA  
ATOM   3728  O   VAL P 887      -2.501  -8.031  20.265  0.00  0.00      PROA  
ATOM   3729  N   PRO P 888      -3.945  -6.512  19.453  0.00  0.00      PROA  
ATOM   3730  CD  PRO P 888      -4.091  -5.234  18.705  0.00  0.00      PROA  
ATOM   3731  HD1 PRO P 888      -3.914  -5.258  17.608  0.00  0.00      PROA  
ATOM   3732  HD2 PRO P 888      -3.461  -4.385  19.048  0.00  0.00      PROA  
ATOM   3733  CA  PRO P 888      -5.083  -6.812  20.332  0.00  0.00      PROA  
ATOM   3734  HA  PRO P 888      -4.750  -6.471  21.301  0.00  0.00      PROA  
ATOM   3735  CB  PRO P 888      -6.259  -6.043  19.680  0.00  0.00      PROA  
ATOM   3736  HB1 PRO P 888      -6.857  -5.753  20.570  0.00  0.00      PROA  
ATOM   3737  HB2 PRO P 888      -6.940  -6.563  18.972  0.00  0.00      PROA  
ATOM   3738  CG  PRO P 888      -5.574  -4.798  18.983  0.00  0.00      PROA  
ATOM   3739  HG1 PRO P 888      -6.191  -4.457  18.124  0.00  0.00      PROA  
ATOM   3740  HG2 PRO P 888      -5.432  -3.950  19.686  0.00  0.00      PROA  
ATOM   3741  C   PRO P 888      -5.336  -8.277  20.453  0.00  0.00      PROA  
ATOM   3742  O   PRO P 888      -5.546  -8.933  19.439  0.00  0.00      PROA  
ATOM   3743  N   GLU P 889      -5.385  -8.816  21.692  0.00  0.00      PROA  
ATOM   3744  HN  GLU P 889      -5.189  -8.197  22.448  0.00  0.00      PROA  
ATOM   3745  CA  GLU P 889      -5.842 -10.205  21.859  0.00  0.00      PROA  
ATOM   3746  HA  GLU P 889      -5.387 -10.815  21.093  0.00  0.00      PROA  
ATOM   3747  CB  GLU P 889      -5.472 -10.814  23.249  0.00  0.00      PROA  
ATOM   3748  HB1 GLU P 889      -5.941 -11.820  23.303  0.00  0.00      PROA  
ATOM   3749  HB2 GLU P 889      -5.803 -10.138  24.066  0.00  0.00      PROA  
ATOM   3750  CG  GLU P 889      -3.913 -10.844  23.334  0.00  0.00      PROA  
ATOM   3751  HG1 GLU P 889      -3.488  -9.872  23.003  0.00  0.00      PROA  
ATOM   3752  HG2 GLU P 889      -3.488 -11.591  22.632  0.00  0.00      PROA  
ATOM   3753  CD  GLU P 889      -3.385 -11.284  24.668  0.00  0.00      PROA  
ATOM   3754  OE1 GLU P 889      -2.291 -10.902  25.092  0.00  0.00      PROA  
ATOM   3755  OE2 GLU P 889      -4.120 -12.082  25.348  0.00  0.00      PROA  
ATOM   3756  C   GLU P 889      -7.331 -10.436  21.562  0.00  0.00      PROA  
ATOM   3757  O   GLU P 889      -8.193  -9.570  21.784  0.00  0.00      PROA  
ATOM   3758  N   LYS P 890      -7.660 -11.602  21.047  0.00  0.00      PROA  
ATOM   3759  HN  LYS P 890      -6.984 -12.280  20.768  0.00  0.00      PROA  
ATOM   3760  CA  LYS P 890      -8.979 -11.954  20.494  0.00  0.00      PROA  
ATOM   3761  HA  LYS P 890      -9.710 -11.163  20.579  0.00  0.00      PROA  
ATOM   3762  CB  LYS P 890      -8.848 -12.358  19.057  0.00  0.00      PROA  
ATOM   3763  HB1 LYS P 890      -9.832 -12.599  18.600  0.00  0.00      PROA  
ATOM   3764  HB2 LYS P 890      -8.170 -13.223  18.892  0.00  0.00      PROA  
ATOM   3765  CG  LYS P 890      -8.303 -11.158  18.251  0.00  0.00      PROA  
ATOM   3766  HG1 LYS P 890      -8.343 -11.304  17.151  0.00  0.00      PROA  
ATOM   3767  HG2 LYS P 890      -7.235 -10.905  18.420  0.00  0.00      PROA  
ATOM   3768  CD  LYS P 890      -9.268  -9.953  18.400  0.00  0.00      PROA  
ATOM   3769  HD1 LYS P 890      -9.195  -9.691  19.477  0.00  0.00      PROA  
ATOM   3770  HD2 LYS P 890     -10.292 -10.350  18.234  0.00  0.00      PROA  
ATOM   3771  CE  LYS P 890      -8.897  -8.890  17.447  0.00  0.00      PROA  
ATOM   3772  HE1 LYS P 890      -8.776  -9.211  16.390  0.00  0.00      PROA  
ATOM   3773  HE2 LYS P 890      -7.925  -8.472  17.785  0.00  0.00      PROA  
ATOM   3774  NZ  LYS P 890     -10.025  -7.897  17.370  0.00  0.00      PROA  
ATOM   3775  HZ1 LYS P 890     -10.154  -7.468  18.308  0.00  0.00      PROA  
ATOM   3776  HZ2 LYS P 890     -10.905  -8.273  16.963  0.00  0.00      PROA  
ATOM   3777  HZ3 LYS P 890      -9.818  -7.100  16.735  0.00  0.00      PROA  
ATOM   3778  C   LYS P 890      -9.512 -13.151  21.337  0.00  0.00      PROA  
ATOM   3779  O   LYS P 890      -8.776 -13.956  21.893  0.00  0.00      PROA  
ATOM   3780  N   PHE P 891     -10.827 -13.188  21.451  0.00  0.00      PROA  
ATOM   3781  HN  PHE P 891     -11.365 -12.419  21.113  0.00  0.00      PROA  
ATOM   3782  CA  PHE P 891     -11.601 -14.358  21.855  0.00  0.00      PROA  
ATOM   3783  HA  PHE P 891     -12.614 -14.204  21.511  0.00  0.00      PROA  
ATOM   3784  CB  PHE P 891     -11.028 -15.718  21.248  0.00  0.00      PROA  
ATOM   3785  HB1 PHE P 891     -11.849 -16.453  21.391  0.00  0.00      PROA  
ATOM   3786  HB2 PHE P 891     -10.119 -16.133  21.733  0.00  0.00      PROA  
ATOM   3787  CG  PHE P 891     -10.777 -15.760  19.819  0.00  0.00      PROA  
ATOM   3788  CD1 PHE P 891     -11.450 -14.957  18.871  0.00  0.00      PROA  
ATOM   3789  HD1 PHE P 891     -12.309 -14.381  19.181  0.00  0.00      PROA  
ATOM   3790  CE1 PHE P 891     -11.133 -15.027  17.536  0.00  0.00      PROA  
ATOM   3791  HE1 PHE P 891     -11.575 -14.413  16.766  0.00  0.00      PROA  
ATOM   3792  CZ  PHE P 891     -10.066 -15.856  17.109  0.00  0.00      PROA  
ATOM   3793  HZ  PHE P 891      -9.772 -15.851  16.069  0.00  0.00      PROA  
ATOM   3794  CD2 PHE P 891      -9.789 -16.666  19.394  0.00  0.00      PROA  
ATOM   3795  HD2 PHE P 891      -9.309 -17.356  20.073  0.00  0.00      PROA  
ATOM   3796  CE2 PHE P 891      -9.398 -16.703  18.046  0.00  0.00      PROA  
ATOM   3797  HE2 PHE P 891      -8.730 -17.464  17.671  0.00  0.00      PROA  
ATOM   3798  C   PHE P 891     -11.749 -14.553  23.383  0.00  0.00      PROA  
ATOM   3799  O   PHE P 891     -11.716 -15.662  23.927  0.00  0.00      PROA  
ATOM   3800  N   GLU P 892     -11.755 -13.590  24.224  0.00  0.00      PROA  
ATOM   3801  HN  GLU P 892     -11.665 -12.672  23.847  0.00  0.00      PROA  
ATOM   3802  CA  GLU P 892     -11.535 -13.562  25.613  0.00  0.00      PROA  
ATOM   3803  HA  GLU P 892     -10.844 -14.376  25.777  0.00  0.00      PROA  
ATOM   3804  CB  GLU P 892     -10.963 -12.236  26.164  0.00  0.00      PROA  
ATOM   3805  HB1 GLU P 892     -10.711 -12.340  27.241  0.00  0.00      PROA  
ATOM   3806  HB2 GLU P 892     -11.791 -11.511  26.316  0.00  0.00      PROA  
ATOM   3807  CG  GLU P 892      -9.815 -11.682  25.274  0.00  0.00      PROA  
ATOM   3808  HG1 GLU P 892     -10.246 -11.067  24.456  0.00  0.00      PROA  
ATOM   3809  HG2 GLU P 892      -9.186 -12.544  24.963  0.00  0.00      PROA  
ATOM   3810  CD  GLU P 892      -9.023 -10.661  26.029  0.00  0.00      PROA  
ATOM   3811  OE1 GLU P 892      -9.650  -9.722  26.618  0.00  0.00      PROA  
ATOM   3812  OE2 GLU P 892      -7.832 -10.741  26.118  0.00  0.00      PROA  
ATOM   3813  C   GLU P 892     -12.890 -13.920  26.394  0.00  0.00      PROA  
ATOM   3814  O   GLU P 892     -13.926 -13.409  25.967  0.00  0.00      PROA  
ATOM   3815  N   PRO P 893     -13.004 -14.720  27.464  0.00  0.00      PROA  
ATOM   3816  CD  PRO P 893     -11.820 -15.385  28.077  0.00  0.00      PROA  
ATOM   3817  HD1 PRO P 893     -10.966 -14.694  28.249  0.00  0.00      PROA  
ATOM   3818  HD2 PRO P 893     -11.540 -16.235  27.419  0.00  0.00      PROA  
ATOM   3819  CA  PRO P 893     -14.298 -15.053  28.029  0.00  0.00      PROA  
ATOM   3820  HA  PRO P 893     -15.042 -15.296  27.285  0.00  0.00      PROA  
ATOM   3821  CB  PRO P 893     -13.920 -16.258  28.896  0.00  0.00      PROA  
ATOM   3822  HB1 PRO P 893     -14.070 -17.137  28.233  0.00  0.00      PROA  
ATOM   3823  HB2 PRO P 893     -14.660 -16.434  29.705  0.00  0.00      PROA  
ATOM   3824  CG  PRO P 893     -12.405 -16.019  29.342  0.00  0.00      PROA  
ATOM   3825  HG1 PRO P 893     -12.332 -15.299  30.184  0.00  0.00      PROA  
ATOM   3826  HG2 PRO P 893     -11.847 -16.933  29.641  0.00  0.00      PROA  
ATOM   3827  C   PRO P 893     -14.894 -13.928  28.815  0.00  0.00      PROA  
ATOM   3828  O   PRO P 893     -16.011 -14.024  29.318  0.00  0.00      PROA  
ATOM   3829  N   THR P 894     -14.080 -12.937  29.012  0.00  0.00      PROA  
ATOM   3830  HN  THR P 894     -13.134 -13.107  28.747  0.00  0.00      PROA  
ATOM   3831  CA  THR P 894     -14.392 -11.793  29.839  0.00  0.00      PROA  
ATOM   3832  HA  THR P 894     -15.329 -11.972  30.346  0.00  0.00      PROA  
ATOM   3833  CB  THR P 894     -13.210 -11.396  30.816  0.00  0.00      PROA  
ATOM   3834  HB  THR P 894     -13.242 -10.326  31.113  0.00  0.00      PROA  
ATOM   3835  OG1 THR P 894     -11.951 -11.341  30.133  0.00  0.00      PROA  
ATOM   3836  HG1 THR P 894     -12.033 -10.605  29.521  0.00  0.00      PROA  
ATOM   3837  CG2 THR P 894     -12.996 -12.301  32.009  0.00  0.00      PROA  
ATOM   3838 HG21 THR P 894     -12.872 -13.340  31.634  0.00  0.00      PROA  
ATOM   3839 HG22 THR P 894     -13.951 -12.123  32.547  0.00  0.00      PROA  
ATOM   3840 HG23 THR P 894     -12.065 -12.063  32.568  0.00  0.00      PROA  
ATOM   3841  C   THR P 894     -14.808 -10.648  29.076  0.00  0.00      PROA  
ATOM   3842  O   THR P 894     -14.972  -9.518  29.581  0.00  0.00      PROA  
ATOM   3843  N   HSD P 895     -15.156 -10.766  27.791  0.00  0.00      PROA  
ATOM   3844  HN  HSD P 895     -14.924 -11.624  27.340  0.00  0.00      PROA  
ATOM   3845  CA  HSD P 895     -15.813  -9.667  26.986  0.00  0.00      PROA  
ATOM   3846  HA  HSD P 895     -15.233  -8.757  27.033  0.00  0.00      PROA  
ATOM   3847  CB  HSD P 895     -15.956 -10.135  25.563  0.00  0.00      PROA  
ATOM   3848  HB1 HSD P 895     -16.624  -9.407  25.056  0.00  0.00      PROA  
ATOM   3849  HB2 HSD P 895     -16.442 -11.106  25.327  0.00  0.00      PROA  
ATOM   3850  ND1 HSD P 895     -13.634  -9.376  24.910  0.00  0.00      PROA  
ATOM   3851  HD1 HSD P 895     -13.642  -8.449  25.286  0.00  0.00      PROA  
ATOM   3852  CG  HSD P 895     -14.676 -10.281  24.789  0.00  0.00      PROA  
ATOM   3853  CE1 HSD P 895     -12.676  -9.758  24.083  0.00  0.00      PROA  
ATOM   3854  HE1 HSD P 895     -11.772  -9.156  23.996  0.00  0.00      PROA  
ATOM   3855  NE2 HSD P 895     -12.959 -10.829  23.402  0.00  0.00      PROA  
ATOM   3856  CD2 HSD P 895     -14.228 -11.191  23.885  0.00  0.00      PROA  
ATOM   3857  HD2 HSD P 895     -14.791 -12.055  23.556  0.00  0.00      PROA  
ATOM   3858  C   HSD P 895     -17.193  -9.375  27.543  0.00  0.00      PROA  
ATOM   3859  O   HSD P 895     -17.846 -10.217  28.210  0.00  0.00      PROA  
ATOM   3860  N   PRO P 896     -17.720  -8.175  27.445  0.00  0.00      PROA  
ATOM   3861  CD  PRO P 896     -17.014  -7.015  26.918  0.00  0.00      PROA  
ATOM   3862  HD1 PRO P 896     -16.904  -7.294  25.848  0.00  0.00      PROA  
ATOM   3863  HD2 PRO P 896     -16.061  -6.968  27.487  0.00  0.00      PROA  
ATOM   3864  CA  PRO P 896     -19.177  -7.883  27.554  0.00  0.00      PROA  
ATOM   3865  HA  PRO P 896     -19.487  -7.933  28.588  0.00  0.00      PROA  
ATOM   3866  CB  PRO P 896     -19.351  -6.543  26.973  0.00  0.00      PROA  
ATOM   3867  HB1 PRO P 896     -20.068  -5.860  27.476  0.00  0.00      PROA  
ATOM   3868  HB2 PRO P 896     -19.638  -6.497  25.900  0.00  0.00      PROA  
ATOM   3869  CG  PRO P 896     -17.973  -5.820  27.076  0.00  0.00      PROA  
ATOM   3870  HG1 PRO P 896     -17.931  -4.993  26.335  0.00  0.00      PROA  
ATOM   3871  HG2 PRO P 896     -17.990  -5.333  28.074  0.00  0.00      PROA  
ATOM   3872  C   PRO P 896     -20.207  -8.829  26.856  0.00  0.00      PROA  
ATOM   3873  O   PRO P 896     -19.881  -9.645  26.012  0.00  0.00      PROA  
ATOM   3874  N   GLU P 897     -21.456  -8.754  27.182  0.00  0.00      PROA  
ATOM   3875  HN  GLU P 897     -21.746  -8.262  27.999  0.00  0.00      PROA  
ATOM   3876  CA  GLU P 897     -22.586  -9.341  26.532  0.00  0.00      PROA  
ATOM   3877  HA  GLU P 897     -22.250 -10.322  26.231  0.00  0.00      PROA  
ATOM   3878  CB  GLU P 897     -23.791  -9.311  27.522  0.00  0.00      PROA  
ATOM   3879  HB1 GLU P 897     -24.650  -9.672  26.916  0.00  0.00      PROA  
ATOM   3880  HB2 GLU P 897     -24.025  -8.264  27.812  0.00  0.00      PROA  
ATOM   3881  CG  GLU P 897     -23.726 -10.332  28.732  0.00  0.00      PROA  
ATOM   3882  HG1 GLU P 897     -24.660 -10.274  29.331  0.00  0.00      PROA  
ATOM   3883  HG2 GLU P 897     -22.920 -10.010  29.426  0.00  0.00      PROA  
ATOM   3884  CD  GLU P 897     -23.572 -11.702  28.312  0.00  0.00      PROA  
ATOM   3885  OE1 GLU P 897     -22.535 -12.370  28.673  0.00  0.00      PROA  
ATOM   3886  OE2 GLU P 897     -24.395 -12.309  27.602  0.00  0.00      PROA  
ATOM   3887  C   GLU P 897     -22.822  -8.487  25.295  0.00  0.00      PROA  
ATOM   3888  O   GLU P 897     -22.983  -7.296  25.335  0.00  0.00      PROA  
ATOM   3889  N   ARG P 898     -22.812  -9.145  24.161  0.00  0.00      PROA  
ATOM   3890  HN  ARG P 898     -22.630 -10.122  24.086  0.00  0.00      PROA  
ATOM   3891  CA  ARG P 898     -23.056  -8.543  22.879  0.00  0.00      PROA  
ATOM   3892  HA  ARG P 898     -23.850  -7.811  22.834  0.00  0.00      PROA  
ATOM   3893  CB  ARG P 898     -21.759  -7.743  22.466  0.00  0.00      PROA  
ATOM   3894  HB1 ARG P 898     -21.696  -6.995  23.286  0.00  0.00      PROA  
ATOM   3895  HB2 ARG P 898     -21.937  -7.083  21.590  0.00  0.00      PROA  
ATOM   3896  CG  ARG P 898     -20.461  -8.569  22.433  0.00  0.00      PROA  
ATOM   3897  HG1 ARG P 898     -20.424  -9.362  21.656  0.00  0.00      PROA  
ATOM   3898  HG2 ARG P 898     -20.331  -9.054  23.424  0.00  0.00      PROA  
ATOM   3899  CD  ARG P 898     -19.229  -7.645  22.318  0.00  0.00      PROA  
ATOM   3900  HD1 ARG P 898     -19.355  -6.966  23.188  0.00  0.00      PROA  
ATOM   3901  HD2 ARG P 898     -19.160  -7.046  21.385  0.00  0.00      PROA  
ATOM   3902  NE  ARG P 898     -18.109  -8.642  22.508  0.00  0.00      PROA  
ATOM   3903  HE  ARG P 898     -18.265  -9.627  22.578  0.00  0.00      PROA  
ATOM   3904  CZ  ARG P 898     -16.854  -8.226  22.500  0.00  0.00      PROA  
ATOM   3905  NH1 ARG P 898     -16.445  -7.013  22.660  0.00  0.00      PROA  
ATOM   3906 HH11 ARG P 898     -15.451  -6.938  22.590  0.00  0.00      PROA  
ATOM   3907 HH12 ARG P 898     -17.082  -6.242  22.685  0.00  0.00      PROA  
ATOM   3908  NH2 ARG P 898     -15.951  -9.143  22.217  0.00  0.00      PROA  
ATOM   3909 HH21 ARG P 898     -15.088  -8.853  21.803  0.00  0.00      PROA  
ATOM   3910 HH22 ARG P 898     -16.241 -10.090  22.080  0.00  0.00      PROA  
ATOM   3911  C   ARG P 898     -23.505  -9.569  21.811  0.00  0.00      PROA  
ATOM   3912  O   ARG P 898     -23.222 -10.751  22.003  0.00  0.00      PROA  
ATOM   3913  N   GLY P 899     -24.206  -9.179  20.718  0.00  0.00      PROA  
ATOM   3914  HN  GLY P 899     -24.493  -8.229  20.628  0.00  0.00      PROA  
ATOM   3915  CA  GLY P 899     -24.683  -9.969  19.620  0.00  0.00      PROA  
ATOM   3916  HA1 GLY P 899     -25.213  -9.427  18.851  0.00  0.00      PROA  
ATOM   3917  HA2 GLY P 899     -25.327 -10.695  20.094  0.00  0.00      PROA  
ATOM   3918  C   GLY P 899     -23.702 -10.602  18.663  0.00  0.00      PROA  
ATOM   3919  O   GLY P 899     -22.629 -11.169  18.942  0.00  0.00      PROA  
ATOM   3920  N   TRP P 900     -23.958 -10.516  17.337  0.00  0.00      PROA  
ATOM   3921  HN  TRP P 900     -24.814 -10.094  17.048  0.00  0.00      PROA  
ATOM   3922  CA  TRP P 900     -23.123 -11.181  16.350  0.00  0.00      PROA  
ATOM   3923  HA  TRP P 900     -22.215 -11.576  16.780  0.00  0.00      PROA  
ATOM   3924  CB  TRP P 900     -23.852 -12.386  15.665  0.00  0.00      PROA  
ATOM   3925  HB1 TRP P 900     -23.261 -13.008  14.959  0.00  0.00      PROA  
ATOM   3926  HB2 TRP P 900     -24.692 -11.979  15.061  0.00  0.00      PROA  
ATOM   3927  CG  TRP P 900     -24.489 -13.233  16.749  0.00  0.00      PROA  
ATOM   3928  CD1 TRP P 900     -23.786 -14.086  17.541  0.00  0.00      PROA  
ATOM   3929  HD1 TRP P 900     -22.711 -14.165  17.609  0.00  0.00      PROA  
ATOM   3930  NE1 TRP P 900     -24.675 -14.726  18.418  0.00  0.00      PROA  
ATOM   3931  HE1 TRP P 900     -24.433 -15.293  19.175  0.00  0.00      PROA  
ATOM   3932  CE2 TRP P 900     -25.888 -14.184  18.263  0.00  0.00      PROA  
ATOM   3933  CD2 TRP P 900     -25.786 -13.273  17.197  0.00  0.00      PROA  
ATOM   3934  CE3 TRP P 900     -26.941 -12.633  16.783  0.00  0.00      PROA  
ATOM   3935  HE3 TRP P 900     -26.990 -12.016  15.898  0.00  0.00      PROA  
ATOM   3936  CZ3 TRP P 900     -28.054 -12.785  17.496  0.00  0.00      PROA  
ATOM   3937  HZ3 TRP P 900     -28.940 -12.309  17.101  0.00  0.00      PROA  
ATOM   3938  CZ2 TRP P 900     -27.070 -14.318  19.027  0.00  0.00      PROA  
ATOM   3939  HZ2 TRP P 900     -27.088 -15.051  19.819  0.00  0.00      PROA  
ATOM   3940  CH2 TRP P 900     -28.089 -13.545  18.563  0.00  0.00      PROA  
ATOM   3941  HH2 TRP P 900     -29.013 -13.520  19.123  0.00  0.00      PROA  
ATOM   3942  C   TRP P 900     -22.775 -10.243  15.142  0.00  0.00      PROA  
ATOM   3943  O   TRP P 900     -21.599 -10.114  14.791  0.00  0.00      PROA  
ATOM   3944  N   ILE P 901     -23.707  -9.464  14.674  0.00  0.00      PROA  
ATOM   3945  HN  ILE P 901     -24.663  -9.692  14.841  0.00  0.00      PROA  
ATOM   3946  CA  ILE P 901     -23.558  -8.474  13.601  0.00  0.00      PROA  
ATOM   3947  HA  ILE P 901     -22.503  -8.481  13.372  0.00  0.00      PROA  
ATOM   3948  CB  ILE P 901     -24.374  -8.962  12.403  0.00  0.00      PROA  
ATOM   3949  HB  ILE P 901     -25.414  -9.164  12.737  0.00  0.00      PROA  
ATOM   3950  CG2 ILE P 901     -24.529  -7.951  11.239  0.00  0.00      PROA  
ATOM   3951 HG21 ILE P 901     -25.316  -7.254  11.599  0.00  0.00      PROA  
ATOM   3952 HG22 ILE P 901     -24.757  -8.476  10.286  0.00  0.00      PROA  
ATOM   3953 HG23 ILE P 901     -23.541  -7.477  11.056  0.00  0.00      PROA  
ATOM   3954  CG1 ILE P 901     -23.693 -10.274  11.689  0.00  0.00      PROA  
ATOM   3955 HG11 ILE P 901     -24.232 -10.516  10.748  0.00  0.00      PROA  
ATOM   3956 HG12 ILE P 901     -23.930 -11.129  12.358  0.00  0.00      PROA  
ATOM   3957  CD  ILE P 901     -22.219 -10.126  11.280  0.00  0.00      PROA  
ATOM   3958  HD1 ILE P 901     -21.605 -10.022  12.200  0.00  0.00      PROA  
ATOM   3959  HD2 ILE P 901     -22.164  -9.211  10.652  0.00  0.00      PROA  
ATOM   3960  HD3 ILE P 901     -21.795 -10.861  10.562  0.00  0.00      PROA  
ATOM   3961  C   ILE P 901     -23.805  -7.069  14.109  0.00  0.00      PROA  
ATOM   3962  O   ILE P 901     -24.560  -6.814  15.071  0.00  0.00      PROA  
ATOM   3963  N   ILE P 902     -23.164  -6.129  13.449  0.00  0.00      PROA  
ATOM   3964  HN  ILE P 902     -22.625  -6.405  12.657  0.00  0.00      PROA  
ATOM   3965  CA  ILE P 902     -23.216  -4.687  13.854  0.00  0.00      PROA  
ATOM   3966  HA  ILE P 902     -23.424  -4.630  14.912  0.00  0.00      PROA  
ATOM   3967  CB  ILE P 902     -21.820  -3.979  13.734  0.00  0.00      PROA  
ATOM   3968  HB  ILE P 902     -21.568  -3.767  12.673  0.00  0.00      PROA  
ATOM   3969  CG2 ILE P 902     -21.866  -2.544  14.293  0.00  0.00      PROA  
ATOM   3970 HG21 ILE P 902     -21.003  -1.964  13.901  0.00  0.00      PROA  
ATOM   3971 HG22 ILE P 902     -21.987  -2.459  15.394  0.00  0.00      PROA  
ATOM   3972 HG23 ILE P 902     -22.735  -2.037  13.823  0.00  0.00      PROA  
ATOM   3973  CG1 ILE P 902     -20.634  -4.837  14.272  0.00  0.00      PROA  
ATOM   3974 HG11 ILE P 902     -19.697  -4.280  14.059  0.00  0.00      PROA  
ATOM   3975 HG12 ILE P 902     -20.557  -5.874  13.879  0.00  0.00      PROA  
ATOM   3976  CD  ILE P 902     -20.721  -5.064  15.833  0.00  0.00      PROA  
ATOM   3977  HD1 ILE P 902     -20.796  -4.090  16.362  0.00  0.00      PROA  
ATOM   3978  HD2 ILE P 902     -19.832  -5.580  16.254  0.00  0.00      PROA  
ATOM   3979  HD3 ILE P 902     -21.613  -5.690  16.050  0.00  0.00      PROA  
ATOM   3980  C   ILE P 902     -24.348  -3.820  13.118  0.00  0.00      PROA  
ATOM   3981  O   ILE P 902     -24.413  -3.712  11.895  0.00  0.00      PROA  
ATOM   3982  N   SER P 903     -25.314  -3.244  13.888  0.00  0.00      PROA  
ATOM   3983  HN  SER P 903     -25.226  -3.614  14.809  0.00  0.00      PROA  
ATOM   3984  CA  SER P 903     -26.381  -2.286  13.623  0.00  0.00      PROA  
ATOM   3985  HA  SER P 903     -27.001  -2.660  12.822  0.00  0.00      PROA  
ATOM   3986  CB  SER P 903     -27.335  -2.080  14.765  0.00  0.00      PROA  
ATOM   3987  HB1 SER P 903     -26.798  -1.620  15.621  0.00  0.00      PROA  
ATOM   3988  HB2 SER P 903     -27.644  -3.066  15.174  0.00  0.00      PROA  
ATOM   3989  OG  SER P 903     -28.559  -1.350  14.510  0.00  0.00      PROA  
ATOM   3990  HG1 SER P 903     -29.064  -1.608  15.284  0.00  0.00      PROA  
ATOM   3991  C   SER P 903     -25.899  -0.917  13.128  0.00  0.00      PROA  
ATOM   3992  O   SER P 903     -24.879  -0.382  13.596  0.00  0.00      PROA  
ATOM   3993  N   PRO P 904     -26.672  -0.255  12.243  0.00  0.00      PROA  
ATOM   3994  CD  PRO P 904     -27.462  -0.850  11.206  0.00  0.00      PROA  
ATOM   3995  HD1 PRO P 904     -28.163  -1.568  11.682  0.00  0.00      PROA  
ATOM   3996  HD2 PRO P 904     -26.728  -1.365  10.550  0.00  0.00      PROA  
ATOM   3997  CA  PRO P 904     -26.194   1.049  11.899  0.00  0.00      PROA  
ATOM   3998  HA  PRO P 904     -25.161   1.322  11.739  0.00  0.00      PROA  
ATOM   3999  CB  PRO P 904     -26.908   1.269  10.575  0.00  0.00      PROA  
ATOM   4000  HB1 PRO P 904     -26.245   0.984   9.731  0.00  0.00      PROA  
ATOM   4001  HB2 PRO P 904     -27.231   2.313  10.374  0.00  0.00      PROA  
ATOM   4002  CG  PRO P 904     -28.110   0.307  10.549  0.00  0.00      PROA  
ATOM   4003  HG1 PRO P 904     -28.956   0.793  11.081  0.00  0.00      PROA  
ATOM   4004  HG2 PRO P 904     -28.206   0.010   9.483  0.00  0.00      PROA  
ATOM   4005  C   PRO P 904     -26.708   1.981  12.978  0.00  0.00      PROA  
ATOM   4006  O   PRO P 904     -26.074   2.977  13.283  0.00  0.00      PROA  
ATOM   4007  N   LEU P 905     -27.763   1.589  13.746  0.00  0.00      PROA  
ATOM   4008  HN  LEU P 905     -28.164   0.688  13.606  0.00  0.00      PROA  
ATOM   4009  CA  LEU P 905     -28.424   2.314  14.801  0.00  0.00      PROA  
ATOM   4010  HA  LEU P 905     -28.858   3.226  14.419  0.00  0.00      PROA  
ATOM   4011  CB  LEU P 905     -29.743   1.663  15.295  0.00  0.00      PROA  
ATOM   4012  HB1 LEU P 905     -30.326   2.400  15.888  0.00  0.00      PROA  
ATOM   4013  HB2 LEU P 905     -29.532   0.742  15.879  0.00  0.00      PROA  
ATOM   4014  CG  LEU P 905     -30.643   1.182  14.158  0.00  0.00      PROA  
ATOM   4015  HG  LEU P 905     -30.133   0.417  13.535  0.00  0.00      PROA  
ATOM   4016  CD1 LEU P 905     -31.924   0.756  14.785  0.00  0.00      PROA  
ATOM   4017 HD11 LEU P 905     -32.379   0.003  14.107  0.00  0.00      PROA  
ATOM   4018 HD12 LEU P 905     -32.663   1.568  14.956  0.00  0.00      PROA  
ATOM   4019 HD13 LEU P 905     -31.623   0.189  15.692  0.00  0.00      PROA  
ATOM   4020  CD2 LEU P 905     -31.047   2.315  13.207  0.00  0.00      PROA  
ATOM   4021 HD21 LEU P 905     -31.621   3.090  13.758  0.00  0.00      PROA  
ATOM   4022 HD22 LEU P 905     -31.461   1.907  12.259  0.00  0.00      PROA  
ATOM   4023 HD23 LEU P 905     -30.116   2.751  12.787  0.00  0.00      PROA  
ATOM   4024  C   LEU P 905     -27.557   2.775  16.012  0.00  0.00      PROA  
ATOM   4025  O   LEU P 905     -27.039   3.870  15.914  0.00  0.00      PROA  
ATOM   4026  N   GLY P 906     -27.535   1.933  17.068  0.00  0.00      PROA  
ATOM   4027  HN  GLY P 906     -27.746   1.016  16.739  0.00  0.00      PROA  
ATOM   4028  CA  GLY P 906     -27.069   2.232  18.389  0.00  0.00      PROA  
ATOM   4029  HA1 GLY P 906     -26.045   2.559  18.285  0.00  0.00      PROA  
ATOM   4030  HA2 GLY P 906     -27.201   1.403  19.068  0.00  0.00      PROA  
ATOM   4031  C   GLY P 906     -27.693   3.387  19.061  0.00  0.00      PROA  
ATOM   4032  O   GLY P 906     -28.912   3.642  18.930  0.00  0.00      PROA  
ATOM   4033  N   ASP P 907     -26.992   4.300  19.716  0.00  0.00      PROA  
ATOM   4034  HN  ASP P 907     -26.014   4.128  19.812  0.00  0.00      PROA  
ATOM   4035  CA  ASP P 907     -27.529   5.359  20.432  0.00  0.00      PROA  
ATOM   4036  HA  ASP P 907     -28.509   5.034  20.750  0.00  0.00      PROA  
ATOM   4037  CB  ASP P 907     -26.623   5.649  21.614  0.00  0.00      PROA  
ATOM   4038  HB1 ASP P 907     -26.980   6.553  22.153  0.00  0.00      PROA  
ATOM   4039  HB2 ASP P 907     -25.598   5.841  21.232  0.00  0.00      PROA  
ATOM   4040  CG  ASP P 907     -26.648   4.552  22.649  0.00  0.00      PROA  
ATOM   4041  OD1 ASP P 907     -25.533   4.108  23.105  0.00  0.00      PROA  
ATOM   4042  OD2 ASP P 907     -27.813   4.188  23.020  0.00  0.00      PROA  
ATOM   4043  C   ASP P 907     -27.848   6.600  19.574  0.00  0.00      PROA  
ATOM   4044  O   ASP P 907     -28.351   7.660  19.948  0.00  0.00      PROA  
ATOM   4045  N   ASN P 908     -27.525   6.468  18.255  0.00  0.00      PROA  
ATOM   4046  HN  ASN P 908     -27.017   5.689  17.898  0.00  0.00      PROA  
ATOM   4047  CA  ASN P 908     -27.764   7.609  17.440  0.00  0.00      PROA  
ATOM   4048  HA  ASN P 908     -27.228   8.462  17.829  0.00  0.00      PROA  
ATOM   4049  CB  ASN P 908     -27.185   7.314  15.993  0.00  0.00      PROA  
ATOM   4050  HB1 ASN P 908     -27.457   8.230  15.426  0.00  0.00      PROA  
ATOM   4051  HB2 ASN P 908     -27.827   6.500  15.595  0.00  0.00      PROA  
ATOM   4052  CG  ASN P 908     -25.698   7.035  15.838  0.00  0.00      PROA  
ATOM   4053  OD1 ASN P 908     -24.823   7.508  16.538  0.00  0.00      PROA  
ATOM   4054  ND2 ASN P 908     -25.403   6.294  14.717  0.00  0.00      PROA  
ATOM   4055 HD21 ASN P 908     -26.143   6.243  14.046  0.00  0.00      PROA  
ATOM   4056 HD22 ASN P 908     -24.489   5.889  14.745  0.00  0.00      PROA  
ATOM   4057  C   ASN P 908     -29.234   8.034  17.217  0.00  0.00      PROA  
ATOM   4058  O   ASN P 908     -29.990   7.203  16.761  0.00  0.00      PROA  
ATOM   4059  N   PRO P 909     -29.644   9.284  17.441  0.00  0.00      PROA  
ATOM   4060  CD  PRO P 909     -28.837  10.301  18.100  0.00  0.00      PROA  
ATOM   4061  HD1 PRO P 909     -28.038  10.585  17.381  0.00  0.00      PROA  
ATOM   4062  HD2 PRO P 909     -28.462   9.883  19.058  0.00  0.00      PROA  
ATOM   4063  CA  PRO P 909     -30.891   9.863  16.989  0.00  0.00      PROA  
ATOM   4064  HA  PRO P 909     -31.695   9.358  17.504  0.00  0.00      PROA  
ATOM   4065  CB  PRO P 909     -30.813  11.369  17.254  0.00  0.00      PROA  
ATOM   4066  HB1 PRO P 909     -31.723  11.944  17.529  0.00  0.00      PROA  
ATOM   4067  HB2 PRO P 909     -30.155  11.885  16.524  0.00  0.00      PROA  
ATOM   4068  CG  PRO P 909     -29.904  11.342  18.441  0.00  0.00      PROA  
ATOM   4069  HG1 PRO P 909     -29.313  12.266  18.616  0.00  0.00      PROA  
ATOM   4070  HG2 PRO P 909     -30.426  11.084  19.387  0.00  0.00      PROA  
ATOM   4071  C   PRO P 909     -31.271   9.677  15.510  0.00  0.00      PROA  
ATOM   4072  O   PRO P 909     -30.415   9.548  14.680  0.00  0.00      PROA  
ATOM   4073  N   TRP P 910     -32.574   9.554  15.115  0.00  0.00      PROA  
ATOM   4074  HN  TRP P 910     -33.300   9.538  15.798  0.00  0.00      PROA  
ATOM   4075  CA  TRP P 910     -33.041   9.279  13.763  0.00  0.00      PROA  
ATOM   4076  HA  TRP P 910     -32.613   8.361  13.388  0.00  0.00      PROA  
ATOM   4077  CB  TRP P 910     -34.589   9.107  13.700  0.00  0.00      PROA  
ATOM   4078  HB1 TRP P 910     -34.842   8.384  14.504  0.00  0.00      PROA  
ATOM   4079  HB2 TRP P 910     -34.772   8.536  12.765  0.00  0.00      PROA  
ATOM   4080  CG  TRP P 910     -35.598  10.263  13.738  0.00  0.00      PROA  
ATOM   4081  CD1 TRP P 910     -36.346  10.523  14.848  0.00  0.00      PROA  
ATOM   4082  HD1 TRP P 910     -36.215   9.969  15.765  0.00  0.00      PROA  
ATOM   4083  NE1 TRP P 910     -37.171  11.618  14.723  0.00  0.00      PROA  
ATOM   4084  HE1 TRP P 910     -37.474  12.182  15.460  0.00  0.00      PROA  
ATOM   4085  CE2 TRP P 910     -36.972  12.188  13.486  0.00  0.00      PROA  
ATOM   4086  CD2 TRP P 910     -36.064  11.310  12.801  0.00  0.00      PROA  
ATOM   4087  CE3 TRP P 910     -35.836  11.522  11.439  0.00  0.00      PROA  
ATOM   4088  HE3 TRP P 910     -35.244  10.857  10.827  0.00  0.00      PROA  
ATOM   4089  CZ3 TRP P 910     -36.368  12.664  10.845  0.00  0.00      PROA  
ATOM   4090  HZ3 TRP P 910     -36.134  12.945   9.829  0.00  0.00      PROA  
ATOM   4091  CZ2 TRP P 910     -37.514  13.276  12.920  0.00  0.00      PROA  
ATOM   4092  HZ2 TRP P 910     -38.046  14.012  13.505  0.00  0.00      PROA  
ATOM   4093  CH2 TRP P 910     -37.216  13.527  11.607  0.00  0.00      PROA  
ATOM   4094  HH2 TRP P 910     -37.591  14.346  11.011  0.00  0.00      PROA  
ATOM   4095  C   TRP P 910     -32.555  10.356  12.763  0.00  0.00      PROA  
ATOM   4096  O   TRP P 910     -32.048  10.028  11.639  0.00  0.00      PROA  
ATOM   4097  N   TRP P 911     -32.642  11.691  13.236  0.00  0.00      PROA  
ATOM   4098  HN  TRP P 911     -33.106  11.925  14.087  0.00  0.00      PROA  
ATOM   4099  CA  TRP P 911     -32.034  12.767  12.523  0.00  0.00      PROA  
ATOM   4100  HA  TRP P 911     -32.474  12.617  11.548  0.00  0.00      PROA  
ATOM   4101  CB  TRP P 911     -32.638  14.086  13.061  0.00  0.00      PROA  
ATOM   4102  HB1 TRP P 911     -32.450  14.101  14.155  0.00  0.00      PROA  
ATOM   4103  HB2 TRP P 911     -33.747  14.082  12.997  0.00  0.00      PROA  
ATOM   4104  CG  TRP P 911     -32.184  15.314  12.342  0.00  0.00      PROA  
ATOM   4105  CD1 TRP P 911     -31.044  15.986  12.699  0.00  0.00      PROA  
ATOM   4106  HD1 TRP P 911     -30.520  15.838  13.632  0.00  0.00      PROA  
ATOM   4107  NE1 TRP P 911     -30.968  17.100  11.895  0.00  0.00      PROA  
ATOM   4108  HE1 TRP P 911     -30.285  17.798  11.903  0.00  0.00      PROA  
ATOM   4109  CE2 TRP P 911     -31.907  17.078  10.944  0.00  0.00      PROA  
ATOM   4110  CD2 TRP P 911     -32.626  15.870  11.132  0.00  0.00      PROA  
ATOM   4111  CE3 TRP P 911     -33.712  15.528  10.309  0.00  0.00      PROA  
ATOM   4112  HE3 TRP P 911     -34.260  14.625  10.535  0.00  0.00      PROA  
ATOM   4113  CZ3 TRP P 911     -33.995  16.430   9.326  0.00  0.00      PROA  
ATOM   4114  HZ3 TRP P 911     -34.926  16.319   8.789  0.00  0.00      PROA  
ATOM   4115  CZ2 TRP P 911     -32.127  17.895   9.912  0.00  0.00      PROA  
ATOM   4116  HZ2 TRP P 911     -31.440  18.635   9.530  0.00  0.00      PROA  
ATOM   4117  CH2 TRP P 911     -33.288  17.595   9.203  0.00  0.00      PROA  
ATOM   4118  HH2 TRP P 911     -33.520  18.111   8.284  0.00  0.00      PROA  
ATOM   4119  C   TRP P 911     -30.556  12.654  12.354  0.00  0.00      PROA  
ATOM   4120  O   TRP P 911     -30.035  12.916  11.251  0.00  0.00      PROA  
ATOM   4121  N   THR P 912     -29.740  12.117  13.325  0.00  0.00      PROA  
ATOM   4122  HN  THR P 912     -30.167  12.007  14.219  0.00  0.00      PROA  
ATOM   4123  CA  THR P 912     -28.324  11.725  13.194  0.00  0.00      PROA  
ATOM   4124  HA  THR P 912     -27.843  12.568  12.719  0.00  0.00      PROA  
ATOM   4125  CB  THR P 912     -27.674  11.445  14.508  0.00  0.00      PROA  
ATOM   4126  HB  THR P 912     -28.212  10.648  15.064  0.00  0.00      PROA  
ATOM   4127  OG1 THR P 912     -27.747  12.620  15.347  0.00  0.00      PROA  
ATOM   4128  HG1 THR P 912     -28.628  12.988  15.246  0.00  0.00      PROA  
ATOM   4129  CG2 THR P 912     -26.229  11.014  14.318  0.00  0.00      PROA  
ATOM   4130 HG21 THR P 912     -25.626  11.780  13.785  0.00  0.00      PROA  
ATOM   4131 HG22 THR P 912     -26.139  10.046  13.780  0.00  0.00      PROA  
ATOM   4132 HG23 THR P 912     -25.764  10.865  15.316  0.00  0.00      PROA  
ATOM   4133  C   THR P 912     -28.171  10.636  12.179  0.00  0.00      PROA  
ATOM   4134  O   THR P 912     -27.289  10.723  11.307  0.00  0.00      PROA  
ATOM   4135  N   LEU P 913     -29.017   9.618  12.152  0.00  0.00      PROA  
ATOM   4136  HN  LEU P 913     -29.673   9.459  12.886  0.00  0.00      PROA  
ATOM   4137  CA  LEU P 913     -28.975   8.616  11.122  0.00  0.00      PROA  
ATOM   4138  HA  LEU P 913     -27.949   8.280  11.165  0.00  0.00      PROA  
ATOM   4139  CB  LEU P 913     -29.841   7.455  11.614  0.00  0.00      PROA  
ATOM   4140  HB1 LEU P 913     -29.964   6.663  10.845  0.00  0.00      PROA  
ATOM   4141  HB2 LEU P 913     -30.830   7.874  11.898  0.00  0.00      PROA  
ATOM   4142  CG  LEU P 913     -29.369   6.753  12.855  0.00  0.00      PROA  
ATOM   4143  HG  LEU P 913     -28.928   7.422  13.625  0.00  0.00      PROA  
ATOM   4144  CD1 LEU P 913     -30.558   5.997  13.599  0.00  0.00      PROA  
ATOM   4145 HD11 LEU P 913     -31.185   5.287  13.019  0.00  0.00      PROA  
ATOM   4146 HD12 LEU P 913     -31.224   6.769  14.041  0.00  0.00      PROA  
ATOM   4147 HD13 LEU P 913     -30.190   5.349  14.423  0.00  0.00      PROA  
ATOM   4148  CD2 LEU P 913     -28.269   5.706  12.629  0.00  0.00      PROA  
ATOM   4149 HD21 LEU P 913     -27.324   6.085  12.184  0.00  0.00      PROA  
ATOM   4150 HD22 LEU P 913     -28.673   4.989  11.884  0.00  0.00      PROA  
ATOM   4151 HD23 LEU P 913     -28.050   5.185  13.585  0.00  0.00      PROA  
ATOM   4152  C   LEU P 913     -29.206   9.102   9.652  0.00  0.00      PROA  
ATOM   4153  O   LEU P 913     -28.571   8.592   8.762  0.00  0.00      PROA  
ATOM   4154  N   LEU P 914     -30.126  10.041   9.478  0.00  0.00      PROA  
ATOM   4155  HN  LEU P 914     -30.721  10.265  10.246  0.00  0.00      PROA  
ATOM   4156  CA  LEU P 914     -30.463  10.770   8.247  0.00  0.00      PROA  
ATOM   4157  HA  LEU P 914     -30.635  10.026   7.483  0.00  0.00      PROA  
ATOM   4158  CB  LEU P 914     -31.765  11.588   8.262  0.00  0.00      PROA  
ATOM   4159  HB1 LEU P 914     -31.833  12.201   7.337  0.00  0.00      PROA  
ATOM   4160  HB2 LEU P 914     -31.713  12.275   9.133  0.00  0.00      PROA  
ATOM   4161  CG  LEU P 914     -33.053  10.769   8.303  0.00  0.00      PROA  
ATOM   4162  HG  LEU P 914     -33.060  10.458   9.369  0.00  0.00      PROA  
ATOM   4163  CD1 LEU P 914     -34.279  11.557   7.944  0.00  0.00      PROA  
ATOM   4164 HD11 LEU P 914     -34.215  12.067   6.960  0.00  0.00      PROA  
ATOM   4165 HD12 LEU P 914     -34.346  12.419   8.642  0.00  0.00      PROA  
ATOM   4166 HD13 LEU P 914     -35.208  10.963   8.083  0.00  0.00      PROA  
ATOM   4167  CD2 LEU P 914     -33.065   9.393   7.557  0.00  0.00      PROA  
ATOM   4168 HD21 LEU P 914     -32.154   8.812   7.812  0.00  0.00      PROA  
ATOM   4169 HD22 LEU P 914     -33.163   9.501   6.455  0.00  0.00      PROA  
ATOM   4170 HD23 LEU P 914     -33.976   8.846   7.881  0.00  0.00      PROA  
ATOM   4171  C   LEU P 914     -29.264  11.651   7.853  0.00  0.00      PROA  
ATOM   4172  O   LEU P 914     -28.797  11.690   6.694  0.00  0.00      PROA  
ATOM   4173  N   ILE P 915     -28.567  12.274   8.820  0.00  0.00      PROA  
ATOM   4174  HN  ILE P 915     -28.975  12.293   9.730  0.00  0.00      PROA  
ATOM   4175  CA  ILE P 915     -27.413  13.179   8.605  0.00  0.00      PROA  
ATOM   4176  HA  ILE P 915     -27.665  13.866   7.810  0.00  0.00      PROA  
ATOM   4177  CB  ILE P 915     -26.965  13.920   9.859  0.00  0.00      PROA  
ATOM   4178  HB  ILE P 915     -27.016  13.186  10.692  0.00  0.00      PROA  
ATOM   4179  CG2 ILE P 915     -25.496  14.507   9.834  0.00  0.00      PROA  
ATOM   4180 HG21 ILE P 915     -25.302  15.238   9.020  0.00  0.00      PROA  
ATOM   4181 HG22 ILE P 915     -24.779  13.684   9.623  0.00  0.00      PROA  
ATOM   4182 HG23 ILE P 915     -25.178  14.890  10.827  0.00  0.00      PROA  
ATOM   4183  CG1 ILE P 915     -27.885  15.098  10.197  0.00  0.00      PROA  
ATOM   4184 HG11 ILE P 915     -27.825  15.557  11.207  0.00  0.00      PROA  
ATOM   4185 HG12 ILE P 915     -28.896  14.639  10.231  0.00  0.00      PROA  
ATOM   4186  CD  ILE P 915     -28.170  16.183   9.108  0.00  0.00      PROA  
ATOM   4187  HD1 ILE P 915     -28.921  16.944   9.413  0.00  0.00      PROA  
ATOM   4188  HD2 ILE P 915     -28.608  15.625   8.253  0.00  0.00      PROA  
ATOM   4189  HD3 ILE P 915     -27.249  16.683   8.741  0.00  0.00      PROA  
ATOM   4190  C   ILE P 915     -26.238  12.414   8.016  0.00  0.00      PROA  
ATOM   4191  O   ILE P 915     -25.476  12.906   7.123  0.00  0.00      PROA  
ATOM   4192  N   ALA P 916     -26.067  11.123   8.426  0.00  0.00      PROA  
ATOM   4193  HN  ALA P 916     -26.539  10.702   9.197  0.00  0.00      PROA  
ATOM   4194  CA  ALA P 916     -24.912  10.348   8.009  0.00  0.00      PROA  
ATOM   4195  HA  ALA P 916     -24.031  10.898   8.308  0.00  0.00      PROA  
ATOM   4196  CB  ALA P 916     -24.835   9.066   8.887  0.00  0.00      PROA  
ATOM   4197  HB1 ALA P 916     -24.710   9.404   9.938  0.00  0.00      PROA  
ATOM   4198  HB2 ALA P 916     -23.861   8.568   8.691  0.00  0.00      PROA  
ATOM   4199  HB3 ALA P 916     -25.622   8.282   8.857  0.00  0.00      PROA  
ATOM   4200  C   ALA P 916     -24.826  10.101   6.490  0.00  0.00      PROA  
ATOM   4201  O   ALA P 916     -23.836   9.655   5.964  0.00  0.00      PROA  
ATOM   4202  N   ALA P 917     -25.850  10.571   5.718  0.00  0.00      PROA  
ATOM   4203  HN  ALA P 917     -26.584  11.042   6.202  0.00  0.00      PROA  
ATOM   4204  CA  ALA P 917     -25.887  10.439   4.298  0.00  0.00      PROA  
ATOM   4205  HA  ALA P 917     -25.607   9.474   3.902  0.00  0.00      PROA  
ATOM   4206  CB  ALA P 917     -27.381  10.485   3.955  0.00  0.00      PROA  
ATOM   4207  HB1 ALA P 917     -27.748  11.504   4.200  0.00  0.00      PROA  
ATOM   4208  HB2 ALA P 917     -27.908   9.968   4.785  0.00  0.00      PROA  
ATOM   4209  HB3 ALA P 917     -27.695  10.229   2.920  0.00  0.00      PROA  
ATOM   4210  C   ALA P 917     -25.019  11.525   3.668  0.00  0.00      PROA  
ATOM   4211  O   ALA P 917     -24.517  11.481   2.540  0.00  0.00      PROA  
ATOM   4212  N   ILE P 918     -24.709  12.542   4.469  0.00  0.00      PROA  
ATOM   4213  HN  ILE P 918     -24.959  12.586   5.433  0.00  0.00      PROA  
ATOM   4214  CA  ILE P 918     -23.809  13.672   4.068  0.00  0.00      PROA  
ATOM   4215  HA  ILE P 918     -24.097  13.942   3.063  0.00  0.00      PROA  
ATOM   4216  CB  ILE P 918     -24.113  14.941   4.907  0.00  0.00      PROA  
ATOM   4217  HB  ILE P 918     -23.837  14.736   5.964  0.00  0.00      PROA  
ATOM   4218  CG2 ILE P 918     -23.325  16.148   4.405  0.00  0.00      PROA  
ATOM   4219 HG21 ILE P 918     -22.226  15.982   4.403  0.00  0.00      PROA  
ATOM   4220 HG22 ILE P 918     -23.368  17.014   5.099  0.00  0.00      PROA  
ATOM   4221 HG23 ILE P 918     -23.502  16.438   3.347  0.00  0.00      PROA  
ATOM   4222  CG1 ILE P 918     -25.611  15.247   4.863  0.00  0.00      PROA  
ATOM   4223 HG11 ILE P 918     -26.218  14.371   5.176  0.00  0.00      PROA  
ATOM   4224 HG12 ILE P 918     -25.922  15.527   3.834  0.00  0.00      PROA  
ATOM   4225  CD  ILE P 918     -26.021  16.395   5.816  0.00  0.00      PROA  
ATOM   4226  HD1 ILE P 918     -26.524  17.238   5.294  0.00  0.00      PROA  
ATOM   4227  HD2 ILE P 918     -25.212  16.903   6.384  0.00  0.00      PROA  
ATOM   4228  HD3 ILE P 918     -26.782  16.106   6.572  0.00  0.00      PROA  
ATOM   4229  C   ILE P 918     -22.329  13.207   3.913  0.00  0.00      PROA  
ATOM   4230  O   ILE P 918     -21.816  13.278   2.861  0.00  0.00      PROA  
ATOM   4231  N   PRO P 919     -21.615  12.608   4.827  0.00  0.00      PROA  
ATOM   4232  CD  PRO P 919     -21.982  12.559   6.248  0.00  0.00      PROA  
ATOM   4233  HD1 PRO P 919     -22.726  11.747   6.394  0.00  0.00      PROA  
ATOM   4234  HD2 PRO P 919     -22.448  13.507   6.593  0.00  0.00      PROA  
ATOM   4235  CA  PRO P 919     -20.260  12.168   4.645  0.00  0.00      PROA  
ATOM   4236  HA  PRO P 919     -19.697  12.987   4.222  0.00  0.00      PROA  
ATOM   4237  CB  PRO P 919     -19.819  11.662   5.970  0.00  0.00      PROA  
ATOM   4238  HB1 PRO P 919     -18.730  11.655   6.189  0.00  0.00      PROA  
ATOM   4239  HB2 PRO P 919     -20.159  10.611   6.091  0.00  0.00      PROA  
ATOM   4240  CG  PRO P 919     -20.680  12.402   7.030  0.00  0.00      PROA  
ATOM   4241  HG1 PRO P 919     -20.683  11.828   7.981  0.00  0.00      PROA  
ATOM   4242  HG2 PRO P 919     -20.275  13.434   7.101  0.00  0.00      PROA  
ATOM   4243  C   PRO P 919     -20.195  10.998   3.650  0.00  0.00      PROA  
ATOM   4244  O   PRO P 919     -19.293  10.880   2.843  0.00  0.00      PROA  
ATOM   4245  N   ALA P 920     -21.154  10.130   3.679  0.00  0.00      PROA  
ATOM   4246  HN  ALA P 920     -21.913  10.275   4.309  0.00  0.00      PROA  
ATOM   4247  CA  ALA P 920     -21.375   9.043   2.753  0.00  0.00      PROA  
ATOM   4248  HA  ALA P 920     -20.613   8.292   2.904  0.00  0.00      PROA  
ATOM   4249  CB  ALA P 920     -22.703   8.338   3.111  0.00  0.00      PROA  
ATOM   4250  HB1 ALA P 920     -22.596   7.999   4.163  0.00  0.00      PROA  
ATOM   4251  HB2 ALA P 920     -22.908   7.413   2.530  0.00  0.00      PROA  
ATOM   4252  HB3 ALA P 920     -23.605   8.984   3.059  0.00  0.00      PROA  
ATOM   4253  C   ALA P 920     -21.453   9.497   1.316  0.00  0.00      PROA  
ATOM   4254  O   ALA P 920     -20.852   8.935   0.407  0.00  0.00      PROA  
ATOM   4255  N   LEU P 921     -22.155  10.534   0.995  0.00  0.00      PROA  
ATOM   4256  HN  LEU P 921     -22.729  10.938   1.703  0.00  0.00      PROA  
ATOM   4257  CA  LEU P 921     -22.140  11.115  -0.300  0.00  0.00      PROA  
ATOM   4258  HA  LEU P 921     -22.328  10.303  -0.988  0.00  0.00      PROA  
ATOM   4259  CB  LEU P 921     -23.207  12.151  -0.315  0.00  0.00      PROA  
ATOM   4260  HB1 LEU P 921     -23.001  12.851   0.522  0.00  0.00      PROA  
ATOM   4261  HB2 LEU P 921     -24.149  11.630  -0.040  0.00  0.00      PROA  
ATOM   4262  CG  LEU P 921     -23.293  12.999  -1.564  0.00  0.00      PROA  
ATOM   4263  HG  LEU P 921     -22.360  13.580  -1.726  0.00  0.00      PROA  
ATOM   4264  CD1 LEU P 921     -23.564  12.179  -2.811  0.00  0.00      PROA  
ATOM   4265 HD11 LEU P 921     -22.702  11.562  -3.142  0.00  0.00      PROA  
ATOM   4266 HD12 LEU P 921     -23.845  12.937  -3.573  0.00  0.00      PROA  
ATOM   4267 HD13 LEU P 921     -24.454  11.518  -2.878  0.00  0.00      PROA  
ATOM   4268  CD2 LEU P 921     -24.437  14.061  -1.384  0.00  0.00      PROA  
ATOM   4269 HD21 LEU P 921     -25.371  13.560  -1.049  0.00  0.00      PROA  
ATOM   4270 HD22 LEU P 921     -24.700  14.684  -2.265  0.00  0.00      PROA  
ATOM   4271 HD23 LEU P 921     -24.168  14.866  -0.667  0.00  0.00      PROA  
ATOM   4272  C   LEU P 921     -20.758  11.644  -0.753  0.00  0.00      PROA  
ATOM   4273  O   LEU P 921     -20.333  11.213  -1.806  0.00  0.00      PROA  
ATOM   4274  N   LEU P 922     -20.124  12.409   0.132  0.00  0.00      PROA  
ATOM   4275  HN  LEU P 922     -20.729  12.734   0.854  0.00  0.00      PROA  
ATOM   4276  CA  LEU P 922     -18.819  12.997   0.076  0.00  0.00      PROA  
ATOM   4277  HA  LEU P 922     -18.734  13.613  -0.807  0.00  0.00      PROA  
ATOM   4278  CB  LEU P 922     -18.566  13.974   1.252  0.00  0.00      PROA  
ATOM   4279  HB1 LEU P 922     -17.465  14.121   1.281  0.00  0.00      PROA  
ATOM   4280  HB2 LEU P 922     -18.835  13.388   2.157  0.00  0.00      PROA  
ATOM   4281  CG  LEU P 922     -19.340  15.359   1.339  0.00  0.00      PROA  
ATOM   4282  HG  LEU P 922     -18.643  16.027   0.790  0.00  0.00      PROA  
ATOM   4283  CD1 LEU P 922     -20.724  15.439   0.666  0.00  0.00      PROA  
ATOM   4284 HD11 LEU P 922     -21.439  14.929   1.346  0.00  0.00      PROA  
ATOM   4285 HD12 LEU P 922     -20.921  14.882  -0.274  0.00  0.00      PROA  
ATOM   4286 HD13 LEU P 922     -21.028  16.505   0.587  0.00  0.00      PROA  
ATOM   4287  CD2 LEU P 922     -19.480  15.914   2.759  0.00  0.00      PROA  
ATOM   4288 HD21 LEU P 922     -20.107  16.830   2.787  0.00  0.00      PROA  
ATOM   4289 HD22 LEU P 922     -18.434  15.944   3.133  0.00  0.00      PROA  
ATOM   4290 HD23 LEU P 922     -20.034  15.235   3.443  0.00  0.00      PROA  
ATOM   4291  C   LEU P 922     -17.722  11.994  -0.083  0.00  0.00      PROA  
ATOM   4292  O   LEU P 922     -16.842  12.150  -0.899  0.00  0.00      PROA  
ATOM   4293  N   CYS P 923     -17.738  10.845   0.676  0.00  0.00      PROA  
ATOM   4294  HN  CYS P 923     -18.449  10.976   1.362  0.00  0.00      PROA  
ATOM   4295  CA  CYS P 923     -16.878   9.679   0.619  0.00  0.00      PROA  
ATOM   4296  HA  CYS P 923     -15.831   9.941   0.675  0.00  0.00      PROA  
ATOM   4297  CB  CYS P 923     -17.058   8.766   1.925  0.00  0.00      PROA  
ATOM   4298  HB1 CYS P 923     -18.104   8.393   1.930  0.00  0.00      PROA  
ATOM   4299  HB2 CYS P 923     -16.931   9.464   2.780  0.00  0.00      PROA  
ATOM   4300  SG  CYS P 923     -15.912   7.353   2.095  0.00  0.00      PROA  
ATOM   4301  HG1 CYS P 923     -16.822   6.432   1.812  0.00  0.00      PROA  
ATOM   4302  C   CYS P 923     -17.020   8.958  -0.664  0.00  0.00      PROA  
ATOM   4303  O   CYS P 923     -16.106   8.580  -1.328  0.00  0.00      PROA  
ATOM   4304  N   THR P 924     -18.341   8.692  -1.113  0.00  0.00      PROA  
ATOM   4305  HN  THR P 924     -19.086   8.860  -0.472  0.00  0.00      PROA  
ATOM   4306  CA  THR P 924     -18.722   7.886  -2.318  0.00  0.00      PROA  
ATOM   4307  HA  THR P 924     -18.385   6.869  -2.179  0.00  0.00      PROA  
ATOM   4308  CB  THR P 924     -20.191   7.714  -2.479  0.00  0.00      PROA  
ATOM   4309  HB  THR P 924     -20.625   8.737  -2.510  0.00  0.00      PROA  
ATOM   4310  OG1 THR P 924     -20.840   7.048  -1.393  0.00  0.00      PROA  
ATOM   4311  HG1 THR P 924     -20.968   7.654  -0.659  0.00  0.00      PROA  
ATOM   4312  CG2 THR P 924     -20.466   6.792  -3.681  0.00  0.00      PROA  
ATOM   4313 HG21 THR P 924     -19.940   7.237  -4.552  0.00  0.00      PROA  
ATOM   4314 HG22 THR P 924     -21.565   6.681  -3.801  0.00  0.00      PROA  
ATOM   4315 HG23 THR P 924     -20.065   5.797  -3.391  0.00  0.00      PROA  
ATOM   4316  C   THR P 924     -18.100   8.434  -3.544  0.00  0.00      PROA  
ATOM   4317  O   THR P 924     -17.536   7.763  -4.333  0.00  0.00      PROA  
ATOM   4318  N   ILE P 925     -18.141   9.792  -3.743  0.00  0.00      PROA  
ATOM   4319  HN  ILE P 925     -18.662  10.359  -3.111  0.00  0.00      PROA  
ATOM   4320  CA  ILE P 925     -17.468  10.527  -4.805  0.00  0.00      PROA  
ATOM   4321  HA  ILE P 925     -17.953  10.196  -5.712  0.00  0.00      PROA  
ATOM   4322  CB  ILE P 925     -17.602  12.007  -4.788  0.00  0.00      PROA  
ATOM   4323  HB  ILE P 925     -17.262  12.362  -3.791  0.00  0.00      PROA  
ATOM   4324  CG2 ILE P 925     -16.909  12.727  -5.973  0.00  0.00      PROA  
ATOM   4325 HG21 ILE P 925     -15.823  12.497  -5.921  0.00  0.00      PROA  
ATOM   4326 HG22 ILE P 925     -17.107  13.804  -5.783  0.00  0.00      PROA  
ATOM   4327 HG23 ILE P 925     -17.373  12.343  -6.907  0.00  0.00      PROA  
ATOM   4328  CG1 ILE P 925     -19.134  12.435  -4.848  0.00  0.00      PROA  
ATOM   4329 HG11 ILE P 925     -19.722  11.590  -4.430  0.00  0.00      PROA  
ATOM   4330 HG12 ILE P 925     -19.484  12.590  -5.891  0.00  0.00      PROA  
ATOM   4331  CD  ILE P 925     -19.452  13.552  -3.886  0.00  0.00      PROA  
ATOM   4332  HD1 ILE P 925     -20.546  13.732  -3.826  0.00  0.00      PROA  
ATOM   4333  HD2 ILE P 925     -18.879  14.481  -4.092  0.00  0.00      PROA  
ATOM   4334  HD3 ILE P 925     -19.248  13.365  -2.810  0.00  0.00      PROA  
ATOM   4335  C   ILE P 925     -15.962  10.199  -4.898  0.00  0.00      PROA  
ATOM   4336  O   ILE P 925     -15.462   9.824  -6.001  0.00  0.00      PROA  
ATOM   4337  N   LEU P 926     -15.227  10.307  -3.789  0.00  0.00      PROA  
ATOM   4338  HN  LEU P 926     -15.590  10.727  -2.961  0.00  0.00      PROA  
ATOM   4339  CA  LEU P 926     -13.813  10.060  -3.703  0.00  0.00      PROA  
ATOM   4340  HA  LEU P 926     -13.264  10.662  -4.412  0.00  0.00      PROA  
ATOM   4341  CB  LEU P 926     -13.373  10.395  -2.261  0.00  0.00      PROA  
ATOM   4342  HB1 LEU P 926     -12.291  10.158  -2.175  0.00  0.00      PROA  
ATOM   4343  HB2 LEU P 926     -13.937   9.793  -1.517  0.00  0.00      PROA  
ATOM   4344  CG  LEU P 926     -13.631  11.814  -1.911  0.00  0.00      PROA  
ATOM   4345  HG  LEU P 926     -14.694  12.089  -2.076  0.00  0.00      PROA  
ATOM   4346  CD1 LEU P 926     -13.229  12.185  -0.470  0.00  0.00      PROA  
ATOM   4347 HD11 LEU P 926     -12.142  12.074  -0.268  0.00  0.00      PROA  
ATOM   4348 HD12 LEU P 926     -13.826  11.532   0.201  0.00  0.00      PROA  
ATOM   4349 HD13 LEU P 926     -13.601  13.228  -0.379  0.00  0.00      PROA  
ATOM   4350  CD2 LEU P 926     -12.802  12.745  -2.776  0.00  0.00      PROA  
ATOM   4351 HD21 LEU P 926     -13.102  12.574  -3.832  0.00  0.00      PROA  
ATOM   4352 HD22 LEU P 926     -11.728  12.612  -2.523  0.00  0.00      PROA  
ATOM   4353 HD23 LEU P 926     -13.095  13.791  -2.543  0.00  0.00      PROA  
ATOM   4354  C   LEU P 926     -13.483   8.580  -3.986  0.00  0.00      PROA  
ATOM   4355  O   LEU P 926     -12.597   8.291  -4.795  0.00  0.00      PROA  
ATOM   4356  N   ILE P 927     -14.240   7.654  -3.379  0.00  0.00      PROA  
ATOM   4357  HN  ILE P 927     -14.897   7.989  -2.709  0.00  0.00      PROA  
ATOM   4358  CA  ILE P 927     -13.977   6.226  -3.646  0.00  0.00      PROA  
ATOM   4359  HA  ILE P 927     -12.908   6.117  -3.758  0.00  0.00      PROA  
ATOM   4360  CB  ILE P 927     -14.548   5.341  -2.435  0.00  0.00      PROA  
ATOM   4361  HB  ILE P 927     -14.201   4.301  -2.611  0.00  0.00      PROA  
ATOM   4362  CG2 ILE P 927     -13.777   5.666  -1.067  0.00  0.00      PROA  
ATOM   4363 HG21 ILE P 927     -14.183   6.656  -0.769  0.00  0.00      PROA  
ATOM   4364 HG22 ILE P 927     -12.666   5.642  -1.069  0.00  0.00      PROA  
ATOM   4365 HG23 ILE P 927     -14.113   4.893  -0.344  0.00  0.00      PROA  
ATOM   4366  CG1 ILE P 927     -16.060   5.140  -2.283  0.00  0.00      PROA  
ATOM   4367 HG11 ILE P 927     -16.618   5.160  -3.243  0.00  0.00      PROA  
ATOM   4368 HG12 ILE P 927     -16.515   5.989  -1.730  0.00  0.00      PROA  
ATOM   4369  CD  ILE P 927     -16.486   3.813  -1.648  0.00  0.00      PROA  
ATOM   4370  HD1 ILE P 927     -16.077   3.669  -0.626  0.00  0.00      PROA  
ATOM   4371  HD2 ILE P 927     -16.056   3.003  -2.275  0.00  0.00      PROA  
ATOM   4372  HD3 ILE P 927     -17.594   3.889  -1.686  0.00  0.00      PROA  
ATOM   4373  C   ILE P 927     -14.426   5.734  -5.005  0.00  0.00      PROA  
ATOM   4374  O   ILE P 927     -13.716   4.845  -5.571  0.00  0.00      PROA  
ATOM   4375  N   PHE P 928     -15.412   6.420  -5.631  0.00  0.00      PROA  
ATOM   4376  HN  PHE P 928     -15.998   6.972  -5.043  0.00  0.00      PROA  
ATOM   4377  CA  PHE P 928     -15.833   6.316  -7.049  0.00  0.00      PROA  
ATOM   4378  HA  PHE P 928     -16.024   5.264  -7.199  0.00  0.00      PROA  
ATOM   4379  CB  PHE P 928     -17.165   7.195  -7.378  0.00  0.00      PROA  
ATOM   4380  HB1 PHE P 928     -16.992   8.251  -7.077  0.00  0.00      PROA  
ATOM   4381  HB2 PHE P 928     -17.960   6.756  -6.738  0.00  0.00      PROA  
ATOM   4382  CG  PHE P 928     -17.485   7.058  -8.845  0.00  0.00      PROA  
ATOM   4383  CD1 PHE P 928     -16.987   8.030  -9.689  0.00  0.00      PROA  
ATOM   4384  HD1 PHE P 928     -16.338   8.820  -9.339  0.00  0.00      PROA  
ATOM   4385  CE1 PHE P 928     -17.253   8.030 -11.095  0.00  0.00      PROA  
ATOM   4386  HE1 PHE P 928     -16.914   8.828 -11.739  0.00  0.00      PROA  
ATOM   4387  CZ  PHE P 928     -17.952   6.871 -11.585  0.00  0.00      PROA  
ATOM   4388  HZ  PHE P 928     -17.977   6.667 -12.646  0.00  0.00      PROA  
ATOM   4389  CD2 PHE P 928     -18.323   6.054  -9.380  0.00  0.00      PROA  
ATOM   4390  HD2 PHE P 928     -18.664   5.289  -8.698  0.00  0.00      PROA  
ATOM   4391  CE2 PHE P 928     -18.518   5.911 -10.798  0.00  0.00      PROA  
ATOM   4392  HE2 PHE P 928     -19.029   5.070 -11.242  0.00  0.00      PROA  
ATOM   4393  C   PHE P 928     -14.708   6.579  -8.034  0.00  0.00      PROA  
ATOM   4394  O   PHE P 928     -14.570   5.881  -9.070  0.00  0.00      PROA  
ATOM   4395  N   MET P 929     -13.890   7.600  -7.811  0.00  0.00      PROA  
ATOM   4396  HN  MET P 929     -14.152   8.232  -7.086  0.00  0.00      PROA  
ATOM   4397  CA  MET P 929     -12.700   8.030  -8.504  0.00  0.00      PROA  
ATOM   4398  HA  MET P 929     -12.989   8.015  -9.544  0.00  0.00      PROA  
ATOM   4399  CB  MET P 929     -12.178   9.414  -8.065  0.00  0.00      PROA  
ATOM   4400  HB1 MET P 929     -11.238   9.758  -8.547  0.00  0.00      PROA  
ATOM   4401  HB2 MET P 929     -12.221   9.614  -6.973  0.00  0.00      PROA  
ATOM   4402  CG  MET P 929     -13.154  10.445  -8.662  0.00  0.00      PROA  
ATOM   4403  HG1 MET P 929     -14.232  10.274  -8.460  0.00  0.00      PROA  
ATOM   4404  HG2 MET P 929     -13.039  10.379  -9.765  0.00  0.00      PROA  
ATOM   4405  SD  MET P 929     -12.718  12.151  -7.971  0.00  0.00      PROA  
ATOM   4406  CE  MET P 929     -11.341  12.496  -9.086  0.00  0.00      PROA  
ATOM   4407  HE1 MET P 929     -10.696  11.597  -9.175  0.00  0.00      PROA  
ATOM   4408  HE2 MET P 929     -10.702  13.319  -8.700  0.00  0.00      PROA  
ATOM   4409  HE3 MET P 929     -11.659  12.735 -10.124  0.00  0.00      PROA  
ATOM   4410  C   MET P 929     -11.602   7.050  -8.427  0.00  0.00      PROA  
ATOM   4411  O   MET P 929     -11.162   6.548  -9.413  0.00  0.00      PROA  
ATOM   4412  N   ASP P 930     -11.294   6.531  -7.174  0.00  0.00      PROA  
ATOM   4413  HN  ASP P 930     -11.704   6.885  -6.338  0.00  0.00      PROA  
ATOM   4414  CA  ASP P 930     -10.256   5.644  -6.863  0.00  0.00      PROA  
ATOM   4415  HA  ASP P 930      -9.324   6.055  -7.222  0.00  0.00      PROA  
ATOM   4416  CB  ASP P 930     -10.225   5.513  -5.393  0.00  0.00      PROA  
ATOM   4417  HB1 ASP P 930     -11.055   4.931  -4.938  0.00  0.00      PROA  
ATOM   4418  HB2 ASP P 930     -10.128   6.529  -4.954  0.00  0.00      PROA  
ATOM   4419  CG  ASP P 930      -8.837   4.946  -4.853  0.00  0.00      PROA  
ATOM   4420  OD1 ASP P 930      -7.858   5.122  -5.648  0.00  0.00      PROA  
ATOM   4421  OD2 ASP P 930      -8.868   4.275  -3.777  0.00  0.00      PROA  
ATOM   4422  C   ASP P 930     -10.464   4.277  -7.556  0.00  0.00      PROA  
ATOM   4423  O   ASP P 930      -9.570   3.587  -8.076  0.00  0.00      PROA  
ATOM   4424  N   GLN P 931     -11.727   3.831  -7.503  0.00  0.00      PROA  
ATOM   4425  HN  GLN P 931     -12.487   4.397  -7.194  0.00  0.00      PROA  
ATOM   4426  CA  GLN P 931     -12.215   2.645  -8.200  0.00  0.00      PROA  
ATOM   4427  HA  GLN P 931     -11.552   1.861  -7.865  0.00  0.00      PROA  
ATOM   4428  CB  GLN P 931     -13.715   2.340  -7.750  0.00  0.00      PROA  
ATOM   4429  HB1 GLN P 931     -14.254   3.303  -7.882  0.00  0.00      PROA  
ATOM   4430  HB2 GLN P 931     -13.799   2.143  -6.660  0.00  0.00      PROA  
ATOM   4431  CG  GLN P 931     -14.302   1.025  -8.315  0.00  0.00      PROA  
ATOM   4432  HG1 GLN P 931     -14.526   1.291  -9.370  0.00  0.00      PROA  
ATOM   4433  HG2 GLN P 931     -15.278   0.701  -7.894  0.00  0.00      PROA  
ATOM   4434  CD  GLN P 931     -13.327  -0.084  -8.184  0.00  0.00      PROA  
ATOM   4435  OE1 GLN P 931     -12.731  -0.466  -7.178  0.00  0.00      PROA  
ATOM   4436  NE2 GLN P 931     -13.169  -0.823  -9.317  0.00  0.00      PROA  
ATOM   4437 HE21 GLN P 931     -12.577  -1.629  -9.325  0.00  0.00      PROA  
ATOM   4438 HE22 GLN P 931     -13.780  -0.639 -10.088  0.00  0.00      PROA  
ATOM   4439  C   GLN P 931     -12.065   2.682  -9.740  0.00  0.00      PROA  
ATOM   4440  O   GLN P 931     -11.435   1.796 -10.298  0.00  0.00      PROA  
ATOM   4441  N   GLN P 932     -12.525   3.802 -10.362  0.00  0.00      PROA  
ATOM   4442  HN  GLN P 932     -12.959   4.490  -9.786  0.00  0.00      PROA  
ATOM   4443  CA  GLN P 932     -12.326   3.942 -11.792  0.00  0.00      PROA  
ATOM   4444  HA  GLN P 932     -12.708   3.069 -12.300  0.00  0.00      PROA  
ATOM   4445  CB  GLN P 932     -13.244   5.061 -12.418  0.00  0.00      PROA  
ATOM   4446  HB1 GLN P 932     -12.798   5.538 -13.317  0.00  0.00      PROA  
ATOM   4447  HB2 GLN P 932     -13.268   5.900 -11.690  0.00  0.00      PROA  
ATOM   4448  CG  GLN P 932     -14.664   4.604 -12.846  0.00  0.00      PROA  
ATOM   4449  HG1 GLN P 932     -14.750   4.205 -13.879  0.00  0.00      PROA  
ATOM   4450  HG2 GLN P 932     -15.401   5.433 -12.776  0.00  0.00      PROA  
ATOM   4451  CD  GLN P 932     -15.405   3.478 -12.024  0.00  0.00      PROA  
ATOM   4452  OE1 GLN P 932     -15.671   2.409 -12.571  0.00  0.00      PROA  
ATOM   4453  NE2 GLN P 932     -15.859   3.754 -10.796  0.00  0.00      PROA  
ATOM   4454 HE21 GLN P 932     -16.307   3.009 -10.303  0.00  0.00      PROA  
ATOM   4455 HE22 GLN P 932     -15.762   4.693 -10.465  0.00  0.00      PROA  
ATOM   4456  C   GLN P 932     -10.842   4.106 -12.227  0.00  0.00      PROA  
ATOM   4457  O   GLN P 932     -10.447   3.554 -13.287  0.00  0.00      PROA  
ATOM   4458  N   ILE P 933     -10.069   4.857 -11.547  0.00  0.00      PROA  
ATOM   4459  HN  ILE P 933     -10.445   5.363 -10.774  0.00  0.00      PROA  
ATOM   4460  CA  ILE P 933      -8.652   5.166 -11.760  0.00  0.00      PROA  
ATOM   4461  HA  ILE P 933      -8.450   5.254 -12.817  0.00  0.00      PROA  
ATOM   4462  CB  ILE P 933      -8.249   6.416 -10.878  0.00  0.00      PROA  
ATOM   4463  HB  ILE P 933      -8.650   6.177  -9.870  0.00  0.00      PROA  
ATOM   4464  CG2 ILE P 933      -6.753   6.549 -10.631  0.00  0.00      PROA  
ATOM   4465 HG21 ILE P 933      -6.213   5.631 -10.315  0.00  0.00      PROA  
ATOM   4466 HG22 ILE P 933      -6.473   7.375  -9.942  0.00  0.00      PROA  
ATOM   4467 HG23 ILE P 933      -6.408   6.987 -11.592  0.00  0.00      PROA  
ATOM   4468  CG1 ILE P 933      -8.948   7.659 -11.436  0.00  0.00      PROA  
ATOM   4469 HG11 ILE P 933     -10.047   7.499 -11.475  0.00  0.00      PROA  
ATOM   4470 HG12 ILE P 933      -8.519   7.939 -12.422  0.00  0.00      PROA  
ATOM   4471  CD  ILE P 933      -8.813   8.879 -10.463  0.00  0.00      PROA  
ATOM   4472  HD1 ILE P 933      -9.000   8.496  -9.437  0.00  0.00      PROA  
ATOM   4473  HD2 ILE P 933      -9.598   9.646 -10.634  0.00  0.00      PROA  
ATOM   4474  HD3 ILE P 933      -7.775   9.255 -10.585  0.00  0.00      PROA  
ATOM   4475  C   ILE P 933      -7.767   3.940 -11.639  0.00  0.00      PROA  
ATOM   4476  O   ILE P 933      -6.909   3.680 -12.455  0.00  0.00      PROA  
ATOM   4477  N   THR P 934      -8.096   3.011 -10.738  0.00  0.00      PROA  
ATOM   4478  HN  THR P 934      -8.720   3.261 -10.002  0.00  0.00      PROA  
ATOM   4479  CA  THR P 934      -7.652   1.608 -10.743  0.00  0.00      PROA  
ATOM   4480  HA  THR P 934      -6.575   1.670 -10.805  0.00  0.00      PROA  
ATOM   4481  CB  THR P 934      -8.050   0.955  -9.368  0.00  0.00      PROA  
ATOM   4482  HB  THR P 934      -9.143   0.760  -9.403  0.00  0.00      PROA  
ATOM   4483  OG1 THR P 934      -7.488   1.711  -8.343  0.00  0.00      PROA  
ATOM   4484  HG1 THR P 934      -8.176   2.380  -8.365  0.00  0.00      PROA  
ATOM   4485  CG2 THR P 934      -7.272  -0.346  -9.206  0.00  0.00      PROA  
ATOM   4486 HG21 THR P 934      -7.633  -1.114  -9.923  0.00  0.00      PROA  
ATOM   4487 HG22 THR P 934      -7.335  -0.711  -8.158  0.00  0.00      PROA  
ATOM   4488 HG23 THR P 934      -6.174  -0.181  -9.225  0.00  0.00      PROA  
ATOM   4489  C   THR P 934      -8.126   0.688 -11.886  0.00  0.00      PROA  
ATOM   4490  O   THR P 934      -7.270   0.064 -12.527  0.00  0.00      PROA  
ATOM   4491  N   ALA P 935      -9.371   0.676 -12.248  0.00  0.00      PROA  
ATOM   4492  HN  ALA P 935     -10.018   1.188 -11.689  0.00  0.00      PROA  
ATOM   4493  CA  ALA P 935      -9.985  -0.167 -13.295  0.00  0.00      PROA  
ATOM   4494  HA  ALA P 935      -9.771  -1.212 -13.124  0.00  0.00      PROA  
ATOM   4495  CB  ALA P 935     -11.568   0.074 -13.288  0.00  0.00      PROA  
ATOM   4496  HB1 ALA P 935     -12.041  -0.271 -12.343  0.00  0.00      PROA  
ATOM   4497  HB2 ALA P 935     -12.066  -0.494 -14.103  0.00  0.00      PROA  
ATOM   4498  HB3 ALA P 935     -11.771   1.162 -13.381  0.00  0.00      PROA  
ATOM   4499  C   ALA P 935      -9.445   0.116 -14.686  0.00  0.00      PROA  
ATOM   4500  O   ALA P 935      -8.876  -0.701 -15.411  0.00  0.00      PROA  
ATOM   4501  N   VAL P 936      -9.463   1.458 -15.044  0.00  0.00      PROA  
ATOM   4502  HN  VAL P 936     -10.001   2.163 -14.588  0.00  0.00      PROA  
ATOM   4503  CA  VAL P 936      -9.022   1.921 -16.395  0.00  0.00      PROA  
ATOM   4504  HA  VAL P 936      -9.547   1.297 -17.104  0.00  0.00      PROA  
ATOM   4505  CB  VAL P 936      -9.442   3.336 -16.607  0.00  0.00      PROA  
ATOM   4506  HB  VAL P 936      -9.254   3.944 -15.696  0.00  0.00      PROA  
ATOM   4507  CG1 VAL P 936      -8.664   4.031 -17.798  0.00  0.00      PROA  
ATOM   4508 HG11 VAL P 936      -9.082   5.047 -17.965  0.00  0.00      PROA  
ATOM   4509 HG12 VAL P 936      -8.749   3.583 -18.810  0.00  0.00      PROA  
ATOM   4510 HG13 VAL P 936      -7.594   4.162 -17.532  0.00  0.00      PROA  
ATOM   4511  CG2 VAL P 936     -10.863   3.423 -16.946  0.00  0.00      PROA  
ATOM   4512 HG21 VAL P 936     -11.543   3.031 -16.161  0.00  0.00      PROA  
ATOM   4513 HG22 VAL P 936     -11.114   2.931 -17.910  0.00  0.00      PROA  
ATOM   4514 HG23 VAL P 936     -11.044   4.508 -17.100  0.00  0.00      PROA  
ATOM   4515  C   VAL P 936      -7.633   1.662 -16.770  0.00  0.00      PROA  
ATOM   4516  O   VAL P 936      -7.447   1.278 -17.921  0.00  0.00      PROA  
ATOM   4517  N   ILE P 937      -6.684   1.905 -15.804  0.00  0.00      PROA  
ATOM   4518  HN  ILE P 937      -7.015   2.217 -14.917  0.00  0.00      PROA  
ATOM   4519  CA  ILE P 937      -5.228   1.820 -15.963  0.00  0.00      PROA  
ATOM   4520  HA  ILE P 937      -5.013   2.363 -16.871  0.00  0.00      PROA  
ATOM   4521  CB  ILE P 937      -4.435   2.437 -14.831  0.00  0.00      PROA  
ATOM   4522  HB  ILE P 937      -4.979   3.380 -14.606  0.00  0.00      PROA  
ATOM   4523  CG2 ILE P 937      -4.546   1.528 -13.570  0.00  0.00      PROA  
ATOM   4524 HG21 ILE P 937      -3.926   0.611 -13.673  0.00  0.00      PROA  
ATOM   4525 HG22 ILE P 937      -5.562   1.258 -13.212  0.00  0.00      PROA  
ATOM   4526 HG23 ILE P 937      -4.064   2.066 -12.726  0.00  0.00      PROA  
ATOM   4527  CG1 ILE P 937      -2.976   2.748 -15.051  0.00  0.00      PROA  
ATOM   4528 HG11 ILE P 937      -2.383   1.836 -15.274  0.00  0.00      PROA  
ATOM   4529 HG12 ILE P 937      -2.597   3.073 -14.058  0.00  0.00      PROA  
ATOM   4530  CD  ILE P 937      -2.853   3.907 -16.070  0.00  0.00      PROA  
ATOM   4531  HD1 ILE P 937      -3.327   3.513 -16.995  0.00  0.00      PROA  
ATOM   4532  HD2 ILE P 937      -1.774   3.986 -16.320  0.00  0.00      PROA  
ATOM   4533  HD3 ILE P 937      -3.377   4.817 -15.707  0.00  0.00      PROA  
ATOM   4534  C   ILE P 937      -4.798   0.345 -16.215  0.00  0.00      PROA  
ATOM   4535  O   ILE P 937      -3.962   0.075 -17.081  0.00  0.00      PROA  
ATOM   4536  N   ILE P 938      -5.452  -0.626 -15.546  0.00  0.00      PROA  
ATOM   4537  HN  ILE P 938      -6.178  -0.304 -14.943  0.00  0.00      PROA  
ATOM   4538  CA  ILE P 938      -5.389  -2.085 -15.829  0.00  0.00      PROA  
ATOM   4539  HA  ILE P 938      -4.340  -2.338 -15.879  0.00  0.00      PROA  
ATOM   4540  CB  ILE P 938      -6.114  -2.835 -14.680  0.00  0.00      PROA  
ATOM   4541  HB  ILE P 938      -7.146  -2.463 -14.505  0.00  0.00      PROA  
ATOM   4542  CG2 ILE P 938      -6.366  -4.360 -14.976  0.00  0.00      PROA  
ATOM   4543 HG21 ILE P 938      -6.594  -4.917 -14.042  0.00  0.00      PROA  
ATOM   4544 HG22 ILE P 938      -5.581  -4.819 -15.613  0.00  0.00      PROA  
ATOM   4545 HG23 ILE P 938      -7.282  -4.458 -15.598  0.00  0.00      PROA  
ATOM   4546  CG1 ILE P 938      -5.418  -2.643 -13.332  0.00  0.00      PROA  
ATOM   4547 HG11 ILE P 938      -5.957  -3.271 -12.592  0.00  0.00      PROA  
ATOM   4548 HG12 ILE P 938      -5.261  -1.613 -12.945  0.00  0.00      PROA  
ATOM   4549  CD  ILE P 938      -3.939  -3.044 -13.375  0.00  0.00      PROA  
ATOM   4550  HD1 ILE P 938      -3.924  -4.127 -13.624  0.00  0.00      PROA  
ATOM   4551  HD2 ILE P 938      -3.441  -2.927 -12.389  0.00  0.00      PROA  
ATOM   4552  HD3 ILE P 938      -3.293  -2.583 -14.153  0.00  0.00      PROA  
ATOM   4553  C   ILE P 938      -5.884  -2.328 -17.263  0.00  0.00      PROA  
ATOM   4554  O   ILE P 938      -5.406  -3.233 -17.926  0.00  0.00      PROA  
ATOM   4555  N   ASN P 939      -6.777  -1.448 -17.828  0.00  0.00      PROA  
ATOM   4556  HN  ASN P 939      -7.312  -0.841 -17.245  0.00  0.00      PROA  
ATOM   4557  CA  ASN P 939      -7.130  -1.525 -19.253  0.00  0.00      PROA  
ATOM   4558  HA  ASN P 939      -6.953  -2.551 -19.538  0.00  0.00      PROA  
ATOM   4559  CB  ASN P 939      -8.612  -1.118 -19.580  0.00  0.00      PROA  
ATOM   4560  HB1 ASN P 939      -8.931  -1.117 -20.644  0.00  0.00      PROA  
ATOM   4561  HB2 ASN P 939      -8.779  -0.101 -19.164  0.00  0.00      PROA  
ATOM   4562  CG  ASN P 939      -9.546  -2.058 -18.810  0.00  0.00      PROA  
ATOM   4563  OD1 ASN P 939      -9.391  -3.288 -18.806  0.00  0.00      PROA  
ATOM   4564  ND2 ASN P 939     -10.584  -1.540 -18.152  0.00  0.00      PROA  
ATOM   4565 HD21 ASN P 939     -11.296  -2.129 -17.770  0.00  0.00      PROA  
ATOM   4566 HD22 ASN P 939     -10.561  -0.551 -18.006  0.00  0.00      PROA  
ATOM   4567  C   ASN P 939      -6.215  -0.868 -20.268  0.00  0.00      PROA  
ATOM   4568  O   ASN P 939      -6.407  -1.035 -21.480  0.00  0.00      PROA  
ATOM   4569  N   ARG P 940      -5.128  -0.074 -19.912  0.00  0.00      PROA  
ATOM   4570  HN  ARG P 940      -4.975   0.262 -18.986  0.00  0.00      PROA  
ATOM   4571  CA  ARG P 940      -4.208   0.601 -20.780  0.00  0.00      PROA  
ATOM   4572  HA  ARG P 940      -4.533   0.678 -21.807  0.00  0.00      PROA  
ATOM   4573  CB  ARG P 940      -3.669   2.031 -20.330  0.00  0.00      PROA  
ATOM   4574  HB1 ARG P 940      -3.056   2.458 -21.153  0.00  0.00      PROA  
ATOM   4575  HB2 ARG P 940      -2.956   1.946 -19.482  0.00  0.00      PROA  
ATOM   4576  CG  ARG P 940      -4.770   2.947 -20.011  0.00  0.00      PROA  
ATOM   4577  HG1 ARG P 940      -5.406   2.709 -19.132  0.00  0.00      PROA  
ATOM   4578  HG2 ARG P 940      -5.470   2.848 -20.867  0.00  0.00      PROA  
ATOM   4579  CD  ARG P 940      -4.335   4.441 -19.909  0.00  0.00      PROA  
ATOM   4580  HD1 ARG P 940      -3.764   4.796 -20.793  0.00  0.00      PROA  
ATOM   4581  HD2 ARG P 940      -3.688   4.569 -19.015  0.00  0.00      PROA  
ATOM   4582  NE  ARG P 940      -5.528   5.291 -19.693  0.00  0.00      PROA  
ATOM   4583  HE  ARG P 940      -6.380   5.126 -20.192  0.00  0.00      PROA  
ATOM   4584  CZ  ARG P 940      -5.675   6.205 -18.725  0.00  0.00      PROA  
ATOM   4585  NH1 ARG P 940      -6.831   6.815 -18.725  0.00  0.00      PROA  
ATOM   4586 HH11 ARG P 940      -7.426   6.585 -19.495  0.00  0.00      PROA  
ATOM   4587 HH12 ARG P 940      -6.880   7.530 -18.027  0.00  0.00      PROA  
ATOM   4588  NH2 ARG P 940      -4.836   6.472 -17.785  0.00  0.00      PROA  
ATOM   4589 HH21 ARG P 940      -3.888   6.169 -17.885  0.00  0.00      PROA  
ATOM   4590 HH22 ARG P 940      -5.127   7.310 -17.325  0.00  0.00      PROA  
ATOM   4591  C   ARG P 940      -2.919  -0.273 -20.894  0.00  0.00      PROA  
ATOM   4592  O   ARG P 940      -1.926   0.177 -21.420  0.00  0.00      PROA  
ATOM   4593  N   LYS P 941      -3.017  -1.504 -20.371  0.00  0.00      PROA  
ATOM   4594  HN  LYS P 941      -3.821  -1.677 -19.806  0.00  0.00      PROA  
ATOM   4595  CA  LYS P 941      -2.186  -2.664 -20.539  0.00  0.00      PROA  
ATOM   4596  HA  LYS P 941      -1.269  -2.400 -21.044  0.00  0.00      PROA  
ATOM   4597  CB  LYS P 941      -1.781  -3.259 -19.189  0.00  0.00      PROA  
ATOM   4598  HB1 LYS P 941      -1.284  -4.251 -19.234  0.00  0.00      PROA  
ATOM   4599  HB2 LYS P 941      -2.674  -3.594 -18.618  0.00  0.00      PROA  
ATOM   4600  CG  LYS P 941      -1.007  -2.474 -18.175  0.00  0.00      PROA  
ATOM   4601  HG1 LYS P 941      -0.887  -3.095 -17.262  0.00  0.00      PROA  
ATOM   4602  HG2 LYS P 941      -1.566  -1.549 -17.914  0.00  0.00      PROA  
ATOM   4603  CD  LYS P 941       0.369  -1.938 -18.675  0.00  0.00      PROA  
ATOM   4604  HD1 LYS P 941       0.135  -1.337 -19.580  0.00  0.00      PROA  
ATOM   4605  HD2 LYS P 941       1.053  -2.767 -18.956  0.00  0.00      PROA  
ATOM   4606  CE  LYS P 941       1.036  -1.019 -17.620  0.00  0.00      PROA  
ATOM   4607  HE1 LYS P 941       1.376  -1.636 -16.761  0.00  0.00      PROA  
ATOM   4608  HE2 LYS P 941       0.258  -0.333 -17.224  0.00  0.00      PROA  
ATOM   4609  NZ  LYS P 941       2.152  -0.260 -18.185  0.00  0.00      PROA  
ATOM   4610  HZ1 LYS P 941       2.924  -0.300 -17.490  0.00  0.00      PROA  
ATOM   4611  HZ2 LYS P 941       1.900   0.734 -18.354  0.00  0.00      PROA  
ATOM   4612  HZ3 LYS P 941       2.549  -0.692 -19.045  0.00  0.00      PROA  
ATOM   4613  C   LYS P 941      -2.960  -3.724 -21.348  0.00  0.00      PROA  
ATOM   4614  O   LYS P 941      -4.101  -3.597 -21.644  0.00  0.00      PROA  
ATOM   4615  N   GLU P 942      -2.230  -4.783 -21.743  0.00  0.00      PROA  
ATOM   4616  HN  GLU P 942      -1.247  -4.741 -21.581  0.00  0.00      PROA  
ATOM   4617  CA  GLU P 942      -2.808  -5.938 -22.408  0.00  0.00      PROA  
ATOM   4618  HA  GLU P 942      -3.371  -5.543 -23.241  0.00  0.00      PROA  
ATOM   4619  CB  GLU P 942      -1.692  -6.965 -22.905  0.00  0.00      PROA  
ATOM   4620  HB1 GLU P 942      -0.989  -7.072 -22.052  0.00  0.00      PROA  
ATOM   4621  HB2 GLU P 942      -1.059  -6.455 -23.663  0.00  0.00      PROA  
ATOM   4622  CG  GLU P 942      -2.274  -8.233 -23.501  0.00  0.00      PROA  
ATOM   4623  HG1 GLU P 942      -2.981  -7.986 -24.323  0.00  0.00      PROA  
ATOM   4624  HG2 GLU P 942      -2.707  -8.909 -22.732  0.00  0.00      PROA  
ATOM   4625  CD  GLU P 942      -1.297  -9.234 -24.123  0.00  0.00      PROA  
ATOM   4626  OE1 GLU P 942      -0.755  -8.849 -25.236  0.00  0.00      PROA  
ATOM   4627  OE2 GLU P 942      -0.949 -10.356 -23.605  0.00  0.00      PROA  
ATOM   4628  C   GLU P 942      -3.799  -6.701 -21.551  0.00  0.00      PROA  
ATOM   4629  O   GLU P 942      -3.562  -6.893 -20.376  0.00  0.00      PROA  
ATOM   4630  N   HSD P 943      -5.019  -7.025 -22.015  0.00  0.00      PROA  
ATOM   4631  HN  HSD P 943      -5.292  -6.696 -22.916  0.00  0.00      PROA  
ATOM   4632  CA  HSD P 943      -6.056  -7.858 -21.365  0.00  0.00      PROA  
ATOM   4633  HA  HSD P 943      -6.015  -7.649 -20.307  0.00  0.00      PROA  
ATOM   4634  CB  HSD P 943      -7.458  -7.631 -21.970  0.00  0.00      PROA  
ATOM   4635  HB1 HSD P 943      -8.265  -8.173 -21.432  0.00  0.00      PROA  
ATOM   4636  HB2 HSD P 943      -7.358  -7.996 -23.015  0.00  0.00      PROA  
ATOM   4637  ND1 HSD P 943      -7.352  -5.076 -21.229  0.00  0.00      PROA  
ATOM   4638  HD1 HSD P 943      -6.693  -5.158 -20.482  0.00  0.00      PROA  
ATOM   4639  CG  HSD P 943      -7.887  -6.161 -22.020  0.00  0.00      PROA  
ATOM   4640  CE1 HSD P 943      -7.971  -3.942 -21.686  0.00  0.00      PROA  
ATOM   4641  HE1 HSD P 943      -7.797  -2.948 -21.276  0.00  0.00      PROA  
ATOM   4642  NE2 HSD P 943      -8.873  -4.143 -22.643  0.00  0.00      PROA  
ATOM   4643  CD2 HSD P 943      -8.805  -5.544 -22.827  0.00  0.00      PROA  
ATOM   4644  HD2 HSD P 943      -9.558  -5.975 -23.475  0.00  0.00      PROA  
ATOM   4645  C   HSD P 943      -5.749  -9.360 -21.469  0.00  0.00      PROA  
ATOM   4646  O   HSD P 943      -5.349  -9.832 -22.557  0.00  0.00      PROA  
ATOM   4647  N   LYS P 944      -5.994 -10.178 -20.486  0.00  0.00      PROA  
ATOM   4648  HN  LYS P 944      -6.242  -9.926 -19.554  0.00  0.00      PROA  
ATOM   4649  CA  LYS P 944      -5.714 -11.654 -20.601  0.00  0.00      PROA  
ATOM   4650  HA  LYS P 944      -5.128 -11.799 -21.496  0.00  0.00      PROA  
ATOM   4651  CB  LYS P 944      -5.146 -12.340 -19.318  0.00  0.00      PROA  
ATOM   4652  HB1 LYS P 944      -5.065 -13.407 -19.616  0.00  0.00      PROA  
ATOM   4653  HB2 LYS P 944      -5.985 -12.293 -18.592  0.00  0.00      PROA  
ATOM   4654  CG  LYS P 944      -3.915 -11.781 -18.654  0.00  0.00      PROA  
ATOM   4655  HG1 LYS P 944      -4.009 -12.439 -17.764  0.00  0.00      PROA  
ATOM   4656  HG2 LYS P 944      -4.102 -10.712 -18.413  0.00  0.00      PROA  
ATOM   4657  CD  LYS P 944      -2.720 -12.113 -19.483  0.00  0.00      PROA  
ATOM   4658  HD1 LYS P 944      -2.887 -13.131 -19.897  0.00  0.00      PROA  
ATOM   4659  HD2 LYS P 944      -1.825 -12.251 -18.839  0.00  0.00      PROA  
ATOM   4660  CE  LYS P 944      -2.319 -11.141 -20.619  0.00  0.00      PROA  
ATOM   4661  HE1 LYS P 944      -2.106 -10.145 -20.175  0.00  0.00      PROA  
ATOM   4662  HE2 LYS P 944      -3.080 -10.989 -21.414  0.00  0.00      PROA  
ATOM   4663  NZ  LYS P 944      -1.130 -11.726 -21.226  0.00  0.00      PROA  
ATOM   4664  HZ1 LYS P 944      -1.331 -12.652 -21.654  0.00  0.00      PROA  
ATOM   4665  HZ2 LYS P 944      -0.396 -11.927 -20.517  0.00  0.00      PROA  
ATOM   4666  HZ3 LYS P 944      -0.852 -11.148 -22.044  0.00  0.00      PROA  
ATOM   4667  C   LYS P 944      -7.092 -12.251 -20.798  0.00  0.00      PROA  
ATOM   4668  O   LYS P 944      -7.254 -13.331 -21.280  0.00  0.00      PROA  
ATOM   4669  N   LEU P 945      -8.100 -11.492 -20.420  0.00  0.00      PROA  
ATOM   4670  HN  LEU P 945      -7.867 -10.666 -19.913  0.00  0.00      PROA  
ATOM   4671  CA  LEU P 945      -9.499 -11.837 -20.380  0.00  0.00      PROA  
ATOM   4672  HA  LEU P 945      -9.589 -12.900 -20.548  0.00  0.00      PROA  
ATOM   4673  CB  LEU P 945     -10.153 -11.425 -19.048  0.00  0.00      PROA  
ATOM   4674  HB1 LEU P 945      -9.927 -10.372 -18.774  0.00  0.00      PROA  
ATOM   4675  HB2 LEU P 945      -9.810 -12.131 -18.262  0.00  0.00      PROA  
ATOM   4676  CG  LEU P 945     -11.724 -11.610 -18.970  0.00  0.00      PROA  
ATOM   4677  HG  LEU P 945     -12.191 -10.870 -19.655  0.00  0.00      PROA  
ATOM   4678  CD1 LEU P 945     -12.239 -12.994 -19.273  0.00  0.00      PROA  
ATOM   4679 HD11 LEU P 945     -12.037 -13.756 -18.490  0.00  0.00      PROA  
ATOM   4680 HD12 LEU P 945     -11.819 -13.356 -20.236  0.00  0.00      PROA  
ATOM   4681 HD13 LEU P 945     -13.348 -12.944 -19.320  0.00  0.00      PROA  
ATOM   4682  CD2 LEU P 945     -12.291 -11.123 -17.688  0.00  0.00      PROA  
ATOM   4683 HD21 LEU P 945     -13.359 -10.889 -17.888  0.00  0.00      PROA  
ATOM   4684 HD22 LEU P 945     -11.754 -10.214 -17.343  0.00  0.00      PROA  
ATOM   4685 HD23 LEU P 945     -12.068 -11.812 -16.845  0.00  0.00      PROA  
ATOM   4686  C   LEU P 945     -10.120 -11.021 -21.607  0.00  0.00      PROA  
ATOM   4687  O   LEU P 945      -9.787  -9.851 -21.827  0.00  0.00      PROA  
ATOM   4688  N   LYS P 946     -10.960 -11.692 -22.407  0.00  0.00      PROA  
ATOM   4689  HN  LYS P 946     -11.342 -12.597 -22.232  0.00  0.00      PROA  
ATOM   4690  CA  LYS P 946     -11.573 -10.963 -23.556  0.00  0.00      PROA  
ATOM   4691  HA  LYS P 946     -10.913 -10.133 -23.761  0.00  0.00      PROA  
ATOM   4692  CB  LYS P 946     -11.588 -11.841 -24.790  0.00  0.00      PROA  
ATOM   4693  HB1 LYS P 946     -12.211 -12.685 -24.426  0.00  0.00      PROA  
ATOM   4694  HB2 LYS P 946     -10.568 -12.271 -24.884  0.00  0.00      PROA  
ATOM   4695  CG  LYS P 946     -12.103 -11.077 -26.034  0.00  0.00      PROA  
ATOM   4696  HG1 LYS P 946     -11.712 -10.039 -26.093  0.00  0.00      PROA  
ATOM   4697  HG2 LYS P 946     -13.202 -10.973 -25.908  0.00  0.00      PROA  
ATOM   4698  CD  LYS P 946     -11.858 -11.849 -27.379  0.00  0.00      PROA  
ATOM   4699  HD1 LYS P 946     -12.546 -12.719 -27.316  0.00  0.00      PROA  
ATOM   4700  HD2 LYS P 946     -10.785 -12.135 -27.387  0.00  0.00      PROA  
ATOM   4701  CE  LYS P 946     -12.310 -11.124 -28.639  0.00  0.00      PROA  
ATOM   4702  HE1 LYS P 946     -11.907 -10.107 -28.835  0.00  0.00      PROA  
ATOM   4703  HE2 LYS P 946     -13.420 -11.105 -28.659  0.00  0.00      PROA  
ATOM   4704  NZ  LYS P 946     -11.929 -11.914 -29.766  0.00  0.00      PROA  
ATOM   4705  HZ1 LYS P 946     -12.112 -12.928 -29.620  0.00  0.00      PROA  
ATOM   4706  HZ2 LYS P 946     -10.903 -11.855 -29.925  0.00  0.00      PROA  
ATOM   4707  HZ3 LYS P 946     -12.358 -11.670 -30.681  0.00  0.00      PROA  
ATOM   4708  C   LYS P 946     -12.856 -10.322 -23.210  0.00  0.00      PROA  
ATOM   4709  O   LYS P 946     -13.240  -9.327 -23.766  0.00  0.00      PROA  
ATOM   4710  N   LYS P 947     -13.546 -10.786 -22.181  0.00  0.00      PROA  
ATOM   4711  HN  LYS P 947     -13.245 -11.653 -21.793  0.00  0.00      PROA  
ATOM   4712  CA  LYS P 947     -14.757 -10.154 -21.564  0.00  0.00      PROA  
ATOM   4713  HA  LYS P 947     -15.409 -10.073 -22.421  0.00  0.00      PROA  
ATOM   4714  CB  LYS P 947     -15.436 -11.074 -20.538  0.00  0.00      PROA  
ATOM   4715  HB1 LYS P 947     -16.356 -10.613 -20.118  0.00  0.00      PROA  
ATOM   4716  HB2 LYS P 947     -14.704 -11.210 -19.714  0.00  0.00      PROA  
ATOM   4717  CG  LYS P 947     -15.858 -12.411 -21.154  0.00  0.00      PROA  
ATOM   4718  HG1 LYS P 947     -16.096 -13.114 -20.327  0.00  0.00      PROA  
ATOM   4719  HG2 LYS P 947     -15.000 -12.976 -21.577  0.00  0.00      PROA  
ATOM   4720  CD  LYS P 947     -17.177 -12.363 -21.913  0.00  0.00      PROA  
ATOM   4721  HD1 LYS P 947     -16.894 -12.108 -22.957  0.00  0.00      PROA  
ATOM   4722  HD2 LYS P 947     -17.823 -11.502 -21.639  0.00  0.00      PROA  
ATOM   4723  CE  LYS P 947     -18.014 -13.669 -22.021  0.00  0.00      PROA  
ATOM   4724  HE1 LYS P 947     -18.801 -13.507 -22.788  0.00  0.00      PROA  
ATOM   4725  HE2 LYS P 947     -18.309 -14.051 -21.021  0.00  0.00      PROA  
ATOM   4726  NZ  LYS P 947     -17.177 -14.757 -22.632  0.00  0.00      PROA  
ATOM   4727  HZ1 LYS P 947     -17.781 -15.602 -22.591  0.00  0.00      PROA  
ATOM   4728  HZ2 LYS P 947     -16.270 -15.016 -22.193  0.00  0.00      PROA  
ATOM   4729  HZ3 LYS P 947     -17.086 -14.637 -23.661  0.00  0.00      PROA  
ATOM   4730  C   LYS P 947     -14.637  -8.750 -20.976  0.00  0.00      PROA  
ATOM   4731  O   LYS P 947     -13.633  -8.357 -20.399  0.00  0.00      PROA  
ATOM   4732  N   GLY P 948     -15.711  -7.944 -21.063  0.00  0.00      PROA  
ATOM   4733  HN  GLY P 948     -16.431  -8.132 -21.726  0.00  0.00      PROA  
ATOM   4734  CA  GLY P 948     -15.754  -6.564 -20.608  0.00  0.00      PROA  
ATOM   4735  HA1 GLY P 948     -16.800  -6.299 -20.567  0.00  0.00      PROA  
ATOM   4736  HA2 GLY P 948     -15.318  -5.964 -21.393  0.00  0.00      PROA  
ATOM   4737  C   GLY P 948     -15.260  -6.145 -19.276  0.00  0.00      PROA  
ATOM   4738  O   GLY P 948     -15.292  -6.904 -18.292  0.00  0.00      PROA  
ATOM   4739  N   ALA P 949     -14.755  -4.842 -19.086  0.00  0.00      PROA  
ATOM   4740  HN  ALA P 949     -14.629  -4.196 -19.835  0.00  0.00      PROA  
ATOM   4741  CA  ALA P 949     -14.299  -4.415 -17.781  0.00  0.00      PROA  
ATOM   4742  HA  ALA P 949     -13.426  -4.952 -17.440  0.00  0.00      PROA  
ATOM   4743  CB  ALA P 949     -13.710  -3.028 -17.982  0.00  0.00      PROA  
ATOM   4744  HB1 ALA P 949     -12.802  -2.985 -18.619  0.00  0.00      PROA  
ATOM   4745  HB2 ALA P 949     -13.410  -2.595 -17.004  0.00  0.00      PROA  
ATOM   4746  HB3 ALA P 949     -14.419  -2.469 -18.629  0.00  0.00      PROA  
ATOM   4747  C   ALA P 949     -15.369  -4.311 -16.684  0.00  0.00      PROA  
ATOM   4748  O   ALA P 949     -15.182  -4.588 -15.482  0.00  0.00      PROA  
ATOM   4749  N   GLY P 950     -16.573  -3.956 -17.166  0.00  0.00      PROA  
ATOM   4750  HN  GLY P 950     -16.786  -3.828 -18.131  0.00  0.00      PROA  
ATOM   4751  CA  GLY P 950     -17.800  -3.833 -16.293  0.00  0.00      PROA  
ATOM   4752  HA1 GLY P 950     -17.962  -4.843 -15.946  0.00  0.00      PROA  
ATOM   4753  HA2 GLY P 950     -18.633  -3.436 -16.855  0.00  0.00      PROA  
ATOM   4754  C   GLY P 950     -17.606  -2.852 -15.187  0.00  0.00      PROA  
ATOM   4755  O   GLY P 950     -17.533  -3.292 -14.051  0.00  0.00      PROA  
ATOM   4756  N   TYR P 951     -17.516  -1.567 -15.492  0.00  0.00      PROA  
ATOM   4757  HN  TYR P 951     -17.526  -1.237 -16.433  0.00  0.00      PROA  
ATOM   4758  CA  TYR P 951     -17.236  -0.470 -14.568  0.00  0.00      PROA  
ATOM   4759  HA  TYR P 951     -16.279  -0.600 -14.084  0.00  0.00      PROA  
ATOM   4760  CB  TYR P 951     -17.240   0.859 -15.414  0.00  0.00      PROA  
ATOM   4761  HB1 TYR P 951     -17.268   1.737 -14.733  0.00  0.00      PROA  
ATOM   4762  HB2 TYR P 951     -18.160   0.952 -16.029  0.00  0.00      PROA  
ATOM   4763  CG  TYR P 951     -16.021   0.982 -16.266  0.00  0.00      PROA  
ATOM   4764  CD1 TYR P 951     -14.735   1.068 -15.691  0.00  0.00      PROA  
ATOM   4765  HD1 TYR P 951     -14.602   1.007 -14.621  0.00  0.00      PROA  
ATOM   4766  CE1 TYR P 951     -13.630   1.056 -16.466  0.00  0.00      PROA  
ATOM   4767  HE1 TYR P 951     -12.659   1.036 -15.994  0.00  0.00      PROA  
ATOM   4768  CZ  TYR P 951     -13.788   0.877 -17.876  0.00  0.00      PROA  
ATOM   4769  OH  TYR P 951     -12.579   0.673 -18.616  0.00  0.00      PROA  
ATOM   4770  HH  TYR P 951     -12.858   0.683 -19.534  0.00  0.00      PROA  
ATOM   4771  CD2 TYR P 951     -16.230   0.919 -17.628  0.00  0.00      PROA  
ATOM   4772  HD2 TYR P 951     -17.208   0.770 -18.062  0.00  0.00      PROA  
ATOM   4773  CE2 TYR P 951     -15.097   0.857 -18.504  0.00  0.00      PROA  
ATOM   4774  HE2 TYR P 951     -15.234   0.741 -19.569  0.00  0.00      PROA  
ATOM   4775  C   TYR P 951     -18.208  -0.389 -13.391  0.00  0.00      PROA  
ATOM   4776  O   TYR P 951     -17.824  -0.394 -12.176  0.00  0.00      PROA  
ATOM   4777  N   HSD P 952     -19.497  -0.495 -13.714  0.00  0.00      PROA  
ATOM   4778  HN  HSD P 952     -19.778  -0.551 -14.669  0.00  0.00      PROA  
ATOM   4779  CA  HSD P 952     -20.559  -0.647 -12.758  0.00  0.00      PROA  
ATOM   4780  HA  HSD P 952     -20.546   0.252 -12.159  0.00  0.00      PROA  
ATOM   4781  CB  HSD P 952     -21.863  -0.679 -13.542  0.00  0.00      PROA  
ATOM   4782  HB1 HSD P 952     -22.629  -0.844 -12.754  0.00  0.00      PROA  
ATOM   4783  HB2 HSD P 952     -21.995  -1.560 -14.207  0.00  0.00      PROA  
ATOM   4784  ND1 HSD P 952     -23.432   0.728 -14.920  0.00  0.00      PROA  
ATOM   4785  HD1 HSD P 952     -24.080  -0.012 -15.104  0.00  0.00      PROA  
ATOM   4786  CG  HSD P 952     -22.266   0.626 -14.151  0.00  0.00      PROA  
ATOM   4787  CE1 HSD P 952     -23.489   2.057 -15.359  0.00  0.00      PROA  
ATOM   4788  HE1 HSD P 952     -24.215   2.477 -16.055  0.00  0.00      PROA  
ATOM   4789  NE2 HSD P 952     -22.474   2.720 -14.933  0.00  0.00      PROA  
ATOM   4790  CD2 HSD P 952     -21.759   1.845 -14.073  0.00  0.00      PROA  
ATOM   4791  HD2 HSD P 952     -20.876   2.234 -13.582  0.00  0.00      PROA  
ATOM   4792  C   HSD P 952     -20.422  -1.935 -11.956  0.00  0.00      PROA  
ATOM   4793  O   HSD P 952     -20.514  -1.822 -10.773  0.00  0.00      PROA  
ATOM   4794  N   LEU P 953     -20.181  -3.100 -12.572  0.00  0.00      PROA  
ATOM   4795  HN  LEU P 953     -19.958  -3.180 -13.540  0.00  0.00      PROA  
ATOM   4796  CA  LEU P 953     -20.033  -4.322 -11.739  0.00  0.00      PROA  
ATOM   4797  HA  LEU P 953     -20.945  -4.443 -11.174  0.00  0.00      PROA  
ATOM   4798  CB  LEU P 953     -19.832  -5.517 -12.769  0.00  0.00      PROA  
ATOM   4799  HB1 LEU P 953     -19.033  -5.213 -13.478  0.00  0.00      PROA  
ATOM   4800  HB2 LEU P 953     -20.737  -5.462 -13.411  0.00  0.00      PROA  
ATOM   4801  CG  LEU P 953     -19.641  -6.914 -12.223  0.00  0.00      PROA  
ATOM   4802  HG  LEU P 953     -18.652  -6.968 -11.718  0.00  0.00      PROA  
ATOM   4803  CD1 LEU P 953     -20.755  -7.313 -11.394  0.00  0.00      PROA  
ATOM   4804 HD11 LEU P 953     -20.859  -6.724 -10.458  0.00  0.00      PROA  
ATOM   4805 HD12 LEU P 953     -20.745  -8.404 -11.183  0.00  0.00      PROA  
ATOM   4806 HD13 LEU P 953     -21.736  -7.255 -11.912  0.00  0.00      PROA  
ATOM   4807  CD2 LEU P 953     -19.555  -7.903 -13.414  0.00  0.00      PROA  
ATOM   4808 HD21 LEU P 953     -18.598  -7.739 -13.955  0.00  0.00      PROA  
ATOM   4809 HD22 LEU P 953     -20.344  -7.947 -14.195  0.00  0.00      PROA  
ATOM   4810 HD23 LEU P 953     -19.700  -8.932 -13.023  0.00  0.00      PROA  
ATOM   4811  C   LEU P 953     -18.940  -4.405 -10.697  0.00  0.00      PROA  
ATOM   4812  O   LEU P 953     -19.135  -4.914  -9.598  0.00  0.00      PROA  
ATOM   4813  N   ASP P 954     -17.757  -3.900 -11.025  0.00  0.00      PROA  
ATOM   4814  HN  ASP P 954     -17.726  -3.546 -11.957  0.00  0.00      PROA  
ATOM   4815  CA  ASP P 954     -16.575  -3.730 -10.190  0.00  0.00      PROA  
ATOM   4816  HA  ASP P 954     -16.449  -4.666  -9.667  0.00  0.00      PROA  
ATOM   4817  CB  ASP P 954     -15.446  -3.384 -11.152  0.00  0.00      PROA  
ATOM   4818  HB1 ASP P 954     -14.459  -3.414 -10.642  0.00  0.00      PROA  
ATOM   4819  HB2 ASP P 954     -15.744  -2.421 -11.618  0.00  0.00      PROA  
ATOM   4820  CG  ASP P 954     -15.120  -4.365 -12.293  0.00  0.00      PROA  
ATOM   4821  OD1 ASP P 954     -15.617  -5.435 -12.474  0.00  0.00      PROA  
ATOM   4822  OD2 ASP P 954     -14.188  -3.788 -13.165  0.00  0.00      PROA  
ATOM   4823  HD2 ASP P 954     -14.223  -4.137 -14.059  0.00  0.00      PROA  
ATOM   4824  C   ASP P 954     -16.843  -2.706  -9.076  0.00  0.00      PROA  
ATOM   4825  O   ASP P 954     -16.545  -2.881  -7.884  0.00  0.00      PROA  
ATOM   4826  N   LEU P 955     -17.524  -1.544  -9.392  0.00  0.00      PROA  
ATOM   4827  HN  LEU P 955     -17.523  -1.169 -10.316  0.00  0.00      PROA  
ATOM   4828  CA  LEU P 955     -18.088  -0.706  -8.291  0.00  0.00      PROA  
ATOM   4829  HA  LEU P 955     -17.300  -0.464  -7.593  0.00  0.00      PROA  
ATOM   4830  CB  LEU P 955     -18.677   0.596  -8.967  0.00  0.00      PROA  
ATOM   4831  HB1 LEU P 955     -19.563   0.345  -9.587  0.00  0.00      PROA  
ATOM   4832  HB2 LEU P 955     -17.963   1.088  -9.663  0.00  0.00      PROA  
ATOM   4833  CG  LEU P 955     -19.128   1.730  -8.062  0.00  0.00      PROA  
ATOM   4834  HG  LEU P 955     -19.644   1.281  -7.187  0.00  0.00      PROA  
ATOM   4835  CD1 LEU P 955     -18.077   2.704  -7.509  0.00  0.00      PROA  
ATOM   4836 HD11 LEU P 955     -17.262   2.141  -7.007  0.00  0.00      PROA  
ATOM   4837 HD12 LEU P 955     -18.574   3.462  -6.866  0.00  0.00      PROA  
ATOM   4838 HD13 LEU P 955     -17.682   3.400  -8.279  0.00  0.00      PROA  
ATOM   4839  CD2 LEU P 955     -20.152   2.428  -8.945  0.00  0.00      PROA  
ATOM   4840 HD21 LEU P 955     -20.459   3.218  -8.227  0.00  0.00      PROA  
ATOM   4841 HD22 LEU P 955     -20.973   1.723  -9.196  0.00  0.00      PROA  
ATOM   4842 HD23 LEU P 955     -19.692   2.700  -9.919  0.00  0.00      PROA  
ATOM   4843  C   LEU P 955     -19.129  -1.381  -7.457  0.00  0.00      PROA  
ATOM   4844  O   LEU P 955     -19.188  -1.209  -6.264  0.00  0.00      PROA  
ATOM   4845  N   LEU P 956     -20.117  -2.157  -8.078  0.00  0.00      PROA  
ATOM   4846  HN  LEU P 956     -20.140  -2.199  -9.073  0.00  0.00      PROA  
ATOM   4847  CA  LEU P 956     -21.091  -2.901  -7.340  0.00  0.00      PROA  
ATOM   4848  HA  LEU P 956     -21.613  -2.224  -6.681  0.00  0.00      PROA  
ATOM   4849  CB  LEU P 956     -22.138  -3.427  -8.355  0.00  0.00      PROA  
ATOM   4850  HB1 LEU P 956     -21.724  -4.200  -9.038  0.00  0.00      PROA  
ATOM   4851  HB2 LEU P 956     -22.461  -2.632  -9.061  0.00  0.00      PROA  
ATOM   4852  CG  LEU P 956     -23.411  -4.005  -7.690  0.00  0.00      PROA  
ATOM   4853  HG  LEU P 956     -23.193  -4.651  -6.812  0.00  0.00      PROA  
ATOM   4854  CD1 LEU P 956     -24.368  -2.966  -7.214  0.00  0.00      PROA  
ATOM   4855 HD11 LEU P 956     -24.728  -2.441  -8.125  0.00  0.00      PROA  
ATOM   4856 HD12 LEU P 956     -23.820  -2.133  -6.725  0.00  0.00      PROA  
ATOM   4857 HD13 LEU P 956     -25.228  -3.294  -6.592  0.00  0.00      PROA  
ATOM   4858  CD2 LEU P 956     -24.321  -4.866  -8.647  0.00  0.00      PROA  
ATOM   4859 HD21 LEU P 956     -23.715  -5.691  -9.078  0.00  0.00      PROA  
ATOM   4860 HD22 LEU P 956     -24.724  -4.157  -9.402  0.00  0.00      PROA  
ATOM   4861 HD23 LEU P 956     -25.172  -5.278  -8.063  0.00  0.00      PROA  
ATOM   4862  C   LEU P 956     -20.586  -3.926  -6.368  0.00  0.00      PROA  
ATOM   4863  O   LEU P 956     -21.028  -4.003  -5.237  0.00  0.00      PROA  
ATOM   4864  N   MET P 957     -19.602  -4.710  -6.756  0.00  0.00      PROA  
ATOM   4865  HN  MET P 957     -19.277  -4.591  -7.691  0.00  0.00      PROA  
ATOM   4866  CA  MET P 957     -18.973  -5.664  -5.882  0.00  0.00      PROA  
ATOM   4867  HA  MET P 957     -19.827  -6.221  -5.528  0.00  0.00      PROA  
ATOM   4868  CB  MET P 957     -18.008  -6.628  -6.542  0.00  0.00      PROA  
ATOM   4869  HB1 MET P 957     -17.458  -7.236  -5.792  0.00  0.00      PROA  
ATOM   4870  HB2 MET P 957     -17.205  -6.043  -7.040  0.00  0.00      PROA  
ATOM   4871  CG  MET P 957     -18.749  -7.578  -7.469  0.00  0.00      PROA  
ATOM   4872  HG1 MET P 957     -18.038  -8.186  -8.069  0.00  0.00      PROA  
ATOM   4873  HG2 MET P 957     -19.384  -7.015  -8.185  0.00  0.00      PROA  
ATOM   4874  SD  MET P 957     -19.883  -8.774  -6.638  0.00  0.00      PROA  
ATOM   4875  CE  MET P 957     -18.818  -9.487  -5.451  0.00  0.00      PROA  
ATOM   4876  HE1 MET P 957     -17.779  -9.543  -5.840  0.00  0.00      PROA  
ATOM   4877  HE2 MET P 957     -19.058 -10.563  -5.312  0.00  0.00      PROA  
ATOM   4878  HE3 MET P 957     -18.775  -9.002  -4.452  0.00  0.00      PROA  
ATOM   4879  C   MET P 957     -18.343  -4.979  -4.709  0.00  0.00      PROA  
ATOM   4880  O   MET P 957     -18.618  -5.357  -3.508  0.00  0.00      PROA  
ATOM   4881  N   VAL P 958     -17.594  -3.950  -4.986  0.00  0.00      PROA  
ATOM   4882  HN  VAL P 958     -17.372  -3.866  -5.954  0.00  0.00      PROA  
ATOM   4883  CA  VAL P 958     -16.907  -3.099  -4.059  0.00  0.00      PROA  
ATOM   4884  HA  VAL P 958     -16.298  -3.705  -3.404  0.00  0.00      PROA  
ATOM   4885  CB  VAL P 958     -16.063  -2.077  -4.849  0.00  0.00      PROA  
ATOM   4886  HB  VAL P 958     -16.559  -1.652  -5.748  0.00  0.00      PROA  
ATOM   4887  CG1 VAL P 958     -15.713  -0.900  -3.863  0.00  0.00      PROA  
ATOM   4888 HG11 VAL P 958     -16.532  -0.150  -3.870  0.00  0.00      PROA  
ATOM   4889 HG12 VAL P 958     -14.787  -0.350  -4.135  0.00  0.00      PROA  
ATOM   4890 HG13 VAL P 958     -15.392  -1.349  -2.899  0.00  0.00      PROA  
ATOM   4891  CG2 VAL P 958     -14.751  -2.800  -5.204  0.00  0.00      PROA  
ATOM   4892 HG21 VAL P 958     -14.109  -3.055  -4.334  0.00  0.00      PROA  
ATOM   4893 HG22 VAL P 958     -14.126  -2.051  -5.735  0.00  0.00      PROA  
ATOM   4894 HG23 VAL P 958     -14.722  -3.611  -5.963  0.00  0.00      PROA  
ATOM   4895  C   VAL P 958     -17.864  -2.377  -3.076  0.00  0.00      PROA  
ATOM   4896  O   VAL P 958     -17.652  -2.289  -1.917  0.00  0.00      PROA  
ATOM   4897  N   GLY P 959     -18.920  -1.879  -3.643  0.00  0.00      PROA  
ATOM   4898  HN  GLY P 959     -18.970  -1.915  -4.639  0.00  0.00      PROA  
ATOM   4899  CA  GLY P 959     -20.022  -1.269  -2.876  0.00  0.00      PROA  
ATOM   4900  HA1 GLY P 959     -20.824  -0.926  -3.512  0.00  0.00      PROA  
ATOM   4901  HA2 GLY P 959     -19.571  -0.431  -2.365  0.00  0.00      PROA  
ATOM   4902  C   GLY P 959     -20.685  -2.263  -1.933  0.00  0.00      PROA  
ATOM   4903  O   GLY P 959     -20.820  -1.914  -0.752  0.00  0.00      PROA  
ATOM   4904  N   VAL P 960     -21.081  -3.468  -2.461  0.00  0.00      PROA  
ATOM   4905  HN  VAL P 960     -20.841  -3.704  -3.400  0.00  0.00      PROA  
ATOM   4906  CA  VAL P 960     -21.842  -4.399  -1.731  0.00  0.00      PROA  
ATOM   4907  HA  VAL P 960     -22.643  -3.936  -1.174  0.00  0.00      PROA  
ATOM   4908  CB  VAL P 960     -22.365  -5.483  -2.628  0.00  0.00      PROA  
ATOM   4909  HB  VAL P 960     -21.513  -5.819  -3.256  0.00  0.00      PROA  
ATOM   4910  CG1 VAL P 960     -22.767  -6.725  -1.912  0.00  0.00      PROA  
ATOM   4911 HG11 VAL P 960     -23.406  -6.360  -1.080  0.00  0.00      PROA  
ATOM   4912 HG12 VAL P 960     -21.925  -7.309  -1.482  0.00  0.00      PROA  
ATOM   4913 HG13 VAL P 960     -23.384  -7.397  -2.545  0.00  0.00      PROA  
ATOM   4914  CG2 VAL P 960     -23.598  -4.907  -3.436  0.00  0.00      PROA  
ATOM   4915 HG21 VAL P 960     -23.282  -4.017  -4.021  0.00  0.00      PROA  
ATOM   4916 HG22 VAL P 960     -24.433  -4.608  -2.767  0.00  0.00      PROA  
ATOM   4917 HG23 VAL P 960     -23.885  -5.612  -4.246  0.00  0.00      PROA  
ATOM   4918  C   VAL P 960     -20.982  -4.954  -0.667  0.00  0.00      PROA  
ATOM   4919  O   VAL P 960     -21.411  -5.026   0.453  0.00  0.00      PROA  
ATOM   4920  N   MET P 961     -19.758  -5.365  -1.017  0.00  0.00      PROA  
ATOM   4921  HN  MET P 961     -19.448  -5.250  -1.958  0.00  0.00      PROA  
ATOM   4922  CA  MET P 961     -18.780  -5.898  -0.094  0.00  0.00      PROA  
ATOM   4923  HA  MET P 961     -19.297  -6.711   0.394  0.00  0.00      PROA  
ATOM   4924  CB  MET P 961     -17.528  -6.618  -0.748  0.00  0.00      PROA  
ATOM   4925  HB1 MET P 961     -16.849  -6.943   0.069  0.00  0.00      PROA  
ATOM   4926  HB2 MET P 961     -17.075  -5.809  -1.359  0.00  0.00      PROA  
ATOM   4927  CG  MET P 961     -17.715  -7.868  -1.705  0.00  0.00      PROA  
ATOM   4928  HG1 MET P 961     -16.666  -8.231  -1.702  0.00  0.00      PROA  
ATOM   4929  HG2 MET P 961     -17.894  -7.425  -2.708  0.00  0.00      PROA  
ATOM   4930  SD  MET P 961     -18.880  -9.145  -1.056  0.00  0.00      PROA  
ATOM   4931  CE  MET P 961     -18.130  -9.738   0.458  0.00  0.00      PROA  
ATOM   4932  HE1 MET P 961     -18.082  -8.942   1.231  0.00  0.00      PROA  
ATOM   4933  HE2 MET P 961     -17.117 -10.103   0.184  0.00  0.00      PROA  
ATOM   4934  HE3 MET P 961     -18.676 -10.594   0.907  0.00  0.00      PROA  
ATOM   4935  C   MET P 961     -18.356  -4.921   1.024  0.00  0.00      PROA  
ATOM   4936  O   MET P 961     -18.106  -5.256   2.180  0.00  0.00      PROA  
ATOM   4937  N   LEU P 962     -18.206  -3.603   0.726  0.00  0.00      PROA  
ATOM   4938  HN  LEU P 962     -18.248  -3.288  -0.219  0.00  0.00      PROA  
ATOM   4939  CA  LEU P 962     -17.909  -2.584   1.748  0.00  0.00      PROA  
ATOM   4940  HA  LEU P 962     -17.007  -2.866   2.270  0.00  0.00      PROA  
ATOM   4941  CB  LEU P 962     -17.681  -1.180   1.075  0.00  0.00      PROA  
ATOM   4942  HB1 LEU P 962     -18.520  -0.810   0.447  0.00  0.00      PROA  
ATOM   4943  HB2 LEU P 962     -16.793  -1.309   0.420  0.00  0.00      PROA  
ATOM   4944  CG  LEU P 962     -17.280  -0.078   2.054  0.00  0.00      PROA  
ATOM   4945  HG  LEU P 962     -16.542  -0.581   2.715  0.00  0.00      PROA  
ATOM   4946  CD1 LEU P 962     -16.561   1.018   1.220  0.00  0.00      PROA  
ATOM   4947 HD11 LEU P 962     -17.214   1.265   0.355  0.00  0.00      PROA  
ATOM   4948 HD12 LEU P 962     -15.565   0.747   0.810  0.00  0.00      PROA  
ATOM   4949 HD13 LEU P 962     -16.570   1.965   1.801  0.00  0.00      PROA  
ATOM   4950  CD2 LEU P 962     -18.465   0.683   2.730  0.00  0.00      PROA  
ATOM   4951 HD21 LEU P 962     -19.129   0.109   3.409  0.00  0.00      PROA  
ATOM   4952 HD22 LEU P 962     -19.208   1.202   2.087  0.00  0.00      PROA  
ATOM   4953 HD23 LEU P 962     -18.178   1.506   3.419  0.00  0.00      PROA  
ATOM   4954  C   LEU P 962     -19.043  -2.575   2.759  0.00  0.00      PROA  
ATOM   4955  O   LEU P 962     -18.853  -2.303   3.965  0.00  0.00      PROA  
ATOM   4956  N   GLY P 963     -20.298  -2.705   2.357  0.00  0.00      PROA  
ATOM   4957  HN  GLY P 963     -20.394  -2.704   1.365  0.00  0.00      PROA  
ATOM   4958  CA  GLY P 963     -21.542  -2.897   3.155  0.00  0.00      PROA  
ATOM   4959  HA1 GLY P 963     -22.320  -3.179   2.462  0.00  0.00      PROA  
ATOM   4960  HA2 GLY P 963     -21.775  -2.026   3.750  0.00  0.00      PROA  
ATOM   4961  C   GLY P 963     -21.434  -4.110   4.060  0.00  0.00      PROA  
ATOM   4962  O   GLY P 963     -21.714  -4.079   5.220  0.00  0.00      PROA  
ATOM   4963  N   VAL P 964     -21.000  -5.261   3.522  0.00  0.00      PROA  
ATOM   4964  HN  VAL P 964     -20.715  -5.263   2.567  0.00  0.00      PROA  
ATOM   4965  CA  VAL P 964     -20.680  -6.434   4.313  0.00  0.00      PROA  
ATOM   4966  HA  VAL P 964     -21.498  -6.837   4.892  0.00  0.00      PROA  
ATOM   4967  CB  VAL P 964     -20.255  -7.544   3.323  0.00  0.00      PROA  
ATOM   4968  HB  VAL P 964     -19.439  -7.369   2.589  0.00  0.00      PROA  
ATOM   4969  CG1 VAL P 964     -19.754  -8.804   4.084  0.00  0.00      PROA  
ATOM   4970 HG11 VAL P 964     -18.712  -8.556   4.380  0.00  0.00      PROA  
ATOM   4971 HG12 VAL P 964     -19.739  -9.783   3.559  0.00  0.00      PROA  
ATOM   4972 HG13 VAL P 964     -20.338  -8.992   5.010  0.00  0.00      PROA  
ATOM   4973  CG2 VAL P 964     -21.486  -7.810   2.406  0.00  0.00      PROA  
ATOM   4974 HG21 VAL P 964     -21.382  -7.157   1.512  0.00  0.00      PROA  
ATOM   4975 HG22 VAL P 964     -22.423  -7.700   2.992  0.00  0.00      PROA  
ATOM   4976 HG23 VAL P 964     -21.479  -8.800   1.902  0.00  0.00      PROA  
ATOM   4977  C   VAL P 964     -19.590  -6.299   5.362  0.00  0.00      PROA  
ATOM   4978  O   VAL P 964     -19.772  -6.528   6.497  0.00  0.00      PROA  
ATOM   4979  N   CYS P 965     -18.441  -5.674   4.939  0.00  0.00      PROA  
ATOM   4980  HN  CYS P 965     -18.215  -5.593   3.972  0.00  0.00      PROA  
ATOM   4981  CA  CYS P 965     -17.383  -5.241   5.861  0.00  0.00      PROA  
ATOM   4982  HA  CYS P 965     -16.937  -6.045   6.428  0.00  0.00      PROA  
ATOM   4983  CB  CYS P 965     -16.230  -4.606   5.084  0.00  0.00      PROA  
ATOM   4984  HB1 CYS P 965     -15.548  -4.127   5.819  0.00  0.00      PROA  
ATOM   4985  HB2 CYS P 965     -16.660  -3.771   4.492  0.00  0.00      PROA  
ATOM   4986  SG  CYS P 965     -15.341  -5.877   4.083  0.00  0.00      PROA  
ATOM   4987  HG1 CYS P 965     -15.931  -5.517   2.953  0.00  0.00      PROA  
ATOM   4988  C   CYS P 965     -17.869  -4.292   6.928  0.00  0.00      PROA  
ATOM   4989  O   CYS P 965     -17.392  -4.435   8.047  0.00  0.00      PROA  
ATOM   4990  N   SER P 966     -18.725  -3.354   6.545  0.00  0.00      PROA  
ATOM   4991  HN  SER P 966     -18.853  -3.278   5.559  0.00  0.00      PROA  
ATOM   4992  CA  SER P 966     -19.274  -2.467   7.535  0.00  0.00      PROA  
ATOM   4993  HA  SER P 966     -18.462  -2.021   8.090  0.00  0.00      PROA  
ATOM   4994  CB  SER P 966     -20.317  -1.442   6.988  0.00  0.00      PROA  
ATOM   4995  HB1 SER P 966     -20.606  -0.764   7.820  0.00  0.00      PROA  
ATOM   4996  HB2 SER P 966     -21.260  -1.892   6.609  0.00  0.00      PROA  
ATOM   4997  OG  SER P 966     -19.674  -0.617   6.006  0.00  0.00      PROA  
ATOM   4998  HG1 SER P 966     -19.305  -1.203   5.341  0.00  0.00      PROA  
ATOM   4999  C   SER P 966     -20.022  -3.228   8.627  0.00  0.00      PROA  
ATOM   5000  O   SER P 966     -19.723  -2.975   9.801  0.00  0.00      PROA  
ATOM   5001  N   VAL P 967     -20.910  -4.178   8.251  0.00  0.00      PROA  
ATOM   5002  HN  VAL P 967     -21.040  -4.471   7.307  0.00  0.00      PROA  
ATOM   5003  CA  VAL P 967     -21.686  -4.879   9.263  0.00  0.00      PROA  
ATOM   5004  HA  VAL P 967     -21.939  -4.149  10.017  0.00  0.00      PROA  
ATOM   5005  CB  VAL P 967     -23.126  -5.186   8.897  0.00  0.00      PROA  
ATOM   5006  HB  VAL P 967     -23.721  -5.637   9.720  0.00  0.00      PROA  
ATOM   5007  CG1 VAL P 967     -23.841  -3.949   8.411  0.00  0.00      PROA  
ATOM   5008 HG11 VAL P 967     -24.905  -4.183   8.194  0.00  0.00      PROA  
ATOM   5009 HG12 VAL P 967     -23.420  -3.668   7.422  0.00  0.00      PROA  
ATOM   5010 HG13 VAL P 967     -23.808  -3.181   9.213  0.00  0.00      PROA  
ATOM   5011  CG2 VAL P 967     -23.132  -6.210   7.691  0.00  0.00      PROA  
ATOM   5012 HG21 VAL P 967     -22.564  -7.117   7.992  0.00  0.00      PROA  
ATOM   5013 HG22 VAL P 967     -22.640  -5.727   6.819  0.00  0.00      PROA  
ATOM   5014 HG23 VAL P 967     -24.152  -6.557   7.422  0.00  0.00      PROA  
ATOM   5015  C   VAL P 967     -20.996  -5.998  10.095  0.00  0.00      PROA  
ATOM   5016  O   VAL P 967     -21.471  -6.302  11.209  0.00  0.00      PROA  
ATOM   5017  N   MET P 968     -19.827  -6.468   9.565  0.00  0.00      PROA  
ATOM   5018  HN  MET P 968     -19.709  -6.408   8.577  0.00  0.00      PROA  
ATOM   5019  CA  MET P 968     -18.890  -7.366  10.157  0.00  0.00      PROA  
ATOM   5020  HA  MET P 968     -19.574  -7.963  10.743  0.00  0.00      PROA  
ATOM   5021  CB  MET P 968     -18.168  -8.323   9.102  0.00  0.00      PROA  
ATOM   5022  HB1 MET P 968     -17.154  -8.643   9.424  0.00  0.00      PROA  
ATOM   5023  HB2 MET P 968     -17.960  -7.805   8.141  0.00  0.00      PROA  
ATOM   5024  CG  MET P 968     -19.007  -9.433   8.623  0.00  0.00      PROA  
ATOM   5025  HG1 MET P 968     -19.841  -9.020   8.015  0.00  0.00      PROA  
ATOM   5026  HG2 MET P 968     -19.421 -10.060   9.442  0.00  0.00      PROA  
ATOM   5027  SD  MET P 968     -18.147 -10.613   7.511  0.00  0.00      PROA  
ATOM   5028  CE  MET P 968     -19.601 -11.737   7.671  0.00  0.00      PROA  
ATOM   5029  HE1 MET P 968     -19.431 -12.663   7.082  0.00  0.00      PROA  
ATOM   5030  HE2 MET P 968     -20.582 -11.355   7.314  0.00  0.00      PROA  
ATOM   5031  HE3 MET P 968     -19.845 -12.047   8.710  0.00  0.00      PROA  
ATOM   5032  C   MET P 968     -18.034  -6.590  11.165  0.00  0.00      PROA  
ATOM   5033  O   MET P 968     -17.426  -7.231  12.019  0.00  0.00      PROA  
ATOM   5034  N   GLY P 969     -18.023  -5.212  11.116  0.00  0.00      PROA  
ATOM   5035  HN  GLY P 969     -18.487  -4.796  10.337  0.00  0.00      PROA  
ATOM   5036  CA  GLY P 969     -17.088  -4.438  11.901  0.00  0.00      PROA  
ATOM   5037  HA1 GLY P 969     -17.001  -4.803  12.913  0.00  0.00      PROA  
ATOM   5038  HA2 GLY P 969     -17.326  -3.384  11.891  0.00  0.00      PROA  
ATOM   5039  C   GLY P 969     -15.647  -4.411  11.434  0.00  0.00      PROA  
ATOM   5040  O   GLY P 969     -14.672  -4.533  12.183  0.00  0.00      PROA  
ATOM   5041  N   LEU P 970     -15.445  -4.301  10.129  0.00  0.00      PROA  
ATOM   5042  HN  LEU P 970     -16.289  -4.294   9.598  0.00  0.00      PROA  
ATOM   5043  CA  LEU P 970     -14.147  -4.461   9.437  0.00  0.00      PROA  
ATOM   5044  HA  LEU P 970     -13.429  -4.787  10.175  0.00  0.00      PROA  
ATOM   5045  CB  LEU P 970     -14.230  -5.631   8.473  0.00  0.00      PROA  
ATOM   5046  HB1 LEU P 970     -13.318  -5.741   7.848  0.00  0.00      PROA  
ATOM   5047  HB2 LEU P 970     -15.048  -5.355   7.773  0.00  0.00      PROA  
ATOM   5048  CG  LEU P 970     -14.575  -7.000   9.038  0.00  0.00      PROA  
ATOM   5049  HG  LEU P 970     -15.537  -6.886   9.583  0.00  0.00      PROA  
ATOM   5050  CD1 LEU P 970     -14.648  -8.052   7.867  0.00  0.00      PROA  
ATOM   5051 HD11 LEU P 970     -13.647  -8.227   7.415  0.00  0.00      PROA  
ATOM   5052 HD12 LEU P 970     -15.322  -7.787   7.024  0.00  0.00      PROA  
ATOM   5053 HD13 LEU P 970     -14.855  -9.039   8.333  0.00  0.00      PROA  
ATOM   5054  CD2 LEU P 970     -13.658  -7.639  10.105  0.00  0.00      PROA  
ATOM   5055 HD21 LEU P 970     -12.633  -7.778   9.701  0.00  0.00      PROA  
ATOM   5056 HD22 LEU P 970     -14.005  -8.631  10.466  0.00  0.00      PROA  
ATOM   5057 HD23 LEU P 970     -13.657  -7.003  11.016  0.00  0.00      PROA  
ATOM   5058  C   LEU P 970     -13.690  -3.119   8.747  0.00  0.00      PROA  
ATOM   5059  O   LEU P 970     -14.607  -2.374   8.352  0.00  0.00      PROA  
ATOM   5060  N   PRO P 971     -12.456  -2.926   8.419  0.00  0.00      PROA  
ATOM   5061  CD  PRO P 971     -11.399  -3.474   9.237  0.00  0.00      PROA  
ATOM   5062  HD1 PRO P 971     -11.170  -4.529   8.976  0.00  0.00      PROA
[truncated: 11,375,610 more chars]
