# Supplementary material for: CryoEM and computational modeling structural insights into the pH regulator NBCn1
Source: Nat Commun. 2025 Nov 11;16:9932. doi: 10.1038/s41467-025-64868-z (PMC12606367; doi:10.1038/s41467-025-64868-z)
Supplement: Supplementary file 9 — Supplementary Data 7 [file 41467_2025_64868_MOESM9_ESM.zip › 1us_unrestr_MD_apoNBCn1/hNBCn1_IF_1us_rep2_last_step.pdb]

CRYST1  118.489  118.489  102.129  90.00  90.00  90.00 P 1           1
ATOM      1  N   LEU P 585     -21.872 -33.456  -9.961  0.00  0.00      PROA  
ATOM      2  HT1 LEU P 585     -22.239 -34.332 -10.386  0.00  0.00      PROA  
ATOM      3  HT2 LEU P 585     -21.129 -33.172 -10.630  0.00  0.00      PROA  
ATOM      4  HT3 LEU P 585     -22.666 -32.784  -9.979  0.00  0.00      PROA  
ATOM      5  CA  LEU P 585     -21.293 -33.603  -8.554  0.00  0.00      PROA  
ATOM      6  HA  LEU P 585     -20.817 -32.662  -8.322  0.00  0.00      PROA  
ATOM      7  CB  LEU P 585     -22.387 -33.861  -7.564  0.00  0.00      PROA  
ATOM      8  HB1 LEU P 585     -22.869 -34.839  -7.777  0.00  0.00      PROA  
ATOM      9  HB2 LEU P 585     -23.061 -32.980  -7.499  0.00  0.00      PROA  
ATOM     10  CG  LEU P 585     -22.049 -33.910  -6.060  0.00  0.00      PROA  
ATOM     11  HG  LEU P 585     -21.423 -34.774  -5.748  0.00  0.00      PROA  
ATOM     12  CD1 LEU P 585     -21.270 -32.684  -5.528  0.00  0.00      PROA  
ATOM     13 HD11 LEU P 585     -21.730 -31.744  -5.900  0.00  0.00      PROA  
ATOM     14 HD12 LEU P 585     -20.206 -32.706  -5.846  0.00  0.00      PROA  
ATOM     15 HD13 LEU P 585     -21.355 -32.664  -4.420  0.00  0.00      PROA  
ATOM     16  CD2 LEU P 585     -23.269 -34.076  -5.184  0.00  0.00      PROA  
ATOM     17 HD21 LEU P 585     -22.998 -34.210  -4.114  0.00  0.00      PROA  
ATOM     18 HD22 LEU P 585     -23.881 -34.931  -5.542  0.00  0.00      PROA  
ATOM     19 HD23 LEU P 585     -23.939 -33.191  -5.140  0.00  0.00      PROA  
ATOM     20  C   LEU P 585     -20.268 -34.609  -8.603  0.00  0.00      PROA  
ATOM     21  O   LEU P 585     -19.114 -34.232  -8.683  0.00  0.00      PROA  
ATOM     22  N   ILE P 586     -20.519 -35.855  -8.543  0.00  0.00      PROA  
ATOM     23  HN  ILE P 586     -21.490 -36.058  -8.443  0.00  0.00      PROA  
ATOM     24  CA  ILE P 586     -19.528 -36.988  -8.606  0.00  0.00      PROA  
ATOM     25  HA  ILE P 586     -18.692 -36.630  -8.023  0.00  0.00      PROA  
ATOM     26  CB  ILE P 586     -19.999 -38.312  -8.038  0.00  0.00      PROA  
ATOM     27  HB  ILE P 586     -20.755 -38.707  -8.750  0.00  0.00      PROA  
ATOM     28  CG2 ILE P 586     -18.901 -39.370  -8.089  0.00  0.00      PROA  
ATOM     29 HG21 ILE P 586     -19.188 -40.245  -7.467  0.00  0.00      PROA  
ATOM     30 HG22 ILE P 586     -17.935 -38.914  -7.785  0.00  0.00      PROA  
ATOM     31 HG23 ILE P 586     -18.720 -39.733  -9.124  0.00  0.00      PROA  
ATOM     32  CG1 ILE P 586     -20.544 -38.327  -6.620  0.00  0.00      PROA  
ATOM     33 HG11 ILE P 586     -20.694 -39.382  -6.304  0.00  0.00      PROA  
ATOM     34 HG12 ILE P 586     -21.504 -37.769  -6.586  0.00  0.00      PROA  
ATOM     35  CD  ILE P 586     -19.512 -37.869  -5.556  0.00  0.00      PROA  
ATOM     36  HD1 ILE P 586     -19.765 -38.084  -4.496  0.00  0.00      PROA  
ATOM     37  HD2 ILE P 586     -19.606 -36.768  -5.679  0.00  0.00      PROA  
ATOM     38  HD3 ILE P 586     -18.458 -38.193  -5.696  0.00  0.00      PROA  
ATOM     39  C   ILE P 586     -18.848 -37.170 -10.017  0.00  0.00      PROA  
ATOM     40  O   ILE P 586     -17.689 -37.475 -10.240  0.00  0.00      PROA  
ATOM     41  N   LEU P 587     -19.547 -36.873 -11.110  0.00  0.00      PROA  
ATOM     42  HN  LEU P 587     -20.514 -36.694 -10.946  0.00  0.00      PROA  
ATOM     43  CA  LEU P 587     -19.047 -36.931 -12.505  0.00  0.00      PROA  
ATOM     44  HA  LEU P 587     -18.581 -37.874 -12.748  0.00  0.00      PROA  
ATOM     45  CB  LEU P 587     -20.156 -36.684 -13.561  0.00  0.00      PROA  
ATOM     46  HB1 LEU P 587     -20.614 -35.732 -13.219  0.00  0.00      PROA  
ATOM     47  HB2 LEU P 587     -21.009 -37.394 -13.515  0.00  0.00      PROA  
ATOM     48  CG  LEU P 587     -19.721 -36.521 -15.094  0.00  0.00      PROA  
ATOM     49  HG  LEU P 587     -18.996 -35.688 -15.214  0.00  0.00      PROA  
ATOM     50  CD1 LEU P 587     -19.101 -37.825 -15.686  0.00  0.00      PROA  
ATOM     51 HD11 LEU P 587     -19.907 -38.586 -15.747  0.00  0.00      PROA  
ATOM     52 HD12 LEU P 587     -18.247 -38.048 -15.012  0.00  0.00      PROA  
ATOM     53 HD13 LEU P 587     -18.727 -37.602 -16.709  0.00  0.00      PROA  
ATOM     54  CD2 LEU P 587     -20.869 -36.178 -16.081  0.00  0.00      PROA  
ATOM     55 HD21 LEU P 587     -20.474 -36.427 -17.090  0.00  0.00      PROA  
ATOM     56 HD22 LEU P 587     -21.320 -35.176 -15.914  0.00  0.00      PROA  
ATOM     57 HD23 LEU P 587     -21.739 -36.866 -16.028  0.00  0.00      PROA  
ATOM     58  C   LEU P 587     -17.930 -35.990 -12.866  0.00  0.00      PROA  
ATOM     59  O   LEU P 587     -16.941 -36.384 -13.497  0.00  0.00      PROA  
ATOM     60  N   ASP P 588     -18.031 -34.740 -12.338  0.00  0.00      PROA  
ATOM     61  HN  ASP P 588     -18.781 -34.460 -11.744  0.00  0.00      PROA  
ATOM     62  CA  ASP P 588     -17.095 -33.636 -12.406  0.00  0.00      PROA  
ATOM     63  HA  ASP P 588     -16.864 -33.345 -13.420  0.00  0.00      PROA  
ATOM     64  CB  ASP P 588     -17.706 -32.548 -11.547  0.00  0.00      PROA  
ATOM     65  HB1 ASP P 588     -17.040 -31.663 -11.458  0.00  0.00      PROA  
ATOM     66  HB2 ASP P 588     -17.807 -32.907 -10.500  0.00  0.00      PROA  
ATOM     67  CG  ASP P 588     -19.053 -32.204 -12.075  0.00  0.00      PROA  
ATOM     68  OD1 ASP P 588     -20.055 -32.962 -11.859  0.00  0.00      PROA  
ATOM     69  OD2 ASP P 588     -19.127 -31.168 -12.792  0.00  0.00      PROA  
ATOM     70  C   ASP P 588     -15.706 -33.989 -11.856  0.00  0.00      PROA  
ATOM     71  O   ASP P 588     -14.621 -33.589 -12.376  0.00  0.00      PROA  
ATOM     72  N   ILE P 589     -15.667 -34.707 -10.757  0.00  0.00      PROA  
ATOM     73  HN  ILE P 589     -16.527 -35.090 -10.429  0.00  0.00      PROA  
ATOM     74  CA  ILE P 589     -14.434 -35.199 -10.060  0.00  0.00      PROA  
ATOM     75  HA  ILE P 589     -13.731 -34.388  -9.941  0.00  0.00      PROA  
ATOM     76  CB  ILE P 589     -14.666 -35.724  -8.621  0.00  0.00      PROA  
ATOM     77  HB  ILE P 589     -15.299 -36.636  -8.656  0.00  0.00      PROA  
ATOM     78  CG2 ILE P 589     -13.262 -36.073  -8.018  0.00  0.00      PROA  
ATOM     79 HG21 ILE P 589     -12.545 -35.251  -8.229  0.00  0.00      PROA  
ATOM     80 HG22 ILE P 589     -12.874 -37.026  -8.439  0.00  0.00      PROA  
ATOM     81 HG23 ILE P 589     -13.329 -36.127  -6.910  0.00  0.00      PROA  
ATOM     82  CG1 ILE P 589     -15.675 -34.809  -7.750  0.00  0.00      PROA  
ATOM     83 HG11 ILE P 589     -16.733 -34.885  -8.080  0.00  0.00      PROA  
ATOM     84 HG12 ILE P 589     -15.233 -33.793  -7.826  0.00  0.00      PROA  
ATOM     85  CD  ILE P 589     -15.788 -35.299  -6.246  0.00  0.00      PROA  
ATOM     86  HD1 ILE P 589     -14.869 -35.157  -5.638  0.00  0.00      PROA  
ATOM     87  HD2 ILE P 589     -16.032 -36.381  -6.301  0.00  0.00      PROA  
ATOM     88  HD3 ILE P 589     -16.588 -34.692  -5.773  0.00  0.00      PROA  
ATOM     89  C   ILE P 589     -13.748 -36.234 -10.935  0.00  0.00      PROA  
ATOM     90  O   ILE P 589     -12.557 -36.218 -11.165  0.00  0.00      PROA  
ATOM     91  N   LYS P 590     -14.548 -37.209 -11.410  0.00  0.00      PROA  
ATOM     92  HN  LYS P 590     -15.541 -37.211 -11.324  0.00  0.00      PROA  
ATOM     93  CA  LYS P 590     -13.855 -38.396 -11.868  0.00  0.00      PROA  
ATOM     94  HA  LYS P 590     -13.042 -38.623 -11.194  0.00  0.00      PROA  
ATOM     95  CB  LYS P 590     -14.845 -39.645 -11.761  0.00  0.00      PROA  
ATOM     96  HB1 LYS P 590     -15.369 -39.671 -10.782  0.00  0.00      PROA  
ATOM     97  HB2 LYS P 590     -14.263 -40.592 -11.753  0.00  0.00      PROA  
ATOM     98  CG  LYS P 590     -16.035 -39.753 -12.756  0.00  0.00      PROA  
ATOM     99  HG1 LYS P 590     -15.627 -39.649 -13.783  0.00  0.00      PROA  
ATOM    100  HG2 LYS P 590     -16.739 -38.910 -12.587  0.00  0.00      PROA  
ATOM    101  CD  LYS P 590     -16.722 -41.096 -12.677  0.00  0.00      PROA  
ATOM    102  HD1 LYS P 590     -16.861 -41.309 -11.596  0.00  0.00      PROA  
ATOM    103  HD2 LYS P 590     -15.986 -41.820 -13.087  0.00  0.00      PROA  
ATOM    104  CE  LYS P 590     -18.128 -41.219 -13.277  0.00  0.00      PROA  
ATOM    105  HE1 LYS P 590     -18.145 -40.903 -14.342  0.00  0.00      PROA  
ATOM    106  HE2 LYS P 590     -18.748 -40.415 -12.825  0.00  0.00      PROA  
ATOM    107  NZ  LYS P 590     -18.738 -42.509 -12.898  0.00  0.00      PROA  
ATOM    108  HZ1 LYS P 590     -18.379 -43.281 -13.496  0.00  0.00      PROA  
ATOM    109  HZ2 LYS P 590     -19.769 -42.538 -12.768  0.00  0.00      PROA  
ATOM    110  HZ3 LYS P 590     -18.271 -42.813 -12.020  0.00  0.00      PROA  
ATOM    111  C   LYS P 590     -13.268 -38.232 -13.267  0.00  0.00      PROA  
ATOM    112  O   LYS P 590     -12.153 -38.612 -13.595  0.00  0.00      PROA  
ATOM    113  N   ARG P 591     -13.994 -37.278 -13.949  0.00  0.00      PROA  
ATOM    114  HN  ARG P 591     -14.814 -36.868 -13.557  0.00  0.00      PROA  
ATOM    115  CA  ARG P 591     -13.558 -36.822 -15.215  0.00  0.00      PROA  
ATOM    116  HA  ARG P 591     -13.219 -37.738 -15.677  0.00  0.00      PROA  
ATOM    117  CB  ARG P 591     -14.735 -36.182 -15.950  0.00  0.00      PROA  
ATOM    118  HB1 ARG P 591     -15.399 -35.571 -15.301  0.00  0.00      PROA  
ATOM    119  HB2 ARG P 591     -15.347 -37.045 -16.289  0.00  0.00      PROA  
ATOM    120  CG  ARG P 591     -14.418 -35.195 -17.115  0.00  0.00      PROA  
ATOM    121  HG1 ARG P 591     -13.900 -34.286 -16.742  0.00  0.00      PROA  
ATOM    122  HG2 ARG P 591     -15.385 -34.915 -17.583  0.00  0.00      PROA  
ATOM    123  CD  ARG P 591     -13.691 -35.846 -18.271  0.00  0.00      PROA  
ATOM    124  HD1 ARG P 591     -14.236 -36.789 -18.491  0.00  0.00      PROA  
ATOM    125  HD2 ARG P 591     -12.632 -36.090 -18.042  0.00  0.00      PROA  
ATOM    126  NE  ARG P 591     -13.757 -34.835 -19.409  0.00  0.00      PROA  
ATOM    127  HE  ARG P 591     -13.828 -33.857 -19.209  0.00  0.00      PROA  
ATOM    128  CZ  ARG P 591     -13.768 -35.165 -20.717  0.00  0.00      PROA  
ATOM    129  NH1 ARG P 591     -13.507 -36.381 -21.119  0.00  0.00      PROA  
ATOM    130 HH11 ARG P 591     -13.215 -37.051 -20.436  0.00  0.00      PROA  
ATOM    131 HH12 ARG P 591     -13.859 -36.677 -22.006  0.00  0.00      PROA  
ATOM    132  NH2 ARG P 591     -13.804 -34.251 -21.695  0.00  0.00      PROA  
ATOM    133 HH21 ARG P 591     -13.900 -33.285 -21.454  0.00  0.00      PROA  
ATOM    134 HH22 ARG P 591     -13.724 -34.606 -22.626  0.00  0.00      PROA  
ATOM    135  C   ARG P 591     -12.336 -35.902 -15.180  0.00  0.00      PROA  
ATOM    136  O   ARG P 591     -11.410 -36.118 -15.955  0.00  0.00      PROA  
ATOM    137  N   LYS P 592     -12.293 -34.891 -14.310  0.00  0.00      PROA  
ATOM    138  HN  LYS P 592     -13.179 -34.662 -13.916  0.00  0.00      PROA  
ATOM    139  CA  LYS P 592     -11.226 -33.923 -14.091  0.00  0.00      PROA  
ATOM    140  HA  LYS P 592     -10.937 -33.577 -15.072  0.00  0.00      PROA  
ATOM    141  CB  LYS P 592     -11.714 -32.678 -13.266  0.00  0.00      PROA  
ATOM    142  HB1 LYS P 592     -10.887 -32.056 -12.861  0.00  0.00      PROA  
ATOM    143  HB2 LYS P 592     -12.453 -32.875 -12.461  0.00  0.00      PROA  
ATOM    144  CG  LYS P 592     -12.446 -31.668 -14.158  0.00  0.00      PROA  
ATOM    145  HG1 LYS P 592     -13.332 -32.253 -14.486  0.00  0.00      PROA  
ATOM    146  HG2 LYS P 592     -11.819 -31.315 -15.004  0.00  0.00      PROA  
ATOM    147  CD  LYS P 592     -12.873 -30.411 -13.338  0.00  0.00      PROA  
ATOM    148  HD1 LYS P 592     -12.052 -30.102 -12.657  0.00  0.00      PROA  
ATOM    149  HD2 LYS P 592     -13.604 -30.675 -12.544  0.00  0.00      PROA  
ATOM    150  CE  LYS P 592     -13.290 -29.229 -14.141  0.00  0.00      PROA  
ATOM    151  HE1 LYS P 592     -12.554 -28.967 -14.931  0.00  0.00      PROA  
ATOM    152  HE2 LYS P 592     -13.529 -28.353 -13.501  0.00  0.00      PROA  
ATOM    153  NZ  LYS P 592     -14.520 -29.632 -14.925  0.00  0.00      PROA  
ATOM    154  HZ1 LYS P 592     -14.907 -28.802 -15.418  0.00  0.00      PROA  
ATOM    155  HZ2 LYS P 592     -15.301 -29.932 -14.307  0.00  0.00      PROA  
ATOM    156  HZ3 LYS P 592     -14.301 -30.415 -15.572  0.00  0.00      PROA  
ATOM    157  C   LYS P 592      -9.972 -34.534 -13.440  0.00  0.00      PROA  
ATOM    158  O   LYS P 592      -8.897 -33.931 -13.628  0.00  0.00      PROA  
ATOM    159  N   ALA P 593     -10.075 -35.678 -12.746  0.00  0.00      PROA  
ATOM    160  HN  ALA P 593     -11.029 -35.935 -12.619  0.00  0.00      PROA  
ATOM    161  CA  ALA P 593      -9.057 -36.131 -11.947  0.00  0.00      PROA  
ATOM    162  HA  ALA P 593      -8.851 -35.413 -11.166  0.00  0.00      PROA  
ATOM    163  CB  ALA P 593      -9.507 -37.353 -11.087  0.00  0.00      PROA  
ATOM    164  HB1 ALA P 593      -9.846 -38.154 -11.779  0.00  0.00      PROA  
ATOM    165  HB2 ALA P 593     -10.421 -37.186 -10.478  0.00  0.00      PROA  
ATOM    166  HB3 ALA P 593      -8.691 -37.625 -10.383  0.00  0.00      PROA  
ATOM    167  C   ALA P 593      -7.691 -36.471 -12.633  0.00  0.00      PROA  
ATOM    168  O   ALA P 593      -6.628 -36.028 -12.114  0.00  0.00      PROA  
ATOM    169  N   PRO P 594      -7.569 -37.161 -13.844  0.00  0.00      PROA  
ATOM    170  CD  PRO P 594      -8.649 -37.786 -14.630  0.00  0.00      PROA  
ATOM    171  HD1 PRO P 594      -9.526 -37.112 -14.737  0.00  0.00      PROA  
ATOM    172  HD2 PRO P 594      -9.105 -38.635 -14.076  0.00  0.00      PROA  
ATOM    173  CA  PRO P 594      -6.261 -37.239 -14.508  0.00  0.00      PROA  
ATOM    174  HA  PRO P 594      -5.545 -37.498 -13.742  0.00  0.00      PROA  
ATOM    175  CB  PRO P 594      -6.547 -38.347 -15.557  0.00  0.00      PROA  
ATOM    176  HB1 PRO P 594      -6.126 -39.282 -15.129  0.00  0.00      PROA  
ATOM    177  HB2 PRO P 594      -5.843 -38.080 -16.374  0.00  0.00      PROA  
ATOM    178  CG  PRO P 594      -8.008 -38.240 -15.919  0.00  0.00      PROA  
ATOM    179  HG1 PRO P 594      -8.054 -37.601 -16.827  0.00  0.00      PROA  
ATOM    180  HG2 PRO P 594      -8.426 -39.235 -16.184  0.00  0.00      PROA  
ATOM    181  C   PRO P 594      -5.826 -35.954 -15.054  0.00  0.00      PROA  
ATOM    182  O   PRO P 594      -4.649 -35.675 -15.145  0.00  0.00      PROA  
ATOM    183  N   PHE P 595      -6.857 -35.098 -15.514  0.00  0.00      PROA  
ATOM    184  HN  PHE P 595      -7.794 -35.439 -15.518  0.00  0.00      PROA  
ATOM    185  CA  PHE P 595      -6.610 -33.811 -16.092  0.00  0.00      PROA  
ATOM    186  HA  PHE P 595      -5.894 -33.983 -16.882  0.00  0.00      PROA  
ATOM    187  CB  PHE P 595      -7.846 -33.103 -16.484  0.00  0.00      PROA  
ATOM    188  HB1 PHE P 595      -7.647 -32.015 -16.581  0.00  0.00      PROA  
ATOM    189  HB2 PHE P 595      -8.746 -33.232 -15.846  0.00  0.00      PROA  
ATOM    190  CG  PHE P 595      -8.183 -33.611 -17.837  0.00  0.00      PROA  
ATOM    191  CD1 PHE P 595      -9.362 -34.294 -18.183  0.00  0.00      PROA  
ATOM    192  HD1 PHE P 595      -9.924 -34.774 -17.396  0.00  0.00      PROA  
ATOM    193  CE1 PHE P 595      -9.681 -34.515 -19.559  0.00  0.00      PROA  
ATOM    194  HE1 PHE P 595     -10.566 -35.059 -19.855  0.00  0.00      PROA  
ATOM    195  CZ  PHE P 595      -8.945 -34.032 -20.605  0.00  0.00      PROA  
ATOM    196  HZ  PHE P 595      -9.191 -34.126 -21.652  0.00  0.00      PROA  
ATOM    197  CD2 PHE P 595      -7.469 -33.037 -18.886  0.00  0.00      PROA  
ATOM    198  HD2 PHE P 595      -6.608 -32.460 -18.585  0.00  0.00      PROA  
ATOM    199  CE2 PHE P 595      -7.806 -33.291 -20.270  0.00  0.00      PROA  
ATOM    200  HE2 PHE P 595      -7.240 -32.804 -21.050  0.00  0.00      PROA  
ATOM    201  C   PHE P 595      -5.828 -32.878 -15.059  0.00  0.00      PROA  
ATOM    202  O   PHE P 595      -4.822 -32.290 -15.431  0.00  0.00      PROA  
ATOM    203  N   PHE P 596      -6.362 -32.770 -13.820  0.00  0.00      PROA  
ATOM    204  HN  PHE P 596      -7.309 -33.031 -13.646  0.00  0.00      PROA  
ATOM    205  CA  PHE P 596      -5.766 -32.191 -12.621  0.00  0.00      PROA  
ATOM    206  HA  PHE P 596      -5.599 -31.159 -12.892  0.00  0.00      PROA  
ATOM    207  CB  PHE P 596      -6.799 -32.372 -11.468  0.00  0.00      PROA  
ATOM    208  HB1 PHE P 596      -6.927 -33.468 -11.336  0.00  0.00      PROA  
ATOM    209  HB2 PHE P 596      -7.762 -31.958 -11.835  0.00  0.00      PROA  
ATOM    210  CG  PHE P 596      -6.417 -31.692 -10.127  0.00  0.00      PROA  
ATOM    211  CD1 PHE P 596      -6.897 -30.422  -9.844  0.00  0.00      PROA  
ATOM    212  HD1 PHE P 596      -7.594 -29.960 -10.527  0.00  0.00      PROA  
ATOM    213  CE1 PHE P 596      -6.491 -29.800  -8.670  0.00  0.00      PROA  
ATOM    214  HE1 PHE P 596      -6.845 -28.806  -8.437  0.00  0.00      PROA  
ATOM    215  CZ  PHE P 596      -5.853 -30.486  -7.694  0.00  0.00      PROA  
ATOM    216  HZ  PHE P 596      -5.621 -29.980  -6.768  0.00  0.00      PROA  
ATOM    217  CD2 PHE P 596      -5.599 -32.339  -9.188  0.00  0.00      PROA  
ATOM    218  HD2 PHE P 596      -5.275 -33.302  -9.552  0.00  0.00      PROA  
ATOM    219  CE2 PHE P 596      -5.347 -31.816  -7.910  0.00  0.00      PROA  
ATOM    220  HE2 PHE P 596      -4.830 -32.291  -7.089  0.00  0.00      PROA  
ATOM    221  C   PHE P 596      -4.408 -32.690 -12.248  0.00  0.00      PROA  
ATOM    222  O   PHE P 596      -3.543 -31.858 -11.997  0.00  0.00      PROA  
ATOM    223  N   LEU P 597      -4.203 -34.046 -12.127  0.00  0.00      PROA  
ATOM    224  HN  LEU P 597      -4.954 -34.635 -12.414  0.00  0.00      PROA  
ATOM    225  CA  LEU P 597      -2.998 -34.691 -11.692  0.00  0.00      PROA  
ATOM    226  HA  LEU P 597      -2.621 -34.188 -10.814  0.00  0.00      PROA  
ATOM    227  CB  LEU P 597      -3.220 -36.241 -11.574  0.00  0.00      PROA  
ATOM    228  HB1 LEU P 597      -2.291 -36.851 -11.567  0.00  0.00      PROA  
ATOM    229  HB2 LEU P 597      -3.826 -36.530 -12.459  0.00  0.00      PROA  
ATOM    230  CG  LEU P 597      -4.102 -36.658 -10.384  0.00  0.00      PROA  
ATOM    231  HG  LEU P 597      -4.953 -35.945 -10.349  0.00  0.00      PROA  
ATOM    232  CD1 LEU P 597      -4.769 -38.083 -10.471  0.00  0.00      PROA  
ATOM    233 HD11 LEU P 597      -3.946 -38.804 -10.661  0.00  0.00      PROA  
ATOM    234 HD12 LEU P 597      -5.450 -38.142 -11.347  0.00  0.00      PROA  
ATOM    235 HD13 LEU P 597      -5.385 -38.201  -9.554  0.00  0.00      PROA  
ATOM    236  CD2 LEU P 597      -3.149 -36.623  -9.177  0.00  0.00      PROA  
ATOM    237 HD21 LEU P 597      -2.930 -35.559  -8.945  0.00  0.00      PROA  
ATOM    238 HD22 LEU P 597      -2.220 -37.206  -9.352  0.00  0.00      PROA  
ATOM    239 HD23 LEU P 597      -3.790 -36.952  -8.331  0.00  0.00      PROA  
ATOM    240  C   LEU P 597      -1.922 -34.414 -12.721  0.00  0.00      PROA  
ATOM    241  O   LEU P 597      -0.791 -34.168 -12.296  0.00  0.00      PROA  
ATOM    242  N   SER P 598      -2.274 -34.478 -14.067  0.00  0.00      PROA  
ATOM    243  HN  SER P 598      -3.245 -34.651 -14.215  0.00  0.00      PROA  
ATOM    244  CA  SER P 598      -1.410 -34.252 -15.204  0.00  0.00      PROA  
ATOM    245  HA  SER P 598      -0.551 -34.893 -15.068  0.00  0.00      PROA  
ATOM    246  CB  SER P 598      -2.153 -34.387 -16.589  0.00  0.00      PROA  
ATOM    247  HB1 SER P 598      -2.971 -33.636 -16.634  0.00  0.00      PROA  
ATOM    248  HB2 SER P 598      -2.660 -35.372 -16.673  0.00  0.00      PROA  
ATOM    249  OG  SER P 598      -1.266 -34.245 -17.714  0.00  0.00      PROA  
ATOM    250  HG1 SER P 598      -1.047 -33.314 -17.802  0.00  0.00      PROA  
ATOM    251  C   SER P 598      -0.912 -32.810 -15.197  0.00  0.00      PROA  
ATOM    252  O   SER P 598       0.230 -32.461 -15.229  0.00  0.00      PROA  
ATOM    253  N   ASP P 599      -1.854 -31.800 -15.045  0.00  0.00      PROA  
ATOM    254  HN  ASP P 599      -2.839 -31.952 -15.016  0.00  0.00      PROA  
ATOM    255  CA  ASP P 599      -1.378 -30.487 -14.921  0.00  0.00      PROA  
ATOM    256  HA  ASP P 599      -0.703 -30.318 -15.747  0.00  0.00      PROA  
ATOM    257  CB  ASP P 599      -2.532 -29.412 -15.027  0.00  0.00      PROA  
ATOM    258  HB1 ASP P 599      -2.238 -28.423 -14.616  0.00  0.00      PROA  
ATOM    259  HB2 ASP P 599      -3.362 -29.910 -14.481  0.00  0.00      PROA  
ATOM    260  CG  ASP P 599      -2.936 -29.155 -16.457  0.00  0.00      PROA  
ATOM    261  OD1 ASP P 599      -2.188 -29.558 -17.366  0.00  0.00      PROA  
ATOM    262  OD2 ASP P 599      -3.991 -28.572 -16.635  0.00  0.00      PROA  
ATOM    263  C   ASP P 599      -0.455 -30.168 -13.682  0.00  0.00      PROA  
ATOM    264  O   ASP P 599       0.442 -29.373 -13.672  0.00  0.00      PROA  
ATOM    265  N   PHE P 600      -0.832 -30.858 -12.517  0.00  0.00      PROA  
ATOM    266  HN  PHE P 600      -1.778 -31.175 -12.521  0.00  0.00      PROA  
ATOM    267  CA  PHE P 600      -0.021 -30.750 -11.290  0.00  0.00      PROA  
ATOM    268  HA  PHE P 600       0.159 -29.716 -11.034  0.00  0.00      PROA  
ATOM    269  CB  PHE P 600      -0.709 -31.543 -10.124  0.00  0.00      PROA  
ATOM    270  HB1 PHE P 600      -0.758 -32.646 -10.243  0.00  0.00      PROA  
ATOM    271  HB2 PHE P 600      -1.796 -31.313 -10.128  0.00  0.00      PROA  
ATOM    272  CG  PHE P 600      -0.063 -31.211  -8.774  0.00  0.00      PROA  
ATOM    273  CD1 PHE P 600      -0.082 -32.368  -7.890  0.00  0.00      PROA  
ATOM    274  HD1 PHE P 600      -0.638 -33.245  -8.185  0.00  0.00      PROA  
ATOM    275  CE1 PHE P 600       0.366 -32.229  -6.600  0.00  0.00      PROA  
ATOM    276  HE1 PHE P 600       0.436 -33.022  -5.871  0.00  0.00      PROA  
ATOM    277  CZ  PHE P 600       0.932 -30.998  -6.192  0.00  0.00      PROA  
ATOM    278  HZ  PHE P 600       1.471 -30.874  -5.265  0.00  0.00      PROA  
ATOM    279  CD2 PHE P 600       0.441 -29.946  -8.326  0.00  0.00      PROA  
ATOM    280  HD2 PHE P 600       0.536 -29.105  -8.997  0.00  0.00      PROA  
ATOM    281  CE2 PHE P 600       0.996 -29.870  -7.027  0.00  0.00      PROA  
ATOM    282  HE2 PHE P 600       1.468 -28.994  -6.606  0.00  0.00      PROA  
ATOM    283  C   PHE P 600       1.426 -31.342 -11.544  0.00  0.00      PROA  
ATOM    284  O   PHE P 600       2.419 -30.729 -11.238  0.00  0.00      PROA  
ATOM    285  N   LYS P 601       1.533 -32.399 -12.286  0.00  0.00      PROA  
ATOM    286  HN  LYS P 601       0.757 -32.929 -12.620  0.00  0.00      PROA  
ATOM    287  CA  LYS P 601       2.829 -32.954 -12.801  0.00  0.00      PROA  
ATOM    288  HA  LYS P 601       3.447 -33.146 -11.937  0.00  0.00      PROA  
ATOM    289  CB  LYS P 601       2.603 -34.289 -13.474  0.00  0.00      PROA  
ATOM    290  HB1 LYS P 601       1.700 -34.156 -14.107  0.00  0.00      PROA  
ATOM    291  HB2 LYS P 601       2.352 -34.987 -12.647  0.00  0.00      PROA  
ATOM    292  CG  LYS P 601       3.818 -34.885 -14.208  0.00  0.00      PROA  
ATOM    293  HG1 LYS P 601       3.690 -35.987 -14.153  0.00  0.00      PROA  
ATOM    294  HG2 LYS P 601       4.776 -34.627 -13.708  0.00  0.00      PROA  
ATOM    295  CD  LYS P 601       3.968 -34.611 -15.701  0.00  0.00      PROA  
ATOM    296  HD1 LYS P 601       4.694 -35.387 -16.024  0.00  0.00      PROA  
ATOM    297  HD2 LYS P 601       4.336 -33.575 -15.868  0.00  0.00      PROA  
ATOM    298  CE  LYS P 601       2.683 -34.819 -16.563  0.00  0.00      PROA  
ATOM    299  HE1 LYS P 601       1.955 -34.003 -16.368  0.00  0.00      PROA  
ATOM    300  HE2 LYS P 601       2.141 -35.786 -16.487  0.00  0.00      PROA  
ATOM    301  NZ  LYS P 601       3.136 -34.637 -17.908  0.00  0.00      PROA  
ATOM    302  HZ1 LYS P 601       4.049 -35.115 -18.048  0.00  0.00      PROA  
ATOM    303  HZ2 LYS P 601       3.329 -33.629 -18.077  0.00  0.00      PROA  
ATOM    304  HZ3 LYS P 601       2.451 -35.016 -18.592  0.00  0.00      PROA  
ATOM    305  C   LYS P 601       3.686 -31.967 -13.674  0.00  0.00      PROA  
ATOM    306  O   LYS P 601       4.874 -31.919 -13.598  0.00  0.00      PROA  
ATOM    307  N   ASP P 602       2.969 -31.137 -14.510  0.00  0.00      PROA  
ATOM    308  HN  ASP P 602       1.999 -31.275 -14.695  0.00  0.00      PROA  
ATOM    309  CA  ASP P 602       3.669 -30.258 -15.416  0.00  0.00      PROA  
ATOM    310  HA  ASP P 602       4.626 -30.587 -15.795  0.00  0.00      PROA  
ATOM    311  CB  ASP P 602       2.858 -30.107 -16.732  0.00  0.00      PROA  
ATOM    312  HB1 ASP P 602       3.179 -29.181 -17.256  0.00  0.00      PROA  
ATOM    313  HB2 ASP P 602       1.777 -30.019 -16.489  0.00  0.00      PROA  
ATOM    314  CG  ASP P 602       2.879 -31.305 -17.676  0.00  0.00      PROA  
ATOM    315  OD1 ASP P 602       1.969 -31.255 -18.503  0.00  0.00      PROA  
ATOM    316  OD2 ASP P 602       3.744 -32.159 -17.823  0.00  0.00      PROA  
ATOM    317  C   ASP P 602       3.904 -28.835 -14.786  0.00  0.00      PROA  
ATOM    318  O   ASP P 602       4.678 -28.065 -15.352  0.00  0.00      PROA  
ATOM    319  N   ALA P 603       3.237 -28.615 -13.603  0.00  0.00      PROA  
ATOM    320  HN  ALA P 603       2.571 -29.275 -13.264  0.00  0.00      PROA  
ATOM    321  CA  ALA P 603       3.663 -27.543 -12.712  0.00  0.00      PROA  
ATOM    322  HA  ALA P 603       3.745 -26.547 -13.121  0.00  0.00      PROA  
ATOM    323  CB  ALA P 603       2.758 -27.307 -11.504  0.00  0.00      PROA  
ATOM    324  HB1 ALA P 603       2.571 -28.281 -11.003  0.00  0.00      PROA  
ATOM    325  HB2 ALA P 603       1.767 -26.947 -11.853  0.00  0.00      PROA  
ATOM    326  HB3 ALA P 603       3.151 -26.680 -10.676  0.00  0.00      PROA  
ATOM    327  C   ALA P 603       5.006 -27.844 -12.131  0.00  0.00      PROA  
ATOM    328  O   ALA P 603       5.827 -26.958 -12.064  0.00  0.00      PROA  
ATOM    329  N   LEU P 604       5.266 -29.117 -11.800  0.00  0.00      PROA  
ATOM    330  HN  LEU P 604       4.521 -29.779 -11.817  0.00  0.00      PROA  
ATOM    331  CA  LEU P 604       6.413 -29.613 -10.965  0.00  0.00      PROA  
ATOM    332  HA  LEU P 604       6.894 -28.822 -10.410  0.00  0.00      PROA  
ATOM    333  CB  LEU P 604       6.050 -30.626  -9.917  0.00  0.00      PROA  
ATOM    334  HB1 LEU P 604       6.929 -30.880  -9.287  0.00  0.00      PROA  
ATOM    335  HB2 LEU P 604       5.722 -31.518 -10.493  0.00  0.00      PROA  
ATOM    336  CG  LEU P 604       4.879 -30.210  -8.934  0.00  0.00      PROA  
ATOM    337  HG  LEU P 604       4.159 -29.711  -9.617  0.00  0.00      PROA  
ATOM    338  CD1 LEU P 604       4.333 -31.448  -8.174  0.00  0.00      PROA  
ATOM    339 HD11 LEU P 604       3.472 -31.158  -7.535  0.00  0.00      PROA  
ATOM    340 HD12 LEU P 604       5.100 -31.777  -7.441  0.00  0.00      PROA  
ATOM    341 HD13 LEU P 604       4.175 -32.284  -8.888  0.00  0.00      PROA  
ATOM    342  CD2 LEU P 604       5.431 -29.091  -7.985  0.00  0.00      PROA  
ATOM    343 HD21 LEU P 604       6.018 -29.711  -7.274  0.00  0.00      PROA  
ATOM    344 HD22 LEU P 604       4.605 -28.691  -7.358  0.00  0.00      PROA  
ATOM    345 HD23 LEU P 604       6.064 -28.326  -8.483  0.00  0.00      PROA  
ATOM    346  C   LEU P 604       7.647 -30.103 -11.785  0.00  0.00      PROA  
ATOM    347  O   LEU P 604       8.711 -30.314 -11.216  0.00  0.00      PROA  
ATOM    348  N   SER P 605       7.515 -30.285 -13.082  0.00  0.00      PROA  
ATOM    349  HN  SER P 605       6.570 -30.467 -13.344  0.00  0.00      PROA  
ATOM    350  CA  SER P 605       8.616 -30.419 -14.081  0.00  0.00      PROA  
ATOM    351  HA  SER P 605       9.131 -31.341 -13.852  0.00  0.00      PROA  
ATOM    352  CB  SER P 605       8.078 -30.552 -15.505  0.00  0.00      PROA  
ATOM    353  HB1 SER P 605       7.308 -31.342 -15.636  0.00  0.00      PROA  
ATOM    354  HB2 SER P 605       8.922 -30.764 -16.196  0.00  0.00      PROA  
ATOM    355  OG  SER P 605       7.226 -29.452 -15.872  0.00  0.00      PROA  
ATOM    356  HG1 SER P 605       6.655 -29.215 -15.138  0.00  0.00      PROA  
ATOM    357  C   SER P 605       9.642 -29.269 -13.987  0.00  0.00      PROA  
ATOM    358  O   SER P 605       9.301 -28.110 -13.927  0.00  0.00      PROA  
ATOM    359  N   LEU P 606      10.982 -29.625 -13.999  0.00  0.00      PROA  
ATOM    360  HN  LEU P 606      11.183 -30.599 -14.069  0.00  0.00      PROA  
ATOM    361  CA  LEU P 606      11.985 -28.791 -13.315  0.00  0.00      PROA  
ATOM    362  HA  LEU P 606      11.739 -28.841 -12.265  0.00  0.00      PROA  
ATOM    363  CB  LEU P 606      13.374 -29.506 -13.461  0.00  0.00      PROA  
ATOM    364  HB1 LEU P 606      13.505 -29.526 -14.564  0.00  0.00      PROA  
ATOM    365  HB2 LEU P 606      13.239 -30.552 -13.110  0.00  0.00      PROA  
ATOM    366  CG  LEU P 606      14.612 -28.904 -12.785  0.00  0.00      PROA  
ATOM    367  HG  LEU P 606      14.868 -28.081 -13.485  0.00  0.00      PROA  
ATOM    368  CD1 LEU P 606      14.377 -28.306 -11.377  0.00  0.00      PROA  
ATOM    369 HD11 LEU P 606      13.734 -29.038 -10.844  0.00  0.00      PROA  
ATOM    370 HD12 LEU P 606      13.911 -27.299 -11.433  0.00  0.00      PROA  
ATOM    371 HD13 LEU P 606      15.360 -28.265 -10.860  0.00  0.00      PROA  
ATOM    372  CD2 LEU P 606      15.650 -30.021 -12.756  0.00  0.00      PROA  
ATOM    373 HD21 LEU P 606      15.725 -30.484 -13.763  0.00  0.00      PROA  
ATOM    374 HD22 LEU P 606      15.401 -30.743 -11.950  0.00  0.00      PROA  
ATOM    375 HD23 LEU P 606      16.644 -29.623 -12.460  0.00  0.00      PROA  
ATOM    376  C   LEU P 606      12.088 -27.341 -13.703  0.00  0.00      PROA  
ATOM    377  O   LEU P 606      12.074 -26.376 -12.918  0.00  0.00      PROA  
ATOM    378  N   GLN P 607      12.120 -27.102 -15.056  0.00  0.00      PROA  
ATOM    379  HN  GLN P 607      11.858 -27.864 -15.644  0.00  0.00      PROA  
ATOM    380  CA  GLN P 607      12.199 -25.811 -15.722  0.00  0.00      PROA  
ATOM    381  HA  GLN P 607      13.034 -25.283 -15.286  0.00  0.00      PROA  
ATOM    382  CB  GLN P 607      12.345 -25.989 -17.212  0.00  0.00      PROA  
ATOM    383  HB1 GLN P 607      12.331 -25.024 -17.762  0.00  0.00      PROA  
ATOM    384  HB2 GLN P 607      11.518 -26.608 -17.623  0.00  0.00      PROA  
ATOM    385  CG  GLN P 607      13.623 -26.579 -17.757  0.00  0.00      PROA  
ATOM    386  HG1 GLN P 607      14.284 -25.864 -18.293  0.00  0.00      PROA  
ATOM    387  HG2 GLN P 607      13.454 -27.420 -18.462  0.00  0.00      PROA  
ATOM    388  CD  GLN P 607      14.701 -26.959 -16.671  0.00  0.00      PROA  
ATOM    389  OE1 GLN P 607      15.237 -26.044 -16.027  0.00  0.00      PROA  
ATOM    390  NE2 GLN P 607      15.071 -28.267 -16.564  0.00  0.00      PROA  
ATOM    391 HE21 GLN P 607      14.551 -28.828 -17.208  0.00  0.00      PROA  
ATOM    392 HE22 GLN P 607      15.619 -28.600 -15.796  0.00  0.00      PROA  
ATOM    393  C   GLN P 607      11.018 -24.942 -15.482  0.00  0.00      PROA  
ATOM    394  O   GLN P 607      11.088 -23.729 -15.120  0.00  0.00      PROA  
ATOM    395  N   CYS P 608       9.840 -25.576 -15.579  0.00  0.00      PROA  
ATOM    396  HN  CYS P 608       9.836 -26.528 -15.876  0.00  0.00      PROA  
ATOM    397  CA  CYS P 608       8.591 -24.955 -15.157  0.00  0.00      PROA  
ATOM    398  HA  CYS P 608       8.367 -24.099 -15.776  0.00  0.00      PROA  
ATOM    399  CB  CYS P 608       7.381 -25.873 -15.327  0.00  0.00      PROA  
ATOM    400  HB1 CYS P 608       7.295 -26.826 -14.763  0.00  0.00      PROA  
ATOM    401  HB2 CYS P 608       7.537 -26.278 -16.350  0.00  0.00      PROA  
ATOM    402  SG  CYS P 608       5.809 -24.885 -15.251  0.00  0.00      PROA  
ATOM    403  HG1 CYS P 608       5.701 -24.990 -13.935  0.00  0.00      PROA  
ATOM    404  C   CYS P 608       8.500 -24.572 -13.699  0.00  0.00      PROA  
ATOM    405  O   CYS P 608       8.073 -23.512 -13.310  0.00  0.00      PROA  
ATOM    406  N   LEU P 609       8.981 -25.453 -12.819  0.00  0.00      PROA  
ATOM    407  HN  LEU P 609       9.399 -26.301 -13.134  0.00  0.00      PROA  
ATOM    408  CA  LEU P 609       9.028 -25.367 -11.397  0.00  0.00      PROA  
ATOM    409  HA  LEU P 609       8.058 -25.163 -10.968  0.00  0.00      PROA  
ATOM    410  CB  LEU P 609       9.594 -26.592 -10.675  0.00  0.00      PROA  
ATOM    411  HB1 LEU P 609      10.506 -27.000 -11.162  0.00  0.00      PROA  
ATOM    412  HB2 LEU P 609       8.917 -27.385 -11.058  0.00  0.00      PROA  
ATOM    413  CG  LEU P 609       9.795 -26.485  -9.181  0.00  0.00      PROA  
ATOM    414  HG  LEU P 609      10.389 -25.611  -8.839  0.00  0.00      PROA  
ATOM    415  CD1 LEU P 609       8.348 -26.307  -8.567  0.00  0.00      PROA  
ATOM    416 HD11 LEU P 609       7.725 -27.114  -9.009  0.00  0.00      PROA  
ATOM    417 HD12 LEU P 609       7.904 -25.291  -8.635  0.00  0.00      PROA  
ATOM    418 HD13 LEU P 609       8.495 -26.634  -7.516  0.00  0.00      PROA  
ATOM    419  CD2 LEU P 609      10.500 -27.712  -8.652  0.00  0.00      PROA  
ATOM    420 HD21 LEU P 609      10.024 -28.618  -9.086  0.00  0.00      PROA  
ATOM    421 HD22 LEU P 609      10.496 -27.791  -7.544  0.00  0.00      PROA  
ATOM    422 HD23 LEU P 609      11.553 -27.881  -8.962  0.00  0.00      PROA  
ATOM    423  C   LEU P 609       9.819 -24.210 -11.061  0.00  0.00      PROA  
ATOM    424  O   LEU P 609       9.466 -23.324 -10.272  0.00  0.00      PROA  
ATOM    425  N   ALA P 610      11.019 -24.123 -11.681  0.00  0.00      PROA  
ATOM    426  HN  ALA P 610      11.249 -24.837 -12.337  0.00  0.00      PROA  
ATOM    427  CA  ALA P 610      11.878 -22.915 -11.593  0.00  0.00      PROA  
ATOM    428  HA  ALA P 610      12.167 -22.685 -10.578  0.00  0.00      PROA  
ATOM    429  CB  ALA P 610      13.231 -23.218 -12.326  0.00  0.00      PROA  
ATOM    430  HB1 ALA P 610      13.027 -23.453 -13.392  0.00  0.00      PROA  
ATOM    431  HB2 ALA P 610      13.731 -24.059 -11.800  0.00  0.00      PROA  
ATOM    432  HB3 ALA P 610      13.775 -22.255 -12.219  0.00  0.00      PROA  
ATOM    433  C   ALA P 610      11.180 -21.580 -11.959  0.00  0.00      PROA  
ATOM    434  O   ALA P 610      11.283 -20.522 -11.281  0.00  0.00      PROA  
ATOM    435  N   SER P 611      10.454 -21.639 -13.167  0.00  0.00      PROA  
ATOM    436  HN  SER P 611      10.445 -22.485 -13.694  0.00  0.00      PROA  
ATOM    437  CA  SER P 611       9.658 -20.554 -13.773  0.00  0.00      PROA  
ATOM    438  HA  SER P 611      10.320 -19.721 -13.955  0.00  0.00      PROA  
ATOM    439  CB  SER P 611       9.189 -20.983 -15.181  0.00  0.00      PROA  
ATOM    440  HB1 SER P 611       8.400 -21.761 -15.257  0.00  0.00      PROA  
ATOM    441  HB2 SER P 611       9.993 -21.557 -15.688  0.00  0.00      PROA  
ATOM    442  OG  SER P 611       8.726 -19.847 -15.965  0.00  0.00      PROA  
ATOM    443  HG1 SER P 611       9.502 -19.362 -16.257  0.00  0.00      PROA  
ATOM    444  C   SER P 611       8.475 -20.057 -12.921  0.00  0.00      PROA  
ATOM    445  O   SER P 611       8.197 -18.869 -12.757  0.00  0.00      PROA  
ATOM    446  N   ILE P 612       7.735 -20.993 -12.225  0.00  0.00      PROA  
ATOM    447  HN  ILE P 612       8.068 -21.929 -12.307  0.00  0.00      PROA  
ATOM    448  CA  ILE P 612       6.672 -20.821 -11.247  0.00  0.00      PROA  
ATOM    449  HA  ILE P 612       6.010 -20.067 -11.647  0.00  0.00      PROA  
ATOM    450  CB  ILE P 612       5.816 -22.091 -11.016  0.00  0.00      PROA  
ATOM    451  HB  ILE P 612       6.530 -22.924 -10.845  0.00  0.00      PROA  
ATOM    452  CG2 ILE P 612       4.858 -21.897  -9.801  0.00  0.00      PROA  
ATOM    453 HG21 ILE P 612       5.355 -21.633  -8.843  0.00  0.00      PROA  
ATOM    454 HG22 ILE P 612       4.456 -22.912  -9.590  0.00  0.00      PROA  
ATOM    455 HG23 ILE P 612       3.956 -21.280 -10.001  0.00  0.00      PROA  
ATOM    456  CG1 ILE P 612       5.014 -22.341 -12.339  0.00  0.00      PROA  
ATOM    457 HG11 ILE P 612       5.668 -22.377 -13.236  0.00  0.00      PROA  
ATOM    458 HG12 ILE P 612       4.331 -21.465 -12.369  0.00  0.00      PROA  
ATOM    459  CD  ILE P 612       4.154 -23.613 -12.317  0.00  0.00      PROA  
ATOM    460  HD1 ILE P 612       3.847 -23.824 -13.364  0.00  0.00      PROA  
ATOM    461  HD2 ILE P 612       3.323 -23.463 -11.594  0.00  0.00      PROA  
ATOM    462  HD3 ILE P 612       4.874 -24.361 -11.924  0.00  0.00      PROA  
ATOM    463  C   ILE P 612       7.215 -20.193  -9.978  0.00  0.00      PROA  
ATOM    464  O   ILE P 612       6.736 -19.199  -9.412  0.00  0.00      PROA  
ATOM    465  N   LEU P 613       8.414 -20.707  -9.551  0.00  0.00      PROA  
ATOM    466  HN  LEU P 613       8.792 -21.522  -9.983  0.00  0.00      PROA  
ATOM    467  CA  LEU P 613       9.193 -20.138  -8.423  0.00  0.00      PROA  
ATOM    468  HA  LEU P 613       8.622 -20.109  -7.507  0.00  0.00      PROA  
ATOM    469  CB  LEU P 613      10.371 -21.058  -8.087  0.00  0.00      PROA  
ATOM    470  HB1 LEU P 613      11.151 -20.449  -7.581  0.00  0.00      PROA  
ATOM    471  HB2 LEU P 613      10.925 -21.328  -9.011  0.00  0.00      PROA  
ATOM    472  CG  LEU P 613      10.116 -22.350  -7.252  0.00  0.00      PROA  
ATOM    473  HG  LEU P 613       9.286 -22.961  -7.669  0.00  0.00      PROA  
ATOM    474  CD1 LEU P 613      11.340 -23.252  -7.126  0.00  0.00      PROA  
ATOM    475 HD11 LEU P 613      11.715 -23.574  -8.121  0.00  0.00      PROA  
ATOM    476 HD12 LEU P 613      11.170 -24.164  -6.514  0.00  0.00      PROA  
ATOM    477 HD13 LEU P 613      12.123 -22.717  -6.547  0.00  0.00      PROA  
ATOM    478  CD2 LEU P 613       9.474 -22.137  -5.861  0.00  0.00      PROA  
ATOM    479 HD21 LEU P 613       9.329 -23.062  -5.264  0.00  0.00      PROA  
ATOM    480 HD22 LEU P 613       8.540 -21.544  -5.958  0.00  0.00      PROA  
ATOM    481 HD23 LEU P 613      10.246 -21.472  -5.418  0.00  0.00      PROA  
ATOM    482  C   LEU P 613       9.665 -18.702  -8.595  0.00  0.00      PROA  
ATOM    483  O   LEU P 613       9.509 -17.837  -7.743  0.00  0.00      PROA  
ATOM    484  N   PHE P 614      10.126 -18.346  -9.794  0.00  0.00      PROA  
ATOM    485  HN  PHE P 614      10.195 -19.010 -10.535  0.00  0.00      PROA  
ATOM    486  CA  PHE P 614      10.475 -17.059 -10.234  0.00  0.00      PROA  
ATOM    487  HA  PHE P 614      11.221 -16.734  -9.524  0.00  0.00      PROA  
ATOM    488  CB  PHE P 614      10.988 -17.195 -11.747  0.00  0.00      PROA  
ATOM    489  HB1 PHE P 614      10.144 -17.443 -12.425  0.00  0.00      PROA  
ATOM    490  HB2 PHE P 614      11.727 -18.016 -11.872  0.00  0.00      PROA  
ATOM    491  CG  PHE P 614      11.647 -15.928 -12.310  0.00  0.00      PROA  
ATOM    492  CD1 PHE P 614      12.176 -14.805 -11.611  0.00  0.00      PROA  
ATOM    493  HD1 PHE P 614      12.016 -14.515 -10.583  0.00  0.00      PROA  
ATOM    494  CE1 PHE P 614      12.967 -13.856 -12.266  0.00  0.00      PROA  
ATOM    495  HE1 PHE P 614      13.213 -12.935 -11.758  0.00  0.00      PROA  
ATOM    496  CZ  PHE P 614      13.248 -14.002 -13.605  0.00  0.00      PROA  
ATOM    497  HZ  PHE P 614      13.897 -13.236 -14.004  0.00  0.00      PROA  
ATOM    498  CD2 PHE P 614      12.046 -16.083 -13.609  0.00  0.00      PROA  
ATOM    499  HD2 PHE P 614      11.658 -16.945 -14.131  0.00  0.00      PROA  
ATOM    500  CE2 PHE P 614      12.869 -15.151 -14.278  0.00  0.00      PROA  
ATOM    501  HE2 PHE P 614      13.314 -15.363 -15.239  0.00  0.00      PROA  
ATOM    502  C   PHE P 614       9.245 -16.142 -10.178  0.00  0.00      PROA  
ATOM    503  O   PHE P 614       9.338 -14.973  -9.793  0.00  0.00      PROA  
ATOM    504  N   LEU P 615       8.086 -16.679 -10.517  0.00  0.00      PROA  
ATOM    505  HN  LEU P 615       7.856 -17.613 -10.781  0.00  0.00      PROA  
ATOM    506  CA  LEU P 615       6.888 -15.868 -10.619  0.00  0.00      PROA  
ATOM    507  HA  LEU P 615       7.108 -14.895 -11.032  0.00  0.00      PROA  
ATOM    508  CB  LEU P 615       5.782 -16.470 -11.487  0.00  0.00      PROA  
ATOM    509  HB1 LEU P 615       5.445 -17.463 -11.120  0.00  0.00      PROA  
ATOM    510  HB2 LEU P 615       6.310 -16.707 -12.435  0.00  0.00      PROA  
ATOM    511  CG  LEU P 615       4.572 -15.602 -11.861  0.00  0.00      PROA  
ATOM    512  HG  LEU P 615       4.053 -15.354 -10.910  0.00  0.00      PROA  
ATOM    513  CD1 LEU P 615       4.924 -14.276 -12.672  0.00  0.00      PROA  
ATOM    514 HD11 LEU P 615       3.973 -13.717 -12.805  0.00  0.00      PROA  
ATOM    515 HD12 LEU P 615       5.431 -14.557 -13.620  0.00  0.00      PROA  
ATOM    516 HD13 LEU P 615       5.529 -13.637 -11.993  0.00  0.00      PROA  
ATOM    517  CD2 LEU P 615       3.584 -16.333 -12.810  0.00  0.00      PROA  
ATOM    518 HD21 LEU P 615       2.662 -15.741 -12.993  0.00  0.00      PROA  
ATOM    519 HD22 LEU P 615       3.349 -17.302 -12.320  0.00  0.00      PROA  
ATOM    520 HD23 LEU P 615       4.128 -16.517 -13.762  0.00  0.00      PROA  
ATOM    521  C   LEU P 615       6.345 -15.683  -9.242  0.00  0.00      PROA  
ATOM    522  O   LEU P 615       5.752 -14.641  -8.845  0.00  0.00      PROA  
ATOM    523  N   TYR P 616       6.541 -16.611  -8.333  0.00  0.00      PROA  
ATOM    524  HN  TYR P 616       6.909 -17.525  -8.483  0.00  0.00      PROA  
ATOM    525  CA  TYR P 616       6.335 -16.474  -6.940  0.00  0.00      PROA  
ATOM    526  HA  TYR P 616       5.372 -16.062  -6.677  0.00  0.00      PROA  
ATOM    527  CB  TYR P 616       6.404 -17.918  -6.343  0.00  0.00      PROA  
ATOM    528  HB1 TYR P 616       7.156 -18.516  -6.900  0.00  0.00      PROA  
ATOM    529  HB2 TYR P 616       5.394 -18.340  -6.533  0.00  0.00      PROA  
ATOM    530  CG  TYR P 616       6.764 -18.077  -4.951  0.00  0.00      PROA  
ATOM    531  CD1 TYR P 616       8.074 -18.389  -4.473  0.00  0.00      PROA  
ATOM    532  HD1 TYR P 616       8.830 -18.403  -5.244  0.00  0.00      PROA  
ATOM    533  CE1 TYR P 616       8.388 -18.380  -3.090  0.00  0.00      PROA  
ATOM    534  HE1 TYR P 616       9.382 -18.640  -2.756  0.00  0.00      PROA  
ATOM    535  CZ  TYR P 616       7.419 -18.229  -2.150  0.00  0.00      PROA  
ATOM    536  OH  TYR P 616       7.608 -18.334  -0.791  0.00  0.00      PROA  
ATOM    537  HH  TYR P 616       6.842 -18.019  -0.307  0.00  0.00      PROA  
ATOM    538  CD2 TYR P 616       5.748 -17.823  -3.919  0.00  0.00      PROA  
ATOM    539  HD2 TYR P 616       4.739 -17.559  -4.200  0.00  0.00      PROA  
ATOM    540  CE2 TYR P 616       6.129 -17.869  -2.539  0.00  0.00      PROA  
ATOM    541  HE2 TYR P 616       5.370 -17.746  -1.779  0.00  0.00      PROA  
ATOM    542  C   TYR P 616       7.302 -15.444  -6.297  0.00  0.00      PROA  
ATOM    543  O   TYR P 616       6.987 -14.530  -5.474  0.00  0.00      PROA  
ATOM    544  N   CYS P 617       8.552 -15.496  -6.692  0.00  0.00      PROA  
ATOM    545  HN  CYS P 617       8.752 -16.275  -7.282  0.00  0.00      PROA  
ATOM    546  CA  CYS P 617       9.635 -14.532  -6.330  0.00  0.00      PROA  
ATOM    547  HA  CYS P 617       9.722 -14.753  -5.276  0.00  0.00      PROA  
ATOM    548  CB  CYS P 617      11.048 -14.833  -7.002  0.00  0.00      PROA  
ATOM    549  HB1 CYS P 617      11.655 -13.922  -6.810  0.00  0.00      PROA  
ATOM    550  HB2 CYS P 617      10.903 -14.908  -8.101  0.00  0.00      PROA  
ATOM    551  SG  CYS P 617      11.942 -16.334  -6.327  0.00  0.00      PROA  
ATOM    552  HG1 CYS P 617      12.168 -16.024  -5.058  0.00  0.00      PROA  
ATOM    553  C   CYS P 617       9.283 -13.060  -6.479  0.00  0.00      PROA  
ATOM    554  O   CYS P 617       9.318 -12.269  -5.560  0.00  0.00      PROA  
ATOM    555  N   ALA P 618       8.952 -12.700  -7.726  0.00  0.00      PROA  
ATOM    556  HN  ALA P 618       8.995 -13.378  -8.456  0.00  0.00      PROA  
ATOM    557  CA  ALA P 618       8.361 -11.316  -8.086  0.00  0.00      PROA  
ATOM    558  HA  ALA P 618       9.129 -10.564  -7.981  0.00  0.00      PROA  
ATOM    559  CB  ALA P 618       7.972 -11.266  -9.570  0.00  0.00      PROA  
ATOM    560  HB1 ALA P 618       7.299 -12.113  -9.824  0.00  0.00      PROA  
ATOM    561  HB2 ALA P 618       8.985 -11.293 -10.025  0.00  0.00      PROA  
ATOM    562  HB3 ALA P 618       7.486 -10.337  -9.936  0.00  0.00      PROA  
ATOM    563  C   ALA P 618       7.116 -10.992  -7.204  0.00  0.00      PROA  
ATOM    564  O   ALA P 618       6.933  -9.813  -6.938  0.00  0.00      PROA  
ATOM    565  N   CYS P 619       6.260 -11.940  -6.822  0.00  0.00      PROA  
ATOM    566  HN  CYS P 619       6.498 -12.887  -7.020  0.00  0.00      PROA  
ATOM    567  CA  CYS P 619       5.096 -11.625  -5.992  0.00  0.00      PROA  
ATOM    568  HA  CYS P 619       4.658 -10.726  -6.399  0.00  0.00      PROA  
ATOM    569  CB  CYS P 619       3.953 -12.669  -6.043  0.00  0.00      PROA  
ATOM    570  HB1 CYS P 619       3.049 -12.416  -5.449  0.00  0.00      PROA  
ATOM    571  HB2 CYS P 619       4.185 -13.650  -5.575  0.00  0.00      PROA  
ATOM    572  SG  CYS P 619       3.207 -13.016  -7.715  0.00  0.00      PROA  
ATOM    573  HG1 CYS P 619       4.140 -13.901  -8.032  0.00  0.00      PROA  
ATOM    574  C   CYS P 619       5.490 -11.388  -4.521  0.00  0.00      PROA  
ATOM    575  O   CYS P 619       4.921 -10.510  -3.886  0.00  0.00      PROA  
ATOM    576  N   MET P 620       6.470 -12.114  -3.945  0.00  0.00      PROA  
ATOM    577  HN  MET P 620       7.025 -12.756  -4.468  0.00  0.00      PROA  
ATOM    578  CA  MET P 620       6.781 -11.993  -2.503  0.00  0.00      PROA  
ATOM    579  HA  MET P 620       5.925 -12.147  -1.863  0.00  0.00      PROA  
ATOM    580  CB  MET P 620       7.808 -13.132  -2.254  0.00  0.00      PROA  
ATOM    581  HB1 MET P 620       8.487 -12.930  -1.398  0.00  0.00      PROA  
ATOM    582  HB2 MET P 620       8.498 -13.259  -3.115  0.00  0.00      PROA  
ATOM    583  CG  MET P 620       7.293 -14.620  -1.952  0.00  0.00      PROA  
ATOM    584  HG1 MET P 620       8.203 -15.256  -2.015  0.00  0.00      PROA  
ATOM    585  HG2 MET P 620       6.599 -14.906  -2.771  0.00  0.00      PROA  
ATOM    586  SD  MET P 620       6.364 -14.880  -0.450  0.00  0.00      PROA  
ATOM    587  CE  MET P 620       7.770 -14.488   0.605  0.00  0.00      PROA  
ATOM    588  HE1 MET P 620       8.681 -14.529  -0.030  0.00  0.00      PROA  
ATOM    589  HE2 MET P 620       7.927 -15.343   1.297  0.00  0.00      PROA  
ATOM    590  HE3 MET P 620       7.734 -13.454   1.010  0.00  0.00      PROA  
ATOM    591  C   MET P 620       7.409 -10.709  -2.051  0.00  0.00      PROA  
ATOM    592  O   MET P 620       7.098 -10.177  -1.012  0.00  0.00      PROA  
ATOM    593  N   SER P 621       8.381 -10.240  -2.875  0.00  0.00      PROA  
ATOM    594  HN  SER P 621       8.572 -10.771  -3.697  0.00  0.00      PROA  
ATOM    595  CA  SER P 621       9.208  -9.113  -2.669  0.00  0.00      PROA  
ATOM    596  HA  SER P 621       9.619  -9.254  -1.680  0.00  0.00      PROA  
ATOM    597  CB  SER P 621      10.530  -8.954  -3.547  0.00  0.00      PROA  
ATOM    598  HB1 SER P 621      11.096  -9.901  -3.410  0.00  0.00      PROA  
ATOM    599  HB2 SER P 621      11.146  -8.092  -3.212  0.00  0.00      PROA  
ATOM    600  OG  SER P 621      10.366  -8.813  -4.894  0.00  0.00      PROA  
ATOM    601  HG1 SER P 621      10.405  -7.860  -5.000  0.00  0.00      PROA  
ATOM    602  C   SER P 621       8.528  -7.750  -2.580  0.00  0.00      PROA  
ATOM    603  O   SER P 621       8.896  -7.010  -1.683  0.00  0.00      PROA  
ATOM    604  N   PRO P 622       7.486  -7.337  -3.319  0.00  0.00      PROA  
ATOM    605  CD  PRO P 622       7.391  -7.673  -4.692  0.00  0.00      PROA  
ATOM    606  HD1 PRO P 622       7.483  -8.765  -4.877  0.00  0.00      PROA  
ATOM    607  HD2 PRO P 622       8.137  -7.143  -5.322  0.00  0.00      PROA  
ATOM    608  CA  PRO P 622       6.666  -6.125  -3.085  0.00  0.00      PROA  
ATOM    609  HA  PRO P 622       7.301  -5.269  -2.916  0.00  0.00      PROA  
ATOM    610  CB  PRO P 622       5.910  -5.920  -4.405  0.00  0.00      PROA  
ATOM    611  HB1 PRO P 622       6.589  -5.215  -4.930  0.00  0.00      PROA  
ATOM    612  HB2 PRO P 622       4.857  -5.611  -4.234  0.00  0.00      PROA  
ATOM    613  CG  PRO P 622       6.005  -7.245  -5.089  0.00  0.00      PROA  
ATOM    614  HG1 PRO P 622       5.222  -7.926  -4.693  0.00  0.00      PROA  
ATOM    615  HG2 PRO P 622       5.851  -7.226  -6.189  0.00  0.00      PROA  
ATOM    616  C   PRO P 622       5.844  -6.393  -1.812  0.00  0.00      PROA  
ATOM    617  O   PRO P 622       5.787  -5.540  -0.943  0.00  0.00      PROA  
ATOM    618  N   VAL P 623       5.196  -7.597  -1.790  0.00  0.00      PROA  
ATOM    619  HN  VAL P 623       5.351  -8.364  -2.409  0.00  0.00      PROA  
ATOM    620  CA  VAL P 623       4.402  -7.935  -0.629  0.00  0.00      PROA  
ATOM    621  HA  VAL P 623       3.563  -7.256  -0.641  0.00  0.00      PROA  
ATOM    622  CB  VAL P 623       3.785  -9.320  -0.811  0.00  0.00      PROA  
ATOM    623  HB  VAL P 623       4.516 -10.015  -1.279  0.00  0.00      PROA  
ATOM    624  CG1 VAL P 623       3.251  -9.829   0.485  0.00  0.00      PROA  
ATOM    625 HG11 VAL P 623       4.116 -10.238   1.049  0.00  0.00      PROA  
ATOM    626 HG12 VAL P 623       2.534 -10.650   0.273  0.00  0.00      PROA  
ATOM    627 HG13 VAL P 623       2.815  -8.950   1.006  0.00  0.00      PROA  
ATOM    628  CG2 VAL P 623       2.586  -9.218  -1.783  0.00  0.00      PROA  
ATOM    629 HG21 VAL P 623       1.860  -8.532  -1.297  0.00  0.00      PROA  
ATOM    630 HG22 VAL P 623       2.122 -10.216  -1.929  0.00  0.00      PROA  
ATOM    631 HG23 VAL P 623       2.804  -8.817  -2.796  0.00  0.00      PROA  
ATOM    632  C   VAL P 623       5.042  -7.839   0.723  0.00  0.00      PROA  
ATOM    633  O   VAL P 623       4.572  -7.152   1.573  0.00  0.00      PROA  
ATOM    634  N   ILE P 624       6.146  -8.542   1.060  0.00  0.00      PROA  
ATOM    635  HN  ILE P 624       6.556  -9.337   0.619  0.00  0.00      PROA  
ATOM    636  CA  ILE P 624       6.746  -8.292   2.378  0.00  0.00      PROA  
ATOM    637  HA  ILE P 624       5.949  -8.229   3.103  0.00  0.00      PROA  
ATOM    638  CB  ILE P 624       7.624  -9.461   2.868  0.00  0.00      PROA  
ATOM    639  HB  ILE P 624       6.946 -10.339   2.814  0.00  0.00      PROA  
ATOM    640  CG2 ILE P 624       8.827  -9.607   1.956  0.00  0.00      PROA  
ATOM    641 HG21 ILE P 624       9.357 -10.475   2.404  0.00  0.00      PROA  
ATOM    642 HG22 ILE P 624       9.481  -8.718   2.087  0.00  0.00      PROA  
ATOM    643 HG23 ILE P 624       8.700  -9.865   0.883  0.00  0.00      PROA  
ATOM    644  CG1 ILE P 624       8.020  -9.338   4.382  0.00  0.00      PROA  
ATOM    645 HG11 ILE P 624       7.407  -8.555   4.877  0.00  0.00      PROA  
ATOM    646 HG12 ILE P 624       9.007  -8.830   4.329  0.00  0.00      PROA  
ATOM    647  CD  ILE P 624       8.097 -10.636   5.215  0.00  0.00      PROA  
ATOM    648  HD1 ILE P 624       8.911 -11.317   4.885  0.00  0.00      PROA  
ATOM    649  HD2 ILE P 624       7.105 -11.117   5.080  0.00  0.00      PROA  
ATOM    650  HD3 ILE P 624       8.307 -10.394   6.279  0.00  0.00      PROA  
ATOM    651  C   ILE P 624       7.365  -6.932   2.585  0.00  0.00      PROA  
ATOM    652  O   ILE P 624       7.178  -6.378   3.644  0.00  0.00      PROA  
ATOM    653  N   THR P 625       8.049  -6.311   1.566  0.00  0.00      PROA  
ATOM    654  HN  THR P 625       8.285  -6.784   0.721  0.00  0.00      PROA  
ATOM    655  CA  THR P 625       8.435  -4.878   1.604  0.00  0.00      PROA  
ATOM    656  HA  THR P 625       9.104  -4.902   2.452  0.00  0.00      PROA  
ATOM    657  CB  THR P 625       9.112  -4.329   0.365  0.00  0.00      PROA  
ATOM    658  HB  THR P 625       8.455  -4.397  -0.529  0.00  0.00      PROA  
ATOM    659  OG1 THR P 625      10.186  -5.236  -0.024  0.00  0.00      PROA  
ATOM    660  HG1 THR P 625       9.749  -5.986  -0.434  0.00  0.00      PROA  
ATOM    661  CG2 THR P 625       9.780  -2.918   0.523  0.00  0.00      PROA  
ATOM    662 HG21 THR P 625      10.505  -3.047   1.354  0.00  0.00      PROA  
ATOM    663 HG22 THR P 625       9.032  -2.139   0.783  0.00  0.00      PROA  
ATOM    664 HG23 THR P 625      10.342  -2.653  -0.398  0.00  0.00      PROA  
ATOM    665  C   THR P 625       7.324  -3.923   1.933  0.00  0.00      PROA  
ATOM    666  O   THR P 625       7.369  -3.248   2.982  0.00  0.00      PROA  
ATOM    667  N   PHE P 626       6.227  -3.902   1.141  0.00  0.00      PROA  
ATOM    668  HN  PHE P 626       6.206  -4.499   0.343  0.00  0.00      PROA  
ATOM    669  CA  PHE P 626       5.142  -2.939   1.300  0.00  0.00      PROA  
ATOM    670  HA  PHE P 626       5.587  -1.956   1.350  0.00  0.00      PROA  
ATOM    671  CB  PHE P 626       4.063  -2.962   0.083  0.00  0.00      PROA  
ATOM    672  HB1 PHE P 626       3.267  -2.249   0.387  0.00  0.00      PROA  
ATOM    673  HB2 PHE P 626       3.621  -3.970  -0.068  0.00  0.00      PROA  
ATOM    674  CG  PHE P 626       4.674  -2.476  -1.228  0.00  0.00      PROA  
ATOM    675  CD1 PHE P 626       4.146  -3.014  -2.396  0.00  0.00      PROA  
ATOM    676  HD1 PHE P 626       3.386  -3.779  -2.333  0.00  0.00      PROA  
ATOM    677  CE1 PHE P 626       4.787  -2.581  -3.597  0.00  0.00      PROA  
ATOM    678  HE1 PHE P 626       4.529  -3.116  -4.499  0.00  0.00      PROA  
ATOM    679  CZ  PHE P 626       5.762  -1.638  -3.658  0.00  0.00      PROA  
ATOM    680  HZ  PHE P 626       6.184  -1.295  -4.591  0.00  0.00      PROA  
ATOM    681  CD2 PHE P 626       5.660  -1.472  -1.297  0.00  0.00      PROA  
ATOM    682  HD2 PHE P 626       5.881  -1.033  -0.335  0.00  0.00      PROA  
ATOM    683  CE2 PHE P 626       6.234  -1.027  -2.478  0.00  0.00      PROA  
ATOM    684  HE2 PHE P 626       7.065  -0.337  -2.479  0.00  0.00      PROA  
ATOM    685  C   PHE P 626       4.351  -3.195   2.584  0.00  0.00      PROA  
ATOM    686  O   PHE P 626       4.049  -2.264   3.346  0.00  0.00      PROA  
ATOM    687  N   GLY P 627       4.087  -4.475   2.801  0.00  0.00      PROA  
ATOM    688  HN  GLY P 627       4.352  -5.122   2.090  0.00  0.00      PROA  
ATOM    689  CA  GLY P 627       3.452  -5.070   4.016  0.00  0.00      PROA  
ATOM    690  HA1 GLY P 627       3.597  -6.122   3.820  0.00  0.00      PROA  
ATOM    691  HA2 GLY P 627       2.394  -4.850   4.013  0.00  0.00      PROA  
ATOM    692  C   GLY P 627       4.134  -4.750   5.341  0.00  0.00      PROA  
ATOM    693  O   GLY P 627       3.402  -4.375   6.252  0.00  0.00      PROA  
ATOM    694  N   GLY P 628       5.463  -4.908   5.416  0.00  0.00      PROA  
ATOM    695  HN  GLY P 628       5.877  -5.162   4.546  0.00  0.00      PROA  
ATOM    696  CA  GLY P 628       6.342  -4.706   6.543  0.00  0.00      PROA  
ATOM    697  HA1 GLY P 628       7.264  -5.265   6.470  0.00  0.00      PROA  
ATOM    698  HA2 GLY P 628       5.705  -4.998   7.365  0.00  0.00      PROA  
ATOM    699  C   GLY P 628       6.769  -3.254   6.806  0.00  0.00      PROA  
ATOM    700  O   GLY P 628       6.672  -2.779   7.915  0.00  0.00      PROA  
ATOM    701  N   LEU P 629       7.095  -2.517   5.739  0.00  0.00      PROA  
ATOM    702  HN  LEU P 629       7.275  -2.961   4.865  0.00  0.00      PROA  
ATOM    703  CA  LEU P 629       7.094  -1.061   5.761  0.00  0.00      PROA  
ATOM    704  HA  LEU P 629       7.781  -0.701   6.513  0.00  0.00      PROA  
ATOM    705  CB  LEU P 629       7.577  -0.374   4.462  0.00  0.00      PROA  
ATOM    706  HB1 LEU P 629       7.610   0.734   4.383  0.00  0.00      PROA  
ATOM    707  HB2 LEU P 629       6.881  -0.684   3.654  0.00  0.00      PROA  
ATOM    708  CG  LEU P 629       9.057  -0.712   4.003  0.00  0.00      PROA  
ATOM    709  HG  LEU P 629       9.046  -1.442   3.166  0.00  0.00      PROA  
ATOM    710  CD1 LEU P 629       9.766   0.499   3.376  0.00  0.00      PROA  
ATOM    711 HD11 LEU P 629       9.883   1.251   4.186  0.00  0.00      PROA  
ATOM    712 HD12 LEU P 629       9.033   0.806   2.599  0.00  0.00      PROA  
ATOM    713 HD13 LEU P 629      10.807   0.357   3.015  0.00  0.00      PROA  
ATOM    714  CD2 LEU P 629      10.036  -1.154   5.072  0.00  0.00      PROA  
ATOM    715 HD21 LEU P 629       9.932  -0.511   5.972  0.00  0.00      PROA  
ATOM    716 HD22 LEU P 629      11.101  -1.248   4.770  0.00  0.00      PROA  
ATOM    717 HD23 LEU P 629       9.871  -2.142   5.553  0.00  0.00      PROA  
ATOM    718  C   LEU P 629       5.796  -0.373   6.137  0.00  0.00      PROA  
ATOM    719  O   LEU P 629       5.797   0.661   6.844  0.00  0.00      PROA  
ATOM    720  N   LEU P 630       4.616  -0.862   5.644  0.00  0.00      PROA  
ATOM    721  HN  LEU P 630       4.569  -1.622   5.000  0.00  0.00      PROA  
ATOM    722  CA  LEU P 630       3.331  -0.305   6.153  0.00  0.00      PROA  
ATOM    723  HA  LEU P 630       3.488   0.763   6.149  0.00  0.00      PROA  
ATOM    724  CB  LEU P 630       2.277  -0.537   5.079  0.00  0.00      PROA  
ATOM    725  HB1 LEU P 630       2.111  -1.634   5.016  0.00  0.00      PROA  
ATOM    726  HB2 LEU P 630       2.811  -0.241   4.151  0.00  0.00      PROA  
ATOM    727  CG  LEU P 630       1.008   0.411   5.214  0.00  0.00      PROA  
ATOM    728  HG  LEU P 630       0.406   0.027   6.065  0.00  0.00      PROA  
ATOM    729  CD1 LEU P 630       1.206   1.867   5.534  0.00  0.00      PROA  
ATOM    730 HD11 LEU P 630       0.246   2.422   5.472  0.00  0.00      PROA  
ATOM    731 HD12 LEU P 630       1.997   2.277   4.871  0.00  0.00      PROA  
ATOM    732 HD13 LEU P 630       1.616   1.957   6.563  0.00  0.00      PROA  
ATOM    733  CD2 LEU P 630       0.048   0.179   4.029  0.00  0.00      PROA  
ATOM    734 HD21 LEU P 630      -0.237  -0.895   3.991  0.00  0.00      PROA  
ATOM    735 HD22 LEU P 630       0.728   0.259   3.155  0.00  0.00      PROA  
ATOM    736 HD23 LEU P 630      -0.858   0.809   3.904  0.00  0.00      PROA  
ATOM    737  C   LEU P 630       2.909  -0.869   7.521  0.00  0.00      PROA  
ATOM    738  O   LEU P 630       2.320  -0.135   8.344  0.00  0.00      PROA  
ATOM    739  N   GLY P 631       3.235  -2.065   7.923  0.00  0.00      PROA  
ATOM    740  HN  GLY P 631       3.698  -2.644   7.257  0.00  0.00      PROA  
ATOM    741  CA  GLY P 631       2.833  -2.583   9.246  0.00  0.00      PROA  
ATOM    742  HA1 GLY P 631       3.150  -3.611   9.346  0.00  0.00      PROA  
ATOM    743  HA2 GLY P 631       1.765  -2.444   9.336  0.00  0.00      PROA  
ATOM    744  C   GLY P 631       3.517  -1.790  10.315  0.00  0.00      PROA  
ATOM    745  O   GLY P 631       2.830  -1.425  11.266  0.00  0.00      PROA  
ATOM    746  N   GLU P 632       4.866  -1.510  10.210  0.00  0.00      PROA  
ATOM    747  HN  GLU P 632       5.256  -1.502   9.292  0.00  0.00      PROA  
ATOM    748  CA  GLU P 632       5.514  -0.747  11.227  0.00  0.00      PROA  
ATOM    749  HA  GLU P 632       5.277  -1.148  12.201  0.00  0.00      PROA  
ATOM    750  CB  GLU P 632       7.040  -0.834  10.943  0.00  0.00      PROA  
ATOM    751  HB1 GLU P 632       7.548   0.045  11.395  0.00  0.00      PROA  
ATOM    752  HB2 GLU P 632       7.128  -0.579   9.865  0.00  0.00      PROA  
ATOM    753  CG  GLU P 632       7.648  -2.210  11.350  0.00  0.00      PROA  
ATOM    754  HG1 GLU P 632       8.734  -2.240  11.116  0.00  0.00      PROA  
ATOM    755  HG2 GLU P 632       7.292  -2.973  10.626  0.00  0.00      PROA  
ATOM    756  CD  GLU P 632       7.375  -2.714  12.739  0.00  0.00      PROA  
ATOM    757  OE1 GLU P 632       6.644  -3.708  12.971  0.00  0.00      PROA  
ATOM    758  OE2 GLU P 632       8.014  -2.182  13.703  0.00  0.00      PROA  
ATOM    759  C   GLU P 632       5.061   0.753  11.243  0.00  0.00      PROA  
ATOM    760  O   GLU P 632       5.081   1.446  12.244  0.00  0.00      PROA  
ATOM    761  N   ALA P 633       4.509   1.259  10.070  0.00  0.00      PROA  
ATOM    762  HN  ALA P 633       4.545   0.735   9.222  0.00  0.00      PROA  
ATOM    763  CA  ALA P 633       4.026   2.637  10.070  0.00  0.00      PROA  
ATOM    764  HA  ALA P 633       4.727   3.138  10.721  0.00  0.00      PROA  
ATOM    765  CB  ALA P 633       3.967   3.132   8.600  0.00  0.00      PROA  
ATOM    766  HB1 ALA P 633       3.153   2.659   8.011  0.00  0.00      PROA  
ATOM    767  HB2 ALA P 633       5.018   3.013   8.261  0.00  0.00      PROA  
ATOM    768  HB3 ALA P 633       3.813   4.222   8.755  0.00  0.00      PROA  
ATOM    769  C   ALA P 633       2.653   2.809  10.682  0.00  0.00      PROA  
ATOM    770  O   ALA P 633       2.306   3.926  11.134  0.00  0.00      PROA  
ATOM    771  N   THR P 634       1.825   1.755  10.685  0.00  0.00      PROA  
ATOM    772  HN  THR P 634       2.155   0.994  10.132  0.00  0.00      PROA  
ATOM    773  CA  THR P 634       0.470   1.722  11.214  0.00  0.00      PROA  
ATOM    774  HA  THR P 634       0.022   2.705  11.242  0.00  0.00      PROA  
ATOM    775  CB  THR P 634      -0.498   1.067  10.371  0.00  0.00      PROA  
ATOM    776  HB  THR P 634      -1.517   0.994  10.807  0.00  0.00      PROA  
ATOM    777  OG1 THR P 634       0.013  -0.221  10.032  0.00  0.00      PROA  
ATOM    778  HG1 THR P 634       0.754  -0.245   9.422  0.00  0.00      PROA  
ATOM    779  CG2 THR P 634      -0.563   1.900   9.016  0.00  0.00      PROA  
ATOM    780 HG21 THR P 634      -1.012   1.329   8.176  0.00  0.00      PROA  
ATOM    781 HG22 THR P 634       0.398   2.108   8.499  0.00  0.00      PROA  
ATOM    782 HG23 THR P 634      -1.232   2.764   9.216  0.00  0.00      PROA  
ATOM    783  C   THR P 634       0.475   1.180  12.647  0.00  0.00      PROA  
ATOM    784  O   THR P 634      -0.534   1.060  13.349  0.00  0.00      PROA  
ATOM    785  N   GLU P 635       1.671   0.754  13.090  0.00  0.00      PROA  
ATOM    786  HN  GLU P 635       2.375   0.671  12.389  0.00  0.00      PROA  
ATOM    787  CA  GLU P 635       2.081   0.479  14.447  0.00  0.00      PROA  
ATOM    788  HA  GLU P 635       3.114   0.171  14.509  0.00  0.00      PROA  
ATOM    789  CB  GLU P 635       1.965   1.713  15.404  0.00  0.00      PROA  
ATOM    790  HB1 GLU P 635       2.148   1.452  16.469  0.00  0.00      PROA  
ATOM    791  HB2 GLU P 635       0.936   2.133  15.381  0.00  0.00      PROA  
ATOM    792  CG  GLU P 635       2.901   2.833  14.940  0.00  0.00      PROA  
ATOM    793  HG1 GLU P 635       2.520   3.175  13.954  0.00  0.00      PROA  
ATOM    794  HG2 GLU P 635       3.922   2.427  15.111  0.00  0.00      PROA  
ATOM    795  CD  GLU P 635       2.794   4.130  15.793  0.00  0.00      PROA  
ATOM    796  OE1 GLU P 635       2.334   5.175  15.250  0.00  0.00      PROA  
ATOM    797  OE2 GLU P 635       3.158   4.092  16.981  0.00  0.00      PROA  
ATOM    798  C   GLU P 635       1.458  -0.799  14.997  0.00  0.00      PROA  
ATOM    799  O   GLU P 635       1.227  -1.068  16.182  0.00  0.00      PROA  
ATOM    800  N   GLY P 636       1.054  -1.698  14.088  0.00  0.00      PROA  
ATOM    801  HN  GLY P 636       1.103  -1.411  13.134  0.00  0.00      PROA  
ATOM    802  CA  GLY P 636       0.654  -3.062  14.499  0.00  0.00      PROA  
ATOM    803  HA1 GLY P 636       0.422  -3.141  15.551  0.00  0.00      PROA  
ATOM    804  HA2 GLY P 636       1.444  -3.744  14.221  0.00  0.00      PROA  
ATOM    805  C   GLY P 636      -0.564  -3.546  13.725  0.00  0.00      PROA  
ATOM    806  O   GLY P 636      -0.771  -4.762  13.746  0.00  0.00      PROA  
ATOM    807  N   ARG P 637      -1.296  -2.638  13.090  0.00  0.00      PROA  
ATOM    808  HN  ARG P 637      -1.088  -1.671  13.217  0.00  0.00      PROA  
ATOM    809  CA  ARG P 637      -2.572  -2.902  12.468  0.00  0.00      PROA  
ATOM    810  HA  ARG P 637      -3.079  -3.480  13.227  0.00  0.00      PROA  
ATOM    811  CB  ARG P 637      -3.413  -1.607  12.167  0.00  0.00      PROA  
ATOM    812  HB1 ARG P 637      -4.335  -1.911  11.628  0.00  0.00      PROA  
ATOM    813  HB2 ARG P 637      -2.838  -0.967  11.464  0.00  0.00      PROA  
ATOM    814  CG  ARG P 637      -3.793  -0.781  13.462  0.00  0.00      PROA  
ATOM    815  HG1 ARG P 637      -4.271   0.184  13.189  0.00  0.00      PROA  
ATOM    816  HG2 ARG P 637      -2.910  -0.531  14.088  0.00  0.00      PROA  
ATOM    817  CD  ARG P 637      -4.812  -1.572  14.381  0.00  0.00      PROA  
ATOM    818  HD1 ARG P 637      -4.397  -2.561  14.672  0.00  0.00      PROA  
ATOM    819  HD2 ARG P 637      -5.685  -1.570  13.694  0.00  0.00      PROA  
ATOM    820  NE  ARG P 637      -5.115  -0.676  15.558  0.00  0.00      PROA  
ATOM    821  HE  ARG P 637      -5.025   0.317  15.637  0.00  0.00      PROA  
ATOM    822  CZ  ARG P 637      -5.557  -1.227  16.699  0.00  0.00      PROA  
ATOM    823  NH1 ARG P 637      -5.555  -0.591  17.802  0.00  0.00      PROA  
ATOM    824 HH11 ARG P 637      -5.744  -1.121  18.628  0.00  0.00      PROA  
ATOM    825 HH12 ARG P 637      -4.927   0.187  17.818  0.00  0.00      PROA  
ATOM    826  NH2 ARG P 637      -6.045  -2.488  16.721  0.00  0.00      PROA  
ATOM    827 HH21 ARG P 637      -6.550  -2.884  17.488  0.00  0.00      PROA  
ATOM    828 HH22 ARG P 637      -6.038  -3.022  15.875  0.00  0.00      PROA  
ATOM    829  C   ARG P 637      -2.511  -3.779  11.245  0.00  0.00      PROA  
ATOM    830  O   ARG P 637      -3.432  -4.554  10.932  0.00  0.00      PROA  
ATOM    831  N   ILE P 638      -1.409  -3.506  10.505  0.00  0.00      PROA  
ATOM    832  HN  ILE P 638      -0.649  -2.986  10.885  0.00  0.00      PROA  
ATOM    833  CA  ILE P 638      -1.260  -4.111   9.183  0.00  0.00      PROA  
ATOM    834  HA  ILE P 638      -2.092  -4.736   8.895  0.00  0.00      PROA  
ATOM    835  CB  ILE P 638      -1.144  -2.929   8.138  0.00  0.00      PROA  
ATOM    836  HB  ILE P 638      -0.292  -2.317   8.504  0.00  0.00      PROA  
ATOM    837  CG2 ILE P 638      -0.920  -3.391   6.708  0.00  0.00      PROA  
ATOM    838 HG21 ILE P 638      -0.198  -4.181   6.408  0.00  0.00      PROA  
ATOM    839 HG22 ILE P 638      -0.605  -2.492   6.137  0.00  0.00      PROA  
ATOM    840 HG23 ILE P 638      -1.957  -3.670   6.423  0.00  0.00      PROA  
ATOM    841  CG1 ILE P 638      -2.352  -1.941   8.244  0.00  0.00      PROA  
ATOM    842 HG11 ILE P 638      -2.147  -1.122   7.522  0.00  0.00      PROA  
ATOM    843 HG12 ILE P 638      -2.276  -1.369   9.193  0.00  0.00      PROA  
ATOM    844  CD  ILE P 638      -3.749  -2.444   8.042  0.00  0.00      PROA  
ATOM    845  HD1 ILE P 638      -4.046  -3.143   8.853  0.00  0.00      PROA  
ATOM    846  HD2 ILE P 638      -3.807  -2.978   7.069  0.00  0.00      PROA  
ATOM    847  HD3 ILE P 638      -4.466  -1.603   8.154  0.00  0.00      PROA  
ATOM    848  C   ILE P 638      -0.110  -5.074   9.125  0.00  0.00      PROA  
ATOM    849  O   ILE P 638       0.936  -4.877   9.726  0.00  0.00      PROA  
ATOM    850  N   SER P 639      -0.308  -6.313   8.522  0.00  0.00      PROA  
ATOM    851  HN  SER P 639      -1.167  -6.491   8.047  0.00  0.00      PROA  
ATOM    852  CA  SER P 639       0.698  -7.310   8.586  0.00  0.00      PROA  
ATOM    853  HA  SER P 639       1.587  -6.948   9.080  0.00  0.00      PROA  
ATOM    854  CB  SER P 639       0.406  -8.541   9.592  0.00  0.00      PROA  
ATOM    855  HB1 SER P 639      -0.630  -8.915   9.447  0.00  0.00      PROA  
ATOM    856  HB2 SER P 639       0.500  -8.294  10.671  0.00  0.00      PROA  
ATOM    857  OG  SER P 639       1.260  -9.662   9.447  0.00  0.00      PROA  
ATOM    858  HG1 SER P 639       1.163 -10.193  10.241  0.00  0.00      PROA  
ATOM    859  C   SER P 639       1.142  -7.809   7.233  0.00  0.00      PROA  
ATOM    860  O   SER P 639       0.353  -7.980   6.316  0.00  0.00      PROA  
ATOM    861  N   ALA P 640       2.478  -8.116   7.140  0.00  0.00      PROA  
ATOM    862  HN  ALA P 640       3.125  -8.011   7.891  0.00  0.00      PROA  
ATOM    863  CA  ALA P 640       3.220  -8.775   6.034  0.00  0.00      PROA  
ATOM    864  HA  ALA P 640       3.149  -8.142   5.162  0.00  0.00      PROA  
ATOM    865  CB  ALA P 640       4.719  -8.706   6.361  0.00  0.00      PROA  
ATOM    866  HB1 ALA P 640       4.985  -9.354   7.224  0.00  0.00      PROA  
ATOM    867  HB2 ALA P 640       4.957  -7.657   6.639  0.00  0.00      PROA  
ATOM    868  HB3 ALA P 640       5.214  -9.015   5.416  0.00  0.00      PROA  
ATOM    869  C   ALA P 640       2.654 -10.098   5.723  0.00  0.00      PROA  
ATOM    870  O   ALA P 640       2.296 -10.429   4.583  0.00  0.00      PROA  
ATOM    871  N   ILE P 641       2.381 -10.909   6.846  0.00  0.00      PROA  
ATOM    872  HN  ILE P 641       2.620 -10.681   7.787  0.00  0.00      PROA  
ATOM    873  CA  ILE P 641       1.787 -12.253   6.789  0.00  0.00      PROA  
ATOM    874  HA  ILE P 641       2.297 -12.799   6.009  0.00  0.00      PROA  
ATOM    875  CB  ILE P 641       1.998 -12.906   8.156  0.00  0.00      PROA  
ATOM    876  HB  ILE P 641       1.228 -12.588   8.892  0.00  0.00      PROA  
ATOM    877  CG2 ILE P 641       1.769 -14.447   7.978  0.00  0.00      PROA  
ATOM    878 HG21 ILE P 641       0.755 -14.669   7.583  0.00  0.00      PROA  
ATOM    879 HG22 ILE P 641       1.990 -14.974   8.931  0.00  0.00      PROA  
ATOM    880 HG23 ILE P 641       2.397 -14.907   7.186  0.00  0.00      PROA  
ATOM    881  CG1 ILE P 641       3.423 -12.680   8.729  0.00  0.00      PROA  
ATOM    882 HG11 ILE P 641       3.485 -13.420   9.556  0.00  0.00      PROA  
ATOM    883 HG12 ILE P 641       3.591 -11.627   9.038  0.00  0.00      PROA  
ATOM    884  CD  ILE P 641       4.567 -12.985   7.718  0.00  0.00      PROA  
ATOM    885  HD1 ILE P 641       4.297 -12.669   6.688  0.00  0.00      PROA  
ATOM    886  HD2 ILE P 641       4.731 -14.084   7.736  0.00  0.00      PROA  
ATOM    887  HD3 ILE P 641       5.595 -12.613   7.918  0.00  0.00      PROA  
ATOM    888  C   ILE P 641       0.276 -12.324   6.342  0.00  0.00      PROA  
ATOM    889  O   ILE P 641      -0.214 -13.148   5.584  0.00  0.00      PROA  
ATOM    890  N   GLU P 642      -0.517 -11.273   6.850  0.00  0.00      PROA  
ATOM    891  HN  GLU P 642      -0.164 -10.650   7.543  0.00  0.00      PROA  
ATOM    892  CA  GLU P 642      -1.868 -10.997   6.357  0.00  0.00      PROA  
ATOM    893  HA  GLU P 642      -2.295 -11.953   6.092  0.00  0.00      PROA  
ATOM    894  CB  GLU P 642      -2.711 -10.238   7.343  0.00  0.00      PROA  
ATOM    895  HB1 GLU P 642      -3.640  -9.935   6.814  0.00  0.00      PROA  
ATOM    896  HB2 GLU P 642      -2.084  -9.384   7.676  0.00  0.00      PROA  
ATOM    897  CG  GLU P 642      -3.055 -11.072   8.585  0.00  0.00      PROA  
ATOM    898  HG1 GLU P 642      -2.176 -11.533   9.084  0.00  0.00      PROA  
ATOM    899  HG2 GLU P 642      -3.546 -11.992   8.202  0.00  0.00      PROA  
ATOM    900  CD  GLU P 642      -3.910 -10.347   9.543  0.00  0.00      PROA  
ATOM    901  OE1 GLU P 642      -3.406  -9.265   9.941  0.00  0.00      PROA  
ATOM    902  OE2 GLU P 642      -5.020 -10.741   9.949  0.00  0.00      PROA  
ATOM    903  C   GLU P 642      -1.908 -10.437   4.961  0.00  0.00      PROA  
ATOM    904  O   GLU P 642      -2.855 -10.775   4.230  0.00  0.00      PROA  
ATOM    905  N   SER P 643      -0.836  -9.749   4.533  0.00  0.00      PROA  
ATOM    906  HN  SER P 643      -0.198  -9.306   5.158  0.00  0.00      PROA  
ATOM    907  CA  SER P 643      -0.612  -9.676   3.016  0.00  0.00      PROA  
ATOM    908  HA  SER P 643      -1.501  -9.191   2.640  0.00  0.00      PROA  
ATOM    909  CB  SER P 643       0.531  -8.642   2.705  0.00  0.00      PROA  
ATOM    910  HB1 SER P 643       1.558  -9.063   2.738  0.00  0.00      PROA  
ATOM    911  HB2 SER P 643       0.469  -7.733   3.341  0.00  0.00      PROA  
ATOM    912  OG  SER P 643       0.461  -8.232   1.333  0.00  0.00      PROA  
ATOM    913  HG1 SER P 643       0.994  -7.442   1.221  0.00  0.00      PROA  
ATOM    914  C   SER P 643      -0.400 -11.056   2.258  0.00  0.00      PROA  
ATOM    915  O   SER P 643      -1.022 -11.237   1.173  0.00  0.00      PROA  
ATOM    916  N   LEU P 644       0.419 -11.988   2.815  0.00  0.00      PROA  
ATOM    917  HN  LEU P 644       1.003 -11.787   3.598  0.00  0.00      PROA  
ATOM    918  CA  LEU P 644       0.650 -13.247   2.191  0.00  0.00      PROA  
ATOM    919  HA  LEU P 644       0.978 -13.085   1.175  0.00  0.00      PROA  
ATOM    920  CB  LEU P 644       1.758 -14.080   3.008  0.00  0.00      PROA  
ATOM    921  HB1 LEU P 644       1.585 -15.095   2.590  0.00  0.00      PROA  
ATOM    922  HB2 LEU P 644       1.629 -14.052   4.112  0.00  0.00      PROA  
ATOM    923  CG  LEU P 644       3.235 -13.456   2.763  0.00  0.00      PROA  
ATOM    924  HG  LEU P 644       3.220 -12.428   3.184  0.00  0.00      PROA  
ATOM    925  CD1 LEU P 644       4.217 -14.195   3.669  0.00  0.00      PROA  
ATOM    926 HD11 LEU P 644       3.762 -14.295   4.677  0.00  0.00      PROA  
ATOM    927 HD12 LEU P 644       5.139 -13.603   3.853  0.00  0.00      PROA  
ATOM    928 HD13 LEU P 644       4.605 -15.180   3.328  0.00  0.00      PROA  
ATOM    929  CD2 LEU P 644       3.861 -13.556   1.292  0.00  0.00      PROA  
ATOM    930 HD21 LEU P 644       3.148 -13.366   0.462  0.00  0.00      PROA  
ATOM    931 HD22 LEU P 644       4.086 -14.633   1.134  0.00  0.00      PROA  
ATOM    932 HD23 LEU P 644       4.871 -13.117   1.142  0.00  0.00      PROA  
ATOM    933  C   LEU P 644      -0.601 -14.147   2.132  0.00  0.00      PROA  
ATOM    934  O   LEU P 644      -0.901 -14.714   1.077  0.00  0.00      PROA  
ATOM    935  N   PHE P 645      -1.313 -14.335   3.282  0.00  0.00      PROA  
ATOM    936  HN  PHE P 645      -0.914 -13.879   4.074  0.00  0.00      PROA  
ATOM    937  CA  PHE P 645      -2.650 -14.965   3.372  0.00  0.00      PROA  
ATOM    938  HA  PHE P 645      -2.526 -15.972   3.004  0.00  0.00      PROA  
ATOM    939  CB  PHE P 645      -3.153 -15.039   4.852  0.00  0.00      PROA  
ATOM    940  HB1 PHE P 645      -3.062 -14.127   5.481  0.00  0.00      PROA  
ATOM    941  HB2 PHE P 645      -2.526 -15.787   5.382  0.00  0.00      PROA  
ATOM    942  CG  PHE P 645      -4.628 -15.358   5.022  0.00  0.00      PROA  
ATOM    943  CD1 PHE P 645      -5.317 -14.471   5.755  0.00  0.00      PROA  
ATOM    944  HD1 PHE P 645      -4.888 -13.601   6.229  0.00  0.00      PROA  
ATOM    945  CE1 PHE P 645      -6.694 -14.701   5.924  0.00  0.00      PROA  
ATOM    946  HE1 PHE P 645      -7.209 -13.981   6.544  0.00  0.00      PROA  
ATOM    947  CZ  PHE P 645      -7.331 -15.815   5.211  0.00  0.00      PROA  
ATOM    948  HZ  PHE P 645      -8.375 -16.060   5.335  0.00  0.00      PROA  
ATOM    949  CD2 PHE P 645      -5.228 -16.470   4.348  0.00  0.00      PROA  
ATOM    950  HD2 PHE P 645      -4.582 -17.139   3.799  0.00  0.00      PROA  
ATOM    951  CE2 PHE P 645      -6.588 -16.654   4.406  0.00  0.00      PROA  
ATOM    952  HE2 PHE P 645      -6.919 -17.550   3.900  0.00  0.00      PROA  
ATOM    953  C   PHE P 645      -3.720 -14.246   2.516  0.00  0.00      PROA  
ATOM    954  O   PHE P 645      -4.386 -14.890   1.663  0.00  0.00      PROA  
ATOM    955  N   GLY P 646      -3.765 -12.910   2.562  0.00  0.00      PROA  
ATOM    956  HN  GLY P 646      -3.366 -12.509   3.383  0.00  0.00      PROA  
ATOM    957  CA  GLY P 646      -4.429 -12.013   1.615  0.00  0.00      PROA  
ATOM    958  HA1 GLY P 646      -4.015 -11.033   1.803  0.00  0.00      PROA  
ATOM    959  HA2 GLY P 646      -5.503 -12.088   1.704  0.00  0.00      PROA  
ATOM    960  C   GLY P 646      -4.209 -12.274   0.164  0.00  0.00      PROA  
ATOM    961  O   GLY P 646      -5.152 -12.313  -0.592  0.00  0.00      PROA  
ATOM    962  N   ALA P 647      -3.029 -12.307  -0.283  0.00  0.00      PROA  
ATOM    963  HN  ALA P 647      -2.264 -12.105   0.323  0.00  0.00      PROA  
ATOM    964  CA  ALA P 647      -2.587 -12.553  -1.629  0.00  0.00      PROA  
ATOM    965  HA  ALA P 647      -3.075 -11.797  -2.227  0.00  0.00      PROA  
ATOM    966  CB  ALA P 647      -1.096 -12.313  -1.849  0.00  0.00      PROA  
ATOM    967  HB1 ALA P 647      -0.993 -12.493  -2.940  0.00  0.00      PROA  
ATOM    968  HB2 ALA P 647      -0.468 -12.953  -1.193  0.00  0.00      PROA  
ATOM    969  HB3 ALA P 647      -0.865 -11.245  -1.650  0.00  0.00      PROA  
ATOM    970  C   ALA P 647      -3.003 -13.950  -2.166  0.00  0.00      PROA  
ATOM    971  O   ALA P 647      -3.529 -14.176  -3.268  0.00  0.00      PROA  
ATOM    972  N   SER P 648      -2.822 -15.034  -1.353  0.00  0.00      PROA  
ATOM    973  HN  SER P 648      -2.394 -14.998  -0.453  0.00  0.00      PROA  
ATOM    974  CA  SER P 648      -3.194 -16.410  -1.648  0.00  0.00      PROA  
ATOM    975  HA  SER P 648      -2.776 -16.679  -2.607  0.00  0.00      PROA  
ATOM    976  CB  SER P 648      -2.660 -17.262  -0.416  0.00  0.00      PROA  
ATOM    977  HB1 SER P 648      -3.100 -16.996   0.568  0.00  0.00      PROA  
ATOM    978  HB2 SER P 648      -1.563 -17.091  -0.408  0.00  0.00      PROA  
ATOM    979  OG  SER P 648      -2.923 -18.628  -0.655  0.00  0.00      PROA  
ATOM    980  HG1 SER P 648      -2.252 -18.912  -1.280  0.00  0.00      PROA  
ATOM    981  C   SER P 648      -4.723 -16.472  -1.798  0.00  0.00      PROA  
ATOM    982  O   SER P 648      -5.318 -16.935  -2.826  0.00  0.00      PROA  
ATOM    983  N   LEU P 649      -5.372 -15.873  -0.757  0.00  0.00      PROA  
ATOM    984  HN  LEU P 649      -4.948 -15.561   0.090  0.00  0.00      PROA  
ATOM    985  CA  LEU P 649      -6.845 -15.845  -0.814  0.00  0.00      PROA  
ATOM    986  HA  LEU P 649      -7.118 -16.881  -0.951  0.00  0.00      PROA  
ATOM    987  CB  LEU P 649      -7.280 -15.199   0.519  0.00  0.00      PROA  
ATOM    988  HB1 LEU P 649      -6.990 -14.130   0.606  0.00  0.00      PROA  
ATOM    989  HB2 LEU P 649      -6.698 -15.811   1.241  0.00  0.00      PROA  
ATOM    990  CG  LEU P 649      -8.737 -15.232   0.935  0.00  0.00      PROA  
ATOM    991  HG  LEU P 649      -9.388 -14.986   0.070  0.00  0.00      PROA  
ATOM    992  CD1 LEU P 649      -9.198 -16.639   1.475  0.00  0.00      PROA  
ATOM    993 HD11 LEU P 649      -8.879 -17.380   0.712  0.00  0.00      PROA  
ATOM    994 HD12 LEU P 649     -10.296 -16.778   1.581  0.00  0.00      PROA  
ATOM    995 HD13 LEU P 649      -8.764 -16.812   2.483  0.00  0.00      PROA  
ATOM    996  CD2 LEU P 649      -9.009 -14.201   2.082  0.00  0.00      PROA  
ATOM    997 HD21 LEU P 649      -8.907 -13.200   1.612  0.00  0.00      PROA  
ATOM    998 HD22 LEU P 649      -8.373 -14.451   2.958  0.00  0.00      PROA  
ATOM    999 HD23 LEU P 649     -10.030 -14.401   2.471  0.00  0.00      PROA  
ATOM   1000  C   LEU P 649      -7.347 -15.081  -1.975  0.00  0.00      PROA  
ATOM   1001  O   LEU P 649      -8.276 -15.521  -2.677  0.00  0.00      PROA  
ATOM   1002  N   THR P 650      -6.856 -13.853  -2.218  0.00  0.00      PROA  
ATOM   1003  HN  THR P 650      -6.044 -13.517  -1.746  0.00  0.00      PROA  
ATOM   1004  CA  THR P 650      -7.465 -13.024  -3.268  0.00  0.00      PROA  
ATOM   1005  HA  THR P 650      -8.543 -13.101  -3.291  0.00  0.00      PROA  
ATOM   1006  CB  THR P 650      -7.175 -11.528  -3.381  0.00  0.00      PROA  
ATOM   1007  HB  THR P 650      -7.658 -10.965  -4.208  0.00  0.00      PROA  
ATOM   1008  OG1 THR P 650      -5.801 -11.170  -3.286  0.00  0.00      PROA  
ATOM   1009  HG1 THR P 650      -5.623 -11.413  -2.375  0.00  0.00      PROA  
ATOM   1010  CG2 THR P 650      -7.817 -10.912  -2.174  0.00  0.00      PROA  
ATOM   1011 HG21 THR P 650      -8.884 -11.212  -2.254  0.00  0.00      PROA  
ATOM   1012 HG22 THR P 650      -7.734  -9.811  -2.301  0.00  0.00      PROA  
ATOM   1013 HG23 THR P 650      -7.399 -11.272  -1.209  0.00  0.00      PROA  
ATOM   1014  C   THR P 650      -7.145 -13.504  -4.727  0.00  0.00      PROA  
ATOM   1015  O   THR P 650      -7.979 -13.592  -5.617  0.00  0.00      PROA  
ATOM   1016  N   GLY P 651      -5.892 -13.972  -4.844  0.00  0.00      PROA  
ATOM   1017  HN  GLY P 651      -5.321 -13.974  -4.027  0.00  0.00      PROA  
ATOM   1018  CA  GLY P 651      -5.312 -14.579  -6.008  0.00  0.00      PROA  
ATOM   1019  HA1 GLY P 651      -4.252 -14.573  -5.803  0.00  0.00      PROA  
ATOM   1020  HA2 GLY P 651      -5.552 -13.896  -6.810  0.00  0.00      PROA  
ATOM   1021  C   GLY P 651      -5.807 -15.943  -6.564  0.00  0.00      PROA  
ATOM   1022  O   GLY P 651      -6.017 -16.133  -7.736  0.00  0.00      PROA  
ATOM   1023  N   ILE P 652      -5.916 -16.902  -5.645  0.00  0.00      PROA  
ATOM   1024  HN  ILE P 652      -5.748 -16.761  -4.673  0.00  0.00      PROA  
ATOM   1025  CA  ILE P 652      -6.619 -18.150  -5.963  0.00  0.00      PROA  
ATOM   1026  HA  ILE P 652      -6.245 -18.441  -6.934  0.00  0.00      PROA  
ATOM   1027  CB  ILE P 652      -6.414 -19.275  -4.943  0.00  0.00      PROA  
ATOM   1028  HB  ILE P 652      -6.591 -18.860  -3.927  0.00  0.00      PROA  
ATOM   1029  CG2 ILE P 652      -7.319 -20.504  -5.152  0.00  0.00      PROA  
ATOM   1030 HG21 ILE P 652      -7.201 -21.025  -4.178  0.00  0.00      PROA  
ATOM   1031 HG22 ILE P 652      -6.953 -21.095  -6.019  0.00  0.00      PROA  
ATOM   1032 HG23 ILE P 652      -8.421 -20.430  -5.264  0.00  0.00      PROA  
ATOM   1033  CG1 ILE P 652      -4.904 -19.737  -4.876  0.00  0.00      PROA  
ATOM   1034 HG11 ILE P 652      -4.472 -18.716  -4.947  0.00  0.00      PROA  
ATOM   1035 HG12 ILE P 652      -4.619 -20.316  -5.780  0.00  0.00      PROA  
ATOM   1036  CD  ILE P 652      -4.415 -20.443  -3.611  0.00  0.00      PROA  
ATOM   1037  HD1 ILE P 652      -3.312 -20.488  -3.735  0.00  0.00      PROA  
ATOM   1038  HD2 ILE P 652      -4.840 -21.460  -3.471  0.00  0.00      PROA  
ATOM   1039  HD3 ILE P 652      -4.855 -19.883  -2.758  0.00  0.00      PROA  
ATOM   1040  C   ILE P 652      -8.088 -17.912  -6.325  0.00  0.00      PROA  
ATOM   1041  O   ILE P 652      -8.512 -18.317  -7.376  0.00  0.00      PROA  
ATOM   1042  N   ALA P 653      -8.846 -17.117  -5.495  0.00  0.00      PROA  
ATOM   1043  HN  ALA P 653      -8.481 -16.666  -4.684  0.00  0.00      PROA  
ATOM   1044  CA  ALA P 653     -10.295 -16.798  -5.758  0.00  0.00      PROA  
ATOM   1045  HA  ALA P 653     -10.897 -17.689  -5.860  0.00  0.00      PROA  
ATOM   1046  CB  ALA P 653     -10.863 -15.787  -4.673  0.00  0.00      PROA  
ATOM   1047  HB1 ALA P 653     -10.854 -16.180  -3.635  0.00  0.00      PROA  
ATOM   1048  HB2 ALA P 653     -11.949 -15.580  -4.793  0.00  0.00      PROA  
ATOM   1049  HB3 ALA P 653     -10.297 -14.833  -4.621  0.00  0.00      PROA  
ATOM   1050  C   ALA P 653     -10.422 -16.103  -7.137  0.00  0.00      PROA  
ATOM   1051  O   ALA P 653     -11.219 -16.487  -8.002  0.00  0.00      PROA  
ATOM   1052  N   TYR P 654      -9.666 -15.019  -7.473  0.00  0.00      PROA  
ATOM   1053  HN  TYR P 654      -9.059 -14.582  -6.814  0.00  0.00      PROA  
ATOM   1054  CA  TYR P 654      -9.691 -14.358  -8.738  0.00  0.00      PROA  
ATOM   1055  HA  TYR P 654     -10.700 -14.034  -8.945  0.00  0.00      PROA  
ATOM   1056  CB  TYR P 654      -8.791 -13.063  -8.639  0.00  0.00      PROA  
ATOM   1057  HB1 TYR P 654      -7.820 -13.495  -8.317  0.00  0.00      PROA  
ATOM   1058  HB2 TYR P 654      -9.164 -12.384  -7.844  0.00  0.00      PROA  
ATOM   1059  CG  TYR P 654      -8.638 -12.378  -9.957  0.00  0.00      PROA  
ATOM   1060  CD1 TYR P 654      -7.478 -12.474 -10.658  0.00  0.00      PROA  
ATOM   1061  HD1 TYR P 654      -6.727 -13.156 -10.288  0.00  0.00      PROA  
ATOM   1062  CE1 TYR P 654      -7.296 -11.906 -11.865  0.00  0.00      PROA  
ATOM   1063  HE1 TYR P 654      -6.359 -12.093 -12.369  0.00  0.00      PROA  
ATOM   1064  CZ  TYR P 654      -8.366 -11.208 -12.420  0.00  0.00      PROA  
ATOM   1065  OH  TYR P 654      -8.230 -10.522 -13.638  0.00  0.00      PROA  
ATOM   1066  HH  TYR P 654      -7.305 -10.615 -13.877  0.00  0.00      PROA  
ATOM   1067  CD2 TYR P 654      -9.710 -11.637 -10.405  0.00  0.00      PROA  
ATOM   1068  HD2 TYR P 654     -10.658 -11.647  -9.887  0.00  0.00      PROA  
ATOM   1069  CE2 TYR P 654      -9.603 -11.099 -11.701  0.00  0.00      PROA  
ATOM   1070  HE2 TYR P 654     -10.422 -10.560 -12.154  0.00  0.00      PROA  
ATOM   1071  C   TYR P 654      -9.278 -15.215  -9.876  0.00  0.00      PROA  
ATOM   1072  O   TYR P 654      -9.884 -15.157 -10.929  0.00  0.00      PROA  
ATOM   1073  N   SER P 655      -8.201 -16.101  -9.739  0.00  0.00      PROA  
ATOM   1074  HN  SER P 655      -7.795 -16.164  -8.831  0.00  0.00      PROA  
ATOM   1075  CA  SER P 655      -7.664 -16.827 -10.813  0.00  0.00      PROA  
ATOM   1076  HA  SER P 655      -7.646 -16.265 -11.735  0.00  0.00      PROA  
ATOM   1077  CB  SER P 655      -6.344 -17.559 -10.563  0.00  0.00      PROA  
ATOM   1078  HB1 SER P 655      -5.967 -18.185 -11.400  0.00  0.00      PROA  
ATOM   1079  HB2 SER P 655      -6.304 -18.174  -9.638  0.00  0.00      PROA  
ATOM   1080  OG  SER P 655      -5.344 -16.545 -10.372  0.00  0.00      PROA  
ATOM   1081  HG1 SER P 655      -5.581 -16.194  -9.510  0.00  0.00      PROA  
ATOM   1082  C   SER P 655      -8.641 -17.926 -11.106  0.00  0.00      PROA  
ATOM   1083  O   SER P 655      -8.764 -18.239 -12.292  0.00  0.00      PROA  
ATOM   1084  N   LEU P 656      -9.341 -18.523 -10.139  0.00  0.00      PROA  
ATOM   1085  HN  LEU P 656      -9.038 -18.344  -9.206  0.00  0.00      PROA  
ATOM   1086  CA  LEU P 656     -10.289 -19.552 -10.484  0.00  0.00      PROA  
ATOM   1087  HA  LEU P 656      -9.870 -20.117 -11.303  0.00  0.00      PROA  
ATOM   1088  CB  LEU P 656     -10.706 -20.364  -9.226  0.00  0.00      PROA  
ATOM   1089  HB1 LEU P 656     -11.588 -20.964  -9.537  0.00  0.00      PROA  
ATOM   1090  HB2 LEU P 656     -10.954 -19.756  -8.330  0.00  0.00      PROA  
ATOM   1091  CG  LEU P 656      -9.647 -21.477  -8.936  0.00  0.00      PROA  
ATOM   1092  HG  LEU P 656      -8.762 -20.945  -8.526  0.00  0.00      PROA  
ATOM   1093  CD1 LEU P 656     -10.315 -22.498  -7.949  0.00  0.00      PROA  
ATOM   1094 HD11 LEU P 656     -10.603 -21.915  -7.049  0.00  0.00      PROA  
ATOM   1095 HD12 LEU P 656      -9.630 -23.369  -7.860  0.00  0.00      PROA  
ATOM   1096 HD13 LEU P 656     -11.241 -22.824  -8.468  0.00  0.00      PROA  
ATOM   1097  CD2 LEU P 656      -9.283 -22.411 -10.159  0.00  0.00      PROA  
ATOM   1098 HD21 LEU P 656     -10.212 -22.867 -10.562  0.00  0.00      PROA  
ATOM   1099 HD22 LEU P 656      -8.543 -23.152  -9.786  0.00  0.00      PROA  
ATOM   1100 HD23 LEU P 656      -8.761 -21.892 -10.991  0.00  0.00      PROA  
ATOM   1101  C   LEU P 656     -11.483 -18.981 -11.115  0.00  0.00      PROA  
ATOM   1102  O   LEU P 656     -12.238 -19.836 -11.693  0.00  0.00      PROA  
ATOM   1103  N   PHE P 657     -11.730 -17.648 -10.907  0.00  0.00      PROA  
ATOM   1104  HN  PHE P 657     -11.226 -17.064 -10.275  0.00  0.00      PROA  
ATOM   1105  CA  PHE P 657     -12.919 -16.920 -11.335  0.00  0.00      PROA  
ATOM   1106  HA  PHE P 657     -13.811 -17.529 -11.354  0.00  0.00      PROA  
ATOM   1107  CB  PHE P 657     -13.136 -15.824 -10.366  0.00  0.00      PROA  
ATOM   1108  HB1 PHE P 657     -12.136 -15.356 -10.246  0.00  0.00      PROA  
ATOM   1109  HB2 PHE P 657     -13.480 -16.167  -9.366  0.00  0.00      PROA  
ATOM   1110  CG  PHE P 657     -14.002 -14.648 -10.829  0.00  0.00      PROA  
ATOM   1111  CD1 PHE P 657     -15.212 -14.288 -10.262  0.00  0.00      PROA  
ATOM   1112  HD1 PHE P 657     -15.631 -14.829  -9.426  0.00  0.00      PROA  
ATOM   1113  CE1 PHE P 657     -15.867 -13.081 -10.536  0.00  0.00      PROA  
ATOM   1114  HE1 PHE P 657     -16.798 -12.779 -10.080  0.00  0.00      PROA  
ATOM   1115  CZ  PHE P 657     -15.384 -12.316 -11.599  0.00  0.00      PROA  
ATOM   1116  HZ  PHE P 657     -15.971 -11.486 -11.965  0.00  0.00      PROA  
ATOM   1117  CD2 PHE P 657     -13.429 -13.696 -11.639  0.00  0.00      PROA  
ATOM   1118  HD2 PHE P 657     -12.415 -13.798 -11.997  0.00  0.00      PROA  
ATOM   1119  CE2 PHE P 657     -14.122 -12.617 -12.126  0.00  0.00      PROA  
ATOM   1120  HE2 PHE P 657     -13.740 -11.939 -12.875  0.00  0.00      PROA  
ATOM   1121  C   PHE P 657     -12.699 -16.546 -12.782  0.00  0.00      PROA  
ATOM   1122  O   PHE P 657     -13.553 -16.700 -13.702  0.00  0.00      PROA  
ATOM   1123  N   ALA P 658     -11.510 -16.012 -13.086  0.00  0.00      PROA  
ATOM   1124  HN  ALA P 658     -10.817 -15.730 -12.427  0.00  0.00      PROA  
ATOM   1125  CA  ALA P 658     -11.252 -15.359 -14.389  0.00  0.00      PROA  
ATOM   1126  HA  ALA P 658     -11.894 -14.505 -14.551  0.00  0.00      PROA  
ATOM   1127  CB  ALA P 658      -9.868 -14.770 -14.410  0.00  0.00      PROA  
ATOM   1128  HB1 ALA P 658      -9.617 -14.203 -13.488  0.00  0.00      PROA  
ATOM   1129  HB2 ALA P 658      -9.675 -13.998 -15.186  0.00  0.00      PROA  
ATOM   1130  HB3 ALA P 658      -9.214 -15.668 -14.414  0.00  0.00      PROA  
ATOM   1131  C   ALA P 658     -11.456 -16.306 -15.653  0.00  0.00      PROA  
ATOM   1132  O   ALA P 658     -11.037 -17.441 -15.678  0.00  0.00      PROA  
ATOM   1133  N   GLY P 659     -12.040 -15.776 -16.755  0.00  0.00      PROA  
ATOM   1134  HN  GLY P 659     -12.478 -14.880 -16.747  0.00  0.00      PROA  
ATOM   1135  CA  GLY P 659     -12.124 -16.490 -18.008  0.00  0.00      PROA  
ATOM   1136  HA1 GLY P 659     -12.425 -15.742 -18.727  0.00  0.00      PROA  
ATOM   1137  HA2 GLY P 659     -12.917 -17.222 -17.991  0.00  0.00      PROA  
ATOM   1138  C   GLY P 659     -10.896 -17.031 -18.623  0.00  0.00      PROA  
ATOM   1139  O   GLY P 659     -10.741 -18.245 -18.763  0.00  0.00      PROA  
ATOM   1140  N   GLN P 660      -9.983 -16.133 -18.897  0.00  0.00      PROA  
ATOM   1141  HN  GLN P 660     -10.213 -15.180 -18.715  0.00  0.00      PROA  
ATOM   1142  CA  GLN P 660      -8.646 -16.441 -19.276  0.00  0.00      PROA  
ATOM   1143  HA  GLN P 660      -8.490 -17.507 -19.353  0.00  0.00      PROA  
ATOM   1144  CB  GLN P 660      -8.229 -15.946 -20.688  0.00  0.00      PROA  
ATOM   1145  HB1 GLN P 660      -7.148 -15.820 -20.914  0.00  0.00      PROA  
ATOM   1146  HB2 GLN P 660      -8.529 -14.881 -20.787  0.00  0.00      PROA  
ATOM   1147  CG  GLN P 660      -8.919 -16.654 -21.901  0.00  0.00      PROA  
ATOM   1148  HG1 GLN P 660      -8.287 -16.533 -22.807  0.00  0.00      PROA  
ATOM   1149  HG2 GLN P 660      -9.916 -16.322 -22.261  0.00  0.00      PROA  
ATOM   1150  CD  GLN P 660      -9.069 -18.174 -21.711  0.00  0.00      PROA  
ATOM   1151  OE1 GLN P 660     -10.159 -18.682 -21.958  0.00  0.00      PROA  
ATOM   1152  NE2 GLN P 660      -7.918 -18.829 -21.410  0.00  0.00      PROA  
ATOM   1153 HE21 GLN P 660      -7.107 -18.335 -21.722  0.00  0.00      PROA  
ATOM   1154 HE22 GLN P 660      -7.909 -19.828 -21.367  0.00  0.00      PROA  
ATOM   1155  C   GLN P 660      -7.750 -15.788 -18.155  0.00  0.00      PROA  
ATOM   1156  O   GLN P 660      -7.856 -14.550 -17.868  0.00  0.00      PROA  
ATOM   1157  N   PRO P 661      -6.941 -16.492 -17.333  0.00  0.00      PROA  
ATOM   1158  CD  PRO P 661      -7.036 -17.953 -17.137  0.00  0.00      PROA  
ATOM   1159  HD1 PRO P 661      -6.658 -18.359 -18.099  0.00  0.00      PROA  
ATOM   1160  HD2 PRO P 661      -8.115 -18.207 -17.069  0.00  0.00      PROA  
ATOM   1161  CA  PRO P 661      -6.310 -15.850 -16.113  0.00  0.00      PROA  
ATOM   1162  HA  PRO P 661      -6.632 -14.885 -15.750  0.00  0.00      PROA  
ATOM   1163  CB  PRO P 661      -6.343 -17.033 -15.064  0.00  0.00      PROA  
ATOM   1164  HB1 PRO P 661      -7.305 -16.952 -14.514  0.00  0.00      PROA  
ATOM   1165  HB2 PRO P 661      -5.509 -17.109 -14.335  0.00  0.00      PROA  
ATOM   1166  CG  PRO P 661      -6.279 -18.322 -15.866  0.00  0.00      PROA  
ATOM   1167  HG1 PRO P 661      -5.211 -18.617 -15.950  0.00  0.00      PROA  
ATOM   1168  HG2 PRO P 661      -6.897 -19.131 -15.420  0.00  0.00      PROA  
ATOM   1169  C   PRO P 661      -4.914 -15.521 -16.427  0.00  0.00      PROA  
ATOM   1170  O   PRO P 661      -3.951 -16.122 -15.880  0.00  0.00      PROA  
ATOM   1171  N   LEU P 662      -4.697 -14.628 -17.423  0.00  0.00      PROA  
ATOM   1172  HN  LEU P 662      -5.409 -14.284 -18.031  0.00  0.00      PROA  
ATOM   1173  CA  LEU P 662      -3.435 -14.123 -17.790  0.00  0.00      PROA  
ATOM   1174  HA  LEU P 662      -2.661 -14.876 -17.821  0.00  0.00      PROA  
ATOM   1175  CB  LEU P 662      -3.397 -13.507 -19.201  0.00  0.00      PROA  
ATOM   1176  HB1 LEU P 662      -2.404 -13.102 -19.492  0.00  0.00      PROA  
ATOM   1177  HB2 LEU P 662      -4.196 -12.738 -19.269  0.00  0.00      PROA  
ATOM   1178  CG  LEU P 662      -3.782 -14.515 -20.336  0.00  0.00      PROA  
ATOM   1179  HG  LEU P 662      -4.744 -15.011 -20.083  0.00  0.00      PROA  
ATOM   1180  CD1 LEU P 662      -4.200 -13.842 -21.732  0.00  0.00      PROA  
ATOM   1181 HD11 LEU P 662      -3.373 -13.310 -22.249  0.00  0.00      PROA  
ATOM   1182 HD12 LEU P 662      -4.968 -13.076 -21.487  0.00  0.00      PROA  
ATOM   1183 HD13 LEU P 662      -4.622 -14.534 -22.492  0.00  0.00      PROA  
ATOM   1184  CD2 LEU P 662      -2.634 -15.439 -20.551  0.00  0.00      PROA  
ATOM   1185 HD21 LEU P 662      -1.760 -14.889 -20.960  0.00  0.00      PROA  
ATOM   1186 HD22 LEU P 662      -2.796 -16.240 -21.304  0.00  0.00      PROA  
ATOM   1187 HD23 LEU P 662      -2.311 -15.903 -19.595  0.00  0.00      PROA  
ATOM   1188  C   LEU P 662      -3.000 -13.080 -16.837  0.00  0.00      PROA  
ATOM   1189  O   LEU P 662      -1.811 -12.890 -16.642  0.00  0.00      PROA  
ATOM   1190  N   THR P 663      -3.878 -12.346 -16.238  0.00  0.00      PROA  
ATOM   1191  HN  THR P 663      -4.854 -12.357 -16.443  0.00  0.00      PROA  
ATOM   1192  CA  THR P 663      -3.625 -11.293 -15.237  0.00  0.00      PROA  
ATOM   1193  HA  THR P 663      -2.650 -10.933 -15.530  0.00  0.00      PROA  
ATOM   1194  CB  THR P 663      -4.561 -10.108 -15.316  0.00  0.00      PROA  
ATOM   1195  HB  THR P 663      -4.261  -9.212 -14.732  0.00  0.00      PROA  
ATOM   1196  OG1 THR P 663      -5.916 -10.445 -15.144  0.00  0.00      PROA  
ATOM   1197  HG1 THR P 663      -6.222 -11.127 -15.747  0.00  0.00      PROA  
ATOM   1198  CG2 THR P 663      -4.446  -9.555 -16.867  0.00  0.00      PROA  
ATOM   1199 HG21 THR P 663      -5.160  -8.728 -17.070  0.00  0.00      PROA  
ATOM   1200 HG22 THR P 663      -4.787 -10.396 -17.508  0.00  0.00      PROA  
ATOM   1201 HG23 THR P 663      -3.412  -9.227 -17.107  0.00  0.00      PROA  
ATOM   1202  C   THR P 663      -3.360 -11.766 -13.870  0.00  0.00      PROA  
ATOM   1203  O   THR P 663      -4.068 -12.549 -13.241  0.00  0.00      PROA  
ATOM   1204  N   ILE P 664      -2.261 -11.290 -13.229  0.00  0.00      PROA  
ATOM   1205  HN  ILE P 664      -1.743 -10.577 -13.694  0.00  0.00      PROA  
ATOM   1206  CA  ILE P 664      -1.834 -11.490 -11.835  0.00  0.00      PROA  
ATOM   1207  HA  ILE P 664      -2.458 -12.259 -11.406  0.00  0.00      PROA  
ATOM   1208  CB  ILE P 664      -0.357 -11.953 -11.839  0.00  0.00      PROA  
ATOM   1209  HB  ILE P 664       0.087 -10.968 -12.100  0.00  0.00      PROA  
ATOM   1210  CG2 ILE P 664       0.213 -12.441 -10.464  0.00  0.00      PROA  
ATOM   1211 HG21 ILE P 664      -0.423 -13.254 -10.052  0.00  0.00      PROA  
ATOM   1212 HG22 ILE P 664       0.336 -11.578  -9.775  0.00  0.00      PROA  
ATOM   1213 HG23 ILE P 664       1.256 -12.814 -10.549  0.00  0.00      PROA  
ATOM   1214  CG1 ILE P 664       0.052 -13.056 -12.975  0.00  0.00      PROA  
ATOM   1215 HG11 ILE P 664       1.075 -13.386 -12.693  0.00  0.00      PROA  
ATOM   1216 HG12 ILE P 664       0.020 -12.646 -14.007  0.00  0.00      PROA  
ATOM   1217  CD  ILE P 664      -0.724 -14.352 -12.822  0.00  0.00      PROA  
ATOM   1218  HD1 ILE P 664      -0.371 -15.068 -13.595  0.00  0.00      PROA  
ATOM   1219  HD2 ILE P 664      -1.812 -14.152 -12.923  0.00  0.00      PROA  
ATOM   1220  HD3 ILE P 664      -0.604 -14.806 -11.815  0.00  0.00      PROA  
ATOM   1221  C   ILE P 664      -2.049 -10.305 -10.911  0.00  0.00      PROA  
ATOM   1222  O   ILE P 664      -1.590  -9.221 -11.184  0.00  0.00      PROA  
ATOM   1223  N   LEU P 665      -2.863 -10.458  -9.816  0.00  0.00      PROA  
ATOM   1224  HN  LEU P 665      -3.274 -11.352  -9.658  0.00  0.00      PROA  
ATOM   1225  CA  LEU P 665      -3.024  -9.341  -8.839  0.00  0.00      PROA  
ATOM   1226  HA  LEU P 665      -3.479  -8.519  -9.371  0.00  0.00      PROA  
ATOM   1227  CB  LEU P 665      -4.055  -9.773  -7.801  0.00  0.00      PROA  
ATOM   1228  HB1 LEU P 665      -4.109  -8.894  -7.123  0.00  0.00      PROA  
ATOM   1229  HB2 LEU P 665      -3.622 -10.613  -7.216  0.00  0.00      PROA  
ATOM   1230  CG  LEU P 665      -5.394 -10.212  -8.401  0.00  0.00      PROA  
ATOM   1231  HG  LEU P 665      -5.334 -11.183  -8.937  0.00  0.00      PROA  
ATOM   1232  CD1 LEU P 665      -6.306 -10.589  -7.213  0.00  0.00      PROA  
ATOM   1233 HD11 LEU P 665      -7.266 -10.086  -7.457  0.00  0.00      PROA  
ATOM   1234 HD12 LEU P 665      -6.005 -10.399  -6.160  0.00  0.00      PROA  
ATOM   1235 HD13 LEU P 665      -6.467 -11.687  -7.172  0.00  0.00      PROA  
ATOM   1236  CD2 LEU P 665      -6.041  -9.109  -9.236  0.00  0.00      PROA  
ATOM   1237 HD21 LEU P 665      -6.982  -9.579  -9.593  0.00  0.00      PROA  
ATOM   1238 HD22 LEU P 665      -5.391  -8.950 -10.123  0.00  0.00      PROA  
ATOM   1239 HD23 LEU P 665      -6.261  -8.141  -8.736  0.00  0.00      PROA  
ATOM   1240  C   LEU P 665      -1.813  -8.905  -8.037  0.00  0.00      PROA  
ATOM   1241  O   LEU P 665      -1.148  -9.718  -7.428  0.00  0.00      PROA  
ATOM   1242  N   GLY P 666      -1.471  -7.569  -8.057  0.00  0.00      PROA  
ATOM   1243  HN  GLY P 666      -1.898  -6.878  -8.635  0.00  0.00      PROA  
ATOM   1244  CA  GLY P 666      -0.421  -7.106  -7.093  0.00  0.00      PROA  
ATOM   1245  HA1 GLY P 666       0.281  -6.383  -7.482  0.00  0.00      PROA  
ATOM   1246  HA2 GLY P 666       0.144  -7.936  -6.696  0.00  0.00      PROA  
ATOM   1247  C   GLY P 666      -0.980  -6.415  -5.868  0.00  0.00      PROA  
ATOM   1248  O   GLY P 666      -2.162  -6.429  -5.395  0.00  0.00      PROA  
ATOM   1249  N   SER P 667      -0.082  -5.692  -5.214  0.00  0.00      PROA  
ATOM   1250  HN  SER P 667       0.894  -5.795  -5.384  0.00  0.00      PROA  
ATOM   1251  CA  SER P 667      -0.308  -4.851  -4.040  0.00  0.00      PROA  
ATOM   1252  HA  SER P 667      -1.325  -4.936  -3.687  0.00  0.00      PROA  
ATOM   1253  CB  SER P 667       0.779  -5.224  -3.040  0.00  0.00      PROA  
ATOM   1254  HB1 SER P 667       1.822  -5.177  -3.419  0.00  0.00      PROA  
ATOM   1255  HB2 SER P 667       0.696  -6.297  -2.766  0.00  0.00      PROA  
ATOM   1256  OG  SER P 667       0.695  -4.546  -1.738  0.00  0.00      PROA  
ATOM   1257  HG1 SER P 667      -0.158  -4.727  -1.336  0.00  0.00      PROA  
ATOM   1258  C   SER P 667       0.022  -3.485  -4.516  0.00  0.00      PROA  
ATOM   1259  O   SER P 667       0.957  -3.252  -5.254  0.00  0.00      PROA  
ATOM   1260  N   THR P 668      -0.775  -2.439  -4.211  0.00  0.00      PROA  
ATOM   1261  HN  THR P 668      -1.426  -2.539  -3.462  0.00  0.00      PROA  
ATOM   1262  CA  THR P 668      -0.772  -1.039  -4.675  0.00  0.00      PROA  
ATOM   1263  HA  THR P 668      -0.119  -1.022  -5.535  0.00  0.00      PROA  
ATOM   1264  CB  THR P 668      -2.104  -0.580  -5.161  0.00  0.00      PROA  
ATOM   1265  HB  THR P 668      -2.342  -0.880  -6.204  0.00  0.00      PROA  
ATOM   1266  OG1 THR P 668      -2.327   0.832  -5.149  0.00  0.00      PROA  
ATOM   1267  HG1 THR P 668      -3.028   1.010  -5.780  0.00  0.00      PROA  
ATOM   1268  CG2 THR P 668      -3.194  -1.138  -4.283  0.00  0.00      PROA  
ATOM   1269 HG21 THR P 668      -4.191  -0.660  -4.393  0.00  0.00      PROA  
ATOM   1270 HG22 THR P 668      -2.968  -1.104  -3.195  0.00  0.00      PROA  
ATOM   1271 HG23 THR P 668      -3.291  -2.190  -4.625  0.00  0.00      PROA  
ATOM   1272  C   THR P 668       0.193  -0.073  -3.927  0.00  0.00      PROA  
ATOM   1273  O   THR P 668       0.109  -0.067  -2.694  0.00  0.00      PROA  
ATOM   1274  N   GLY P 669       1.155   0.662  -4.651  0.00  0.00      PROA  
ATOM   1275  HN  GLY P 669       1.194   0.608  -5.646  0.00  0.00      PROA  
ATOM   1276  CA  GLY P 669       1.931   1.735  -4.019  0.00  0.00      PROA  
ATOM   1277  HA1 GLY P 669       2.647   1.960  -4.795  0.00  0.00      PROA  
ATOM   1278  HA2 GLY P 669       2.300   1.320  -3.093  0.00  0.00      PROA  
ATOM   1279  C   GLY P 669       1.228   3.017  -3.796  0.00  0.00      PROA  
ATOM   1280  O   GLY P 669       1.403   3.599  -2.715  0.00  0.00      PROA  
ATOM   1281  N   PRO P 670       0.423   3.547  -4.693  0.00  0.00      PROA  
ATOM   1282  CD  PRO P 670       0.690   3.441  -6.116  0.00  0.00      PROA  
ATOM   1283  HD1 PRO P 670       0.149   2.551  -6.502  0.00  0.00      PROA  
ATOM   1284  HD2 PRO P 670       1.757   3.353  -6.410  0.00  0.00      PROA  
ATOM   1285  CA  PRO P 670      -0.350   4.793  -4.359  0.00  0.00      PROA  
ATOM   1286  HA  PRO P 670       0.417   5.525  -4.152  0.00  0.00      PROA  
ATOM   1287  CB  PRO P 670      -1.088   5.033  -5.623  0.00  0.00      PROA  
ATOM   1288  HB1 PRO P 670      -1.393   6.094  -5.750  0.00  0.00      PROA  
ATOM   1289  HB2 PRO P 670      -1.948   4.334  -5.711  0.00  0.00      PROA  
ATOM   1290  CG  PRO P 670      -0.035   4.628  -6.658  0.00  0.00      PROA  
ATOM   1291  HG1 PRO P 670      -0.539   4.388  -7.618  0.00  0.00      PROA  
ATOM   1292  HG2 PRO P 670       0.670   5.485  -6.706  0.00  0.00      PROA  
ATOM   1293  C   PRO P 670      -1.338   4.826  -3.221  0.00  0.00      PROA  
ATOM   1294  O   PRO P 670      -1.298   5.843  -2.508  0.00  0.00      PROA  
ATOM   1295  N   VAL P 671      -2.050   3.686  -2.963  0.00  0.00      PROA  
ATOM   1296  HN  VAL P 671      -1.914   2.916  -3.581  0.00  0.00      PROA  
ATOM   1297  CA  VAL P 671      -2.784   3.321  -1.805  0.00  0.00      PROA  
ATOM   1298  HA  VAL P 671      -3.572   4.047  -1.672  0.00  0.00      PROA  
ATOM   1299  CB  VAL P 671      -3.531   1.937  -1.965  0.00  0.00      PROA  
ATOM   1300  HB  VAL P 671      -2.798   1.153  -2.253  0.00  0.00      PROA  
ATOM   1301  CG1 VAL P 671      -4.265   1.345  -0.728  0.00  0.00      PROA  
ATOM   1302 HG11 VAL P 671      -5.162   1.955  -0.487  0.00  0.00      PROA  
ATOM   1303 HG12 VAL P 671      -3.680   1.412   0.214  0.00  0.00      PROA  
ATOM   1304 HG13 VAL P 671      -4.607   0.304  -0.912  0.00  0.00      PROA  
ATOM   1305  CG2 VAL P 671      -4.620   2.125  -3.119  0.00  0.00      PROA  
ATOM   1306 HG21 VAL P 671      -5.456   2.819  -2.889  0.00  0.00      PROA  
ATOM   1307 HG22 VAL P 671      -5.045   1.107  -3.257  0.00  0.00      PROA  
ATOM   1308 HG23 VAL P 671      -4.075   2.389  -4.050  0.00  0.00      PROA  
ATOM   1309  C   VAL P 671      -2.002   3.361  -0.537  0.00  0.00      PROA  
ATOM   1310  O   VAL P 671      -2.439   3.972   0.382  0.00  0.00      PROA  
ATOM   1311  N   LEU P 672      -0.753   2.747  -0.525  0.00  0.00      PROA  
ATOM   1312  HN  LEU P 672      -0.587   2.120  -1.283  0.00  0.00      PROA  
ATOM   1313  CA  LEU P 672       0.279   2.728   0.524  0.00  0.00      PROA  
ATOM   1314  HA  LEU P 672      -0.094   2.257   1.421  0.00  0.00      PROA  
ATOM   1315  CB  LEU P 672       1.537   1.895   0.171  0.00  0.00      PROA  
ATOM   1316  HB1 LEU P 672       1.960   2.255  -0.791  0.00  0.00      PROA  
ATOM   1317  HB2 LEU P 672       1.187   0.843   0.099  0.00  0.00      PROA  
ATOM   1318  CG  LEU P 672       2.805   1.900   1.100  0.00  0.00      PROA  
ATOM   1319  HG  LEU P 672       2.665   2.569   1.976  0.00  0.00      PROA  
ATOM   1320  CD1 LEU P 672       3.089   0.487   1.517  0.00  0.00      PROA  
ATOM   1321 HD11 LEU P 672       3.902   0.485   2.275  0.00  0.00      PROA  
ATOM   1322 HD12 LEU P 672       3.431  -0.004   0.581  0.00  0.00      PROA  
ATOM   1323 HD13 LEU P 672       2.191  -0.011   1.941  0.00  0.00      PROA  
ATOM   1324  CD2 LEU P 672       3.967   2.595   0.359  0.00  0.00      PROA  
ATOM   1325 HD21 LEU P 672       3.775   3.603  -0.068  0.00  0.00      PROA  
ATOM   1326 HD22 LEU P 672       4.263   1.979  -0.516  0.00  0.00      PROA  
ATOM   1327 HD23 LEU P 672       4.864   2.669   1.011  0.00  0.00      PROA  
ATOM   1328  C   LEU P 672       0.794   4.065   0.895  0.00  0.00      PROA  
ATOM   1329  O   LEU P 672       1.090   4.313   2.029  0.00  0.00      PROA  
ATOM   1330  N   VAL P 673       0.893   5.002  -0.072  0.00  0.00      PROA  
ATOM   1331  HN  VAL P 673       0.951   4.688  -1.017  0.00  0.00      PROA  
ATOM   1332  CA  VAL P 673       1.067   6.442   0.105  0.00  0.00      PROA  
ATOM   1333  HA  VAL P 673       1.859   6.561   0.831  0.00  0.00      PROA  
ATOM   1334  CB  VAL P 673       1.510   7.233  -1.150  0.00  0.00      PROA  
ATOM   1335  HB  VAL P 673       0.979   6.908  -2.071  0.00  0.00      PROA  
ATOM   1336  CG1 VAL P 673       1.167   8.796  -1.100  0.00  0.00      PROA  
ATOM   1337 HG11 VAL P 673       0.100   8.951  -0.831  0.00  0.00      PROA  
ATOM   1338 HG12 VAL P 673       1.243   9.219  -2.124  0.00  0.00      PROA  
ATOM   1339 HG13 VAL P 673       1.769   9.366  -0.360  0.00  0.00      PROA  
ATOM   1340  CG2 VAL P 673       3.012   6.895  -1.531  0.00  0.00      PROA  
ATOM   1341 HG21 VAL P 673       3.502   7.725  -2.083  0.00  0.00      PROA  
ATOM   1342 HG22 VAL P 673       3.036   5.938  -2.094  0.00  0.00      PROA  
ATOM   1343 HG23 VAL P 673       3.579   6.664  -0.604  0.00  0.00      PROA  
ATOM   1344  C   VAL P 673      -0.125   7.102   0.782  0.00  0.00      PROA  
ATOM   1345  O   VAL P 673       0.023   7.969   1.680  0.00  0.00      PROA  
ATOM   1346  N   PHE P 674      -1.347   6.737   0.393  0.00  0.00      PROA  
ATOM   1347  HN  PHE P 674      -1.458   6.096  -0.362  0.00  0.00      PROA  
ATOM   1348  CA  PHE P 674      -2.568   7.301   0.945  0.00  0.00      PROA  
ATOM   1349  HA  PHE P 674      -2.223   8.324   0.899  0.00  0.00      PROA  
ATOM   1350  CB  PHE P 674      -3.692   6.973  -0.097  0.00  0.00      PROA  
ATOM   1351  HB1 PHE P 674      -3.885   5.880  -0.124  0.00  0.00      PROA  
ATOM   1352  HB2 PHE P 674      -3.284   7.374  -1.049  0.00  0.00      PROA  
ATOM   1353  CG  PHE P 674      -4.906   7.730   0.167  0.00  0.00      PROA  
ATOM   1354  CD1 PHE P 674      -6.142   7.453  -0.419  0.00  0.00      PROA  
ATOM   1355  HD1 PHE P 674      -6.148   6.680  -1.173  0.00  0.00      PROA  
ATOM   1356  CE1 PHE P 674      -7.278   8.302  -0.152  0.00  0.00      PROA  
ATOM   1357  HE1 PHE P 674      -8.192   8.085  -0.685  0.00  0.00      PROA  
ATOM   1358  CZ  PHE P 674      -7.248   9.380   0.699  0.00  0.00      PROA  
ATOM   1359  HZ  PHE P 674      -8.145   9.929   0.942  0.00  0.00      PROA  
ATOM   1360  CD2 PHE P 674      -4.840   8.938   0.960  0.00  0.00      PROA  
ATOM   1361  HD2 PHE P 674      -3.926   9.320   1.391  0.00  0.00      PROA  
ATOM   1362  CE2 PHE P 674      -5.999   9.681   1.288  0.00  0.00      PROA  
ATOM   1363  HE2 PHE P 674      -5.909  10.537   1.940  0.00  0.00      PROA  
ATOM   1364  C   PHE P 674      -2.876   6.799   2.371  0.00  0.00      PROA  
ATOM   1365  O   PHE P 674      -3.423   7.491   3.224  0.00  0.00      PROA  
ATOM   1366  N   GLU P 675      -2.475   5.483   2.625  0.00  0.00      PROA  
ATOM   1367  HN  GLU P 675      -2.128   4.940   1.864  0.00  0.00      PROA  
ATOM   1368  CA  GLU P 675      -2.745   4.934   3.892  0.00  0.00      PROA  
ATOM   1369  HA  GLU P 675      -3.814   5.011   4.024  0.00  0.00      PROA  
ATOM   1370  CB  GLU P 675      -2.311   3.464   3.920  0.00  0.00      PROA  
ATOM   1371  HB1 GLU P 675      -2.034   3.119   4.939  0.00  0.00      PROA  
ATOM   1372  HB2 GLU P 675      -1.304   3.417   3.454  0.00  0.00      PROA  
ATOM   1373  CG  GLU P 675      -3.245   2.459   3.140  0.00  0.00      PROA  
ATOM   1374  HG1 GLU P 675      -2.617   1.601   2.820  0.00  0.00      PROA  
ATOM   1375  HG2 GLU P 675      -3.757   2.906   2.261  0.00  0.00      PROA  
ATOM   1376  CD  GLU P 675      -4.286   1.734   4.065  0.00  0.00      PROA  
ATOM   1377  OE1 GLU P 675      -4.532   0.524   3.810  0.00  0.00      PROA  
ATOM   1378  OE2 GLU P 675      -4.791   2.355   4.985  0.00  0.00      PROA  
ATOM   1379  C   GLU P 675      -2.047   5.587   5.086  0.00  0.00      PROA  
ATOM   1380  O   GLU P 675      -2.635   5.733   6.131  0.00  0.00      PROA  
ATOM   1381  N   LYS P 676      -0.798   6.047   4.918  0.00  0.00      PROA  
ATOM   1382  HN  LYS P 676      -0.345   5.930   4.038  0.00  0.00      PROA  
ATOM   1383  CA  LYS P 676      -0.072   6.905   5.849  0.00  0.00      PROA  
ATOM   1384  HA  LYS P 676      -0.087   6.440   6.823  0.00  0.00      PROA  
ATOM   1385  CB  LYS P 676       1.500   7.010   5.424  0.00  0.00      PROA  
ATOM   1386  HB1 LYS P 676       1.938   7.687   6.188  0.00  0.00      PROA  
ATOM   1387  HB2 LYS P 676       1.735   7.393   4.408  0.00  0.00      PROA  
ATOM   1388  CG  LYS P 676       2.155   5.615   5.462  0.00  0.00      PROA  
ATOM   1389  HG1 LYS P 676       1.695   5.010   4.652  0.00  0.00      PROA  
ATOM   1390  HG2 LYS P 676       1.879   5.210   6.459  0.00  0.00      PROA  
ATOM   1391  CD  LYS P 676       3.726   5.494   5.291  0.00  0.00      PROA  
ATOM   1392  HD1 LYS P 676       4.037   5.895   4.302  0.00  0.00      PROA  
ATOM   1393  HD2 LYS P 676       3.752   4.384   5.336  0.00  0.00      PROA  
ATOM   1394  CE  LYS P 676       4.502   6.301   6.274  0.00  0.00      PROA  
ATOM   1395  HE1 LYS P 676       4.222   5.911   7.276  0.00  0.00      PROA  
ATOM   1396  HE2 LYS P 676       4.308   7.393   6.203  0.00  0.00      PROA  
ATOM   1397  NZ  LYS P 676       5.930   6.000   6.084  0.00  0.00      PROA  
ATOM   1398  HZ1 LYS P 676       6.239   6.318   5.143  0.00  0.00      PROA  
ATOM   1399  HZ2 LYS P 676       6.138   4.981   6.098  0.00  0.00      PROA  
ATOM   1400  HZ3 LYS P 676       6.533   6.445   6.805  0.00  0.00      PROA  
ATOM   1401  C   LYS P 676      -0.732   8.239   6.094  0.00  0.00      PROA  
ATOM   1402  O   LYS P 676      -0.837   8.602   7.290  0.00  0.00      PROA  
ATOM   1403  N   ILE P 677      -1.350   8.913   5.060  0.00  0.00      PROA  
ATOM   1404  HN  ILE P 677      -1.409   8.510   4.150  0.00  0.00      PROA  
ATOM   1405  CA  ILE P 677      -2.161  10.156   5.255  0.00  0.00      PROA  
ATOM   1406  HA  ILE P 677      -1.710  10.962   5.814  0.00  0.00      PROA  
ATOM   1407  CB  ILE P 677      -2.722  10.668   3.827  0.00  0.00      PROA  
ATOM   1408  HB  ILE P 677      -3.405   9.888   3.428  0.00  0.00      PROA  
ATOM   1409  CG2 ILE P 677      -3.570  12.003   4.074  0.00  0.00      PROA  
ATOM   1410 HG21 ILE P 677      -3.929  12.470   3.133  0.00  0.00      PROA  
ATOM   1411 HG22 ILE P 677      -2.833  12.621   4.631  0.00  0.00      PROA  
ATOM   1412 HG23 ILE P 677      -4.533  11.822   4.598  0.00  0.00      PROA  
ATOM   1413  CG1 ILE P 677      -1.548  10.886   2.893  0.00  0.00      PROA  
ATOM   1414 HG11 ILE P 677      -1.244   9.870   2.561  0.00  0.00      PROA  
ATOM   1415 HG12 ILE P 677      -0.792  11.328   3.577  0.00  0.00      PROA  
ATOM   1416  CD  ILE P 677      -1.601  11.818   1.667  0.00  0.00      PROA  
ATOM   1417  HD1 ILE P 677      -2.160  11.451   0.780  0.00  0.00      PROA  
ATOM   1418  HD2 ILE P 677      -0.555  11.982   1.333  0.00  0.00      PROA  
ATOM   1419  HD3 ILE P 677      -1.954  12.804   2.038  0.00  0.00      PROA  
ATOM   1420  C   ILE P 677      -3.366   9.767   6.097  0.00  0.00      PROA  
ATOM   1421  O   ILE P 677      -3.647  10.447   7.093  0.00  0.00      PROA  
ATOM   1422  N   LEU P 678      -4.040   8.639   5.825  0.00  0.00      PROA  
ATOM   1423  HN  LEU P 678      -3.727   8.107   5.043  0.00  0.00      PROA  
ATOM   1424  CA  LEU P 678      -5.152   8.160   6.628  0.00  0.00      PROA  
ATOM   1425  HA  LEU P 678      -5.826   8.998   6.726  0.00  0.00      PROA  
ATOM   1426  CB  LEU P 678      -5.829   6.882   6.019  0.00  0.00      PROA  
ATOM   1427  HB1 LEU P 678      -6.636   6.522   6.692  0.00  0.00      PROA  
ATOM   1428  HB2 LEU P 678      -5.040   6.113   5.874  0.00  0.00      PROA  
ATOM   1429  CG  LEU P 678      -6.461   7.216   4.600  0.00  0.00      PROA  
ATOM   1430  HG  LEU P 678      -5.744   7.826   4.010  0.00  0.00      PROA  
ATOM   1431  CD1 LEU P 678      -6.875   5.859   3.988  0.00  0.00      PROA  
ATOM   1432 HD11 LEU P 678      -7.462   5.892   3.045  0.00  0.00      PROA  
ATOM   1433 HD12 LEU P 678      -7.404   5.267   4.764  0.00  0.00      PROA  
ATOM   1434 HD13 LEU P 678      -5.992   5.257   3.683  0.00  0.00      PROA  
ATOM   1435  CD2 LEU P 678      -7.720   8.041   4.777  0.00  0.00      PROA  
ATOM   1436 HD21 LEU P 678      -8.450   7.444   5.364  0.00  0.00      PROA  
ATOM   1437 HD22 LEU P 678      -8.234   8.057   3.792  0.00  0.00      PROA  
ATOM   1438 HD23 LEU P 678      -7.537   9.088   5.101  0.00  0.00      PROA  
ATOM   1439  C   LEU P 678      -4.759   7.836   8.059  0.00  0.00      PROA  
ATOM   1440  O   LEU P 678      -5.500   8.156   8.999  0.00  0.00      PROA  
ATOM   1441  N   TYR P 679      -3.666   7.142   8.307  0.00  0.00      PROA  
ATOM   1442  HN  TYR P 679      -3.163   6.751   7.539  0.00  0.00      PROA  
ATOM   1443  CA  TYR P 679      -3.188   6.790   9.637  0.00  0.00      PROA  
ATOM   1444  HA  TYR P 679      -4.007   6.285  10.128  0.00  0.00      PROA  
ATOM   1445  CB  TYR P 679      -1.971   5.789   9.708  0.00  0.00      PROA  
ATOM   1446  HB1 TYR P 679      -1.080   6.335   9.330  0.00  0.00      PROA  
ATOM   1447  HB2 TYR P 679      -2.214   4.887   9.106  0.00  0.00      PROA  
ATOM   1448  CG  TYR P 679      -1.522   5.400  11.067  0.00  0.00      PROA  
ATOM   1449  CD1 TYR P 679      -2.047   4.239  11.665  0.00  0.00      PROA  
ATOM   1450  HD1 TYR P 679      -2.766   3.641  11.125  0.00  0.00      PROA  
ATOM   1451  CE1 TYR P 679      -1.699   3.926  13.004  0.00  0.00      PROA  
ATOM   1452  HE1 TYR P 679      -2.184   3.128  13.545  0.00  0.00      PROA  
ATOM   1453  CZ  TYR P 679      -0.725   4.735  13.672  0.00  0.00      PROA  
ATOM   1454  OH  TYR P 679      -0.413   4.632  15.072  0.00  0.00      PROA  
ATOM   1455  HH  TYR P 679       0.508   4.874  15.192  0.00  0.00      PROA  
ATOM   1456  CD2 TYR P 679      -0.477   6.148  11.711  0.00  0.00      PROA  
ATOM   1457  HD2 TYR P 679       0.006   6.992  11.239  0.00  0.00      PROA  
ATOM   1458  CE2 TYR P 679      -0.147   5.809  12.977  0.00  0.00      PROA  
ATOM   1459  HE2 TYR P 679       0.436   6.526  13.536  0.00  0.00      PROA  
ATOM   1460  C   TYR P 679      -2.930   8.050  10.466  0.00  0.00      PROA  
ATOM   1461  O   TYR P 679      -3.312   8.094  11.622  0.00  0.00      PROA  
ATOM   1462  N   LYS P 680      -2.269   9.107   9.895  0.00  0.00      PROA  
ATOM   1463  HN  LYS P 680      -1.939   9.008   8.959  0.00  0.00      PROA  
ATOM   1464  CA  LYS P 680      -1.924  10.409  10.461  0.00  0.00      PROA  
ATOM   1465  HA  LYS P 680      -1.613  10.236  11.481  0.00  0.00      PROA  
ATOM   1466  CB  LYS P 680      -0.754  11.007   9.581  0.00  0.00      PROA  
ATOM   1467  HB1 LYS P 680      -0.705  12.084   9.848  0.00  0.00      PROA  
ATOM   1468  HB2 LYS P 680      -0.937  11.073   8.487  0.00  0.00      PROA  
ATOM   1469  CG  LYS P 680       0.518  10.347   9.749  0.00  0.00      PROA  
ATOM   1470  HG1 LYS P 680       0.425   9.299   9.394  0.00  0.00      PROA  
ATOM   1471  HG2 LYS P 680       0.831  10.332  10.815  0.00  0.00      PROA  
ATOM   1472  CD  LYS P 680       1.656  11.044   8.961  0.00  0.00      PROA  
ATOM   1473  HD1 LYS P 680       1.811  12.137   9.079  0.00  0.00      PROA  
ATOM   1474  HD2 LYS P 680       1.546  10.900   7.865  0.00  0.00      PROA  
ATOM   1475  CE  LYS P 680       3.040  10.459   9.435  0.00  0.00      PROA  
ATOM   1476  HE1 LYS P 680       3.863  10.816   8.780  0.00  0.00      PROA  
ATOM   1477  HE2 LYS P 680       3.035   9.348   9.437  0.00  0.00      PROA  
ATOM   1478  NZ  LYS P 680       3.388  10.853  10.851  0.00  0.00      PROA  
ATOM   1479  HZ1 LYS P 680       2.995  10.126  11.483  0.00  0.00      PROA  
ATOM   1480  HZ2 LYS P 680       2.947  11.793  10.908  0.00  0.00      PROA  
ATOM   1481  HZ3 LYS P 680       4.394  10.999  11.073  0.00  0.00      PROA  
ATOM   1482  C   LYS P 680      -3.112  11.278  10.673  0.00  0.00      PROA  
ATOM   1483  O   LYS P 680      -3.291  11.992  11.696  0.00  0.00      PROA  
ATOM   1484  N   PHE P 681      -4.179  11.209   9.802  0.00  0.00      PROA  
ATOM   1485  HN  PHE P 681      -3.986  10.663   8.990  0.00  0.00      PROA  
ATOM   1486  CA  PHE P 681      -5.522  11.850   9.921  0.00  0.00      PROA  
ATOM   1487  HA  PHE P 681      -5.410  12.911  10.090  0.00  0.00      PROA  
ATOM   1488  CB  PHE P 681      -6.207  11.797   8.558  0.00  0.00      PROA  
ATOM   1489  HB1 PHE P 681      -6.325  10.734   8.258  0.00  0.00      PROA  
ATOM   1490  HB2 PHE P 681      -5.532  12.221   7.784  0.00  0.00      PROA  
ATOM   1491  CG  PHE P 681      -7.531  12.442   8.546  0.00  0.00      PROA  
ATOM   1492  CD1 PHE P 681      -7.523  13.850   8.356  0.00  0.00      PROA  
ATOM   1493  HD1 PHE P 681      -6.608  14.422   8.340  0.00  0.00      PROA  
ATOM   1494  CE1 PHE P 681      -8.760  14.518   8.211  0.00  0.00      PROA  
ATOM   1495  HE1 PHE P 681      -8.745  15.563   7.940  0.00  0.00      PROA  
ATOM   1496  CZ  PHE P 681      -9.939  13.751   8.287  0.00  0.00      PROA  
ATOM   1497  HZ  PHE P 681     -10.908  14.216   8.177  0.00  0.00      PROA  
ATOM   1498  CD2 PHE P 681      -8.734  11.701   8.547  0.00  0.00      PROA  
ATOM   1499  HD2 PHE P 681      -8.718  10.637   8.732  0.00  0.00      PROA  
ATOM   1500  CE2 PHE P 681      -9.913  12.461   8.515  0.00  0.00      PROA  
ATOM   1501  HE2 PHE P 681     -10.893  12.014   8.590  0.00  0.00      PROA  
ATOM   1502  C   PHE P 681      -6.311  11.224  11.071  0.00  0.00      PROA  
ATOM   1503  O   PHE P 681      -6.929  11.935  11.845  0.00  0.00      PROA  
ATOM   1504  N   CYS P 682      -6.164   9.909  11.260  0.00  0.00      PROA  
ATOM   1505  HN  CYS P 682      -5.662   9.307  10.644  0.00  0.00      PROA  
ATOM   1506  CA  CYS P 682      -6.732   9.267  12.409  0.00  0.00      PROA  
ATOM   1507  HA  CYS P 682      -7.772   9.549  12.344  0.00  0.00      PROA  
ATOM   1508  CB  CYS P 682      -6.754   7.746  12.312  0.00  0.00      PROA  
ATOM   1509  HB1 CYS P 682      -7.055   7.282  13.276  0.00  0.00      PROA  
ATOM   1510  HB2 CYS P 682      -5.726   7.431  12.033  0.00  0.00      PROA  
ATOM   1511  SG  CYS P 682      -7.752   7.010  11.044  0.00  0.00      PROA  
ATOM   1512  HG1 CYS P 682      -7.055   7.379   9.980  0.00  0.00      PROA  
ATOM   1513  C   CYS P 682      -6.176   9.739  13.769  0.00  0.00      PROA  
ATOM   1514  O   CYS P 682      -6.921  10.070  14.723  0.00  0.00      PROA  
ATOM   1515  N   ARG P 683      -4.815   9.728  13.863  0.00  0.00      PROA  
ATOM   1516  HN  ARG P 683      -4.276   9.389  13.096  0.00  0.00      PROA  
ATOM   1517  CA  ARG P 683      -4.125  10.239  15.011  0.00  0.00      PROA  
ATOM   1518  HA  ARG P 683      -4.454   9.695  15.885  0.00  0.00      PROA  
ATOM   1519  CB  ARG P 683      -2.618   9.811  15.045  0.00  0.00      PROA  
ATOM   1520  HB1 ARG P 683      -2.067  10.375  15.828  0.00  0.00      PROA  
ATOM   1521  HB2 ARG P 683      -2.207  10.172  14.078  0.00  0.00      PROA  
ATOM   1522  CG  ARG P 683      -2.362   8.226  15.080  0.00  0.00      PROA  
ATOM   1523  HG1 ARG P 683      -1.273   8.039  14.963  0.00  0.00      PROA  
ATOM   1524  HG2 ARG P 683      -2.864   7.751  14.210  0.00  0.00      PROA  
ATOM   1525  CD  ARG P 683      -2.849   7.582  16.400  0.00  0.00      PROA  
ATOM   1526  HD1 ARG P 683      -3.882   7.778  16.760  0.00  0.00      PROA  
ATOM   1527  HD2 ARG P 683      -2.207   7.810  17.277  0.00  0.00      PROA  
ATOM   1528  NE  ARG P 683      -2.640   6.118  16.165  0.00  0.00      PROA  
ATOM   1529  HE  ARG P 683      -1.703   5.774  16.099  0.00  0.00      PROA  
ATOM   1530  CZ  ARG P 683      -3.644   5.254  15.945  0.00  0.00      PROA  
ATOM   1531  NH1 ARG P 683      -3.330   4.000  15.860  0.00  0.00      PROA  
ATOM   1532 HH11 ARG P 683      -2.379   3.721  15.723  0.00  0.00      PROA  
ATOM   1533 HH12 ARG P 683      -4.075   3.348  15.722  0.00  0.00      PROA  
ATOM   1534  NH2 ARG P 683      -4.938   5.529  15.905  0.00  0.00      PROA  
ATOM   1535 HH21 ARG P 683      -5.226   6.441  16.197  0.00  0.00      PROA  
ATOM   1536 HH22 ARG P 683      -5.571   4.826  15.581  0.00  0.00      PROA  
ATOM   1537  C   ARG P 683      -4.389  11.758  15.320  0.00  0.00      PROA  
ATOM   1538  O   ARG P 683      -4.432  11.989  16.520  0.00  0.00      PROA  
ATOM   1539  N   ASP P 684      -4.578  12.725  14.313  0.00  0.00      PROA  
ATOM   1540  HN  ASP P 684      -4.215  12.496  13.413  0.00  0.00      PROA  
ATOM   1541  CA  ASP P 684      -4.812  14.156  14.681  0.00  0.00      PROA  
ATOM   1542  HA  ASP P 684      -4.410  14.341  15.666  0.00  0.00      PROA  
ATOM   1543  CB  ASP P 684      -3.916  15.051  13.770  0.00  0.00      PROA  
ATOM   1544  HB1 ASP P 684      -4.199  16.099  14.008  0.00  0.00      PROA  
ATOM   1545  HB2 ASP P 684      -4.080  14.781  12.705  0.00  0.00      PROA  
ATOM   1546  CG  ASP P 684      -2.418  14.948  14.121  0.00  0.00      PROA  
ATOM   1547  OD1 ASP P 684      -1.668  15.783  13.466  0.00  0.00      PROA  
ATOM   1548  OD2 ASP P 684      -1.985  14.133  14.967  0.00  0.00      PROA  
ATOM   1549  C   ASP P 684      -6.267  14.581  14.644  0.00  0.00      PROA  
ATOM   1550  O   ASP P 684      -6.504  15.597  15.213  0.00  0.00      PROA  
ATOM   1551  N   TYR P 685      -7.228  13.828  14.041  0.00  0.00      PROA  
ATOM   1552  HN  TYR P 685      -7.079  12.978  13.542  0.00  0.00      PROA  
ATOM   1553  CA  TYR P 685      -8.570  14.262  13.868  0.00  0.00      PROA  
ATOM   1554  HA  TYR P 685      -8.638  15.315  14.094  0.00  0.00      PROA  
ATOM   1555  CB  TYR P 685      -9.035  14.266  12.314  0.00  0.00      PROA  
ATOM   1556  HB1 TYR P 685      -8.976  13.211  11.970  0.00  0.00      PROA  
ATOM   1557  HB2 TYR P 685      -8.297  14.803  11.682  0.00  0.00      PROA  
ATOM   1558  CG  TYR P 685     -10.493  14.743  12.033  0.00  0.00      PROA  
ATOM   1559  CD1 TYR P 685     -11.551  13.894  11.911  0.00  0.00      PROA  
ATOM   1560  HD1 TYR P 685     -11.365  12.834  12.003  0.00  0.00      PROA  
ATOM   1561  CE1 TYR P 685     -12.848  14.407  11.636  0.00  0.00      PROA  
ATOM   1562  HE1 TYR P 685     -13.711  13.763  11.565  0.00  0.00      PROA  
ATOM   1563  CZ  TYR P 685     -13.064  15.799  11.371  0.00  0.00      PROA  
ATOM   1564  OH  TYR P 685     -14.235  16.309  10.874  0.00  0.00      PROA  
ATOM   1565  HH  TYR P 685     -14.180  17.254  10.713  0.00  0.00      PROA  
ATOM   1566  CD2 TYR P 685     -10.675  16.121  11.786  0.00  0.00      PROA  
ATOM   1567  HD2 TYR P 685      -9.808  16.749  11.932  0.00  0.00      PROA  
ATOM   1568  CE2 TYR P 685     -11.936  16.607  11.393  0.00  0.00      PROA  
ATOM   1569  HE2 TYR P 685     -11.988  17.674  11.235  0.00  0.00      PROA  
ATOM   1570  C   TYR P 685      -9.479  13.470  14.795  0.00  0.00      PROA  
ATOM   1571  O   TYR P 685     -10.632  13.857  14.971  0.00  0.00      PROA  
ATOM   1572  N   GLN P 686      -8.883  12.519  15.576  0.00  0.00      PROA  
ATOM   1573  HN  GLN P 686      -7.917  12.387  15.368  0.00  0.00      PROA  
ATOM   1574  CA  GLN P 686      -9.534  11.692  16.642  0.00  0.00      PROA  
ATOM   1575  HA  GLN P 686      -8.657  11.134  16.933  0.00  0.00      PROA  
ATOM   1576  CB  GLN P 686     -10.240  12.429  17.813  0.00  0.00      PROA  
ATOM   1577  HB1 GLN P 686     -10.754  11.745  18.522  0.00  0.00      PROA  
ATOM   1578  HB2 GLN P 686     -10.962  13.166  17.402  0.00  0.00      PROA  
ATOM   1579  CG  GLN P 686      -9.156  13.200  18.657  0.00  0.00      PROA  
ATOM   1580  HG1 GLN P 686      -8.609  13.894  17.983  0.00  0.00      PROA  
ATOM   1581  HG2 GLN P 686      -8.374  12.500  19.023  0.00  0.00      PROA  
ATOM   1582  CD  GLN P 686      -9.668  13.984  19.874  0.00  0.00      PROA  
ATOM   1583  OE1 GLN P 686      -9.792  15.189  19.720  0.00  0.00      PROA  
ATOM   1584  NE2 GLN P 686      -9.823  13.268  21.049  0.00  0.00      PROA  
ATOM   1585 HE21 GLN P 686      -9.777  13.868  21.847  0.00  0.00      PROA  
ATOM   1586 HE22 GLN P 686      -9.549  12.306  21.078  0.00  0.00      PROA  
ATOM   1587  C   GLN P 686     -10.539  10.715  16.117  0.00  0.00      PROA  
ATOM   1588  O   GLN P 686     -11.691  10.627  16.567  0.00  0.00      PROA  
ATOM   1589  N   LEU P 687     -10.083   9.778  15.260  0.00  0.00      PROA  
ATOM   1590  HN  LEU P 687      -9.133   9.582  15.030  0.00  0.00      PROA  
ATOM   1591  CA  LEU P 687     -10.828   8.693  14.657  0.00  0.00      PROA  
ATOM   1592  HA  LEU P 687     -11.826   8.550  15.046  0.00  0.00      PROA  
ATOM   1593  CB  LEU P 687     -10.948   8.760  13.121  0.00  0.00      PROA  
ATOM   1594  HB1 LEU P 687     -11.336   7.794  12.734  0.00  0.00      PROA  
ATOM   1595  HB2 LEU P 687      -9.972   8.951  12.625  0.00  0.00      PROA  
ATOM   1596  CG  LEU P 687     -11.813   9.967  12.632  0.00  0.00      PROA  
ATOM   1597  HG  LEU P 687     -11.481  10.858  13.205  0.00  0.00      PROA  
ATOM   1598  CD1 LEU P 687     -11.803  10.063  11.102  0.00  0.00      PROA  
ATOM   1599 HD11 LEU P 687     -10.920  10.625  10.728  0.00  0.00      PROA  
ATOM   1600 HD12 LEU P 687     -12.678  10.587  10.660  0.00  0.00      PROA  
ATOM   1601 HD13 LEU P 687     -11.881   9.030  10.702  0.00  0.00      PROA  
ATOM   1602  CD2 LEU P 687     -13.245   9.942  13.128  0.00  0.00      PROA  
ATOM   1603 HD21 LEU P 687     -13.164   9.709  14.211  0.00  0.00      PROA  
ATOM   1604 HD22 LEU P 687     -13.883   9.186  12.623  0.00  0.00      PROA  
ATOM   1605 HD23 LEU P 687     -13.680  10.960  13.035  0.00  0.00      PROA  
ATOM   1606  C   LEU P 687     -10.099   7.428  15.030  0.00  0.00      PROA  
ATOM   1607  O   LEU P 687      -9.058   7.471  15.672  0.00  0.00      PROA  
ATOM   1608  N   SER P 688     -10.653   6.276  14.692  0.00  0.00      PROA  
ATOM   1609  HN  SER P 688     -11.463   6.394  14.124  0.00  0.00      PROA  
ATOM   1610  CA  SER P 688      -9.860   4.991  14.769  0.00  0.00      PROA  
ATOM   1611  HA  SER P 688      -9.035   5.100  15.458  0.00  0.00      PROA  
ATOM   1612  CB  SER P 688     -10.722   3.899  15.432  0.00  0.00      PROA  
ATOM   1613  HB1 SER P 688     -11.661   3.623  14.905  0.00  0.00      PROA  
ATOM   1614  HB2 SER P 688     -11.090   4.289  16.404  0.00  0.00      PROA  
ATOM   1615  OG  SER P 688     -10.106   2.632  15.612  0.00  0.00      PROA  
ATOM   1616  HG1 SER P 688     -10.768   1.940  15.677  0.00  0.00      PROA  
ATOM   1617  C   SER P 688      -9.411   4.455  13.443  0.00  0.00      PROA  
ATOM   1618  O   SER P 688     -10.224   4.465  12.509  0.00  0.00      PROA  
ATOM   1619  N   TYR P 689      -8.122   3.974  13.323  0.00  0.00      PROA  
ATOM   1620  HN  TYR P 689      -7.583   3.873  14.155  0.00  0.00      PROA  
ATOM   1621  CA  TYR P 689      -7.619   3.567  12.016  0.00  0.00      PROA  
ATOM   1622  HA  TYR P 689      -7.950   4.310  11.305  0.00  0.00      PROA  
ATOM   1623  CB  TYR P 689      -6.100   3.408  12.162  0.00  0.00      PROA  
ATOM   1624  HB1 TYR P 689      -5.763   2.618  12.866  0.00  0.00      PROA  
ATOM   1625  HB2 TYR P 689      -5.658   4.387  12.448  0.00  0.00      PROA  
ATOM   1626  CG  TYR P 689      -5.388   3.061  10.866  0.00  0.00      PROA  
ATOM   1627  CD1 TYR P 689      -4.564   1.934  10.739  0.00  0.00      PROA  
ATOM   1628  HD1 TYR P 689      -4.472   1.359  11.648  0.00  0.00      PROA  
ATOM   1629  CE1 TYR P 689      -3.969   1.616   9.503  0.00  0.00      PROA  
ATOM   1630  HE1 TYR P 689      -3.398   0.715   9.332  0.00  0.00      PROA  
ATOM   1631  CZ  TYR P 689      -4.217   2.411   8.452  0.00  0.00      PROA  
ATOM   1632  OH  TYR P 689      -3.574   1.968   7.310  0.00  0.00      PROA  
ATOM   1633  HH  TYR P 689      -4.067   2.338   6.574  0.00  0.00      PROA  
ATOM   1634  CD2 TYR P 689      -5.641   3.845   9.786  0.00  0.00      PROA  
ATOM   1635  HD2 TYR P 689      -6.125   4.810   9.739  0.00  0.00      PROA  
ATOM   1636  CE2 TYR P 689      -5.026   3.531   8.564  0.00  0.00      PROA  
ATOM   1637  HE2 TYR P 689      -5.114   4.135   7.673  0.00  0.00      PROA  
ATOM   1638  C   TYR P 689      -8.291   2.340  11.456  0.00  0.00      PROA  
ATOM   1639  O   TYR P 689      -8.655   2.330  10.285  0.00  0.00      PROA  
ATOM   1640  N   LEU P 690      -8.504   1.229  12.261  0.00  0.00      PROA  
ATOM   1641  HN  LEU P 690      -8.209   1.229  13.213  0.00  0.00      PROA  
ATOM   1642  CA  LEU P 690      -9.122   0.026  11.773  0.00  0.00      PROA  
ATOM   1643  HA  LEU P 690      -8.542  -0.448  10.994  0.00  0.00      PROA  
ATOM   1644  CB  LEU P 690      -9.099  -0.928  13.062  0.00  0.00      PROA  
ATOM   1645  HB1 LEU P 690      -9.734  -0.549  13.891  0.00  0.00      PROA  
ATOM   1646  HB2 LEU P 690      -8.066  -0.965  13.468  0.00  0.00      PROA  
ATOM   1647  CG  LEU P 690      -9.640  -2.363  12.926  0.00  0.00      PROA  
ATOM   1648  HG  LEU P 690     -10.683  -2.241  12.565  0.00  0.00      PROA  
ATOM   1649  CD1 LEU P 690      -8.920  -3.285  11.869  0.00  0.00      PROA  
ATOM   1650 HD11 LEU P 690      -7.908  -3.573  12.226  0.00  0.00      PROA  
ATOM   1651 HD12 LEU P 690      -8.871  -2.818  10.862  0.00  0.00      PROA  
ATOM   1652 HD13 LEU P 690      -9.517  -4.191  11.632  0.00  0.00      PROA  
ATOM   1653  CD2 LEU P 690      -9.528  -3.020  14.307  0.00  0.00      PROA  
ATOM   1654 HD21 LEU P 690     -10.146  -2.462  15.043  0.00  0.00      PROA  
ATOM   1655 HD22 LEU P 690      -8.528  -3.161  14.770  0.00  0.00      PROA  
ATOM   1656 HD23 LEU P 690     -10.041  -4.005  14.275  0.00  0.00      PROA  
ATOM   1657  C   LEU P 690     -10.525   0.243  11.259  0.00  0.00      PROA  
ATOM   1658  O   LEU P 690     -10.829  -0.195  10.149  0.00  0.00      PROA  
ATOM   1659  N   SER P 691     -11.323   0.921  12.094  0.00  0.00      PROA  
ATOM   1660  HN  SER P 691     -10.884   1.291  12.909  0.00  0.00      PROA  
ATOM   1661  CA  SER P 691     -12.642   1.438  11.665  0.00  0.00      PROA  
ATOM   1662  HA  SER P 691     -13.254   0.619  11.319  0.00  0.00      PROA  
ATOM   1663  CB  SER P 691     -13.354   2.108  12.879  0.00  0.00      PROA  
ATOM   1664  HB1 SER P 691     -12.508   2.657  13.345  0.00  0.00      PROA  
ATOM   1665  HB2 SER P 691     -13.751   1.245  13.456  0.00  0.00      PROA  
ATOM   1666  OG  SER P 691     -14.447   2.885  12.499  0.00  0.00      PROA  
ATOM   1667  HG1 SER P 691     -15.069   2.325  12.029  0.00  0.00      PROA  
ATOM   1668  C   SER P 691     -12.646   2.413  10.442  0.00  0.00      PROA  
ATOM   1669  O   SER P 691     -13.383   2.148   9.519  0.00  0.00      PROA  
ATOM   1670  N   LEU P 692     -11.755   3.432  10.278  0.00  0.00      PROA  
ATOM   1671  HN  LEU P 692     -11.201   3.688  11.066  0.00  0.00      PROA  
ATOM   1672  CA  LEU P 692     -11.690   4.259   9.017  0.00  0.00      PROA  
ATOM   1673  HA  LEU P 692     -12.677   4.692   8.952  0.00  0.00      PROA  
ATOM   1674  CB  LEU P 692     -10.716   5.441   9.337  0.00  0.00      PROA  
ATOM   1675  HB1 LEU P 692      -9.699   5.071   9.585  0.00  0.00      PROA  
ATOM   1676  HB2 LEU P 692     -11.027   6.001  10.246  0.00  0.00      PROA  
ATOM   1677  CG  LEU P 692     -10.559   6.445   8.169  0.00  0.00      PROA  
ATOM   1678  HG  LEU P 692     -10.216   5.847   7.298  0.00  0.00      PROA  
ATOM   1679  CD1 LEU P 692     -11.956   6.992   7.869  0.00  0.00      PROA  
ATOM   1680 HD11 LEU P 692     -11.887   7.812   7.123  0.00  0.00      PROA  
ATOM   1681 HD12 LEU P 692     -12.310   7.438   8.824  0.00  0.00      PROA  
ATOM   1682 HD13 LEU P 692     -12.624   6.219   7.434  0.00  0.00      PROA  
ATOM   1683  CD2 LEU P 692      -9.586   7.584   8.487  0.00  0.00      PROA  
ATOM   1684 HD21 LEU P 692      -8.596   7.108   8.653  0.00  0.00      PROA  
ATOM   1685 HD22 LEU P 692      -9.921   8.202   9.347  0.00  0.00      PROA  
ATOM   1686 HD23 LEU P 692      -9.460   8.209   7.576  0.00  0.00      PROA  
ATOM   1687  C   LEU P 692     -11.398   3.482   7.733  0.00  0.00      PROA  
ATOM   1688  O   LEU P 692     -12.069   3.591   6.739  0.00  0.00      PROA  
ATOM   1689  N   ARG P 693     -10.374   2.665   7.874  0.00  0.00      PROA  
ATOM   1690  HN  ARG P 693      -9.839   2.768   8.709  0.00  0.00      PROA  
ATOM   1691  CA  ARG P 693      -9.938   1.761   6.840  0.00  0.00      PROA  
ATOM   1692  HA  ARG P 693      -9.811   2.407   5.984  0.00  0.00      PROA  
ATOM   1693  CB  ARG P 693      -8.708   0.916   7.267  0.00  0.00      PROA  
ATOM   1694  HB1 ARG P 693      -8.997   0.382   8.197  0.00  0.00      PROA  
ATOM   1695  HB2 ARG P 693      -7.930   1.679   7.485  0.00  0.00      PROA  
ATOM   1696  CG  ARG P 693      -8.010  -0.005   6.265  0.00  0.00      PROA  
ATOM   1697  HG1 ARG P 693      -7.997   0.466   5.259  0.00  0.00      PROA  
ATOM   1698  HG2 ARG P 693      -8.590  -0.953   6.265  0.00  0.00      PROA  
ATOM   1699  CD  ARG P 693      -6.559  -0.410   6.596  0.00  0.00      PROA  
ATOM   1700  HD1 ARG P 693      -6.379  -1.120   7.431  0.00  0.00      PROA  
ATOM   1701  HD2 ARG P 693      -5.989   0.512   6.839  0.00  0.00      PROA  
ATOM   1702  NE  ARG P 693      -5.959  -1.042   5.379  0.00  0.00      PROA  
ATOM   1703  HE  ARG P 693      -5.499  -0.485   4.687  0.00  0.00      PROA  
ATOM   1704  CZ  ARG P 693      -6.353  -2.190   4.866  0.00  0.00      PROA  
ATOM   1705  NH1 ARG P 693      -7.006  -3.129   5.539  0.00  0.00      PROA  
ATOM   1706 HH11 ARG P 693      -7.198  -2.941   6.502  0.00  0.00      PROA  
ATOM   1707 HH12 ARG P 693      -7.306  -4.019   5.196  0.00  0.00      PROA  
ATOM   1708  NH2 ARG P 693      -6.187  -2.560   3.630  0.00  0.00      PROA  
ATOM   1709 HH21 ARG P 693      -5.618  -2.001   3.028  0.00  0.00      PROA  
ATOM   1710 HH22 ARG P 693      -6.683  -3.334   3.237  0.00  0.00      PROA  
ATOM   1711  C   ARG P 693     -11.023   0.909   6.359  0.00  0.00      PROA  
ATOM   1712  O   ARG P 693     -11.236   0.681   5.181  0.00  0.00      PROA  
ATOM   1713  N   THR P 694     -11.743   0.306   7.343  0.00  0.00      PROA  
ATOM   1714  HN  THR P 694     -11.537   0.470   8.305  0.00  0.00      PROA  
ATOM   1715  CA  THR P 694     -12.885  -0.522   7.069  0.00  0.00      PROA  
ATOM   1716  HA  THR P 694     -12.692  -1.337   6.388  0.00  0.00      PROA  
ATOM   1717  CB  THR P 694     -13.453  -1.271   8.300  0.00  0.00      PROA  
ATOM   1718  HB  THR P 694     -13.915  -0.523   8.979  0.00  0.00      PROA  
ATOM   1719  OG1 THR P 694     -12.494  -1.947   9.091  0.00  0.00      PROA  
ATOM   1720  HG1 THR P 694     -11.865  -1.318   9.452  0.00  0.00      PROA  
ATOM   1721  CG2 THR P 694     -14.534  -2.320   7.859  0.00  0.00      PROA  
ATOM   1722 HG21 THR P 694     -14.122  -2.956   7.046  0.00  0.00      PROA  
ATOM   1723 HG22 THR P 694     -15.455  -1.865   7.437  0.00  0.00      PROA  
ATOM   1724 HG23 THR P 694     -14.890  -3.036   8.630  0.00  0.00      PROA  
ATOM   1725  C   THR P 694     -14.044   0.264   6.395  0.00  0.00      PROA  
ATOM   1726  O   THR P 694     -14.474  -0.254   5.342  0.00  0.00      PROA  
ATOM   1727  N   SER P 695     -14.390   1.458   6.855  0.00  0.00      PROA  
ATOM   1728  HN  SER P 695     -13.760   1.898   7.490  0.00  0.00      PROA  
ATOM   1729  CA  SER P 695     -15.402   2.201   6.156  0.00  0.00      PROA  
ATOM   1730  HA  SER P 695     -16.234   1.518   6.072  0.00  0.00      PROA  
ATOM   1731  CB  SER P 695     -15.829   3.417   7.044  0.00  0.00      PROA  
ATOM   1732  HB1 SER P 695     -16.624   4.035   6.573  0.00  0.00      PROA  
ATOM   1733  HB2 SER P 695     -14.922   4.057   7.080  0.00  0.00      PROA  
ATOM   1734  OG  SER P 695     -16.369   2.969   8.292  0.00  0.00      PROA  
ATOM   1735  HG1 SER P 695     -15.608   2.635   8.773  0.00  0.00      PROA  
ATOM   1736  C   SER P 695     -15.053   2.581   4.720  0.00  0.00      PROA  
ATOM   1737  O   SER P 695     -15.852   2.529   3.818  0.00  0.00      PROA  
ATOM   1738  N   ILE P 696     -13.764   2.974   4.504  0.00  0.00      PROA  
ATOM   1739  HN  ILE P 696     -13.176   3.100   5.300  0.00  0.00      PROA  
ATOM   1740  CA  ILE P 696     -13.247   3.489   3.254  0.00  0.00      PROA  
ATOM   1741  HA  ILE P 696     -13.926   4.227   2.850  0.00  0.00      PROA  
ATOM   1742  CB  ILE P 696     -11.959   4.304   3.341  0.00  0.00      PROA  
ATOM   1743  HB  ILE P 696     -11.248   3.719   3.963  0.00  0.00      PROA  
ATOM   1744  CG2 ILE P 696     -11.379   4.571   1.879  0.00  0.00      PROA  
ATOM   1745 HG21 ILE P 696     -12.001   5.246   1.253  0.00  0.00      PROA  
ATOM   1746 HG22 ILE P 696     -11.227   3.609   1.344  0.00  0.00      PROA  
ATOM   1747 HG23 ILE P 696     -10.419   5.120   1.986  0.00  0.00      PROA  
ATOM   1748  CG1 ILE P 696     -12.024   5.677   4.001  0.00  0.00      PROA  
ATOM   1749 HG11 ILE P 696     -12.509   5.667   5.000  0.00  0.00      PROA  
ATOM   1750 HG12 ILE P 696     -12.477   6.384   3.273  0.00  0.00      PROA  
ATOM   1751  CD  ILE P 696     -10.614   6.158   4.317  0.00  0.00      PROA  
ATOM   1752  HD1 ILE P 696     -10.094   6.405   3.367  0.00  0.00      PROA  
ATOM   1753  HD2 ILE P 696     -10.237   5.376   5.011  0.00  0.00      PROA  
ATOM   1754  HD3 ILE P 696     -10.636   7.073   4.947  0.00  0.00      PROA  
ATOM   1755  C   ILE P 696     -13.244   2.374   2.256  0.00  0.00      PROA  
ATOM   1756  O   ILE P 696     -13.509   2.565   1.053  0.00  0.00      PROA  
ATOM   1757  N   GLY P 697     -12.859   1.112   2.656  0.00  0.00      PROA  
ATOM   1758  HN  GLY P 697     -12.701   1.142   3.640  0.00  0.00      PROA  
ATOM   1759  CA  GLY P 697     -12.788  -0.130   1.837  0.00  0.00      PROA  
ATOM   1760  HA1 GLY P 697     -12.370  -0.899   2.470  0.00  0.00      PROA  
ATOM   1761  HA2 GLY P 697     -12.153   0.112   0.997  0.00  0.00      PROA  
ATOM   1762  C   GLY P 697     -14.207  -0.551   1.438  0.00  0.00      PROA  
ATOM   1763  O   GLY P 697     -14.482  -0.790   0.261  0.00  0.00      PROA  
ATOM   1764  N   LEU P 698     -15.180  -0.587   2.395  0.00  0.00      PROA  
ATOM   1765  HN  LEU P 698     -14.894  -0.499   3.346  0.00  0.00      PROA  
ATOM   1766  CA  LEU P 698     -16.597  -0.922   2.147  0.00  0.00      PROA  
ATOM   1767  HA  LEU P 698     -16.638  -1.852   1.598  0.00  0.00      PROA  
ATOM   1768  CB  LEU P 698     -17.317  -1.091   3.511  0.00  0.00      PROA  
ATOM   1769  HB1 LEU P 698     -18.399  -1.253   3.320  0.00  0.00      PROA  
ATOM   1770  HB2 LEU P 698     -17.228  -0.104   4.013  0.00  0.00      PROA  
ATOM   1771  CG  LEU P 698     -16.819  -2.364   4.338  0.00  0.00      PROA  
ATOM   1772  HG  LEU P 698     -15.859  -1.995   4.758  0.00  0.00      PROA  
ATOM   1773  CD1 LEU P 698     -17.812  -2.667   5.508  0.00  0.00      PROA  
ATOM   1774 HD11 LEU P 698     -18.547  -3.466   5.272  0.00  0.00      PROA  
ATOM   1775 HD12 LEU P 698     -18.277  -1.723   5.864  0.00  0.00      PROA  
ATOM   1776 HD13 LEU P 698     -17.083  -3.046   6.256  0.00  0.00      PROA  
ATOM   1777  CD2 LEU P 698     -16.531  -3.640   3.532  0.00  0.00      PROA  
ATOM   1778 HD21 LEU P 698     -15.682  -3.406   2.855  0.00  0.00      PROA  
ATOM   1779 HD22 LEU P 698     -17.451  -3.849   2.946  0.00  0.00      PROA  
ATOM   1780 HD23 LEU P 698     -16.221  -4.471   4.201  0.00  0.00      PROA  
ATOM   1781  C   LEU P 698     -17.274   0.122   1.217  0.00  0.00      PROA  
ATOM   1782  O   LEU P 698     -17.910  -0.274   0.283  0.00  0.00      PROA  
ATOM   1783  N   TRP P 699     -17.050   1.430   1.310  0.00  0.00      PROA  
ATOM   1784  HN  TRP P 699     -16.805   1.838   2.186  0.00  0.00      PROA  
ATOM   1785  CA  TRP P 699     -17.485   2.422   0.349  0.00  0.00      PROA  
ATOM   1786  HA  TRP P 699     -18.545   2.519   0.164  0.00  0.00      PROA  
ATOM   1787  CB  TRP P 699     -17.130   3.893   0.874  0.00  0.00      PROA  
ATOM   1788  HB1 TRP P 699     -16.917   4.506  -0.027  0.00  0.00      PROA  
ATOM   1789  HB2 TRP P 699     -16.230   3.777   1.516  0.00  0.00      PROA  
ATOM   1790  CG  TRP P 699     -18.241   4.519   1.683  0.00  0.00      PROA  
ATOM   1791  CD1 TRP P 699     -18.407   4.657   3.066  0.00  0.00      PROA  
ATOM   1792  HD1 TRP P 699     -17.728   4.318   3.835  0.00  0.00      PROA  
ATOM   1793  NE1 TRP P 699     -19.373   5.587   3.304  0.00  0.00      PROA  
ATOM   1794  HE1 TRP P 699     -19.578   6.184   4.049  0.00  0.00      PROA  
ATOM   1795  CE2 TRP P 699     -19.846   6.067   2.121  0.00  0.00      PROA  
ATOM   1796  CD2 TRP P 699     -19.215   5.359   1.050  0.00  0.00      PROA  
ATOM   1797  CE3 TRP P 699     -19.354   5.845  -0.270  0.00  0.00      PROA  
ATOM   1798  HE3 TRP P 699     -18.864   5.366  -1.104  0.00  0.00      PROA  
ATOM   1799  CZ3 TRP P 699     -20.227   6.907  -0.343  0.00  0.00      PROA  
ATOM   1800  HZ3 TRP P 699     -20.317   7.295  -1.347  0.00  0.00      PROA  
ATOM   1801  CZ2 TRP P 699     -20.757   7.101   1.936  0.00  0.00      PROA  
ATOM   1802  HZ2 TRP P 699     -21.155   7.549   2.835  0.00  0.00      PROA  
ATOM   1803  CH2 TRP P 699     -20.985   7.453   0.675  0.00  0.00      PROA  
ATOM   1804  HH2 TRP P 699     -21.611   8.320   0.527  0.00  0.00      PROA  
ATOM   1805  C   TRP P 699     -16.863   2.226  -1.040  0.00  0.00      PROA  
ATOM   1806  O   TRP P 699     -17.467   2.490  -2.032  0.00  0.00      PROA  
ATOM   1807  N   THR P 700     -15.565   2.003  -0.995  0.00  0.00      PROA  
ATOM   1808  HN  THR P 700     -15.173   1.911  -0.083  0.00  0.00      PROA  
ATOM   1809  CA  THR P 700     -14.763   1.843  -2.239  0.00  0.00      PROA  
ATOM   1810  HA  THR P 700     -14.887   2.772  -2.775  0.00  0.00      PROA  
ATOM   1811  CB  THR P 700     -13.225   1.673  -2.063  0.00  0.00      PROA  
ATOM   1812  HB  THR P 700     -13.023   0.778  -1.437  0.00  0.00      PROA  
ATOM   1813  OG1 THR P 700     -12.626   2.802  -1.476  0.00  0.00      PROA  
ATOM   1814  HG1 THR P 700     -12.886   2.984  -0.570  0.00  0.00      PROA  
ATOM   1815  CG2 THR P 700     -12.551   1.530  -3.356  0.00  0.00      PROA  
ATOM   1816 HG21 THR P 700     -12.734   0.547  -3.839  0.00  0.00      PROA  
ATOM   1817 HG22 THR P 700     -11.457   1.640  -3.199  0.00  0.00      PROA  
ATOM   1818 HG23 THR P 700     -12.753   2.380  -4.042  0.00  0.00      PROA  
ATOM   1819  C   THR P 700     -15.205   0.619  -3.033  0.00  0.00      PROA  
ATOM   1820  O   THR P 700     -15.323   0.697  -4.234  0.00  0.00      PROA  
ATOM   1821  N   SER P 701     -15.476  -0.546  -2.340  0.00  0.00      PROA  
ATOM   1822  HN  SER P 701     -15.350  -0.631  -1.355  0.00  0.00      PROA  
ATOM   1823  CA  SER P 701     -16.080  -1.708  -2.938  0.00  0.00      PROA  
ATOM   1824  HA  SER P 701     -15.520  -1.966  -3.824  0.00  0.00      PROA  
ATOM   1825  CB  SER P 701     -15.967  -2.851  -1.896  0.00  0.00      PROA  
ATOM   1826  HB1 SER P 701     -16.435  -2.522  -0.943  0.00  0.00      PROA  
ATOM   1827  HB2 SER P 701     -14.926  -3.125  -1.623  0.00  0.00      PROA  
ATOM   1828  OG  SER P 701     -16.583  -4.041  -2.402  0.00  0.00      PROA  
ATOM   1829  HG1 SER P 701     -15.825  -4.484  -2.790  0.00  0.00      PROA  
ATOM   1830  C   SER P 701     -17.456  -1.405  -3.608  0.00  0.00      PROA  
ATOM   1831  O   SER P 701     -17.565  -1.601  -4.821  0.00  0.00      PROA  
ATOM   1832  N   PHE P 702     -18.330  -0.736  -2.837  0.00  0.00      PROA  
ATOM   1833  HN  PHE P 702     -18.115  -0.633  -1.869  0.00  0.00      PROA  
ATOM   1834  CA  PHE P 702     -19.594  -0.171  -3.253  0.00  0.00      PROA  
ATOM   1835  HA  PHE P 702     -20.173  -0.991  -3.652  0.00  0.00      PROA  
ATOM   1836  CB  PHE P 702     -20.312   0.524  -2.148  0.00  0.00      PROA  
ATOM   1837  HB1 PHE P 702     -19.661   1.293  -1.679  0.00  0.00      PROA  
ATOM   1838  HB2 PHE P 702     -20.546  -0.218  -1.354  0.00  0.00      PROA  
ATOM   1839  CG  PHE P 702     -21.668   1.065  -2.563  0.00  0.00      PROA  
ATOM   1840  CD1 PHE P 702     -22.038   2.351  -2.475  0.00  0.00      PROA  
ATOM   1841  HD1 PHE P 702     -21.361   3.111  -2.114  0.00  0.00      PROA  
ATOM   1842  CE1 PHE P 702     -23.369   2.729  -2.742  0.00  0.00      PROA  
ATOM   1843  HE1 PHE P 702     -23.567   3.788  -2.673  0.00  0.00      PROA  
ATOM   1844  CZ  PHE P 702     -24.284   1.820  -3.414  0.00  0.00      PROA  
ATOM   1845  HZ  PHE P 702     -25.282   2.103  -3.715  0.00  0.00      PROA  
ATOM   1846  CD2 PHE P 702     -22.586   0.146  -3.023  0.00  0.00      PROA  
ATOM   1847  HD2 PHE P 702     -22.186  -0.845  -3.183  0.00  0.00      PROA  
ATOM   1848  CE2 PHE P 702     -23.805   0.489  -3.531  0.00  0.00      PROA  
ATOM   1849  HE2 PHE P 702     -24.435  -0.308  -3.896  0.00  0.00      PROA  
ATOM   1850  C   PHE P 702     -19.403   0.780  -4.469  0.00  0.00      PROA  
ATOM   1851  O   PHE P 702     -20.129   0.651  -5.453  0.00  0.00      PROA  
ATOM   1852  N   LEU P 703     -18.484   1.761  -4.469  0.00  0.00      PROA  
ATOM   1853  HN  LEU P 703     -17.919   1.970  -3.675  0.00  0.00      PROA  
ATOM   1854  CA  LEU P 703     -18.353   2.791  -5.566  0.00  0.00      PROA  
ATOM   1855  HA  LEU P 703     -19.314   3.230  -5.787  0.00  0.00      PROA  
ATOM   1856  CB  LEU P 703     -17.332   3.831  -5.014  0.00  0.00      PROA  
ATOM   1857  HB1 LEU P 703     -16.813   4.307  -5.873  0.00  0.00      PROA  
ATOM   1858  HB2 LEU P 703     -16.546   3.306  -4.430  0.00  0.00      PROA  
ATOM   1859  CG  LEU P 703     -17.954   4.967  -4.123  0.00  0.00      PROA  
ATOM   1860  HG  LEU P 703     -18.395   4.561  -3.188  0.00  0.00      PROA  
ATOM   1861  CD1 LEU P 703     -16.850   5.779  -3.504  0.00  0.00      PROA  
ATOM   1862 HD11 LEU P 703     -16.323   5.131  -2.770  0.00  0.00      PROA  
ATOM   1863 HD12 LEU P 703     -17.382   6.605  -2.986  0.00  0.00      PROA  
ATOM   1864 HD13 LEU P 703     -16.171   6.161  -4.295  0.00  0.00      PROA  
ATOM   1865  CD2 LEU P 703     -18.858   5.787  -5.004  0.00  0.00      PROA  
ATOM   1866 HD21 LEU P 703     -18.329   6.364  -5.793  0.00  0.00      PROA  
ATOM   1867 HD22 LEU P 703     -19.337   6.563  -4.369  0.00  0.00      PROA  
ATOM   1868 HD23 LEU P 703     -19.653   5.216  -5.529  0.00  0.00      PROA  
ATOM   1869  C   LEU P 703     -17.778   2.027  -6.775  0.00  0.00      PROA  
ATOM   1870  O   LEU P 703     -18.197   2.257  -7.914  0.00  0.00      PROA  
ATOM   1871  N   CYS P 704     -16.878   1.030  -6.520  0.00  0.00      PROA  
ATOM   1872  HN  CYS P 704     -16.370   0.963  -5.664  0.00  0.00      PROA  
ATOM   1873  CA  CYS P 704     -16.556   0.148  -7.682  0.00  0.00      PROA  
ATOM   1874  HA  CYS P 704     -16.138   0.715  -8.500  0.00  0.00      PROA  
ATOM   1875  CB  CYS P 704     -15.405  -0.825  -7.267  0.00  0.00      PROA  
ATOM   1876  HB1 CYS P 704     -15.198  -1.704  -7.915  0.00  0.00      PROA  
ATOM   1877  HB2 CYS P 704     -15.640  -1.250  -6.268  0.00  0.00      PROA  
ATOM   1878  SG  CYS P 704     -13.813  -0.011  -7.083  0.00  0.00      PROA  
ATOM   1879  HG1 CYS P 704     -14.185   0.619  -5.978  0.00  0.00      PROA  
ATOM   1880  C   CYS P 704     -17.656  -0.646  -8.310  0.00  0.00      PROA  
ATOM   1881  O   CYS P 704     -17.841  -0.685  -9.531  0.00  0.00      PROA  
ATOM   1882  N   ILE P 705     -18.597  -1.250  -7.581  0.00  0.00      PROA  
ATOM   1883  HN  ILE P 705     -18.525  -1.075  -6.602  0.00  0.00      PROA  
ATOM   1884  CA  ILE P 705     -19.858  -1.930  -8.019  0.00  0.00      PROA  
ATOM   1885  HA  ILE P 705     -19.622  -2.552  -8.870  0.00  0.00      PROA  
ATOM   1886  CB  ILE P 705     -20.524  -2.617  -6.840  0.00  0.00      PROA  
ATOM   1887  HB  ILE P 705     -20.663  -1.866  -6.033  0.00  0.00      PROA  
ATOM   1888  CG2 ILE P 705     -21.857  -3.280  -7.321  0.00  0.00      PROA  
ATOM   1889 HG21 ILE P 705     -21.860  -3.551  -8.399  0.00  0.00      PROA  
ATOM   1890 HG22 ILE P 705     -22.752  -2.631  -7.214  0.00  0.00      PROA  
ATOM   1891 HG23 ILE P 705     -22.134  -4.176  -6.725  0.00  0.00      PROA  
ATOM   1892  CG1 ILE P 705     -19.641  -3.718  -6.165  0.00  0.00      PROA  
ATOM   1893 HG11 ILE P 705     -18.573  -3.424  -6.244  0.00  0.00      PROA  
ATOM   1894 HG12 ILE P 705     -19.776  -4.651  -6.753  0.00  0.00      PROA  
ATOM   1895  CD  ILE P 705     -20.135  -3.978  -4.734  0.00  0.00      PROA  
ATOM   1896  HD1 ILE P 705     -21.108  -4.505  -4.632  0.00  0.00      PROA  
ATOM   1897  HD2 ILE P 705     -20.182  -3.014  -4.184  0.00  0.00      PROA  
ATOM   1898  HD3 ILE P 705     -19.377  -4.603  -4.216  0.00  0.00      PROA  
ATOM   1899  C   ILE P 705     -20.759  -0.942  -8.698  0.00  0.00      PROA  
ATOM   1900  O   ILE P 705     -21.205  -1.268  -9.783  0.00  0.00      PROA  
ATOM   1901  N   VAL P 706     -21.044   0.248  -8.220  0.00  0.00      PROA  
ATOM   1902  HN  VAL P 706     -20.589   0.557  -7.388  0.00  0.00      PROA  
ATOM   1903  CA  VAL P 706     -21.851   1.344  -8.825  0.00  0.00      PROA  
ATOM   1904  HA  VAL P 706     -22.887   1.082  -8.984  0.00  0.00      PROA  
ATOM   1905  CB  VAL P 706     -21.980   2.536  -7.922  0.00  0.00      PROA  
ATOM   1906  HB  VAL P 706     -21.001   2.905  -7.550  0.00  0.00      PROA  
ATOM   1907  CG1 VAL P 706     -22.667   3.757  -8.604  0.00  0.00      PROA  
ATOM   1908 HG11 VAL P 706     -22.124   4.057  -9.526  0.00  0.00      PROA  
ATOM   1909 HG12 VAL P 706     -22.584   4.645  -7.942  0.00  0.00      PROA  
ATOM   1910 HG13 VAL P 706     -23.718   3.615  -8.934  0.00  0.00      PROA  
ATOM   1911  CG2 VAL P 706     -22.910   2.097  -6.659  0.00  0.00      PROA  
ATOM   1912 HG21 VAL P 706     -24.009   1.990  -6.776  0.00  0.00      PROA  
ATOM   1913 HG22 VAL P 706     -22.775   2.915  -5.919  0.00  0.00      PROA  
ATOM   1914 HG23 VAL P 706     -22.487   1.205  -6.149  0.00  0.00      PROA  
ATOM   1915  C   VAL P 706     -21.294   1.763 -10.181  0.00  0.00      PROA  
ATOM   1916  O   VAL P 706     -22.087   2.080 -11.076  0.00  0.00      PROA  
ATOM   1917  N   LEU P 707     -19.912   1.802 -10.358  0.00  0.00      PROA  
ATOM   1918  HN  LEU P 707     -19.215   1.559  -9.688  0.00  0.00      PROA  
ATOM   1919  CA  LEU P 707     -19.201   2.197 -11.577  0.00  0.00      PROA  
ATOM   1920  HA  LEU P 707     -19.611   3.151 -11.872  0.00  0.00      PROA  
ATOM   1921  CB  LEU P 707     -17.696   2.170 -11.247  0.00  0.00      PROA  
ATOM   1922  HB1 LEU P 707     -17.277   1.185 -10.951  0.00  0.00      PROA  
ATOM   1923  HB2 LEU P 707     -17.474   2.871 -10.414  0.00  0.00      PROA  
ATOM   1924  CG  LEU P 707     -16.816   2.352 -12.526  0.00  0.00      PROA  
ATOM   1925  HG  LEU P 707     -16.921   1.479 -13.205  0.00  0.00      PROA  
ATOM   1926  CD1 LEU P 707     -17.135   3.591 -13.410  0.00  0.00      PROA  
ATOM   1927 HD11 LEU P 707     -16.359   3.624 -14.204  0.00  0.00      PROA  
ATOM   1928 HD12 LEU P 707     -17.178   4.575 -12.897  0.00  0.00      PROA  
ATOM   1929 HD13 LEU P 707     -18.127   3.488 -13.900  0.00  0.00      PROA  
ATOM   1930  CD2 LEU P 707     -15.308   2.257 -12.194  0.00  0.00      PROA  
ATOM   1931 HD21 LEU P 707     -14.654   2.162 -13.087  0.00  0.00      PROA  
ATOM   1932 HD22 LEU P 707     -15.159   1.437 -11.459  0.00  0.00      PROA  
ATOM   1933 HD23 LEU P 707     -14.927   3.122 -11.610  0.00  0.00      PROA  
ATOM   1934  C   LEU P 707     -19.536   1.184 -12.679  0.00  0.00      PROA  
ATOM   1935  O   LEU P 707     -20.117   1.532 -13.644  0.00  0.00      PROA  
ATOM   1936  N   VAL P 708     -19.374  -0.153 -12.382  0.00  0.00      PROA  
ATOM   1937  HN  VAL P 708     -18.966  -0.487 -11.536  0.00  0.00      PROA  
ATOM   1938  CA  VAL P 708     -19.843  -1.259 -13.253  0.00  0.00      PROA  
ATOM   1939  HA  VAL P 708     -19.308  -1.212 -14.190  0.00  0.00      PROA  
ATOM   1940  CB  VAL P 708     -19.470  -2.608 -12.719  0.00  0.00      PROA  
ATOM   1941  HB  VAL P 708     -20.143  -2.781 -11.852  0.00  0.00      PROA  
ATOM   1942  CG1 VAL P 708     -19.542  -3.620 -13.918  0.00  0.00      PROA  
ATOM   1943 HG11 VAL P 708     -18.909  -4.504 -13.692  0.00  0.00      PROA  
ATOM   1944 HG12 VAL P 708     -19.273  -3.198 -14.910  0.00  0.00      PROA  
ATOM   1945 HG13 VAL P 708     -20.550  -4.070 -14.051  0.00  0.00      PROA  
ATOM   1946  CG2 VAL P 708     -17.937  -2.676 -12.298  0.00  0.00      PROA  
ATOM   1947 HG21 VAL P 708     -17.774  -2.125 -11.347  0.00  0.00      PROA  
ATOM   1948 HG22 VAL P 708     -17.331  -2.156 -13.071  0.00  0.00      PROA  
ATOM   1949 HG23 VAL P 708     -17.641  -3.739 -12.176  0.00  0.00      PROA  
ATOM   1950  C   VAL P 708     -21.391  -1.235 -13.542  0.00  0.00      PROA  
ATOM   1951  O   VAL P 708     -21.755  -1.445 -14.690  0.00  0.00      PROA  
ATOM   1952  N   ALA P 709     -22.266  -0.998 -12.552  0.00  0.00      PROA  
ATOM   1953  HN  ALA P 709     -21.879  -0.901 -11.638  0.00  0.00      PROA  
ATOM   1954  CA  ALA P 709     -23.624  -0.818 -12.831  0.00  0.00      PROA  
ATOM   1955  HA  ALA P 709     -23.912  -1.714 -13.361  0.00  0.00      PROA  
ATOM   1956  CB  ALA P 709     -24.371  -0.592 -11.511  0.00  0.00      PROA  
ATOM   1957  HB1 ALA P 709     -23.967  -1.322 -10.778  0.00  0.00      PROA  
ATOM   1958  HB2 ALA P 709     -25.462  -0.792 -11.579  0.00  0.00      PROA  
ATOM   1959  HB3 ALA P 709     -24.254   0.400 -11.024  0.00  0.00      PROA  
ATOM   1960  C   ALA P 709     -23.992   0.305 -13.753  0.00  0.00      PROA  
ATOM   1961  O   ALA P 709     -24.951   0.258 -14.563  0.00  0.00      PROA  
ATOM   1962  N   THR P 710     -23.219   1.374 -13.738  0.00  0.00      PROA  
ATOM   1963  HN  THR P 710     -22.434   1.410 -13.125  0.00  0.00      PROA  
ATOM   1964  CA  THR P 710     -23.667   2.574 -14.515  0.00  0.00      PROA  
ATOM   1965  HA  THR P 710     -24.665   2.466 -14.913  0.00  0.00      PROA  
ATOM   1966  CB  THR P 710     -23.584   3.851 -13.779  0.00  0.00      PROA  
ATOM   1967  HB  THR P 710     -23.716   4.694 -14.490  0.00  0.00      PROA  
ATOM   1968  OG1 THR P 710     -22.414   3.942 -12.936  0.00  0.00      PROA  
ATOM   1969  HG1 THR P 710     -22.326   3.152 -12.398  0.00  0.00      PROA  
ATOM   1970  CG2 THR P 710     -24.758   3.894 -12.774  0.00  0.00      PROA  
ATOM   1971 HG21 THR P 710     -24.601   3.111 -12.002  0.00  0.00      PROA  
ATOM   1972 HG22 THR P 710     -25.743   3.667 -13.236  0.00  0.00      PROA  
ATOM   1973 HG23 THR P 710     -24.720   4.906 -12.317  0.00  0.00      PROA  
ATOM   1974  C   THR P 710     -22.779   2.732 -15.779  0.00  0.00      PROA  
ATOM   1975  O   THR P 710     -22.889   3.720 -16.498  0.00  0.00      PROA  
ATOM   1976  N   ASP P 711     -21.949   1.767 -16.148  0.00  0.00      PROA  
ATOM   1977  HN  ASP P 711     -21.935   1.014 -15.495  0.00  0.00      PROA  
ATOM   1978  CA  ASP P 711     -21.038   1.704 -17.295  0.00  0.00      PROA  
ATOM   1979  HA  ASP P 711     -20.800   0.670 -17.492  0.00  0.00      PROA  
ATOM   1980  CB  ASP P 711     -21.606   2.154 -18.693  0.00  0.00      PROA  
ATOM   1981  HB1 ASP P 711     -21.491   3.259 -18.669  0.00  0.00      PROA  
ATOM   1982  HB2 ASP P 711     -22.698   1.950 -18.711  0.00  0.00      PROA  
ATOM   1983  CG  ASP P 711     -20.811   1.684 -19.882  0.00  0.00      PROA  
ATOM   1984  OD1 ASP P 711     -21.342   1.695 -21.016  0.00  0.00      PROA  
ATOM   1985  OD2 ASP P 711     -19.719   1.126 -19.737  0.00  0.00      PROA  
ATOM   1986  C   ASP P 711     -19.736   2.361 -16.926  0.00  0.00      PROA  
ATOM   1987  O   ASP P 711     -19.631   3.457 -16.445  0.00  0.00      PROA  
ATOM   1988  N   ALA P 712     -18.634   1.621 -17.075  0.00  0.00      PROA  
ATOM   1989  HN  ALA P 712     -18.558   0.675 -17.380  0.00  0.00      PROA  
ATOM   1990  CA  ALA P 712     -17.260   2.102 -16.815  0.00  0.00      PROA  
ATOM   1991  HA  ALA P 712     -17.396   2.878 -16.076  0.00  0.00      PROA  
ATOM   1992  CB  ALA P 712     -16.361   1.011 -16.243  0.00  0.00      PROA  
ATOM   1993  HB1 ALA P 712     -16.833   0.433 -15.420  0.00  0.00      PROA  
ATOM   1994  HB2 ALA P 712     -15.466   1.495 -15.797  0.00  0.00      PROA  
ATOM   1995  HB3 ALA P 712     -16.016   0.191 -16.909  0.00  0.00      PROA  
ATOM   1996  C   ALA P 712     -16.607   2.658 -17.999  0.00  0.00      PROA  
ATOM   1997  O   ALA P 712     -15.440   3.130 -17.842  0.00  0.00      PROA  
ATOM   1998  N   SER P 713     -17.351   2.741 -19.078  0.00  0.00      PROA  
ATOM   1999  HN  SER P 713     -18.267   2.454 -18.809  0.00  0.00      PROA  
ATOM   2000  CA  SER P 713     -16.815   3.010 -20.444  0.00  0.00      PROA  
ATOM   2001  HA  SER P 713     -15.988   2.378 -20.732  0.00  0.00      PROA  
ATOM   2002  CB  SER P 713     -17.892   2.936 -21.486  0.00  0.00      PROA  
ATOM   2003  HB1 SER P 713     -17.768   3.455 -22.461  0.00  0.00      PROA  
ATOM   2004  HB2 SER P 713     -18.830   3.325 -21.036  0.00  0.00      PROA  
ATOM   2005  OG  SER P 713     -18.312   1.587 -21.836  0.00  0.00      PROA  
ATOM   2006  HG1 SER P 713     -18.724   1.232 -21.045  0.00  0.00      PROA  
ATOM   2007  C   SER P 713     -16.220   4.470 -20.578  0.00  0.00      PROA  
ATOM   2008  O   SER P 713     -15.179   4.604 -21.221  0.00  0.00      PROA  
ATOM   2009  N   SER P 714     -16.969   5.456 -20.010  0.00  0.00      PROA  
ATOM   2010  HN  SER P 714     -17.798   5.209 -19.514  0.00  0.00      PROA  
ATOM   2011  CA  SER P 714     -16.417   6.838 -20.112  0.00  0.00      PROA  
ATOM   2012  HA  SER P 714     -15.949   7.122 -21.043  0.00  0.00      PROA  
ATOM   2013  CB  SER P 714     -17.642   7.774 -19.972  0.00  0.00      PROA  
ATOM   2014  HB1 SER P 714     -17.273   8.804 -19.776  0.00  0.00      PROA  
ATOM   2015  HB2 SER P 714     -18.269   7.466 -19.108  0.00  0.00      PROA  
ATOM   2016  OG  SER P 714     -18.519   7.740 -21.076  0.00  0.00      PROA  
ATOM   2017  HG1 SER P 714     -17.988   8.143 -21.766  0.00  0.00      PROA  
ATOM   2018  C   SER P 714     -15.575   7.360 -18.948  0.00  0.00      PROA  
ATOM   2019  O   SER P 714     -14.982   8.431 -18.924  0.00  0.00      PROA  
ATOM   2020  N   LEU P 715     -15.461   6.638 -17.748  0.00  0.00      PROA  
ATOM   2021  HN  LEU P 715     -16.042   5.840 -17.611  0.00  0.00      PROA  
ATOM   2022  CA  LEU P 715     -14.599   7.074 -16.597  0.00  0.00      PROA  
ATOM   2023  HA  LEU P 715     -14.772   8.126 -16.424  0.00  0.00      PROA  
ATOM   2024  CB  LEU P 715     -14.809   6.260 -15.336  0.00  0.00      PROA  
ATOM   2025  HB1 LEU P 715     -14.452   5.219 -15.488  0.00  0.00      PROA  
ATOM   2026  HB2 LEU P 715     -15.899   6.165 -15.147  0.00  0.00      PROA  
ATOM   2027  CG  LEU P 715     -14.098   6.870 -14.088  0.00  0.00      PROA  
ATOM   2028  HG  LEU P 715     -13.007   6.832 -14.295  0.00  0.00      PROA  
ATOM   2029  CD1 LEU P 715     -14.556   8.376 -13.893  0.00  0.00      PROA  
ATOM   2030 HD11 LEU P 715     -15.665   8.380 -13.953  0.00  0.00      PROA  
ATOM   2031 HD12 LEU P 715     -14.170   9.075 -14.665  0.00  0.00      PROA  
ATOM   2032 HD13 LEU P 715     -14.223   8.657 -12.871  0.00  0.00      PROA  
ATOM   2033  CD2 LEU P 715     -14.234   6.003 -12.851  0.00  0.00      PROA  
ATOM   2034 HD21 LEU P 715     -15.309   5.893 -12.591  0.00  0.00      PROA  
ATOM   2035 HD22 LEU P 715     -13.627   6.543 -12.093  0.00  0.00      PROA  
ATOM   2036 HD23 LEU P 715     -13.888   4.948 -12.886  0.00  0.00      PROA  
ATOM   2037  C   LEU P 715     -13.143   7.223 -16.984  0.00  0.00      PROA  
ATOM   2038  O   LEU P 715     -12.455   8.188 -16.586  0.00  0.00      PROA  
ATOM   2039  N   VAL P 716     -12.559   6.269 -17.845  0.00  0.00      PROA  
ATOM   2040  HN  VAL P 716     -13.128   5.525 -18.187  0.00  0.00      PROA  
ATOM   2041  CA  VAL P 716     -11.185   6.301 -18.360  0.00  0.00      PROA  
ATOM   2042  HA  VAL P 716     -10.514   6.503 -17.538  0.00  0.00      PROA  
ATOM   2043  CB  VAL P 716     -10.747   5.004 -19.059  0.00  0.00      PROA  
ATOM   2044  HB  VAL P 716     -10.952   4.231 -18.288  0.00  0.00      PROA  
ATOM   2045  CG1 VAL P 716     -11.654   4.826 -20.339  0.00  0.00      PROA  
ATOM   2046 HG11 VAL P 716     -11.599   5.678 -21.050  0.00  0.00      PROA  
ATOM   2047 HG12 VAL P 716     -12.707   4.580 -20.087  0.00  0.00      PROA  
ATOM   2048 HG13 VAL P 716     -11.342   3.904 -20.875  0.00  0.00      PROA  
ATOM   2049  CG2 VAL P 716      -9.324   5.125 -19.485  0.00  0.00      PROA  
ATOM   2050 HG21 VAL P 716      -9.102   5.717 -20.399  0.00  0.00      PROA  
ATOM   2051 HG22 VAL P 716      -8.836   4.139 -19.637  0.00  0.00      PROA  
ATOM   2052 HG23 VAL P 716      -8.713   5.454 -18.618  0.00  0.00      PROA  
ATOM   2053  C   VAL P 716     -10.842   7.560 -19.209  0.00  0.00      PROA  
ATOM   2054  O   VAL P 716      -9.715   8.077 -19.209  0.00  0.00      PROA  
ATOM   2055  N   CYS P 717     -11.949   8.168 -19.854  0.00  0.00      PROA  
ATOM   2056  HN  CYS P 717     -12.869   7.806 -19.728  0.00  0.00      PROA  
ATOM   2057  CA  CYS P 717     -11.820   9.326 -20.792  0.00  0.00      PROA  
ATOM   2058  HA  CYS P 717     -10.976   9.240 -21.461  0.00  0.00      PROA  
ATOM   2059  CB  CYS P 717     -13.135   9.588 -21.683  0.00  0.00      PROA  
ATOM   2060  HB1 CYS P 717     -12.938  10.316 -22.498  0.00  0.00      PROA  
ATOM   2061  HB2 CYS P 717     -13.988   9.916 -21.051  0.00  0.00      PROA  
ATOM   2062  SG  CYS P 717     -13.589   7.945 -22.255  0.00  0.00      PROA  
ATOM   2063  HG1 CYS P 717     -12.722   7.936 -23.257  0.00  0.00      PROA  
ATOM   2064  C   CYS P 717     -11.598  10.637 -19.952  0.00  0.00      PROA  
ATOM   2065  O   CYS P 717     -10.932  11.624 -20.288  0.00  0.00      PROA  
ATOM   2066  N   TYR P 718     -12.121  10.616 -18.726  0.00  0.00      PROA  
ATOM   2067  HN  TYR P 718     -12.699   9.856 -18.442  0.00  0.00      PROA  
ATOM   2068  CA  TYR P 718     -12.206  11.726 -17.824  0.00  0.00      PROA  
ATOM   2069  HA  TYR P 718     -12.210  12.674 -18.342  0.00  0.00      PROA  
ATOM   2070  CB  TYR P 718     -13.467  11.652 -16.931  0.00  0.00      PROA  
ATOM   2071  HB1 TYR P 718     -13.349  12.554 -16.294  0.00  0.00      PROA  
ATOM   2072  HB2 TYR P 718     -13.439  10.733 -16.308  0.00  0.00      PROA  
ATOM   2073  CG  TYR P 718     -14.771  11.683 -17.582  0.00  0.00      PROA  
ATOM   2074  CD1 TYR P 718     -14.969  12.003 -18.998  0.00  0.00      PROA  
ATOM   2075  HD1 TYR P 718     -14.148  12.504 -19.490  0.00  0.00      PROA  
ATOM   2076  CE1 TYR P 718     -16.238  11.914 -19.556  0.00  0.00      PROA  
ATOM   2077  HE1 TYR P 718     -16.417  12.065 -20.610  0.00  0.00      PROA  
ATOM   2078  CZ  TYR P 718     -17.376  11.604 -18.807  0.00  0.00      PROA  
ATOM   2079  OH  TYR P 718     -18.685  11.569 -19.413  0.00  0.00      PROA  
ATOM   2080  HH  TYR P 718     -19.381  11.469 -18.759  0.00  0.00      PROA  
ATOM   2081  CD2 TYR P 718     -15.924  11.142 -16.877  0.00  0.00      PROA  
ATOM   2082  HD2 TYR P 718     -15.799  10.788 -15.864  0.00  0.00      PROA  
ATOM   2083  CE2 TYR P 718     -17.237  11.263 -17.429  0.00  0.00      PROA  
ATOM   2084  HE2 TYR P 718     -18.101  11.034 -16.823  0.00  0.00      PROA  
ATOM   2085  C   TYR P 718     -10.967  11.785 -16.956  0.00  0.00      PROA  
ATOM   2086  O   TYR P 718     -10.801  12.677 -16.159  0.00  0.00      PROA  
ATOM   2087  N   ILE P 719     -10.140  10.740 -16.998  0.00  0.00      PROA  
ATOM   2088  HN  ILE P 719     -10.390   9.868 -17.413  0.00  0.00      PROA  
ATOM   2089  CA  ILE P 719      -8.863  10.740 -16.268  0.00  0.00      PROA  
ATOM   2090  HA  ILE P 719      -8.890  11.353 -15.380  0.00  0.00      PROA  
ATOM   2091  CB  ILE P 719      -8.429   9.425 -15.729  0.00  0.00      PROA  
ATOM   2092  HB  ILE P 719      -8.314   8.610 -16.475  0.00  0.00      PROA  
ATOM   2093  CG2 ILE P 719      -7.040   9.443 -14.906  0.00  0.00      PROA  
ATOM   2094 HG21 ILE P 719      -6.141   9.374 -15.555  0.00  0.00      PROA  
ATOM   2095 HG22 ILE P 719      -7.049   8.575 -14.214  0.00  0.00      PROA  
ATOM   2096 HG23 ILE P 719      -6.976  10.444 -14.429  0.00  0.00      PROA  
ATOM   2097  CG1 ILE P 719      -9.501   8.950 -14.711  0.00  0.00      PROA  
ATOM   2098 HG11 ILE P 719     -10.519   9.269 -15.021  0.00  0.00      PROA  
ATOM   2099 HG12 ILE P 719      -9.344   9.426 -13.720  0.00  0.00      PROA  
ATOM   2100  CD  ILE P 719      -9.559   7.428 -14.637  0.00  0.00      PROA  
ATOM   2101  HD1 ILE P 719     -10.443   7.093 -15.221  0.00  0.00      PROA  
ATOM   2102  HD2 ILE P 719      -9.629   7.051 -13.594  0.00  0.00      PROA  
ATOM   2103  HD3 ILE P 719      -8.655   6.893 -15.000  0.00  0.00      PROA  
ATOM   2104  C   ILE P 719      -7.855  11.202 -17.302  0.00  0.00      PROA  
ATOM   2105  O   ILE P 719      -7.749  10.685 -18.380  0.00  0.00      PROA  
ATOM   2106  N   THR P 720      -7.155  12.342 -17.029  0.00  0.00      PROA  
ATOM   2107  HN  THR P 720      -7.343  12.888 -16.217  0.00  0.00      PROA  
ATOM   2108  CA  THR P 720      -6.119  12.804 -17.973  0.00  0.00      PROA  
ATOM   2109  HA  THR P 720      -6.363  12.487 -18.976  0.00  0.00      PROA  
ATOM   2110  CB  THR P 720      -5.975  14.263 -17.972  0.00  0.00      PROA  
ATOM   2111  HB  THR P 720      -6.882  14.774 -18.359  0.00  0.00      PROA  
ATOM   2112  OG1 THR P 720      -4.923  14.755 -18.839  0.00  0.00      PROA  
ATOM   2113  HG1 THR P 720      -5.231  14.963 -19.724  0.00  0.00      PROA  
ATOM   2114  CG2 THR P 720      -5.747  14.909 -16.615  0.00  0.00      PROA  
ATOM   2115 HG21 THR P 720      -6.698  14.844 -16.046  0.00  0.00      PROA  
ATOM   2116 HG22 THR P 720      -5.612  15.994 -16.814  0.00  0.00      PROA  
ATOM   2117 HG23 THR P 720      -4.994  14.286 -16.087  0.00  0.00      PROA  
ATOM   2118  C   THR P 720      -4.766  12.176 -17.690  0.00  0.00      PROA  
ATOM   2119  O   THR P 720      -4.441  11.907 -16.515  0.00  0.00      PROA  
ATOM   2120  N   ARG P 721      -3.941  11.986 -18.703  0.00  0.00      PROA  
ATOM   2121  HN  ARG P 721      -4.019  12.427 -19.594  0.00  0.00      PROA  
ATOM   2122  CA  ARG P 721      -2.587  11.555 -18.436  0.00  0.00      PROA  
ATOM   2123  HA  ARG P 721      -2.668  10.693 -17.791  0.00  0.00      PROA  
ATOM   2124  CB  ARG P 721      -1.898  11.142 -19.737  0.00  0.00      PROA  
ATOM   2125  HB1 ARG P 721      -0.895  10.748 -19.462  0.00  0.00      PROA  
ATOM   2126  HB2 ARG P 721      -1.773  12.013 -20.415  0.00  0.00      PROA  
ATOM   2127  CG  ARG P 721      -2.671  10.143 -20.559  0.00  0.00      PROA  
ATOM   2128  HG1 ARG P 721      -3.603  10.608 -20.946  0.00  0.00      PROA  
ATOM   2129  HG2 ARG P 721      -2.755   9.365 -19.770  0.00  0.00      PROA  
ATOM   2130  CD  ARG P 721      -1.814   9.519 -21.717  0.00  0.00      PROA  
ATOM   2131  HD1 ARG P 721      -0.770   9.267 -21.436  0.00  0.00      PROA  
ATOM   2132  HD2 ARG P 721      -1.804  10.197 -22.597  0.00  0.00      PROA  
ATOM   2133  NE  ARG P 721      -2.418   8.243 -22.093  0.00  0.00      PROA  
ATOM   2134  HE  ARG P 721      -3.021   7.708 -21.502  0.00  0.00      PROA  
ATOM   2135  CZ  ARG P 721      -1.829   7.500 -23.041  0.00  0.00      PROA  
ATOM   2136  NH1 ARG P 721      -0.920   7.945 -23.871  0.00  0.00      PROA  
ATOM   2137 HH11 ARG P 721      -0.885   8.933 -24.018  0.00  0.00      PROA  
ATOM   2138 HH12 ARG P 721      -0.622   7.279 -24.554  0.00  0.00      PROA  
ATOM   2139  NH2 ARG P 721      -2.159   6.224 -23.075  0.00  0.00      PROA  
ATOM   2140 HH21 ARG P 721      -2.836   5.948 -22.393  0.00  0.00      PROA  
ATOM   2141 HH22 ARG P 721      -1.813   5.733 -23.874  0.00  0.00      PROA  
ATOM   2142  C   ARG P 721      -1.767  12.568 -17.629  0.00  0.00      PROA  
ATOM   2143  O   ARG P 721      -0.826  12.194 -16.950  0.00  0.00      PROA  
ATOM   2144  N   PHE P 722      -2.116  13.822 -17.660  0.00  0.00      PROA  
ATOM   2145  HN  PHE P 722      -2.860  14.038 -18.288  0.00  0.00      PROA  
ATOM   2146  CA  PHE P 722      -1.573  14.846 -16.698  0.00  0.00      PROA  
ATOM   2147  HA  PHE P 722      -0.507  14.756 -16.841  0.00  0.00      PROA  
ATOM   2148  CB  PHE P 722      -2.021  16.321 -17.058  0.00  0.00      PROA  
ATOM   2149  HB1 PHE P 722      -3.115  16.284 -17.251  0.00  0.00      PROA  
ATOM   2150  HB2 PHE P 722      -1.576  16.707 -18.000  0.00  0.00      PROA  
ATOM   2151  CG  PHE P 722      -1.732  17.321 -16.017  0.00  0.00      PROA  
ATOM   2152  CD1 PHE P 722      -2.689  17.747 -15.044  0.00  0.00      PROA  
ATOM   2153  HD1 PHE P 722      -3.597  17.196 -14.849  0.00  0.00      PROA  
ATOM   2154  CE1 PHE P 722      -2.303  18.811 -14.203  0.00  0.00      PROA  
ATOM   2155  HE1 PHE P 722      -2.977  19.050 -13.394  0.00  0.00      PROA  
ATOM   2156  CZ  PHE P 722      -1.184  19.551 -14.383  0.00  0.00      PROA  
ATOM   2157  HZ  PHE P 722      -1.010  20.456 -13.820  0.00  0.00      PROA  
ATOM   2158  CD2 PHE P 722      -0.505  18.023 -16.110  0.00  0.00      PROA  
ATOM   2159  HD2 PHE P 722       0.342  17.754 -16.723  0.00  0.00      PROA  
ATOM   2160  CE2 PHE P 722      -0.202  19.204 -15.353  0.00  0.00      PROA  
ATOM   2161  HE2 PHE P 722       0.692  19.794 -15.490  0.00  0.00      PROA  
ATOM   2162  C   PHE P 722      -1.683  14.432 -15.200  0.00  0.00      PROA  
ATOM   2163  O   PHE P 722      -0.726  14.593 -14.442  0.00  0.00      PROA  
ATOM   2164  N   THR P 723      -2.829  13.915 -14.730  0.00  0.00      PROA  
ATOM   2165  HN  THR P 723      -3.608  14.012 -15.344  0.00  0.00      PROA  
ATOM   2166  CA  THR P 723      -3.228  13.245 -13.535  0.00  0.00      PROA  
ATOM   2167  HA  THR P 723      -3.209  13.957 -12.723  0.00  0.00      PROA  
ATOM   2168  CB  THR P 723      -4.677  12.871 -13.476  0.00  0.00      PROA  
ATOM   2169  HB  THR P 723      -4.972  12.252 -14.351  0.00  0.00      PROA  
ATOM   2170  OG1 THR P 723      -5.511  13.995 -13.450  0.00  0.00      PROA  
ATOM   2171  HG1 THR P 723      -6.398  13.629 -13.462  0.00  0.00      PROA  
ATOM   2172  CG2 THR P 723      -4.995  12.020 -12.229  0.00  0.00      PROA  
ATOM   2173 HG21 THR P 723      -4.889  12.590 -11.281  0.00  0.00      PROA  
ATOM   2174 HG22 THR P 723      -4.417  11.071 -12.224  0.00  0.00      PROA  
ATOM   2175 HG23 THR P 723      -6.092  11.847 -12.220  0.00  0.00      PROA  
ATOM   2176  C   THR P 723      -2.269  12.138 -13.243  0.00  0.00      PROA  
ATOM   2177  O   THR P 723      -1.695  12.044 -12.135  0.00  0.00      PROA  
ATOM   2178  N   GLU P 724      -2.060  11.270 -14.245  0.00  0.00      PROA  
ATOM   2179  HN  GLU P 724      -2.423  11.427 -15.160  0.00  0.00      PROA  
ATOM   2180  CA  GLU P 724      -1.249  10.073 -14.142  0.00  0.00      PROA  
ATOM   2181  HA  GLU P 724      -1.644   9.476 -13.333  0.00  0.00      PROA  
ATOM   2182  CB  GLU P 724      -1.303   9.131 -15.376  0.00  0.00      PROA  
ATOM   2183  HB1 GLU P 724      -0.623   8.252 -15.356  0.00  0.00      PROA  
ATOM   2184  HB2 GLU P 724      -0.906   9.761 -16.200  0.00  0.00      PROA  
ATOM   2185  CG  GLU P 724      -2.686   8.513 -15.713  0.00  0.00      PROA  
ATOM   2186  HG1 GLU P 724      -3.465   9.267 -15.955  0.00  0.00      PROA  
ATOM   2187  HG2 GLU P 724      -3.060   8.008 -14.797  0.00  0.00      PROA  
ATOM   2188  CD  GLU P 724      -2.644   7.419 -16.802  0.00  0.00      PROA  
ATOM   2189  OE1 GLU P 724      -2.093   6.304 -16.658  0.00  0.00      PROA  
ATOM   2190  OE2 GLU P 724      -3.174   7.756 -17.854  0.00  0.00      PROA  
ATOM   2191  C   GLU P 724       0.207  10.383 -13.826  0.00  0.00      PROA  
ATOM   2192  O   GLU P 724       0.806   9.841 -12.965  0.00  0.00      PROA  
ATOM   2193  N   GLU P 725       0.729  11.357 -14.571  0.00  0.00      PROA  
ATOM   2194  HN  GLU P 725       0.175  11.742 -15.305  0.00  0.00      PROA  
ATOM   2195  CA  GLU P 725       2.060  11.993 -14.397  0.00  0.00      PROA  
ATOM   2196  HA  GLU P 725       2.722  11.142 -14.466  0.00  0.00      PROA  
ATOM   2197  CB  GLU P 725       2.405  12.975 -15.531  0.00  0.00      PROA  
ATOM   2198  HB1 GLU P 725       1.644  13.783 -15.527  0.00  0.00      PROA  
ATOM   2199  HB2 GLU P 725       2.228  12.431 -16.484  0.00  0.00      PROA  
ATOM   2200  CG  GLU P 725       3.867  13.558 -15.704  0.00  0.00      PROA  
ATOM   2201  HG1 GLU P 725       4.565  12.694 -15.685  0.00  0.00      PROA  
ATOM   2202  HG2 GLU P 725       4.176  14.101 -14.785  0.00  0.00      PROA  
ATOM   2203  CD  GLU P 725       4.047  14.342 -16.987  0.00  0.00      PROA  
ATOM   2204  OE1 GLU P 725       4.471  13.770 -18.016  0.00  0.00      PROA  
ATOM   2205  OE2 GLU P 725       3.679  15.505 -16.956  0.00  0.00      PROA  
ATOM   2206  C   GLU P 725       2.203  12.663 -13.043  0.00  0.00      PROA  
ATOM   2207  O   GLU P 725       3.170  12.549 -12.263  0.00  0.00      PROA  
ATOM   2208  N   ALA P 726       1.209  13.465 -12.648  0.00  0.00      PROA  
ATOM   2209  HN  ALA P 726       0.451  13.662 -13.264  0.00  0.00      PROA  
ATOM   2210  CA  ALA P 726       1.202  14.124 -11.349  0.00  0.00      PROA  
ATOM   2211  HA  ALA P 726       2.019  14.830 -11.385  0.00  0.00      PROA  
ATOM   2212  CB  ALA P 726      -0.104  14.911 -11.155  0.00  0.00      PROA  
ATOM   2213  HB1 ALA P 726      -0.945  14.186 -11.112  0.00  0.00      PROA  
ATOM   2214  HB2 ALA P 726      -0.273  15.659 -11.958  0.00  0.00      PROA  
ATOM   2215  HB3 ALA P 726      -0.119  15.303 -10.116  0.00  0.00      PROA  
ATOM   2216  C   ALA P 726       1.314  13.174 -10.154  0.00  0.00      PROA  
ATOM   2217  O   ALA P 726       2.131  13.293  -9.240  0.00  0.00      PROA  
ATOM   2218  N   PHE P 727       0.534  12.113 -10.107  0.00  0.00      PROA  
ATOM   2219  HN  PHE P 727      -0.182  12.183 -10.798  0.00  0.00      PROA  
ATOM   2220  CA  PHE P 727       0.604  11.002  -9.219  0.00  0.00      PROA  
ATOM   2221  HA  PHE P 727       0.518  11.432  -8.232  0.00  0.00      PROA  
ATOM   2222  CB  PHE P 727      -0.581  10.096  -9.379  0.00  0.00      PROA  
ATOM   2223  HB1 PHE P 727      -0.536   9.198 -10.031  0.00  0.00      PROA  
ATOM   2224  HB2 PHE P 727      -1.264  10.768  -9.942  0.00  0.00      PROA  
ATOM   2225  CG  PHE P 727      -1.163   9.767  -8.035  0.00  0.00      PROA  
ATOM   2226  CD1 PHE P 727      -0.561   8.862  -7.149  0.00  0.00      PROA  
ATOM   2227  HD1 PHE P 727       0.238   8.282  -7.587  0.00  0.00      PROA  
ATOM   2228  CE1 PHE P 727      -0.954   8.740  -5.786  0.00  0.00      PROA  
ATOM   2229  HE1 PHE P 727      -0.506   7.992  -5.151  0.00  0.00      PROA  
ATOM   2230  CZ  PHE P 727      -1.978   9.526  -5.315  0.00  0.00      PROA  
ATOM   2231  HZ  PHE P 727      -2.239   9.632  -4.272  0.00  0.00      PROA  
ATOM   2232  CD2 PHE P 727      -2.200  10.551  -7.510  0.00  0.00      PROA  
ATOM   2233  HD2 PHE P 727      -2.696  11.263  -8.154  0.00  0.00      PROA  
ATOM   2234  CE2 PHE P 727      -2.608  10.437  -6.202  0.00  0.00      PROA  
ATOM   2235  HE2 PHE P 727      -3.361  11.105  -5.810  0.00  0.00      PROA  
ATOM   2236  C   PHE P 727       1.858  10.183  -9.277  0.00  0.00      PROA  
ATOM   2237  O   PHE P 727       2.497   9.815  -8.331  0.00  0.00      PROA  
ATOM   2238  N   ALA P 728       2.309   9.861 -10.464  0.00  0.00      PROA  
ATOM   2239  HN  ALA P 728       1.714  10.005 -11.251  0.00  0.00      PROA  
ATOM   2240  CA  ALA P 728       3.424   8.999 -10.717  0.00  0.00      PROA  
ATOM   2241  HA  ALA P 728       3.323   8.153 -10.054  0.00  0.00      PROA  
ATOM   2242  CB  ALA P 728       3.580   8.514 -12.210  0.00  0.00      PROA  
ATOM   2243  HB1 ALA P 728       4.460   7.860 -12.384  0.00  0.00      PROA  
ATOM   2244  HB2 ALA P 728       3.602   9.392 -12.890  0.00  0.00      PROA  
ATOM   2245  HB3 ALA P 728       2.648   7.989 -12.509  0.00  0.00      PROA  
ATOM   2246  C   ALA P 728       4.752   9.700 -10.311  0.00  0.00      PROA  
ATOM   2247  O   ALA P 728       5.647   9.138  -9.606  0.00  0.00      PROA  
ATOM   2248  N   ALA P 729       4.898  10.974 -10.518  0.00  0.00      PROA  
ATOM   2249  HN  ALA P 729       4.327  11.471 -11.167  0.00  0.00      PROA  
ATOM   2250  CA  ALA P 729       5.979  11.863  -9.992  0.00  0.00      PROA  
ATOM   2251  HA  ALA P 729       6.904  11.376 -10.263  0.00  0.00      PROA  
ATOM   2252  CB  ALA P 729       6.019  13.182 -10.703  0.00  0.00      PROA  
ATOM   2253  HB1 ALA P 729       6.253  13.024 -11.778  0.00  0.00      PROA  
ATOM   2254  HB2 ALA P 729       6.839  13.844 -10.351  0.00  0.00      PROA  
ATOM   2255  HB3 ALA P 729       5.066  13.752 -10.660  0.00  0.00      PROA  
ATOM   2256  C   ALA P 729       6.015  11.960  -8.493  0.00  0.00      PROA  
ATOM   2257  O   ALA P 729       7.050  11.754  -7.811  0.00  0.00      PROA  
ATOM   2258  N   LEU P 730       4.895  12.271  -7.826  0.00  0.00      PROA  
ATOM   2259  HN  LEU P 730       4.147  12.545  -8.426  0.00  0.00      PROA  
ATOM   2260  CA  LEU P 730       4.585  12.174  -6.451  0.00  0.00      PROA  
ATOM   2261  HA  LEU P 730       5.190  12.950  -6.004  0.00  0.00      PROA  
ATOM   2262  CB  LEU P 730       3.076  12.427  -6.228  0.00  0.00      PROA  
ATOM   2263  HB1 LEU P 730       2.538  11.546  -6.638  0.00  0.00      PROA  
ATOM   2264  HB2 LEU P 730       2.784  13.344  -6.785  0.00  0.00      PROA  
ATOM   2265  CG  LEU P 730       2.580  12.607  -4.741  0.00  0.00      PROA  
ATOM   2266  HG  LEU P 730       2.847  11.700  -4.157  0.00  0.00      PROA  
ATOM   2267  CD1 LEU P 730       3.207  13.826  -4.158  0.00  0.00      PROA  
ATOM   2268 HD11 LEU P 730       2.847  14.780  -4.598  0.00  0.00      PROA  
ATOM   2269 HD12 LEU P 730       4.313  13.906  -4.213  0.00  0.00      PROA  
ATOM   2270 HD13 LEU P 730       2.879  13.867  -3.097  0.00  0.00      PROA  
ATOM   2271  CD2 LEU P 730       1.067  12.594  -4.859  0.00  0.00      PROA  
ATOM   2272 HD21 LEU P 730       0.751  12.589  -3.795  0.00  0.00      PROA  
ATOM   2273 HD22 LEU P 730       0.630  11.785  -5.483  0.00  0.00      PROA  
ATOM   2274 HD23 LEU P 730       0.812  13.582  -5.299  0.00  0.00      PROA  
ATOM   2275  C   LEU P 730       5.048  10.956  -5.685  0.00  0.00      PROA  
ATOM   2276  O   LEU P 730       5.886  11.042  -4.761  0.00  0.00      PROA  
ATOM   2277  N   ILE P 731       4.565   9.711  -6.036  0.00  0.00      PROA  
ATOM   2278  HN  ILE P 731       3.954   9.694  -6.824  0.00  0.00      PROA  
ATOM   2279  CA  ILE P 731       4.858   8.511  -5.283  0.00  0.00      PROA  
ATOM   2280  HA  ILE P 731       4.558   8.719  -4.266  0.00  0.00      PROA  
ATOM   2281  CB  ILE P 731       4.062   7.329  -5.752  0.00  0.00      PROA  
ATOM   2282  HB  ILE P 731       4.407   6.474  -5.131  0.00  0.00      PROA  
ATOM   2283  CG2 ILE P 731       2.600   7.565  -5.264  0.00  0.00      PROA  
ATOM   2284 HG21 ILE P 731       2.160   8.293  -5.980  0.00  0.00      PROA  
ATOM   2285 HG22 ILE P 731       2.592   7.921  -4.212  0.00  0.00      PROA  
ATOM   2286 HG23 ILE P 731       1.965   6.657  -5.345  0.00  0.00      PROA  
ATOM   2287  CG1 ILE P 731       3.991   7.174  -7.271  0.00  0.00      PROA  
ATOM   2288 HG11 ILE P 731       4.708   7.818  -7.823  0.00  0.00      PROA  
ATOM   2289 HG12 ILE P 731       2.967   7.504  -7.547  0.00  0.00      PROA  
ATOM   2290  CD  ILE P 731       4.217   5.708  -7.712  0.00  0.00      PROA  
ATOM   2291  HD1 ILE P 731       4.085   5.619  -8.812  0.00  0.00      PROA  
ATOM   2292  HD2 ILE P 731       3.545   5.004  -7.177  0.00  0.00      PROA  
ATOM   2293  HD3 ILE P 731       5.270   5.413  -7.516  0.00  0.00      PROA  
ATOM   2294  C   ILE P 731       6.347   8.170  -5.302  0.00  0.00      PROA  
ATOM   2295  O   ILE P 731       6.789   7.669  -4.255  0.00  0.00      PROA  
ATOM   2296  N   CYS P 732       7.016   8.309  -6.416  0.00  0.00      PROA  
ATOM   2297  HN  CYS P 732       6.485   8.684  -7.173  0.00  0.00      PROA  
ATOM   2298  CA  CYS P 732       8.436   8.147  -6.613  0.00  0.00      PROA  
ATOM   2299  HA  CYS P 732       8.615   7.147  -6.248  0.00  0.00      PROA  
ATOM   2300  CB  CYS P 732       8.962   8.336  -8.105  0.00  0.00      PROA  
ATOM   2301  HB1 CYS P 732      10.025   8.022  -8.031  0.00  0.00      PROA  
ATOM   2302  HB2 CYS P 732       8.792   9.390  -8.415  0.00  0.00      PROA  
ATOM   2303  SG  CYS P 732       8.155   7.309  -9.363  0.00  0.00      PROA  
ATOM   2304  HG1 CYS P 732       7.112   8.081  -9.633  0.00  0.00      PROA  
ATOM   2305  C   CYS P 732       9.288   9.055  -5.653  0.00  0.00      PROA  
ATOM   2306  O   CYS P 732      10.081   8.517  -4.953  0.00  0.00      PROA  
ATOM   2307  N   ILE P 733       9.088  10.354  -5.568  0.00  0.00      PROA  
ATOM   2308  HN  ILE P 733       8.361  10.666  -6.174  0.00  0.00      PROA  
ATOM   2309  CA  ILE P 733       9.621  11.227  -4.627  0.00  0.00      PROA  
ATOM   2310  HA  ILE P 733      10.699  11.163  -4.621  0.00  0.00      PROA  
ATOM   2311  CB  ILE P 733       9.325  12.665  -4.932  0.00  0.00      PROA  
ATOM   2312  HB  ILE P 733       8.238  12.880  -4.855  0.00  0.00      PROA  
ATOM   2313  CG2 ILE P 733      10.018  13.671  -3.946  0.00  0.00      PROA  
ATOM   2314 HG21 ILE P 733       9.474  13.646  -2.978  0.00  0.00      PROA  
ATOM   2315 HG22 ILE P 733       9.991  14.720  -4.314  0.00  0.00      PROA  
ATOM   2316 HG23 ILE P 733      11.044  13.334  -3.683  0.00  0.00      PROA  
ATOM   2317  CG1 ILE P 733       9.657  12.994  -6.371  0.00  0.00      PROA  
ATOM   2318 HG11 ILE P 733       9.369  12.169  -7.057  0.00  0.00      PROA  
ATOM   2319 HG12 ILE P 733      10.765  12.913  -6.378  0.00  0.00      PROA  
ATOM   2320  CD  ILE P 733       9.028  14.348  -6.819  0.00  0.00      PROA  
ATOM   2321  HD1 ILE P 733       7.928  14.316  -6.670  0.00  0.00      PROA  
ATOM   2322  HD2 ILE P 733       9.100  14.636  -7.889  0.00  0.00      PROA  
ATOM   2323  HD3 ILE P 733       9.494  15.195  -6.271  0.00  0.00      PROA  
ATOM   2324  C   ILE P 733       9.227  10.899  -3.195  0.00  0.00      PROA  
ATOM   2325  O   ILE P 733      10.107  10.924  -2.272  0.00  0.00      PROA  
ATOM   2326  N   ILE P 734       7.958  10.574  -2.897  0.00  0.00      PROA  
ATOM   2327  HN  ILE P 734       7.317  10.648  -3.657  0.00  0.00      PROA  
ATOM   2328  CA  ILE P 734       7.652  10.034  -1.554  0.00  0.00      PROA  
ATOM   2329  HA  ILE P 734       8.018  10.704  -0.790  0.00  0.00      PROA  
ATOM   2330  CB  ILE P 734       6.151   9.875  -1.435  0.00  0.00      PROA  
ATOM   2331  HB  ILE P 734       5.693   9.246  -2.229  0.00  0.00      PROA  
ATOM   2332  CG2 ILE P 734       5.656   9.251  -0.063  0.00  0.00      PROA  
ATOM   2333 HG21 ILE P 734       6.183   8.309   0.200  0.00  0.00      PROA  
ATOM   2334 HG22 ILE P 734       4.559   9.158  -0.212  0.00  0.00      PROA  
ATOM   2335 HG23 ILE P 734       5.804   9.861   0.855  0.00  0.00      PROA  
ATOM   2336  CG1 ILE P 734       5.505  11.305  -1.591  0.00  0.00      PROA  
ATOM   2337 HG11 ILE P 734       5.873  11.916  -2.442  0.00  0.00      PROA  
ATOM   2338 HG12 ILE P 734       5.768  11.720  -0.594  0.00  0.00      PROA  
ATOM   2339  CD  ILE P 734       3.974  11.369  -1.633  0.00  0.00      PROA  
ATOM   2340  HD1 ILE P 734       3.438  10.953  -0.753  0.00  0.00      PROA  
ATOM   2341  HD2 ILE P 734       3.539  10.831  -2.502  0.00  0.00      PROA  
ATOM   2342  HD3 ILE P 734       3.674  12.405  -1.899  0.00  0.00      PROA  
ATOM   2343  C   ILE P 734       8.397   8.798  -1.179  0.00  0.00      PROA  
ATOM   2344  O   ILE P 734       8.979   8.721  -0.122  0.00  0.00      PROA  
ATOM   2345  N   PHE P 735       8.536   7.747  -2.094  0.00  0.00      PROA  
ATOM   2346  HN  PHE P 735       7.937   7.719  -2.891  0.00  0.00      PROA  
ATOM   2347  CA  PHE P 735       9.233   6.532  -1.744  0.00  0.00      PROA  
ATOM   2348  HA  PHE P 735       8.879   6.089  -0.825  0.00  0.00      PROA  
ATOM   2349  CB  PHE P 735       9.091   5.568  -2.911  0.00  0.00      PROA  
ATOM   2350  HB1 PHE P 735       9.554   4.641  -2.509  0.00  0.00      PROA  
ATOM   2351  HB2 PHE P 735       9.596   5.954  -3.822  0.00  0.00      PROA  
ATOM   2352  CG  PHE P 735       7.642   5.186  -3.235  0.00  0.00      PROA  
ATOM   2353  CD1 PHE P 735       7.411   4.685  -4.540  0.00  0.00      PROA  
ATOM   2354  HD1 PHE P 735       8.208   4.442  -5.227  0.00  0.00      PROA  
ATOM   2355  CE1 PHE P 735       6.139   4.165  -4.900  0.00  0.00      PROA  
ATOM   2356  HE1 PHE P 735       5.919   3.751  -5.873  0.00  0.00      PROA  
ATOM   2357  CZ  PHE P 735       5.165   4.170  -3.944  0.00  0.00      PROA  
ATOM   2358  HZ  PHE P 735       4.233   3.703  -4.228  0.00  0.00      PROA  
ATOM   2359  CD2 PHE P 735       6.563   5.278  -2.337  0.00  0.00      PROA  
ATOM   2360  HD2 PHE P 735       6.722   5.849  -1.434  0.00  0.00      PROA  
ATOM   2361  CE2 PHE P 735       5.316   4.841  -2.713  0.00  0.00      PROA  
ATOM   2362  HE2 PHE P 735       4.555   4.873  -1.948  0.00  0.00      PROA  
ATOM   2363  C   PHE P 735      10.694   6.757  -1.459  0.00  0.00      PROA  
ATOM   2364  O   PHE P 735      11.301   6.220  -0.553  0.00  0.00      PROA  
ATOM   2365  N   ILE P 736      11.249   7.652  -2.218  0.00  0.00      PROA  
ATOM   2366  HN  ILE P 736      10.669   8.079  -2.908  0.00  0.00      PROA  
ATOM   2367  CA  ILE P 736      12.639   8.123  -2.105  0.00  0.00      PROA  
ATOM   2368  HA  ILE P 736      13.344   7.305  -2.119  0.00  0.00      PROA  
ATOM   2369  CB  ILE P 736      13.161   8.765  -3.322  0.00  0.00      PROA  
ATOM   2370  HB  ILE P 736      12.448   9.485  -3.779  0.00  0.00      PROA  
ATOM   2371  CG2 ILE P 736      14.386   9.599  -2.984  0.00  0.00      PROA  
ATOM   2372 HG21 ILE P 736      14.902  10.002  -3.882  0.00  0.00      PROA  
ATOM   2373 HG22 ILE P 736      15.125   9.084  -2.335  0.00  0.00      PROA  
ATOM   2374 HG23 ILE P 736      14.064  10.496  -2.413  0.00  0.00      PROA  
ATOM   2375  CG1 ILE P 736      13.341   7.842  -4.518  0.00  0.00      PROA  
ATOM   2376 HG11 ILE P 736      12.465   7.200  -4.752  0.00  0.00      PROA  
ATOM   2377 HG12 ILE P 736      14.144   7.213  -4.078  0.00  0.00      PROA  
ATOM   2378  CD  ILE P 736      13.766   8.530  -5.826  0.00  0.00      PROA  
ATOM   2379  HD1 ILE P 736      13.837   7.832  -6.687  0.00  0.00      PROA  
ATOM   2380  HD2 ILE P 736      14.778   8.988  -5.800  0.00  0.00      PROA  
ATOM   2381  HD3 ILE P 736      13.014   9.284  -6.140  0.00  0.00      PROA  
ATOM   2382  C   ILE P 736      12.882   8.704  -0.739  0.00  0.00      PROA  
ATOM   2383  O   ILE P 736      13.784   8.135  -0.032  0.00  0.00      PROA  
ATOM   2384  N   TYR P 737      12.053   9.662  -0.305  0.00  0.00      PROA  
ATOM   2385  HN  TYR P 737      11.310   9.880  -0.934  0.00  0.00      PROA  
ATOM   2386  CA  TYR P 737      12.151  10.250   1.036  0.00  0.00      PROA  
ATOM   2387  HA  TYR P 737      13.176  10.589   1.077  0.00  0.00      PROA  
ATOM   2388  CB  TYR P 737      11.195  11.463   1.197  0.00  0.00      PROA  
ATOM   2389  HB1 TYR P 737      10.143  11.212   0.940  0.00  0.00      PROA  
ATOM   2390  HB2 TYR P 737      11.637  12.135   0.431  0.00  0.00      PROA  
ATOM   2391  CG  TYR P 737      11.217  12.263   2.510  0.00  0.00      PROA  
ATOM   2392  CD1 TYR P 737      12.358  12.862   2.979  0.00  0.00      PROA  
ATOM   2393  HD1 TYR P 737      13.257  12.823   2.381  0.00  0.00      PROA  
ATOM   2394  CE1 TYR P 737      12.450  13.460   4.211  0.00  0.00      PROA  
ATOM   2395  HE1 TYR P 737      13.416  13.793   4.563  0.00  0.00      PROA  
ATOM   2396  CZ  TYR P 737      11.325  13.668   4.914  0.00  0.00      PROA  
ATOM   2397  OH  TYR P 737      11.264  14.494   6.053  0.00  0.00      PROA  
ATOM   2398  HH  TYR P 737      11.980  15.128   6.130  0.00  0.00      PROA  
ATOM   2399  CD2 TYR P 737      10.073  12.418   3.252  0.00  0.00      PROA  
ATOM   2400  HD2 TYR P 737       9.211  11.961   2.789  0.00  0.00      PROA  
ATOM   2401  CE2 TYR P 737      10.147  13.214   4.336  0.00  0.00      PROA  
ATOM   2402  HE2 TYR P 737       9.185  13.408   4.786  0.00  0.00      PROA  
ATOM   2403  C   TYR P 737      11.950   9.268   2.203  0.00  0.00      PROA  
ATOM   2404  O   TYR P 737      12.634   9.293   3.254  0.00  0.00      PROA  
ATOM   2405  N   GLU P 738      10.909   8.452   2.076  0.00  0.00      PROA  
ATOM   2406  HN  GLU P 738      10.348   8.534   1.255  0.00  0.00      PROA  
ATOM   2407  CA  GLU P 738      10.367   7.761   3.247  0.00  0.00      PROA  
ATOM   2408  HA  GLU P 738      10.357   8.438   4.088  0.00  0.00      PROA  
ATOM   2409  CB  GLU P 738       8.878   7.493   3.120  0.00  0.00      PROA  
ATOM   2410  HB1 GLU P 738       8.523   6.921   4.004  0.00  0.00      PROA  
ATOM   2411  HB2 GLU P 738       8.640   6.932   2.190  0.00  0.00      PROA  
ATOM   2412  CG  GLU P 738       8.144   8.792   3.135  0.00  0.00      PROA  
ATOM   2413  HG1 GLU P 738       8.130   9.173   2.091  0.00  0.00      PROA  
ATOM   2414  HG2 GLU P 738       8.559   9.583   3.795  0.00  0.00      PROA  
ATOM   2415  CD  GLU P 738       6.713   8.723   3.495  0.00  0.00      PROA  
ATOM   2416  OE1 GLU P 738       6.054   9.827   3.424  0.00  0.00      PROA  
ATOM   2417  OE2 GLU P 738       6.252   7.645   3.833  0.00  0.00      PROA  
ATOM   2418  C   GLU P 738      11.107   6.483   3.559  0.00  0.00      PROA  
ATOM   2419  O   GLU P 738      10.938   5.863   4.568  0.00  0.00      PROA  
ATOM   2420  N   ALA P 739      11.956   6.063   2.701  0.00  0.00      PROA  
ATOM   2421  HN  ALA P 739      11.843   6.464   1.795  0.00  0.00      PROA  
ATOM   2422  CA  ALA P 739      13.059   5.059   2.795  0.00  0.00      PROA  
ATOM   2423  HA  ALA P 739      12.557   4.108   2.893  0.00  0.00      PROA  
ATOM   2424  CB  ALA P 739      13.952   4.974   1.451  0.00  0.00      PROA  
ATOM   2425  HB1 ALA P 739      13.443   4.789   0.481  0.00  0.00      PROA  
ATOM   2426  HB2 ALA P 739      14.539   4.042   1.594  0.00  0.00      PROA  
ATOM   2427  HB3 ALA P 739      14.556   5.906   1.418  0.00  0.00      PROA  
ATOM   2428  C   ALA P 739      13.972   5.339   3.955  0.00  0.00      PROA  
ATOM   2429  O   ALA P 739      14.160   4.528   4.915  0.00  0.00      PROA  
ATOM   2430  N   LEU P 740      14.489   6.545   4.129  0.00  0.00      PROA  
ATOM   2431  HN  LEU P 740      14.309   7.263   3.462  0.00  0.00      PROA  
ATOM   2432  CA  LEU P 740      15.340   6.896   5.267  0.00  0.00      PROA  
ATOM   2433  HA  LEU P 740      15.860   6.038   5.666  0.00  0.00      PROA  
ATOM   2434  CB  LEU P 740      16.420   7.872   4.798  0.00  0.00      PROA  
ATOM   2435  HB1 LEU P 740      17.209   7.855   5.580  0.00  0.00      PROA  
ATOM   2436  HB2 LEU P 740      16.101   8.936   4.762  0.00  0.00      PROA  
ATOM   2437  CG  LEU P 740      17.081   7.521   3.442  0.00  0.00      PROA  
ATOM   2438  HG  LEU P 740      17.080   6.441   3.181  0.00  0.00      PROA  
ATOM   2439  CD1 LEU P 740      16.470   8.358   2.260  0.00  0.00      PROA  
ATOM   2440 HD11 LEU P 740      15.376   8.174   2.319  0.00  0.00      PROA  
ATOM   2441 HD12 LEU P 740      16.888   7.933   1.323  0.00  0.00      PROA  
ATOM   2442 HD13 LEU P 740      16.600   9.457   2.354  0.00  0.00      PROA  
ATOM   2443  CD2 LEU P 740      18.561   7.894   3.541  0.00  0.00      PROA  
ATOM   2444 HD21 LEU P 740      18.690   8.997   3.582  0.00  0.00      PROA  
ATOM   2445 HD22 LEU P 740      19.168   7.489   2.703  0.00  0.00      PROA  
ATOM   2446 HD23 LEU P 740      19.007   7.449   4.456  0.00  0.00      PROA  
ATOM   2447  C   LEU P 740      14.530   7.521   6.384  0.00  0.00      PROA  
ATOM   2448  O   LEU P 740      15.105   8.152   7.278  0.00  0.00      PROA  
ATOM   2449  N   GLU P 741      13.264   7.187   6.430  0.00  0.00      PROA  
ATOM   2450  HN  GLU P 741      13.012   6.550   5.706  0.00  0.00      PROA  
ATOM   2451  CA  GLU P 741      12.314   7.699   7.456  0.00  0.00      PROA  
ATOM   2452  HA  GLU P 741      12.325   8.779   7.435  0.00  0.00      PROA  
ATOM   2453  CB  GLU P 741      10.847   7.172   7.220  0.00  0.00      PROA  
ATOM   2454  HB1 GLU P 741      11.033   6.106   6.968  0.00  0.00      PROA  
ATOM   2455  HB2 GLU P 741      10.426   7.803   6.408  0.00  0.00      PROA  
ATOM   2456  CG  GLU P 741       9.890   7.150   8.339  0.00  0.00      PROA  
ATOM   2457  HG1 GLU P 741       9.716   8.102   8.885  0.00  0.00      PROA  
ATOM   2458  HG2 GLU P 741      10.156   6.385   9.100  0.00  0.00      PROA  
ATOM   2459  CD  GLU P 741       8.449   6.702   8.079  0.00  0.00      PROA  
ATOM   2460  OE1 GLU P 741       8.110   5.517   7.917  0.00  0.00      PROA  
ATOM   2461  OE2 GLU P 741       7.572   7.599   8.277  0.00  0.00      PROA  
ATOM   2462  C   GLU P 741      12.631   7.431   8.925  0.00  0.00      PROA  
ATOM   2463  O   GLU P 741      12.639   8.298   9.783  0.00  0.00      PROA  
ATOM   2464  N   LYS P 742      13.093   6.270   9.255  0.00  0.00      PROA  
ATOM   2465  HN  LYS P 742      13.309   5.607   8.542  0.00  0.00      PROA  
ATOM   2466  CA  LYS P 742      13.623   5.960  10.566  0.00  0.00      PROA  
ATOM   2467  HA  LYS P 742      13.117   6.509  11.347  0.00  0.00      PROA  
ATOM   2468  CB  LYS P 742      13.130   4.533  10.942  0.00  0.00      PROA  
ATOM   2469  HB1 LYS P 742      13.552   4.379  11.959  0.00  0.00      PROA  
ATOM   2470  HB2 LYS P 742      13.638   3.729  10.368  0.00  0.00      PROA  
ATOM   2471  CG  LYS P 742      11.634   4.306  10.801  0.00  0.00      PROA  
ATOM   2472  HG1 LYS P 742      11.417   3.322  11.268  0.00  0.00      PROA  
ATOM   2473  HG2 LYS P 742      11.384   4.183   9.725  0.00  0.00      PROA  
ATOM   2474  CD  LYS P 742      10.741   5.482  11.395  0.00  0.00      PROA  
ATOM   2475  HD1 LYS P 742       9.686   5.265  11.123  0.00  0.00      PROA  
ATOM   2476  HD2 LYS P 742      10.930   6.514  11.030  0.00  0.00      PROA  
ATOM   2477  CE  LYS P 742      11.042   5.585  12.914  0.00  0.00      PROA  
ATOM   2478  HE1 LYS P 742      12.121   5.802  13.063  0.00  0.00      PROA  
ATOM   2479  HE2 LYS P 742      10.805   4.605  13.381  0.00  0.00      PROA  
ATOM   2480  NZ  LYS P 742      10.312   6.636  13.546  0.00  0.00      PROA  
ATOM   2481  HZ1 LYS P 742      10.026   6.388  14.514  0.00  0.00      PROA  
ATOM   2482  HZ2 LYS P 742       9.437   6.808  13.010  0.00  0.00      PROA  
ATOM   2483  HZ3 LYS P 742      10.855   7.521  13.510  0.00  0.00      PROA  
ATOM   2484  C   LYS P 742      15.075   6.112  10.745  0.00  0.00      PROA  
ATOM   2485  O   LYS P 742      15.570   6.320  11.831  0.00  0.00      PROA  
ATOM   2486  N   LEU P 743      15.866   6.089   9.604  0.00  0.00      PROA  
ATOM   2487  HN  LEU P 743      15.531   5.873   8.691  0.00  0.00      PROA  
ATOM   2488  CA  LEU P 743      17.297   6.362   9.619  0.00  0.00      PROA  
ATOM   2489  HA  LEU P 743      17.663   5.740  10.423  0.00  0.00      PROA  
ATOM   2490  CB  LEU P 743      17.907   6.210   8.205  0.00  0.00      PROA  
ATOM   2491  HB1 LEU P 743      18.952   6.583   8.159  0.00  0.00      PROA  
ATOM   2492  HB2 LEU P 743      17.480   6.953   7.499  0.00  0.00      PROA  
ATOM   2493  CG  LEU P 743      17.910   4.735   7.787  0.00  0.00      PROA  
ATOM   2494  HG  LEU P 743      16.845   4.422   7.745  0.00  0.00      PROA  
ATOM   2495  CD1 LEU P 743      18.412   4.644   6.354  0.00  0.00      PROA  
ATOM   2496 HD11 LEU P 743      17.880   5.297   5.630  0.00  0.00      PROA  
ATOM   2497 HD12 LEU P 743      18.078   3.639   6.018  0.00  0.00      PROA  
ATOM   2498 HD13 LEU P 743      19.518   4.740   6.320  0.00  0.00      PROA  
ATOM   2499  CD2 LEU P 743      18.753   3.859   8.701  0.00  0.00      PROA  
ATOM   2500 HD21 LEU P 743      18.770   2.797   8.376  0.00  0.00      PROA  
ATOM   2501 HD22 LEU P 743      18.268   4.027   9.687  0.00  0.00      PROA  
ATOM   2502 HD23 LEU P 743      19.783   4.277   8.688  0.00  0.00      PROA  
ATOM   2503  C   LEU P 743      17.596   7.740  10.171  0.00  0.00      PROA  
ATOM   2504  O   LEU P 743      18.452   7.930  10.991  0.00  0.00      PROA  
ATOM   2505  N   PHE P 744      16.770   8.767   9.775  0.00  0.00      PROA  
ATOM   2506  HN  PHE P 744      16.114   8.550   9.057  0.00  0.00      PROA  
ATOM   2507  CA  PHE P 744      16.721  10.133  10.232  0.00  0.00      PROA  
ATOM   2508  HA  PHE P 744      17.759  10.411  10.128  0.00  0.00      PROA  
ATOM   2509  CB  PHE P 744      15.694  11.077   9.477  0.00  0.00      PROA  
ATOM   2510  HB1 PHE P 744      15.717  12.115   9.871  0.00  0.00      PROA  
ATOM   2511  HB2 PHE P 744      14.701  10.588   9.570  0.00  0.00      PROA  
ATOM   2512  CG  PHE P 744      16.018  11.267   8.008  0.00  0.00      PROA  
ATOM   2513  CD1 PHE P 744      14.922  11.317   7.168  0.00  0.00      PROA  
ATOM   2514  HD1 PHE P 744      13.891  11.086   7.390  0.00  0.00      PROA  
ATOM   2515  CE1 PHE P 744      15.121  11.570   5.797  0.00  0.00      PROA  
ATOM   2516  HE1 PHE P 744      14.295  11.655   5.107  0.00  0.00      PROA  
ATOM   2517  CZ  PHE P 744      16.403  11.963   5.377  0.00  0.00      PROA  
ATOM   2518  HZ  PHE P 744      16.669  12.031   4.332  0.00  0.00      PROA  
ATOM   2519  CD2 PHE P 744      17.312  11.667   7.584  0.00  0.00      PROA  
ATOM   2520  HD2 PHE P 744      18.086  11.745   8.332  0.00  0.00      PROA  
ATOM   2521  CE2 PHE P 744      17.523  11.989   6.255  0.00  0.00      PROA  
ATOM   2522  HE2 PHE P 744      18.468  12.369   5.898  0.00  0.00      PROA  
ATOM   2523  C   PHE P 744      16.558  10.183  11.737  0.00  0.00      PROA  
ATOM   2524  O   PHE P 744      17.326  10.880  12.456  0.00  0.00      PROA  
ATOM   2525  N   ASP P 745      15.562   9.525  12.220  0.00  0.00      PROA  
ATOM   2526  HN  ASP P 745      14.945   9.091  11.568  0.00  0.00      PROA  
ATOM   2527  CA  ASP P 745      15.324   9.471  13.642  0.00  0.00      PROA  
ATOM   2528  HA  ASP P 745      15.260  10.448  14.099  0.00  0.00      PROA  
ATOM   2529  CB  ASP P 745      13.984   8.746  13.914  0.00  0.00      PROA  
ATOM   2530  HB1 ASP P 745      13.756   8.655  14.998  0.00  0.00      PROA  
ATOM   2531  HB2 ASP P 745      14.007   7.743  13.438  0.00  0.00      PROA  
ATOM   2532  CG  ASP P 745      12.885   9.569  13.261  0.00  0.00      PROA  
ATOM   2533  OD1 ASP P 745      12.922  10.778  12.904  0.00  0.00      PROA  
ATOM   2534  OD2 ASP P 745      11.768   8.927  13.194  0.00  0.00      PROA  
ATOM   2535  C   ASP P 745      16.323   8.738  14.492  0.00  0.00      PROA  
ATOM   2536  O   ASP P 745      16.479   8.981  15.744  0.00  0.00      PROA  
ATOM   2537  N   LEU P 746      16.929   7.673  13.898  0.00  0.00      PROA  
ATOM   2538  HN  LEU P 746      16.683   7.378  12.978  0.00  0.00      PROA  
ATOM   2539  CA  LEU P 746      17.999   6.821  14.574  0.00  0.00      PROA  
ATOM   2540  HA  LEU P 746      17.605   6.390  15.483  0.00  0.00      PROA  
ATOM   2541  CB  LEU P 746      18.341   5.536  13.732  0.00  0.00      PROA  
ATOM   2542  HB1 LEU P 746      19.335   5.171  14.066  0.00  0.00      PROA  
ATOM   2543  HB2 LEU P 746      18.442   5.675  12.635  0.00  0.00      PROA  
ATOM   2544  CG  LEU P 746      17.299   4.373  13.963  0.00  0.00      PROA  
ATOM   2545  HG  LEU P 746      16.350   4.879  13.683  0.00  0.00      PROA  
ATOM   2546  CD1 LEU P 746      17.419   3.240  12.994  0.00  0.00      PROA  
ATOM   2547 HD11 LEU P 746      18.288   2.554  13.089  0.00  0.00      PROA  
ATOM   2548 HD12 LEU P 746      17.538   3.733  12.005  0.00  0.00      PROA  
ATOM   2549 HD13 LEU P 746      16.543   2.569  13.121  0.00  0.00      PROA  
ATOM   2550  CD2 LEU P 746      17.198   3.852  15.396  0.00  0.00      PROA  
ATOM   2551 HD21 LEU P 746      16.938   4.647  16.127  0.00  0.00      PROA  
ATOM   2552 HD22 LEU P 746      18.181   3.545  15.813  0.00  0.00      PROA  
ATOM   2553 HD23 LEU P 746      16.599   2.952  15.651  0.00  0.00      PROA  
ATOM   2554  C   LEU P 746      19.175   7.753  14.810  0.00  0.00      PROA  
ATOM   2555  O   LEU P 746      19.781   7.848  15.873  0.00  0.00      PROA  
ATOM   2556  N   GLY P 747      19.428   8.705  13.822  0.00  0.00      PROA  
ATOM   2557  HN  GLY P 747      18.951   8.553  12.960  0.00  0.00      PROA  
ATOM   2558  CA  GLY P 747      20.276   9.849  13.847  0.00  0.00      PROA  
ATOM   2559  HA1 GLY P 747      19.964  10.375  12.956  0.00  0.00      PROA  
ATOM   2560  HA2 GLY P 747      21.317   9.589  13.723  0.00  0.00      PROA  
ATOM   2561  C   GLY P 747      20.228  10.860  14.984  0.00  0.00      PROA  
ATOM   2562  O   GLY P 747      21.212  11.104  15.708  0.00  0.00      PROA  
ATOM   2563  N   GLU P 748      19.083  11.450  15.361  0.00  0.00      PROA  
ATOM   2564  HN  GLU P 748      18.369  11.403  14.667  0.00  0.00      PROA  
ATOM   2565  CA  GLU P 748      18.712  12.378  16.389  0.00  0.00      PROA  
ATOM   2566  HA  GLU P 748      19.392  13.216  16.441  0.00  0.00      PROA  
ATOM   2567  CB  GLU P 748      17.235  12.864  16.277  0.00  0.00      PROA  
ATOM   2568  HB1 GLU P 748      17.005  13.436  17.200  0.00  0.00      PROA  
ATOM   2569  HB2 GLU P 748      16.542  11.998  16.211  0.00  0.00      PROA  
ATOM   2570  CG  GLU P 748      16.979  13.757  15.043  0.00  0.00      PROA  
ATOM   2571  HG1 GLU P 748      16.895  13.055  14.186  0.00  0.00      PROA  
ATOM   2572  HG2 GLU P 748      17.794  14.482  14.833  0.00  0.00      PROA  
ATOM   2573  CD  GLU P 748      15.670  14.491  15.079  0.00  0.00      PROA  
ATOM   2574  OE1 GLU P 748      15.654  15.502  15.832  0.00  0.00      PROA  
ATOM   2575  OE2 GLU P 748      14.625  14.129  14.384  0.00  0.00      PROA  
ATOM   2576  C   GLU P 748      18.893  11.793  17.798  0.00  0.00      PROA  
ATOM   2577  O   GLU P 748      19.278  12.501  18.742  0.00  0.00      PROA  
ATOM   2578  N   THR P 749      18.639  10.498  17.865  0.00  0.00      PROA  
ATOM   2579  HN  THR P 749      18.390   9.950  17.070  0.00  0.00      PROA  
ATOM   2580  CA  THR P 749      18.750   9.748  19.103  0.00  0.00      PROA  
ATOM   2581  HA  THR P 749      18.454  10.369  19.935  0.00  0.00      PROA  
ATOM   2582  CB  THR P 749      17.909   8.443  19.027  0.00  0.00      PROA  
ATOM   2583  HB  THR P 749      18.194   7.882  18.112  0.00  0.00      PROA  
ATOM   2584  OG1 THR P 749      16.522   8.776  19.011  0.00  0.00      PROA  
ATOM   2585  HG1 THR P 749      16.349   9.179  18.158  0.00  0.00      PROA  
ATOM   2586  CG2 THR P 749      18.186   7.487  20.277  0.00  0.00      PROA  
ATOM   2587 HG21 THR P 749      17.930   8.081  21.180  0.00  0.00      PROA  
ATOM   2588 HG22 THR P 749      19.246   7.155  20.293  0.00  0.00      PROA  
ATOM   2589 HG23 THR P 749      17.621   6.531  20.301  0.00  0.00      PROA  
ATOM   2590  C   THR P 749      20.254   9.378  19.326  0.00  0.00      PROA  
ATOM   2591  O   THR P 749      20.686   9.172  20.458  0.00  0.00      PROA  
ATOM   2592  N   TYR P 750      21.106   9.320  18.285  0.00  0.00      PROA  
ATOM   2593  HN  TYR P 750      20.958   9.756  17.401  0.00  0.00      PROA  
ATOM   2594  CA  TYR P 750      22.495   8.959  18.371  0.00  0.00      PROA  
ATOM   2595  HA  TYR P 750      22.753   8.940  17.323  0.00  0.00      PROA  
ATOM   2596  CB  TYR P 750      23.505   9.876  19.129  0.00  0.00      PROA  
ATOM   2597  HB1 TYR P 750      24.449   9.352  19.390  0.00  0.00      PROA  
ATOM   2598  HB2 TYR P 750      23.002  10.149  20.080  0.00  0.00      PROA  
ATOM   2599  CG  TYR P 750      23.807  11.171  18.368  0.00  0.00      PROA  
ATOM   2600  CD1 TYR P 750      25.007  11.438  17.783  0.00  0.00      PROA  
ATOM   2601  HD1 TYR P 750      25.765  10.669  17.776  0.00  0.00      PROA  
ATOM   2602  CE1 TYR P 750      25.312  12.672  17.159  0.00  0.00      PROA  
ATOM   2603  HE1 TYR P 750      26.283  12.932  16.765  0.00  0.00      PROA  
ATOM   2604  CZ  TYR P 750      24.300  13.598  17.117  0.00  0.00      PROA  
ATOM   2605  OH  TYR P 750      24.713  14.870  16.677  0.00  0.00      PROA  
ATOM   2606  HH  TYR P 750      25.630  14.931  16.401  0.00  0.00      PROA  
ATOM   2607  CD2 TYR P 750      22.827  12.168  18.393  0.00  0.00      PROA  
ATOM   2608  HD2 TYR P 750      21.930  12.078  18.988  0.00  0.00      PROA  
ATOM   2609  CE2 TYR P 750      23.080  13.384  17.789  0.00  0.00      PROA  
ATOM   2610  HE2 TYR P 750      22.480  14.274  17.909  0.00  0.00      PROA  
ATOM   2611  C   TYR P 750      22.586   7.497  18.744  0.00  0.00      PROA  
ATOM   2612  O   TYR P 750      23.304   7.117  19.698  0.00  0.00      PROA  
ATOM   2613  N   ALA P 751      21.810   6.692  18.043  0.00  0.00      PROA  
ATOM   2614  HN  ALA P 751      21.312   7.041  17.254  0.00  0.00      PROA  
ATOM   2615  CA  ALA P 751      21.583   5.338  18.379  0.00  0.00      PROA  
ATOM   2616  HA  ALA P 751      21.549   5.247  19.455  0.00  0.00      PROA  
ATOM   2617  CB  ALA P 751      20.262   4.771  17.804  0.00  0.00      PROA  
ATOM   2618  HB1 ALA P 751      20.149   3.737  18.195  0.00  0.00      PROA  
ATOM   2619  HB2 ALA P 751      20.277   4.788  16.694  0.00  0.00      PROA  
ATOM   2620  HB3 ALA P 751      19.432   5.435  18.128  0.00  0.00      PROA  
ATOM   2621  C   ALA P 751      22.759   4.534  17.878  0.00  0.00      PROA  
ATOM   2622  O   ALA P 751      23.305   4.680  16.759  0.00  0.00      PROA  
ATOM   2623  N   ASP P 823      23.339   3.592  18.763  0.00  0.00      PROA  
ATOM   2624  HN  ASP P 823      22.891   3.365  19.624  0.00  0.00      PROA  
ATOM   2625  CA  ASP P 823      24.641   3.055  18.500  0.00  0.00      PROA  
ATOM   2626  HA  ASP P 823      25.274   3.848  18.129  0.00  0.00      PROA  
ATOM   2627  CB  ASP P 823      25.323   2.463  19.843  0.00  0.00      PROA  
ATOM   2628  HB1 ASP P 823      25.547   3.287  20.554  0.00  0.00      PROA  
ATOM   2629  HB2 ASP P 823      26.337   2.079  19.602  0.00  0.00      PROA  
ATOM   2630  CG  ASP P 823      24.498   1.317  20.497  0.00  0.00      PROA  
ATOM   2631  OD1 ASP P 823      25.119   0.590  21.367  0.00  0.00      PROA  
ATOM   2632  OD2 ASP P 823      23.309   1.229  20.280  0.00  0.00      PROA  
ATOM   2633  C   ASP P 823      24.640   1.972  17.433  0.00  0.00      PROA  
ATOM   2634  O   ASP P 823      25.626   1.334  17.091  0.00  0.00      PROA  
ATOM   2635  N   VAL P 824      23.493   1.733  16.820  0.00  0.00      PROA  
ATOM   2636  HN  VAL P 824      22.740   2.358  17.010  0.00  0.00      PROA  
ATOM   2637  CA  VAL P 824      23.308   0.772  15.741  0.00  0.00      PROA  
ATOM   2638  HA  VAL P 824      24.204   0.169  15.695  0.00  0.00      PROA  
ATOM   2639  CB  VAL P 824      22.149  -0.148  16.056  0.00  0.00      PROA  
ATOM   2640  HB  VAL P 824      21.866  -0.753  15.168  0.00  0.00      PROA  
ATOM   2641  CG1 VAL P 824      22.417  -1.081  17.316  0.00  0.00      PROA  
ATOM   2642 HG11 VAL P 824      21.515  -1.668  17.593  0.00  0.00      PROA  
ATOM   2643 HG12 VAL P 824      22.678  -0.512  18.234  0.00  0.00      PROA  
ATOM   2644 HG13 VAL P 824      23.228  -1.817  17.130  0.00  0.00      PROA  
ATOM   2645  CG2 VAL P 824      20.881   0.750  16.295  0.00  0.00      PROA  
ATOM   2646 HG21 VAL P 824      20.023   0.059  16.442  0.00  0.00      PROA  
ATOM   2647 HG22 VAL P 824      20.670   1.315  15.362  0.00  0.00      PROA  
ATOM   2648 HG23 VAL P 824      21.002   1.409  17.182  0.00  0.00      PROA  
ATOM   2649  C   VAL P 824      23.226   1.456  14.411  0.00  0.00      PROA  
ATOM   2650  O   VAL P 824      23.134   0.764  13.431  0.00  0.00      PROA  
ATOM   2651  N   LEU P 825      23.190   2.802  14.350  0.00  0.00      PROA  
ATOM   2652  HN  LEU P 825      23.457   3.351  15.138  0.00  0.00      PROA  
ATOM   2653  CA  LEU P 825      23.000   3.544  13.171  0.00  0.00      PROA  
ATOM   2654  HA  LEU P 825      21.978   3.356  12.876  0.00  0.00      PROA  
ATOM   2655  CB  LEU P 825      23.083   5.000  13.465  0.00  0.00      PROA  
ATOM   2656  HB1 LEU P 825      24.095   5.196  13.879  0.00  0.00      PROA  
ATOM   2657  HB2 LEU P 825      22.394   5.164  14.320  0.00  0.00      PROA  
ATOM   2658  CG  LEU P 825      22.836   6.051  12.392  0.00  0.00      PROA  
ATOM   2659  HG  LEU P 825      23.614   5.926  11.609  0.00  0.00      PROA  
ATOM   2660  CD1 LEU P 825      21.441   5.916  11.792  0.00  0.00      PROA  
ATOM   2661 HD11 LEU P 825      20.656   6.155  12.540  0.00  0.00      PROA  
ATOM   2662 HD12 LEU P 825      21.303   4.895  11.375  0.00  0.00      PROA  
ATOM   2663 HD13 LEU P 825      21.298   6.661  10.981  0.00  0.00      PROA  
ATOM   2664  CD2 LEU P 825      22.877   7.516  12.951  0.00  0.00      PROA  
ATOM   2665 HD21 LEU P 825      22.055   7.691  13.679  0.00  0.00      PROA  
ATOM   2666 HD22 LEU P 825      22.561   8.179  12.118  0.00  0.00      PROA  
ATOM   2667 HD23 LEU P 825      23.862   7.770  13.398  0.00  0.00      PROA  
ATOM   2668  C   LEU P 825      23.991   3.347  11.999  0.00  0.00      PROA  
ATOM   2669  O   LEU P 825      23.572   3.047  10.869  0.00  0.00      PROA  
ATOM   2670  N   PHE P 826      25.343   3.297  12.301  0.00  0.00      PROA  
ATOM   2671  HN  PHE P 826      25.610   3.434  13.252  0.00  0.00      PROA  
ATOM   2672  CA  PHE P 826      26.373   3.078  11.285  0.00  0.00      PROA  
ATOM   2673  HA  PHE P 826      26.379   3.888  10.570  0.00  0.00      PROA  
ATOM   2674  CB  PHE P 826      27.772   3.147  11.977  0.00  0.00      PROA  
ATOM   2675  HB1 PHE P 826      27.894   2.485  12.861  0.00  0.00      PROA  
ATOM   2676  HB2 PHE P 826      28.011   4.181  12.307  0.00  0.00      PROA  
ATOM   2677  CG  PHE P 826      29.032   2.844  11.168  0.00  0.00      PROA  
ATOM   2678  CD1 PHE P 826      29.516   3.779  10.269  0.00  0.00      PROA  
ATOM   2679  HD1 PHE P 826      28.914   4.661  10.110  0.00  0.00      PROA  
ATOM   2680  CE1 PHE P 826      30.698   3.579   9.585  0.00  0.00      PROA  
ATOM   2681  HE1 PHE P 826      31.049   4.242   8.809  0.00  0.00      PROA  
ATOM   2682  CZ  PHE P 826      31.520   2.430   9.904  0.00  0.00      PROA  
ATOM   2683  HZ  PHE P 826      32.375   2.265   9.265  0.00  0.00      PROA  
ATOM   2684  CD2 PHE P 826      29.836   1.742  11.495  0.00  0.00      PROA  
ATOM   2685  HD2 PHE P 826      29.498   0.983  12.184  0.00  0.00      PROA  
ATOM   2686  CE2 PHE P 826      30.993   1.507  10.722  0.00  0.00      PROA  
ATOM   2687  HE2 PHE P 826      31.599   0.639  10.934  0.00  0.00      PROA  
ATOM   2688  C   PHE P 826      26.212   1.779  10.470  0.00  0.00      PROA  
ATOM   2689  O   PHE P 826      26.191   1.855   9.232  0.00  0.00      PROA  
ATOM   2690  N   TRP P 827      25.957   0.673  11.131  0.00  0.00      PROA  
ATOM   2691  HN  TRP P 827      25.735   0.739  12.101  0.00  0.00      PROA  
ATOM   2692  CA  TRP P 827      25.688  -0.588  10.494  0.00  0.00      PROA  
ATOM   2693  HA  TRP P 827      26.482  -0.790   9.790  0.00  0.00      PROA  
ATOM   2694  CB  TRP P 827      25.825  -1.850  11.285  0.00  0.00      PROA  
ATOM   2695  HB1 TRP P 827      25.720  -2.785  10.694  0.00  0.00      PROA  
ATOM   2696  HB2 TRP P 827      25.147  -1.813  12.164  0.00  0.00      PROA  
ATOM   2697  CG  TRP P 827      27.167  -2.098  11.873  0.00  0.00      PROA  
ATOM   2698  CD1 TRP P 827      27.454  -1.873  13.157  0.00  0.00      PROA  
ATOM   2699  HD1 TRP P 827      26.722  -1.683  13.928  0.00  0.00      PROA  
ATOM   2700  NE1 TRP P 827      28.785  -2.100  13.350  0.00  0.00      PROA  
ATOM   2701  HE1 TRP P 827      29.296  -2.139  14.181  0.00  0.00      PROA  
ATOM   2702  CE2 TRP P 827      29.407  -2.302  12.139  0.00  0.00      PROA  
ATOM   2703  CD2 TRP P 827      28.422  -2.323  11.165  0.00  0.00      PROA  
ATOM   2704  CE3 TRP P 827      28.647  -2.442   9.841  0.00  0.00      PROA  
ATOM   2705  HE3 TRP P 827      27.801  -2.445   9.170  0.00  0.00      PROA  
ATOM   2706  CZ3 TRP P 827      30.035  -2.580   9.466  0.00  0.00      PROA  
ATOM   2707  HZ3 TRP P 827      30.381  -2.805   8.468  0.00  0.00      PROA  
ATOM   2708  CZ2 TRP P 827      30.696  -2.572  11.828  0.00  0.00      PROA  
ATOM   2709  HZ2 TRP P 827      31.447  -2.650  12.601  0.00  0.00      PROA  
ATOM   2710  CH2 TRP P 827      31.039  -2.621  10.436  0.00  0.00      PROA  
ATOM   2711  HH2 TRP P 827      32.054  -2.894  10.187  0.00  0.00      PROA  
ATOM   2712  C   TRP P 827      24.368  -0.520   9.789  0.00  0.00      PROA  
ATOM   2713  O   TRP P 827      24.334  -1.111   8.681  0.00  0.00      PROA  
ATOM   2714  N   CYS P 828      23.296   0.085  10.259  0.00  0.00      PROA  
ATOM   2715  HN  CYS P 828      23.278   0.466  11.180  0.00  0.00      PROA  
ATOM   2716  CA  CYS P 828      22.078   0.295   9.506  0.00  0.00      PROA  
ATOM   2717  HA  CYS P 828      21.692  -0.652   9.159  0.00  0.00      PROA  
ATOM   2718  CB  CYS P 828      20.893   0.958  10.317  0.00  0.00      PROA  
ATOM   2719  HB1 CYS P 828      20.026   1.222   9.674  0.00  0.00      PROA  
ATOM   2720  HB2 CYS P 828      21.236   1.943  10.699  0.00  0.00      PROA  
ATOM   2721  SG  CYS P 828      20.360   0.165  11.784  0.00  0.00      PROA  
ATOM   2722  HG1 CYS P 828      21.244   0.864  12.481  0.00  0.00      PROA  
ATOM   2723  C   CYS P 828      22.207   1.027   8.228  0.00  0.00      PROA  
ATOM   2724  O   CYS P 828      21.758   0.599   7.181  0.00  0.00      PROA  
ATOM   2725  N   VAL P 829      22.976   2.204   8.217  0.00  0.00      PROA  
ATOM   2726  HN  VAL P 829      23.255   2.483   9.133  0.00  0.00      PROA  
ATOM   2727  CA  VAL P 829      23.450   3.031   7.060  0.00  0.00      PROA  
ATOM   2728  HA  VAL P 829      22.557   3.384   6.566  0.00  0.00      PROA  
ATOM   2729  CB  VAL P 829      24.199   4.225   7.601  0.00  0.00      PROA  
ATOM   2730  HB  VAL P 829      25.029   3.851   8.238  0.00  0.00      PROA  
ATOM   2731  CG1 VAL P 829      24.745   5.015   6.380  0.00  0.00      PROA  
ATOM   2732 HG11 VAL P 829      25.309   4.386   5.659  0.00  0.00      PROA  
ATOM   2733 HG12 VAL P 829      25.474   5.805   6.663  0.00  0.00      PROA  
ATOM   2734 HG13 VAL P 829      23.880   5.471   5.853  0.00  0.00      PROA  
ATOM   2735  CG2 VAL P 829      23.307   5.224   8.371  0.00  0.00      PROA  
ATOM   2736 HG21 VAL P 829      23.056   4.992   9.428  0.00  0.00      PROA  
ATOM   2737 HG22 VAL P 829      22.321   5.426   7.901  0.00  0.00      PROA  
ATOM   2738 HG23 VAL P 829      23.786   6.225   8.431  0.00  0.00      PROA  
ATOM   2739  C   VAL P 829      24.215   2.242   6.059  0.00  0.00      PROA  
ATOM   2740  O   VAL P 829      23.991   2.425   4.866  0.00  0.00      PROA  
ATOM   2741  N   ILE P 830      25.148   1.386   6.532  0.00  0.00      PROA  
ATOM   2742  HN  ILE P 830      25.421   1.429   7.490  0.00  0.00      PROA  
ATOM   2743  CA  ILE P 830      25.950   0.441   5.733  0.00  0.00      PROA  
ATOM   2744  HA  ILE P 830      26.415   1.064   4.983  0.00  0.00      PROA  
ATOM   2745  CB  ILE P 830      27.140  -0.169   6.488  0.00  0.00      PROA  
ATOM   2746  HB  ILE P 830      26.824  -0.514   7.496  0.00  0.00      PROA  
ATOM   2747  CG2 ILE P 830      27.662  -1.246   5.593  0.00  0.00      PROA  
ATOM   2748 HG21 ILE P 830      27.868  -0.802   4.596  0.00  0.00      PROA  
ATOM   2749 HG22 ILE P 830      27.070  -2.183   5.515  0.00  0.00      PROA  
ATOM   2750 HG23 ILE P 830      28.660  -1.532   5.989  0.00  0.00      PROA  
ATOM   2751  CG1 ILE P 830      28.173   0.982   6.726  0.00  0.00      PROA  
ATOM   2752 HG11 ILE P 830      27.625   1.886   7.066  0.00  0.00      PROA  
ATOM   2753 HG12 ILE P 830      28.647   1.202   5.746  0.00  0.00      PROA  
ATOM   2754  CD  ILE P 830      29.228   0.733   7.768  0.00  0.00      PROA  
ATOM   2755  HD1 ILE P 830      30.091   0.081   7.514  0.00  0.00      PROA  
ATOM   2756  HD2 ILE P 830      28.805   0.238   8.668  0.00  0.00      PROA  
ATOM   2757  HD3 ILE P 830      29.604   1.742   8.045  0.00  0.00      PROA  
ATOM   2758  C   ILE P 830      25.149  -0.660   5.051  0.00  0.00      PROA  
ATOM   2759  O   ILE P 830      25.175  -0.872   3.846  0.00  0.00      PROA  
ATOM   2760  N   LEU P 831      24.193  -1.347   5.741  0.00  0.00      PROA  
ATOM   2761  HN  LEU P 831      24.314  -1.230   6.723  0.00  0.00      PROA  
ATOM   2762  CA  LEU P 831      23.259  -2.276   5.252  0.00  0.00      PROA  
ATOM   2763  HA  LEU P 831      23.765  -3.046   4.688  0.00  0.00      PROA  
ATOM   2764  CB  LEU P 831      22.449  -2.743   6.506  0.00  0.00      PROA  
ATOM   2765  HB1 LEU P 831      21.815  -1.898   6.850  0.00  0.00      PROA  
ATOM   2766  HB2 LEU P 831      23.262  -3.054   7.197  0.00  0.00      PROA  
ATOM   2767  CG  LEU P 831      21.579  -3.953   6.255  0.00  0.00      PROA  
ATOM   2768  HG  LEU P 831      20.622  -3.680   5.759  0.00  0.00      PROA  
ATOM   2769  CD1 LEU P 831      22.186  -4.994   5.381  0.00  0.00      PROA  
ATOM   2770 HD11 LEU P 831      23.215  -5.229   5.726  0.00  0.00      PROA  
ATOM   2771 HD12 LEU P 831      22.206  -4.626   4.333  0.00  0.00      PROA  
ATOM   2772 HD13 LEU P 831      21.489  -5.859   5.351  0.00  0.00      PROA  
ATOM   2773  CD2 LEU P 831      21.031  -4.521   7.548  0.00  0.00      PROA  
ATOM   2774 HD21 LEU P 831      20.030  -4.997   7.475  0.00  0.00      PROA  
ATOM   2775 HD22 LEU P 831      20.938  -3.671   8.258  0.00  0.00      PROA  
ATOM   2776 HD23 LEU P 831      21.739  -5.250   7.997  0.00  0.00      PROA  
ATOM   2777  C   LEU P 831      22.322  -1.716   4.267  0.00  0.00      PROA  
ATOM   2778  O   LEU P 831      22.027  -2.411   3.285  0.00  0.00      PROA  
ATOM   2779  N   PHE P 832      21.840  -0.464   4.495  0.00  0.00      PROA  
ATOM   2780  HN  PHE P 832      22.049   0.075   5.307  0.00  0.00      PROA  
ATOM   2781  CA  PHE P 832      20.977   0.273   3.643  0.00  0.00      PROA  
ATOM   2782  HA  PHE P 832      20.065  -0.283   3.483  0.00  0.00      PROA  
ATOM   2783  CB  PHE P 832      20.467   1.568   4.284  0.00  0.00      PROA  
ATOM   2784  HB1 PHE P 832      21.366   2.094   4.670  0.00  0.00      PROA  
ATOM   2785  HB2 PHE P 832      19.801   1.215   5.100  0.00  0.00      PROA  
ATOM   2786  CG  PHE P 832      19.694   2.551   3.499  0.00  0.00      PROA  
ATOM   2787  CD1 PHE P 832      20.092   3.890   3.297  0.00  0.00      PROA  
ATOM   2788  HD1 PHE P 832      21.091   4.127   3.634  0.00  0.00      PROA  
ATOM   2789  CE1 PHE P 832      19.372   4.750   2.408  0.00  0.00      PROA  
ATOM   2790  HE1 PHE P 832      19.784   5.677   2.036  0.00  0.00      PROA  
ATOM   2791  CZ  PHE P 832      18.143   4.307   1.948  0.00  0.00      PROA  
ATOM   2792  HZ  PHE P 832      17.620   4.992   1.298  0.00  0.00      PROA  
ATOM   2793  CD2 PHE P 832      18.410   2.177   3.013  0.00  0.00      PROA  
ATOM   2794  HD2 PHE P 832      18.055   1.199   3.301  0.00  0.00      PROA  
ATOM   2795  CE2 PHE P 832      17.614   3.057   2.319  0.00  0.00      PROA  
ATOM   2796  HE2 PHE P 832      16.615   2.954   1.921  0.00  0.00      PROA  
ATOM   2797  C   PHE P 832      21.543   0.538   2.233  0.00  0.00      PROA  
ATOM   2798  O   PHE P 832      21.107   0.134   1.187  0.00  0.00      PROA  
ATOM   2799  N   PHE P 833      22.718   1.169   2.163  0.00  0.00      PROA  
ATOM   2800  HN  PHE P 833      23.160   1.568   2.963  0.00  0.00      PROA  
ATOM   2801  CA  PHE P 833      23.411   1.508   0.955  0.00  0.00      PROA  
ATOM   2802  HA  PHE P 833      22.615   1.711   0.254  0.00  0.00      PROA  
ATOM   2803  CB  PHE P 833      24.403   2.709   1.251  0.00  0.00      PROA  
ATOM   2804  HB1 PHE P 833      25.053   2.929   0.377  0.00  0.00      PROA  
ATOM   2805  HB2 PHE P 833      24.906   2.496   2.219  0.00  0.00      PROA  
ATOM   2806  CG  PHE P 833      23.548   3.950   1.364  0.00  0.00      PROA  
ATOM   2807  CD1 PHE P 833      22.854   4.542   0.320  0.00  0.00      PROA  
ATOM   2808  HD1 PHE P 833      22.750   3.976  -0.594  0.00  0.00      PROA  
ATOM   2809  CE1 PHE P 833      22.244   5.810   0.448  0.00  0.00      PROA  
ATOM   2810  HE1 PHE P 833      21.650   6.240  -0.345  0.00  0.00      PROA  
ATOM   2811  CZ  PHE P 833      22.290   6.545   1.664  0.00  0.00      PROA  
ATOM   2812  HZ  PHE P 833      21.744   7.472   1.756  0.00  0.00      PROA  
ATOM   2813  CD2 PHE P 833      23.653   4.676   2.512  0.00  0.00      PROA  
ATOM   2814  HD2 PHE P 833      24.027   4.120   3.359  0.00  0.00      PROA  
ATOM   2815  CE2 PHE P 833      22.936   5.921   2.743  0.00  0.00      PROA  
ATOM   2816  HE2 PHE P 833      22.899   6.320   3.746  0.00  0.00      PROA  
ATOM   2817  C   PHE P 833      24.082   0.259   0.288  0.00  0.00      PROA  
ATOM   2818  O   PHE P 833      24.216   0.238  -0.915  0.00  0.00      PROA  
ATOM   2819  N   THR P 834      24.526  -0.766   1.073  0.00  0.00      PROA  
ATOM   2820  HN  THR P 834      24.500  -0.689   2.067  0.00  0.00      PROA  
ATOM   2821  CA  THR P 834      24.971  -1.988   0.492  0.00  0.00      PROA  
ATOM   2822  HA  THR P 834      25.542  -1.777  -0.400  0.00  0.00      PROA  
ATOM   2823  CB  THR P 834      26.043  -2.889   1.274  0.00  0.00      PROA  
ATOM   2824  HB  THR P 834      26.219  -3.809   0.676  0.00  0.00      PROA  
ATOM   2825  OG1 THR P 834      25.659  -3.277   2.553  0.00  0.00      PROA  
ATOM   2826  HG1 THR P 834      25.700  -2.512   3.133  0.00  0.00      PROA  
ATOM   2827  CG2 THR P 834      27.482  -2.258   1.254  0.00  0.00      PROA  
ATOM   2828 HG21 THR P 834      27.569  -1.333   1.862  0.00  0.00      PROA  
ATOM   2829 HG22 THR P 834      27.800  -2.227   0.189  0.00  0.00      PROA  
ATOM   2830 HG23 THR P 834      28.160  -3.018   1.698  0.00  0.00      PROA  
ATOM   2831  C   THR P 834      23.827  -2.853  -0.122  0.00  0.00      PROA  
ATOM   2832  O   THR P 834      24.028  -3.577  -1.138  0.00  0.00      PROA  
ATOM   2833  N   THR P 835      22.617  -2.807   0.362  0.00  0.00      PROA  
ATOM   2834  HN  THR P 835      22.621  -2.523   1.318  0.00  0.00      PROA  
ATOM   2835  CA  THR P 835      21.387  -3.315  -0.248  0.00  0.00      PROA  
ATOM   2836  HA  THR P 835      21.463  -4.380  -0.408  0.00  0.00      PROA  
ATOM   2837  CB  THR P 835      20.237  -3.252   0.625  0.00  0.00      PROA  
ATOM   2838  HB  THR P 835      20.075  -2.171   0.824  0.00  0.00      PROA  
ATOM   2839  OG1 THR P 835      20.500  -4.111   1.711  0.00  0.00      PROA  
ATOM   2840  HG1 THR P 835      21.038  -3.625   2.340  0.00  0.00      PROA  
ATOM   2841  CG2 THR P 835      18.940  -3.848   0.040  0.00  0.00      PROA  
ATOM   2842 HG21 THR P 835      18.085  -3.437   0.618  0.00  0.00      PROA  
ATOM   2843 HG22 THR P 835      18.856  -4.954  -0.021  0.00  0.00      PROA  
ATOM   2844 HG23 THR P 835      18.791  -3.461  -0.990  0.00  0.00      PROA  
ATOM   2845  C   THR P 835      21.076  -2.704  -1.644  0.00  0.00      PROA  
ATOM   2846  O   THR P 835      20.877  -3.433  -2.617  0.00  0.00      PROA  
ATOM   2847  N   PHE P 836      21.005  -1.336  -1.753  0.00  0.00      PROA  
ATOM   2848  HN  PHE P 836      21.224  -0.849  -0.910  0.00  0.00      PROA  
ATOM   2849  CA  PHE P 836      20.800  -0.496  -2.899  0.00  0.00      PROA  
ATOM   2850  HA  PHE P 836      20.015  -1.022  -3.422  0.00  0.00      PROA  
ATOM   2851  CB  PHE P 836      20.413   0.968  -2.571  0.00  0.00      PROA  
ATOM   2852  HB1 PHE P 836      21.141   1.372  -1.836  0.00  0.00      PROA  
ATOM   2853  HB2 PHE P 836      19.392   0.964  -2.134  0.00  0.00      PROA  
ATOM   2854  CG  PHE P 836      20.324   1.943  -3.711  0.00  0.00      PROA  
ATOM   2855  CD1 PHE P 836      21.446   2.662  -4.113  0.00  0.00      PROA  
ATOM   2856  HD1 PHE P 836      22.377   2.570  -3.574  0.00  0.00      PROA  
ATOM   2857  CE1 PHE P 836      21.342   3.566  -5.204  0.00  0.00      PROA  
ATOM   2858  HE1 PHE P 836      22.250   4.058  -5.519  0.00  0.00      PROA  
ATOM   2859  CZ  PHE P 836      20.141   3.740  -5.846  0.00  0.00      PROA  
ATOM   2860  HZ  PHE P 836      20.091   4.468  -6.642  0.00  0.00      PROA  
ATOM   2861  CD2 PHE P 836      19.148   2.170  -4.387  0.00  0.00      PROA  
ATOM   2862  HD2 PHE P 836      18.281   1.624  -4.045  0.00  0.00      PROA  
ATOM   2863  CE2 PHE P 836      19.018   2.984  -5.500  0.00  0.00      PROA  
ATOM   2864  HE2 PHE P 836      18.088   3.225  -5.993  0.00  0.00      PROA  
ATOM   2865  C   PHE P 836      21.901  -0.571  -3.869  0.00  0.00      PROA  
ATOM   2866  O   PHE P 836      21.551  -0.792  -5.035  0.00  0.00      PROA  
ATOM   2867  N   PHE P 837      23.238  -0.491  -3.544  0.00  0.00      PROA  
ATOM   2868  HN  PHE P 837      23.457  -0.379  -2.578  0.00  0.00      PROA  
ATOM   2869  CA  PHE P 837      24.213  -0.749  -4.566  0.00  0.00      PROA  
ATOM   2870  HA  PHE P 837      23.859  -0.307  -5.485  0.00  0.00      PROA  
ATOM   2871  CB  PHE P 837      25.618  -0.151  -4.207  0.00  0.00      PROA  
ATOM   2872  HB1 PHE P 837      26.382  -0.404  -4.974  0.00  0.00      PROA  
ATOM   2873  HB2 PHE P 837      25.882  -0.689  -3.271  0.00  0.00      PROA  
ATOM   2874  CG  PHE P 837      25.594   1.317  -4.050  0.00  0.00      PROA  
ATOM   2875  CD1 PHE P 837      26.049   1.945  -2.847  0.00  0.00      PROA  
ATOM   2876  HD1 PHE P 837      26.386   1.383  -1.989  0.00  0.00      PROA  
ATOM   2877  CE1 PHE P 837      25.893   3.332  -2.724  0.00  0.00      PROA  
ATOM   2878  HE1 PHE P 837      26.313   3.864  -1.883  0.00  0.00      PROA  
ATOM   2879  CZ  PHE P 837      25.269   4.140  -3.673  0.00  0.00      PROA  
ATOM   2880  HZ  PHE P 837      25.098   5.206  -3.653  0.00  0.00      PROA  
ATOM   2881  CD2 PHE P 837      25.216   2.164  -5.128  0.00  0.00      PROA  
ATOM   2882  HD2 PHE P 837      25.030   1.710  -6.090  0.00  0.00      PROA  
ATOM   2883  CE2 PHE P 837      25.005   3.528  -4.916  0.00  0.00      PROA  
ATOM   2884  HE2 PHE P 837      24.676   4.128  -5.752  0.00  0.00      PROA  
ATOM   2885  C   PHE P 837      24.328  -2.141  -5.080  0.00  0.00      PROA  
ATOM   2886  O   PHE P 837      24.608  -2.342  -6.270  0.00  0.00      PROA  
ATOM   2887  N   LEU P 838      24.043  -3.177  -4.158  0.00  0.00      PROA  
ATOM   2888  HN  LEU P 838      23.834  -2.978  -3.204  0.00  0.00      PROA  
ATOM   2889  CA  LEU P 838      23.971  -4.611  -4.577  0.00  0.00      PROA  
ATOM   2890  HA  LEU P 838      24.882  -4.774  -5.133  0.00  0.00      PROA  
ATOM   2891  CB  LEU P 838      23.988  -5.600  -3.427  0.00  0.00      PROA  
ATOM   2892  HB1 LEU P 838      23.077  -5.500  -2.800  0.00  0.00      PROA  
ATOM   2893  HB2 LEU P 838      24.875  -5.344  -2.809  0.00  0.00      PROA  
ATOM   2894  CG  LEU P 838      23.979  -7.077  -3.848  0.00  0.00      PROA  
ATOM   2895  HG  LEU P 838      23.209  -7.288  -4.621  0.00  0.00      PROA  
ATOM   2896  CD1 LEU P 838      25.398  -7.530  -4.384  0.00  0.00      PROA  
ATOM   2897 HD11 LEU P 838      25.489  -7.293  -5.465  0.00  0.00      PROA  
ATOM   2898 HD12 LEU P 838      25.383  -8.641  -4.372  0.00  0.00      PROA  
ATOM   2899 HD13 LEU P 838      26.210  -7.230  -3.687  0.00  0.00      PROA  
ATOM   2900  CD2 LEU P 838      23.524  -8.014  -2.710  0.00  0.00      PROA  
ATOM   2901 HD21 LEU P 838      22.490  -7.661  -2.511  0.00  0.00      PROA  
ATOM   2902 HD22 LEU P 838      24.246  -8.091  -1.868  0.00  0.00      PROA  
ATOM   2903 HD23 LEU P 838      23.273  -9.051  -3.020  0.00  0.00      PROA  
ATOM   2904  C   LEU P 838      22.848  -4.867  -5.595  0.00  0.00      PROA  
ATOM   2905  O   LEU P 838      23.089  -5.447  -6.616  0.00  0.00      PROA  
ATOM   2906  N   SER P 839      21.593  -4.361  -5.322  0.00  0.00      PROA  
ATOM   2907  HN  SER P 839      21.386  -3.916  -4.454  0.00  0.00      PROA  
ATOM   2908  CA  SER P 839      20.462  -4.533  -6.219  0.00  0.00      PROA  
ATOM   2909  HA  SER P 839      20.338  -5.605  -6.274  0.00  0.00      PROA  
ATOM   2910  CB  SER P 839      19.090  -4.092  -5.575  0.00  0.00      PROA  
ATOM   2911  HB1 SER P 839      18.788  -4.856  -4.827  0.00  0.00      PROA  
ATOM   2912  HB2 SER P 839      18.358  -4.122  -6.410  0.00  0.00      PROA  
ATOM   2913  OG  SER P 839      19.127  -2.745  -5.056  0.00  0.00      PROA  
ATOM   2914  HG1 SER P 839      19.743  -2.784  -4.321  0.00  0.00      PROA  
ATOM   2915  C   SER P 839      20.680  -3.889  -7.585  0.00  0.00      PROA  
ATOM   2916  O   SER P 839      20.490  -4.536  -8.678  0.00  0.00      PROA  
ATOM   2917  N   SER P 840      21.248  -2.694  -7.525  0.00  0.00      PROA  
ATOM   2918  HN  SER P 840      21.350  -2.157  -6.691  0.00  0.00      PROA  
ATOM   2919  CA  SER P 840      21.774  -1.929  -8.608  0.00  0.00      PROA  
ATOM   2920  HA  SER P 840      20.958  -1.730  -9.287  0.00  0.00      PROA  
ATOM   2921  CB  SER P 840      22.181  -0.518  -8.151  0.00  0.00      PROA  
ATOM   2922  HB1 SER P 840      22.697   0.012  -8.980  0.00  0.00      PROA  
ATOM   2923  HB2 SER P 840      22.876  -0.589  -7.287  0.00  0.00      PROA  
ATOM   2924  OG  SER P 840      21.008   0.175  -7.727  0.00  0.00      PROA  
ATOM   2925  HG1 SER P 840      20.886  -0.064  -6.805  0.00  0.00      PROA  
ATOM   2926  C   SER P 840      22.878  -2.551  -9.476  0.00  0.00      PROA  
ATOM   2927  O   SER P 840      22.873  -2.410 -10.713  0.00  0.00      PROA  
ATOM   2928  N   PHE P 841      23.835  -3.276  -8.866  0.00  0.00      PROA  
ATOM   2929  HN  PHE P 841      23.937  -3.239  -7.875  0.00  0.00      PROA  
ATOM   2930  CA  PHE P 841      24.845  -4.003  -9.542  0.00  0.00      PROA  
ATOM   2931  HA  PHE P 841      25.161  -3.438 -10.406  0.00  0.00      PROA  
ATOM   2932  CB  PHE P 841      25.952  -4.379  -8.525  0.00  0.00      PROA  
ATOM   2933  HB1 PHE P 841      25.573  -4.769  -7.556  0.00  0.00      PROA  
ATOM   2934  HB2 PHE P 841      26.526  -3.480  -8.214  0.00  0.00      PROA  
ATOM   2935  CG  PHE P 841      27.093  -5.255  -9.053  0.00  0.00      PROA  
ATOM   2936  CD1 PHE P 841      28.277  -4.708  -9.495  0.00  0.00      PROA  
ATOM   2937  HD1 PHE P 841      28.369  -3.632  -9.513  0.00  0.00      PROA  
ATOM   2938  CE1 PHE P 841      29.377  -5.487  -9.871  0.00  0.00      PROA  
ATOM   2939  HE1 PHE P 841      30.299  -5.036 -10.208  0.00  0.00      PROA  
ATOM   2940  CZ  PHE P 841      29.209  -6.886  -9.876  0.00  0.00      PROA  
ATOM   2941  HZ  PHE P 841      30.054  -7.470 -10.209  0.00  0.00      PROA  
ATOM   2942  CD2 PHE P 841      27.085  -6.608  -8.814  0.00  0.00      PROA  
ATOM   2943  HD2 PHE P 841      26.228  -7.188  -8.504  0.00  0.00      PROA  
ATOM   2944  CE2 PHE P 841      28.091  -7.414  -9.270  0.00  0.00      PROA  
ATOM   2945  HE2 PHE P 841      27.993  -8.481  -9.137  0.00  0.00      PROA  
ATOM   2946  C   PHE P 841      24.219  -5.197 -10.111  0.00  0.00      PROA  
ATOM   2947  O   PHE P 841      24.683  -5.461 -11.230  0.00  0.00      PROA  
ATOM   2948  N   LEU P 842      23.260  -5.885  -9.510  0.00  0.00      PROA  
ATOM   2949  HN  LEU P 842      23.075  -5.702  -8.547  0.00  0.00      PROA  
ATOM   2950  CA  LEU P 842      22.591  -6.965 -10.216  0.00  0.00      PROA  
ATOM   2951  HA  LEU P 842      23.365  -7.537 -10.706  0.00  0.00      PROA  
ATOM   2952  CB  LEU P 842      21.851  -7.832  -9.128  0.00  0.00      PROA  
ATOM   2953  HB1 LEU P 842      21.296  -8.626  -9.673  0.00  0.00      PROA  
ATOM   2954  HB2 LEU P 842      21.290  -7.194  -8.412  0.00  0.00      PROA  
ATOM   2955  CG  LEU P 842      22.832  -8.630  -8.238  0.00  0.00      PROA  
ATOM   2956  HG  LEU P 842      23.649  -7.893  -8.085  0.00  0.00      PROA  
ATOM   2957  CD1 LEU P 842      22.251  -9.054  -6.875  0.00  0.00      PROA  
ATOM   2958 HD11 LEU P 842      21.670  -8.178  -6.516  0.00  0.00      PROA  
ATOM   2959 HD12 LEU P 842      23.114  -9.240  -6.201  0.00  0.00      PROA  
ATOM   2960 HD13 LEU P 842      21.555  -9.912  -6.990  0.00  0.00      PROA  
ATOM   2961  CD2 LEU P 842      23.301  -9.839  -9.014  0.00  0.00      PROA  
ATOM   2962 HD21 LEU P 842      24.037 -10.271  -8.302  0.00  0.00      PROA  
ATOM   2963 HD22 LEU P 842      23.887  -9.589  -9.925  0.00  0.00      PROA  
ATOM   2964 HD23 LEU P 842      22.494 -10.520  -9.361  0.00  0.00      PROA  
ATOM   2965  C   LEU P 842      21.616  -6.625 -11.386  0.00  0.00      PROA  
ATOM   2966  O   LEU P 842      21.345  -7.411 -12.267  0.00  0.00      PROA  
ATOM   2967  N   LYS P 843      21.022  -5.384 -11.421  0.00  0.00      PROA  
ATOM   2968  HN  LYS P 843      21.056  -4.905 -10.547  0.00  0.00      PROA  
ATOM   2969  CA  LYS P 843      20.480  -4.603 -12.533  0.00  0.00      PROA  
ATOM   2970  HA  LYS P 843      19.804  -5.252 -13.069  0.00  0.00      PROA  
ATOM   2971  CB  LYS P 843      19.797  -3.327 -11.968  0.00  0.00      PROA  
ATOM   2972  HB1 LYS P 843      20.510  -2.757 -11.334  0.00  0.00      PROA  
ATOM   2973  HB2 LYS P 843      18.944  -3.614 -11.316  0.00  0.00      PROA  
ATOM   2974  CG  LYS P 843      19.251  -2.394 -13.045  0.00  0.00      PROA  
ATOM   2975  HG1 LYS P 843      20.132  -2.043 -13.622  0.00  0.00      PROA  
ATOM   2976  HG2 LYS P 843      18.875  -1.500 -12.504  0.00  0.00      PROA  
ATOM   2977  CD  LYS P 843      18.222  -3.032 -14.014  0.00  0.00      PROA  
ATOM   2978  HD1 LYS P 843      17.230  -2.702 -13.637  0.00  0.00      PROA  
ATOM   2979  HD2 LYS P 843      18.249  -4.122 -13.804  0.00  0.00      PROA  
ATOM   2980  CE  LYS P 843      18.522  -2.553 -15.452  0.00  0.00      PROA  
ATOM   2981  HE1 LYS P 843      19.585  -2.807 -15.648  0.00  0.00      PROA  
ATOM   2982  HE2 LYS P 843      18.411  -1.449 -15.517  0.00  0.00      PROA  
ATOM   2983  NZ  LYS P 843      17.661  -3.276 -16.371  0.00  0.00      PROA  
ATOM   2984  HZ1 LYS P 843      16.665  -3.403 -16.098  0.00  0.00      PROA  
ATOM   2985  HZ2 LYS P 843      18.036  -4.232 -16.534  0.00  0.00      PROA  
ATOM   2986  HZ3 LYS P 843      17.640  -2.668 -17.214  0.00  0.00      PROA  
ATOM   2987  C   LYS P 843      21.549  -4.373 -13.545  0.00  0.00      PROA  
ATOM   2988  O   LYS P 843      21.300  -4.524 -14.747  0.00  0.00      PROA  
ATOM   2989  N   GLN P 844      22.739  -4.089 -13.204  0.00  0.00      PROA  
ATOM   2990  HN  GLN P 844      23.000  -3.743 -12.305  0.00  0.00      PROA  
ATOM   2991  CA  GLN P 844      23.854  -4.045 -14.151  0.00  0.00      PROA  
ATOM   2992  HA  GLN P 844      23.479  -3.875 -15.149  0.00  0.00      PROA  
ATOM   2993  CB  GLN P 844      24.837  -2.972 -13.696  0.00  0.00      PROA  
ATOM   2994  HB1 GLN P 844      25.810  -3.004 -14.232  0.00  0.00      PROA  
ATOM   2995  HB2 GLN P 844      25.165  -3.212 -12.662  0.00  0.00      PROA  
ATOM   2996  CG  GLN P 844      24.383  -1.463 -13.840  0.00  0.00      PROA  
ATOM   2997  HG1 GLN P 844      25.284  -0.816 -13.770  0.00  0.00      PROA  
ATOM   2998  HG2 GLN P 844      23.562  -1.216 -13.134  0.00  0.00      PROA  
ATOM   2999  CD  GLN P 844      23.616  -1.189 -15.151  0.00  0.00      PROA  
ATOM   3000  OE1 GLN P 844      22.456  -0.720 -15.183  0.00  0.00      PROA  
ATOM   3001  NE2 GLN P 844      24.359  -1.493 -16.269  0.00  0.00      PROA  
ATOM   3002 HE21 GLN P 844      25.321  -1.714 -16.109  0.00  0.00      PROA  
ATOM   3003 HE22 GLN P 844      23.940  -1.206 -17.131  0.00  0.00      PROA  
ATOM   3004  C   GLN P 844      24.601  -5.387 -14.315  0.00  0.00      PROA  
ATOM   3005  O   GLN P 844      25.741  -5.500 -14.747  0.00  0.00      PROA  
ATOM   3006  N   PHE P 845      23.951  -6.481 -14.016  0.00  0.00      PROA  
ATOM   3007  HN  PHE P 845      23.020  -6.392 -13.670  0.00  0.00      PROA  
ATOM   3008  CA  PHE P 845      24.429  -7.764 -14.387  0.00  0.00      PROA  
ATOM   3009  HA  PHE P 845      25.443  -7.804 -14.018  0.00  0.00      PROA  
ATOM   3010  CB  PHE P 845      23.744  -8.853 -13.504  0.00  0.00      PROA  
ATOM   3011  HB1 PHE P 845      22.840  -9.287 -13.981  0.00  0.00      PROA  
ATOM   3012  HB2 PHE P 845      23.363  -8.400 -12.563  0.00  0.00      PROA  
ATOM   3013  CG  PHE P 845      24.622 -10.002 -13.176  0.00  0.00      PROA  
ATOM   3014  CD1 PHE P 845      24.418 -11.273 -13.582  0.00  0.00      PROA  
ATOM   3015  HD1 PHE P 845      23.601 -11.506 -14.248  0.00  0.00      PROA  
ATOM   3016  CE1 PHE P 845      25.119 -12.337 -13.063  0.00  0.00      PROA  
ATOM   3017  HE1 PHE P 845      24.871 -13.293 -13.501  0.00  0.00      PROA  
ATOM   3018  CZ  PHE P 845      26.127 -12.202 -12.055  0.00  0.00      PROA  
ATOM   3019  HZ  PHE P 845      26.572 -13.111 -11.679  0.00  0.00      PROA  
ATOM   3020  CD2 PHE P 845      25.688  -9.808 -12.199  0.00  0.00      PROA  
ATOM   3021  HD2 PHE P 845      25.872  -8.776 -11.938  0.00  0.00      PROA  
ATOM   3022  CE2 PHE P 845      26.374 -10.858 -11.636  0.00  0.00      PROA  
ATOM   3023  HE2 PHE P 845      27.162 -10.793 -10.901  0.00  0.00      PROA  
ATOM   3024  C   PHE P 845      24.303  -8.090 -15.956  0.00  0.00      PROA  
ATOM   3025  O   PHE P 845      25.038  -8.856 -16.565  0.00  0.00      PROA  
ATOM   3026  N   LYS P 846      23.321  -7.472 -16.628  0.00  0.00      PROA  
ATOM   3027  HN  LYS P 846      22.552  -7.109 -16.108  0.00  0.00      PROA  
ATOM   3028  CA  LYS P 846      23.241  -7.585 -18.170  0.00  0.00      PROA  
ATOM   3029  HA  LYS P 846      23.095  -8.635 -18.378  0.00  0.00      PROA  
ATOM   3030  CB  LYS P 846      22.011  -6.780 -18.682  0.00  0.00      PROA  
ATOM   3031  HB1 LYS P 846      21.180  -7.207 -18.080  0.00  0.00      PROA  
ATOM   3032  HB2 LYS P 846      21.867  -6.977 -19.766  0.00  0.00      PROA  
ATOM   3033  CG  LYS P 846      21.989  -5.249 -18.455  0.00  0.00      PROA  
ATOM   3034  HG1 LYS P 846      22.988  -4.830 -18.701  0.00  0.00      PROA  
ATOM   3035  HG2 LYS P 846      21.736  -5.065 -17.389  0.00  0.00      PROA  
ATOM   3036  CD  LYS P 846      20.853  -4.591 -19.299  0.00  0.00      PROA  
ATOM   3037  HD1 LYS P 846      19.849  -4.922 -18.957  0.00  0.00      PROA  
ATOM   3038  HD2 LYS P 846      21.019  -4.881 -20.359  0.00  0.00      PROA  
ATOM   3039  CE  LYS P 846      20.849  -3.006 -19.339  0.00  0.00      PROA  
ATOM   3040  HE1 LYS P 846      21.806  -2.688 -19.807  0.00  0.00      PROA  
ATOM   3041  HE2 LYS P 846      20.817  -2.489 -18.356  0.00  0.00      PROA  
ATOM   3042  NZ  LYS P 846      19.647  -2.555 -20.097  0.00  0.00      PROA  
ATOM   3043  HZ1 LYS P 846      19.441  -3.132 -20.938  0.00  0.00      PROA  
ATOM   3044  HZ2 LYS P 846      19.877  -1.620 -20.489  0.00  0.00      PROA  
ATOM   3045  HZ3 LYS P 846      18.830  -2.370 -19.481  0.00  0.00      PROA  
ATOM   3046  C   LYS P 846      24.443  -7.093 -18.930  0.00  0.00      PROA  
ATOM   3047  O   LYS P 846      24.679  -7.507 -20.057  0.00  0.00      PROA  
ATOM   3048  N   THR P 847      25.304  -6.213 -18.354  0.00  0.00      PROA  
ATOM   3049  HN  THR P 847      25.192  -5.736 -17.485  0.00  0.00      PROA  
ATOM   3050  CA  THR P 847      26.387  -5.636 -19.169  0.00  0.00      PROA  
ATOM   3051  HA  THR P 847      26.095  -5.701 -20.206  0.00  0.00      PROA  
ATOM   3052  CB  THR P 847      26.665  -4.240 -18.771  0.00  0.00      PROA  
ATOM   3053  HB  THR P 847      27.728  -3.935 -18.881  0.00  0.00      PROA  
ATOM   3054  OG1 THR P 847      26.167  -3.830 -17.459  0.00  0.00      PROA  
ATOM   3055  HG1 THR P 847      26.515  -2.948 -17.311  0.00  0.00      PROA  
ATOM   3056  CG2 THR P 847      25.852  -3.431 -19.739  0.00  0.00      PROA  
ATOM   3057 HG21 THR P 847      24.795  -3.745 -19.601  0.00  0.00      PROA  
ATOM   3058 HG22 THR P 847      26.276  -3.615 -20.749  0.00  0.00      PROA  
ATOM   3059 HG23 THR P 847      26.014  -2.364 -19.473  0.00  0.00      PROA  
ATOM   3060  C   THR P 847      27.695  -6.405 -19.046  0.00  0.00      PROA  
ATOM   3061  O   THR P 847      28.672  -6.023 -19.634  0.00  0.00      PROA  
ATOM   3062  N   LYS P 848      27.727  -7.468 -18.230  0.00  0.00      PROA  
ATOM   3063  HN  LYS P 848      26.825  -7.756 -17.917  0.00  0.00      PROA  
ATOM   3064  CA  LYS P 848      28.890  -8.154 -17.894  0.00  0.00      PROA  
ATOM   3065  HA  LYS P 848      29.718  -7.462 -17.867  0.00  0.00      PROA  
ATOM   3066  CB  LYS P 848      28.803  -8.887 -16.550  0.00  0.00      PROA  
ATOM   3067  HB1 LYS P 848      29.791  -9.294 -16.248  0.00  0.00      PROA  
ATOM   3068  HB2 LYS P 848      28.072  -9.721 -16.620  0.00  0.00      PROA  
ATOM   3069  CG  LYS P 848      28.401  -7.942 -15.443  0.00  0.00      PROA  
ATOM   3070  HG1 LYS P 848      28.067  -8.583 -14.600  0.00  0.00      PROA  
ATOM   3071  HG2 LYS P 848      27.575  -7.236 -15.674  0.00  0.00      PROA  
ATOM   3072  CD  LYS P 848      29.618  -7.178 -14.883  0.00  0.00      PROA  
ATOM   3073  HD1 LYS P 848      30.232  -6.879 -15.759  0.00  0.00      PROA  
ATOM   3074  HD2 LYS P 848      30.103  -7.959 -14.260  0.00  0.00      PROA  
ATOM   3075  CE  LYS P 848      29.313  -5.934 -13.962  0.00  0.00      PROA  
ATOM   3076  HE1 LYS P 848      30.312  -5.476 -13.799  0.00  0.00      PROA  
ATOM   3077  HE2 LYS P 848      28.910  -6.234 -12.971  0.00  0.00      PROA  
ATOM   3078  NZ  LYS P 848      28.396  -4.946 -14.490  0.00  0.00      PROA  
ATOM   3079  HZ1 LYS P 848      27.506  -5.424 -14.740  0.00  0.00      PROA  
ATOM   3080  HZ2 LYS P 848      28.761  -4.490 -15.351  0.00  0.00      PROA  
ATOM   3081  HZ3 LYS P 848      28.305  -4.199 -13.773  0.00  0.00      PROA  
ATOM   3082  C   LYS P 848      29.309  -9.208 -18.962  0.00  0.00      PROA  
ATOM   3083  O   LYS P 848      28.621  -9.267 -19.987  0.00  0.00      PROA  
ATOM   3084  N   ARG P 849      30.442  -9.978 -18.731  0.00  0.00      PROA  
ATOM   3085  HN  ARG P 849      30.780  -9.894 -17.797  0.00  0.00      PROA  
ATOM   3086  CA  ARG P 849      30.885 -11.142 -19.479  0.00  0.00      PROA  
ATOM   3087  HA  ARG P 849      30.362 -11.204 -20.422  0.00  0.00      PROA  
ATOM   3088  CB  ARG P 849      32.407 -10.956 -19.810  0.00  0.00      PROA  
ATOM   3089  HB1 ARG P 849      32.776 -11.917 -20.229  0.00  0.00      PROA  
ATOM   3090  HB2 ARG P 849      32.912 -10.848 -18.827  0.00  0.00      PROA  
ATOM   3091  CG  ARG P 849      32.817  -9.713 -20.691  0.00  0.00      PROA  
ATOM   3092  HG1 ARG P 849      33.884  -9.877 -20.956  0.00  0.00      PROA  
ATOM   3093  HG2 ARG P 849      32.718  -8.780 -20.095  0.00  0.00      PROA  
ATOM   3094  CD  ARG P 849      31.985  -9.593 -21.971  0.00  0.00      PROA  
ATOM   3095  HD1 ARG P 849      32.631  -8.891 -22.541  0.00  0.00      PROA  
ATOM   3096  HD2 ARG P 849      31.015  -9.100 -21.751  0.00  0.00      PROA  
ATOM   3097  NE  ARG P 849      31.780 -10.989 -22.624  0.00  0.00      PROA  
ATOM   3098  HE  ARG P 849      32.349 -11.781 -22.402  0.00  0.00      PROA  
ATOM   3099  CZ  ARG P 849      30.719 -11.356 -23.288  0.00  0.00      PROA  
ATOM   3100  NH1 ARG P 849      30.633 -12.666 -23.537  0.00  0.00      PROA  
ATOM   3101 HH11 ARG P 849      31.307 -13.216 -23.045  0.00  0.00      PROA  
ATOM   3102 HH12 ARG P 849      29.798 -12.956 -24.006  0.00  0.00      PROA  
ATOM   3103  NH2 ARG P 849      29.832 -10.596 -23.770  0.00  0.00      PROA  
ATOM   3104 HH21 ARG P 849      29.697  -9.650 -23.477  0.00  0.00      PROA  
ATOM   3105 HH22 ARG P 849      29.020 -10.991 -24.200  0.00  0.00      PROA  
ATOM   3106  C   ARG P 849      30.627 -12.402 -18.665  0.00  0.00      PROA  
ATOM   3107  O   ARG P 849      30.914 -13.496 -19.145  0.00  0.00      PROA  
ATOM   3108  N   TYR P 850      29.908 -12.349 -17.554  0.00  0.00      PROA  
ATOM   3109  HN  TYR P 850      29.730 -11.493 -17.075  0.00  0.00      PROA  
ATOM   3110  CA  TYR P 850      29.478 -13.551 -16.795  0.00  0.00      PROA  
ATOM   3111  HA  TYR P 850      30.313 -14.236 -16.813  0.00  0.00      PROA  
ATOM   3112  CB  TYR P 850      29.323 -13.247 -15.235  0.00  0.00      PROA  
ATOM   3113  HB1 TYR P 850      29.337 -14.247 -14.751  0.00  0.00      PROA  
ATOM   3114  HB2 TYR P 850      28.379 -12.672 -15.115  0.00  0.00      PROA  
ATOM   3115  CG  TYR P 850      30.360 -12.349 -14.662  0.00  0.00      PROA  
ATOM   3116  CD1 TYR P 850      29.998 -11.211 -13.956  0.00  0.00      PROA  
ATOM   3117  HD1 TYR P 850      28.953 -10.939 -13.955  0.00  0.00      PROA  
ATOM   3118  CE1 TYR P 850      30.991 -10.377 -13.305  0.00  0.00      PROA  
ATOM   3119  HE1 TYR P 850      30.718  -9.528 -12.695  0.00  0.00      PROA  
ATOM   3120  CZ  TYR P 850      32.368 -10.782 -13.425  0.00  0.00      PROA  
ATOM   3121  OH  TYR P 850      33.368 -10.050 -12.763  0.00  0.00      PROA  
ATOM   3122  HH  TYR P 850      34.250 -10.424 -12.827  0.00  0.00      PROA  
ATOM   3123  CD2 TYR P 850      31.713 -12.645 -14.852  0.00  0.00      PROA  
ATOM   3124  HD2 TYR P 850      32.031 -13.442 -15.507  0.00  0.00      PROA  
ATOM   3125  CE2 TYR P 850      32.683 -11.947 -14.098  0.00  0.00      PROA  
ATOM   3126  HE2 TYR P 850      33.731 -12.201 -14.145  0.00  0.00      PROA  
ATOM   3127  C   TYR P 850      28.241 -14.389 -17.251  0.00  0.00      PROA  
ATOM   3128  O   TYR P 850      27.242 -13.766 -17.588  0.00  0.00      PROA  
ATOM   3129  N   PHE P 851      28.299 -15.704 -17.356  0.00  0.00      PROA  
ATOM   3130  HN  PHE P 851      29.192 -16.133 -17.242  0.00  0.00      PROA  
ATOM   3131  CA  PHE P 851      27.182 -16.542 -17.862  0.00  0.00      PROA  
ATOM   3132  HA  PHE P 851      27.571 -17.548 -17.821  0.00  0.00      PROA  
ATOM   3133  CB  PHE P 851      25.914 -16.410 -16.966  0.00  0.00      PROA  
ATOM   3134  HB1 PHE P 851      25.202 -17.167 -17.359  0.00  0.00      PROA  
ATOM   3135  HB2 PHE P 851      25.392 -15.443 -17.124  0.00  0.00      PROA  
ATOM   3136  CG  PHE P 851      26.076 -16.755 -15.488  0.00  0.00      PROA  
ATOM   3137  CD1 PHE P 851      26.931 -17.779 -15.059  0.00  0.00      PROA  
ATOM   3138  HD1 PHE P 851      27.683 -18.246 -15.679  0.00  0.00      PROA  
ATOM   3139  CE1 PHE P 851      26.868 -18.174 -13.727  0.00  0.00      PROA  
ATOM   3140  HE1 PHE P 851      27.378 -19.089 -13.466  0.00  0.00      PROA  
ATOM   3141  CZ  PHE P 851      26.004 -17.538 -12.805  0.00  0.00      PROA  
ATOM   3142  HZ  PHE P 851      25.919 -17.940 -11.806  0.00  0.00      PROA  
ATOM   3143  CD2 PHE P 851      25.310 -16.106 -14.530  0.00  0.00      PROA  
ATOM   3144  HD2 PHE P 851      24.816 -15.174 -14.761  0.00  0.00      PROA  
ATOM   3145  CE2 PHE P 851      25.258 -16.479 -13.220  0.00  0.00      PROA  
ATOM   3146  HE2 PHE P 851      24.724 -15.843 -12.530  0.00  0.00      PROA  
ATOM   3147  C   PHE P 851      26.861 -16.364 -19.395  0.00  0.00      PROA  
ATOM   3148  O   PHE P 851      27.198 -15.412 -20.067  0.00  0.00      PROA  
ATOM   3149  N   PRO P 852      26.099 -17.337 -20.023  0.00  0.00      PROA  
ATOM   3150  CD  PRO P 852      25.964 -18.656 -19.487  0.00  0.00      PROA  
ATOM   3151  HD1 PRO P 852      25.053 -18.610 -18.852  0.00  0.00      PROA  
ATOM   3152  HD2 PRO P 852      26.878 -19.007 -18.962  0.00  0.00      PROA  
ATOM   3153  CA  PRO P 852      25.426 -17.148 -21.313  0.00  0.00      PROA  
ATOM   3154  HA  PRO P 852      26.171 -17.030 -22.086  0.00  0.00      PROA  
ATOM   3155  CB  PRO P 852      24.727 -18.480 -21.573  0.00  0.00      PROA  
ATOM   3156  HB1 PRO P 852      24.865 -18.771 -22.637  0.00  0.00      PROA  
ATOM   3157  HB2 PRO P 852      23.703 -18.634 -21.171  0.00  0.00      PROA  
ATOM   3158  CG  PRO P 852      25.619 -19.382 -20.756  0.00  0.00      PROA  
ATOM   3159  HG1 PRO P 852      25.158 -20.379 -20.584  0.00  0.00      PROA  
ATOM   3160  HG2 PRO P 852      26.512 -19.523 -21.401  0.00  0.00      PROA  
ATOM   3161  C   PRO P 852      24.515 -15.925 -21.305  0.00  0.00      PROA  
ATOM   3162  O   PRO P 852      23.940 -15.714 -20.273  0.00  0.00      PROA  
ATOM   3163  N   THR P 853      24.283 -15.232 -22.450  0.00  0.00      PROA  
ATOM   3164  HN  THR P 853      24.720 -15.468 -23.314  0.00  0.00      PROA  
ATOM   3165  CA  THR P 853      23.483 -13.946 -22.476  0.00  0.00      PROA  
ATOM   3166  HA  THR P 853      23.985 -13.153 -21.941  0.00  0.00      PROA  
ATOM   3167  CB  THR P 853      23.561 -13.290 -23.927  0.00  0.00      PROA  
ATOM   3168  HB  THR P 853      24.659 -13.193 -24.072  0.00  0.00      PROA  
ATOM   3169  OG1 THR P 853      22.887 -12.050 -24.047  0.00  0.00      PROA  
ATOM   3170  HG1 THR P 853      23.561 -11.391 -23.865  0.00  0.00      PROA  
ATOM   3171  CG2 THR P 853      22.881 -14.131 -25.018  0.00  0.00      PROA  
ATOM   3172 HG21 THR P 853      23.153 -13.678 -25.996  0.00  0.00      PROA  
ATOM   3173 HG22 THR P 853      21.770 -14.127 -25.029  0.00  0.00      PROA  
ATOM   3174 HG23 THR P 853      23.175 -15.200 -25.089  0.00  0.00      PROA  
ATOM   3175  C   THR P 853      21.989 -13.941 -21.923  0.00  0.00      PROA  
ATOM   3176  O   THR P 853      21.573 -12.972 -21.330  0.00  0.00      PROA  
ATOM   3177  N   LYS P 854      21.226 -14.998 -22.184  0.00  0.00      PROA  
ATOM   3178  HN  LYS P 854      21.530 -15.825 -22.649  0.00  0.00      PROA  
ATOM   3179  CA  LYS P 854      19.928 -15.062 -21.647  0.00  0.00      PROA  
ATOM   3180  HA  LYS P 854      19.571 -14.051 -21.514  0.00  0.00      PROA  
ATOM   3181  CB  LYS P 854      18.941 -15.983 -22.371  0.00  0.00      PROA  
ATOM   3182  HB1 LYS P 854      17.991 -16.101 -21.807  0.00  0.00      PROA  
ATOM   3183  HB2 LYS P 854      19.396 -16.996 -22.339  0.00  0.00      PROA  
ATOM   3184  CG  LYS P 854      18.705 -15.542 -23.789  0.00  0.00      PROA  
ATOM   3185  HG1 LYS P 854      19.682 -15.643 -24.309  0.00  0.00      PROA  
ATOM   3186  HG2 LYS P 854      18.263 -14.526 -23.867  0.00  0.00      PROA  
ATOM   3187  CD  LYS P 854      17.697 -16.415 -24.559  0.00  0.00      PROA  
ATOM   3188  HD1 LYS P 854      17.503 -16.000 -25.571  0.00  0.00      PROA  
ATOM   3189  HD2 LYS P 854      16.729 -16.329 -24.021  0.00  0.00      PROA  
ATOM   3190  CE  LYS P 854      18.158 -17.831 -24.739  0.00  0.00      PROA  
ATOM   3191  HE1 LYS P 854      18.646 -18.197 -23.811  0.00  0.00      PROA  
ATOM   3192  HE2 LYS P 854      19.017 -17.949 -25.433  0.00  0.00      PROA  
ATOM   3193  NZ  LYS P 854      17.086 -18.807 -25.088  0.00  0.00      PROA  
ATOM   3194  HZ1 LYS P 854      16.350 -19.049 -24.394  0.00  0.00      PROA  
ATOM   3195  HZ2 LYS P 854      17.458 -19.697 -25.477  0.00  0.00      PROA  
ATOM   3196  HZ3 LYS P 854      16.668 -18.412 -25.954  0.00  0.00      PROA  
ATOM   3197  C   LYS P 854      19.873 -15.487 -20.188  0.00  0.00      PROA  
ATOM   3198  O   LYS P 854      19.053 -15.058 -19.416  0.00  0.00      PROA  
ATOM   3199  N   VAL P 855      20.815 -16.415 -19.806  0.00  0.00      PROA  
ATOM   3200  HN  VAL P 855      21.478 -16.856 -20.406  0.00  0.00      PROA  
ATOM   3201  CA  VAL P 855      21.001 -16.641 -18.345  0.00  0.00      PROA  
ATOM   3202  HA  VAL P 855      20.114 -17.056 -17.888  0.00  0.00      PROA  
ATOM   3203  CB  VAL P 855      22.216 -17.615 -18.223  0.00  0.00      PROA  
ATOM   3204  HB  VAL P 855      23.240 -17.256 -18.463  0.00  0.00      PROA  
ATOM   3205  CG1 VAL P 855      22.314 -18.070 -16.768  0.00  0.00      PROA  
ATOM   3206 HG11 VAL P 855      21.305 -18.273 -16.350  0.00  0.00      PROA  
ATOM   3207 HG12 VAL P 855      22.877 -17.360 -16.126  0.00  0.00      PROA  
ATOM   3208 HG13 VAL P 855      22.767 -19.083 -16.825  0.00  0.00      PROA  
ATOM   3209  CG2 VAL P 855      21.959 -18.891 -19.062  0.00  0.00      PROA  
ATOM   3210 HG21 VAL P 855      22.689 -19.698 -18.838  0.00  0.00      PROA  
ATOM   3211 HG22 VAL P 855      21.781 -18.671 -20.136  0.00  0.00      PROA  
ATOM   3212 HG23 VAL P 855      21.043 -19.388 -18.678  0.00  0.00      PROA  
ATOM   3213  C   VAL P 855      21.439 -15.389 -17.558  0.00  0.00      PROA  
ATOM   3214  O   VAL P 855      20.794 -14.979 -16.657  0.00  0.00      PROA  
ATOM   3215  N   ARG P 856      22.395 -14.686 -18.173  0.00  0.00      PROA  
ATOM   3216  HN  ARG P 856      22.848 -15.070 -18.973  0.00  0.00      PROA  
ATOM   3217  CA  ARG P 856      22.848 -13.326 -17.784  0.00  0.00      PROA  
ATOM   3218  HA  ARG P 856      23.350 -13.354 -16.828  0.00  0.00      PROA  
ATOM   3219  CB  ARG P 856      24.013 -12.824 -18.743  0.00  0.00      PROA  
ATOM   3220  HB1 ARG P 856      23.529 -12.596 -19.717  0.00  0.00      PROA  
ATOM   3221  HB2 ARG P 856      24.819 -13.588 -18.727  0.00  0.00      PROA  
ATOM   3222  CG  ARG P 856      24.763 -11.515 -18.246  0.00  0.00      PROA  
ATOM   3223  HG1 ARG P 856      25.239 -11.886 -17.312  0.00  0.00      PROA  
ATOM   3224  HG2 ARG P 856      24.003 -10.742 -18.003  0.00  0.00      PROA  
ATOM   3225  CD  ARG P 856      25.767 -10.962 -19.277  0.00  0.00      PROA  
ATOM   3226  HD1 ARG P 856      26.544 -10.272 -18.883  0.00  0.00      PROA  
ATOM   3227  HD2 ARG P 856      25.233 -10.418 -20.086  0.00  0.00      PROA  
ATOM   3228  NE  ARG P 856      26.515 -12.174 -19.908  0.00  0.00      PROA  
ATOM   3229  HE  ARG P 856      26.691 -13.023 -19.411  0.00  0.00      PROA  
ATOM   3230  CZ  ARG P 856      26.900 -12.186 -21.190  0.00  0.00      PROA  
ATOM   3231  NH1 ARG P 856      27.039 -11.125 -21.891  0.00  0.00      PROA  
ATOM   3232 HH11 ARG P 856      26.759 -10.204 -21.620  0.00  0.00      PROA  
ATOM   3233 HH12 ARG P 856      27.071 -11.316 -22.872  0.00  0.00      PROA  
ATOM   3234  NH2 ARG P 856      27.341 -13.336 -21.747  0.00  0.00      PROA  
ATOM   3235 HH21 ARG P 856      27.418 -14.191 -21.233  0.00  0.00      PROA  
ATOM   3236 HH22 ARG P 856      27.746 -13.400 -22.659  0.00  0.00      PROA  
ATOM   3237  C   ARG P 856      21.707 -12.379 -17.561  0.00  0.00      PROA  
ATOM   3238  O   ARG P 856      21.582 -11.656 -16.510  0.00  0.00      PROA  
ATOM   3239  N   SER P 857      20.733 -12.387 -18.437  0.00  0.00      PROA  
ATOM   3240  HN  SER P 857      20.854 -12.894 -19.287  0.00  0.00      PROA  
ATOM   3241  CA  SER P 857      19.520 -11.546 -18.435  0.00  0.00      PROA  
ATOM   3242  HA  SER P 857      19.866 -10.524 -18.383  0.00  0.00      PROA  
ATOM   3243  CB  SER P 857      18.860 -11.415 -19.830  0.00  0.00      PROA  
ATOM   3244  HB1 SER P 857      18.580 -12.464 -20.064  0.00  0.00      PROA  
ATOM   3245  HB2 SER P 857      19.699 -11.018 -20.441  0.00  0.00      PROA  
ATOM   3246  OG  SER P 857      17.671 -10.589 -19.887  0.00  0.00      PROA  
ATOM   3247  HG1 SER P 857      17.380 -10.578 -20.802  0.00  0.00      PROA  
ATOM   3248  C   SER P 857      18.489 -11.939 -17.329  0.00  0.00      PROA  
ATOM   3249  O   SER P 857      18.009 -11.124 -16.532  0.00  0.00      PROA  
ATOM   3250  N   THR P 858      18.198 -13.265 -17.224  0.00  0.00      PROA  
ATOM   3251  HN  THR P 858      18.476 -13.875 -17.962  0.00  0.00      PROA  
ATOM   3252  CA  THR P 858      17.346 -13.866 -16.209  0.00  0.00      PROA  
ATOM   3253  HA  THR P 858      16.380 -13.414 -16.375  0.00  0.00      PROA  
ATOM   3254  CB  THR P 858      17.162 -15.436 -16.340  0.00  0.00      PROA  
ATOM   3255  HB  THR P 858      18.162 -15.862 -16.567  0.00  0.00      PROA  
ATOM   3256  OG1 THR P 858      16.260 -15.704 -17.325  0.00  0.00      PROA  
ATOM   3257  HG1 THR P 858      15.382 -15.531 -16.977  0.00  0.00      PROA  
ATOM   3258  CG2 THR P 858      16.661 -16.023 -15.032  0.00  0.00      PROA  
ATOM   3259 HG21 THR P 858      15.917 -15.323 -14.595  0.00  0.00      PROA  
ATOM   3260 HG22 THR P 858      17.554 -16.132 -14.381  0.00  0.00      PROA  
ATOM   3261 HG23 THR P 858      16.180 -17.013 -15.185  0.00  0.00      PROA  
ATOM   3262  C   THR P 858      17.823 -13.463 -14.789  0.00  0.00      PROA  
ATOM   3263  O   THR P 858      17.057 -13.137 -13.881  0.00  0.00      PROA  
ATOM   3264  N   ILE P 859      19.170 -13.533 -14.565  0.00  0.00      PROA  
ATOM   3265  HN  ILE P 859      19.752 -13.821 -15.322  0.00  0.00      PROA  
ATOM   3266  CA  ILE P 859      19.747 -13.313 -13.257  0.00  0.00      PROA  
ATOM   3267  HA  ILE P 859      19.130 -13.729 -12.474  0.00  0.00      PROA  
ATOM   3268  CB  ILE P 859      21.161 -13.919 -13.144  0.00  0.00      PROA  
ATOM   3269  HB  ILE P 859      21.893 -13.534 -13.885  0.00  0.00      PROA  
ATOM   3270  CG2 ILE P 859      21.914 -13.449 -11.868  0.00  0.00      PROA  
ATOM   3271 HG21 ILE P 859      22.163 -12.367 -11.869  0.00  0.00      PROA  
ATOM   3272 HG22 ILE P 859      22.785 -14.086 -11.601  0.00  0.00      PROA  
ATOM   3273 HG23 ILE P 859      21.180 -13.707 -11.076  0.00  0.00      PROA  
ATOM   3274  CG1 ILE P 859      21.074 -15.477 -13.224  0.00  0.00      PROA  
ATOM   3275 HG11 ILE P 859      22.118 -15.738 -12.949  0.00  0.00      PROA  
ATOM   3276 HG12 ILE P 859      20.896 -15.771 -14.280  0.00  0.00      PROA  
ATOM   3277  CD  ILE P 859      20.070 -16.138 -12.203  0.00  0.00      PROA  
ATOM   3278  HD1 ILE P 859      20.078 -17.246 -12.280  0.00  0.00      PROA  
ATOM   3279  HD2 ILE P 859      19.073 -15.734 -12.480  0.00  0.00      PROA  
ATOM   3280  HD3 ILE P 859      20.337 -15.905 -11.150  0.00  0.00      PROA  
ATOM   3281  C   ILE P 859      19.694 -11.829 -12.924  0.00  0.00      PROA  
ATOM   3282  O   ILE P 859      19.518 -11.456 -11.761  0.00  0.00      PROA  
ATOM   3283  N   SER P 860      19.718 -10.996 -13.972  0.00  0.00      PROA  
ATOM   3284  HN  SER P 860      19.841 -11.382 -14.882  0.00  0.00      PROA  
ATOM   3285  CA  SER P 860      19.393  -9.504 -13.863  0.00  0.00      PROA  
ATOM   3286  HA  SER P 860      19.911  -9.174 -12.975  0.00  0.00      PROA  
ATOM   3287  CB  SER P 860      19.815  -8.663 -15.090  0.00  0.00      PROA  
ATOM   3288  HB1 SER P 860      19.048  -8.821 -15.878  0.00  0.00      PROA  
ATOM   3289  HB2 SER P 860      20.819  -8.962 -15.461  0.00  0.00      PROA  
ATOM   3290  OG  SER P 860      19.863  -7.303 -14.767  0.00  0.00      PROA  
ATOM   3291  HG1 SER P 860      20.709  -7.159 -14.337  0.00  0.00      PROA  
ATOM   3292  C   SER P 860      17.910  -9.231 -13.413  0.00  0.00      PROA  
ATOM   3293  O   SER P 860      17.645  -8.304 -12.667  0.00  0.00      PROA  
ATOM   3294  N   ASP P 861      16.909 -10.091 -13.721  0.00  0.00      PROA  
ATOM   3295  HN  ASP P 861      17.137 -10.876 -14.292  0.00  0.00      PROA  
ATOM   3296  CA  ASP P 861      15.535  -9.823 -13.347  0.00  0.00      PROA  
ATOM   3297  HA  ASP P 861      15.493  -8.768 -13.119  0.00  0.00      PROA  
ATOM   3298  CB  ASP P 861      14.521 -10.262 -14.479  0.00  0.00      PROA  
ATOM   3299  HB1 ASP P 861      13.472 -10.160 -14.127  0.00  0.00      PROA  
ATOM   3300  HB2 ASP P 861      14.913 -11.256 -14.784  0.00  0.00      PROA  
ATOM   3301  CG  ASP P 861      14.869  -9.446 -15.708  0.00  0.00      PROA  
ATOM   3302  OD1 ASP P 861      14.451 -10.005 -16.765  0.00  0.00      PROA  
ATOM   3303  OD2 ASP P 861      15.351  -8.338 -15.710  0.00  0.00      PROA  
ATOM   3304  C   ASP P 861      15.164 -10.492 -12.023  0.00  0.00      PROA  
ATOM   3305  O   ASP P 861      14.081 -10.337 -11.463  0.00  0.00      PROA  
ATOM   3306  N   PHE P 862      16.168 -11.125 -11.399  0.00  0.00      PROA  
ATOM   3307  HN  PHE P 862      17.084 -11.043 -11.785  0.00  0.00      PROA  
ATOM   3308  CA  PHE P 862      15.998 -11.799 -10.098  0.00  0.00      PROA  
ATOM   3309  HA  PHE P 862      14.973 -11.777  -9.759  0.00  0.00      PROA  
ATOM   3310  CB  PHE P 862      16.553 -13.193 -10.299  0.00  0.00      PROA  
ATOM   3311  HB1 PHE P 862      17.511 -13.165 -10.862  0.00  0.00      PROA  
ATOM   3312  HB2 PHE P 862      15.781 -13.614 -10.978  0.00  0.00      PROA  
ATOM   3313  CG  PHE P 862      16.772 -14.128  -9.097  0.00  0.00      PROA  
ATOM   3314  CD1 PHE P 862      17.972 -14.839  -8.864  0.00  0.00      PROA  
ATOM   3315  HD1 PHE P 862      18.888 -14.678  -9.412  0.00  0.00      PROA  
ATOM   3316  CE1 PHE P 862      18.098 -15.679  -7.765  0.00  0.00      PROA  
ATOM   3317  HE1 PHE P 862      19.067 -16.128  -7.602  0.00  0.00      PROA  
ATOM   3318  CZ  PHE P 862      17.006 -15.954  -6.965  0.00  0.00      PROA  
ATOM   3319  HZ  PHE P 862      17.117 -16.577  -6.090  0.00  0.00      PROA  
ATOM   3320  CD2 PHE P 862      15.693 -14.370  -8.247  0.00  0.00      PROA  
ATOM   3321  HD2 PHE P 862      14.707 -13.932  -8.300  0.00  0.00      PROA  
ATOM   3322  CE2 PHE P 862      15.780 -15.353  -7.244  0.00  0.00      PROA  
ATOM   3323  HE2 PHE P 862      14.886 -15.698  -6.746  0.00  0.00      PROA  
ATOM   3324  C   PHE P 862      16.779 -11.064  -9.013  0.00  0.00      PROA  
ATOM   3325  O   PHE P 862      16.848 -11.499  -7.865  0.00  0.00      PROA  
ATOM   3326  N   ALA P 863      17.427  -9.925  -9.409  0.00  0.00      PROA  
ATOM   3327  HN  ALA P 863      17.311  -9.530 -10.317  0.00  0.00      PROA  
ATOM   3328  CA  ALA P 863      18.273  -9.007  -8.564  0.00  0.00      PROA  
ATOM   3329  HA  ALA P 863      19.222  -9.497  -8.401  0.00  0.00      PROA  
ATOM   3330  CB  ALA P 863      18.540  -7.763  -9.384  0.00  0.00      PROA  
ATOM   3331  HB1 ALA P 863      19.232  -8.080 -10.193  0.00  0.00      PROA  
ATOM   3332  HB2 ALA P 863      19.080  -6.920  -8.903  0.00  0.00      PROA  
ATOM   3333  HB3 ALA P 863      17.550  -7.516  -9.824  0.00  0.00      PROA  
ATOM   3334  C   ALA P 863      17.686  -8.683  -7.182  0.00  0.00      PROA  
ATOM   3335  O   ALA P 863      18.320  -8.966  -6.165  0.00  0.00      PROA  
ATOM   3336  N   VAL P 864      16.419  -8.055  -7.046  0.00  0.00      PROA  
ATOM   3337  HN  VAL P 864      15.953  -7.601  -7.802  0.00  0.00      PROA  
ATOM   3338  CA  VAL P 864      15.808  -7.763  -5.756  0.00  0.00      PROA  
ATOM   3339  HA  VAL P 864      16.451  -7.132  -5.160  0.00  0.00      PROA  
ATOM   3340  CB  VAL P 864      14.565  -6.931  -5.952  0.00  0.00      PROA  
ATOM   3341  HB  VAL P 864      14.089  -7.077  -6.945  0.00  0.00      PROA  
ATOM   3342  CG1 VAL P 864      13.405  -7.308  -4.865  0.00  0.00      PROA  
ATOM   3343 HG11 VAL P 864      12.457  -6.745  -4.998  0.00  0.00      PROA  
ATOM   3344 HG12 VAL P 864      13.830  -6.954  -3.901  0.00  0.00      PROA  
ATOM   3345 HG13 VAL P 864      13.029  -8.341  -5.023  0.00  0.00      PROA  
ATOM   3346  CG2 VAL P 864      14.905  -5.423  -6.061  0.00  0.00      PROA  
ATOM   3347 HG21 VAL P 864      15.250  -5.009  -5.089  0.00  0.00      PROA  
ATOM   3348 HG22 VAL P 864      14.046  -4.819  -6.423  0.00  0.00      PROA  
ATOM   3349 HG23 VAL P 864      15.739  -5.339  -6.789  0.00  0.00      PROA  
ATOM   3350  C   VAL P 864      15.577  -8.926  -4.878  0.00  0.00      PROA  
ATOM   3351  O   VAL P 864      15.933  -8.837  -3.736  0.00  0.00      PROA  
ATOM   3352  N   PHE P 865      15.079 -10.065  -5.345  0.00  0.00      PROA  
ATOM   3353  HN  PHE P 865      14.851 -10.024  -6.315  0.00  0.00      PROA  
ATOM   3354  CA  PHE P 865      14.928 -11.232  -4.504  0.00  0.00      PROA  
ATOM   3355  HA  PHE P 865      14.428 -10.939  -3.592  0.00  0.00      PROA  
ATOM   3356  CB  PHE P 865      14.105 -12.240  -5.158  0.00  0.00      PROA  
ATOM   3357  HB1 PHE P 865      14.565 -12.676  -6.071  0.00  0.00      PROA  
ATOM   3358  HB2 PHE P 865      13.160 -11.706  -5.393  0.00  0.00      PROA  
ATOM   3359  CG  PHE P 865      13.698 -13.435  -4.384  0.00  0.00      PROA  
ATOM   3360  CD1 PHE P 865      14.482 -14.615  -4.213  0.00  0.00      PROA  
ATOM   3361  HD1 PHE P 865      15.471 -14.637  -4.647  0.00  0.00      PROA  
ATOM   3362  CE1 PHE P 865      13.936 -15.680  -3.463  0.00  0.00      PROA  
ATOM   3363  HE1 PHE P 865      14.500 -16.570  -3.227  0.00  0.00      PROA  
ATOM   3364  CZ  PHE P 865      12.692 -15.566  -2.853  0.00  0.00      PROA  
ATOM   3365  HZ  PHE P 865      12.285 -16.233  -2.108  0.00  0.00      PROA  
ATOM   3366  CD2 PHE P 865      12.334 -13.491  -3.946  0.00  0.00      PROA  
ATOM   3367  HD2 PHE P 865      11.781 -12.605  -4.221  0.00  0.00      PROA  
ATOM   3368  CE2 PHE P 865      11.861 -14.530  -3.149  0.00  0.00      PROA  
ATOM   3369  HE2 PHE P 865      10.796 -14.558  -2.969  0.00  0.00      PROA  
ATOM   3370  C   PHE P 865      16.204 -11.836  -3.993  0.00  0.00      PROA  
ATOM   3371  O   PHE P 865      16.440 -12.138  -2.849  0.00  0.00      PROA  
ATOM   3372  N   LEU P 866      17.193 -12.086  -4.903  0.00  0.00      PROA  
ATOM   3373  HN  LEU P 866      17.037 -11.912  -5.872  0.00  0.00      PROA  
ATOM   3374  CA  LEU P 866      18.533 -12.542  -4.654  0.00  0.00      PROA  
ATOM   3375  HA  LEU P 866      18.462 -13.526  -4.216  0.00  0.00      PROA  
ATOM   3376  CB  LEU P 866      19.244 -12.664  -6.078  0.00  0.00      PROA  
ATOM   3377  HB1 LEU P 866      19.069 -11.697  -6.597  0.00  0.00      PROA  
ATOM   3378  HB2 LEU P 866      18.653 -13.464  -6.574  0.00  0.00      PROA  
ATOM   3379  CG  LEU P 866      20.711 -12.993  -6.149  0.00  0.00      PROA  
ATOM   3380  HG  LEU P 866      21.239 -12.224  -5.544  0.00  0.00      PROA  
ATOM   3381  CD1 LEU P 866      21.090 -14.404  -5.493  0.00  0.00      PROA  
ATOM   3382 HD11 LEU P 866      20.643 -14.395  -4.475  0.00  0.00      PROA  
ATOM   3383 HD12 LEU P 866      22.200 -14.418  -5.445  0.00  0.00      PROA  
ATOM   3384 HD13 LEU P 866      20.576 -15.162  -6.121  0.00  0.00      PROA  
ATOM   3385  CD2 LEU P 866      21.127 -12.958  -7.548  0.00  0.00      PROA  
ATOM   3386 HD21 LEU P 866      22.220 -13.102  -7.691  0.00  0.00      PROA  
ATOM   3387 HD22 LEU P 866      20.873 -11.953  -7.946  0.00  0.00      PROA  
ATOM   3388 HD23 LEU P 866      20.651 -13.786  -8.116  0.00  0.00      PROA  
ATOM   3389  C   LEU P 866      19.347 -11.584  -3.710  0.00  0.00      PROA  
ATOM   3390  O   LEU P 866      20.254 -11.986  -2.992  0.00  0.00      PROA  
ATOM   3391  N   THR P 867      19.074 -10.221  -3.722  0.00  0.00      PROA  
ATOM   3392  HN  THR P 867      18.416  -9.958  -4.423  0.00  0.00      PROA  
ATOM   3393  CA  THR P 867      19.634  -9.173  -2.817  0.00  0.00      PROA  
ATOM   3394  HA  THR P 867      20.711  -9.220  -2.756  0.00  0.00      PROA  
ATOM   3395  CB  THR P 867      19.251  -7.756  -3.271  0.00  0.00      PROA  
ATOM   3396  HB  THR P 867      18.142  -7.767  -3.334  0.00  0.00      PROA  
ATOM   3397  OG1 THR P 867      19.767  -7.382  -4.575  0.00  0.00      PROA  
ATOM   3398  HG1 THR P 867      19.406  -8.006  -5.209  0.00  0.00      PROA  
ATOM   3399  CG2 THR P 867      19.621  -6.690  -2.313  0.00  0.00      PROA  
ATOM   3400 HG21 THR P 867      19.501  -6.958  -1.241  0.00  0.00      PROA  
ATOM   3401 HG22 THR P 867      18.939  -5.857  -2.587  0.00  0.00      PROA  
ATOM   3402 HG23 THR P 867      20.630  -6.326  -2.603  0.00  0.00      PROA  
ATOM   3403  C   THR P 867      19.159  -9.452  -1.423  0.00  0.00      PROA  
ATOM   3404  O   THR P 867      19.867  -9.405  -0.415  0.00  0.00      PROA  
ATOM   3405  N   ILE P 868      17.871  -9.679  -1.221  0.00  0.00      PROA  
ATOM   3406  HN  ILE P 868      17.244  -9.579  -1.989  0.00  0.00      PROA  
ATOM   3407  CA  ILE P 868      17.240  -9.947   0.098  0.00  0.00      PROA  
ATOM   3408  HA  ILE P 868      17.530  -9.135   0.748  0.00  0.00      PROA  
ATOM   3409  CB  ILE P 868      15.615  -9.836   0.055  0.00  0.00      PROA  
ATOM   3410  HB  ILE P 868      15.241 -10.552  -0.707  0.00  0.00      PROA  
ATOM   3411  CG2 ILE P 868      14.934 -10.243   1.373  0.00  0.00      PROA  
ATOM   3412 HG21 ILE P 868      15.242 -11.198   1.851  0.00  0.00      PROA  
ATOM   3413 HG22 ILE P 868      13.836 -10.252   1.208  0.00  0.00      PROA  
ATOM   3414 HG23 ILE P 868      15.247  -9.379   1.997  0.00  0.00      PROA  
ATOM   3415  CG1 ILE P 868      15.167  -8.413  -0.511  0.00  0.00      PROA  
ATOM   3416 HG11 ILE P 868      15.816  -8.146  -1.372  0.00  0.00      PROA  
ATOM   3417 HG12 ILE P 868      15.309  -7.663   0.297  0.00  0.00      PROA  
ATOM   3418  CD  ILE P 868      13.741  -8.454  -1.107  0.00  0.00      PROA  
ATOM   3419  HD1 ILE P 868      13.481  -7.416  -1.405  0.00  0.00      PROA  
ATOM   3420  HD2 ILE P 868      12.967  -8.722  -0.357  0.00  0.00      PROA  
ATOM   3421  HD3 ILE P 868      13.673  -9.070  -2.028  0.00  0.00      PROA  
ATOM   3422  C   ILE P 868      17.791 -11.231   0.636  0.00  0.00      PROA  
ATOM   3423  O   ILE P 868      18.207 -11.276   1.786  0.00  0.00      PROA  
ATOM   3424  N   VAL P 869      17.821 -12.283  -0.244  0.00  0.00      PROA  
ATOM   3425  HN  VAL P 869      17.317 -12.213  -1.101  0.00  0.00      PROA  
ATOM   3426  CA  VAL P 869      18.425 -13.553   0.155  0.00  0.00      PROA  
ATOM   3427  HA  VAL P 869      17.820 -13.897   0.981  0.00  0.00      PROA  
ATOM   3428  CB  VAL P 869      18.230 -14.496  -1.024  0.00  0.00      PROA  
ATOM   3429  HB  VAL P 869      18.677 -14.067  -1.947  0.00  0.00      PROA  
ATOM   3430  CG1 VAL P 869      19.041 -15.759  -0.792  0.00  0.00      PROA  
ATOM   3431 HG11 VAL P 869      18.882 -16.134   0.241  0.00  0.00      PROA  
ATOM   3432 HG12 VAL P 869      20.127 -15.553  -0.901  0.00  0.00      PROA  
ATOM   3433 HG13 VAL P 869      18.567 -16.509  -1.461  0.00  0.00      PROA  
ATOM   3434  CG2 VAL P 869      16.716 -14.903  -1.017  0.00  0.00      PROA  
ATOM   3435 HG21 VAL P 869      16.574 -15.644  -1.832  0.00  0.00      PROA  
ATOM   3436 HG22 VAL P 869      16.094 -14.008  -1.232  0.00  0.00      PROA  
ATOM   3437 HG23 VAL P 869      16.396 -15.308  -0.033  0.00  0.00      PROA  
ATOM   3438  C   VAL P 869      19.902 -13.519   0.620  0.00  0.00      PROA  
ATOM   3439  O   VAL P 869      20.207 -14.008   1.677  0.00  0.00      PROA  
ATOM   3440  N   ILE P 870      20.812 -12.911  -0.078  0.00  0.00      PROA  
ATOM   3441  HN  ILE P 870      20.553 -12.455  -0.926  0.00  0.00      PROA  
ATOM   3442  CA  ILE P 870      22.167 -12.602   0.322  0.00  0.00      PROA  
ATOM   3443  HA  ILE P 870      22.723 -13.503   0.536  0.00  0.00      PROA  
ATOM   3444  CB  ILE P 870      22.841 -11.940  -0.794  0.00  0.00      PROA  
ATOM   3445  HB  ILE P 870      22.176 -11.160  -1.222  0.00  0.00      PROA  
ATOM   3446  CG2 ILE P 870      24.136 -11.048  -0.469  0.00  0.00      PROA  
ATOM   3447 HG21 ILE P 870      24.551 -10.624  -1.408  0.00  0.00      PROA  
ATOM   3448 HG22 ILE P 870      25.011 -11.690  -0.230  0.00  0.00      PROA  
ATOM   3449 HG23 ILE P 870      23.907 -10.278   0.299  0.00  0.00      PROA  
ATOM   3450  CG1 ILE P 870      23.309 -12.910  -1.954  0.00  0.00      PROA  
ATOM   3451 HG11 ILE P 870      22.570 -13.664  -2.301  0.00  0.00      PROA  
ATOM   3452 HG12 ILE P 870      24.151 -13.551  -1.616  0.00  0.00      PROA  
ATOM   3453  CD  ILE P 870      23.698 -12.145  -3.283  0.00  0.00      PROA  
ATOM   3454  HD1 ILE P 870      24.600 -11.532  -3.073  0.00  0.00      PROA  
ATOM   3455  HD2 ILE P 870      22.800 -11.560  -3.574  0.00  0.00      PROA  
ATOM   3456  HD3 ILE P 870      23.991 -12.930  -4.013  0.00  0.00      PROA  
ATOM   3457  C   ILE P 870      22.252 -11.889   1.678  0.00  0.00      PROA  
ATOM   3458  O   ILE P 870      23.088 -12.150   2.581  0.00  0.00      PROA  
ATOM   3459  N   MET P 871      21.534 -10.755   1.822  0.00  0.00      PROA  
ATOM   3460  HN  MET P 871      20.889 -10.447   1.126  0.00  0.00      PROA  
ATOM   3461  CA  MET P 871      21.657  -9.878   2.994  0.00  0.00      PROA  
ATOM   3462  HA  MET P 871      22.674  -9.529   3.094  0.00  0.00      PROA  
ATOM   3463  CB  MET P 871      20.879  -8.569   2.661  0.00  0.00      PROA  
ATOM   3464  HB1 MET P 871      20.539  -8.129   3.623  0.00  0.00      PROA  
ATOM   3465  HB2 MET P 871      19.893  -8.877   2.252  0.00  0.00      PROA  
ATOM   3466  CG  MET P 871      21.597  -7.576   1.695  0.00  0.00      PROA  
ATOM   3467  HG1 MET P 871      20.962  -6.776   1.258  0.00  0.00      PROA  
ATOM   3468  HG2 MET P 871      21.930  -8.132   0.792  0.00  0.00      PROA  
ATOM   3469  SD  MET P 871      22.998  -6.852   2.575  0.00  0.00      PROA  
ATOM   3470  CE  MET P 871      24.004  -6.578   0.995  0.00  0.00      PROA  
ATOM   3471  HE1 MET P 871      24.547  -7.408   0.494  0.00  0.00      PROA  
ATOM   3472  HE2 MET P 871      24.756  -5.806   1.263  0.00  0.00      PROA  
ATOM   3473  HE3 MET P 871      23.389  -6.173   0.163  0.00  0.00      PROA  
ATOM   3474  C   MET P 871      21.197 -10.533   4.272  0.00  0.00      PROA  
ATOM   3475  O   MET P 871      21.839 -10.387   5.319  0.00  0.00      PROA  
ATOM   3476  N   VAL P 872      20.048 -11.319   4.198  0.00  0.00      PROA  
ATOM   3477  HN  VAL P 872      19.503 -11.380   3.366  0.00  0.00      PROA  
ATOM   3478  CA  VAL P 872      19.480 -12.153   5.215  0.00  0.00      PROA  
ATOM   3479  HA  VAL P 872      19.318 -11.526   6.079  0.00  0.00      PROA  
ATOM   3480  CB  VAL P 872      18.194 -12.844   4.790  0.00  0.00      PROA  
ATOM   3481  HB  VAL P 872      18.267 -13.401   3.831  0.00  0.00      PROA  
ATOM   3482  CG1 VAL P 872      17.602 -13.712   6.016  0.00  0.00      PROA  
ATOM   3483 HG11 VAL P 872      17.477 -13.060   6.907  0.00  0.00      PROA  
ATOM   3484 HG12 VAL P 872      18.320 -14.488   6.361  0.00  0.00      PROA  
ATOM   3485 HG13 VAL P 872      16.641 -14.216   5.782  0.00  0.00      PROA  
ATOM   3486  CG2 VAL P 872      17.089 -11.740   4.701  0.00  0.00      PROA  
ATOM   3487 HG21 VAL P 872      16.158 -12.336   4.595  0.00  0.00      PROA  
ATOM   3488 HG22 VAL P 872      17.275 -10.913   3.983  0.00  0.00      PROA  
ATOM   3489 HG23 VAL P 872      17.065 -11.366   5.747  0.00  0.00      PROA  
ATOM   3490  C   VAL P 872      20.455 -13.151   5.619  0.00  0.00      PROA  
ATOM   3491  O   VAL P 872      20.771 -13.343   6.836  0.00  0.00      PROA  
ATOM   3492  N   THR P 873      21.135 -13.786   4.694  0.00  0.00      PROA  
ATOM   3493  HN  THR P 873      20.804 -13.757   3.754  0.00  0.00      PROA  
ATOM   3494  CA  THR P 873      22.204 -14.791   4.826  0.00  0.00      PROA  
ATOM   3495  HA  THR P 873      21.727 -15.491   5.496  0.00  0.00      PROA  
ATOM   3496  CB  THR P 873      22.688 -15.365   3.517  0.00  0.00      PROA  
ATOM   3497  HB  THR P 873      23.212 -14.633   2.865  0.00  0.00      PROA  
ATOM   3498  OG1 THR P 873      21.592 -15.976   2.835  0.00  0.00      PROA  
ATOM   3499  HG1 THR P 873      21.082 -15.292   2.395  0.00  0.00      PROA  
ATOM   3500  CG2 THR P 873      23.611 -16.542   3.814  0.00  0.00      PROA  
ATOM   3501 HG21 THR P 873      24.600 -16.243   4.223  0.00  0.00      PROA  
ATOM   3502 HG22 THR P 873      23.735 -17.230   2.951  0.00  0.00      PROA  
ATOM   3503 HG23 THR P 873      23.234 -17.163   4.655  0.00  0.00      PROA  
ATOM   3504  C   THR P 873      23.459 -14.236   5.582  0.00  0.00      PROA  
ATOM   3505  O   THR P 873      23.845 -14.859   6.523  0.00  0.00      PROA  
ATOM   3506  N   ILE P 874      23.898 -12.948   5.355  0.00  0.00      PROA  
ATOM   3507  HN  ILE P 874      23.470 -12.464   4.596  0.00  0.00      PROA  
ATOM   3508  CA  ILE P 874      24.823 -12.255   6.200  0.00  0.00      PROA  
ATOM   3509  HA  ILE P 874      25.670 -12.908   6.350  0.00  0.00      PROA  
ATOM   3510  CB  ILE P 874      25.417 -11.045   5.444  0.00  0.00      PROA  
ATOM   3511  HB  ILE P 874      24.603 -10.469   4.955  0.00  0.00      PROA  
ATOM   3512  CG2 ILE P 874      25.999 -10.036   6.394  0.00  0.00      PROA  
ATOM   3513 HG21 ILE P 874      25.271  -9.526   7.062  0.00  0.00      PROA  
ATOM   3514 HG22 ILE P 874      26.511  -9.287   5.753  0.00  0.00      PROA  
ATOM   3515 HG23 ILE P 874      26.871 -10.532   6.871  0.00  0.00      PROA  
ATOM   3516  CG1 ILE P 874      26.420 -11.587   4.394  0.00  0.00      PROA  
ATOM   3517 HG11 ILE P 874      25.992 -12.500   3.928  0.00  0.00      PROA  
ATOM   3518 HG12 ILE P 874      27.426 -11.799   4.816  0.00  0.00      PROA  
ATOM   3519  CD  ILE P 874      26.564 -10.581   3.215  0.00  0.00      PROA  
ATOM   3520  HD1 ILE P 874      26.628  -9.533   3.579  0.00  0.00      PROA  
ATOM   3521  HD2 ILE P 874      25.637 -10.620   2.605  0.00  0.00      PROA  
ATOM   3522  HD3 ILE P 874      27.389 -10.890   2.537  0.00  0.00      PROA  
ATOM   3523  C   ILE P 874      24.482 -11.922   7.649  0.00  0.00      PROA  
ATOM   3524  O   ILE P 874      25.245 -12.117   8.591  0.00  0.00      PROA  
ATOM   3525  N   ASP P 875      23.232 -11.491   7.852  0.00  0.00      PROA  
ATOM   3526  HN  ASP P 875      22.756 -11.159   7.041  0.00  0.00      PROA  
ATOM   3527  CA  ASP P 875      22.662 -11.216   9.154  0.00  0.00      PROA  
ATOM   3528  HA  ASP P 875      23.377 -10.605   9.684  0.00  0.00      PROA  
ATOM   3529  CB  ASP P 875      21.404 -10.344   8.890  0.00  0.00      PROA  
ATOM   3530  HB1 ASP P 875      20.661 -10.947   8.325  0.00  0.00      PROA  
ATOM   3531  HB2 ASP P 875      21.836  -9.647   8.141  0.00  0.00      PROA  
ATOM   3532  CG  ASP P 875      20.902  -9.659  10.149  0.00  0.00      PROA  
ATOM   3533  OD1 ASP P 875      19.748  -9.250  10.269  0.00  0.00      PROA  
ATOM   3534  OD2 ASP P 875      21.693  -9.615  11.099  0.00  0.00      PROA  
ATOM   3535  C   ASP P 875      22.403 -12.464   9.982  0.00  0.00      PROA  
ATOM   3536  O   ASP P 875      22.737 -12.500  11.188  0.00  0.00      PROA  
ATOM   3537  N   TYR P 876      22.081 -13.582   9.364  0.00  0.00      PROA  
ATOM   3538  HN  TYR P 876      21.808 -13.464   8.413  0.00  0.00      PROA  
ATOM   3539  CA  TYR P 876      21.905 -14.870   9.975  0.00  0.00      PROA  
ATOM   3540  HA  TYR P 876      21.229 -14.798  10.814  0.00  0.00      PROA  
ATOM   3541  CB  TYR P 876      21.082 -15.744   8.891  0.00  0.00      PROA  
ATOM   3542  HB1 TYR P 876      21.686 -15.748   7.958  0.00  0.00      PROA  
ATOM   3543  HB2 TYR P 876      20.086 -15.359   8.585  0.00  0.00      PROA  
ATOM   3544  CG  TYR P 876      20.933 -17.170   9.370  0.00  0.00      PROA  
ATOM   3545  CD1 TYR P 876      20.191 -17.346  10.586  0.00  0.00      PROA  
ATOM   3546  HD1 TYR P 876      19.887 -16.513  11.202  0.00  0.00      PROA  
ATOM   3547  CE1 TYR P 876      20.134 -18.657  11.101  0.00  0.00      PROA  
ATOM   3548  HE1 TYR P 876      19.677 -18.674  12.079  0.00  0.00      PROA  
ATOM   3549  CZ  TYR P 876      20.702 -19.771  10.466  0.00  0.00      PROA  
ATOM   3550  OH  TYR P 876      20.609 -21.048  10.959  0.00  0.00      PROA  
ATOM   3551  HH  TYR P 876      20.263 -21.106  11.852  0.00  0.00      PROA  
ATOM   3552  CD2 TYR P 876      21.448 -18.280   8.677  0.00  0.00      PROA  
ATOM   3553  HD2 TYR P 876      21.967 -18.107   7.746  0.00  0.00      PROA  
ATOM   3554  CE2 TYR P 876      21.432 -19.557   9.253  0.00  0.00      PROA  
ATOM   3555  HE2 TYR P 876      21.825 -20.457   8.803  0.00  0.00      PROA  
ATOM   3556  C   TYR P 876      23.229 -15.505  10.509  0.00  0.00      PROA  
ATOM   3557  O   TYR P 876      23.301 -15.929  11.653  0.00  0.00      PROA  
ATOM   3558  N   LEU P 877      24.205 -15.555   9.604  0.00  0.00      PROA  
ATOM   3559  HN  LEU P 877      24.097 -15.221   8.671  0.00  0.00      PROA  
ATOM   3560  CA  LEU P 877      25.460 -16.075  10.012  0.00  0.00      PROA  
ATOM   3561  HA  LEU P 877      25.258 -16.980  10.564  0.00  0.00      PROA  
ATOM   3562  CB  LEU P 877      26.171 -16.552   8.785  0.00  0.00      PROA  
ATOM   3563  HB1 LEU P 877      27.164 -16.974   9.049  0.00  0.00      PROA  
ATOM   3564  HB2 LEU P 877      26.444 -15.720   8.102  0.00  0.00      PROA  
ATOM   3565  CG  LEU P 877      25.380 -17.614   7.922  0.00  0.00      PROA  
ATOM   3566  HG  LEU P 877      24.395 -17.220   7.590  0.00  0.00      PROA  
ATOM   3567  CD1 LEU P 877      26.239 -17.988   6.656  0.00  0.00      PROA  
ATOM   3568 HD11 LEU P 877      26.663 -17.049   6.239  0.00  0.00      PROA  
ATOM   3569 HD12 LEU P 877      25.538 -18.445   5.925  0.00  0.00      PROA  
ATOM   3570 HD13 LEU P 877      26.945 -18.769   7.013  0.00  0.00      PROA  
ATOM   3571  CD2 LEU P 877      24.984 -18.796   8.698  0.00  0.00      PROA  
ATOM   3572 HD21 LEU P 877      24.201 -18.526   9.438  0.00  0.00      PROA  
ATOM   3573 HD22 LEU P 877      25.878 -19.230   9.196  0.00  0.00      PROA  
ATOM   3574 HD23 LEU P 877      24.518 -19.573   8.056  0.00  0.00      PROA  
ATOM   3575  C   LEU P 877      26.433 -15.183  10.743  0.00  0.00      PROA  
ATOM   3576  O   LEU P 877      27.229 -15.688  11.539  0.00  0.00      PROA  
ATOM   3577  N   VAL P 878      26.493 -13.871  10.535  0.00  0.00      PROA  
ATOM   3578  HN  VAL P 878      25.815 -13.405   9.971  0.00  0.00      PROA  
ATOM   3579  CA  VAL P 878      27.484 -13.061  11.101  0.00  0.00      PROA  
ATOM   3580  HA  VAL P 878      28.263 -13.589  11.632  0.00  0.00      PROA  
ATOM   3581  CB  VAL P 878      28.256 -12.288  10.032  0.00  0.00      PROA  
ATOM   3582  HB  VAL P 878      27.563 -11.728   9.369  0.00  0.00      PROA  
ATOM   3583  CG1 VAL P 878      29.234 -11.309  10.718  0.00  0.00      PROA  
ATOM   3584 HG11 VAL P 878      28.768 -10.412  11.179  0.00  0.00      PROA  
ATOM   3585 HG12 VAL P 878      30.065 -10.997  10.050  0.00  0.00      PROA  
ATOM   3586 HG13 VAL P 878      29.693 -11.874  11.557  0.00  0.00      PROA  
ATOM   3587  CG2 VAL P 878      28.964 -13.231   9.074  0.00  0.00      PROA  
ATOM   3588 HG21 VAL P 878      29.832 -12.747   8.577  0.00  0.00      PROA  
ATOM   3589 HG22 VAL P 878      28.270 -13.701   8.345  0.00  0.00      PROA  
ATOM   3590 HG23 VAL P 878      29.426 -13.945   9.788  0.00  0.00      PROA  
ATOM   3591  C   VAL P 878      26.778 -12.150  12.082  0.00  0.00      PROA  
ATOM   3592  O   VAL P 878      27.252 -11.930  13.195  0.00  0.00      PROA  
ATOM   3593  N   GLY P 879      25.645 -11.467  11.697  0.00  0.00      PROA  
ATOM   3594  HN  GLY P 879      25.357 -11.668  10.764  0.00  0.00      PROA  
ATOM   3595  CA  GLY P 879      24.827 -10.605  12.572  0.00  0.00      PROA  
ATOM   3596  HA1 GLY P 879      25.072 -10.790  13.607  0.00  0.00      PROA  
ATOM   3597  HA2 GLY P 879      23.804 -10.752  12.258  0.00  0.00      PROA  
ATOM   3598  C   GLY P 879      25.156  -9.178  12.308  0.00  0.00      PROA  
ATOM   3599  O   GLY P 879      26.262  -8.691  12.495  0.00  0.00      PROA  
ATOM   3600  N   VAL P 880      24.159  -8.420  11.923  0.00  0.00      PROA  
ATOM   3601  HN  VAL P 880      23.278  -8.884  11.878  0.00  0.00      PROA  
ATOM   3602  CA  VAL P 880      24.324  -6.958  11.555  0.00  0.00      PROA  
ATOM   3603  HA  VAL P 880      25.370  -6.704  11.644  0.00  0.00      PROA  
ATOM   3604  CB  VAL P 880      23.881  -6.705  10.117  0.00  0.00      PROA  
ATOM   3605  HB  VAL P 880      22.799  -6.951  10.068  0.00  0.00      PROA  
ATOM   3606  CG1 VAL P 880      24.044  -5.264   9.554  0.00  0.00      PROA  
ATOM   3607 HG11 VAL P 880      23.753  -5.293   8.482  0.00  0.00      PROA  
ATOM   3608 HG12 VAL P 880      25.080  -4.866   9.611  0.00  0.00      PROA  
ATOM   3609 HG13 VAL P 880      23.340  -4.604  10.104  0.00  0.00      PROA  
ATOM   3610  CG2 VAL P 880      24.672  -7.605   9.203  0.00  0.00      PROA  
ATOM   3611 HG21 VAL P 880      24.794  -7.291   8.144  0.00  0.00      PROA  
ATOM   3612 HG22 VAL P 880      24.307  -8.654   9.217  0.00  0.00      PROA  
ATOM   3613 HG23 VAL P 880      25.731  -7.399   9.467  0.00  0.00      PROA  
ATOM   3614  C   VAL P 880      23.461  -6.099  12.471  0.00  0.00      PROA  
ATOM   3615  O   VAL P 880      22.221  -6.236  12.416  0.00  0.00      PROA  
ATOM   3616  N   PRO P 881      23.976  -5.255  13.440  0.00  0.00      PROA  
ATOM   3617  CD  PRO P 881      25.343  -5.213  13.764  0.00  0.00      PROA  
ATOM   3618  HD1 PRO P 881      25.892  -4.521  13.090  0.00  0.00      PROA  
ATOM   3619  HD2 PRO P 881      25.731  -6.246  13.897  0.00  0.00      PROA  
ATOM   3620  CA  PRO P 881      23.087  -4.573  14.282  0.00  0.00      PROA  
ATOM   3621  HA  PRO P 881      22.573  -5.336  14.848  0.00  0.00      PROA  
ATOM   3622  CB  PRO P 881      24.010  -3.782  15.214  0.00  0.00      PROA  
ATOM   3623  HB1 PRO P 881      23.636  -3.672  16.254  0.00  0.00      PROA  
ATOM   3624  HB2 PRO P 881      24.051  -2.729  14.862  0.00  0.00      PROA  
ATOM   3625  CG  PRO P 881      25.342  -4.512  15.094  0.00  0.00      PROA  
ATOM   3626  HG1 PRO P 881      26.183  -3.794  15.200  0.00  0.00      PROA  
ATOM   3627  HG2 PRO P 881      25.353  -5.207  15.960  0.00  0.00      PROA  
ATOM   3628  C   PRO P 881      22.047  -3.672  13.538  0.00  0.00      PROA  
ATOM   3629  O   PRO P 881      22.345  -2.843  12.628  0.00  0.00      PROA  
ATOM   3630  N   SER P 882      20.693  -3.823  13.804  0.00  0.00      PROA  
ATOM   3631  HN  SER P 882      20.420  -4.388  14.579  0.00  0.00      PROA  
ATOM   3632  CA  SER P 882      19.586  -3.334  12.991  0.00  0.00      PROA  
ATOM   3633  HA  SER P 882      19.546  -2.258  13.080  0.00  0.00      PROA  
ATOM   3634  CB  SER P 882      19.738  -3.750  11.511  0.00  0.00      PROA  
ATOM   3635  HB1 SER P 882      20.579  -3.201  11.036  0.00  0.00      PROA  
ATOM   3636  HB2 SER P 882      18.837  -3.568  10.888  0.00  0.00      PROA  
ATOM   3637  OG  SER P 882      20.053  -5.117  11.319  0.00  0.00      PROA  
ATOM   3638  HG1 SER P 882      20.958  -5.257  11.608  0.00  0.00      PROA  
ATOM   3639  C   SER P 882      18.326  -3.940  13.515  0.00  0.00      PROA  
ATOM   3640  O   SER P 882      18.271  -5.088  14.025  0.00  0.00      PROA  
ATOM   3641  N   PRO P 883      17.215  -3.245  13.552  0.00  0.00      PROA  
ATOM   3642  CD  PRO P 883      17.160  -1.743  13.591  0.00  0.00      PROA  
ATOM   3643  HD1 PRO P 883      17.062  -1.496  12.513  0.00  0.00      PROA  
ATOM   3644  HD2 PRO P 883      17.948  -1.151  14.105  0.00  0.00      PROA  
ATOM   3645  CA  PRO P 883      15.872  -3.843  13.747  0.00  0.00      PROA  
ATOM   3646  HA  PRO P 883      15.806  -4.186  14.769  0.00  0.00      PROA  
ATOM   3647  CB  PRO P 883      14.958  -2.562  13.558  0.00  0.00      PROA  
ATOM   3648  HB1 PRO P 883      13.969  -2.710  14.042  0.00  0.00      PROA  
ATOM   3649  HB2 PRO P 883      14.794  -2.342  12.482  0.00  0.00      PROA  
ATOM   3650  CG  PRO P 883      15.743  -1.394  14.129  0.00  0.00      PROA  
ATOM   3651  HG1 PRO P 883      15.320  -0.446  13.733  0.00  0.00      PROA  
ATOM   3652  HG2 PRO P 883      15.680  -1.396  15.238  0.00  0.00      PROA  
ATOM   3653  C   PRO P 883      15.500  -4.997  12.793  0.00  0.00      PROA  
ATOM   3654  O   PRO P 883      15.715  -4.789  11.581  0.00  0.00      PROA  
ATOM   3655  N   LYS P 884      14.871  -6.085  13.233  0.00  0.00      PROA  
ATOM   3656  HN  LYS P 884      14.679  -6.191  14.205  0.00  0.00      PROA  
ATOM   3657  CA  LYS P 884      14.438  -7.159  12.328  0.00  0.00      PROA  
ATOM   3658  HA  LYS P 884      14.724  -6.974  11.303  0.00  0.00      PROA  
ATOM   3659  CB  LYS P 884      14.913  -8.487  12.828  0.00  0.00      PROA  
ATOM   3660  HB1 LYS P 884      14.937  -9.268  12.038  0.00  0.00      PROA  
ATOM   3661  HB2 LYS P 884      14.214  -8.763  13.645  0.00  0.00      PROA  
ATOM   3662  CG  LYS P 884      16.230  -8.468  13.525  0.00  0.00      PROA  
ATOM   3663  HG1 LYS P 884      16.418  -9.499  13.894  0.00  0.00      PROA  
ATOM   3664  HG2 LYS P 884      16.194  -7.954  14.509  0.00  0.00      PROA  
ATOM   3665  CD  LYS P 884      17.388  -8.136  12.622  0.00  0.00      PROA  
ATOM   3666  HD1 LYS P 884      17.237  -7.110  12.224  0.00  0.00      PROA  
ATOM   3667  HD2 LYS P 884      17.298  -8.841  11.769  0.00  0.00      PROA  
ATOM   3668  CE  LYS P 884      18.697  -8.307  13.312  0.00  0.00      PROA  
ATOM   3669  HE1 LYS P 884      18.974  -9.352  13.565  0.00  0.00      PROA  
ATOM   3670  HE2 LYS P 884      18.799  -7.787  14.288  0.00  0.00      PROA  
ATOM   3671  NZ  LYS P 884      19.813  -7.843  12.509  0.00  0.00      PROA  
ATOM   3672  HZ1 LYS P 884      19.772  -6.857  12.182  0.00  0.00      PROA  
ATOM   3673  HZ2 LYS P 884      19.861  -8.450  11.666  0.00  0.00      PROA  
ATOM   3674  HZ3 LYS P 884      20.754  -7.944  12.940  0.00  0.00      PROA  
ATOM   3675  C   LYS P 884      12.914  -7.196  12.397  0.00  0.00      PROA  
ATOM   3676  O   LYS P 884      12.262  -6.739  13.376  0.00  0.00      PROA  
ATOM   3677  N   LEU P 885      12.240  -7.775  11.383  0.00  0.00      PROA  
ATOM   3678  HN  LEU P 885      12.814  -8.229  10.706  0.00  0.00      PROA  
ATOM   3679  CA  LEU P 885      10.813  -7.984  11.205  0.00  0.00      PROA  
ATOM   3680  HA  LEU P 885      10.178  -7.110  11.174  0.00  0.00      PROA  
ATOM   3681  CB  LEU P 885      10.498  -8.670   9.811  0.00  0.00      PROA  
ATOM   3682  HB1 LEU P 885      10.843  -9.725   9.844  0.00  0.00      PROA  
ATOM   3683  HB2 LEU P 885      10.998  -8.124   8.983  0.00  0.00      PROA  
ATOM   3684  CG  LEU P 885       8.945  -8.609   9.515  0.00  0.00      PROA  
ATOM   3685  HG  LEU P 885       8.414  -8.308  10.443  0.00  0.00      PROA  
ATOM   3686  CD1 LEU P 885       8.632  -7.556   8.419  0.00  0.00      PROA  
ATOM   3687 HD11 LEU P 885       8.967  -6.517   8.625  0.00  0.00      PROA  
ATOM   3688 HD12 LEU P 885       7.527  -7.544   8.303  0.00  0.00      PROA  
ATOM   3689 HD13 LEU P 885       9.097  -7.854   7.455  0.00  0.00      PROA  
ATOM   3690  CD2 LEU P 885       8.304  -9.886   9.229  0.00  0.00      PROA  
ATOM   3691 HD21 LEU P 885       8.455 -10.554  10.105  0.00  0.00      PROA  
ATOM   3692 HD22 LEU P 885       8.775 -10.510   8.440  0.00  0.00      PROA  
ATOM   3693 HD23 LEU P 885       7.212  -9.917   9.025  0.00  0.00      PROA  
ATOM   3694  C   LEU P 885      10.092  -8.761  12.292  0.00  0.00      PROA  
ATOM   3695  O   LEU P 885      10.259 -10.002  12.341  0.00  0.00      PROA  
ATOM   3696  N   HSD P 886       9.365  -8.224  13.285  0.00  0.00      PROA  
ATOM   3697  HN  HSD P 886       9.243  -7.250  13.113  0.00  0.00      PROA  
ATOM   3698  CA  HSD P 886       8.927  -8.942  14.484  0.00  0.00      PROA  
ATOM   3699  HA  HSD P 886       9.582  -9.785  14.651  0.00  0.00      PROA  
ATOM   3700  CB  HSD P 886       9.129  -8.028  15.757  0.00  0.00      PROA  
ATOM   3701  HB1 HSD P 886       8.366  -8.225  16.540  0.00  0.00      PROA  
ATOM   3702  HB2 HSD P 886       8.926  -6.985  15.432  0.00  0.00      PROA  
ATOM   3703  ND1 HSD P 886      11.722  -7.937  15.763  0.00  0.00      PROA  
ATOM   3704  HD1 HSD P 886      11.869  -7.757  14.791  0.00  0.00      PROA  
ATOM   3705  CG  HSD P 886      10.517  -8.065  16.375  0.00  0.00      PROA  
ATOM   3706  CE1 HSD P 886      12.714  -8.004  16.668  0.00  0.00      PROA  
ATOM   3707  HE1 HSD P 886      13.730  -7.940  16.279  0.00  0.00      PROA  
ATOM   3708  NE2 HSD P 886      12.232  -8.255  17.893  0.00  0.00      PROA  
ATOM   3709  CD2 HSD P 886      10.895  -8.231  17.715  0.00  0.00      PROA  
ATOM   3710  HD2 HSD P 886      10.169  -8.510  18.469  0.00  0.00      PROA  
ATOM   3711  C   HSD P 886       7.488  -9.372  14.336  0.00  0.00      PROA  
ATOM   3712  O   HSD P 886       6.667  -8.434  14.304  0.00  0.00      PROA  
ATOM   3713  N   VAL P 887       7.153 -10.647  14.395  0.00  0.00      PROA  
ATOM   3714  HN  VAL P 887       7.909 -11.281  14.536  0.00  0.00      PROA  
ATOM   3715  CA  VAL P 887       5.822 -11.183  14.250  0.00  0.00      PROA  
ATOM   3716  HA  VAL P 887       5.201 -10.502  14.812  0.00  0.00      PROA  
ATOM   3717  CB  VAL P 887       5.381 -11.391  12.764  0.00  0.00      PROA  
ATOM   3718  HB  VAL P 887       4.349 -11.792  12.670  0.00  0.00      PROA  
ATOM   3719  CG1 VAL P 887       5.242 -10.047  11.997  0.00  0.00      PROA  
ATOM   3720 HG11 VAL P 887       4.720  -9.230  12.540  0.00  0.00      PROA  
ATOM   3721 HG12 VAL P 887       4.644 -10.241  11.081  0.00  0.00      PROA  
ATOM   3722 HG13 VAL P 887       6.222  -9.592  11.737  0.00  0.00      PROA  
ATOM   3723  CG2 VAL P 887       6.375 -12.341  12.101  0.00  0.00      PROA  
ATOM   3724 HG21 VAL P 887       7.444 -12.042  12.063  0.00  0.00      PROA  
ATOM   3725 HG22 VAL P 887       6.101 -12.615  11.059  0.00  0.00      PROA  
ATOM   3726 HG23 VAL P 887       6.371 -13.265  12.718  0.00  0.00      PROA  
ATOM   3727  C   VAL P 887       5.701 -12.385  15.093  0.00  0.00      PROA  
ATOM   3728  O   VAL P 887       6.677 -13.103  15.345  0.00  0.00      PROA  
ATOM   3729  N   PRO P 888       4.477 -12.722  15.605  0.00  0.00      PROA  
ATOM   3730  CD  PRO P 888       3.370 -11.814  15.990  0.00  0.00      PROA  
ATOM   3731  HD1 PRO P 888       2.700 -11.636  15.122  0.00  0.00      PROA  
ATOM   3732  HD2 PRO P 888       3.804 -10.830  16.269  0.00  0.00      PROA  
ATOM   3733  CA  PRO P 888       4.230 -14.102  16.129  0.00  0.00      PROA  
ATOM   3734  HA  PRO P 888       5.060 -14.253  16.803  0.00  0.00      PROA  
ATOM   3735  CB  PRO P 888       2.771 -14.038  16.674  0.00  0.00      PROA  
ATOM   3736  HB1 PRO P 888       2.577 -14.734  17.517  0.00  0.00      PROA  
ATOM   3737  HB2 PRO P 888       1.990 -14.081  15.885  0.00  0.00      PROA  
ATOM   3738  CG  PRO P 888       2.585 -12.593  17.082  0.00  0.00      PROA  
ATOM   3739  HG1 PRO P 888       1.504 -12.340  17.107  0.00  0.00      PROA  
ATOM   3740  HG2 PRO P 888       3.040 -12.325  18.059  0.00  0.00      PROA  
ATOM   3741  C   PRO P 888       4.369 -15.209  15.023  0.00  0.00      PROA  
ATOM   3742  O   PRO P 888       4.079 -14.821  13.890  0.00  0.00      PROA  
ATOM   3743  N   GLU P 889       4.902 -16.380  15.371  0.00  0.00      PROA  
ATOM   3744  HN  GLU P 889       5.170 -16.659  16.290  0.00  0.00      PROA  
ATOM   3745  CA  GLU P 889       5.237 -17.352  14.338  0.00  0.00      PROA  
ATOM   3746  HA  GLU P 889       5.666 -16.832  13.494  0.00  0.00      PROA  
ATOM   3747  CB  GLU P 889       6.328 -18.339  14.838  0.00  0.00      PROA  
ATOM   3748  HB1 GLU P 889       6.650 -19.080  14.075  0.00  0.00      PROA  
ATOM   3749  HB2 GLU P 889       5.946 -18.909  15.711  0.00  0.00      PROA  
ATOM   3750  CG  GLU P 889       7.647 -17.594  15.297  0.00  0.00      PROA  
ATOM   3751  HG1 GLU P 889       7.474 -16.785  16.039  0.00  0.00      PROA  
ATOM   3752  HG2 GLU P 889       8.076 -17.069  14.417  0.00  0.00      PROA  
ATOM   3753  CD  GLU P 889       8.612 -18.603  15.922  0.00  0.00      PROA  
ATOM   3754  OE1 GLU P 889       8.142 -19.437  16.712  0.00  0.00      PROA  
ATOM   3755  OE2 GLU P 889       9.765 -18.526  15.599  0.00  0.00      PROA  
ATOM   3756  C   GLU P 889       4.115 -18.243  13.795  0.00  0.00      PROA  
ATOM   3757  O   GLU P 889       4.303 -18.961  12.820  0.00  0.00      PROA  
ATOM   3758  N   LYS P 890       2.861 -18.129  14.354  0.00  0.00      PROA  
ATOM   3759  HN  LYS P 890       2.679 -17.400  15.009  0.00  0.00      PROA  
ATOM   3760  CA  LYS P 890       1.624 -18.754  13.800  0.00  0.00      PROA  
ATOM   3761  HA  LYS P 890       1.819 -19.116  12.801  0.00  0.00      PROA  
ATOM   3762  CB  LYS P 890       1.095 -19.917  14.768  0.00  0.00      PROA  
ATOM   3763  HB1 LYS P 890       0.183 -20.462  14.442  0.00  0.00      PROA  
ATOM   3764  HB2 LYS P 890       0.862 -19.283  15.650  0.00  0.00      PROA  
ATOM   3765  CG  LYS P 890       2.219 -20.903  15.104  0.00  0.00      PROA  
ATOM   3766  HG1 LYS P 890       1.866 -21.551  15.934  0.00  0.00      PROA  
ATOM   3767  HG2 LYS P 890       3.166 -20.358  15.302  0.00  0.00      PROA  
ATOM   3768  CD  LYS P 890       2.334 -21.828  13.842  0.00  0.00      PROA  
ATOM   3769  HD1 LYS P 890       2.613 -21.236  12.944  0.00  0.00      PROA  
ATOM   3770  HD2 LYS P 890       1.274 -22.092  13.642  0.00  0.00      PROA  
ATOM   3771  CE  LYS P 890       3.228 -23.070  13.979  0.00  0.00      PROA  
ATOM   3772  HE1 LYS P 890       3.157 -23.659  14.918  0.00  0.00      PROA  
ATOM   3773  HE2 LYS P 890       4.285 -22.731  14.019  0.00  0.00      PROA  
ATOM   3774  NZ  LYS P 890       3.051 -24.092  12.886  0.00  0.00      PROA  
ATOM   3775  HZ1 LYS P 890       2.118 -24.519  12.716  0.00  0.00      PROA  
ATOM   3776  HZ2 LYS P 890       3.708 -24.895  12.965  0.00  0.00      PROA  
ATOM   3777  HZ3 LYS P 890       3.264 -23.537  12.033  0.00  0.00      PROA  
ATOM   3778  C   LYS P 890       0.651 -17.607  13.742  0.00  0.00      PROA  
ATOM   3779  O   LYS P 890       0.752 -16.519  14.392  0.00  0.00      PROA  
ATOM   3780  N   PHE P 891      -0.381 -17.594  12.868  0.00  0.00      PROA  
ATOM   3781  HN  PHE P 891      -0.473 -18.338  12.211  0.00  0.00      PROA  
ATOM   3782  CA  PHE P 891      -1.671 -16.844  12.981  0.00  0.00      PROA  
ATOM   3783  HA  PHE P 891      -1.433 -15.876  12.565  0.00  0.00      PROA  
ATOM   3784  CB  PHE P 891      -2.839 -17.594  12.178  0.00  0.00      PROA  
ATOM   3785  HB1 PHE P 891      -3.880 -17.402  12.516  0.00  0.00      PROA  
ATOM   3786  HB2 PHE P 891      -2.545 -18.659  12.289  0.00  0.00      PROA  
ATOM   3787  CG  PHE P 891      -2.911 -17.348  10.674  0.00  0.00      PROA  
ATOM   3788  CD1 PHE P 891      -2.419 -16.272   9.974  0.00  0.00      PROA  
ATOM   3789  HD1 PHE P 891      -1.896 -15.511  10.535  0.00  0.00      PROA  
ATOM   3790  CE1 PHE P 891      -2.796 -15.951   8.667  0.00  0.00      PROA  
ATOM   3791  HE1 PHE P 891      -2.407 -15.071   8.176  0.00  0.00      PROA  
ATOM   3792  CZ  PHE P 891      -3.659 -16.867   8.009  0.00  0.00      PROA  
ATOM   3793  HZ  PHE P 891      -4.055 -16.658   7.026  0.00  0.00      PROA  
ATOM   3794  CD2 PHE P 891      -3.793 -18.275   9.976  0.00  0.00      PROA  
ATOM   3795  HD2 PHE P 891      -4.074 -19.130  10.573  0.00  0.00      PROA  
ATOM   3796  CE2 PHE P 891      -4.184 -18.000   8.690  0.00  0.00      PROA  
ATOM   3797  HE2 PHE P 891      -4.751 -18.688   8.080  0.00  0.00      PROA  
ATOM   3798  C   PHE P 891      -2.104 -16.548  14.397  0.00  0.00      PROA  
ATOM   3799  O   PHE P 891      -2.074 -17.352  15.348  0.00  0.00      PROA  
ATOM   3800  N   GLU P 892      -2.554 -15.251  14.556  0.00  0.00      PROA  
ATOM   3801  HN  GLU P 892      -2.600 -14.623  13.783  0.00  0.00      PROA  
ATOM   3802  CA  GLU P 892      -2.764 -14.729  15.890  0.00  0.00      PROA  
ATOM   3803  HA  GLU P 892      -2.018 -15.053  16.600  0.00  0.00      PROA  
ATOM   3804  CB  GLU P 892      -2.544 -13.176  15.746  0.00  0.00      PROA  
ATOM   3805  HB1 GLU P 892      -2.504 -12.744  16.768  0.00  0.00      PROA  
ATOM   3806  HB2 GLU P 892      -3.431 -12.722  15.255  0.00  0.00      PROA  
ATOM   3807  CG  GLU P 892      -1.336 -12.760  14.808  0.00  0.00      PROA  
ATOM   3808  HG1 GLU P 892      -1.126 -13.448  13.962  0.00  0.00      PROA  
ATOM   3809  HG2 GLU P 892      -0.490 -12.845  15.522  0.00  0.00      PROA  
ATOM   3810  CD  GLU P 892      -1.411 -11.326  14.252  0.00  0.00      PROA  
ATOM   3811  OE1 GLU P 892      -1.723 -11.056  13.056  0.00  0.00      PROA  
ATOM   3812  OE2 GLU P 892      -1.264 -10.428  15.113  0.00  0.00      PROA  
ATOM   3813  C   GLU P 892      -4.116 -14.963  16.451  0.00  0.00      PROA  
ATOM   3814  O   GLU P 892      -5.030 -15.010  15.616  0.00  0.00      PROA  
ATOM   3815  N   PRO P 893      -4.326 -15.361  17.696  0.00  0.00      PROA  
ATOM   3816  CD  PRO P 893      -3.236 -15.801  18.479  0.00  0.00      PROA  
ATOM   3817  HD1 PRO P 893      -2.654 -14.923  18.833  0.00  0.00      PROA  
ATOM   3818  HD2 PRO P 893      -2.555 -16.511  17.963  0.00  0.00      PROA  
ATOM   3819  CA  PRO P 893      -5.624 -15.132  18.395  0.00  0.00      PROA  
ATOM   3820  HA  PRO P 893      -6.265 -15.816  17.860  0.00  0.00      PROA  
ATOM   3821  CB  PRO P 893      -5.176 -15.427  19.840  0.00  0.00      PROA  
ATOM   3822  HB1 PRO P 893      -5.906 -15.763  20.608  0.00  0.00      PROA  
ATOM   3823  HB2 PRO P 893      -4.610 -14.509  20.106  0.00  0.00      PROA  
ATOM   3824  CG  PRO P 893      -4.066 -16.396  19.603  0.00  0.00      PROA  
ATOM   3825  HG1 PRO P 893      -3.512 -16.579  20.549  0.00  0.00      PROA  
ATOM   3826  HG2 PRO P 893      -4.524 -17.330  19.213  0.00  0.00      PROA  
ATOM   3827  C   PRO P 893      -6.381 -13.799  18.382  0.00  0.00      PROA  
ATOM   3828  O   PRO P 893      -5.806 -12.721  18.233  0.00  0.00      PROA  
ATOM   3829  N   THR P 894      -7.718 -13.833  18.393  0.00  0.00      PROA  
ATOM   3830  HN  THR P 894      -8.137 -14.737  18.359  0.00  0.00      PROA  
ATOM   3831  CA  THR P 894      -8.687 -12.712  18.594  0.00  0.00      PROA  
ATOM   3832  HA  THR P 894      -8.641 -12.192  17.648  0.00  0.00      PROA  
ATOM   3833  CB  THR P 894     -10.174 -13.001  18.639  0.00  0.00      PROA  
ATOM   3834  HB  THR P 894     -10.791 -12.139  18.973  0.00  0.00      PROA  
ATOM   3835  OG1 THR P 894     -10.303 -14.202  19.413  0.00  0.00      PROA  
ATOM   3836  HG1 THR P 894     -10.561 -13.870  20.276  0.00  0.00      PROA  
ATOM   3837  CG2 THR P 894     -10.699 -13.373  17.193  0.00  0.00      PROA  
ATOM   3838 HG21 THR P 894     -10.009 -13.998  16.587  0.00  0.00      PROA  
ATOM   3839 HG22 THR P 894     -10.777 -12.538  16.463  0.00  0.00      PROA  
ATOM   3840 HG23 THR P 894     -11.703 -13.848  17.167  0.00  0.00      PROA  
ATOM   3841  C   THR P 894      -8.232 -11.786  19.695  0.00  0.00      PROA  
ATOM   3842  O   THR P 894      -7.823 -12.191  20.762  0.00  0.00      PROA  
ATOM   3843  N   HSD P 895      -8.441 -10.448  19.515  0.00  0.00      PROA  
ATOM   3844  HN  HSD P 895      -8.746 -10.043  18.656  0.00  0.00      PROA  
ATOM   3845  CA  HSD P 895      -8.515  -9.589  20.661  0.00  0.00      PROA  
ATOM   3846  HA  HSD P 895      -7.532  -9.755  21.076  0.00  0.00      PROA  
ATOM   3847  CB  HSD P 895      -8.813  -8.084  20.390  0.00  0.00      PROA  
ATOM   3848  HB1 HSD P 895      -8.971  -7.574  21.365  0.00  0.00      PROA  
ATOM   3849  HB2 HSD P 895      -9.799  -8.152  19.883  0.00  0.00      PROA  
ATOM   3850  ND1 HSD P 895      -6.576  -6.761  20.186  0.00  0.00      PROA  
ATOM   3851  HD1 HSD P 895      -6.582  -6.508  21.154  0.00  0.00      PROA  
ATOM   3852  CG  HSD P 895      -7.640  -7.487  19.679  0.00  0.00      PROA  
ATOM   3853  CE1 HSD P 895      -6.005  -6.184  19.096  0.00  0.00      PROA  
ATOM   3854  HE1 HSD P 895      -5.116  -5.555  19.142  0.00  0.00      PROA  
ATOM   3855  NE2 HSD P 895      -6.576  -6.483  17.964  0.00  0.00      PROA  
ATOM   3856  CD2 HSD P 895      -7.666  -7.226  18.342  0.00  0.00      PROA  
ATOM   3857  HD2 HSD P 895      -8.224  -7.779  17.596  0.00  0.00      PROA  
ATOM   3858  C   HSD P 895      -9.584 -10.009  21.676  0.00  0.00      PROA  
ATOM   3859  O   HSD P 895     -10.681 -10.397  21.193  0.00  0.00      PROA  
ATOM   3860  N   PRO P 896      -9.335 -10.026  22.989  0.00  0.00      PROA  
ATOM   3861  CD  PRO P 896      -8.027  -9.885  23.454  0.00  0.00      PROA  
ATOM   3862  HD1 PRO P 896      -7.539  -8.946  23.116  0.00  0.00      PROA  
ATOM   3863  HD2 PRO P 896      -7.332 -10.682  23.112  0.00  0.00      PROA  
ATOM   3864  CA  PRO P 896     -10.300 -10.091  24.055  0.00  0.00      PROA  
ATOM   3865  HA  PRO P 896     -10.565 -11.118  24.257  0.00  0.00      PROA  
ATOM   3866  CB  PRO P 896      -9.527  -9.451  25.225  0.00  0.00      PROA  
ATOM   3867  HB1 PRO P 896      -9.817  -9.699  26.269  0.00  0.00      PROA  
ATOM   3868  HB2 PRO P 896      -9.456  -8.346  25.135  0.00  0.00      PROA  
ATOM   3869  CG  PRO P 896      -8.113  -9.975  24.975  0.00  0.00      PROA  
ATOM   3870  HG1 PRO P 896      -7.339  -9.376  25.501  0.00  0.00      PROA  
ATOM   3871  HG2 PRO P 896      -8.055 -11.043  25.274  0.00  0.00      PROA  
ATOM   3872  C   PRO P 896     -11.580  -9.289  23.709  0.00  0.00      PROA  
ATOM   3873  O   PRO P 896     -11.482  -8.074  23.552  0.00  0.00      PROA  
ATOM   3874  N   GLU P 897     -12.719  -9.934  23.826  0.00  0.00      PROA  
ATOM   3875  HN  GLU P 897     -12.628 -10.898  24.063  0.00  0.00      PROA  
ATOM   3876  CA  GLU P 897     -14.069  -9.422  23.638  0.00  0.00      PROA  
ATOM   3877  HA  GLU P 897     -14.868 -10.131  23.796  0.00  0.00      PROA  
ATOM   3878  CB  GLU P 897     -14.427  -8.443  24.740  0.00  0.00      PROA  
ATOM   3879  HB1 GLU P 897     -15.422  -8.075  24.412  0.00  0.00      PROA  
ATOM   3880  HB2 GLU P 897     -13.748  -7.568  24.831  0.00  0.00      PROA  
ATOM   3881  CG  GLU P 897     -14.637  -9.136  26.171  0.00  0.00      PROA  
ATOM   3882  HG1 GLU P 897     -13.878  -9.933  26.327  0.00  0.00      PROA  
ATOM   3883  HG2 GLU P 897     -15.617  -9.657  26.129  0.00  0.00      PROA  
ATOM   3884  CD  GLU P 897     -14.792  -8.085  27.301  0.00  0.00      PROA  
ATOM   3885  OE1 GLU P 897     -15.815  -8.199  28.036  0.00  0.00      PROA  
ATOM   3886  OE2 GLU P 897     -13.870  -7.300  27.493  0.00  0.00      PROA  
ATOM   3887  C   GLU P 897     -14.395  -8.973  22.231  0.00  0.00      PROA  
ATOM   3888  O   GLU P 897     -15.288  -8.133  22.045  0.00  0.00      PROA  
ATOM   3889  N   ARG P 898     -13.668  -9.516  21.200  0.00  0.00      PROA  
ATOM   3890  HN  ARG P 898     -12.862 -10.064  21.408  0.00  0.00      PROA  
ATOM   3891  CA  ARG P 898     -13.944  -9.167  19.814  0.00  0.00      PROA  
ATOM   3892  HA  ARG P 898     -14.858  -8.600  19.719  0.00  0.00      PROA  
ATOM   3893  CB  ARG P 898     -12.828  -8.394  19.038  0.00  0.00      PROA  
ATOM   3894  HB1 ARG P 898     -12.995  -8.296  17.944  0.00  0.00      PROA  
ATOM   3895  HB2 ARG P 898     -11.957  -9.073  19.162  0.00  0.00      PROA  
ATOM   3896  CG  ARG P 898     -12.592  -7.002  19.512  0.00  0.00      PROA  
ATOM   3897  HG1 ARG P 898     -11.679  -6.547  19.072  0.00  0.00      PROA  
ATOM   3898  HG2 ARG P 898     -12.320  -7.173  20.575  0.00  0.00      PROA  
ATOM   3899  CD  ARG P 898     -13.803  -6.137  19.457  0.00  0.00      PROA  
ATOM   3900  HD1 ARG P 898     -13.781  -5.079  19.794  0.00  0.00      PROA  
ATOM   3901  HD2 ARG P 898     -14.670  -6.609  19.967  0.00  0.00      PROA  
ATOM   3902  NE  ARG P 898     -14.147  -6.004  18.015  0.00  0.00      PROA  
ATOM   3903  HE  ARG P 898     -13.642  -6.446  17.273  0.00  0.00      PROA  
ATOM   3904  CZ  ARG P 898     -15.157  -5.375  17.511  0.00  0.00      PROA  
ATOM   3905  NH1 ARG P 898     -16.121  -4.770  18.177  0.00  0.00      PROA  
ATOM   3906 HH11 ARG P 898     -16.765  -4.163  17.712  0.00  0.00      PROA  
ATOM   3907 HH12 ARG P 898     -16.004  -4.636  19.161  0.00  0.00      PROA  
ATOM   3908  NH2 ARG P 898     -15.342  -5.429  16.225  0.00  0.00      PROA  
ATOM   3909 HH21 ARG P 898     -16.225  -5.117  15.876  0.00  0.00      PROA  
ATOM   3910 HH22 ARG P 898     -14.654  -5.825  15.617  0.00  0.00      PROA  
ATOM   3911  C   ARG P 898     -13.987 -10.474  18.963  0.00  0.00      PROA  
ATOM   3912  O   ARG P 898     -13.144 -11.380  19.283  0.00  0.00      PROA  
ATOM   3913  N   GLY P 899     -14.802 -10.612  17.941  0.00  0.00      PROA  
ATOM   3914  HN  GLY P 899     -15.328  -9.835  17.604  0.00  0.00      PROA  
ATOM   3915  CA  GLY P 899     -14.618 -11.566  16.904  0.00  0.00      PROA  
ATOM   3916  HA1 GLY P 899     -15.555 -11.647  16.374  0.00  0.00      PROA  
ATOM   3917  HA2 GLY P 899     -14.244 -12.449  17.401  0.00  0.00      PROA  
ATOM   3918  C   GLY P 899     -13.640 -11.337  15.824  0.00  0.00      PROA  
ATOM   3919  O   GLY P 899     -12.795 -10.425  15.895  0.00  0.00      PROA  
ATOM   3920  N   TRP P 900     -13.585 -12.257  14.864  0.00  0.00      PROA  
ATOM   3921  HN  TRP P 900     -14.106 -13.102  14.956  0.00  0.00      PROA  
ATOM   3922  CA  TRP P 900     -12.597 -12.071  13.801  0.00  0.00      PROA  
ATOM   3923  HA  TRP P 900     -11.688 -11.773  14.302  0.00  0.00      PROA  
ATOM   3924  CB  TRP P 900     -12.181 -13.432  13.040  0.00  0.00      PROA  
ATOM   3925  HB1 TRP P 900     -13.171 -13.803  12.699  0.00  0.00      PROA  
ATOM   3926  HB2 TRP P 900     -11.872 -14.207  13.773  0.00  0.00      PROA  
ATOM   3927  CG  TRP P 900     -11.271 -13.499  11.862  0.00  0.00      PROA  
ATOM   3928  CD1 TRP P 900     -10.264 -12.616  11.580  0.00  0.00      PROA  
ATOM   3929  HD1 TRP P 900     -10.108 -11.828  12.302  0.00  0.00      PROA  
ATOM   3930  NE1 TRP P 900      -9.849 -12.835  10.333  0.00  0.00      PROA  
ATOM   3931  HE1 TRP P 900      -9.090 -12.377   9.924  0.00  0.00      PROA  
ATOM   3932  CE2 TRP P 900     -10.524 -13.901   9.794  0.00  0.00      PROA  
ATOM   3933  CD2 TRP P 900     -11.489 -14.329  10.728  0.00  0.00      PROA  
ATOM   3934  CE3 TRP P 900     -12.418 -15.334  10.387  0.00  0.00      PROA  
ATOM   3935  HE3 TRP P 900     -13.163 -15.636  11.109  0.00  0.00      PROA  
ATOM   3936  CZ3 TRP P 900     -12.309 -15.790   9.114  0.00  0.00      PROA  
ATOM   3937  HZ3 TRP P 900     -12.982 -16.521   8.689  0.00  0.00      PROA  
ATOM   3938  CZ2 TRP P 900     -10.392 -14.468   8.522  0.00  0.00      PROA  
ATOM   3939  HZ2 TRP P 900      -9.596 -14.056   7.919  0.00  0.00      PROA  
ATOM   3940  CH2 TRP P 900     -11.296 -15.484   8.211  0.00  0.00      PROA  
ATOM   3941  HH2 TRP P 900     -11.270 -15.848   7.194  0.00  0.00      PROA  
ATOM   3942  C   TRP P 900     -12.975 -10.962  12.847  0.00  0.00      PROA  
ATOM   3943  O   TRP P 900     -12.233 -10.030  12.583  0.00  0.00      PROA  
ATOM   3944  N   ILE P 901     -14.248 -10.997  12.399  0.00  0.00      PROA  
ATOM   3945  HN  ILE P 901     -14.815 -11.751  12.722  0.00  0.00      PROA  
ATOM   3946  CA  ILE P 901     -14.869 -10.197  11.366  0.00  0.00      PROA  
ATOM   3947  HA  ILE P 901     -14.085  -9.953  10.664  0.00  0.00      PROA  
ATOM   3948  CB  ILE P 901     -15.959 -11.051  10.609  0.00  0.00      PROA  
ATOM   3949  HB  ILE P 901     -16.784 -11.146  11.347  0.00  0.00      PROA  
ATOM   3950  CG2 ILE P 901     -16.509 -10.214   9.417  0.00  0.00      PROA  
ATOM   3951 HG21 ILE P 901     -15.746 -10.163   8.611  0.00  0.00      PROA  
ATOM   3952 HG22 ILE P 901     -16.709  -9.197   9.817  0.00  0.00      PROA  
ATOM   3953 HG23 ILE P 901     -17.515 -10.510   9.050  0.00  0.00      PROA  
ATOM   3954  CG1 ILE P 901     -15.652 -12.625  10.336  0.00  0.00      PROA  
ATOM   3955 HG11 ILE P 901     -16.554 -13.050   9.845  0.00  0.00      PROA  
ATOM   3956 HG12 ILE P 901     -15.377 -13.278  11.191  0.00  0.00      PROA  
ATOM   3957  CD  ILE P 901     -14.509 -12.782   9.433  0.00  0.00      PROA  
ATOM   3958  HD1 ILE P 901     -13.612 -12.422   9.982  0.00  0.00      PROA  
ATOM   3959  HD2 ILE P 901     -14.587 -12.276   8.447  0.00  0.00      PROA  
ATOM   3960  HD3 ILE P 901     -14.398 -13.869   9.236  0.00  0.00      PROA  
ATOM   3961  C   ILE P 901     -15.427  -8.952  12.014  0.00  0.00      PROA  
ATOM   3962  O   ILE P 901     -16.144  -8.997  13.058  0.00  0.00      PROA  
ATOM   3963  N   ILE P 902     -15.213  -7.749  11.453  0.00  0.00      PROA  
ATOM   3964  HN  ILE P 902     -14.750  -7.621  10.579  0.00  0.00      PROA  
ATOM   3965  CA  ILE P 902     -15.867  -6.511  11.897  0.00  0.00      PROA  
ATOM   3966  HA  ILE P 902     -15.778  -6.571  12.972  0.00  0.00      PROA  
ATOM   3967  CB  ILE P 902     -15.030  -5.328  11.486  0.00  0.00      PROA  
ATOM   3968  HB  ILE P 902     -14.833  -5.548  10.415  0.00  0.00      PROA  
ATOM   3969  CG2 ILE P 902     -15.752  -3.946  11.722  0.00  0.00      PROA  
ATOM   3970 HG21 ILE P 902     -15.085  -3.058  11.697  0.00  0.00      PROA  
ATOM   3971 HG22 ILE P 902     -16.266  -3.892  12.705  0.00  0.00      PROA  
ATOM   3972 HG23 ILE P 902     -16.512  -3.758  10.933  0.00  0.00      PROA  
ATOM   3973  CG1 ILE P 902     -13.672  -5.308  12.235  0.00  0.00      PROA  
ATOM   3974 HG11 ILE P 902     -13.437  -6.383  12.387  0.00  0.00      PROA  
ATOM   3975 HG12 ILE P 902     -13.815  -4.915  13.264  0.00  0.00      PROA  
ATOM   3976  CD  ILE P 902     -12.625  -4.634  11.421  0.00  0.00      PROA  
ATOM   3977  HD1 ILE P 902     -11.690  -4.541  12.014  0.00  0.00      PROA  
ATOM   3978  HD2 ILE P 902     -12.910  -3.591  11.166  0.00  0.00      PROA  
ATOM   3979  HD3 ILE P 902     -12.607  -5.262  10.505  0.00  0.00      PROA  
ATOM   3980  C   ILE P 902     -17.322  -6.470  11.479  0.00  0.00      PROA  
ATOM   3981  O   ILE P 902     -17.634  -7.009  10.392  0.00  0.00      PROA  
ATOM   3982  N   SER P 903     -18.137  -5.760  12.302  0.00  0.00      PROA  
ATOM   3983  HN  SER P 903     -17.957  -5.470  13.239  0.00  0.00      PROA  
ATOM   3984  CA  SER P 903     -19.516  -5.485  12.021  0.00  0.00      PROA  
ATOM   3985  HA  SER P 903     -19.839  -6.328  11.428  0.00  0.00      PROA  
ATOM   3986  CB  SER P 903     -20.376  -5.466  13.307  0.00  0.00      PROA  
ATOM   3987  HB1 SER P 903     -19.986  -4.775  14.084  0.00  0.00      PROA  
ATOM   3988  HB2 SER P 903     -20.410  -6.503  13.705  0.00  0.00      PROA  
ATOM   3989  OG  SER P 903     -21.710  -5.108  12.987  0.00  0.00      PROA  
ATOM   3990  HG1 SER P 903     -22.216  -5.546  13.675  0.00  0.00      PROA  
ATOM   3991  C   SER P 903     -19.669  -4.194  11.192  0.00  0.00      PROA  
ATOM   3992  O   SER P 903     -19.202  -3.159  11.668  0.00  0.00      PROA  
ATOM   3993  N   PRO P 904     -20.292  -4.090  10.042  0.00  0.00      PROA  
ATOM   3994  CD  PRO P 904     -21.026  -5.256   9.427  0.00  0.00      PROA  
ATOM   3995  HD1 PRO P 904     -21.815  -5.621  10.119  0.00  0.00      PROA  
ATOM   3996  HD2 PRO P 904     -20.339  -6.024   9.012  0.00  0.00      PROA  
ATOM   3997  CA  PRO P 904     -20.086  -2.970   9.139  0.00  0.00      PROA  
ATOM   3998  HA  PRO P 904     -19.061  -2.669   8.983  0.00  0.00      PROA  
ATOM   3999  CB  PRO P 904     -20.830  -3.414   7.791  0.00  0.00      PROA  
ATOM   4000  HB1 PRO P 904     -20.028  -3.691   7.075  0.00  0.00      PROA  
ATOM   4001  HB2 PRO P 904     -21.423  -2.599   7.322  0.00  0.00      PROA  
ATOM   4002  CG  PRO P 904     -21.644  -4.711   8.172  0.00  0.00      PROA  
ATOM   4003  HG1 PRO P 904     -22.717  -4.475   8.339  0.00  0.00      PROA  
ATOM   4004  HG2 PRO P 904     -21.694  -5.469   7.361  0.00  0.00      PROA  
ATOM   4005  C   PRO P 904     -20.742  -1.702   9.595  0.00  0.00      PROA  
ATOM   4006  O   PRO P 904     -20.156  -0.627   9.555  0.00  0.00      PROA  
ATOM   4007  N   LEU P 905     -22.026  -1.665  10.039  0.00  0.00      PROA  
ATOM   4008  HN  LEU P 905     -22.468  -2.558  10.045  0.00  0.00      PROA  
ATOM   4009  CA  LEU P 905     -22.842  -0.554  10.491  0.00  0.00      PROA  
ATOM   4010  HA  LEU P 905     -22.428   0.339  10.047  0.00  0.00      PROA  
ATOM   4011  CB  LEU P 905     -24.245  -0.626   9.886  0.00  0.00      PROA  
ATOM   4012  HB1 LEU P 905     -25.013   0.143  10.117  0.00  0.00      PROA  
ATOM   4013  HB2 LEU P 905     -24.714  -1.568  10.241  0.00  0.00      PROA  
ATOM   4014  CG  LEU P 905     -24.225  -0.927   8.330  0.00  0.00      PROA  
ATOM   4015  HG  LEU P 905     -23.590  -1.794   8.049  0.00  0.00      PROA  
ATOM   4016  CD1 LEU P 905     -25.592  -1.336   7.753  0.00  0.00      PROA  
ATOM   4017 HD11 LEU P 905     -26.122  -0.453   7.338  0.00  0.00      PROA  
ATOM   4018 HD12 LEU P 905     -26.106  -1.952   8.522  0.00  0.00      PROA  
ATOM   4019 HD13 LEU P 905     -25.415  -1.961   6.851  0.00  0.00      PROA  
ATOM   4020  CD2 LEU P 905     -23.546   0.271   7.610  0.00  0.00      PROA  
ATOM   4021 HD21 LEU P 905     -22.437   0.211   7.618  0.00  0.00      PROA  
ATOM   4022 HD22 LEU P 905     -23.962   1.224   7.999  0.00  0.00      PROA  
ATOM   4023 HD23 LEU P 905     -23.769   0.355   6.524  0.00  0.00      PROA  
ATOM   4024  C   LEU P 905     -22.878  -0.480  12.112  0.00  0.00      PROA  
ATOM   4025  O   LEU P 905     -23.433   0.476  12.639  0.00  0.00      PROA  
ATOM   4026  N   GLY P 906     -22.268  -1.439  12.852  0.00  0.00      PROA  
ATOM   4027  HN  GLY P 906     -21.939  -2.192  12.287  0.00  0.00      PROA  
ATOM   4028  CA  GLY P 906     -22.256  -1.527  14.278  0.00  0.00      PROA  
ATOM   4029  HA1 GLY P 906     -22.477  -2.540  14.582  0.00  0.00      PROA  
ATOM   4030  HA2 GLY P 906     -22.996  -0.818  14.616  0.00  0.00      PROA  
ATOM   4031  C   GLY P 906     -20.977  -1.185  14.893  0.00  0.00      PROA  
ATOM   4032  O   GLY P 906     -21.013  -0.526  15.897  0.00  0.00      PROA  
ATOM   4033  N   ASP P 907     -19.844  -1.486  14.195  0.00  0.00      PROA  
ATOM   4034  HN  ASP P 907     -19.906  -2.034  13.364  0.00  0.00      PROA  
ATOM   4035  CA  ASP P 907     -18.529  -1.123  14.711  0.00  0.00      PROA  
ATOM   4036  HA  ASP P 907     -18.538  -1.092  15.791  0.00  0.00      PROA  
ATOM   4037  CB  ASP P 907     -17.570  -2.307  14.413  0.00  0.00      PROA  
ATOM   4038  HB1 ASP P 907     -16.502  -2.004  14.461  0.00  0.00      PROA  
ATOM   4039  HB2 ASP P 907     -17.644  -2.500  13.321  0.00  0.00      PROA  
ATOM   4040  CG  ASP P 907     -17.793  -3.518  15.370  0.00  0.00      PROA  
ATOM   4041  OD1 ASP P 907     -17.625  -4.672  14.906  0.00  0.00      PROA  
ATOM   4042  OD2 ASP P 907     -18.043  -3.373  16.626  0.00  0.00      PROA  
ATOM   4043  C   ASP P 907     -17.870   0.128  14.086  0.00  0.00      PROA  
ATOM   4044  O   ASP P 907     -16.817   0.551  14.585  0.00  0.00      PROA  
ATOM   4045  N   ASN P 908     -18.582   0.750  13.096  0.00  0.00      PROA  
ATOM   4046  HN  ASN P 908     -19.444   0.401  12.736  0.00  0.00      PROA  
ATOM   4047  CA  ASN P 908     -18.142   1.936  12.477  0.00  0.00      PROA  
ATOM   4048  HA  ASN P 908     -17.198   2.161  12.951  0.00  0.00      PROA  
ATOM   4049  CB  ASN P 908     -17.867   1.661  11.006  0.00  0.00      PROA  
ATOM   4050  HB1 ASN P 908     -17.619   2.579  10.431  0.00  0.00      PROA  
ATOM   4051  HB2 ASN P 908     -18.815   1.467  10.459  0.00  0.00      PROA  
ATOM   4052  CG  ASN P 908     -16.717   0.662  10.758  0.00  0.00      PROA  
ATOM   4053  OD1 ASN P 908     -15.565   0.926  11.086  0.00  0.00      PROA  
ATOM   4054  ND2 ASN P 908     -17.155  -0.464  10.184  0.00  0.00      PROA  
ATOM   4055 HD21 ASN P 908     -16.579  -1.250  10.406  0.00  0.00      PROA  
ATOM   4056 HD22 ASN P 908     -18.077  -0.581   9.815  0.00  0.00      PROA  
ATOM   4057  C   ASN P 908     -19.122   3.085  12.685  0.00  0.00      PROA  
ATOM   4058  O   ASN P 908     -20.272   2.912  12.363  0.00  0.00      PROA  
ATOM   4059  N   PRO P 909     -18.803   4.111  13.407  0.00  0.00      PROA  
ATOM   4060  CD  PRO P 909     -17.522   4.299  14.175  0.00  0.00      PROA  
ATOM   4061  HD1 PRO P 909     -16.779   4.565  13.394  0.00  0.00      PROA  
ATOM   4062  HD2 PRO P 909     -17.252   3.375  14.731  0.00  0.00      PROA  
ATOM   4063  CA  PRO P 909     -19.606   5.281  13.514  0.00  0.00      PROA  
ATOM   4064  HA  PRO P 909     -20.433   5.022  14.158  0.00  0.00      PROA  
ATOM   4065  CB  PRO P 909     -18.726   6.335  14.251  0.00  0.00      PROA  
ATOM   4066  HB1 PRO P 909     -19.122   7.176  14.859  0.00  0.00      PROA  
ATOM   4067  HB2 PRO P 909     -18.128   6.836  13.460  0.00  0.00      PROA  
ATOM   4068  CG  PRO P 909     -17.727   5.478  15.067  0.00  0.00      PROA  
ATOM   4069  HG1 PRO P 909     -16.727   5.946  15.187  0.00  0.00      PROA  
ATOM   4070  HG2 PRO P 909     -18.134   5.175  16.055  0.00  0.00      PROA  
ATOM   4071  C   PRO P 909     -20.154   5.950  12.226  0.00  0.00      PROA  
ATOM   4072  O   PRO P 909     -19.624   5.886  11.127  0.00  0.00      PROA  
ATOM   4073  N   TRP P 910     -21.346   6.560  12.331  0.00  0.00      PROA  
ATOM   4074  HN  TRP P 910     -21.688   6.697  13.258  0.00  0.00      PROA  
ATOM   4075  CA  TRP P 910     -22.004   7.284  11.341  0.00  0.00      PROA  
ATOM   4076  HA  TRP P 910     -22.028   6.557  10.543  0.00  0.00      PROA  
ATOM   4077  CB  TRP P 910     -23.443   7.786  11.696  0.00  0.00      PROA  
ATOM   4078  HB1 TRP P 910     -23.904   8.164  10.758  0.00  0.00      PROA  
ATOM   4079  HB2 TRP P 910     -23.370   8.641  12.401  0.00  0.00      PROA  
ATOM   4080  CG  TRP P 910     -24.443   6.784  12.236  0.00  0.00      PROA  
ATOM   4081  CD1 TRP P 910     -25.233   6.851  13.377  0.00  0.00      PROA  
ATOM   4082  HD1 TRP P 910     -25.024   7.607  14.119  0.00  0.00      PROA  
ATOM   4083  NE1 TRP P 910     -26.113   5.884  13.422  0.00  0.00      PROA  
ATOM   4084  HE1 TRP P 910     -26.611   5.661  14.231  0.00  0.00      PROA  
ATOM   4085  CE2 TRP P 910     -26.022   5.181  12.357  0.00  0.00      PROA  
ATOM   4086  CD2 TRP P 910     -24.937   5.659  11.526  0.00  0.00      PROA  
ATOM   4087  CE3 TRP P 910     -24.679   4.998  10.285  0.00  0.00      PROA  
ATOM   4088  HE3 TRP P 910     -23.942   5.406   9.610  0.00  0.00      PROA  
ATOM   4089  CZ3 TRP P 910     -25.407   3.888   9.931  0.00  0.00      PROA  
ATOM   4090  HZ3 TRP P 910     -25.095   3.267   9.104  0.00  0.00      PROA  
ATOM   4091  CZ2 TRP P 910     -26.758   4.029  11.964  0.00  0.00      PROA  
ATOM   4092  HZ2 TRP P 910     -27.661   3.730  12.476  0.00  0.00      PROA  
ATOM   4093  CH2 TRP P 910     -26.415   3.477  10.769  0.00  0.00      PROA  
ATOM   4094  HH2 TRP P 910     -26.846   2.521  10.511  0.00  0.00      PROA  
ATOM   4095  C   TRP P 910     -21.219   8.462  10.646  0.00  0.00      PROA  
ATOM   4096  O   TRP P 910     -21.154   8.595   9.453  0.00  0.00      PROA  
ATOM   4097  N   TRP P 911     -20.579   9.286  11.426  0.00  0.00      PROA  
ATOM   4098  HN  TRP P 911     -20.574   9.353  12.420  0.00  0.00      PROA  
ATOM   4099  CA  TRP P 911     -19.667  10.358  10.961  0.00  0.00      PROA  
ATOM   4100  HA  TRP P 911     -20.171  10.884  10.164  0.00  0.00      PROA  
ATOM   4101  CB  TRP P 911     -19.303  11.330  12.129  0.00  0.00      PROA  
ATOM   4102  HB1 TRP P 911     -18.854  10.656  12.889  0.00  0.00      PROA  
ATOM   4103  HB2 TRP P 911     -20.258  11.709  12.552  0.00  0.00      PROA  
ATOM   4104  CG  TRP P 911     -18.364  12.463  11.802  0.00  0.00      PROA  
ATOM   4105  CD1 TRP P 911     -17.146  12.800  12.304  0.00  0.00      PROA  
ATOM   4106  HD1 TRP P 911     -16.623  12.285  13.096  0.00  0.00      PROA  
ATOM   4107  NE1 TRP P 911     -16.787  14.073  11.809  0.00  0.00      PROA  
ATOM   4108  HE1 TRP P 911     -15.952  14.560  11.948  0.00  0.00      PROA  
ATOM   4109  CE2 TRP P 911     -17.748  14.544  10.972  0.00  0.00      PROA  
ATOM   4110  CD2 TRP P 911     -18.754  13.548  10.940  0.00  0.00      PROA  
ATOM   4111  CE3 TRP P 911     -19.904  13.820  10.188  0.00  0.00      PROA  
ATOM   4112  HE3 TRP P 911     -20.721  13.116  10.238  0.00  0.00      PROA  
ATOM   4113  CZ3 TRP P 911     -20.071  14.939   9.372  0.00  0.00      PROA  
ATOM   4114  HZ3 TRP P 911     -20.882  14.981   8.661  0.00  0.00      PROA  
ATOM   4115  CZ2 TRP P 911     -17.876  15.645  10.152  0.00  0.00      PROA  
ATOM   4116  HZ2 TRP P 911     -17.087  16.382  10.135  0.00  0.00      PROA  
ATOM   4117  CH2 TRP P 911     -19.083  15.899   9.363  0.00  0.00      PROA  
ATOM   4118  HH2 TRP P 911     -19.152  16.714   8.657  0.00  0.00      PROA  
ATOM   4119  C   TRP P 911     -18.318   9.870  10.366  0.00  0.00      PROA  
ATOM   4120  O   TRP P 911     -17.832  10.451   9.379  0.00  0.00      PROA  
ATOM   4121  N   THR P 912     -17.765   8.719  10.823  0.00  0.00      PROA  
ATOM   4122  HN  THR P 912     -18.163   8.234  11.597  0.00  0.00      PROA  
ATOM   4123  CA  THR P 912     -16.631   7.963  10.238  0.00  0.00      PROA  
ATOM   4124  HA  THR P 912     -15.789   8.639  10.231  0.00  0.00      PROA  
ATOM   4125  CB  THR P 912     -16.153   6.668  10.999  0.00  0.00      PROA  
ATOM   4126  HB  THR P 912     -17.080   6.103  11.232  0.00  0.00      PROA  
ATOM   4127  OG1 THR P 912     -15.530   7.140  12.143  0.00  0.00      PROA  
ATOM   4128  HG1 THR P 912     -16.291   7.604  12.499  0.00  0.00      PROA  
ATOM   4129  CG2 THR P 912     -15.136   5.841  10.203  0.00  0.00      PROA  
ATOM   4130 HG21 THR P 912     -14.095   6.179  10.012  0.00  0.00      PROA  
ATOM   4131 HG22 THR P 912     -15.637   5.483   9.278  0.00  0.00      PROA  
ATOM   4132 HG23 THR P 912     -15.128   4.900  10.793  0.00  0.00      PROA  
ATOM   4133  C   THR P 912     -17.024   7.585   8.815  0.00  0.00      PROA  
ATOM   4134  O   THR P 912     -16.309   7.804   7.829  0.00  0.00      PROA  
ATOM   4135  N   LEU P 913     -18.218   7.030   8.726  0.00  0.00      PROA  
ATOM   4136  HN  LEU P 913     -18.715   6.929   9.584  0.00  0.00      PROA  
ATOM   4137  CA  LEU P 913     -18.852   6.730   7.406  0.00  0.00      PROA  
ATOM   4138  HA  LEU P 913     -18.093   6.093   6.974  0.00  0.00      PROA  
ATOM   4139  CB  LEU P 913     -20.142   5.892   7.537  0.00  0.00      PROA  
ATOM   4140  HB1 LEU P 913     -20.647   5.815   6.550  0.00  0.00      PROA  
ATOM   4141  HB2 LEU P 913     -20.872   6.382   8.216  0.00  0.00      PROA  
ATOM   4142  CG  LEU P 913     -19.870   4.455   8.075  0.00  0.00      PROA  
ATOM   4143  HG  LEU P 913     -18.934   4.481   8.674  0.00  0.00      PROA  
ATOM   4144  CD1 LEU P 913     -21.112   4.053   8.977  0.00  0.00      PROA  
ATOM   4145 HD11 LEU P 913     -21.388   4.867   9.682  0.00  0.00      PROA  
ATOM   4146 HD12 LEU P 913     -20.972   3.110   9.548  0.00  0.00      PROA  
ATOM   4147 HD13 LEU P 913     -21.962   3.794   8.310  0.00  0.00      PROA  
ATOM   4148  CD2 LEU P 913     -19.593   3.470   6.943  0.00  0.00      PROA  
ATOM   4149 HD21 LEU P 913     -18.690   3.815   6.394  0.00  0.00      PROA  
ATOM   4150 HD22 LEU P 913     -20.449   3.336   6.247  0.00  0.00      PROA  
ATOM   4151 HD23 LEU P 913     -19.459   2.485   7.438  0.00  0.00      PROA  
ATOM   4152  C   LEU P 913     -19.142   7.876   6.383  0.00  0.00      PROA  
ATOM   4153  O   LEU P 913     -18.945   7.725   5.208  0.00  0.00      PROA  
ATOM   4154  N   LEU P 914     -19.508   9.050   6.909  0.00  0.00      PROA  
ATOM   4155  HN  LEU P 914     -19.681   9.024   7.890  0.00  0.00      PROA  
ATOM   4156  CA  LEU P 914     -19.487  10.283   6.083  0.00  0.00      PROA  
ATOM   4157  HA  LEU P 914     -20.067   9.988   5.221  0.00  0.00      PROA  
ATOM   4158  CB  LEU P 914     -20.304  11.392   6.809  0.00  0.00      PROA  
ATOM   4159  HB1 LEU P 914     -19.822  11.609   7.787  0.00  0.00      PROA  
ATOM   4160  HB2 LEU P 914     -21.311  10.947   6.956  0.00  0.00      PROA  
ATOM   4161  CG  LEU P 914     -20.424  12.751   6.030  0.00  0.00      PROA  
ATOM   4162  HG  LEU P 914     -21.355  13.196   6.441  0.00  0.00      PROA  
ATOM   4163  CD1 LEU P 914     -19.267  13.715   6.078  0.00  0.00      PROA  
ATOM   4164 HD11 LEU P 914     -19.532  14.656   5.549  0.00  0.00      PROA  
ATOM   4165 HD12 LEU P 914     -18.351  13.247   5.658  0.00  0.00      PROA  
ATOM   4166 HD13 LEU P 914     -19.065  13.944   7.146  0.00  0.00      PROA  
ATOM   4167  CD2 LEU P 914     -20.826  12.644   4.560  0.00  0.00      PROA  
ATOM   4168 HD21 LEU P 914     -19.961  12.179   4.040  0.00  0.00      PROA  
ATOM   4169 HD22 LEU P 914     -20.928  13.657   4.116  0.00  0.00      PROA  
ATOM   4170 HD23 LEU P 914     -21.754  12.046   4.436  0.00  0.00      PROA  
ATOM   4171  C   LEU P 914     -18.163  10.711   5.587  0.00  0.00      PROA  
ATOM   4172  O   LEU P 914     -17.936  10.892   4.426  0.00  0.00      PROA  
ATOM   4173  N   ILE P 915     -17.126  10.747   6.527  0.00  0.00      PROA  
ATOM   4174  HN  ILE P 915     -17.372  10.679   7.491  0.00  0.00      PROA  
ATOM   4175  CA  ILE P 915     -15.668  11.119   6.460  0.00  0.00      PROA  
ATOM   4176  HA  ILE P 915     -15.675  12.142   6.111  0.00  0.00      PROA  
ATOM   4177  CB  ILE P 915     -14.907  11.179   7.825  0.00  0.00      PROA  
ATOM   4178  HB  ILE P 915     -14.997  10.196   8.335  0.00  0.00      PROA  
ATOM   4179  CG2 ILE P 915     -13.392  11.381   7.643  0.00  0.00      PROA  
ATOM   4180 HG21 ILE P 915     -12.877  10.616   7.024  0.00  0.00      PROA  
ATOM   4181 HG22 ILE P 915     -12.825  11.401   8.599  0.00  0.00      PROA  
ATOM   4182 HG23 ILE P 915     -13.092  12.310   7.113  0.00  0.00      PROA  
ATOM   4183  CG1 ILE P 915     -15.410  12.261   8.798  0.00  0.00      PROA  
ATOM   4184 HG11 ILE P 915     -15.027  12.086   9.827  0.00  0.00      PROA  
ATOM   4185 HG12 ILE P 915     -16.515  12.149   8.780  0.00  0.00      PROA  
ATOM   4186  CD  ILE P 915     -14.937  13.670   8.521  0.00  0.00      PROA  
ATOM   4187  HD1 ILE P 915     -15.185  13.917   7.467  0.00  0.00      PROA  
ATOM   4188  HD2 ILE P 915     -13.839  13.715   8.686  0.00  0.00      PROA  
ATOM   4189  HD3 ILE P 915     -15.381  14.426   9.204  0.00  0.00      PROA  
ATOM   4190  C   ILE P 915     -14.999  10.310   5.406  0.00  0.00      PROA  
ATOM   4191  O   ILE P 915     -14.203  10.840   4.623  0.00  0.00      PROA  
ATOM   4192  N   ALA P 916     -15.290   9.031   5.325  0.00  0.00      PROA  
ATOM   4193  HN  ALA P 916     -15.843   8.622   6.046  0.00  0.00      PROA  
ATOM   4194  CA  ALA P 916     -14.769   8.042   4.346  0.00  0.00      PROA  
ATOM   4195  HA  ALA P 916     -13.699   8.028   4.490  0.00  0.00      PROA  
ATOM   4196  CB  ALA P 916     -15.252   6.703   4.903  0.00  0.00      PROA  
ATOM   4197  HB1 ALA P 916     -16.353   6.557   4.939  0.00  0.00      PROA  
ATOM   4198  HB2 ALA P 916     -14.759   6.634   5.896  0.00  0.00      PROA  
ATOM   4199  HB3 ALA P 916     -14.865   5.793   4.397  0.00  0.00      PROA  
ATOM   4200  C   ALA P 916     -15.138   8.161   2.924  0.00  0.00      PROA  
ATOM   4201  O   ALA P 916     -14.403   7.643   2.132  0.00  0.00      PROA  
ATOM   4202  N   ALA P 917     -16.300   8.791   2.588  0.00  0.00      PROA  
ATOM   4203  HN  ALA P 917     -16.834   9.414   3.153  0.00  0.00      PROA  
ATOM   4204  CA  ALA P 917     -16.742   8.748   1.190  0.00  0.00      PROA  
ATOM   4205  HA  ALA P 917     -16.677   7.743   0.800  0.00  0.00      PROA  
ATOM   4206  CB  ALA P 917     -18.073   9.398   1.083  0.00  0.00      PROA  
ATOM   4207  HB1 ALA P 917     -18.045  10.461   1.405  0.00  0.00      PROA  
ATOM   4208  HB2 ALA P 917     -18.780   8.863   1.753  0.00  0.00      PROA  
ATOM   4209  HB3 ALA P 917     -18.503   9.301   0.063  0.00  0.00      PROA  
ATOM   4210  C   ALA P 917     -15.753   9.393   0.209  0.00  0.00      PROA  
ATOM   4211  O   ALA P 917     -15.472   8.772  -0.838  0.00  0.00      PROA  
ATOM   4212  N   ILE P 918     -15.120  10.597   0.503  0.00  0.00      PROA  
ATOM   4213  HN  ILE P 918     -15.445  10.895   1.397  0.00  0.00      PROA  
ATOM   4214  CA  ILE P 918     -14.172  11.277  -0.317  0.00  0.00      PROA  
ATOM   4215  HA  ILE P 918     -14.718  11.304  -1.248  0.00  0.00      PROA  
ATOM   4216  CB  ILE P 918     -14.079  12.751   0.043  0.00  0.00      PROA  
ATOM   4217  HB  ILE P 918     -13.927  12.982   1.119  0.00  0.00      PROA  
ATOM   4218  CG2 ILE P 918     -12.886  13.418  -0.575  0.00  0.00      PROA  
ATOM   4219 HG21 ILE P 918     -12.027  13.141   0.072  0.00  0.00      PROA  
ATOM   4220 HG22 ILE P 918     -13.103  14.508  -0.566  0.00  0.00      PROA  
ATOM   4221 HG23 ILE P 918     -12.862  13.220  -1.668  0.00  0.00      PROA  
ATOM   4222  CG1 ILE P 918     -15.373  13.422  -0.266  0.00  0.00      PROA  
ATOM   4223 HG11 ILE P 918     -15.477  14.381   0.286  0.00  0.00      PROA  
ATOM   4224 HG12 ILE P 918     -16.163  12.755   0.140  0.00  0.00      PROA  
ATOM   4225  CD  ILE P 918     -15.705  13.676  -1.724  0.00  0.00      PROA  
ATOM   4226  HD1 ILE P 918     -15.281  14.675  -1.963  0.00  0.00      PROA  
ATOM   4227  HD2 ILE P 918     -16.800  13.799  -1.864  0.00  0.00      PROA  
ATOM   4228  HD3 ILE P 918     -15.277  13.012  -2.505  0.00  0.00      PROA  
ATOM   4229  C   ILE P 918     -12.884  10.621  -0.570  0.00  0.00      PROA  
ATOM   4230  O   ILE P 918     -12.446  10.425  -1.733  0.00  0.00      PROA  
ATOM   4231  N   PRO P 919     -12.251  10.054   0.481  0.00  0.00      PROA  
ATOM   4232  CD  PRO P 919     -12.351  10.500   1.904  0.00  0.00      PROA  
ATOM   4233  HD1 PRO P 919     -13.238   9.996   2.346  0.00  0.00      PROA  
ATOM   4234  HD2 PRO P 919     -12.377  11.611   1.922  0.00  0.00      PROA  
ATOM   4235  CA  PRO P 919     -11.176   9.090   0.342  0.00  0.00      PROA  
ATOM   4236  HA  PRO P 919     -10.361   9.616  -0.132  0.00  0.00      PROA  
ATOM   4237  CB  PRO P 919     -10.791   8.637   1.831  0.00  0.00      PROA  
ATOM   4238  HB1 PRO P 919      -9.798   8.143   1.891  0.00  0.00      PROA  
ATOM   4239  HB2 PRO P 919     -11.526   7.858   2.126  0.00  0.00      PROA  
ATOM   4240  CG  PRO P 919     -11.108   9.865   2.641  0.00  0.00      PROA  
ATOM   4241  HG1 PRO P 919     -11.214   9.697   3.735  0.00  0.00      PROA  
ATOM   4242  HG2 PRO P 919     -10.238  10.543   2.507  0.00  0.00      PROA  
ATOM   4243  C   PRO P 919     -11.425   7.876  -0.557  0.00  0.00      PROA  
ATOM   4244  O   PRO P 919     -10.646   7.512  -1.418  0.00  0.00      PROA  
ATOM   4245  N   ALA P 920     -12.621   7.270  -0.352  0.00  0.00      PROA  
ATOM   4246  HN  ALA P 920     -13.233   7.640   0.343  0.00  0.00      PROA  
ATOM   4247  CA  ALA P 920     -13.181   6.240  -1.171  0.00  0.00      PROA  
ATOM   4248  HA  ALA P 920     -12.502   5.405  -1.081  0.00  0.00      PROA  
ATOM   4249  CB  ALA P 920     -14.487   5.628  -0.643  0.00  0.00      PROA  
ATOM   4250  HB1 ALA P 920     -14.372   5.310   0.415  0.00  0.00      PROA  
ATOM   4251  HB2 ALA P 920     -14.782   4.733  -1.231  0.00  0.00      PROA  
ATOM   4252  HB3 ALA P 920     -15.310   6.373  -0.606  0.00  0.00      PROA  
ATOM   4253  C   ALA P 920     -13.282   6.493  -2.671  0.00  0.00      PROA  
ATOM   4254  O   ALA P 920     -12.978   5.711  -3.584  0.00  0.00      PROA  
ATOM   4255  N   LEU P 921     -13.688   7.705  -3.057  0.00  0.00      PROA  
ATOM   4256  HN  LEU P 921     -13.852   8.334  -2.302  0.00  0.00      PROA  
ATOM   4257  CA  LEU P 921     -13.658   8.145  -4.495  0.00  0.00      PROA  
ATOM   4258  HA  LEU P 921     -14.186   7.381  -5.046  0.00  0.00      PROA  
ATOM   4259  CB  LEU P 921     -14.405   9.493  -4.551  0.00  0.00      PROA  
ATOM   4260  HB1 LEU P 921     -14.136  10.017  -5.493  0.00  0.00      PROA  
ATOM   4261  HB2 LEU P 921     -14.158  10.115  -3.664  0.00  0.00      PROA  
ATOM   4262  CG  LEU P 921     -15.979   9.455  -4.475  0.00  0.00      PROA  
ATOM   4263  HG  LEU P 921     -16.157   8.970  -3.491  0.00  0.00      PROA  
ATOM   4264  CD1 LEU P 921     -16.571  10.832  -4.417  0.00  0.00      PROA  
ATOM   4265 HD11 LEU P 921     -16.611  11.186  -3.365  0.00  0.00      PROA  
ATOM   4266 HD12 LEU P 921     -17.612  10.719  -4.787  0.00  0.00      PROA  
ATOM   4267 HD13 LEU P 921     -16.147  11.614  -5.083  0.00  0.00      PROA  
ATOM   4268  CD2 LEU P 921     -16.659   8.799  -5.623  0.00  0.00      PROA  
ATOM   4269 HD21 LEU P 921     -16.502   9.592  -6.385  0.00  0.00      PROA  
ATOM   4270 HD22 LEU P 921     -17.749   8.789  -5.407  0.00  0.00      PROA  
ATOM   4271 HD23 LEU P 921     -16.179   7.856  -5.961  0.00  0.00      PROA  
ATOM   4272  C   LEU P 921     -12.260   8.175  -5.169  0.00  0.00      PROA  
ATOM   4273  O   LEU P 921     -12.065   7.690  -6.287  0.00  0.00      PROA  
ATOM   4274  N   LEU P 922     -11.297   8.750  -4.454  0.00  0.00      PROA  
ATOM   4275  HN  LEU P 922     -11.561   9.246  -3.631  0.00  0.00      PROA  
ATOM   4276  CA  LEU P 922      -9.910   8.604  -4.920  0.00  0.00      PROA  
ATOM   4277  HA  LEU P 922      -9.803   8.932  -5.944  0.00  0.00      PROA  
ATOM   4278  CB  LEU P 922      -8.890   9.507  -4.017  0.00  0.00      PROA  
ATOM   4279  HB1 LEU P 922      -8.999   9.213  -2.951  0.00  0.00      PROA  
ATOM   4280  HB2 LEU P 922      -9.166  10.580  -4.096  0.00  0.00      PROA  
ATOM   4281  CG  LEU P 922      -7.389   9.247  -4.418  0.00  0.00      PROA  
ATOM   4282  HG  LEU P 922      -7.057   8.231  -4.116  0.00  0.00      PROA  
ATOM   4283  CD1 LEU P 922      -7.045   9.275  -5.927  0.00  0.00      PROA  
ATOM   4284 HD11 LEU P 922      -7.736   8.731  -6.606  0.00  0.00      PROA  
ATOM   4285 HD12 LEU P 922      -6.087   8.726  -6.053  0.00  0.00      PROA  
ATOM   4286 HD13 LEU P 922      -6.879  10.344  -6.178  0.00  0.00      PROA  
ATOM   4287  CD2 LEU P 922      -6.365  10.210  -3.695  0.00  0.00      PROA  
ATOM   4288 HD21 LEU P 922      -6.378  11.244  -4.100  0.00  0.00      PROA  
ATOM   4289 HD22 LEU P 922      -5.378   9.701  -3.726  0.00  0.00      PROA  
ATOM   4290 HD23 LEU P 922      -6.704  10.306  -2.641  0.00  0.00      PROA  
ATOM   4291  C   LEU P 922      -9.483   7.187  -4.904  0.00  0.00      PROA  
ATOM   4292  O   LEU P 922      -8.911   6.753  -5.865  0.00  0.00      PROA  
ATOM   4293  N   CYS P 923      -9.794   6.379  -3.851  0.00  0.00      PROA  
ATOM   4294  HN  CYS P 923     -10.400   6.666  -3.112  0.00  0.00      PROA  
ATOM   4295  CA  CYS P 923      -9.417   4.979  -3.847  0.00  0.00      PROA  
ATOM   4296  HA  CYS P 923      -8.346   4.909  -3.964  0.00  0.00      PROA  
ATOM   4297  CB  CYS P 923      -9.710   4.416  -2.381  0.00  0.00      PROA  
ATOM   4298  HB1 CYS P 923      -9.560   3.320  -2.271  0.00  0.00      PROA  
ATOM   4299  HB2 CYS P 923     -10.778   4.553  -2.107  0.00  0.00      PROA  
ATOM   4300  SG  CYS P 923      -8.640   5.152  -1.119  0.00  0.00      PROA  
ATOM   4301  HG1 CYS P 923      -9.373   6.236  -0.916  0.00  0.00      PROA  
ATOM   4302  C   CYS P 923      -9.971   4.161  -4.908  0.00  0.00      PROA  
ATOM   4303  O   CYS P 923      -9.181   3.400  -5.476  0.00  0.00      PROA  
ATOM   4304  N   THR P 924     -11.231   4.250  -5.328  0.00  0.00      PROA  
ATOM   4305  HN  THR P 924     -11.908   4.634  -4.706  0.00  0.00      PROA  
ATOM   4306  CA  THR P 924     -11.794   3.711  -6.558  0.00  0.00      PROA  
ATOM   4307  HA  THR P 924     -11.701   2.641  -6.441  0.00  0.00      PROA  
ATOM   4308  CB  THR P 924     -13.264   4.139  -6.690  0.00  0.00      PROA  
ATOM   4309  HB  THR P 924     -13.390   5.237  -6.809  0.00  0.00      PROA  
ATOM   4310  OG1 THR P 924     -13.979   3.767  -5.510  0.00  0.00      PROA  
ATOM   4311  HG1 THR P 924     -13.709   4.373  -4.817  0.00  0.00      PROA  
ATOM   4312  CG2 THR P 924     -14.000   3.547  -7.994  0.00  0.00      PROA  
ATOM   4313 HG21 THR P 924     -15.109   3.615  -7.971  0.00  0.00      PROA  
ATOM   4314 HG22 THR P 924     -13.887   2.441  -7.994  0.00  0.00      PROA  
ATOM   4315 HG23 THR P 924     -13.644   4.035  -8.927  0.00  0.00      PROA  
ATOM   4316  C   THR P 924     -11.052   4.209  -7.786  0.00  0.00      PROA  
ATOM   4317  O   THR P 924     -10.917   3.456  -8.703  0.00  0.00      PROA  
ATOM   4318  N   ILE P 925     -10.604   5.464  -7.922  0.00  0.00      PROA  
ATOM   4319  HN  ILE P 925     -10.900   6.153  -7.264  0.00  0.00      PROA  
ATOM   4320  CA  ILE P 925      -9.724   5.945  -9.076  0.00  0.00      PROA  
ATOM   4321  HA  ILE P 925     -10.139   5.557  -9.995  0.00  0.00      PROA  
ATOM   4322  CB  ILE P 925      -9.601   7.464  -9.122  0.00  0.00      PROA  
ATOM   4323  HB  ILE P 925      -9.612   7.752  -8.049  0.00  0.00      PROA  
ATOM   4324  CG2 ILE P 925      -8.371   8.040  -9.832  0.00  0.00      PROA  
ATOM   4325 HG21 ILE P 925      -8.245   9.140  -9.916  0.00  0.00      PROA  
ATOM   4326 HG22 ILE P 925      -8.463   7.585 -10.842  0.00  0.00      PROA  
ATOM   4327 HG23 ILE P 925      -7.463   7.706  -9.285  0.00  0.00      PROA  
ATOM   4328  CG1 ILE P 925     -10.926   8.073  -9.616  0.00  0.00      PROA  
ATOM   4329 HG11 ILE P 925     -10.990   9.165  -9.418  0.00  0.00      PROA  
ATOM   4330 HG12 ILE P 925     -11.769   7.590  -9.077  0.00  0.00      PROA  
ATOM   4331  CD  ILE P 925     -11.164   7.869 -11.151  0.00  0.00      PROA  
ATOM   4332  HD1 ILE P 925     -10.967   6.802 -11.388  0.00  0.00      PROA  
ATOM   4333  HD2 ILE P 925     -10.406   8.430 -11.739  0.00  0.00      PROA  
ATOM   4334  HD3 ILE P 925     -12.205   8.079 -11.478  0.00  0.00      PROA  
ATOM   4335  C   ILE P 925      -8.407   5.237  -9.014  0.00  0.00      PROA  
ATOM   4336  O   ILE P 925      -7.996   4.624 -10.054  0.00  0.00      PROA  
ATOM   4337  N   LEU P 926      -7.643   5.092  -7.874  0.00  0.00      PROA  
ATOM   4338  HN  LEU P 926      -7.897   5.440  -6.975  0.00  0.00      PROA  
ATOM   4339  CA  LEU P 926      -6.381   4.373  -7.794  0.00  0.00      PROA  
ATOM   4340  HA  LEU P 926      -5.643   4.815  -8.448  0.00  0.00      PROA  
ATOM   4341  CB  LEU P 926      -5.749   4.487  -6.355  0.00  0.00      PROA  
ATOM   4342  HB1 LEU P 926      -4.955   3.716  -6.260  0.00  0.00      PROA  
ATOM   4343  HB2 LEU P 926      -6.587   4.235  -5.670  0.00  0.00      PROA  
ATOM   4344  CG  LEU P 926      -5.223   5.913  -5.931  0.00  0.00      PROA  
ATOM   4345  HG  LEU P 926      -6.129   6.556  -5.914  0.00  0.00      PROA  
ATOM   4346  CD1 LEU P 926      -4.799   5.978  -4.409  0.00  0.00      PROA  
ATOM   4347 HD11 LEU P 926      -5.584   5.684  -3.680  0.00  0.00      PROA  
ATOM   4348 HD12 LEU P 926      -4.442   7.000  -4.159  0.00  0.00      PROA  
ATOM   4349 HD13 LEU P 926      -3.988   5.241  -4.228  0.00  0.00      PROA  
ATOM   4350  CD2 LEU P 926      -4.108   6.373  -6.948  0.00  0.00      PROA  
ATOM   4351 HD21 LEU P 926      -3.158   5.798  -6.939  0.00  0.00      PROA  
ATOM   4352 HD22 LEU P 926      -3.831   7.397  -6.618  0.00  0.00      PROA  
ATOM   4353 HD23 LEU P 926      -4.511   6.462  -7.980  0.00  0.00      PROA  
ATOM   4354  C   LEU P 926      -6.494   2.923  -8.259  0.00  0.00      PROA  
ATOM   4355  O   LEU P 926      -5.640   2.391  -9.025  0.00  0.00      PROA  
ATOM   4356  N   ILE P 927      -7.529   2.199  -7.789  0.00  0.00      PROA  
ATOM   4357  HN  ILE P 927      -8.142   2.616  -7.122  0.00  0.00      PROA  
ATOM   4358  CA  ILE P 927      -7.931   0.856  -8.246  0.00  0.00      PROA  
ATOM   4359  HA  ILE P 927      -7.059   0.239  -8.084  0.00  0.00      PROA  
ATOM   4360  CB  ILE P 927      -8.958   0.282  -7.273  0.00  0.00      PROA  
ATOM   4361  HB  ILE P 927      -9.878   0.904  -7.303  0.00  0.00      PROA  
ATOM   4362  CG2 ILE P 927      -9.505  -1.094  -7.784  0.00  0.00      PROA  
ATOM   4363 HG21 ILE P 927      -8.654  -1.800  -7.900  0.00  0.00      PROA  
ATOM   4364 HG22 ILE P 927     -10.096  -1.003  -8.720  0.00  0.00      PROA  
ATOM   4365 HG23 ILE P 927     -10.150  -1.544  -7.000  0.00  0.00      PROA  
ATOM   4366  CG1 ILE P 927      -8.500   0.319  -5.769  0.00  0.00      PROA  
ATOM   4367 HG11 ILE P 927      -9.326   0.023  -5.088  0.00  0.00      PROA  
ATOM   4368 HG12 ILE P 927      -8.268   1.370  -5.494  0.00  0.00      PROA  
ATOM   4369  CD  ILE P 927      -7.267  -0.513  -5.375  0.00  0.00      PROA  
ATOM   4370  HD1 ILE P 927      -6.361  -0.141  -5.899  0.00  0.00      PROA  
ATOM   4371  HD2 ILE P 927      -7.395  -1.599  -5.570  0.00  0.00      PROA  
ATOM   4372  HD3 ILE P 927      -7.106  -0.390  -4.283  0.00  0.00      PROA  
ATOM   4373  C   ILE P 927      -8.279   0.719  -9.671  0.00  0.00      PROA  
ATOM   4374  O   ILE P 927      -7.712  -0.221 -10.293  0.00  0.00      PROA  
ATOM   4375  N   PHE P 928      -9.086   1.628 -10.223  0.00  0.00      PROA  
ATOM   4376  HN  PHE P 928      -9.469   2.301  -9.595  0.00  0.00      PROA  
ATOM   4377  CA  PHE P 928      -9.420   1.749 -11.599  0.00  0.00      PROA  
ATOM   4378  HA  PHE P 928      -9.896   0.799 -11.790  0.00  0.00      PROA  
ATOM   4379  CB  PHE P 928     -10.453   2.882 -11.712  0.00  0.00      PROA  
ATOM   4380  HB1 PHE P 928     -10.011   3.865 -11.441  0.00  0.00      PROA  
ATOM   4381  HB2 PHE P 928     -11.301   2.708 -11.015  0.00  0.00      PROA  
ATOM   4382  CG  PHE P 928     -11.013   2.890 -13.111  0.00  0.00      PROA  
ATOM   4383  CD1 PHE P 928     -10.697   3.949 -14.014  0.00  0.00      PROA  
ATOM   4384  HD1 PHE P 928     -10.018   4.755 -13.778  0.00  0.00      PROA  
ATOM   4385  CE1 PHE P 928     -11.211   4.004 -15.268  0.00  0.00      PROA  
ATOM   4386  HE1 PHE P 928     -10.866   4.742 -15.977  0.00  0.00      PROA  
ATOM   4387  CZ  PHE P 928     -12.137   3.094 -15.692  0.00  0.00      PROA  
ATOM   4388  HZ  PHE P 928     -12.568   3.058 -16.681  0.00  0.00      PROA  
ATOM   4389  CD2 PHE P 928     -11.842   1.834 -13.632  0.00  0.00      PROA  
ATOM   4390  HD2 PHE P 928     -12.198   1.023 -13.013  0.00  0.00      PROA  
ATOM   4391  CE2 PHE P 928     -12.442   1.964 -14.860  0.00  0.00      PROA  
ATOM   4392  HE2 PHE P 928     -13.161   1.232 -15.198  0.00  0.00      PROA  
ATOM   4393  C   PHE P 928      -8.187   1.877 -12.480  0.00  0.00      PROA  
ATOM   4394  O   PHE P 928      -8.140   1.247 -13.542  0.00  0.00      PROA  
ATOM   4395  N   MET P 929      -7.219   2.678 -12.104  0.00  0.00      PROA  
ATOM   4396  HN  MET P 929      -7.346   3.230 -11.284  0.00  0.00      PROA  
ATOM   4397  CA  MET P 929      -6.029   2.913 -12.898  0.00  0.00      PROA  
ATOM   4398  HA  MET P 929      -6.336   3.189 -13.896  0.00  0.00      PROA  
ATOM   4399  CB  MET P 929      -5.216   4.052 -12.180  0.00  0.00      PROA  
ATOM   4400  HB1 MET P 929      -4.140   3.919 -12.421  0.00  0.00      PROA  
ATOM   4401  HB2 MET P 929      -5.441   3.963 -11.095  0.00  0.00      PROA  
ATOM   4402  CG  MET P 929      -5.521   5.516 -12.693  0.00  0.00      PROA  
ATOM   4403  HG1 MET P 929      -6.599   5.770 -12.603  0.00  0.00      PROA  
ATOM   4404  HG2 MET P 929      -5.177   5.551 -13.748  0.00  0.00      PROA  
ATOM   4405  SD  MET P 929      -4.802   6.816 -11.622  0.00  0.00      PROA  
ATOM   4406  CE  MET P 929      -3.071   6.597 -12.138  0.00  0.00      PROA  
ATOM   4407  HE1 MET P 929      -2.864   6.049 -13.083  0.00  0.00      PROA  
ATOM   4408  HE2 MET P 929      -2.492   6.041 -11.370  0.00  0.00      PROA  
ATOM   4409  HE3 MET P 929      -2.559   7.579 -12.227  0.00  0.00      PROA  
ATOM   4410  C   MET P 929      -5.188   1.691 -13.222  0.00  0.00      PROA  
ATOM   4411  O   MET P 929      -5.016   1.352 -14.396  0.00  0.00      PROA  
ATOM   4412  N   ASP P 930      -4.815   0.903 -12.170  0.00  0.00      PROA  
ATOM   4413  HN  ASP P 930      -4.982   1.260 -11.254  0.00  0.00      PROA  
ATOM   4414  CA  ASP P 930      -4.211  -0.447 -12.248  0.00  0.00      PROA  
ATOM   4415  HA  ASP P 930      -3.264  -0.332 -12.752  0.00  0.00      PROA  
ATOM   4416  CB  ASP P 930      -3.902  -0.967 -10.803  0.00  0.00      PROA  
ATOM   4417  HB1 ASP P 930      -3.555  -2.023 -10.806  0.00  0.00      PROA  
ATOM   4418  HB2 ASP P 930      -4.872  -0.879 -10.268  0.00  0.00      PROA  
ATOM   4419  CG  ASP P 930      -2.796  -0.176 -10.150  0.00  0.00      PROA  
ATOM   4420  OD1 ASP P 930      -2.528  -0.473  -8.969  0.00  0.00      PROA  
ATOM   4421  OD2 ASP P 930      -2.152   0.680 -10.813  0.00  0.00      PROA  
ATOM   4422  C   ASP P 930      -5.007  -1.429 -13.090  0.00  0.00      PROA  
ATOM   4423  O   ASP P 930      -4.515  -2.176 -13.937  0.00  0.00      PROA  
ATOM   4424  N   GLN P 931      -6.297  -1.626 -12.814  0.00  0.00      PROA  
ATOM   4425  HN  GLN P 931      -6.771  -1.127 -12.093  0.00  0.00      PROA  
ATOM   4426  CA  GLN P 931      -7.206  -2.492 -13.580  0.00  0.00      PROA  
ATOM   4427  HA  GLN P 931      -6.869  -3.518 -13.592  0.00  0.00      PROA  
ATOM   4428  CB  GLN P 931      -8.695  -2.447 -13.036  0.00  0.00      PROA  
ATOM   4429  HB1 GLN P 931      -9.314  -2.921 -13.828  0.00  0.00      PROA  
ATOM   4430  HB2 GLN P 931      -9.106  -1.415 -13.019  0.00  0.00      PROA  
ATOM   4431  CG  GLN P 931      -9.031  -3.162 -11.703  0.00  0.00      PROA  
ATOM   4432  HG1 GLN P 931     -10.106  -3.035 -11.452  0.00  0.00      PROA  
ATOM   4433  HG2 GLN P 931      -8.486  -2.704 -10.850  0.00  0.00      PROA  
ATOM   4434  CD  GLN P 931      -8.551  -4.608 -11.685  0.00  0.00      PROA  
ATOM   4435  OE1 GLN P 931      -7.665  -5.088 -10.990  0.00  0.00      PROA  
ATOM   4436  NE2 GLN P 931      -9.063  -5.433 -12.649  0.00  0.00      PROA  
ATOM   4437 HE21 GLN P 931      -8.883  -6.416 -12.650  0.00  0.00      PROA  
ATOM   4438 HE22 GLN P 931      -9.780  -5.010 -13.204  0.00  0.00      PROA  
ATOM   4439  C   GLN P 931      -7.245  -2.101 -15.070  0.00  0.00      PROA  
ATOM   4440  O   GLN P 931      -7.113  -2.898 -15.965  0.00  0.00      PROA  
ATOM   4441  N   GLN P 932      -7.369  -0.791 -15.409  0.00  0.00      PROA  
ATOM   4442  HN  GLN P 932      -7.588  -0.179 -14.653  0.00  0.00      PROA  
ATOM   4443  CA  GLN P 932      -7.397  -0.278 -16.738  0.00  0.00      PROA  
ATOM   4444  HA  GLN P 932      -8.187  -0.849 -17.202  0.00  0.00      PROA  
ATOM   4445  CB  GLN P 932      -7.680   1.225 -16.693  0.00  0.00      PROA  
ATOM   4446  HB1 GLN P 932      -7.155   1.815 -17.474  0.00  0.00      PROA  
ATOM   4447  HB2 GLN P 932      -7.101   1.526 -15.794  0.00  0.00      PROA  
ATOM   4448  CG  GLN P 932      -9.163   1.596 -16.645  0.00  0.00      PROA  
ATOM   4449  HG1 GLN P 932      -9.205   2.686 -16.432  0.00  0.00      PROA  
ATOM   4450  HG2 GLN P 932      -9.667   1.060 -15.813  0.00  0.00      PROA  
ATOM   4451  CD  GLN P 932      -9.954   1.356 -17.932  0.00  0.00      PROA  
ATOM   4452  OE1 GLN P 932     -11.136   1.081 -17.933  0.00  0.00      PROA  
ATOM   4453  NE2 GLN P 932      -9.241   1.378 -19.061  0.00  0.00      PROA  
ATOM   4454 HE21 GLN P 932      -8.241   1.387 -19.101  0.00  0.00      PROA  
ATOM   4455 HE22 GLN P 932      -9.745   0.980 -19.827  0.00  0.00      PROA  
ATOM   4456  C   GLN P 932      -6.097  -0.423 -17.599  0.00  0.00      PROA  
ATOM   4457  O   GLN P 932      -6.110  -0.883 -18.748  0.00  0.00      PROA  
ATOM   4458  N   ILE P 933      -4.870  -0.036 -16.990  0.00  0.00      PROA  
ATOM   4459  HN  ILE P 933      -4.828   0.602 -16.224  0.00  0.00      PROA  
ATOM   4460  CA  ILE P 933      -3.651  -0.208 -17.766  0.00  0.00      PROA  
ATOM   4461  HA  ILE P 933      -3.854   0.110 -18.778  0.00  0.00      PROA  
ATOM   4462  CB  ILE P 933      -2.439   0.624 -17.167  0.00  0.00      PROA  
ATOM   4463  HB  ILE P 933      -2.786   1.679 -17.124  0.00  0.00      PROA  
ATOM   4464  CG2 ILE P 933      -1.949   0.213 -15.757  0.00  0.00      PROA  
ATOM   4465 HG21 ILE P 933      -1.119   0.880 -15.440  0.00  0.00      PROA  
ATOM   4466 HG22 ILE P 933      -1.492  -0.800 -15.782  0.00  0.00      PROA  
ATOM   4467 HG23 ILE P 933      -2.851   0.113 -15.116  0.00  0.00      PROA  
ATOM   4468  CG1 ILE P 933      -1.292   0.605 -18.198  0.00  0.00      PROA  
ATOM   4469 HG11 ILE P 933      -0.954  -0.436 -18.390  0.00  0.00      PROA  
ATOM   4470 HG12 ILE P 933      -0.417   1.122 -17.750  0.00  0.00      PROA  
ATOM   4471  CD  ILE P 933      -1.460   1.261 -19.572  0.00  0.00      PROA  
ATOM   4472  HD1 ILE P 933      -1.396   2.368 -19.493  0.00  0.00      PROA  
ATOM   4473  HD2 ILE P 933      -2.456   1.020 -20.001  0.00  0.00      PROA  
ATOM   4474  HD3 ILE P 933      -0.719   0.949 -20.338  0.00  0.00      PROA  
ATOM   4475  C   ILE P 933      -3.367  -1.675 -17.944  0.00  0.00      PROA  
ATOM   4476  O   ILE P 933      -2.992  -2.052 -18.998  0.00  0.00      PROA  
ATOM   4477  N   THR P 934      -3.747  -2.485 -16.945  0.00  0.00      PROA  
ATOM   4478  HN  THR P 934      -4.076  -2.124 -16.076  0.00  0.00      PROA  
ATOM   4479  CA  THR P 934      -3.602  -3.938 -17.220  0.00  0.00      PROA  
ATOM   4480  HA  THR P 934      -2.547  -4.028 -17.434  0.00  0.00      PROA  
ATOM   4481  CB  THR P 934      -3.815  -4.804 -16.031  0.00  0.00      PROA  
ATOM   4482  HB  THR P 934      -4.909  -4.909 -15.870  0.00  0.00      PROA  
ATOM   4483  OG1 THR P 934      -3.158  -4.233 -14.869  0.00  0.00      PROA  
ATOM   4484  HG1 THR P 934      -3.854  -3.723 -14.448  0.00  0.00      PROA  
ATOM   4485  CG2 THR P 934      -3.270  -6.223 -16.194  0.00  0.00      PROA  
ATOM   4486 HG21 THR P 934      -3.662  -6.812 -17.051  0.00  0.00      PROA  
ATOM   4487 HG22 THR P 934      -3.386  -6.741 -15.218  0.00  0.00      PROA  
ATOM   4488 HG23 THR P 934      -2.182  -6.057 -16.344  0.00  0.00      PROA  
ATOM   4489  C   THR P 934      -4.443  -4.423 -18.365  0.00  0.00      PROA  
ATOM   4490  O   THR P 934      -3.889  -5.058 -19.269  0.00  0.00      PROA  
ATOM   4491  N   ALA P 935      -5.773  -4.009 -18.476  0.00  0.00      PROA  
ATOM   4492  HN  ALA P 935      -6.213  -3.545 -17.711  0.00  0.00      PROA  
ATOM   4493  CA  ALA P 935      -6.537  -4.259 -19.638  0.00  0.00      PROA  
ATOM   4494  HA  ALA P 935      -6.641  -5.334 -19.648  0.00  0.00      PROA  
ATOM   4495  CB  ALA P 935      -7.989  -3.740 -19.512  0.00  0.00      PROA  
ATOM   4496  HB1 ALA P 935      -8.002  -2.629 -19.522  0.00  0.00      PROA  
ATOM   4497  HB2 ALA P 935      -8.358  -4.006 -18.498  0.00  0.00      PROA  
ATOM   4498  HB3 ALA P 935      -8.615  -4.070 -20.368  0.00  0.00      PROA  
ATOM   4499  C   ALA P 935      -5.904  -3.705 -20.955  0.00  0.00      PROA  
ATOM   4500  O   ALA P 935      -5.885  -4.451 -21.909  0.00  0.00      PROA  
ATOM   4501  N   VAL P 936      -5.372  -2.480 -20.917  0.00  0.00      PROA  
ATOM   4502  HN  VAL P 936      -5.523  -1.987 -20.064  0.00  0.00      PROA  
ATOM   4503  CA  VAL P 936      -4.586  -2.024 -22.163  0.00  0.00      PROA  
ATOM   4504  HA  VAL P 936      -5.280  -1.997 -22.990  0.00  0.00      PROA  
ATOM   4505  CB  VAL P 936      -4.122  -0.573 -21.984  0.00  0.00      PROA  
ATOM   4506  HB  VAL P 936      -3.648  -0.501 -20.982  0.00  0.00      PROA  
ATOM   4507  CG1 VAL P 936      -3.061  -0.083 -23.093  0.00  0.00      PROA  
ATOM   4508 HG11 VAL P 936      -3.401  -0.418 -24.096  0.00  0.00      PROA  
ATOM   4509 HG12 VAL P 936      -2.091  -0.558 -22.832  0.00  0.00      PROA  
ATOM   4510 HG13 VAL P 936      -2.893   1.010 -22.983  0.00  0.00      PROA  
ATOM   4511  CG2 VAL P 936      -5.306   0.345 -22.166  0.00  0.00      PROA  
ATOM   4512 HG21 VAL P 936      -5.714   0.340 -23.199  0.00  0.00      PROA  
ATOM   4513 HG22 VAL P 936      -4.958   1.374 -21.931  0.00  0.00      PROA  
ATOM   4514 HG23 VAL P 936      -6.178   0.080 -21.530  0.00  0.00      PROA  
ATOM   4515  C   VAL P 936      -3.477  -2.915 -22.574  0.00  0.00      PROA  
ATOM   4516  O   VAL P 936      -3.385  -3.329 -23.735  0.00  0.00      PROA  
ATOM   4517  N   ILE P 937      -2.597  -3.290 -21.611  0.00  0.00      PROA  
ATOM   4518  HN  ILE P 937      -2.836  -3.104 -20.661  0.00  0.00      PROA  
ATOM   4519  CA  ILE P 937      -1.271  -3.771 -21.721  0.00  0.00      PROA  
ATOM   4520  HA  ILE P 937      -0.778  -3.267 -22.538  0.00  0.00      PROA  
ATOM   4521  CB  ILE P 937      -0.481  -3.511 -20.396  0.00  0.00      PROA  
ATOM   4522  HB  ILE P 937      -1.102  -3.864 -19.545  0.00  0.00      PROA  
ATOM   4523  CG2 ILE P 937       0.809  -4.355 -20.247  0.00  0.00      PROA  
ATOM   4524 HG21 ILE P 937       1.413  -4.070 -19.359  0.00  0.00      PROA  
ATOM   4525 HG22 ILE P 937       1.413  -4.021 -21.118  0.00  0.00      PROA  
ATOM   4526 HG23 ILE P 937       0.619  -5.433 -20.436  0.00  0.00      PROA  
ATOM   4527  CG1 ILE P 937      -0.037  -2.089 -20.213  0.00  0.00      PROA  
ATOM   4528 HG11 ILE P 937       0.446  -1.866 -19.238  0.00  0.00      PROA  
ATOM   4529 HG12 ILE P 937      -0.908  -1.399 -20.239  0.00  0.00      PROA  
ATOM   4530  CD  ILE P 937       0.816  -1.532 -21.377  0.00  0.00      PROA  
ATOM   4531  HD1 ILE P 937       1.303  -0.589 -21.049  0.00  0.00      PROA  
ATOM   4532  HD2 ILE P 937       0.257  -0.945 -22.137  0.00  0.00      PROA  
ATOM   4533  HD3 ILE P 937       1.432  -2.247 -21.964  0.00  0.00      PROA  
ATOM   4534  C   ILE P 937      -1.355  -5.216 -22.113  0.00  0.00      PROA  
ATOM   4535  O   ILE P 937      -0.467  -5.734 -22.838  0.00  0.00      PROA  
ATOM   4536  N   ILE P 938      -2.458  -5.851 -21.623  0.00  0.00      PROA  
ATOM   4537  HN  ILE P 938      -3.125  -5.287 -21.144  0.00  0.00      PROA  
ATOM   4538  CA  ILE P 938      -2.728  -7.286 -21.785  0.00  0.00      PROA  
ATOM   4539  HA  ILE P 938      -1.881  -7.774 -22.245  0.00  0.00      PROA  
ATOM   4540  CB  ILE P 938      -2.884  -7.951 -20.410  0.00  0.00      PROA  
ATOM   4541  HB  ILE P 938      -3.765  -7.578 -19.846  0.00  0.00      PROA  
ATOM   4542  CG2 ILE P 938      -3.040  -9.439 -20.653  0.00  0.00      PROA  
ATOM   4543 HG21 ILE P 938      -2.138  -9.814 -21.182  0.00  0.00      PROA  
ATOM   4544 HG22 ILE P 938      -3.966  -9.702 -21.208  0.00  0.00      PROA  
ATOM   4545 HG23 ILE P 938      -3.043 -10.034 -19.714  0.00  0.00      PROA  
ATOM   4546  CG1 ILE P 938      -1.635  -7.735 -19.392  0.00  0.00      PROA  
ATOM   4547 HG11 ILE P 938      -1.963  -8.128 -18.406  0.00  0.00      PROA  
ATOM   4548 HG12 ILE P 938      -1.530  -6.630 -19.350  0.00  0.00      PROA  
ATOM   4549  CD  ILE P 938      -0.199  -8.480 -19.644  0.00  0.00      PROA  
ATOM   4550  HD1 ILE P 938      -0.085  -8.492 -20.749  0.00  0.00      PROA  
ATOM   4551  HD2 ILE P 938      -0.265  -9.553 -19.360  0.00  0.00      PROA  
ATOM   4552  HD3 ILE P 938       0.601  -7.967 -19.070  0.00  0.00      PROA  
ATOM   4553  C   ILE P 938      -3.829  -7.523 -22.824  0.00  0.00      PROA  
ATOM   4554  O   ILE P 938      -3.511  -8.155 -23.847  0.00  0.00      PROA  
ATOM   4555  N   ASN P 939      -5.025  -7.067 -22.575  0.00  0.00      PROA  
ATOM   4556  HN  ASN P 939      -5.069  -6.325 -21.910  0.00  0.00      PROA  
ATOM   4557  CA  ASN P 939      -6.268  -7.720 -23.106  0.00  0.00      PROA  
ATOM   4558  HA  ASN P 939      -6.177  -8.736 -22.753  0.00  0.00      PROA  
ATOM   4559  CB  ASN P 939      -7.538  -7.214 -22.411  0.00  0.00      PROA  
ATOM   4560  HB1 ASN P 939      -8.374  -7.740 -22.919  0.00  0.00      PROA  
ATOM   4561  HB2 ASN P 939      -7.667  -6.119 -22.550  0.00  0.00      PROA  
ATOM   4562  CG  ASN P 939      -7.507  -7.574 -20.970  0.00  0.00      PROA  
ATOM   4563  OD1 ASN P 939      -6.476  -7.986 -20.404  0.00  0.00      PROA  
ATOM   4564  ND2 ASN P 939      -8.667  -7.213 -20.331  0.00  0.00      PROA  
ATOM   4565 HD21 ASN P 939      -8.736  -7.432 -19.358  0.00  0.00      PROA  
ATOM   4566 HD22 ASN P 939      -9.471  -6.794 -20.751  0.00  0.00      PROA  
ATOM   4567  C   ASN P 939      -6.393  -7.666 -24.680  0.00  0.00      PROA  
ATOM   4568  O   ASN P 939      -6.066  -6.611 -25.291  0.00  0.00      PROA  
ATOM   4569  N   ARG P 940      -6.789  -8.732 -25.420  0.00  0.00      PROA  
ATOM   4570  HN  ARG P 940      -6.873  -9.638 -25.012  0.00  0.00      PROA  
ATOM   4571  CA  ARG P 940      -7.123  -8.733 -26.815  0.00  0.00      PROA  
ATOM   4572  HA  ARG P 940      -6.236  -8.267 -27.216  0.00  0.00      PROA  
ATOM   4573  CB  ARG P 940      -7.082 -10.082 -27.422  0.00  0.00      PROA  
ATOM   4574  HB1 ARG P 940      -6.057 -10.488 -27.283  0.00  0.00      PROA  
ATOM   4575  HB2 ARG P 940      -7.204 -10.029 -28.525  0.00  0.00      PROA  
ATOM   4576  CG  ARG P 940      -7.942 -11.300 -26.869  0.00  0.00      PROA  
ATOM   4577  HG1 ARG P 940      -7.503 -11.507 -25.869  0.00  0.00      PROA  
ATOM   4578  HG2 ARG P 940      -7.648 -12.174 -27.488  0.00  0.00      PROA  
ATOM   4579  CD  ARG P 940      -9.413 -11.146 -26.891  0.00  0.00      PROA  
ATOM   4580  HD1 ARG P 940      -9.671 -10.322 -26.193  0.00  0.00      PROA  
ATOM   4581  HD2 ARG P 940      -9.944 -12.075 -26.592  0.00  0.00      PROA  
ATOM   4582  NE  ARG P 940      -9.927 -10.634 -28.207  0.00  0.00      PROA  
ATOM   4583  HE  ARG P 940     -10.097  -9.649 -28.253  0.00  0.00      PROA  
ATOM   4584  CZ  ARG P 940     -10.305 -11.372 -29.305  0.00  0.00      PROA  
ATOM   4585  NH1 ARG P 940     -10.703 -10.617 -30.308  0.00  0.00      PROA  
ATOM   4586 HH11 ARG P 940     -10.888  -9.649 -30.136  0.00  0.00      PROA  
ATOM   4587 HH12 ARG P 940     -10.836 -11.024 -31.211  0.00  0.00      PROA  
ATOM   4588  NH2 ARG P 940     -10.063 -12.631 -29.523  0.00  0.00      PROA  
ATOM   4589 HH21 ARG P 940      -9.499 -13.175 -28.902  0.00  0.00      PROA  
ATOM   4590 HH22 ARG P 940      -9.927 -12.920 -30.471  0.00  0.00      PROA  
ATOM   4591  C   ARG P 940      -8.357  -7.858 -27.115  0.00  0.00      PROA  
ATOM   4592  O   ARG P 940      -9.235  -7.729 -26.200  0.00  0.00      PROA  
ATOM   4593  N   LYS P 941      -8.447  -7.237 -28.273  0.00  0.00      PROA  
ATOM   4594  HN  LYS P 941      -7.803  -7.369 -29.022  0.00  0.00      PROA  
ATOM   4595  CA  LYS P 941      -9.459  -6.290 -28.587  0.00  0.00      PROA  
ATOM   4596  HA  LYS P 941      -9.547  -5.627 -27.739  0.00  0.00      PROA  
ATOM   4597  CB  LYS P 941      -9.079  -5.451 -29.917  0.00  0.00      PROA  
ATOM   4598  HB1 LYS P 941      -9.855  -4.682 -30.117  0.00  0.00      PROA  
ATOM   4599  HB2 LYS P 941      -9.134  -6.042 -30.856  0.00  0.00      PROA  
ATOM   4600  CG  LYS P 941      -7.746  -4.734 -29.757  0.00  0.00      PROA  
ATOM   4601  HG1 LYS P 941      -7.449  -4.142 -30.649  0.00  0.00      PROA  
ATOM   4602  HG2 LYS P 941      -6.955  -5.509 -29.669  0.00  0.00      PROA  
ATOM   4603  CD  LYS P 941      -7.671  -3.776 -28.497  0.00  0.00      PROA  
ATOM   4604  HD1 LYS P 941      -8.023  -4.279 -27.571  0.00  0.00      PROA  
ATOM   4605  HD2 LYS P 941      -8.391  -2.984 -28.792  0.00  0.00      PROA  
ATOM   4606  CE  LYS P 941      -6.328  -3.167 -28.228  0.00  0.00      PROA  
ATOM   4607  HE1 LYS P 941      -5.786  -2.602 -29.017  0.00  0.00      PROA  
ATOM   4608  HE2 LYS P 941      -5.618  -3.973 -27.941  0.00  0.00      PROA  
ATOM   4609  NZ  LYS P 941      -6.242  -2.209 -27.098  0.00  0.00      PROA  
ATOM   4610  HZ1 LYS P 941      -5.258  -2.022 -26.818  0.00  0.00      PROA  
ATOM   4611  HZ2 LYS P 941      -6.576  -2.681 -26.234  0.00  0.00      PROA  
ATOM   4612  HZ3 LYS P 941      -6.768  -1.329 -27.271  0.00  0.00      PROA  
ATOM   4613  C   LYS P 941     -10.840  -6.889 -28.767  0.00  0.00      PROA  
ATOM   4614  O   LYS P 941     -10.982  -8.096 -29.020  0.00  0.00      PROA  
ATOM   4615  N   GLU P 942     -11.864  -6.018 -28.648  0.00  0.00      PROA  
ATOM   4616  HN  GLU P 942     -11.663  -5.051 -28.511  0.00  0.00      PROA  
ATOM   4617  CA  GLU P 942     -13.205  -6.477 -28.644  0.00  0.00      PROA  
ATOM   4618  HA  GLU P 942     -13.197  -7.364 -28.027  0.00  0.00      PROA  
ATOM   4619  CB  GLU P 942     -14.115  -5.559 -27.777  0.00  0.00      PROA  
ATOM   4620  HB1 GLU P 942     -14.194  -4.576 -28.289  0.00  0.00      PROA  
ATOM   4621  HB2 GLU P 942     -13.581  -5.274 -26.845  0.00  0.00      PROA  
ATOM   4622  CG  GLU P 942     -15.442  -6.265 -27.438  0.00  0.00      PROA  
ATOM   4623  HG1 GLU P 942     -15.257  -7.260 -26.980  0.00  0.00      PROA  
ATOM   4624  HG2 GLU P 942     -16.105  -6.419 -28.317  0.00  0.00      PROA  
ATOM   4625  CD  GLU P 942     -16.289  -5.581 -26.328  0.00  0.00      PROA  
ATOM   4626  OE1 GLU P 942     -15.740  -4.921 -25.457  0.00  0.00      PROA  
ATOM   4627  OE2 GLU P 942     -17.482  -5.840 -26.289  0.00  0.00      PROA  
ATOM   4628  C   GLU P 942     -13.929  -6.900 -29.899  0.00  0.00      PROA  
ATOM   4629  O   GLU P 942     -14.081  -6.168 -30.836  0.00  0.00      PROA  
ATOM   4630  N   HSD P 943     -14.523  -8.122 -29.889  0.00  0.00      PROA  
ATOM   4631  HN  HSD P 943     -14.434  -8.702 -29.083  0.00  0.00      PROA  
ATOM   4632  CA  HSD P 943     -15.176  -8.636 -31.074  0.00  0.00      PROA  
ATOM   4633  HA  HSD P 943     -15.383  -7.835 -31.768  0.00  0.00      PROA  
ATOM   4634  CB  HSD P 943     -14.169  -9.671 -31.750  0.00  0.00      PROA  
ATOM   4635  HB1 HSD P 943     -13.770 -10.448 -31.063  0.00  0.00      PROA  
ATOM   4636  HB2 HSD P 943     -13.237  -9.124 -32.011  0.00  0.00      PROA  
ATOM   4637  ND1 HSD P 943     -14.946  -9.991 -34.186  0.00  0.00      PROA  
ATOM   4638  HD1 HSD P 943     -14.913  -9.025 -34.440  0.00  0.00      PROA  
ATOM   4639  CG  HSD P 943     -14.643 -10.460 -32.918  0.00  0.00      PROA  
ATOM   4640  CE1 HSD P 943     -15.471 -10.997 -34.910  0.00  0.00      PROA  
ATOM   4641  HE1 HSD P 943     -15.610 -10.827 -35.978  0.00  0.00      PROA  
ATOM   4642  NE2 HSD P 943     -15.544 -12.102 -34.185  0.00  0.00      PROA  
ATOM   4643  CD2 HSD P 943     -15.009 -11.771 -32.962  0.00  0.00      PROA  
ATOM   4644  HD2 HSD P 943     -14.717 -12.397 -32.128  0.00  0.00      PROA  
ATOM   4645  C   HSD P 943     -16.575  -9.140 -30.792  0.00  0.00      PROA  
ATOM   4646  O   HSD P 943     -16.788  -9.393 -29.642  0.00  0.00      PROA  
ATOM   4647  N   LYS P 944     -17.393  -9.321 -31.728  0.00  0.00      PROA  
ATOM   4648  HN  LYS P 944     -17.068  -9.066 -32.636  0.00  0.00      PROA  
ATOM   4649  CA  LYS P 944     -18.706  -9.879 -31.628  0.00  0.00      PROA  
ATOM   4650  HA  LYS P 944     -19.319  -9.267 -30.983  0.00  0.00      PROA  
ATOM   4651  CB  LYS P 944     -19.486  -9.867 -32.973  0.00  0.00      PROA  
ATOM   4652  HB1 LYS P 944     -19.609  -8.770 -33.095  0.00  0.00      PROA  
ATOM   4653  HB2 LYS P 944     -20.479 -10.363 -33.022  0.00  0.00      PROA  
ATOM   4654  CG  LYS P 944     -18.649 -10.400 -34.170  0.00  0.00      PROA  
ATOM   4655  HG1 LYS P 944     -18.840 -11.495 -34.161  0.00  0.00      PROA  
ATOM   4656  HG2 LYS P 944     -17.557 -10.268 -34.013  0.00  0.00      PROA  
ATOM   4657  CD  LYS P 944     -19.006  -9.779 -35.501  0.00  0.00      PROA  
ATOM   4658  HD1 LYS P 944     -18.322 -10.139 -36.299  0.00  0.00      PROA  
ATOM   4659  HD2 LYS P 944     -18.833  -8.684 -35.435  0.00  0.00      PROA  
ATOM   4660  CE  LYS P 944     -20.535  -9.872 -35.829  0.00  0.00      PROA  
ATOM   4661  HE1 LYS P 944     -21.091  -9.215 -35.126  0.00  0.00      PROA  
ATOM   4662  HE2 LYS P 944     -20.916 -10.903 -35.665  0.00  0.00      PROA  
ATOM   4663  NZ  LYS P 944     -20.848  -9.488 -37.211  0.00  0.00      PROA  
ATOM   4664  HZ1 LYS P 944     -21.642 -10.015 -37.625  0.00  0.00      PROA  
ATOM   4665  HZ2 LYS P 944     -20.019  -9.699 -37.803  0.00  0.00      PROA  
ATOM   4666  HZ3 LYS P 944     -20.929  -8.454 -37.284  0.00  0.00      PROA  
ATOM   4667  C   LYS P 944     -18.768 -11.292 -31.062  0.00  0.00      PROA  
ATOM   4668  O   LYS P 944     -17.876 -12.127 -31.288  0.00  0.00      PROA  
ATOM   4669  N   LEU P 945     -19.876 -11.538 -30.319  0.00  0.00      PROA  
ATOM   4670  HN  LEU P 945     -20.544 -10.824 -30.124  0.00  0.00      PROA  
ATOM   4671  CA  LEU P 945     -20.146 -12.809 -29.697  0.00  0.00      PROA  
ATOM   4672  HA  LEU P 945     -21.121 -12.736 -29.238  0.00  0.00      PROA  
ATOM   4673  CB  LEU P 945     -20.244 -14.012 -30.581  0.00  0.00      PROA  
ATOM   4674  HB1 LEU P 945     -20.684 -14.835 -29.979  0.00  0.00      PROA  
ATOM   4675  HB2 LEU P 945     -19.225 -14.414 -30.766  0.00  0.00      PROA  
ATOM   4676  CG  LEU P 945     -21.001 -13.872 -31.854  0.00  0.00      PROA  
ATOM   4677  HG  LEU P 945     -20.728 -12.950 -32.411  0.00  0.00      PROA  
ATOM   4678  CD1 LEU P 945     -20.557 -14.985 -32.842  0.00  0.00      PROA  
ATOM   4679 HD11 LEU P 945     -20.837 -14.828 -33.906  0.00  0.00      PROA  
ATOM   4680 HD12 LEU P 945     -21.063 -15.941 -32.587  0.00  0.00      PROA  
ATOM   4681 HD13 LEU P 945     -19.481 -15.261 -32.851  0.00  0.00      PROA  
ATOM   4682  CD2 LEU P 945     -22.498 -13.761 -31.495  0.00  0.00      PROA  
ATOM   4683 HD21 LEU P 945     -23.209 -13.392 -32.264  0.00  0.00      PROA  
ATOM   4684 HD22 LEU P 945     -22.595 -13.087 -30.616  0.00  0.00      PROA  
ATOM   4685 HD23 LEU P 945     -22.966 -14.705 -31.144  0.00  0.00      PROA  
ATOM   4686  C   LEU P 945     -19.283 -13.036 -28.465  0.00  0.00      PROA  
ATOM   4687  O   LEU P 945     -19.058 -14.125 -27.903  0.00  0.00      PROA  
ATOM   4688  N   LYS P 946     -18.762 -11.931 -27.880  0.00  0.00      PROA  
ATOM   4689  HN  LYS P 946     -18.807 -11.119 -28.456  0.00  0.00      PROA  
ATOM   4690  CA  LYS P 946     -18.266 -11.727 -26.512  0.00  0.00      PROA  
ATOM   4691  HA  LYS P 946     -18.385 -10.675 -26.297  0.00  0.00      PROA  
ATOM   4692  CB  LYS P 946     -19.128 -12.413 -25.458  0.00  0.00      PROA  
ATOM   4693  HB1 LYS P 946     -18.799 -12.061 -24.457  0.00  0.00      PROA  
ATOM   4694  HB2 LYS P 946     -18.995 -13.516 -25.494  0.00  0.00      PROA  
ATOM   4695  CG  LYS P 946     -20.645 -12.124 -25.559  0.00  0.00      PROA  
ATOM   4696  HG1 LYS P 946     -21.143 -12.489 -24.635  0.00  0.00      PROA  
ATOM   4697  HG2 LYS P 946     -20.995 -12.801 -26.367  0.00  0.00      PROA  
ATOM   4698  CD  LYS P 946     -20.979 -10.632 -25.633  0.00  0.00      PROA  
ATOM   4699  HD1 LYS P 946     -22.086 -10.540 -25.622  0.00  0.00      PROA  
ATOM   4700  HD2 LYS P 946     -20.535 -10.135 -26.522  0.00  0.00      PROA  
ATOM   4701  CE  LYS P 946     -20.317  -9.827 -24.424  0.00  0.00      PROA  
ATOM   4702  HE1 LYS P 946     -19.225  -9.656 -24.540  0.00  0.00      PROA  
ATOM   4703  HE2 LYS P 946     -20.540 -10.308 -23.448  0.00  0.00      PROA  
ATOM   4704  NZ  LYS P 946     -20.998  -8.550 -24.374  0.00  0.00      PROA  
ATOM   4705  HZ1 LYS P 946     -20.583  -7.923 -25.093  0.00  0.00      PROA  
ATOM   4706  HZ2 LYS P 946     -20.768  -8.088 -23.471  0.00  0.00      PROA  
ATOM   4707  HZ3 LYS P 946     -22.032  -8.607 -24.466  0.00  0.00      PROA  
ATOM   4708  C   LYS P 946     -16.837 -12.179 -26.406  0.00  0.00      PROA  
ATOM   4709  O   LYS P 946     -16.375 -12.712 -25.396  0.00  0.00      PROA  
ATOM   4710  N   LYS P 947     -16.067 -11.789 -27.527  0.00  0.00      PROA  
ATOM   4711  HN  LYS P 947     -16.525 -11.273 -28.247  0.00  0.00      PROA  
ATOM   4712  CA  LYS P 947     -14.648 -12.180 -27.661  0.00  0.00      PROA  
ATOM   4713  HA  LYS P 947     -14.363 -12.923 -26.931  0.00  0.00      PROA  
ATOM   4714  CB  LYS P 947     -14.234 -12.722 -29.055  0.00  0.00      PROA  
ATOM   4715  HB1 LYS P 947     -13.153 -12.961 -29.154  0.00  0.00      PROA  
ATOM   4716  HB2 LYS P 947     -14.475 -11.871 -29.728  0.00  0.00      PROA  
ATOM   4717  CG  LYS P 947     -15.062 -13.950 -29.561  0.00  0.00      PROA  
ATOM   4718  HG1 LYS P 947     -14.854 -14.312 -30.591  0.00  0.00      PROA  
ATOM   4719  HG2 LYS P 947     -16.142 -13.692 -29.547  0.00  0.00      PROA  
ATOM   4720  CD  LYS P 947     -15.032 -15.181 -28.607  0.00  0.00      PROA  
ATOM   4721  HD1 LYS P 947     -15.891 -15.171 -27.903  0.00  0.00      PROA  
ATOM   4722  HD2 LYS P 947     -14.142 -14.917 -27.996  0.00  0.00      PROA  
ATOM   4723  CE  LYS P 947     -14.819 -16.551 -29.258  0.00  0.00      PROA  
ATOM   4724  HE1 LYS P 947     -15.744 -16.752 -29.839  0.00  0.00      PROA  
ATOM   4725  HE2 LYS P 947     -14.810 -17.450 -28.605  0.00  0.00      PROA  
ATOM   4726  NZ  LYS P 947     -13.592 -16.629 -30.001  0.00  0.00      PROA  
ATOM   4727  HZ1 LYS P 947     -13.432 -17.625 -30.253  0.00  0.00      PROA  
ATOM   4728  HZ2 LYS P 947     -12.901 -16.147 -29.391  0.00  0.00      PROA  
ATOM   4729  HZ3 LYS P 947     -13.717 -16.138 -30.909  0.00  0.00      PROA  
ATOM   4730  C   LYS P 947     -13.759 -10.971 -27.348  0.00  0.00      PROA  
ATOM   4731  O   LYS P 947     -13.857  -9.971 -28.056  0.00  0.00      PROA  
ATOM   4732  N   GLY P 948     -12.987 -11.101 -26.311  0.00  0.00      PROA  
ATOM   4733  HN  GLY P 948     -12.825 -11.930 -25.781  0.00  0.00      PROA  
ATOM   4734  CA  GLY P 948     -12.285  -9.954 -25.796  0.00  0.00      PROA  
ATOM   4735  HA1 GLY P 948     -11.849  -9.538 -26.693  0.00  0.00      PROA  
ATOM   4736  HA2 GLY P 948     -11.533 -10.276 -25.090  0.00  0.00      PROA  
ATOM   4737  C   GLY P 948     -13.123  -8.898 -25.119  0.00  0.00      PROA  
ATOM   4738  O   GLY P 948     -12.903  -7.767 -25.383  0.00  0.00      PROA  
ATOM   4739  N   ALA P 949     -14.225  -9.323 -24.406  0.00  0.00      PROA  
ATOM   4740  HN  ALA P 949     -14.259 -10.304 -24.230  0.00  0.00      PROA  
ATOM   4741  CA  ALA P 949     -15.211  -8.493 -23.766  0.00  0.00      PROA  
ATOM   4742  HA  ALA P 949     -15.460  -7.645 -24.387  0.00  0.00      PROA  
ATOM   4743  CB  ALA P 949     -16.429  -9.392 -23.310  0.00  0.00      PROA  
ATOM   4744  HB1 ALA P 949     -17.276  -8.754 -22.979  0.00  0.00      PROA  
ATOM   4745  HB2 ALA P 949     -16.206 -10.071 -22.460  0.00  0.00      PROA  
ATOM   4746  HB3 ALA P 949     -16.648 -10.069 -24.162  0.00  0.00      PROA  
ATOM   4747  C   ALA P 949     -14.608  -7.809 -22.574  0.00  0.00      PROA  
ATOM   4748  O   ALA P 949     -13.558  -8.156 -22.104  0.00  0.00      PROA  
ATOM   4749  N   GLY P 950     -15.347  -6.755 -22.069  0.00  0.00      PROA  
ATOM   4750  HN  GLY P 950     -16.289  -6.582 -22.344  0.00  0.00      PROA  
ATOM   4751  CA  GLY P 950     -14.827  -5.844 -21.020  0.00  0.00      PROA  
ATOM   4752  HA1 GLY P 950     -15.625  -5.140 -20.837  0.00  0.00      PROA  
ATOM   4753  HA2 GLY P 950     -13.949  -5.504 -21.550  0.00  0.00      PROA  
ATOM   4754  C   GLY P 950     -14.352  -6.437 -19.713  0.00  0.00      PROA  
ATOM   4755  O   GLY P 950     -14.740  -7.414 -19.111  0.00  0.00      PROA  
ATOM   4756  N   TYR P 951     -13.457  -5.618 -19.145  0.00  0.00      PROA  
ATOM   4757  HN  TYR P 951     -13.244  -4.741 -19.570  0.00  0.00      PROA  
ATOM   4758  CA  TYR P 951     -12.639  -6.053 -18.027  0.00  0.00      PROA  
ATOM   4759  HA  TYR P 951     -12.590  -7.130 -18.076  0.00  0.00      PROA  
ATOM   4760  CB  TYR P 951     -11.178  -5.479 -18.107  0.00  0.00      PROA  
ATOM   4761  HB1 TYR P 951     -11.232  -4.395 -17.870  0.00  0.00      PROA  
ATOM   4762  HB2 TYR P 951     -10.963  -5.691 -19.177  0.00  0.00      PROA  
ATOM   4763  CG  TYR P 951     -10.227  -6.155 -17.165  0.00  0.00      PROA  
ATOM   4764  CD1 TYR P 951      -9.362  -5.354 -16.408  0.00  0.00      PROA  
ATOM   4765  HD1 TYR P 951      -9.415  -4.276 -16.363  0.00  0.00      PROA  
ATOM   4766  CE1 TYR P 951      -8.351  -5.995 -15.624  0.00  0.00      PROA  
ATOM   4767  HE1 TYR P 951      -7.619  -5.418 -15.079  0.00  0.00      PROA  
ATOM   4768  CZ  TYR P 951      -8.143  -7.352 -15.827  0.00  0.00      PROA  
ATOM   4769  OH  TYR P 951      -6.998  -7.864 -15.268  0.00  0.00      PROA  
ATOM   4770  HH  TYR P 951      -6.769  -8.756 -15.539  0.00  0.00      PROA  
ATOM   4771  CD2 TYR P 951     -10.051  -7.560 -17.342  0.00  0.00      PROA  
ATOM   4772  HD2 TYR P 951     -10.667  -8.080 -18.061  0.00  0.00      PROA  
ATOM   4773  CE2 TYR P 951      -8.918  -8.151 -16.691  0.00  0.00      PROA  
ATOM   4774  HE2 TYR P 951      -8.769  -9.178 -16.988  0.00  0.00      PROA  
ATOM   4775  C   TYR P 951     -13.380  -5.610 -16.792  0.00  0.00      PROA  
ATOM   4776  O   TYR P 951     -12.928  -5.763 -15.668  0.00  0.00      PROA  
ATOM   4777  N   HSD P 952     -14.553  -4.982 -16.899  0.00  0.00      PROA  
ATOM   4778  HN  HSD P 952     -14.864  -4.472 -17.697  0.00  0.00      PROA  
ATOM   4779  CA  HSD P 952     -15.318  -4.596 -15.767  0.00  0.00      PROA  
ATOM   4780  HA  HSD P 952     -14.758  -3.949 -15.110  0.00  0.00      PROA  
ATOM   4781  CB  HSD P 952     -16.679  -3.949 -16.226  0.00  0.00      PROA  
ATOM   4782  HB1 HSD P 952     -16.515  -2.953 -16.689  0.00  0.00      PROA  
ATOM   4783  HB2 HSD P 952     -17.309  -3.666 -15.357  0.00  0.00      PROA  
ATOM   4784  ND1 HSD P 952     -18.587  -5.722 -16.957  0.00  0.00      PROA  
ATOM   4785  HD1 HSD P 952     -18.887  -5.966 -16.035  0.00  0.00      PROA  
ATOM   4786  CG  HSD P 952     -17.556  -4.791 -17.149  0.00  0.00      PROA  
ATOM   4787  CE1 HSD P 952     -19.060  -6.049 -18.175  0.00  0.00      PROA  
ATOM   4788  HE1 HSD P 952     -19.815  -6.820 -18.327  0.00  0.00      PROA  
ATOM   4789  NE2 HSD P 952     -18.450  -5.333 -19.086  0.00  0.00      PROA  
ATOM   4790  CD2 HSD P 952     -17.495  -4.638 -18.495  0.00  0.00      PROA  
ATOM   4791  HD2 HSD P 952     -16.671  -4.167 -19.016  0.00  0.00      PROA  
ATOM   4792  C   HSD P 952     -15.643  -5.709 -14.826  0.00  0.00      PROA  
ATOM   4793  O   HSD P 952     -15.746  -5.449 -13.591  0.00  0.00      PROA  
ATOM   4794  N   LEU P 953     -15.851  -6.954 -15.253  0.00  0.00      PROA  
ATOM   4795  HN  LEU P 953     -15.667  -7.202 -16.201  0.00  0.00      PROA  
ATOM   4796  CA  LEU P 953     -16.219  -8.032 -14.387  0.00  0.00      PROA  
ATOM   4797  HA  LEU P 953     -17.060  -7.752 -13.770  0.00  0.00      PROA  
ATOM   4798  CB  LEU P 953     -16.622  -9.383 -15.214  0.00  0.00      PROA  
ATOM   4799  HB1 LEU P 953     -15.909 -10.072 -15.716  0.00  0.00      PROA  
ATOM   4800  HB2 LEU P 953     -17.240  -9.181 -16.115  0.00  0.00      PROA  
ATOM   4801  CG  LEU P 953     -17.432 -10.356 -14.323  0.00  0.00      PROA  
ATOM   4802  HG  LEU P 953     -16.851 -10.339 -13.377  0.00  0.00      PROA  
ATOM   4803  CD1 LEU P 953     -18.955  -9.966 -14.088  0.00  0.00      PROA  
ATOM   4804 HD11 LEU P 953     -19.578  -9.862 -15.002  0.00  0.00      PROA  
ATOM   4805 HD12 LEU P 953     -19.051  -9.002 -13.543  0.00  0.00      PROA  
ATOM   4806 HD13 LEU P 953     -19.389 -10.831 -13.542  0.00  0.00      PROA  
ATOM   4807  CD2 LEU P 953     -17.424 -11.811 -14.784  0.00  0.00      PROA  
ATOM   4808 HD21 LEU P 953     -16.393 -12.017 -15.144  0.00  0.00      PROA  
ATOM   4809 HD22 LEU P 953     -18.083 -11.951 -15.668  0.00  0.00      PROA  
ATOM   4810 HD23 LEU P 953     -17.717 -12.545 -14.004  0.00  0.00      PROA  
ATOM   4811  C   LEU P 953     -15.010  -8.455 -13.526  0.00  0.00      PROA  
ATOM   4812  O   LEU P 953     -15.165  -8.854 -12.357  0.00  0.00      PROA  
ATOM   4813  N   ASP P 954     -13.810  -8.495 -14.078  0.00  0.00      PROA  
ATOM   4814  HN  ASP P 954     -13.786  -8.410 -15.071  0.00  0.00      PROA  
ATOM   4815  CA  ASP P 954     -12.552  -8.625 -13.327  0.00  0.00      PROA  
ATOM   4816  HA  ASP P 954     -12.718  -9.516 -12.739  0.00  0.00      PROA  
ATOM   4817  CB  ASP P 954     -11.330  -8.775 -14.296  0.00  0.00      PROA  
ATOM   4818  HB1 ASP P 954     -10.396  -8.960 -13.724  0.00  0.00      PROA  
ATOM   4819  HB2 ASP P 954     -11.195  -7.797 -14.805  0.00  0.00      PROA  
ATOM   4820  CG  ASP P 954     -11.573  -9.996 -15.220  0.00  0.00      PROA  
ATOM   4821  OD1 ASP P 954     -11.455 -10.079 -16.454  0.00  0.00      PROA  
ATOM   4822  OD2 ASP P 954     -12.097 -11.029 -14.577  0.00  0.00      PROA  
ATOM   4823  HD2 ASP P 954     -12.440 -11.698 -15.174  0.00  0.00      PROA  
ATOM   4824  C   ASP P 954     -12.331  -7.531 -12.355  0.00  0.00      PROA  
ATOM   4825  O   ASP P 954     -12.204  -7.727 -11.144  0.00  0.00      PROA  
ATOM   4826  N   LEU P 955     -12.570  -6.249 -12.791  0.00  0.00      PROA  
ATOM   4827  HN  LEU P 955     -12.718  -6.068 -13.760  0.00  0.00      PROA  
ATOM   4828  CA  LEU P 955     -12.753  -5.164 -11.739  0.00  0.00      PROA  
ATOM   4829  HA  LEU P 955     -11.824  -5.105 -11.192  0.00  0.00      PROA  
ATOM   4830  CB  LEU P 955     -12.887  -3.823 -12.500  0.00  0.00      PROA  
ATOM   4831  HB1 LEU P 955     -13.780  -3.961 -13.148  0.00  0.00      PROA  
ATOM   4832  HB2 LEU P 955     -11.944  -3.656 -13.062  0.00  0.00      PROA  
ATOM   4833  CG  LEU P 955     -13.346  -2.505 -11.728  0.00  0.00      PROA  
ATOM   4834  HG  LEU P 955     -14.121  -2.764 -10.975  0.00  0.00      PROA  
ATOM   4835  CD1 LEU P 955     -12.325  -1.630 -10.998  0.00  0.00      PROA  
ATOM   4836 HD11 LEU P 955     -11.701  -2.283 -10.352  0.00  0.00      PROA  
ATOM   4837 HD12 LEU P 955     -12.789  -0.752 -10.499  0.00  0.00      PROA  
ATOM   4838 HD13 LEU P 955     -11.706  -1.159 -11.792  0.00  0.00      PROA  
ATOM   4839  CD2 LEU P 955     -14.006  -1.573 -12.712  0.00  0.00      PROA  
ATOM   4840 HD21 LEU P 955     -13.256  -1.346 -13.499  0.00  0.00      PROA  
ATOM   4841 HD22 LEU P 955     -14.287  -0.631 -12.195  0.00  0.00      PROA  
ATOM   4842 HD23 LEU P 955     -14.885  -2.015 -13.228  0.00  0.00      PROA  
ATOM   4843  C   LEU P 955     -13.902  -5.334 -10.733  0.00  0.00      PROA  
ATOM   4844  O   LEU P 955     -13.799  -4.913  -9.570  0.00  0.00      PROA  
ATOM   4845  N   LEU P 956     -15.068  -5.944 -11.069  0.00  0.00      PROA  
ATOM   4846  HN  LEU P 956     -15.282  -6.092 -12.032  0.00  0.00      PROA  
ATOM   4847  CA  LEU P 956     -16.186  -6.082 -10.245  0.00  0.00      PROA  
ATOM   4848  HA  LEU P 956     -16.538  -5.095  -9.979  0.00  0.00      PROA  
ATOM   4849  CB  LEU P 956     -17.400  -6.734 -10.863  0.00  0.00      PROA  
ATOM   4850  HB1 LEU P 956     -17.175  -7.758 -11.230  0.00  0.00      PROA  
ATOM   4851  HB2 LEU P 956     -17.806  -6.213 -11.756  0.00  0.00      PROA  
ATOM   4852  CG  LEU P 956     -18.651  -6.830  -9.908  0.00  0.00      PROA  
ATOM   4853  HG  LEU P 956     -18.406  -7.437  -9.010  0.00  0.00      PROA  
ATOM   4854  CD1 LEU P 956     -19.090  -5.428  -9.359  0.00  0.00      PROA  
ATOM   4855 HD11 LEU P 956     -19.798  -5.581  -8.517  0.00  0.00      PROA  
ATOM   4856 HD12 LEU P 956     -19.453  -4.697 -10.112  0.00  0.00      PROA  
ATOM   4857 HD13 LEU P 956     -18.240  -4.934  -8.842  0.00  0.00      PROA  
ATOM   4858  CD2 LEU P 956     -19.840  -7.416 -10.648  0.00  0.00      PROA  
ATOM   4859 HD21 LEU P 956     -19.698  -8.506 -10.816  0.00  0.00      PROA  
ATOM   4860 HD22 LEU P 956     -19.981  -6.852 -11.594  0.00  0.00      PROA  
ATOM   4861 HD23 LEU P 956     -20.732  -7.275 -10.000  0.00  0.00      PROA  
ATOM   4862  C   LEU P 956     -15.835  -6.905  -9.021  0.00  0.00      PROA  
ATOM   4863  O   LEU P 956     -16.143  -6.674  -7.897  0.00  0.00      PROA  
ATOM   4864  N   MET P 957     -15.141  -8.035  -9.307  0.00  0.00      PROA  
ATOM   4865  HN  MET P 957     -14.864  -8.147 -10.259  0.00  0.00      PROA  
ATOM   4866  CA  MET P 957     -14.530  -8.984  -8.412  0.00  0.00      PROA  
ATOM   4867  HA  MET P 957     -15.259  -9.353  -7.705  0.00  0.00      PROA  
ATOM   4868  CB  MET P 957     -13.966 -10.302  -9.123  0.00  0.00      PROA  
ATOM   4869  HB1 MET P 957     -13.348 -10.063 -10.015  0.00  0.00      PROA  
ATOM   4870  HB2 MET P 957     -14.843 -10.796  -9.593  0.00  0.00      PROA  
ATOM   4871  CG  MET P 957     -13.208 -11.178  -8.077  0.00  0.00      PROA  
ATOM   4872  HG1 MET P 957     -12.481 -10.621  -7.448  0.00  0.00      PROA  
ATOM   4873  HG2 MET P 957     -12.652 -11.937  -8.669  0.00  0.00      PROA  
ATOM   4874  SD  MET P 957     -14.380 -12.112  -7.142  0.00  0.00      PROA  
ATOM   4875  CE  MET P 957     -13.260 -13.474  -7.068  0.00  0.00      PROA  
ATOM   4876  HE1 MET P 957     -13.157 -13.858  -8.105  0.00  0.00      PROA  
ATOM   4877  HE2 MET P 957     -13.671 -14.298  -6.447  0.00  0.00      PROA  
ATOM   4878  HE3 MET P 957     -12.287 -13.186  -6.615  0.00  0.00      PROA  
ATOM   4879  C   MET P 957     -13.461  -8.252  -7.600  0.00  0.00      PROA  
ATOM   4880  O   MET P 957     -13.431  -8.300  -6.354  0.00  0.00      PROA  
ATOM   4881  N   VAL P 958     -12.598  -7.430  -8.233  0.00  0.00      PROA  
ATOM   4882  HN  VAL P 958     -12.604  -7.320  -9.224  0.00  0.00      PROA  
ATOM   4883  CA  VAL P 958     -11.589  -6.599  -7.488  0.00  0.00      PROA  
ATOM   4884  HA  VAL P 958     -10.989  -7.167  -6.793  0.00  0.00      PROA  
ATOM   4885  CB  VAL P 958     -10.477  -6.073  -8.467  0.00  0.00      PROA  
ATOM   4886  HB  VAL P 958     -10.992  -5.505  -9.271  0.00  0.00      PROA  
ATOM   4887  CG1 VAL P 958      -9.454  -5.090  -7.737  0.00  0.00      PROA  
ATOM   4888 HG11 VAL P 958      -8.953  -5.780  -7.025  0.00  0.00      PROA  
ATOM   4889 HG12 VAL P 958      -9.869  -4.187  -7.239  0.00  0.00      PROA  
ATOM   4890 HG13 VAL P 958      -8.672  -4.702  -8.424  0.00  0.00      PROA  
ATOM   4891  CG2 VAL P 958      -9.594  -7.288  -8.944  0.00  0.00      PROA  
ATOM   4892 HG21 VAL P 958     -10.275  -8.010  -9.443  0.00  0.00      PROA  
ATOM   4893 HG22 VAL P 958      -9.180  -7.695  -7.997  0.00  0.00      PROA  
ATOM   4894 HG23 VAL P 958      -8.710  -6.987  -9.544  0.00  0.00      PROA  
ATOM   4895  C   VAL P 958     -12.263  -5.615  -6.538  0.00  0.00      PROA  
ATOM   4896  O   VAL P 958     -11.861  -5.550  -5.386  0.00  0.00      PROA  
ATOM   4897  N   GLY P 959     -13.402  -4.946  -6.904  0.00  0.00      PROA  
ATOM   4898  HN  GLY P 959     -13.605  -5.012  -7.878  0.00  0.00      PROA  
ATOM   4899  CA  GLY P 959     -14.365  -4.217  -6.044  0.00  0.00      PROA  
ATOM   4900  HA1 GLY P 959     -15.252  -4.043  -6.636  0.00  0.00      PROA  
ATOM   4901  HA2 GLY P 959     -13.892  -3.411  -5.502  0.00  0.00      PROA  
ATOM   4902  C   GLY P 959     -14.815  -5.084  -4.929  0.00  0.00      PROA  
ATOM   4903  O   GLY P 959     -14.598  -4.786  -3.785  0.00  0.00      PROA  
ATOM   4904  N   VAL P 960     -15.519  -6.196  -5.179  0.00  0.00      PROA  
ATOM   4905  HN  VAL P 960     -15.812  -6.373  -6.115  0.00  0.00      PROA  
ATOM   4906  CA  VAL P 960     -16.002  -7.028  -4.125  0.00  0.00      PROA  
ATOM   4907  HA  VAL P 960     -16.696  -6.419  -3.565  0.00  0.00      PROA  
ATOM   4908  CB  VAL P 960     -16.805  -8.203  -4.693  0.00  0.00      PROA  
ATOM   4909  HB  VAL P 960     -16.260  -8.636  -5.559  0.00  0.00      PROA  
ATOM   4910  CG1 VAL P 960     -17.072  -9.308  -3.686  0.00  0.00      PROA  
ATOM   4911 HG11 VAL P 960     -16.210  -9.937  -3.378  0.00  0.00      PROA  
ATOM   4912 HG12 VAL P 960     -17.774 -10.077  -4.073  0.00  0.00      PROA  
ATOM   4913 HG13 VAL P 960     -17.435  -8.852  -2.740  0.00  0.00      PROA  
ATOM   4914  CG2 VAL P 960     -18.172  -7.788  -5.208  0.00  0.00      PROA  
ATOM   4915 HG21 VAL P 960     -18.102  -6.734  -5.552  0.00  0.00      PROA  
ATOM   4916 HG22 VAL P 960     -18.886  -7.882  -4.362  0.00  0.00      PROA  
ATOM   4917 HG23 VAL P 960     -18.484  -8.490  -6.011  0.00  0.00      PROA  
ATOM   4918  C   VAL P 960     -14.988  -7.522  -3.054  0.00  0.00      PROA  
ATOM   4919  O   VAL P 960     -15.163  -7.444  -1.818  0.00  0.00      PROA  
ATOM   4920  N   MET P 961     -13.852  -8.071  -3.612  0.00  0.00      PROA  
ATOM   4921  HN  MET P 961     -13.726  -8.214  -4.591  0.00  0.00      PROA  
ATOM   4922  CA  MET P 961     -12.735  -8.603  -2.869  0.00  0.00      PROA  
ATOM   4923  HA  MET P 961     -13.114  -9.364  -2.203  0.00  0.00      PROA  
ATOM   4924  CB  MET P 961     -11.561  -9.342  -3.685  0.00  0.00      PROA  
ATOM   4925  HB1 MET P 961     -10.644  -9.480  -3.074  0.00  0.00      PROA  
ATOM   4926  HB2 MET P 961     -11.367  -8.550  -4.440  0.00  0.00      PROA  
ATOM   4927  CG  MET P 961     -11.975 -10.722  -4.291  0.00  0.00      PROA  
ATOM   4928  HG1 MET P 961     -12.772 -10.722  -5.065  0.00  0.00      PROA  
ATOM   4929  HG2 MET P 961     -12.376 -11.307  -3.435  0.00  0.00      PROA  
ATOM   4930  SD  MET P 961     -10.496 -11.516  -5.008  0.00  0.00      PROA  
ATOM   4931  CE  MET P 961     -10.093 -10.141  -6.201  0.00  0.00      PROA  
ATOM   4932  HE1 MET P 961      -9.573  -9.369  -5.595  0.00  0.00      PROA  
ATOM   4933  HE2 MET P 961     -10.981  -9.665  -6.670  0.00  0.00      PROA  
ATOM   4934  HE3 MET P 961      -9.432 -10.284  -7.082  0.00  0.00      PROA  
ATOM   4935  C   MET P 961     -12.142  -7.566  -1.972  0.00  0.00      PROA  
ATOM   4936  O   MET P 961     -11.609  -7.896  -0.925  0.00  0.00      PROA  
ATOM   4937  N   LEU P 962     -12.201  -6.290  -2.402  0.00  0.00      PROA  
ATOM   4938  HN  LEU P 962     -12.752  -6.061  -3.200  0.00  0.00      PROA  
ATOM   4939  CA  LEU P 962     -11.685  -5.179  -1.597  0.00  0.00      PROA  
ATOM   4940  HA  LEU P 962     -10.685  -5.486  -1.331  0.00  0.00      PROA  
ATOM   4941  CB  LEU P 962     -11.529  -3.923  -2.427  0.00  0.00      PROA  
ATOM   4942  HB1 LEU P 962     -12.589  -3.691  -2.666  0.00  0.00      PROA  
ATOM   4943  HB2 LEU P 962     -11.061  -4.160  -3.406  0.00  0.00      PROA  
ATOM   4944  CG  LEU P 962     -10.727  -2.785  -1.800  0.00  0.00      PROA  
ATOM   4945  HG  LEU P 962      -9.950  -3.153  -1.097  0.00  0.00      PROA  
ATOM   4946  CD1 LEU P 962     -10.086  -1.872  -2.768  0.00  0.00      PROA  
ATOM   4947 HD11 LEU P 962     -10.807  -1.235  -3.323  0.00  0.00      PROA  
ATOM   4948 HD12 LEU P 962      -9.304  -2.345  -3.399  0.00  0.00      PROA  
ATOM   4949 HD13 LEU P 962      -9.538  -1.086  -2.205  0.00  0.00      PROA  
ATOM   4950  CD2 LEU P 962     -11.674  -1.870  -0.937  0.00  0.00      PROA  
ATOM   4951 HD21 LEU P 962     -12.227  -2.319  -0.084  0.00  0.00      PROA  
ATOM   4952 HD22 LEU P 962     -12.391  -1.378  -1.629  0.00  0.00      PROA  
ATOM   4953 HD23 LEU P 962     -11.105  -1.060  -0.432  0.00  0.00      PROA  
ATOM   4954  C   LEU P 962     -12.608  -5.034  -0.361  0.00  0.00      PROA  
ATOM   4955  O   LEU P 962     -12.198  -4.900   0.794  0.00  0.00      PROA  
ATOM   4956  N   GLY P 963     -13.937  -5.274  -0.492  0.00  0.00      PROA  
ATOM   4957  HN  GLY P 963     -14.394  -5.234  -1.378  0.00  0.00      PROA  
ATOM   4958  CA  GLY P 963     -14.799  -5.516   0.640  0.00  0.00      PROA  
ATOM   4959  HA1 GLY P 963     -15.804  -5.531   0.244  0.00  0.00      PROA  
ATOM   4960  HA2 GLY P 963     -14.672  -4.741   1.381  0.00  0.00      PROA  
ATOM   4961  C   GLY P 963     -14.556  -6.737   1.465  0.00  0.00      PROA  
ATOM   4962  O   GLY P 963     -14.652  -6.618   2.684  0.00  0.00      PROA  
ATOM   4963  N   VAL P 964     -14.213  -7.842   0.814  0.00  0.00      PROA  
ATOM   4964  HN  VAL P 964     -14.188  -7.876  -0.182  0.00  0.00      PROA  
ATOM   4965  CA  VAL P 964     -13.929  -9.144   1.519  0.00  0.00      PROA  
ATOM   4966  HA  VAL P 964     -14.713  -9.369   2.226  0.00  0.00      PROA  
ATOM   4967  CB  VAL P 964     -13.934 -10.310   0.582  0.00  0.00      PROA  
ATOM   4968  HB  VAL P 964     -13.133 -10.239  -0.185  0.00  0.00      PROA  
ATOM   4969  CG1 VAL P 964     -13.594 -11.578   1.420  0.00  0.00      PROA  
ATOM   4970 HG11 VAL P 964     -13.775 -12.521   0.861  0.00  0.00      PROA  
ATOM   4971 HG12 VAL P 964     -14.190 -11.803   2.330  0.00  0.00      PROA  
ATOM   4972 HG13 VAL P 964     -12.513 -11.492   1.659  0.00  0.00      PROA  
ATOM   4973  CG2 VAL P 964     -15.419 -10.425   0.037  0.00  0.00      PROA  
ATOM   4974 HG21 VAL P 964     -16.125 -10.772   0.822  0.00  0.00      PROA  
ATOM   4975 HG22 VAL P 964     -15.386 -11.043  -0.885  0.00  0.00      PROA  
ATOM   4976 HG23 VAL P 964     -15.817  -9.457  -0.337  0.00  0.00      PROA  
ATOM   4977  C   VAL P 964     -12.696  -9.088   2.301  0.00  0.00      PROA  
ATOM   4978  O   VAL P 964     -12.599  -9.528   3.440  0.00  0.00      PROA  
ATOM   4979  N   CYS P 965     -11.629  -8.479   1.828  0.00  0.00      PROA  
ATOM   4980  HN  CYS P 965     -11.615  -8.205   0.869  0.00  0.00      PROA  
ATOM   4981  CA  CYS P 965     -10.431  -8.244   2.649  0.00  0.00      PROA  
ATOM   4982  HA  CYS P 965     -10.044  -9.154   3.083  0.00  0.00      PROA  
ATOM   4983  CB  CYS P 965      -9.329  -7.696   1.754  0.00  0.00      PROA  
ATOM   4984  HB1 CYS P 965      -8.557  -7.049   2.223  0.00  0.00      PROA  
ATOM   4985  HB2 CYS P 965      -9.894  -7.054   1.046  0.00  0.00      PROA  
ATOM   4986  SG  CYS P 965      -8.630  -9.110   0.768  0.00  0.00      PROA  
ATOM   4987  HG1 CYS P 965      -7.755  -8.318   0.165  0.00  0.00      PROA  
ATOM   4988  C   CYS P 965     -10.747  -7.292   3.791  0.00  0.00      PROA  
ATOM   4989  O   CYS P 965     -10.327  -7.455   4.943  0.00  0.00      PROA  
ATOM   4990  N   SER P 966     -11.534  -6.259   3.463  0.00  0.00      PROA  
ATOM   4991  HN  SER P 966     -12.007  -6.328   2.588  0.00  0.00      PROA  
ATOM   4992  CA  SER P 966     -11.878  -5.193   4.443  0.00  0.00      PROA  
ATOM   4993  HA  SER P 966     -10.891  -4.782   4.597  0.00  0.00      PROA  
ATOM   4994  CB  SER P 966     -12.835  -4.074   3.915  0.00  0.00      PROA  
ATOM   4995  HB1 SER P 966     -13.290  -3.549   4.782  0.00  0.00      PROA  
ATOM   4996  HB2 SER P 966     -13.600  -4.512   3.239  0.00  0.00      PROA  
ATOM   4997  OG  SER P 966     -12.139  -3.216   3.128  0.00  0.00      PROA  
ATOM   4998  HG1 SER P 966     -12.105  -3.609   2.252  0.00  0.00      PROA  
ATOM   4999  C   SER P 966     -12.355  -5.672   5.852  0.00  0.00      PROA  
ATOM   5000  O   SER P 966     -11.857  -5.165   6.887  0.00  0.00      PROA  
ATOM   5001  N   VAL P 967     -13.295  -6.595   5.914  0.00  0.00      PROA  
ATOM   5002  HN  VAL P 967     -13.600  -6.931   5.027  0.00  0.00      PROA  
ATOM   5003  CA  VAL P 967     -13.867  -7.038   7.172  0.00  0.00      PROA  
ATOM   5004  HA  VAL P 967     -14.068  -6.196   7.817  0.00  0.00      PROA  
ATOM   5005  CB  VAL P 967     -15.173  -7.712   6.805  0.00  0.00      PROA  
ATOM   5006  HB  VAL P 967     -15.610  -8.277   7.656  0.00  0.00      PROA  
ATOM   5007  CG1 VAL P 967     -16.253  -6.655   6.385  0.00  0.00      PROA  
ATOM   5008 HG11 VAL P 967     -15.909  -6.019   5.542  0.00  0.00      PROA  
ATOM   5009 HG12 VAL P 967     -16.606  -6.031   7.234  0.00  0.00      PROA  
ATOM   5010 HG13 VAL P 967     -17.104  -7.249   5.988  0.00  0.00      PROA  
ATOM   5011  CG2 VAL P 967     -14.990  -8.679   5.581  0.00  0.00      PROA  
ATOM   5012 HG21 VAL P 967     -14.879  -8.155   4.608  0.00  0.00      PROA  
ATOM   5013 HG22 VAL P 967     -15.888  -9.308   5.404  0.00  0.00      PROA  
ATOM   5014 HG23 VAL P 967     -14.153  -9.383   5.777  0.00  0.00      PROA  
ATOM   5015  C   VAL P 967     -13.059  -7.988   7.941  0.00  0.00      PROA  
ATOM   5016  O   VAL P 967     -13.286  -8.169   9.105  0.00  0.00      PROA  
ATOM   5017  N   MET P 968     -12.016  -8.588   7.341  0.00  0.00      PROA  
ATOM   5018  HN  MET P 968     -11.821  -8.561   6.364  0.00  0.00      PROA  
ATOM   5019  CA  MET P 968     -10.983  -9.451   8.014  0.00  0.00      PROA  
ATOM   5020  HA  MET P 968     -11.353  -9.842   8.951  0.00  0.00      PROA  
ATOM   5021  CB  MET P 968     -10.625 -10.738   7.178  0.00  0.00      PROA  
ATOM   5022  HB1 MET P 968      -9.928 -11.451   7.668  0.00  0.00      PROA  
ATOM   5023  HB2 MET P 968     -10.252 -10.261   6.247  0.00  0.00      PROA  
ATOM   5024  CG  MET P 968     -11.858 -11.582   6.637  0.00  0.00      PROA  
ATOM   5025  HG1 MET P 968     -12.625 -10.973   6.113  0.00  0.00      PROA  
ATOM   5026  HG2 MET P 968     -12.266 -12.134   7.511  0.00  0.00      PROA  
ATOM   5027  SD  MET P 968     -11.323 -12.881   5.476  0.00  0.00      PROA  
ATOM   5028  CE  MET P 968     -13.046 -13.461   5.260  0.00  0.00      PROA  
ATOM   5029  HE1 MET P 968     -13.048 -14.498   4.860  0.00  0.00      PROA  
ATOM   5030  HE2 MET P 968     -13.584 -12.747   4.602  0.00  0.00      PROA  
ATOM   5031  HE3 MET P 968     -13.567 -13.364   6.236  0.00  0.00      PROA  
ATOM   5032  C   MET P 968      -9.731  -8.689   8.226  0.00  0.00      PROA  
ATOM   5033  O   MET P 968      -8.730  -9.221   8.707  0.00  0.00      PROA  
ATOM   5034  N   GLY P 969      -9.774  -7.426   7.826  0.00  0.00      PROA  
ATOM   5035  HN  GLY P 969     -10.583  -6.984   7.445  0.00  0.00      PROA  
ATOM   5036  CA  GLY P 969      -8.755  -6.419   7.984  0.00  0.00      PROA  
ATOM   5037  HA1 GLY P 969      -8.497  -6.472   9.031  0.00  0.00      PROA  
ATOM   5038  HA2 GLY P 969      -9.174  -5.469   7.685  0.00  0.00      PROA  
ATOM   5039  C   GLY P 969      -7.501  -6.727   7.182  0.00  0.00      PROA  
ATOM   5040  O   GLY P 969      -6.373  -6.550   7.678  0.00  0.00      PROA  
ATOM   5041  N   LEU P 970      -7.550  -7.198   5.961  0.00  0.00      PROA  
ATOM   5042  HN  LEU P 970      -8.439  -7.179   5.509  0.00  0.00      PROA  
ATOM   5043  CA  LEU P 970      -6.499  -7.607   5.135  0.00  0.00      PROA  
ATOM   5044  HA  LEU P 970      -5.605  -7.870   5.681  0.00  0.00      PROA  
ATOM   5045  CB  LEU P 970      -6.915  -8.887   4.299  0.00  0.00      PROA  
ATOM   5046  HB1 LEU P 970      -6.028  -9.242   3.731  0.00  0.00      PROA  
ATOM   5047  HB2 LEU P 970      -7.645  -8.589   3.517  0.00  0.00      PROA  
ATOM   5048  CG  LEU P 970      -7.381 -10.115   5.109  0.00  0.00      PROA  
ATOM   5049  HG  LEU P 970      -8.214  -9.796   5.771  0.00  0.00      PROA  
ATOM   5050  CD1 LEU P 970      -7.928 -11.290   4.322  0.00  0.00      PROA  
ATOM   5051 HD11 LEU P 970      -8.130 -12.168   4.972  0.00  0.00      PROA  
ATOM   5052 HD12 LEU P 970      -7.162 -11.586   3.574  0.00  0.00      PROA  
ATOM   5053 HD13 LEU P 970      -8.876 -11.062   3.789  0.00  0.00      PROA  
ATOM   5054  CD2 LEU P 970      -6.255 -10.580   6.007  0.00  0.00      PROA  
ATOM   5055 HD21 LEU P 970      -5.396 -10.908   5.382  0.00  0.00      PROA  
ATOM   5056 HD22 LEU P 970      -6.431 -11.463   6.657  0.00  0.00      PROA  
ATOM   5057 HD23 LEU P 970      -6.096  -9.684   6.644  0.00  0.00      PROA  
ATOM   5058  C   LEU P 970      -6.254  -6.395   4.303  0.00  0.00      PROA  
ATOM   5059  O   LEU P 970      -7.050  -5.474   4.158  0.00  0.00      PROA  
ATOM   5060  N   PRO P 971      -5.053  -6.310   3.706  0.00  0.00      PROA  
ATOM   5061  CD  PRO P 971      -3.763  -6.706   4.361  0.00  0.00      PROA  
ATOM   5062  HD1 PRO P 971      -3.758  -7.816   4.405  0.00  0.00      PROA
[truncated: 11,375,610 more chars]
