# Supplementary material for: CryoEM and computational modeling structural insights into the pH regulator NBCn1
Source: Nat Commun. 2025 Nov 11;16:9932. doi: 10.1038/s41467-025-64868-z (PMC12606367; doi:10.1038/s41467-025-64868-z)
Supplement: Supplementary file 9 — Supplementary Data 7 [file 41467_2025_64868_MOESM9_ESM.zip › 1us_unrestr_MD_apoNBCn1/hNBCn1_IF_1us_rep3_first_step.pdb]

CRYST1  116.826  116.826  106.317  90.00  90.00  90.00 P 1           1
ATOM      1  N   LEU P 585     -29.087  -7.088 -16.509  0.00  0.00      PROA  
ATOM      2  HT1 LEU P 585     -30.048  -7.335 -16.196  0.00  0.00      PROA  
ATOM      3  HT2 LEU P 585     -28.939  -7.312 -17.513  0.00  0.00      PROA  
ATOM      4  HT3 LEU P 585     -28.986  -6.054 -16.466  0.00  0.00      PROA  
ATOM      5  CA  LEU P 585     -28.021  -7.623 -15.578  0.00  0.00      PROA  
ATOM      6  HA  LEU P 585     -27.054  -7.508 -16.046  0.00  0.00      PROA  
ATOM      7  CB  LEU P 585     -27.924  -6.700 -14.369  0.00  0.00      PROA  
ATOM      8  HB1 LEU P 585     -28.942  -6.575 -13.943  0.00  0.00      PROA  
ATOM      9  HB2 LEU P 585     -27.538  -5.730 -14.749  0.00  0.00      PROA  
ATOM     10  CG  LEU P 585     -26.962  -7.005 -13.179  0.00  0.00      PROA  
ATOM     11  HG  LEU P 585     -27.591  -7.647 -12.526  0.00  0.00      PROA  
ATOM     12  CD1 LEU P 585     -25.565  -7.657 -13.537  0.00  0.00      PROA  
ATOM     13 HD11 LEU P 585     -24.964  -7.853 -12.623  0.00  0.00      PROA  
ATOM     14 HD12 LEU P 585     -24.996  -7.103 -14.313  0.00  0.00      PROA  
ATOM     15 HD13 LEU P 585     -25.613  -8.698 -13.923  0.00  0.00      PROA  
ATOM     16  CD2 LEU P 585     -26.677  -5.780 -12.285  0.00  0.00      PROA  
ATOM     17 HD21 LEU P 585     -27.684  -5.404 -12.003  0.00  0.00      PROA  
ATOM     18 HD22 LEU P 585     -26.119  -5.004 -12.851  0.00  0.00      PROA  
ATOM     19 HD23 LEU P 585     -26.057  -6.115 -11.426  0.00  0.00      PROA  
ATOM     20  C   LEU P 585     -28.111  -9.049 -15.135  0.00  0.00      PROA  
ATOM     21  O   LEU P 585     -27.205  -9.867 -15.216  0.00  0.00      PROA  
ATOM     22  N   ILE P 586     -29.297  -9.404 -14.628  0.00  0.00      PROA  
ATOM     23  HN  ILE P 586     -30.091  -8.807 -14.550  0.00  0.00      PROA  
ATOM     24  CA  ILE P 586     -29.532 -10.725 -14.144  0.00  0.00      PROA  
ATOM     25  HA  ILE P 586     -28.869 -10.868 -13.304  0.00  0.00      PROA  
ATOM     26  CB  ILE P 586     -30.892 -10.892 -13.338  0.00  0.00      PROA  
ATOM     27  HB  ILE P 586     -31.645 -10.672 -14.125  0.00  0.00      PROA  
ATOM     28  CG2 ILE P 586     -31.087 -12.334 -12.769  0.00  0.00      PROA  
ATOM     29 HG21 ILE P 586     -31.881 -12.365 -11.993  0.00  0.00      PROA  
ATOM     30 HG22 ILE P 586     -30.127 -12.561 -12.258  0.00  0.00      PROA  
ATOM     31 HG23 ILE P 586     -31.417 -12.981 -13.610  0.00  0.00      PROA  
ATOM     32  CG1 ILE P 586     -31.092  -9.964 -12.187  0.00  0.00      PROA  
ATOM     33 HG11 ILE P 586     -32.084 -10.109 -11.708  0.00  0.00      PROA  
ATOM     34 HG12 ILE P 586     -31.124  -8.892 -12.477  0.00  0.00      PROA  
ATOM     35  CD  ILE P 586     -30.049 -10.131 -11.048  0.00  0.00      PROA  
ATOM     36  HD1 ILE P 586     -29.006 -10.032 -11.419  0.00  0.00      PROA  
ATOM     37  HD2 ILE P 586     -30.036 -11.126 -10.554  0.00  0.00      PROA  
ATOM     38  HD3 ILE P 586     -30.266  -9.420 -10.222  0.00  0.00      PROA  
ATOM     39  C   ILE P 586     -29.337 -11.895 -15.064  0.00  0.00      PROA  
ATOM     40  O   ILE P 586     -28.702 -12.944 -14.830  0.00  0.00      PROA  
ATOM     41  N   LEU P 587     -29.654 -11.702 -16.374  0.00  0.00      PROA  
ATOM     42  HN  LEU P 587     -30.159 -10.888 -16.651  0.00  0.00      PROA  
ATOM     43  CA  LEU P 587     -29.289 -12.626 -17.427  0.00  0.00      PROA  
ATOM     44  HA  LEU P 587     -29.540 -13.631 -17.122  0.00  0.00      PROA  
ATOM     45  CB  LEU P 587     -30.078 -12.309 -18.723  0.00  0.00      PROA  
ATOM     46  HB1 LEU P 587     -29.769 -11.304 -19.082  0.00  0.00      PROA  
ATOM     47  HB2 LEU P 587     -31.131 -12.282 -18.372  0.00  0.00      PROA  
ATOM     48  CG  LEU P 587     -29.973 -13.257 -19.978  0.00  0.00      PROA  
ATOM     49  HG  LEU P 587     -28.916 -13.333 -20.311  0.00  0.00      PROA  
ATOM     50  CD1 LEU P 587     -30.464 -14.668 -19.637  0.00  0.00      PROA  
ATOM     51 HD11 LEU P 587     -29.908 -15.122 -18.789  0.00  0.00      PROA  
ATOM     52 HD12 LEU P 587     -30.416 -15.430 -20.444  0.00  0.00      PROA  
ATOM     53 HD13 LEU P 587     -31.550 -14.590 -19.417  0.00  0.00      PROA  
ATOM     54  CD2 LEU P 587     -30.748 -12.658 -21.151  0.00  0.00      PROA  
ATOM     55 HD21 LEU P 587     -30.344 -13.166 -22.053  0.00  0.00      PROA  
ATOM     56 HD22 LEU P 587     -30.671 -11.553 -21.247  0.00  0.00      PROA  
ATOM     57 HD23 LEU P 587     -31.834 -12.863 -21.041  0.00  0.00      PROA  
ATOM     58  C   LEU P 587     -27.797 -12.802 -17.651  0.00  0.00      PROA  
ATOM     59  O   LEU P 587     -27.349 -13.871 -17.934  0.00  0.00      PROA  
ATOM     60  N   ASP P 588     -26.988 -11.733 -17.359  0.00  0.00      PROA  
ATOM     61  HN  ASP P 588     -27.399 -10.855 -17.126  0.00  0.00      PROA  
ATOM     62  CA  ASP P 588     -25.520 -11.849 -17.494  0.00  0.00      PROA  
ATOM     63  HA  ASP P 588     -25.455 -12.250 -18.495  0.00  0.00      PROA  
ATOM     64  CB  ASP P 588     -24.882 -10.447 -17.432  0.00  0.00      PROA  
ATOM     65  HB1 ASP P 588     -23.784 -10.614 -17.393  0.00  0.00      PROA  
ATOM     66  HB2 ASP P 588     -25.048  -9.929 -16.463  0.00  0.00      PROA  
ATOM     67  CG  ASP P 588     -25.241  -9.453 -18.559  0.00  0.00      PROA  
ATOM     68  OD1 ASP P 588     -24.744  -8.287 -18.582  0.00  0.00      PROA  
ATOM     69  OD2 ASP P 588     -26.157  -9.675 -19.337  0.00  0.00      PROA  
ATOM     70  C   ASP P 588     -24.902 -12.787 -16.446  0.00  0.00      PROA  
ATOM     71  O   ASP P 588     -23.872 -13.431 -16.611  0.00  0.00      PROA  
ATOM     72  N   ILE P 589     -25.440 -12.848 -15.200  0.00  0.00      PROA  
ATOM     73  HN  ILE P 589     -26.229 -12.252 -15.072  0.00  0.00      PROA  
ATOM     74  CA  ILE P 589     -24.991 -13.728 -14.127  0.00  0.00      PROA  
ATOM     75  HA  ILE P 589     -23.942 -13.567 -13.929  0.00  0.00      PROA  
ATOM     76  CB  ILE P 589     -25.692 -13.451 -12.787  0.00  0.00      PROA  
ATOM     77  HB  ILE P 589     -26.778 -13.682 -12.815  0.00  0.00      PROA  
ATOM     78  CG2 ILE P 589     -25.186 -14.433 -11.743  0.00  0.00      PROA  
ATOM     79 HG21 ILE P 589     -25.480 -15.494 -11.891  0.00  0.00      PROA  
ATOM     80 HG22 ILE P 589     -25.463 -14.153 -10.705  0.00  0.00      PROA  
ATOM     81 HG23 ILE P 589     -24.076 -14.478 -11.715  0.00  0.00      PROA  
ATOM     82  CG1 ILE P 589     -25.436 -11.921 -12.438  0.00  0.00      PROA  
ATOM     83 HG11 ILE P 589     -25.648 -11.233 -13.284  0.00  0.00      PROA  
ATOM     84 HG12 ILE P 589     -24.380 -11.703 -12.171  0.00  0.00      PROA  
ATOM     85  CD  ILE P 589     -26.282 -11.472 -11.280  0.00  0.00      PROA  
ATOM     86  HD1 ILE P 589     -27.326 -11.482 -11.659  0.00  0.00      PROA  
ATOM     87  HD2 ILE P 589     -26.167 -10.398 -11.021  0.00  0.00      PROA  
ATOM     88  HD3 ILE P 589     -26.252 -12.201 -10.441  0.00  0.00      PROA  
ATOM     89  C   ILE P 589     -25.313 -15.170 -14.671  0.00  0.00      PROA  
ATOM     90  O   ILE P 589     -24.601 -16.175 -14.393  0.00  0.00      PROA  
ATOM     91  N   LYS P 590     -26.440 -15.380 -15.382  0.00  0.00      PROA  
ATOM     92  HN  LYS P 590     -26.832 -14.577 -15.825  0.00  0.00      PROA  
ATOM     93  CA  LYS P 590     -26.865 -16.711 -15.897  0.00  0.00      PROA  
ATOM     94  HA  LYS P 590     -26.669 -17.427 -15.113  0.00  0.00      PROA  
ATOM     95  CB  LYS P 590     -28.387 -16.772 -16.254  0.00  0.00      PROA  
ATOM     96  HB1 LYS P 590     -28.616 -17.808 -16.585  0.00  0.00      PROA  
ATOM     97  HB2 LYS P 590     -28.620 -16.063 -17.076  0.00  0.00      PROA  
ATOM     98  CG  LYS P 590     -29.430 -16.476 -15.097  0.00  0.00      PROA  
ATOM     99  HG1 LYS P 590     -29.329 -15.398 -14.849  0.00  0.00      PROA  
ATOM    100  HG2 LYS P 590     -29.152 -16.983 -14.148  0.00  0.00      PROA  
ATOM    101  CD  LYS P 590     -30.903 -16.758 -15.573  0.00  0.00      PROA  
ATOM    102  HD1 LYS P 590     -30.783 -17.819 -15.878  0.00  0.00      PROA  
ATOM    103  HD2 LYS P 590     -30.994 -16.201 -16.530  0.00  0.00      PROA  
ATOM    104  CE  LYS P 590     -32.122 -16.526 -14.644  0.00  0.00      PROA  
ATOM    105  HE1 LYS P 590     -32.013 -15.542 -14.139  0.00  0.00      PROA  
ATOM    106  HE2 LYS P 590     -32.127 -17.240 -13.794  0.00  0.00      PROA  
ATOM    107  NZ  LYS P 590     -33.355 -16.633 -15.462  0.00  0.00      PROA  
ATOM    108  HZ1 LYS P 590     -33.986 -16.161 -14.784  0.00  0.00      PROA  
ATOM    109  HZ2 LYS P 590     -33.641 -17.632 -15.504  0.00  0.00      PROA  
ATOM    110  HZ3 LYS P 590     -33.225 -16.116 -16.355  0.00  0.00      PROA  
ATOM    111  C   LYS P 590     -25.958 -17.182 -17.057  0.00  0.00      PROA  
ATOM    112  O   LYS P 590     -25.600 -18.341 -17.377  0.00  0.00      PROA  
ATOM    113  N   ARG P 591     -25.589 -16.140 -17.804  0.00  0.00      PROA  
ATOM    114  HN  ARG P 591     -26.025 -15.249 -17.704  0.00  0.00      PROA  
ATOM    115  CA  ARG P 591     -24.751 -16.297 -19.000  0.00  0.00      PROA  
ATOM    116  HA  ARG P 591     -25.047 -17.187 -19.535  0.00  0.00      PROA  
ATOM    117  CB  ARG P 591     -24.877 -15.033 -19.881  0.00  0.00      PROA  
ATOM    118  HB1 ARG P 591     -24.040 -15.142 -20.604  0.00  0.00      PROA  
ATOM    119  HB2 ARG P 591     -24.752 -14.006 -19.476  0.00  0.00      PROA  
ATOM    120  CG  ARG P 591     -26.213 -15.000 -20.662  0.00  0.00      PROA  
ATOM    121  HG1 ARG P 591     -26.287 -13.992 -21.123  0.00  0.00      PROA  
ATOM    122  HG2 ARG P 591     -27.009 -15.056 -19.890  0.00  0.00      PROA  
ATOM    123  CD  ARG P 591     -26.412 -15.893 -21.897  0.00  0.00      PROA  
ATOM    124  HD1 ARG P 591     -26.305 -16.959 -21.602  0.00  0.00      PROA  
ATOM    125  HD2 ARG P 591     -25.656 -15.658 -22.676  0.00  0.00      PROA  
ATOM    126  NE  ARG P 591     -27.789 -15.471 -22.416  0.00  0.00      PROA  
ATOM    127  HE  ARG P 591     -28.571 -16.038 -22.155  0.00  0.00      PROA  
ATOM    128  CZ  ARG P 591     -27.899 -15.079 -23.660  0.00  0.00      PROA  
ATOM    129  NH1 ARG P 591     -27.044 -14.309 -24.307  0.00  0.00      PROA  
ATOM    130 HH11 ARG P 591     -26.340 -13.889 -23.735  0.00  0.00      PROA  
ATOM    131 HH12 ARG P 591     -27.219 -13.922 -25.212  0.00  0.00      PROA  
ATOM    132  NH2 ARG P 591     -28.947 -15.431 -24.342  0.00  0.00      PROA  
ATOM    133 HH21 ARG P 591     -29.507 -16.196 -24.023  0.00  0.00      PROA  
ATOM    134 HH22 ARG P 591     -29.161 -15.013 -25.225  0.00  0.00      PROA  
ATOM    135  C   ARG P 591     -23.302 -16.602 -18.647  0.00  0.00      PROA  
ATOM    136  O   ARG P 591     -22.733 -17.473 -19.318  0.00  0.00      PROA  
ATOM    137  N   LYS P 592     -22.844 -16.063 -17.539  0.00  0.00      PROA  
ATOM    138  HN  LYS P 592     -23.377 -15.385 -17.039  0.00  0.00      PROA  
ATOM    139  CA  LYS P 592     -21.487 -16.180 -17.176  0.00  0.00      PROA  
ATOM    140  HA  LYS P 592     -20.814 -16.396 -17.992  0.00  0.00      PROA  
ATOM    141  CB  LYS P 592     -20.942 -14.895 -16.456  0.00  0.00      PROA  
ATOM    142  HB1 LYS P 592     -19.945 -15.030 -15.986  0.00  0.00      PROA  
ATOM    143  HB2 LYS P 592     -21.652 -14.607 -15.651  0.00  0.00      PROA  
ATOM    144  CG  LYS P 592     -20.549 -13.699 -17.421  0.00  0.00      PROA  
ATOM    145  HG1 LYS P 592     -21.463 -13.568 -18.040  0.00  0.00      PROA  
ATOM    146  HG2 LYS P 592     -19.690 -13.971 -18.071  0.00  0.00      PROA  
ATOM    147  CD  LYS P 592     -20.116 -12.412 -16.691  0.00  0.00      PROA  
ATOM    148  HD1 LYS P 592     -19.161 -12.596 -16.154  0.00  0.00      PROA  
ATOM    149  HD2 LYS P 592     -20.970 -12.319 -15.986  0.00  0.00      PROA  
ATOM    150  CE  LYS P 592     -20.048 -11.182 -17.598  0.00  0.00      PROA  
ATOM    151  HE1 LYS P 592     -20.029 -10.251 -16.992  0.00  0.00      PROA  
ATOM    152  HE2 LYS P 592     -20.942 -11.144 -18.255  0.00  0.00      PROA  
ATOM    153  NZ  LYS P 592     -18.824 -11.237 -18.416  0.00  0.00      PROA  
ATOM    154  HZ1 LYS P 592     -17.965 -11.173 -17.833  0.00  0.00      PROA  
ATOM    155  HZ2 LYS P 592     -18.636 -10.469 -19.091  0.00  0.00      PROA  
ATOM    156  HZ3 LYS P 592     -18.920 -12.184 -18.835  0.00  0.00      PROA  
ATOM    157  C   LYS P 592     -21.303 -17.236 -16.205  0.00  0.00      PROA  
ATOM    158  O   LYS P 592     -20.228 -17.550 -15.696  0.00  0.00      PROA  
ATOM    159  N   ALA P 593     -22.444 -18.003 -15.864  0.00  0.00      PROA  
ATOM    160  HN  ALA P 593     -23.306 -17.714 -16.272  0.00  0.00      PROA  
ATOM    161  CA  ALA P 593     -22.468 -19.244 -15.086  0.00  0.00      PROA  
ATOM    162  HA  ALA P 593     -22.014 -19.049 -14.125  0.00  0.00      PROA  
ATOM    163  CB  ALA P 593     -23.931 -19.445 -14.757  0.00  0.00      PROA  
ATOM    164  HB1 ALA P 593     -23.950 -20.048 -13.824  0.00  0.00      PROA  
ATOM    165  HB2 ALA P 593     -24.570 -20.053 -15.432  0.00  0.00      PROA  
ATOM    166  HB3 ALA P 593     -24.446 -18.483 -14.551  0.00  0.00      PROA  
ATOM    167  C   ALA P 593     -21.747 -20.550 -15.623  0.00  0.00      PROA  
ATOM    168  O   ALA P 593     -20.921 -21.128 -14.858  0.00  0.00      PROA  
ATOM    169  N   PRO P 594     -21.782 -21.032 -16.804  0.00  0.00      PROA  
ATOM    170  CD  PRO P 594     -22.643 -20.692 -17.886  0.00  0.00      PROA  
ATOM    171  HD1 PRO P 594     -22.583 -19.615 -18.150  0.00  0.00      PROA  
ATOM    172  HD2 PRO P 594     -23.653 -21.082 -17.637  0.00  0.00      PROA  
ATOM    173  CA  PRO P 594     -20.724 -21.979 -17.297  0.00  0.00      PROA  
ATOM    174  HA  PRO P 594     -20.585 -22.744 -16.548  0.00  0.00      PROA  
ATOM    175  CB  PRO P 594     -21.203 -22.510 -18.654  0.00  0.00      PROA  
ATOM    176  HB1 PRO P 594     -21.803 -23.406 -18.384  0.00  0.00      PROA  
ATOM    177  HB2 PRO P 594     -20.464 -22.864 -19.404  0.00  0.00      PROA  
ATOM    178  CG  PRO P 594     -22.097 -21.428 -19.176  0.00  0.00      PROA  
ATOM    179  HG1 PRO P 594     -21.613 -20.643 -19.794  0.00  0.00      PROA  
ATOM    180  HG2 PRO P 594     -22.925 -21.893 -19.752  0.00  0.00      PROA  
ATOM    181  C   PRO P 594     -19.360 -21.307 -17.313  0.00  0.00      PROA  
ATOM    182  O   PRO P 594     -18.450 -22.066 -17.248  0.00  0.00      PROA  
ATOM    183  N   PHE P 595     -19.213 -20.000 -17.463  0.00  0.00      PROA  
ATOM    184  HN  PHE P 595     -20.018 -19.453 -17.677  0.00  0.00      PROA  
ATOM    185  CA  PHE P 595     -17.920 -19.378 -17.792  0.00  0.00      PROA  
ATOM    186  HA  PHE P 595     -17.197 -20.068 -18.200  0.00  0.00      PROA  
ATOM    187  CB  PHE P 595     -18.154 -18.104 -18.650  0.00  0.00      PROA  
ATOM    188  HB1 PHE P 595     -17.142 -17.647 -18.682  0.00  0.00      PROA  
ATOM    189  HB2 PHE P 595     -18.787 -17.325 -18.175  0.00  0.00      PROA  
ATOM    190  CG  PHE P 595     -18.493 -18.410 -20.002  0.00  0.00      PROA  
ATOM    191  CD1 PHE P 595     -18.350 -19.667 -20.642  0.00  0.00      PROA  
ATOM    192  HD1 PHE P 595     -17.819 -20.483 -20.174  0.00  0.00      PROA  
ATOM    193  CE1 PHE P 595     -18.899 -19.902 -21.939  0.00  0.00      PROA  
ATOM    194  HE1 PHE P 595     -18.729 -20.862 -22.403  0.00  0.00      PROA  
ATOM    195  CZ  PHE P 595     -19.715 -18.947 -22.558  0.00  0.00      PROA  
ATOM    196  HZ  PHE P 595     -20.268 -19.060 -23.479  0.00  0.00      PROA  
ATOM    197  CD2 PHE P 595     -19.333 -17.450 -20.617  0.00  0.00      PROA  
ATOM    198  HD2 PHE P 595     -19.617 -16.528 -20.131  0.00  0.00      PROA  
ATOM    199  CE2 PHE P 595     -19.819 -17.681 -21.951  0.00  0.00      PROA  
ATOM    200  HE2 PHE P 595     -20.557 -16.997 -22.343  0.00  0.00      PROA  
ATOM    201  C   PHE P 595     -17.220 -19.000 -16.523  0.00  0.00      PROA  
ATOM    202  O   PHE P 595     -16.016 -18.680 -16.430  0.00  0.00      PROA  
ATOM    203  N   PHE P 596     -17.889 -19.056 -15.422  0.00  0.00      PROA  
ATOM    204  HN  PHE P 596     -18.875 -19.151 -15.541  0.00  0.00      PROA  
ATOM    205  CA  PHE P 596     -17.330 -19.197 -14.110  0.00  0.00      PROA  
ATOM    206  HA  PHE P 596     -16.599 -18.409 -14.004  0.00  0.00      PROA  
ATOM    207  CB  PHE P 596     -18.494 -18.926 -13.122  0.00  0.00      PROA  
ATOM    208  HB1 PHE P 596     -19.279 -19.578 -13.561  0.00  0.00      PROA  
ATOM    209  HB2 PHE P 596     -18.879 -17.885 -13.163  0.00  0.00      PROA  
ATOM    210  CG  PHE P 596     -18.472 -19.488 -11.734  0.00  0.00      PROA  
ATOM    211  CD1 PHE P 596     -19.656 -20.127 -11.209  0.00  0.00      PROA  
ATOM    212  HD1 PHE P 596     -20.501 -20.285 -11.862  0.00  0.00      PROA  
ATOM    213  CE1 PHE P 596     -19.627 -20.569  -9.881  0.00  0.00      PROA  
ATOM    214  HE1 PHE P 596     -20.520 -21.026  -9.481  0.00  0.00      PROA  
ATOM    215  CZ  PHE P 596     -18.508 -20.414  -9.048  0.00  0.00      PROA  
ATOM    216  HZ  PHE P 596     -18.514 -20.639  -7.992  0.00  0.00      PROA  
ATOM    217  CD2 PHE P 596     -17.341 -19.482 -10.951  0.00  0.00      PROA  
ATOM    218  HD2 PHE P 596     -16.526 -18.877 -11.320  0.00  0.00      PROA  
ATOM    219  CE2 PHE P 596     -17.286 -20.003  -9.652  0.00  0.00      PROA  
ATOM    220  HE2 PHE P 596     -16.501 -19.666  -8.992  0.00  0.00      PROA  
ATOM    221  C   PHE P 596     -16.586 -20.541 -13.862  0.00  0.00      PROA  
ATOM    222  O   PHE P 596     -15.428 -20.568 -13.477  0.00  0.00      PROA  
ATOM    223  N   LEU P 597     -17.268 -21.696 -14.239  0.00  0.00      PROA  
ATOM    224  HN  LEU P 597     -18.192 -21.598 -14.601  0.00  0.00      PROA  
ATOM    225  CA  LEU P 597     -16.630 -22.961 -14.045  0.00  0.00      PROA  
ATOM    226  HA  LEU P 597     -16.385 -22.991 -12.994  0.00  0.00      PROA  
ATOM    227  CB  LEU P 597     -17.618 -24.155 -14.072  0.00  0.00      PROA  
ATOM    228  HB1 LEU P 597     -17.005 -25.076 -13.972  0.00  0.00      PROA  
ATOM    229  HB2 LEU P 597     -18.229 -24.303 -14.988  0.00  0.00      PROA  
ATOM    230  CG  LEU P 597     -18.649 -24.216 -12.920  0.00  0.00      PROA  
ATOM    231  HG  LEU P 597     -19.153 -23.226 -12.900  0.00  0.00      PROA  
ATOM    232  CD1 LEU P 597     -19.622 -25.372 -13.278  0.00  0.00      PROA  
ATOM    233 HD11 LEU P 597     -20.459 -25.456 -12.552  0.00  0.00      PROA  
ATOM    234 HD12 LEU P 597     -19.071 -26.334 -13.354  0.00  0.00      PROA  
ATOM    235 HD13 LEU P 597     -20.025 -25.205 -14.300  0.00  0.00      PROA  
ATOM    236  CD2 LEU P 597     -18.039 -24.194 -11.543  0.00  0.00      PROA  
ATOM    237 HD21 LEU P 597     -17.744 -23.183 -11.189  0.00  0.00      PROA  
ATOM    238 HD22 LEU P 597     -17.194 -24.900 -11.400  0.00  0.00      PROA  
ATOM    239 HD23 LEU P 597     -18.947 -24.563 -11.021  0.00  0.00      PROA  
ATOM    240  C   LEU P 597     -15.359 -23.316 -14.869  0.00  0.00      PROA  
ATOM    241  O   LEU P 597     -14.477 -24.130 -14.422  0.00  0.00      PROA  
ATOM    242  N   SER P 598     -15.133 -22.624 -16.020  0.00  0.00      PROA  
ATOM    243  HN  SER P 598     -15.876 -22.026 -16.311  0.00  0.00      PROA  
ATOM    244  CA  SER P 598     -13.941 -22.665 -16.869  0.00  0.00      PROA  
ATOM    245  HA  SER P 598     -13.872 -23.710 -17.133  0.00  0.00      PROA  
ATOM    246  CB  SER P 598     -13.985 -21.717 -18.035  0.00  0.00      PROA  
ATOM    247  HB1 SER P 598     -13.004 -21.654 -18.553  0.00  0.00      PROA  
ATOM    248  HB2 SER P 598     -14.285 -20.681 -17.767  0.00  0.00      PROA  
ATOM    249  OG  SER P 598     -14.916 -22.088 -19.019  0.00  0.00      PROA  
ATOM    250  HG1 SER P 598     -14.482 -22.892 -19.314  0.00  0.00      PROA  
ATOM    251  C   SER P 598     -12.655 -22.417 -16.116  0.00  0.00      PROA  
ATOM    252  O   SER P 598     -11.665 -23.087 -16.420  0.00  0.00      PROA  
ATOM    253  N   ASP P 599     -12.557 -21.434 -15.248  0.00  0.00      PROA  
ATOM    254  HN  ASP P 599     -13.374 -20.928 -14.983  0.00  0.00      PROA  
ATOM    255  CA  ASP P 599     -11.359 -21.083 -14.516  0.00  0.00      PROA  
ATOM    256  HA  ASP P 599     -10.593 -20.773 -15.211  0.00  0.00      PROA  
ATOM    257  CB  ASP P 599     -11.835 -19.924 -13.581  0.00  0.00      PROA  
ATOM    258  HB1 ASP P 599     -11.075 -19.919 -12.771  0.00  0.00      PROA  
ATOM    259  HB2 ASP P 599     -12.848 -19.993 -13.129  0.00  0.00      PROA  
ATOM    260  CG  ASP P 599     -11.918 -18.661 -14.356  0.00  0.00      PROA  
ATOM    261  OD1 ASP P 599     -12.019 -18.621 -15.599  0.00  0.00      PROA  
ATOM    262  OD2 ASP P 599     -12.012 -17.666 -13.643  0.00  0.00      PROA  
ATOM    263  C   ASP P 599     -10.603 -22.124 -13.718  0.00  0.00      PROA  
ATOM    264  O   ASP P 599      -9.379 -22.074 -13.621  0.00  0.00      PROA  
ATOM    265  N   PHE P 600     -11.351 -23.134 -13.130  0.00  0.00      PROA  
ATOM    266  HN  PHE P 600     -12.319 -23.204 -13.356  0.00  0.00      PROA  
ATOM    267  CA  PHE P 600     -10.783 -24.102 -12.317  0.00  0.00      PROA  
ATOM    268  HA  PHE P 600     -10.186 -23.557 -11.601  0.00  0.00      PROA  
ATOM    269  CB  PHE P 600     -11.964 -24.909 -11.634  0.00  0.00      PROA  
ATOM    270  HB1 PHE P 600     -11.672 -25.901 -11.227  0.00  0.00      PROA  
ATOM    271  HB2 PHE P 600     -12.615 -25.094 -12.516  0.00  0.00      PROA  
ATOM    272  CG  PHE P 600     -12.831 -24.064 -10.611  0.00  0.00      PROA  
ATOM    273  CD1 PHE P 600     -14.116 -23.627 -10.834  0.00  0.00      PROA  
ATOM    274  HD1 PHE P 600     -14.617 -23.938 -11.739  0.00  0.00      PROA  
ATOM    275  CE1 PHE P 600     -14.782 -22.894  -9.817  0.00  0.00      PROA  
ATOM    276  HE1 PHE P 600     -15.798 -22.606 -10.044  0.00  0.00      PROA  
ATOM    277  CZ  PHE P 600     -14.259 -22.659  -8.567  0.00  0.00      PROA  
ATOM    278  HZ  PHE P 600     -14.702 -22.030  -7.808  0.00  0.00      PROA  
ATOM    279  CD2 PHE P 600     -12.263 -23.854  -9.321  0.00  0.00      PROA  
ATOM    280  HD2 PHE P 600     -11.264 -24.243  -9.192  0.00  0.00      PROA  
ATOM    281  CE2 PHE P 600     -12.973 -23.111  -8.328  0.00  0.00      PROA  
ATOM    282  HE2 PHE P 600     -12.677 -22.844  -7.324  0.00  0.00      PROA  
ATOM    283  C   PHE P 600      -9.799 -25.086 -13.037  0.00  0.00      PROA  
ATOM    284  O   PHE P 600      -8.841 -25.630 -12.465  0.00  0.00      PROA  
ATOM    285  N   LYS P 601     -10.074 -25.322 -14.289  0.00  0.00      PROA  
ATOM    286  HN  LYS P 601     -10.920 -25.024 -14.723  0.00  0.00      PROA  
ATOM    287  CA  LYS P 601      -9.239 -26.043 -15.168  0.00  0.00      PROA  
ATOM    288  HA  LYS P 601      -8.605 -26.782 -14.702  0.00  0.00      PROA  
ATOM    289  CB  LYS P 601     -10.062 -26.775 -16.251  0.00  0.00      PROA  
ATOM    290  HB1 LYS P 601     -10.644 -27.654 -15.900  0.00  0.00      PROA  
ATOM    291  HB2 LYS P 601      -9.292 -27.223 -16.914  0.00  0.00      PROA  
ATOM    292  CG  LYS P 601     -10.980 -25.811 -16.965  0.00  0.00      PROA  
ATOM    293  HG1 LYS P 601     -10.373 -24.937 -17.285  0.00  0.00      PROA  
ATOM    294  HG2 LYS P 601     -11.799 -25.490 -16.286  0.00  0.00      PROA  
ATOM    295  CD  LYS P 601     -11.609 -26.440 -18.198  0.00  0.00      PROA  
ATOM    296  HD1 LYS P 601     -12.648 -26.064 -18.322  0.00  0.00      PROA  
ATOM    297  HD2 LYS P 601     -11.651 -27.527 -17.974  0.00  0.00      PROA  
ATOM    298  CE  LYS P 601     -10.816 -26.049 -19.502  0.00  0.00      PROA  
ATOM    299  HE1 LYS P 601     -11.267 -26.567 -20.375  0.00  0.00      PROA  
ATOM    300  HE2 LYS P 601      -9.780 -26.409 -19.322  0.00  0.00      PROA  
ATOM    301  NZ  LYS P 601     -10.941 -24.599 -19.795  0.00  0.00      PROA  
ATOM    302  HZ1 LYS P 601     -10.611 -24.002 -19.010  0.00  0.00      PROA  
ATOM    303  HZ2 LYS P 601     -11.964 -24.482 -19.648  0.00  0.00      PROA  
ATOM    304  HZ3 LYS P 601     -10.656 -24.331 -20.759  0.00  0.00      PROA  
ATOM    305  C   LYS P 601      -8.144 -25.109 -15.764  0.00  0.00      PROA  
ATOM    306  O   LYS P 601      -7.028 -25.463 -16.072  0.00  0.00      PROA  
ATOM    307  N   ASP P 602      -8.378 -23.753 -15.740  0.00  0.00      PROA  
ATOM    308  HN  ASP P 602      -9.065 -23.218 -15.254  0.00  0.00      PROA  
ATOM    309  CA  ASP P 602      -7.411 -22.904 -16.416  0.00  0.00      PROA  
ATOM    310  HA  ASP P 602      -6.886 -23.465 -17.175  0.00  0.00      PROA  
ATOM    311  CB  ASP P 602      -8.113 -21.636 -17.019  0.00  0.00      PROA  
ATOM    312  HB1 ASP P 602      -7.387 -20.860 -17.343  0.00  0.00      PROA  
ATOM    313  HB2 ASP P 602      -8.678 -21.192 -16.172  0.00  0.00      PROA  
ATOM    314  CG  ASP P 602      -9.081 -21.943 -18.176  0.00  0.00      PROA  
ATOM    315  OD1 ASP P 602      -8.967 -22.918 -18.929  0.00  0.00      PROA  
ATOM    316  OD2 ASP P 602      -9.924 -21.032 -18.334  0.00  0.00      PROA  
ATOM    317  C   ASP P 602      -6.277 -22.404 -15.451  0.00  0.00      PROA  
ATOM    318  O   ASP P 602      -5.288 -21.785 -15.937  0.00  0.00      PROA  
ATOM    319  N   ALA P 603      -6.383 -22.792 -14.117  0.00  0.00      PROA  
ATOM    320  HN  ALA P 603      -7.160 -23.263 -13.705  0.00  0.00      PROA  
ATOM    321  CA  ALA P 603      -5.370 -22.598 -13.095  0.00  0.00      PROA  
ATOM    322  HA  ALA P 603      -4.925 -21.652 -13.366  0.00  0.00      PROA  
ATOM    323  CB  ALA P 603      -6.053 -22.480 -11.759  0.00  0.00      PROA  
ATOM    324  HB1 ALA P 603      -5.408 -22.350 -10.863  0.00  0.00      PROA  
ATOM    325  HB2 ALA P 603      -6.768 -23.312 -11.586  0.00  0.00      PROA  
ATOM    326  HB3 ALA P 603      -6.710 -21.586 -11.828  0.00  0.00      PROA  
ATOM    327  C   ALA P 603      -4.210 -23.570 -13.035  0.00  0.00      PROA  
ATOM    328  O   ALA P 603      -3.216 -23.403 -12.349  0.00  0.00      PROA  
ATOM    329  N   LEU P 604      -4.286 -24.765 -13.709  0.00  0.00      PROA  
ATOM    330  HN  LEU P 604      -5.034 -24.973 -14.335  0.00  0.00      PROA  
ATOM    331  CA  LEU P 604      -3.362 -25.822 -13.426  0.00  0.00      PROA  
ATOM    332  HA  LEU P 604      -3.105 -25.889 -12.379  0.00  0.00      PROA  
ATOM    333  CB  LEU P 604      -4.007 -27.255 -13.784  0.00  0.00      PROA  
ATOM    334  HB1 LEU P 604      -3.348 -28.073 -13.424  0.00  0.00      PROA  
ATOM    335  HB2 LEU P 604      -4.069 -27.325 -14.891  0.00  0.00      PROA  
ATOM    336  CG  LEU P 604      -5.429 -27.350 -13.262  0.00  0.00      PROA  
ATOM    337  HG  LEU P 604      -6.121 -26.619 -13.733  0.00  0.00      PROA  
ATOM    338  CD1 LEU P 604      -5.962 -28.754 -13.605  0.00  0.00      PROA  
ATOM    339 HD11 LEU P 604      -6.813 -28.972 -12.926  0.00  0.00      PROA  
ATOM    340 HD12 LEU P 604      -5.083 -29.401 -13.395  0.00  0.00      PROA  
ATOM    341 HD13 LEU P 604      -6.298 -28.840 -14.660  0.00  0.00      PROA  
ATOM    342  CD2 LEU P 604      -5.544 -27.231 -11.749  0.00  0.00      PROA  
ATOM    343 HD21 LEU P 604      -5.079 -28.176 -11.396  0.00  0.00      PROA  
ATOM    344 HD22 LEU P 604      -6.612 -27.403 -11.493  0.00  0.00      PROA  
ATOM    345 HD23 LEU P 604      -5.256 -26.225 -11.376  0.00  0.00      PROA  
ATOM    346  C   LEU P 604      -2.008 -25.744 -14.149  0.00  0.00      PROA  
ATOM    347  O   LEU P 604      -1.813 -26.412 -15.108  0.00  0.00      PROA  
ATOM    348  N   SER P 605      -1.035 -24.973 -13.693  0.00  0.00      PROA  
ATOM    349  HN  SER P 605      -1.335 -24.372 -12.955  0.00  0.00      PROA  
ATOM    350  CA  SER P 605       0.243 -24.877 -14.255  0.00  0.00      PROA  
ATOM    351  HA  SER P 605       0.592 -25.843 -14.587  0.00  0.00      PROA  
ATOM    352  CB  SER P 605       0.306 -24.010 -15.543  0.00  0.00      PROA  
ATOM    353  HB1 SER P 605      -0.564 -24.275 -16.181  0.00  0.00      PROA  
ATOM    354  HB2 SER P 605       1.264 -24.139 -16.091  0.00  0.00      PROA  
ATOM    355  OG  SER P 605       0.171 -22.620 -15.163  0.00  0.00      PROA  
ATOM    356  HG1 SER P 605      -0.764 -22.468 -15.325  0.00  0.00      PROA  
ATOM    357  C   SER P 605       1.253 -24.415 -13.183  0.00  0.00      PROA  
ATOM    358  O   SER P 605       0.856 -24.034 -12.081  0.00  0.00      PROA  
ATOM    359  N   LEU P 606       2.511 -24.633 -13.390  0.00  0.00      PROA  
ATOM    360  HN  LEU P 606       2.786 -25.038 -14.259  0.00  0.00      PROA  
ATOM    361  CA  LEU P 606       3.546 -24.160 -12.542  0.00  0.00      PROA  
ATOM    362  HA  LEU P 606       3.499 -24.494 -11.516  0.00  0.00      PROA  
ATOM    363  CB  LEU P 606       4.966 -24.657 -12.939  0.00  0.00      PROA  
ATOM    364  HB1 LEU P 606       5.748 -24.183 -12.309  0.00  0.00      PROA  
ATOM    365  HB2 LEU P 606       5.141 -24.448 -14.016  0.00  0.00      PROA  
ATOM    366  CG  LEU P 606       5.056 -26.218 -12.782  0.00  0.00      PROA  
ATOM    367  HG  LEU P 606       4.138 -26.600 -13.279  0.00  0.00      PROA  
ATOM    368  CD1 LEU P 606       6.281 -26.781 -13.454  0.00  0.00      PROA  
ATOM    369 HD11 LEU P 606       6.288 -26.522 -14.534  0.00  0.00      PROA  
ATOM    370 HD12 LEU P 606       6.373 -27.888 -13.422  0.00  0.00      PROA  
ATOM    371 HD13 LEU P 606       7.215 -26.337 -13.048  0.00  0.00      PROA  
ATOM    372  CD2 LEU P 606       4.997 -26.688 -11.321  0.00  0.00      PROA  
ATOM    373 HD21 LEU P 606       4.180 -26.158 -10.785  0.00  0.00      PROA  
ATOM    374 HD22 LEU P 606       5.971 -26.364 -10.897  0.00  0.00      PROA  
ATOM    375 HD23 LEU P 606       4.811 -27.782 -11.285  0.00  0.00      PROA  
ATOM    376  C   LEU P 606       3.600 -22.628 -12.407  0.00  0.00      PROA  
ATOM    377  O   LEU P 606       3.684 -22.014 -11.367  0.00  0.00      PROA  
ATOM    378  N   GLN P 607       3.331 -21.986 -13.584  0.00  0.00      PROA  
ATOM    379  HN  GLN P 607       3.090 -22.530 -14.383  0.00  0.00      PROA  
ATOM    380  CA  GLN P 607       3.186 -20.582 -13.698  0.00  0.00      PROA  
ATOM    381  HA  GLN P 607       4.151 -20.220 -13.376  0.00  0.00      PROA  
ATOM    382  CB  GLN P 607       3.082 -20.099 -15.215  0.00  0.00      PROA  
ATOM    383  HB1 GLN P 607       2.464 -20.825 -15.786  0.00  0.00      PROA  
ATOM    384  HB2 GLN P 607       4.124 -20.266 -15.563  0.00  0.00      PROA  
ATOM    385  CG  GLN P 607       2.493 -18.719 -15.423  0.00  0.00      PROA  
ATOM    386  HG1 GLN P 607       2.951 -18.034 -14.678  0.00  0.00      PROA  
ATOM    387  HG2 GLN P 607       1.397 -18.647 -15.255  0.00  0.00      PROA  
ATOM    388  CD  GLN P 607       2.794 -18.310 -16.865  0.00  0.00      PROA  
ATOM    389  OE1 GLN P 607       2.744 -19.003 -17.882  0.00  0.00      PROA  
ATOM    390  NE2 GLN P 607       2.995 -16.966 -16.899  0.00  0.00      PROA  
ATOM    391 HE21 GLN P 607       3.096 -16.470 -17.761  0.00  0.00      PROA  
ATOM    392 HE22 GLN P 607       2.921 -16.332 -16.129  0.00  0.00      PROA  
ATOM    393  C   GLN P 607       2.022 -19.995 -12.839  0.00  0.00      PROA  
ATOM    394  O   GLN P 607       2.253 -19.025 -12.055  0.00  0.00      PROA  
ATOM    395  N   CYS P 608       0.793 -20.562 -12.906  0.00  0.00      PROA  
ATOM    396  HN  CYS P 608       0.671 -21.317 -13.547  0.00  0.00      PROA  
ATOM    397  CA  CYS P 608      -0.309 -20.042 -12.141  0.00  0.00      PROA  
ATOM    398  HA  CYS P 608      -0.408 -18.993 -12.376  0.00  0.00      PROA  
ATOM    399  CB  CYS P 608      -1.567 -20.867 -12.528  0.00  0.00      PROA  
ATOM    400  HB1 CYS P 608      -2.331 -20.729 -11.734  0.00  0.00      PROA  
ATOM    401  HB2 CYS P 608      -1.182 -21.907 -12.589  0.00  0.00      PROA  
ATOM    402  SG  CYS P 608      -2.137 -20.477 -14.154  0.00  0.00      PROA  
ATOM    403  HG1 CYS P 608      -2.517 -21.740 -14.281  0.00  0.00      PROA  
ATOM    404  C   CYS P 608      -0.027 -20.140 -10.663  0.00  0.00      PROA  
ATOM    405  O   CYS P 608      -0.095 -19.167  -9.918  0.00  0.00      PROA  
ATOM    406  N   LEU P 609       0.485 -21.345 -10.312  0.00  0.00      PROA  
ATOM    407  HN  LEU P 609       0.491 -22.135 -10.920  0.00  0.00      PROA  
ATOM    408  CA  LEU P 609       0.968 -21.674  -8.993  0.00  0.00      PROA  
ATOM    409  HA  LEU P 609       0.180 -21.570  -8.262  0.00  0.00      PROA  
ATOM    410  CB  LEU P 609       1.559 -23.149  -9.061  0.00  0.00      PROA  
ATOM    411  HB1 LEU P 609       2.402 -23.217  -9.782  0.00  0.00      PROA  
ATOM    412  HB2 LEU P 609       0.720 -23.750  -9.471  0.00  0.00      PROA  
ATOM    413  CG  LEU P 609       2.132 -23.802  -7.814  0.00  0.00      PROA  
ATOM    414  HG  LEU P 609       2.974 -23.153  -7.487  0.00  0.00      PROA  
ATOM    415  CD1 LEU P 609       1.219 -23.891  -6.573  0.00  0.00      PROA  
ATOM    416 HD11 LEU P 609       0.828 -22.871  -6.372  0.00  0.00      PROA  
ATOM    417 HD12 LEU P 609       1.818 -24.123  -5.667  0.00  0.00      PROA  
ATOM    418 HD13 LEU P 609       0.466 -24.693  -6.727  0.00  0.00      PROA  
ATOM    419  CD2 LEU P 609       2.937 -25.114  -8.052  0.00  0.00      PROA  
ATOM    420 HD21 LEU P 609       2.282 -25.840  -8.579  0.00  0.00      PROA  
ATOM    421 HD22 LEU P 609       3.232 -25.513  -7.058  0.00  0.00      PROA  
ATOM    422 HD23 LEU P 609       3.791 -24.882  -8.724  0.00  0.00      PROA  
ATOM    423  C   LEU P 609       2.128 -20.757  -8.414  0.00  0.00      PROA  
ATOM    424  O   LEU P 609       2.017 -20.298  -7.281  0.00  0.00      PROA  
ATOM    425  N   ALA P 610       3.085 -20.354  -9.253  0.00  0.00      PROA  
ATOM    426  HN  ALA P 610       3.138 -20.755 -10.164  0.00  0.00      PROA  
ATOM    427  CA  ALA P 610       4.162 -19.387  -8.866  0.00  0.00      PROA  
ATOM    428  HA  ALA P 610       4.516 -19.587  -7.865  0.00  0.00      PROA  
ATOM    429  CB  ALA P 610       5.309 -19.651  -9.855  0.00  0.00      PROA  
ATOM    430  HB1 ALA P 610       5.029 -19.514 -10.922  0.00  0.00      PROA  
ATOM    431  HB2 ALA P 610       5.502 -20.738  -9.734  0.00  0.00      PROA  
ATOM    432  HB3 ALA P 610       6.191 -19.157  -9.394  0.00  0.00      PROA  
ATOM    433  C   ALA P 610       3.787 -17.922  -8.853  0.00  0.00      PROA  
ATOM    434  O   ALA P 610       4.506 -17.021  -8.372  0.00  0.00      PROA  
ATOM    435  N   SER P 611       2.692 -17.642  -9.593  0.00  0.00      PROA  
ATOM    436  HN  SER P 611       2.396 -18.365 -10.213  0.00  0.00      PROA  
ATOM    437  CA  SER P 611       2.137 -16.284  -9.725  0.00  0.00      PROA  
ATOM    438  HA  SER P 611       2.848 -15.583 -10.137  0.00  0.00      PROA  
ATOM    439  CB  SER P 611       0.885 -16.169 -10.637  0.00  0.00      PROA  
ATOM    440  HB1 SER P 611       0.354 -15.193 -10.607  0.00  0.00      PROA  
ATOM    441  HB2 SER P 611       0.164 -16.963 -10.347  0.00  0.00      PROA  
ATOM    442  OG  SER P 611       1.294 -16.341 -11.967  0.00  0.00      PROA  
ATOM    443  HG1 SER P 611       1.641 -17.236 -11.986  0.00  0.00      PROA  
ATOM    444  C   SER P 611       1.605 -15.698  -8.428  0.00  0.00      PROA  
ATOM    445  O   SER P 611       1.652 -14.517  -8.111  0.00  0.00      PROA  
ATOM    446  N   ILE P 612       0.950 -16.613  -7.715  0.00  0.00      PROA  
ATOM    447  HN  ILE P 612       0.900 -17.493  -8.181  0.00  0.00      PROA  
ATOM    448  CA  ILE P 612       0.522 -16.597  -6.311  0.00  0.00      PROA  
ATOM    449  HA  ILE P 612      -0.301 -15.900  -6.373  0.00  0.00      PROA  
ATOM    450  CB  ILE P 612      -0.186 -17.883  -5.789  0.00  0.00      PROA  
ATOM    451  HB  ILE P 612       0.622 -18.645  -5.818  0.00  0.00      PROA  
ATOM    452  CG2 ILE P 612      -0.669 -17.616  -4.358  0.00  0.00      PROA  
ATOM    453 HG21 ILE P 612      -1.111 -18.581  -4.028  0.00  0.00      PROA  
ATOM    454 HG22 ILE P 612      -1.501 -16.881  -4.353  0.00  0.00      PROA  
ATOM    455 HG23 ILE P 612       0.054 -17.305  -3.573  0.00  0.00      PROA  
ATOM    456  CG1 ILE P 612      -1.408 -18.373  -6.713  0.00  0.00      PROA  
ATOM    457 HG11 ILE P 612      -1.293 -18.168  -7.799  0.00  0.00      PROA  
ATOM    458 HG12 ILE P 612      -2.318 -17.849  -6.352  0.00  0.00      PROA  
ATOM    459  CD  ILE P 612      -1.564 -19.958  -6.718  0.00  0.00      PROA  
ATOM    460  HD1 ILE P 612      -2.649 -20.198  -6.691  0.00  0.00      PROA  
ATOM    461  HD2 ILE P 612      -1.061 -20.353  -5.810  0.00  0.00      PROA  
ATOM    462  HD3 ILE P 612      -1.063 -20.363  -7.624  0.00  0.00      PROA  
ATOM    463  C   ILE P 612       1.570 -16.039  -5.370  0.00  0.00      PROA  
ATOM    464  O   ILE P 612       1.270 -15.113  -4.610  0.00  0.00      PROA  
ATOM    465  N   LEU P 613       2.872 -16.446  -5.478  0.00  0.00      PROA  
ATOM    466  HN  LEU P 613       3.129 -17.146  -6.141  0.00  0.00      PROA  
ATOM    467  CA  LEU P 613       3.966 -15.948  -4.610  0.00  0.00      PROA  
ATOM    468  HA  LEU P 613       3.528 -15.881  -3.625  0.00  0.00      PROA  
ATOM    469  CB  LEU P 613       5.070 -17.015  -4.730  0.00  0.00      PROA  
ATOM    470  HB1 LEU P 613       5.430 -17.148  -5.772  0.00  0.00      PROA  
ATOM    471  HB2 LEU P 613       4.661 -18.006  -4.438  0.00  0.00      PROA  
ATOM    472  CG  LEU P 613       6.339 -16.654  -3.836  0.00  0.00      PROA  
ATOM    473  HG  LEU P 613       6.686 -15.637  -4.114  0.00  0.00      PROA  
ATOM    474  CD1 LEU P 613       6.127 -16.361  -2.292  0.00  0.00      PROA  
ATOM    475 HD11 LEU P 613       5.879 -17.385  -1.939  0.00  0.00      PROA  
ATOM    476 HD12 LEU P 613       5.304 -15.630  -2.141  0.00  0.00      PROA  
ATOM    477 HD13 LEU P 613       7.025 -15.987  -1.755  0.00  0.00      PROA  
ATOM    478  CD2 LEU P 613       7.406 -17.678  -4.072  0.00  0.00      PROA  
ATOM    479 HD21 LEU P 613       7.056 -18.677  -3.734  0.00  0.00      PROA  
ATOM    480 HD22 LEU P 613       8.324 -17.492  -3.474  0.00  0.00      PROA  
ATOM    481 HD23 LEU P 613       7.686 -17.801  -5.140  0.00  0.00      PROA  
ATOM    482  C   LEU P 613       4.319 -14.516  -4.874  0.00  0.00      PROA  
ATOM    483  O   LEU P 613       4.534 -13.745  -3.885  0.00  0.00      PROA  
ATOM    484  N   PHE P 614       4.334 -14.044  -6.126  0.00  0.00      PROA  
ATOM    485  HN  PHE P 614       4.350 -14.767  -6.812  0.00  0.00      PROA  
ATOM    486  CA  PHE P 614       4.543 -12.655  -6.519  0.00  0.00      PROA  
ATOM    487  HA  PHE P 614       5.409 -12.317  -5.969  0.00  0.00      PROA  
ATOM    488  CB  PHE P 614       5.080 -12.600  -8.007  0.00  0.00      PROA  
ATOM    489  HB1 PHE P 614       4.378 -13.335  -8.456  0.00  0.00      PROA  
ATOM    490  HB2 PHE P 614       6.101 -13.000  -8.185  0.00  0.00      PROA  
ATOM    491  CG  PHE P 614       4.969 -11.295  -8.768  0.00  0.00      PROA  
ATOM    492  CD1 PHE P 614       5.339 -10.069  -8.169  0.00  0.00      PROA  
ATOM    493  HD1 PHE P 614       5.832 -10.051  -7.208  0.00  0.00      PROA  
ATOM    494  CE1 PHE P 614       4.993  -8.861  -8.770  0.00  0.00      PROA  
ATOM    495  HE1 PHE P 614       5.223  -7.902  -8.330  0.00  0.00      PROA  
ATOM    496  CZ  PHE P 614       4.305  -8.820  -9.952  0.00  0.00      PROA  
ATOM    497  HZ  PHE P 614       3.832  -7.948 -10.380  0.00  0.00      PROA  
ATOM    498  CD2 PHE P 614       4.227 -11.248  -9.901  0.00  0.00      PROA  
ATOM    499  HD2 PHE P 614       3.884 -12.141 -10.402  0.00  0.00      PROA  
ATOM    500  CE2 PHE P 614       3.912 -10.001 -10.580  0.00  0.00      PROA  
ATOM    501  HE2 PHE P 614       3.263  -9.901 -11.437  0.00  0.00      PROA  
ATOM    502  C   PHE P 614       3.400 -11.708  -6.141  0.00  0.00      PROA  
ATOM    503  O   PHE P 614       3.593 -10.605  -5.645  0.00  0.00      PROA  
ATOM    504  N   LEU P 615       2.185 -12.232  -6.449  0.00  0.00      PROA  
ATOM    505  HN  LEU P 615       2.048 -13.136  -6.847  0.00  0.00      PROA  
ATOM    506  CA  LEU P 615       0.919 -11.526  -6.203  0.00  0.00      PROA  
ATOM    507  HA  LEU P 615       0.996 -10.516  -6.577  0.00  0.00      PROA  
ATOM    508  CB  LEU P 615      -0.237 -12.163  -7.050  0.00  0.00      PROA  
ATOM    509  HB1 LEU P 615      -0.356 -13.176  -6.610  0.00  0.00      PROA  
ATOM    510  HB2 LEU P 615      -0.091 -12.228  -8.150  0.00  0.00      PROA  
ATOM    511  CG  LEU P 615      -1.587 -11.425  -6.938  0.00  0.00      PROA  
ATOM    512  HG  LEU P 615      -2.033 -11.624  -5.940  0.00  0.00      PROA  
ATOM    513  CD1 LEU P 615      -1.627  -9.892  -7.144  0.00  0.00      PROA  
ATOM    514 HD11 LEU P 615      -2.719  -9.692  -7.119  0.00  0.00      PROA  
ATOM    515 HD12 LEU P 615      -1.182  -9.585  -8.114  0.00  0.00      PROA  
ATOM    516 HD13 LEU P 615      -1.126  -9.442  -6.260  0.00  0.00      PROA  
ATOM    517  CD2 LEU P 615      -2.548 -12.099  -7.947  0.00  0.00      PROA  
ATOM    518 HD21 LEU P 615      -2.326 -13.183  -8.046  0.00  0.00      PROA  
ATOM    519 HD22 LEU P 615      -2.402 -11.632  -8.945  0.00  0.00      PROA  
ATOM    520 HD23 LEU P 615      -3.573 -12.027  -7.526  0.00  0.00      PROA  
ATOM    521  C   LEU P 615       0.530 -11.324  -4.711  0.00  0.00      PROA  
ATOM    522  O   LEU P 615       0.052 -10.250  -4.307  0.00  0.00      PROA  
ATOM    523  N   TYR P 616       0.770 -12.363  -3.851  0.00  0.00      PROA  
ATOM    524  HN  TYR P 616       1.151 -13.202  -4.232  0.00  0.00      PROA  
ATOM    525  CA  TYR P 616       0.629 -12.242  -2.434  0.00  0.00      PROA  
ATOM    526  HA  TYR P 616      -0.433 -12.084  -2.316  0.00  0.00      PROA  
ATOM    527  CB  TYR P 616       0.881 -13.595  -1.819  0.00  0.00      PROA  
ATOM    528  HB1 TYR P 616       1.796 -14.067  -2.236  0.00  0.00      PROA  
ATOM    529  HB2 TYR P 616       0.002 -14.218  -2.091  0.00  0.00      PROA  
ATOM    530  CG  TYR P 616       1.092 -13.603  -0.308  0.00  0.00      PROA  
ATOM    531  CD1 TYR P 616       2.239 -14.137   0.271  0.00  0.00      PROA  
ATOM    532  HD1 TYR P 616       3.048 -14.470  -0.362  0.00  0.00      PROA  
ATOM    533  CE1 TYR P 616       2.456 -14.184   1.643  0.00  0.00      PROA  
ATOM    534  HE1 TYR P 616       3.486 -14.327   1.934  0.00  0.00      PROA  
ATOM    535  CZ  TYR P 616       1.481 -13.696   2.497  0.00  0.00      PROA  
ATOM    536  OH  TYR P 616       1.751 -13.406   3.845  0.00  0.00      PROA  
ATOM    537  HH  TYR P 616       0.862 -13.433   4.206  0.00  0.00      PROA  
ATOM    538  CD2 TYR P 616       0.066 -13.318   0.619  0.00  0.00      PROA  
ATOM    539  HD2 TYR P 616      -0.910 -12.998   0.285  0.00  0.00      PROA  
ATOM    540  CE2 TYR P 616       0.184 -13.343   1.983  0.00  0.00      PROA  
ATOM    541  HE2 TYR P 616      -0.562 -12.971   2.670  0.00  0.00      PROA  
ATOM    542  C   TYR P 616       1.465 -11.170  -1.847  0.00  0.00      PROA  
ATOM    543  O   TYR P 616       1.012 -10.258  -1.064  0.00  0.00      PROA  
ATOM    544  N   CYS P 617       2.760 -11.164  -2.188  0.00  0.00      PROA  
ATOM    545  HN  CYS P 617       3.130 -11.976  -2.634  0.00  0.00      PROA  
ATOM    546  CA  CYS P 617       3.741 -10.208  -1.739  0.00  0.00      PROA  
ATOM    547  HA  CYS P 617       3.700  -9.987  -0.683  0.00  0.00      PROA  
ATOM    548  CB  CYS P 617       5.120 -10.721  -2.156  0.00  0.00      PROA  
ATOM    549  HB1 CYS P 617       5.885  -9.925  -2.033  0.00  0.00      PROA  
ATOM    550  HB2 CYS P 617       5.112 -10.957  -3.242  0.00  0.00      PROA  
ATOM    551  SG  CYS P 617       5.419 -12.184  -1.128  0.00  0.00      PROA  
ATOM    552  HG1 CYS P 617       5.324 -11.729   0.113  0.00  0.00      PROA  
ATOM    553  C   CYS P 617       3.455  -8.848  -2.329  0.00  0.00      PROA  
ATOM    554  O   CYS P 617       3.471  -7.853  -1.580  0.00  0.00      PROA  
ATOM    555  N   ALA P 618       3.101  -8.789  -3.615  0.00  0.00      PROA  
ATOM    556  HN  ALA P 618       3.240  -9.571  -4.218  0.00  0.00      PROA  
ATOM    557  CA  ALA P 618       2.623  -7.500  -4.095  0.00  0.00      PROA  
ATOM    558  HA  ALA P 618       3.438  -6.792  -4.095  0.00  0.00      PROA  
ATOM    559  CB  ALA P 618       2.284  -7.657  -5.583  0.00  0.00      PROA  
ATOM    560  HB1 ALA P 618       3.186  -7.980  -6.146  0.00  0.00      PROA  
ATOM    561  HB2 ALA P 618       1.821  -6.772  -6.069  0.00  0.00      PROA  
ATOM    562  HB3 ALA P 618       1.522  -8.456  -5.701  0.00  0.00      PROA  
ATOM    563  C   ALA P 618       1.384  -6.854  -3.423  0.00  0.00      PROA  
ATOM    564  O   ALA P 618       1.464  -5.658  -3.108  0.00  0.00      PROA  
ATOM    565  N   CYS P 619       0.393  -7.691  -3.251  0.00  0.00      PROA  
ATOM    566  HN  CYS P 619       0.342  -8.618  -3.614  0.00  0.00      PROA  
ATOM    567  CA  CYS P 619      -0.810  -7.184  -2.588  0.00  0.00      PROA  
ATOM    568  HA  CYS P 619      -1.216  -6.332  -3.113  0.00  0.00      PROA  
ATOM    569  CB  CYS P 619      -1.920  -8.250  -2.718  0.00  0.00      PROA  
ATOM    570  HB1 CYS P 619      -1.583  -9.021  -1.993  0.00  0.00      PROA  
ATOM    571  HB2 CYS P 619      -1.802  -8.753  -3.702  0.00  0.00      PROA  
ATOM    572  SG  CYS P 619      -3.705  -7.548  -2.396  0.00  0.00      PROA  
ATOM    573  HG1 CYS P 619      -3.567  -7.733  -1.091  0.00  0.00      PROA  
ATOM    574  C   CYS P 619      -0.743  -6.829  -1.112  0.00  0.00      PROA  
ATOM    575  O   CYS P 619      -1.293  -5.896  -0.510  0.00  0.00      PROA  
ATOM    576  N   MET P 620       0.030  -7.619  -0.392  0.00  0.00      PROA  
ATOM    577  HN  MET P 620       0.489  -8.416  -0.777  0.00  0.00      PROA  
ATOM    578  CA  MET P 620       0.288  -7.430   0.984  0.00  0.00      PROA  
ATOM    579  HA  MET P 620      -0.664  -7.457   1.493  0.00  0.00      PROA  
ATOM    580  CB  MET P 620       1.175  -8.542   1.420  0.00  0.00      PROA  
ATOM    581  HB1 MET P 620       1.674  -8.040   2.277  0.00  0.00      PROA  
ATOM    582  HB2 MET P 620       1.908  -8.650   0.592  0.00  0.00      PROA  
ATOM    583  CG  MET P 620       0.398  -9.790   1.830  0.00  0.00      PROA  
ATOM    584  HG1 MET P 620       1.063 -10.679   1.860  0.00  0.00      PROA  
ATOM    585  HG2 MET P 620      -0.201  -9.890   0.899  0.00  0.00      PROA  
ATOM    586  SD  MET P 620      -0.541  -9.654   3.342  0.00  0.00      PROA  
ATOM    587  CE  MET P 620       0.814  -9.824   4.471  0.00  0.00      PROA  
ATOM    588  HE1 MET P 620       1.058 -10.904   4.568  0.00  0.00      PROA  
ATOM    589  HE2 MET P 620       0.449  -9.324   5.393  0.00  0.00      PROA  
ATOM    590  HE3 MET P 620       1.678  -9.184   4.191  0.00  0.00      PROA  
ATOM    591  C   MET P 620       0.855  -6.000   1.215  0.00  0.00      PROA  
ATOM    592  O   MET P 620       0.421  -5.312   2.086  0.00  0.00      PROA  
ATOM    593  N   SER P 621       1.804  -5.579   0.355  0.00  0.00      PROA  
ATOM    594  HN  SER P 621       2.093  -6.194  -0.374  0.00  0.00      PROA  
ATOM    595  CA  SER P 621       2.781  -4.445   0.502  0.00  0.00      PROA  
ATOM    596  HA  SER P 621       3.460  -4.663   1.312  0.00  0.00      PROA  
ATOM    597  CB  SER P 621       3.781  -4.247  -0.629  0.00  0.00      PROA  
ATOM    598  HB1 SER P 621       4.413  -3.380  -0.340  0.00  0.00      PROA  
ATOM    599  HB2 SER P 621       3.300  -4.120  -1.622  0.00  0.00      PROA  
ATOM    600  OG  SER P 621       4.733  -5.351  -0.652  0.00  0.00      PROA  
ATOM    601  HG1 SER P 621       4.265  -6.189  -0.669  0.00  0.00      PROA  
ATOM    602  C   SER P 621       2.123  -3.161   0.875  0.00  0.00      PROA  
ATOM    603  O   SER P 621       2.439  -2.597   1.846  0.00  0.00      PROA  
ATOM    604  N   PRO P 622       1.092  -2.687   0.185  0.00  0.00      PROA  
ATOM    605  CD  PRO P 622       0.724  -2.970  -1.186  0.00  0.00      PROA  
ATOM    606  HD1 PRO P 622       0.697  -4.047  -1.457  0.00  0.00      PROA  
ATOM    607  HD2 PRO P 622       1.400  -2.430  -1.883  0.00  0.00      PROA  
ATOM    608  CA  PRO P 622       0.270  -1.499   0.618  0.00  0.00      PROA  
ATOM    609  HA  PRO P 622       0.936  -0.765   1.047  0.00  0.00      PROA  
ATOM    610  CB  PRO P 622      -0.652  -1.109  -0.640  0.00  0.00      PROA  
ATOM    611  HB1 PRO P 622      -0.040  -0.346  -1.167  0.00  0.00      PROA  
ATOM    612  HB2 PRO P 622      -1.605  -0.645  -0.307  0.00  0.00      PROA  
ATOM    613  CG  PRO P 622      -0.735  -2.377  -1.399  0.00  0.00      PROA  
ATOM    614  HG1 PRO P 622      -1.502  -3.017  -0.912  0.00  0.00      PROA  
ATOM    615  HG2 PRO P 622      -0.871  -2.264  -2.496  0.00  0.00      PROA  
ATOM    616  C   PRO P 622      -0.637  -1.972   1.782  0.00  0.00      PROA  
ATOM    617  O   PRO P 622      -0.682  -1.336   2.829  0.00  0.00      PROA  
ATOM    618  N   VAL P 623      -1.266  -3.175   1.701  0.00  0.00      PROA  
ATOM    619  HN  VAL P 623      -0.983  -3.656   0.874  0.00  0.00      PROA  
ATOM    620  CA  VAL P 623      -2.177  -3.684   2.796  0.00  0.00      PROA  
ATOM    621  HA  VAL P 623      -2.928  -2.908   2.810  0.00  0.00      PROA  
ATOM    622  CB  VAL P 623      -2.777  -5.016   2.365  0.00  0.00      PROA  
ATOM    623  HB  VAL P 623      -2.047  -5.851   2.295  0.00  0.00      PROA  
ATOM    624  CG1 VAL P 623      -3.793  -5.555   3.456  0.00  0.00      PROA  
ATOM    625 HG11 VAL P 623      -4.140  -6.571   3.169  0.00  0.00      PROA  
ATOM    626 HG12 VAL P 623      -4.695  -4.913   3.556  0.00  0.00      PROA  
ATOM    627 HG13 VAL P 623      -3.362  -5.668   4.473  0.00  0.00      PROA  
ATOM    628  CG2 VAL P 623      -3.668  -4.904   1.090  0.00  0.00      PROA  
ATOM    629 HG21 VAL P 623      -4.668  -4.486   1.333  0.00  0.00      PROA  
ATOM    630 HG22 VAL P 623      -3.794  -5.880   0.574  0.00  0.00      PROA  
ATOM    631 HG23 VAL P 623      -3.215  -4.192   0.368  0.00  0.00      PROA  
ATOM    632  C   VAL P 623      -1.636  -3.781   4.275  0.00  0.00      PROA  
ATOM    633  O   VAL P 623      -2.304  -3.230   5.170  0.00  0.00      PROA  
ATOM    634  N   ILE P 624      -0.485  -4.320   4.552  0.00  0.00      PROA  
ATOM    635  HN  ILE P 624       0.089  -4.740   3.854  0.00  0.00      PROA  
ATOM    636  CA  ILE P 624       0.216  -4.106   5.850  0.00  0.00      PROA  
ATOM    637  HA  ILE P 624      -0.508  -4.427   6.584  0.00  0.00      PROA  
ATOM    638  CB  ILE P 624       1.449  -5.058   6.124  0.00  0.00      PROA  
ATOM    639  HB  ILE P 624       2.004  -4.704   7.019  0.00  0.00      PROA  
ATOM    640  CG2 ILE P 624       0.893  -6.469   6.327  0.00  0.00      PROA  
ATOM    641 HG21 ILE P 624       0.258  -6.476   7.239  0.00  0.00      PROA  
ATOM    642 HG22 ILE P 624       1.651  -7.266   6.483  0.00  0.00      PROA  
ATOM    643 HG23 ILE P 624       0.245  -6.720   5.460  0.00  0.00      PROA  
ATOM    644  CG1 ILE P 624       2.498  -5.014   5.009  0.00  0.00      PROA  
ATOM    645 HG11 ILE P 624       2.643  -3.915   4.944  0.00  0.00      PROA  
ATOM    646 HG12 ILE P 624       2.060  -5.334   4.039  0.00  0.00      PROA  
ATOM    647  CD  ILE P 624       3.802  -5.762   5.338  0.00  0.00      PROA  
ATOM    648  HD1 ILE P 624       4.392  -5.410   6.211  0.00  0.00      PROA  
ATOM    649  HD2 ILE P 624       4.394  -5.584   4.415  0.00  0.00      PROA  
ATOM    650  HD3 ILE P 624       3.640  -6.860   5.280  0.00  0.00      PROA  
ATOM    651  C   ILE P 624       0.569  -2.597   6.120  0.00  0.00      PROA  
ATOM    652  O   ILE P 624       0.344  -2.136   7.226  0.00  0.00      PROA  
ATOM    653  N   THR P 625       1.040  -1.828   5.138  0.00  0.00      PROA  
ATOM    654  HN  THR P 625       1.073  -2.315   4.269  0.00  0.00      PROA  
ATOM    655  CA  THR P 625       1.720  -0.566   5.351  0.00  0.00      PROA  
ATOM    656  HA  THR P 625       2.321  -0.587   6.248  0.00  0.00      PROA  
ATOM    657  CB  THR P 625       2.504  -0.061   4.112  0.00  0.00      PROA  
ATOM    658  HB  THR P 625       1.816  -0.006   3.241  0.00  0.00      PROA  
ATOM    659  OG1 THR P 625       3.544  -0.995   3.890  0.00  0.00      PROA  
ATOM    660  HG1 THR P 625       3.331  -1.379   3.036  0.00  0.00      PROA  
ATOM    661  CG2 THR P 625       3.057   1.378   4.408  0.00  0.00      PROA  
ATOM    662 HG21 THR P 625       3.643   1.648   3.504  0.00  0.00      PROA  
ATOM    663 HG22 THR P 625       3.746   1.430   5.278  0.00  0.00      PROA  
ATOM    664 HG23 THR P 625       2.233   2.077   4.666  0.00  0.00      PROA  
ATOM    665  C   THR P 625       0.659   0.398   5.717  0.00  0.00      PROA  
ATOM    666  O   THR P 625       0.728   1.085   6.804  0.00  0.00      PROA  
ATOM    667  N   PHE P 626      -0.387   0.508   4.811  0.00  0.00      PROA  
ATOM    668  HN  PHE P 626      -0.594  -0.099   4.048  0.00  0.00      PROA  
ATOM    669  CA  PHE P 626      -1.638   1.250   5.056  0.00  0.00      PROA  
ATOM    670  HA  PHE P 626      -1.249   2.203   5.381  0.00  0.00      PROA  
ATOM    671  CB  PHE P 626      -2.521   1.395   3.722  0.00  0.00      PROA  
ATOM    672  HB1 PHE P 626      -3.462   1.946   3.938  0.00  0.00      PROA  
ATOM    673  HB2 PHE P 626      -2.723   0.351   3.400  0.00  0.00      PROA  
ATOM    674  CG  PHE P 626      -1.914   2.105   2.583  0.00  0.00      PROA  
ATOM    675  CD1 PHE P 626      -0.673   2.889   2.785  0.00  0.00      PROA  
ATOM    676  HD1 PHE P 626      -0.275   3.135   3.758  0.00  0.00      PROA  
ATOM    677  CE1 PHE P 626       0.005   3.492   1.743  0.00  0.00      PROA  
ATOM    678  HE1 PHE P 626       0.849   4.148   1.896  0.00  0.00      PROA  
ATOM    679  CZ  PHE P 626      -0.349   3.174   0.399  0.00  0.00      PROA  
ATOM    680  HZ  PHE P 626       0.055   3.606  -0.504  0.00  0.00      PROA  
ATOM    681  CD2 PHE P 626      -2.243   1.892   1.206  0.00  0.00      PROA  
ATOM    682  HD2 PHE P 626      -3.127   1.313   0.982  0.00  0.00      PROA  
ATOM    683  CE2 PHE P 626      -1.454   2.340   0.219  0.00  0.00      PROA  
ATOM    684  HE2 PHE P 626      -1.596   2.173  -0.839  0.00  0.00      PROA  
ATOM    685  C   PHE P 626      -2.523   0.635   6.165  0.00  0.00      PROA  
ATOM    686  O   PHE P 626      -2.889   1.461   7.035  0.00  0.00      PROA  
ATOM    687  N   GLY P 627      -2.672  -0.733   6.343  0.00  0.00      PROA  
ATOM    688  HN  GLY P 627      -2.382  -1.430   5.692  0.00  0.00      PROA  
ATOM    689  CA  GLY P 627      -3.163  -1.281   7.589  0.00  0.00      PROA  
ATOM    690  HA1 GLY P 627      -2.982  -2.344   7.544  0.00  0.00      PROA  
ATOM    691  HA2 GLY P 627      -4.189  -0.949   7.655  0.00  0.00      PROA  
ATOM    692  C   GLY P 627      -2.594  -0.778   8.928  0.00  0.00      PROA  
ATOM    693  O   GLY P 627      -3.276  -0.427   9.902  0.00  0.00      PROA  
ATOM    694  N   GLY P 628      -1.213  -0.694   8.950  0.00  0.00      PROA  
ATOM    695  HN  GLY P 628      -0.729  -1.214   8.251  0.00  0.00      PROA  
ATOM    696  CA  GLY P 628      -0.539  -0.419  10.199  0.00  0.00      PROA  
ATOM    697  HA1 GLY P 628       0.523  -0.599  10.128  0.00  0.00      PROA  
ATOM    698  HA2 GLY P 628      -1.115  -0.970  10.928  0.00  0.00      PROA  
ATOM    699  C   GLY P 628      -0.562   1.062  10.567  0.00  0.00      PROA  
ATOM    700  O   GLY P 628      -0.354   1.445  11.686  0.00  0.00      PROA  
ATOM    701  N   LEU P 629      -0.844   1.879   9.493  0.00  0.00      PROA  
ATOM    702  HN  LEU P 629      -0.894   1.465   8.588  0.00  0.00      PROA  
ATOM    703  CA  LEU P 629      -0.898   3.350   9.619  0.00  0.00      PROA  
ATOM    704  HA  LEU P 629      -0.429   3.594  10.561  0.00  0.00      PROA  
ATOM    705  CB  LEU P 629      -0.043   4.120   8.572  0.00  0.00      PROA  
ATOM    706  HB1 LEU P 629      -0.072   5.191   8.865  0.00  0.00      PROA  
ATOM    707  HB2 LEU P 629      -0.548   4.002   7.590  0.00  0.00      PROA  
ATOM    708  CG  LEU P 629       1.489   3.818   8.513  0.00  0.00      PROA  
ATOM    709  HG  LEU P 629       1.576   2.715   8.406  0.00  0.00      PROA  
ATOM    710  CD1 LEU P 629       2.198   4.480   7.342  0.00  0.00      PROA  
ATOM    711 HD11 LEU P 629       1.816   5.503   7.138  0.00  0.00      PROA  
ATOM    712 HD12 LEU P 629       1.818   3.971   6.431  0.00  0.00      PROA  
ATOM    713 HD13 LEU P 629       3.309   4.487   7.314  0.00  0.00      PROA  
ATOM    714  CD2 LEU P 629       2.190   4.210   9.839  0.00  0.00      PROA  
ATOM    715 HD21 LEU P 629       2.144   5.275  10.151  0.00  0.00      PROA  
ATOM    716 HD22 LEU P 629       3.206   3.767   9.918  0.00  0.00      PROA  
ATOM    717 HD23 LEU P 629       1.693   3.596  10.620  0.00  0.00      PROA  
ATOM    718  C   LEU P 629      -2.307   3.887   9.673  0.00  0.00      PROA  
ATOM    719  O   LEU P 629      -2.481   5.003  10.161  0.00  0.00      PROA  
ATOM    720  N   LEU P 630      -3.372   3.159   9.288  0.00  0.00      PROA  
ATOM    721  HN  LEU P 630      -3.224   2.233   8.950  0.00  0.00      PROA  
ATOM    722  CA  LEU P 630      -4.768   3.330   9.803  0.00  0.00      PROA  
ATOM    723  HA  LEU P 630      -5.152   4.336   9.715  0.00  0.00      PROA  
ATOM    724  CB  LEU P 630      -5.826   2.487   8.986  0.00  0.00      PROA  
ATOM    725  HB1 LEU P 630      -5.336   1.500   8.848  0.00  0.00      PROA  
ATOM    726  HB2 LEU P 630      -5.922   2.943   7.977  0.00  0.00      PROA  
ATOM    727  CG  LEU P 630      -7.279   2.267   9.494  0.00  0.00      PROA  
ATOM    728  HG  LEU P 630      -7.268   2.051  10.584  0.00  0.00      PROA  
ATOM    729  CD1 LEU P 630      -8.178   3.426   9.159  0.00  0.00      PROA  
ATOM    730 HD11 LEU P 630      -7.716   4.436   9.185  0.00  0.00      PROA  
ATOM    731 HD12 LEU P 630      -9.037   3.545   9.855  0.00  0.00      PROA  
ATOM    732 HD13 LEU P 630      -8.545   3.315   8.116  0.00  0.00      PROA  
ATOM    733  CD2 LEU P 630      -7.847   0.934   8.855  0.00  0.00      PROA  
ATOM    734 HD21 LEU P 630      -7.317   0.035   9.236  0.00  0.00      PROA  
ATOM    735 HD22 LEU P 630      -7.636   0.987   7.765  0.00  0.00      PROA  
ATOM    736 HD23 LEU P 630      -8.956   0.885   8.820  0.00  0.00      PROA  
ATOM    737  C   LEU P 630      -4.794   3.162  11.341  0.00  0.00      PROA  
ATOM    738  O   LEU P 630      -5.470   3.899  12.038  0.00  0.00      PROA  
ATOM    739  N   GLY P 631      -4.038   2.152  11.835  0.00  0.00      PROA  
ATOM    740  HN  GLY P 631      -3.574   1.575  11.167  0.00  0.00      PROA  
ATOM    741  CA  GLY P 631      -3.839   1.858  13.249  0.00  0.00      PROA  
ATOM    742  HA1 GLY P 631      -3.090   1.081  13.282  0.00  0.00      PROA  
ATOM    743  HA2 GLY P 631      -4.759   1.552  13.725  0.00  0.00      PROA  
ATOM    744  C   GLY P 631      -3.281   2.963  13.973  0.00  0.00      PROA  
ATOM    745  O   GLY P 631      -3.689   3.260  15.072  0.00  0.00      PROA  
ATOM    746  N   GLU P 632      -2.270   3.585  13.452  0.00  0.00      PROA  
ATOM    747  HN  GLU P 632      -1.855   3.315  12.587  0.00  0.00      PROA  
ATOM    748  CA  GLU P 632      -1.870   4.942  13.897  0.00  0.00      PROA  
ATOM    749  HA  GLU P 632      -1.693   4.827  14.956  0.00  0.00      PROA  
ATOM    750  CB  GLU P 632      -0.554   5.383  13.244  0.00  0.00      PROA  
ATOM    751  HB1 GLU P 632      -0.224   6.351  13.679  0.00  0.00      PROA  
ATOM    752  HB2 GLU P 632      -0.663   5.365  12.138  0.00  0.00      PROA  
ATOM    753  CG  GLU P 632       0.667   4.320  13.486  0.00  0.00      PROA  
ATOM    754  HG1 GLU P 632       1.548   4.766  12.977  0.00  0.00      PROA  
ATOM    755  HG2 GLU P 632       0.492   3.378  12.924  0.00  0.00      PROA  
ATOM    756  CD  GLU P 632       0.881   3.973  14.928  0.00  0.00      PROA  
ATOM    757  OE1 GLU P 632       1.475   4.905  15.666  0.00  0.00      PROA  
ATOM    758  OE2 GLU P 632       0.557   2.891  15.438  0.00  0.00      PROA  
ATOM    759  C   GLU P 632      -2.781   6.139  13.812  0.00  0.00      PROA  
ATOM    760  O   GLU P 632      -2.901   6.967  14.652  0.00  0.00      PROA  
ATOM    761  N   ALA P 633      -3.636   6.192  12.772  0.00  0.00      PROA  
ATOM    762  HN  ALA P 633      -3.459   5.546  12.033  0.00  0.00      PROA  
ATOM    763  CA  ALA P 633      -4.546   7.289  12.366  0.00  0.00      PROA  
ATOM    764  HA  ALA P 633      -4.012   8.225  12.428  0.00  0.00      PROA  
ATOM    765  CB  ALA P 633      -4.966   7.068  10.904  0.00  0.00      PROA  
ATOM    766  HB1 ALA P 633      -4.085   7.162  10.234  0.00  0.00      PROA  
ATOM    767  HB2 ALA P 633      -5.711   7.799  10.524  0.00  0.00      PROA  
ATOM    768  HB3 ALA P 633      -5.323   6.048  10.649  0.00  0.00      PROA  
ATOM    769  C   ALA P 633      -5.812   7.263  13.224  0.00  0.00      PROA  
ATOM    770  O   ALA P 633      -6.370   8.277  13.521  0.00  0.00      PROA  
ATOM    771  N   THR P 634      -6.235   6.060  13.571  0.00  0.00      PROA  
ATOM    772  HN  THR P 634      -5.649   5.357  13.176  0.00  0.00      PROA  
ATOM    773  CA  THR P 634      -7.318   5.765  14.457  0.00  0.00      PROA  
ATOM    774  HA  THR P 634      -7.975   6.617  14.552  0.00  0.00      PROA  
ATOM    775  CB  THR P 634      -8.289   4.791  13.840  0.00  0.00      PROA  
ATOM    776  HB  THR P 634      -9.241   4.894  14.403  0.00  0.00      PROA  
ATOM    777  OG1 THR P 634      -7.855   3.439  13.853  0.00  0.00      PROA  
ATOM    778  HG1 THR P 634      -7.276   3.404  13.088  0.00  0.00      PROA  
ATOM    779  CG2 THR P 634      -8.616   5.065  12.378  0.00  0.00      PROA  
ATOM    780 HG21 THR P 634      -8.669   6.147  12.131  0.00  0.00      PROA  
ATOM    781 HG22 THR P 634      -9.628   4.715  12.081  0.00  0.00      PROA  
ATOM    782 HG23 THR P 634      -7.866   4.579  11.718  0.00  0.00      PROA  
ATOM    783  C   THR P 634      -6.872   5.265  15.891  0.00  0.00      PROA  
ATOM    784  O   THR P 634      -7.604   4.667  16.657  0.00  0.00      PROA  
ATOM    785  N   GLU P 635      -5.588   5.454  16.273  0.00  0.00      PROA  
ATOM    786  HN  GLU P 635      -4.908   5.802  15.632  0.00  0.00      PROA  
ATOM    787  CA  GLU P 635      -5.010   5.116  17.611  0.00  0.00      PROA  
ATOM    788  HA  GLU P 635      -3.947   5.131  17.423  0.00  0.00      PROA  
ATOM    789  CB  GLU P 635      -5.318   6.289  18.590  0.00  0.00      PROA  
ATOM    790  HB1 GLU P 635      -4.902   6.022  19.584  0.00  0.00      PROA  
ATOM    791  HB2 GLU P 635      -6.419   6.365  18.717  0.00  0.00      PROA  
ATOM    792  CG  GLU P 635      -4.786   7.671  18.154  0.00  0.00      PROA  
ATOM    793  HG1 GLU P 635      -5.288   7.971  17.209  0.00  0.00      PROA  
ATOM    794  HG2 GLU P 635      -3.716   7.595  17.865  0.00  0.00      PROA  
ATOM    795  CD  GLU P 635      -5.018   8.615  19.306  0.00  0.00      PROA  
ATOM    796  OE1 GLU P 635      -5.850   9.505  19.126  0.00  0.00      PROA  
ATOM    797  OE2 GLU P 635      -4.372   8.463  20.381  0.00  0.00      PROA  
ATOM    798  C   GLU P 635      -5.293   3.718  18.178  0.00  0.00      PROA  
ATOM    799  O   GLU P 635      -5.664   3.502  19.310  0.00  0.00      PROA  
ATOM    800  N   GLY P 636      -5.062   2.668  17.329  0.00  0.00      PROA  
ATOM    801  HN  GLY P 636      -4.803   2.841  16.382  0.00  0.00      PROA  
ATOM    802  CA  GLY P 636      -5.343   1.279  17.567  0.00  0.00      PROA  
ATOM    803  HA1 GLY P 636      -4.846   0.955  18.470  0.00  0.00      PROA  
ATOM    804  HA2 GLY P 636      -5.041   0.677  16.723  0.00  0.00      PROA  
ATOM    805  C   GLY P 636      -6.727   0.953  17.659  0.00  0.00      PROA  
ATOM    806  O   GLY P 636      -7.038  -0.186  17.796  0.00  0.00      PROA  
ATOM    807  N   ARG P 637      -7.690   1.901  17.363  0.00  0.00      PROA  
ATOM    808  HN  ARG P 637      -7.564   2.881  17.229  0.00  0.00      PROA  
ATOM    809  CA  ARG P 637      -9.137   1.493  17.295  0.00  0.00      PROA  
ATOM    810  HA  ARG P 637      -9.345   0.880  18.159  0.00  0.00      PROA  
ATOM    811  CB  ARG P 637     -10.146   2.627  17.452  0.00  0.00      PROA  
ATOM    812  HB1 ARG P 637     -11.148   2.171  17.308  0.00  0.00      PROA  
ATOM    813  HB2 ARG P 637     -10.021   3.382  16.647  0.00  0.00      PROA  
ATOM    814  CG  ARG P 637     -10.311   3.127  18.872  0.00  0.00      PROA  
ATOM    815  HG1 ARG P 637     -10.649   2.225  19.427  0.00  0.00      PROA  
ATOM    816  HG2 ARG P 637     -11.069   3.940  18.888  0.00  0.00      PROA  
ATOM    817  CD  ARG P 637      -9.016   3.730  19.442  0.00  0.00      PROA  
ATOM    818  HD1 ARG P 637      -8.660   4.637  18.909  0.00  0.00      PROA  
ATOM    819  HD2 ARG P 637      -8.158   3.044  19.611  0.00  0.00      PROA  
ATOM    820  NE  ARG P 637      -9.387   4.362  20.758  0.00  0.00      PROA  
ATOM    821  HE  ARG P 637     -10.187   4.943  20.912  0.00  0.00      PROA  
ATOM    822  CZ  ARG P 637      -8.533   4.664  21.700  0.00  0.00      PROA  
ATOM    823  NH1 ARG P 637      -8.999   5.105  22.826  0.00  0.00      PROA  
ATOM    824 HH11 ARG P 637      -8.384   5.213  23.607  0.00  0.00      PROA  
ATOM    825 HH12 ARG P 637      -9.975   5.320  22.792  0.00  0.00      PROA  
ATOM    826  NH2 ARG P 637      -7.222   4.310  21.724  0.00  0.00      PROA  
ATOM    827 HH21 ARG P 637      -6.786   3.921  20.913  0.00  0.00      PROA  
ATOM    828 HH22 ARG P 637      -6.785   4.423  22.616  0.00  0.00      PROA  
ATOM    829  C   ARG P 637      -9.482   0.582  16.141  0.00  0.00      PROA  
ATOM    830  O   ARG P 637     -10.249  -0.374  16.368  0.00  0.00      PROA  
ATOM    831  N   ILE P 638      -8.897   0.768  14.886  0.00  0.00      PROA  
ATOM    832  HN  ILE P 638      -8.411   1.625  14.732  0.00  0.00      PROA  
ATOM    833  CA  ILE P 638      -8.814  -0.287  13.819  0.00  0.00      PROA  
ATOM    834  HA  ILE P 638      -8.622  -1.156  14.432  0.00  0.00      PROA  
ATOM    835  CB  ILE P 638      -9.998  -0.274  12.756  0.00  0.00      PROA  
ATOM    836  HB  ILE P 638      -9.839  -1.005  11.935  0.00  0.00      PROA  
ATOM    837  CG2 ILE P 638     -11.182  -0.974  13.425  0.00  0.00      PROA  
ATOM    838 HG21 ILE P 638     -11.910  -1.161  12.607  0.00  0.00      PROA  
ATOM    839 HG22 ILE P 638     -11.568  -0.323  14.237  0.00  0.00      PROA  
ATOM    840 HG23 ILE P 638     -10.872  -1.911  13.935  0.00  0.00      PROA  
ATOM    841  CG1 ILE P 638     -10.209   1.131  12.131  0.00  0.00      PROA  
ATOM    842 HG11 ILE P 638      -9.311   1.641  11.720  0.00  0.00      PROA  
ATOM    843 HG12 ILE P 638     -10.550   1.850  12.907  0.00  0.00      PROA  
ATOM    844  CD  ILE P 638     -11.252   1.238  11.110  0.00  0.00      PROA  
ATOM    845  HD1 ILE P 638     -10.883   1.047  10.080  0.00  0.00      PROA  
ATOM    846  HD2 ILE P 638     -11.846   2.176  11.077  0.00  0.00      PROA  
ATOM    847  HD3 ILE P 638     -12.047   0.485  11.297  0.00  0.00      PROA  
ATOM    848  C   ILE P 638      -7.467  -0.208  13.104  0.00  0.00      PROA  
ATOM    849  O   ILE P 638      -6.918   0.835  12.813  0.00  0.00      PROA  
ATOM    850  N   SER P 639      -6.814  -1.471  12.992  0.00  0.00      PROA  
ATOM    851  HN  SER P 639      -7.247  -2.335  13.236  0.00  0.00      PROA  
ATOM    852  CA  SER P 639      -5.400  -1.643  12.596  0.00  0.00      PROA  
ATOM    853  HA  SER P 639      -5.168  -0.804  11.957  0.00  0.00      PROA  
ATOM    854  CB  SER P 639      -4.410  -1.645  13.795  0.00  0.00      PROA  
ATOM    855  HB1 SER P 639      -4.697  -2.483  14.465  0.00  0.00      PROA  
ATOM    856  HB2 SER P 639      -4.613  -0.756  14.430  0.00  0.00      PROA  
ATOM    857  OG  SER P 639      -3.025  -1.664  13.392  0.00  0.00      PROA  
ATOM    858  HG1 SER P 639      -2.599  -1.729  14.250  0.00  0.00      PROA  
ATOM    859  C   SER P 639      -5.314  -2.835  11.711  0.00  0.00      PROA  
ATOM    860  O   SER P 639      -6.220  -3.077  10.889  0.00  0.00      PROA  
ATOM    861  N   ALA P 640      -4.145  -3.434  11.695  0.00  0.00      PROA  
ATOM    862  HN  ALA P 640      -3.434  -3.199  12.354  0.00  0.00      PROA  
ATOM    863  CA  ALA P 640      -3.740  -4.459  10.774  0.00  0.00      PROA  
ATOM    864  HA  ALA P 640      -3.690  -4.076   9.765  0.00  0.00      PROA  
ATOM    865  CB  ALA P 640      -2.244  -4.855  10.963  0.00  0.00      PROA  
ATOM    866  HB1 ALA P 640      -1.973  -5.432  10.053  0.00  0.00      PROA  
ATOM    867  HB2 ALA P 640      -2.164  -5.494  11.867  0.00  0.00      PROA  
ATOM    868  HB3 ALA P 640      -1.578  -3.965  10.933  0.00  0.00      PROA  
ATOM    869  C   ALA P 640      -4.527  -5.755  10.794  0.00  0.00      PROA  
ATOM    870  O   ALA P 640      -4.816  -6.388   9.736  0.00  0.00      PROA  
ATOM    871  N   ILE P 641      -4.855  -6.328  11.965  0.00  0.00      PROA  
ATOM    872  HN  ILE P 641      -4.432  -5.913  12.767  0.00  0.00      PROA  
ATOM    873  CA  ILE P 641      -5.780  -7.510  12.139  0.00  0.00      PROA  
ATOM    874  HA  ILE P 641      -5.286  -8.307  11.603  0.00  0.00      PROA  
ATOM    875  CB  ILE P 641      -5.899  -8.190  13.476  0.00  0.00      PROA  
ATOM    876  HB  ILE P 641      -4.856  -8.410  13.788  0.00  0.00      PROA  
ATOM    877  CG2 ILE P 641      -6.473  -7.334  14.624  0.00  0.00      PROA  
ATOM    878 HG21 ILE P 641      -6.386  -7.839  15.609  0.00  0.00      PROA  
ATOM    879 HG22 ILE P 641      -7.527  -7.081  14.377  0.00  0.00      PROA  
ATOM    880 HG23 ILE P 641      -5.887  -6.398  14.742  0.00  0.00      PROA  
ATOM    881  CG1 ILE P 641      -6.439  -9.694  13.271  0.00  0.00      PROA  
ATOM    882 HG11 ILE P 641      -5.921 -10.149  12.400  0.00  0.00      PROA  
ATOM    883 HG12 ILE P 641      -7.500  -9.691  12.943  0.00  0.00      PROA  
ATOM    884  CD  ILE P 641      -6.089 -10.489  14.546  0.00  0.00      PROA  
ATOM    885  HD1 ILE P 641      -6.406  -9.850  15.398  0.00  0.00      PROA  
ATOM    886  HD2 ILE P 641      -4.987 -10.477  14.684  0.00  0.00      PROA  
ATOM    887  HD3 ILE P 641      -6.550 -11.500  14.525  0.00  0.00      PROA  
ATOM    888  C   ILE P 641      -7.081  -7.392  11.528  0.00  0.00      PROA  
ATOM    889  O   ILE P 641      -7.394  -8.238  10.650  0.00  0.00      PROA  
ATOM    890  N   GLU P 642      -7.742  -6.235  11.825  0.00  0.00      PROA  
ATOM    891  HN  GLU P 642      -7.492  -5.628  12.575  0.00  0.00      PROA  
ATOM    892  CA  GLU P 642      -8.954  -5.915  11.076  0.00  0.00      PROA  
ATOM    893  HA  GLU P 642      -9.702  -6.685  11.197  0.00  0.00      PROA  
ATOM    894  CB  GLU P 642      -9.549  -4.687  11.817  0.00  0.00      PROA  
ATOM    895  HB1 GLU P 642     -10.461  -4.408  11.246  0.00  0.00      PROA  
ATOM    896  HB2 GLU P 642      -8.942  -3.770  11.663  0.00  0.00      PROA  
ATOM    897  CG  GLU P 642      -9.862  -4.903  13.319  0.00  0.00      PROA  
ATOM    898  HG1 GLU P 642      -9.913  -5.968  13.631  0.00  0.00      PROA  
ATOM    899  HG2 GLU P 642     -10.774  -4.367  13.658  0.00  0.00      PROA  
ATOM    900  CD  GLU P 642      -8.778  -4.303  14.227  0.00  0.00      PROA  
ATOM    901  OE1 GLU P 642      -9.033  -4.290  15.462  0.00  0.00      PROA  
ATOM    902  OE2 GLU P 642      -7.642  -4.051  13.744  0.00  0.00      PROA  
ATOM    903  C   GLU P 642      -8.810  -5.785   9.558  0.00  0.00      PROA  
ATOM    904  O   GLU P 642      -9.459  -6.400   8.749  0.00  0.00      PROA  
ATOM    905  N   SER P 643      -7.765  -5.073   9.117  0.00  0.00      PROA  
ATOM    906  HN  SER P 643      -7.087  -4.790   9.791  0.00  0.00      PROA  
ATOM    907  CA  SER P 643      -7.346  -4.921   7.700  0.00  0.00      PROA  
ATOM    908  HA  SER P 643      -8.134  -4.421   7.156  0.00  0.00      PROA  
ATOM    909  CB  SER P 643      -6.130  -4.087   7.473  0.00  0.00      PROA  
ATOM    910  HB1 SER P 643      -5.836  -3.946   6.411  0.00  0.00      PROA  
ATOM    911  HB2 SER P 643      -5.336  -4.675   7.982  0.00  0.00      PROA  
ATOM    912  OG  SER P 643      -6.196  -2.781   8.119  0.00  0.00      PROA  
ATOM    913  HG1 SER P 643      -6.398  -2.949   9.043  0.00  0.00      PROA  
ATOM    914  C   SER P 643      -7.065  -6.220   6.937  0.00  0.00      PROA  
ATOM    915  O   SER P 643      -7.470  -6.366   5.794  0.00  0.00      PROA  
ATOM    916  N   LEU P 644      -6.320  -7.150   7.578  0.00  0.00      PROA  
ATOM    917  HN  LEU P 644      -5.734  -6.985   8.368  0.00  0.00      PROA  
ATOM    918  CA  LEU P 644      -6.080  -8.422   6.953  0.00  0.00      PROA  
ATOM    919  HA  LEU P 644      -5.816  -8.097   5.958  0.00  0.00      PROA  
ATOM    920  CB  LEU P 644      -5.059  -9.177   7.729  0.00  0.00      PROA  
ATOM    921  HB1 LEU P 644      -4.848 -10.173   7.284  0.00  0.00      PROA  
ATOM    922  HB2 LEU P 644      -5.233  -9.358   8.811  0.00  0.00      PROA  
ATOM    923  CG  LEU P 644      -3.634  -8.565   7.677  0.00  0.00      PROA  
ATOM    924  HG  LEU P 644      -3.669  -7.477   7.904  0.00  0.00      PROA  
ATOM    925  CD1 LEU P 644      -2.680  -9.204   8.731  0.00  0.00      PROA  
ATOM    926 HD11 LEU P 644      -3.053  -9.286   9.774  0.00  0.00      PROA  
ATOM    927 HD12 LEU P 644      -1.739  -8.619   8.819  0.00  0.00      PROA  
ATOM    928 HD13 LEU P 644      -2.530 -10.280   8.502  0.00  0.00      PROA  
ATOM    929  CD2 LEU P 644      -2.924  -8.639   6.287  0.00  0.00      PROA  
ATOM    930 HD21 LEU P 644      -3.442  -8.090   5.471  0.00  0.00      PROA  
ATOM    931 HD22 LEU P 644      -2.856  -9.693   5.943  0.00  0.00      PROA  
ATOM    932 HD23 LEU P 644      -1.945  -8.121   6.372  0.00  0.00      PROA  
ATOM    933  C   LEU P 644      -7.303  -9.290   6.880  0.00  0.00      PROA  
ATOM    934  O   LEU P 644      -7.621  -9.926   5.865  0.00  0.00      PROA  
ATOM    935  N   PHE P 645      -8.089  -9.292   8.002  0.00  0.00      PROA  
ATOM    936  HN  PHE P 645      -7.815  -8.690   8.749  0.00  0.00      PROA  
ATOM    937  CA  PHE P 645      -9.411  -9.919   8.050  0.00  0.00      PROA  
ATOM    938  HA  PHE P 645      -9.250 -10.976   7.895  0.00  0.00      PROA  
ATOM    939  CB  PHE P 645      -9.841  -9.689   9.562  0.00  0.00      PROA  
ATOM    940  HB1 PHE P 645      -9.816  -8.582   9.650  0.00  0.00      PROA  
ATOM    941  HB2 PHE P 645      -9.052 -10.081  10.239  0.00  0.00      PROA  
ATOM    942  CG  PHE P 645     -11.181 -10.220  10.033  0.00  0.00      PROA  
ATOM    943  CD1 PHE P 645     -11.878 -11.217   9.392  0.00  0.00      PROA  
ATOM    944  HD1 PHE P 645     -11.500 -11.708   8.507  0.00  0.00      PROA  
ATOM    945  CE1 PHE P 645     -13.048 -11.760   9.966  0.00  0.00      PROA  
ATOM    946  HE1 PHE P 645     -13.545 -12.602   9.507  0.00  0.00      PROA  
ATOM    947  CZ  PHE P 645     -13.491 -11.217  11.196  0.00  0.00      PROA  
ATOM    948  HZ  PHE P 645     -14.392 -11.580  11.667  0.00  0.00      PROA  
ATOM    949  CD2 PHE P 645     -11.590  -9.713  11.294  0.00  0.00      PROA  
ATOM    950  HD2 PHE P 645     -11.199  -8.846  11.807  0.00  0.00      PROA  
ATOM    951  CE2 PHE P 645     -12.790 -10.218  11.882  0.00  0.00      PROA  
ATOM    952  HE2 PHE P 645     -13.195  -9.882  12.825  0.00  0.00      PROA  
ATOM    953  C   PHE P 645     -10.392  -9.369   7.091  0.00  0.00      PROA  
ATOM    954  O   PHE P 645     -11.239 -10.096   6.552  0.00  0.00      PROA  
ATOM    955  N   GLY P 646     -10.359  -8.058   6.690  0.00  0.00      PROA  
ATOM    956  HN  GLY P 646      -9.622  -7.536   7.114  0.00  0.00      PROA  
ATOM    957  CA  GLY P 646     -11.352  -7.429   5.822  0.00  0.00      PROA  
ATOM    958  HA1 GLY P 646     -11.338  -6.358   5.957  0.00  0.00      PROA  
ATOM    959  HA2 GLY P 646     -12.349  -7.818   5.970  0.00  0.00      PROA  
ATOM    960  C   GLY P 646     -11.037  -7.714   4.378  0.00  0.00      PROA  
ATOM    961  O   GLY P 646     -11.870  -7.902   3.507  0.00  0.00      PROA  
ATOM    962  N   ALA P 647      -9.679  -7.661   4.025  0.00  0.00      PROA  
ATOM    963  HN  ALA P 647      -9.059  -7.360   4.746  0.00  0.00      PROA  
ATOM    964  CA  ALA P 647      -9.146  -8.146   2.717  0.00  0.00      PROA  
ATOM    965  HA  ALA P 647      -9.701  -7.667   1.924  0.00  0.00      PROA  
ATOM    966  CB  ALA P 647      -7.619  -8.009   2.731  0.00  0.00      PROA  
ATOM    967  HB1 ALA P 647      -7.088  -8.478   1.875  0.00  0.00      PROA  
ATOM    968  HB2 ALA P 647      -7.220  -8.447   3.671  0.00  0.00      PROA  
ATOM    969  HB3 ALA P 647      -7.264  -6.960   2.821  0.00  0.00      PROA  
ATOM    970  C   ALA P 647      -9.477  -9.600   2.458  0.00  0.00      PROA  
ATOM    971  O   ALA P 647      -9.854  -9.937   1.313  0.00  0.00      PROA  
ATOM    972  N   SER P 648      -9.299 -10.413   3.497  0.00  0.00      PROA  
ATOM    973  HN  SER P 648      -8.845  -9.993   4.279  0.00  0.00      PROA  
ATOM    974  CA  SER P 648      -9.801 -11.805   3.496  0.00  0.00      PROA  
ATOM    975  HA  SER P 648      -9.226 -12.340   2.755  0.00  0.00      PROA  
ATOM    976  CB  SER P 648      -9.473 -12.695   4.785  0.00  0.00      PROA  
ATOM    977  HB1 SER P 648     -10.181 -12.313   5.552  0.00  0.00      PROA  
ATOM    978  HB2 SER P 648      -8.419 -12.590   5.120  0.00  0.00      PROA  
ATOM    979  OG  SER P 648      -9.894 -14.060   4.581  0.00  0.00      PROA  
ATOM    980  HG1 SER P 648      -9.404 -14.306   3.792  0.00  0.00      PROA  
ATOM    981  C   SER P 648     -11.244 -11.853   3.174  0.00  0.00      PROA  
ATOM    982  O   SER P 648     -11.706 -12.585   2.264  0.00  0.00      PROA  
ATOM    983  N   LEU P 649     -12.138 -11.064   3.949  0.00  0.00      PROA  
ATOM    984  HN  LEU P 649     -11.755 -10.395   4.581  0.00  0.00      PROA  
ATOM    985  CA  LEU P 649     -13.604 -11.366   3.856  0.00  0.00      PROA  
ATOM    986  HA  LEU P 649     -13.661 -12.442   3.925  0.00  0.00      PROA  
ATOM    987  CB  LEU P 649     -14.195 -10.717   5.112  0.00  0.00      PROA  
ATOM    988  HB1 LEU P 649     -13.769  -9.695   5.203  0.00  0.00      PROA  
ATOM    989  HB2 LEU P 649     -13.816 -11.173   6.051  0.00  0.00      PROA  
ATOM    990  CG  LEU P 649     -15.719 -10.553   5.325  0.00  0.00      PROA  
ATOM    991  HG  LEU P 649     -16.312 -10.440   4.392  0.00  0.00      PROA  
ATOM    992  CD1 LEU P 649     -16.174 -11.809   6.068  0.00  0.00      PROA  
ATOM    993 HD11 LEU P 649     -16.123 -12.659   5.355  0.00  0.00      PROA  
ATOM    994 HD12 LEU P 649     -17.246 -11.794   6.358  0.00  0.00      PROA  
ATOM    995 HD13 LEU P 649     -15.477 -12.023   6.906  0.00  0.00      PROA  
ATOM    996  CD2 LEU P 649     -16.030  -9.360   6.260  0.00  0.00      PROA  
ATOM    997 HD21 LEU P 649     -15.298  -9.413   7.094  0.00  0.00      PROA  
ATOM    998 HD22 LEU P 649     -17.045  -9.419   6.708  0.00  0.00      PROA  
ATOM    999 HD23 LEU P 649     -15.826  -8.428   5.691  0.00  0.00      PROA  
ATOM   1000  C   LEU P 649     -14.231 -10.827   2.531  0.00  0.00      PROA  
ATOM   1001  O   LEU P 649     -14.962 -11.492   1.852  0.00  0.00      PROA  
ATOM   1002  N   THR P 650     -13.919  -9.599   2.136  0.00  0.00      PROA  
ATOM   1003  HN  THR P 650     -13.223  -9.152   2.692  0.00  0.00      PROA  
ATOM   1004  CA  THR P 650     -14.422  -8.984   0.850  0.00  0.00      PROA  
ATOM   1005  HA  THR P 650     -15.491  -9.012   0.702  0.00  0.00      PROA  
ATOM   1006  CB  THR P 650     -13.983  -7.502   0.682  0.00  0.00      PROA  
ATOM   1007  HB  THR P 650     -14.243  -7.114  -0.326  0.00  0.00      PROA  
ATOM   1008  OG1 THR P 650     -12.627  -7.194   0.939  0.00  0.00      PROA  
ATOM   1009  HG1 THR P 650     -12.308  -7.471   1.801  0.00  0.00      PROA  
ATOM   1010  CG2 THR P 650     -14.918  -6.636   1.561  0.00  0.00      PROA  
ATOM   1011 HG21 THR P 650     -14.520  -5.602   1.652  0.00  0.00      PROA  
ATOM   1012 HG22 THR P 650     -15.030  -7.038   2.590  0.00  0.00      PROA  
ATOM   1013 HG23 THR P 650     -15.957  -6.612   1.168  0.00  0.00      PROA  
ATOM   1014  C   THR P 650     -13.900  -9.742  -0.327  0.00  0.00      PROA  
ATOM   1015  O   THR P 650     -14.552 -10.022  -1.327  0.00  0.00      PROA  
ATOM   1016  N   GLY P 651     -12.676 -10.224  -0.194  0.00  0.00      PROA  
ATOM   1017  HN  GLY P 651     -12.258 -10.338   0.704  0.00  0.00      PROA  
ATOM   1018  CA  GLY P 651     -11.712 -10.675  -1.163  0.00  0.00      PROA  
ATOM   1019  HA1 GLY P 651     -10.743 -10.790  -0.702  0.00  0.00      PROA  
ATOM   1020  HA2 GLY P 651     -11.743 -10.053  -2.046  0.00  0.00      PROA  
ATOM   1021  C   GLY P 651     -12.049 -12.067  -1.718  0.00  0.00      PROA  
ATOM   1022  O   GLY P 651     -12.119 -12.268  -2.906  0.00  0.00      PROA  
ATOM   1023  N   ILE P 652     -12.412 -12.964  -0.810  0.00  0.00      PROA  
ATOM   1024  HN  ILE P 652     -12.248 -12.717   0.141  0.00  0.00      PROA  
ATOM   1025  CA  ILE P 652     -12.981 -14.301  -0.989  0.00  0.00      PROA  
ATOM   1026  HA  ILE P 652     -12.381 -14.895  -1.662  0.00  0.00      PROA  
ATOM   1027  CB  ILE P 652     -12.867 -15.142   0.265  0.00  0.00      PROA  
ATOM   1028  HB  ILE P 652     -13.408 -14.629   1.088  0.00  0.00      PROA  
ATOM   1029  CG2 ILE P 652     -13.415 -16.530  -0.052  0.00  0.00      PROA  
ATOM   1030 HG21 ILE P 652     -12.780 -17.037  -0.810  0.00  0.00      PROA  
ATOM   1031 HG22 ILE P 652     -14.473 -16.775  -0.284  0.00  0.00      PROA  
ATOM   1032 HG23 ILE P 652     -13.317 -17.180   0.843  0.00  0.00      PROA  
ATOM   1033  CG1 ILE P 652     -11.375 -15.259   0.614  0.00  0.00      PROA  
ATOM   1034 HG11 ILE P 652     -11.031 -14.227   0.841  0.00  0.00      PROA  
ATOM   1035 HG12 ILE P 652     -10.764 -15.656  -0.225  0.00  0.00      PROA  
ATOM   1036  CD  ILE P 652     -11.006 -15.987   1.947  0.00  0.00      PROA  
ATOM   1037  HD1 ILE P 652     -11.355 -17.041   1.902  0.00  0.00      PROA  
ATOM   1038  HD2 ILE P 652     -11.395 -15.482   2.856  0.00  0.00      PROA  
ATOM   1039  HD3 ILE P 652      -9.899 -15.987   2.045  0.00  0.00      PROA  
ATOM   1040  C   ILE P 652     -14.324 -14.228  -1.723  0.00  0.00      PROA  
ATOM   1041  O   ILE P 652     -14.607 -15.115  -2.540  0.00  0.00      PROA  
ATOM   1042  N   ALA P 653     -15.151 -13.279  -1.381  0.00  0.00      PROA  
ATOM   1043  HN  ALA P 653     -14.883 -12.601  -0.701  0.00  0.00      PROA  
ATOM   1044  CA  ALA P 653     -16.353 -13.197  -2.099  0.00  0.00      PROA  
ATOM   1045  HA  ALA P 653     -16.835 -14.163  -2.121  0.00  0.00      PROA  
ATOM   1046  CB  ALA P 653     -17.161 -12.255  -1.251  0.00  0.00      PROA  
ATOM   1047  HB1 ALA P 653     -17.301 -12.666  -0.228  0.00  0.00      PROA  
ATOM   1048  HB2 ALA P 653     -18.164 -12.018  -1.668  0.00  0.00      PROA  
ATOM   1049  HB3 ALA P 653     -16.592 -11.319  -1.070  0.00  0.00      PROA  
ATOM   1050  C   ALA P 653     -16.186 -12.578  -3.503  0.00  0.00      PROA  
ATOM   1051  O   ALA P 653     -16.734 -13.062  -4.483  0.00  0.00      PROA  
ATOM   1052  N   TYR P 654     -15.396 -11.432  -3.722  0.00  0.00      PROA  
ATOM   1053  HN  TYR P 654     -14.972 -10.963  -2.951  0.00  0.00      PROA  
ATOM   1054  CA  TYR P 654     -15.257 -10.758  -4.988  0.00  0.00      PROA  
ATOM   1055  HA  TYR P 654     -16.254 -10.570  -5.359  0.00  0.00      PROA  
ATOM   1056  CB  TYR P 654     -14.541  -9.361  -4.768  0.00  0.00      PROA  
ATOM   1057  HB1 TYR P 654     -13.597  -9.616  -4.240  0.00  0.00      PROA  
ATOM   1058  HB2 TYR P 654     -15.186  -8.719  -4.131  0.00  0.00      PROA  
ATOM   1059  CG  TYR P 654     -14.183  -8.539  -5.996  0.00  0.00      PROA  
ATOM   1060  CD1 TYR P 654     -12.891  -8.583  -6.580  0.00  0.00      PROA  
ATOM   1061  HD1 TYR P 654     -12.207  -9.327  -6.199  0.00  0.00      PROA  
ATOM   1062  CE1 TYR P 654     -12.526  -7.695  -7.594  0.00  0.00      PROA  
ATOM   1063  HE1 TYR P 654     -11.576  -7.819  -8.094  0.00  0.00      PROA  
ATOM   1064  CZ  TYR P 654     -13.518  -6.788  -8.019  0.00  0.00      PROA  
ATOM   1065  OH  TYR P 654     -13.364  -6.042  -9.164  0.00  0.00      PROA  
ATOM   1066  HH  TYR P 654     -13.028  -6.601  -9.869  0.00  0.00      PROA  
ATOM   1067  CD2 TYR P 654     -15.052  -7.562  -6.345  0.00  0.00      PROA  
ATOM   1068  HD2 TYR P 654     -15.982  -7.338  -5.845  0.00  0.00      PROA  
ATOM   1069  CE2 TYR P 654     -14.717  -6.655  -7.346  0.00  0.00      PROA  
ATOM   1070  HE2 TYR P 654     -15.380  -5.828  -7.548  0.00  0.00      PROA  
ATOM   1071  C   TYR P 654     -14.578 -11.572  -6.122  0.00  0.00      PROA  
ATOM   1072  O   TYR P 654     -15.090 -11.670  -7.214  0.00  0.00      PROA  
ATOM   1073  N   SER P 655     -13.494 -12.264  -5.768  0.00  0.00      PROA  
ATOM   1074  HN  SER P 655     -13.370 -12.290  -4.779  0.00  0.00      PROA  
ATOM   1075  CA  SER P 655     -12.813 -13.225  -6.646  0.00  0.00      PROA  
ATOM   1076  HA  SER P 655     -12.682 -12.666  -7.561  0.00  0.00      PROA  
ATOM   1077  CB  SER P 655     -11.411 -13.749  -6.183  0.00  0.00      PROA  
ATOM   1078  HB1 SER P 655     -10.643 -12.950  -6.261  0.00  0.00      PROA  
ATOM   1079  HB2 SER P 655     -10.961 -14.484  -6.885  0.00  0.00      PROA  
ATOM   1080  OG  SER P 655     -11.539 -14.232  -4.866  0.00  0.00      PROA  
ATOM   1081  HG1 SER P 655     -11.558 -13.470  -4.282  0.00  0.00      PROA  
ATOM   1082  C   SER P 655     -13.735 -14.441  -7.083  0.00  0.00      PROA  
ATOM   1083  O   SER P 655     -13.783 -14.813  -8.275  0.00  0.00      PROA  
ATOM   1084  N   LEU P 656     -14.462 -15.045  -6.080  0.00  0.00      PROA  
ATOM   1085  HN  LEU P 656     -14.420 -14.616  -5.181  0.00  0.00      PROA  
ATOM   1086  CA  LEU P 656     -15.135 -16.307  -6.353  0.00  0.00      PROA  
ATOM   1087  HA  LEU P 656     -14.451 -17.055  -6.725  0.00  0.00      PROA  
ATOM   1088  CB  LEU P 656     -15.744 -16.953  -5.037  0.00  0.00      PROA  
ATOM   1089  HB1 LEU P 656     -16.558 -16.260  -4.738  0.00  0.00      PROA  
ATOM   1090  HB2 LEU P 656     -14.891 -17.067  -4.334  0.00  0.00      PROA  
ATOM   1091  CG  LEU P 656     -16.397 -18.367  -5.160  0.00  0.00      PROA  
ATOM   1092  HG  LEU P 656     -17.269 -18.256  -5.840  0.00  0.00      PROA  
ATOM   1093  CD1 LEU P 656     -15.380 -19.401  -5.787  0.00  0.00      PROA  
ATOM   1094 HD11 LEU P 656     -14.473 -19.382  -5.146  0.00  0.00      PROA  
ATOM   1095 HD12 LEU P 656     -15.118 -18.969  -6.777  0.00  0.00      PROA  
ATOM   1096 HD13 LEU P 656     -15.795 -20.413  -5.985  0.00  0.00      PROA  
ATOM   1097  CD2 LEU P 656     -16.892 -18.706  -3.783  0.00  0.00      PROA  
ATOM   1098 HD21 LEU P 656     -17.721 -19.436  -3.903  0.00  0.00      PROA  
ATOM   1099 HD22 LEU P 656     -17.209 -17.780  -3.258  0.00  0.00      PROA  
ATOM   1100 HD23 LEU P 656     -16.062 -19.161  -3.201  0.00  0.00      PROA  
ATOM   1101  C   LEU P 656     -16.286 -16.147  -7.439  0.00  0.00      PROA  
ATOM   1102  O   LEU P 656     -16.387 -16.808  -8.507  0.00  0.00      PROA  
ATOM   1103  N   PHE P 657     -17.120 -15.168  -7.169  0.00  0.00      PROA  
ATOM   1104  HN  PHE P 657     -17.046 -14.516  -6.418  0.00  0.00      PROA  
ATOM   1105  CA  PHE P 657     -18.242 -14.827  -8.119  0.00  0.00      PROA  
ATOM   1106  HA  PHE P 657     -18.463 -15.682  -8.741  0.00  0.00      PROA  
ATOM   1107  CB  PHE P 657     -19.626 -14.576  -7.416  0.00  0.00      PROA  
ATOM   1108  HB1 PHE P 657     -20.492 -14.436  -8.098  0.00  0.00      PROA  
ATOM   1109  HB2 PHE P 657     -19.659 -13.605  -6.878  0.00  0.00      PROA  
ATOM   1110  CG  PHE P 657     -19.881 -15.688  -6.471  0.00  0.00      PROA  
ATOM   1111  CD1 PHE P 657     -19.791 -15.580  -5.110  0.00  0.00      PROA  
ATOM   1112  HD1 PHE P 657     -19.482 -14.599  -4.779  0.00  0.00      PROA  
ATOM   1113  CE1 PHE P 657     -19.922 -16.612  -4.299  0.00  0.00      PROA  
ATOM   1114  HE1 PHE P 657     -19.894 -16.416  -3.238  0.00  0.00      PROA  
ATOM   1115  CZ  PHE P 657     -20.282 -17.893  -4.812  0.00  0.00      PROA  
ATOM   1116  HZ  PHE P 657     -20.541 -18.716  -4.162  0.00  0.00      PROA  
ATOM   1117  CD2 PHE P 657     -20.210 -16.954  -7.036  0.00  0.00      PROA  
ATOM   1118  HD2 PHE P 657     -20.393 -17.071  -8.094  0.00  0.00      PROA  
ATOM   1119  CE2 PHE P 657     -20.404 -18.023  -6.200  0.00  0.00      PROA  
ATOM   1120  HE2 PHE P 657     -20.761 -18.947  -6.631  0.00  0.00      PROA  
ATOM   1121  C   PHE P 657     -18.041 -13.674  -9.102  0.00  0.00      PROA  
ATOM   1122  O   PHE P 657     -18.954 -13.222  -9.735  0.00  0.00      PROA  
ATOM   1123  N   ALA P 658     -16.788 -13.264  -9.363  0.00  0.00      PROA  
ATOM   1124  HN  ALA P 658     -16.043 -13.719  -8.880  0.00  0.00      PROA  
ATOM   1125  CA  ALA P 658     -16.428 -12.095 -10.135  0.00  0.00      PROA  
ATOM   1126  HA  ALA P 658     -16.268 -11.289  -9.435  0.00  0.00      PROA  
ATOM   1127  CB  ALA P 658     -14.964 -12.417 -10.678  0.00  0.00      PROA  
ATOM   1128  HB1 ALA P 658     -14.309 -12.834  -9.883  0.00  0.00      PROA  
ATOM   1129  HB2 ALA P 658     -14.481 -11.468 -10.997  0.00  0.00      PROA  
ATOM   1130  HB3 ALA P 658     -15.093 -12.962 -11.638  0.00  0.00      PROA  
ATOM   1131  C   ALA P 658     -17.255 -11.617 -11.257  0.00  0.00      PROA  
ATOM   1132  O   ALA P 658     -17.794 -12.338 -12.137  0.00  0.00      PROA  
ATOM   1133  N   GLY P 659     -17.291 -10.309 -11.398  0.00  0.00      PROA  
ATOM   1134  HN  GLY P 659     -16.769  -9.794 -10.723  0.00  0.00      PROA  
ATOM   1135  CA  GLY P 659     -17.593  -9.690 -12.694  0.00  0.00      PROA  
ATOM   1136  HA1 GLY P 659     -17.765  -8.649 -12.462  0.00  0.00      PROA  
ATOM   1137  HA2 GLY P 659     -18.429 -10.223 -13.120  0.00  0.00      PROA  
ATOM   1138  C   GLY P 659     -16.439  -9.747 -13.588  0.00  0.00      PROA  
ATOM   1139  O   GLY P 659     -16.535 -10.239 -14.735  0.00  0.00      PROA  
ATOM   1140  N   GLN P 660     -15.290  -9.229 -13.119  0.00  0.00      PROA  
ATOM   1141  HN  GLN P 660     -15.284  -8.830 -12.206  0.00  0.00      PROA  
ATOM   1142  CA  GLN P 660     -14.156  -9.304 -13.922  0.00  0.00      PROA  
ATOM   1143  HA  GLN P 660     -14.347  -9.494 -14.968  0.00  0.00      PROA  
ATOM   1144  CB  GLN P 660     -13.516  -7.893 -14.201  0.00  0.00      PROA  
ATOM   1145  HB1 GLN P 660     -12.953  -7.524 -13.318  0.00  0.00      PROA  
ATOM   1146  HB2 GLN P 660     -14.375  -7.238 -14.461  0.00  0.00      PROA  
ATOM   1147  CG  GLN P 660     -12.646  -7.706 -15.472  0.00  0.00      PROA  
ATOM   1148  HG1 GLN P 660     -12.304  -6.650 -15.427  0.00  0.00      PROA  
ATOM   1149  HG2 GLN P 660     -13.296  -7.885 -16.355  0.00  0.00      PROA  
ATOM   1150  CD  GLN P 660     -11.515  -8.661 -15.448  0.00  0.00      PROA  
ATOM   1151  OE1 GLN P 660     -10.661  -8.635 -14.621  0.00  0.00      PROA  
ATOM   1152  NE2 GLN P 660     -11.565  -9.628 -16.470  0.00  0.00      PROA  
ATOM   1153 HE21 GLN P 660     -10.836 -10.294 -16.629  0.00  0.00      PROA  
ATOM   1154 HE22 GLN P 660     -12.244  -9.624 -17.204  0.00  0.00      PROA  
ATOM   1155  C   GLN P 660     -13.151 -10.237 -13.177  0.00  0.00      PROA  
ATOM   1156  O   GLN P 660     -12.719  -9.891 -12.077  0.00  0.00      PROA  
ATOM   1157  N   PRO P 661     -12.723 -11.404 -13.679  0.00  0.00      PROA  
ATOM   1158  CD  PRO P 661     -13.463 -12.109 -14.712  0.00  0.00      PROA  
ATOM   1159  HD1 PRO P 661     -13.116 -11.711 -15.689  0.00  0.00      PROA  
ATOM   1160  HD2 PRO P 661     -14.559 -11.937 -14.647  0.00  0.00      PROA  
ATOM   1161  CA  PRO P 661     -11.842 -12.326 -12.950  0.00  0.00      PROA  
ATOM   1162  HA  PRO P 661     -12.361 -12.489 -12.017  0.00  0.00      PROA  
ATOM   1163  CB  PRO P 661     -11.741 -13.526 -13.882  0.00  0.00      PROA  
ATOM   1164  HB1 PRO P 661     -11.674 -14.477 -13.313  0.00  0.00      PROA  
ATOM   1165  HB2 PRO P 661     -10.910 -13.477 -14.618  0.00  0.00      PROA  
ATOM   1166  CG  PRO P 661     -13.090 -13.607 -14.568  0.00  0.00      PROA  
ATOM   1167  HG1 PRO P 661     -13.194 -14.182 -15.514  0.00  0.00      PROA  
ATOM   1168  HG2 PRO P 661     -13.821 -14.089 -13.884  0.00  0.00      PROA  
ATOM   1169  C   PRO P 661     -10.406 -11.850 -12.546  0.00  0.00      PROA  
ATOM   1170  O   PRO P 661      -9.908 -12.250 -11.489  0.00  0.00      PROA  
ATOM   1171  N   LEU P 662      -9.735 -10.940 -13.323  0.00  0.00      PROA  
ATOM   1172  HN  LEU P 662     -10.173 -10.486 -14.095  0.00  0.00      PROA  
ATOM   1173  CA  LEU P 662      -8.314 -10.584 -13.001  0.00  0.00      PROA  
ATOM   1174  HA  LEU P 662      -7.915 -11.411 -12.432  0.00  0.00      PROA  
ATOM   1175  CB  LEU P 662      -7.566 -10.443 -14.329  0.00  0.00      PROA  
ATOM   1176  HB1 LEU P 662      -6.572  -9.954 -14.241  0.00  0.00      PROA  
ATOM   1177  HB2 LEU P 662      -8.216  -9.990 -15.108  0.00  0.00      PROA  
ATOM   1178  CG  LEU P 662      -7.437 -11.818 -15.030  0.00  0.00      PROA  
ATOM   1179  HG  LEU P 662      -8.434 -12.280 -15.194  0.00  0.00      PROA  
ATOM   1180  CD1 LEU P 662      -6.864 -11.535 -16.403  0.00  0.00      PROA  
ATOM   1181 HD11 LEU P 662      -5.912 -10.976 -16.273  0.00  0.00      PROA  
ATOM   1182 HD12 LEU P 662      -7.622 -11.068 -17.067  0.00  0.00      PROA  
ATOM   1183 HD13 LEU P 662      -6.468 -12.494 -16.801  0.00  0.00      PROA  
ATOM   1184  CD2 LEU P 662      -6.623 -12.904 -14.235  0.00  0.00      PROA  
ATOM   1185 HD21 LEU P 662      -6.328 -13.684 -14.970  0.00  0.00      PROA  
ATOM   1186 HD22 LEU P 662      -7.216 -13.409 -13.443  0.00  0.00      PROA  
ATOM   1187 HD23 LEU P 662      -5.731 -12.512 -13.702  0.00  0.00      PROA  
ATOM   1188  C   LEU P 662      -8.158  -9.361 -12.111  0.00  0.00      PROA  
ATOM   1189  O   LEU P 662      -7.094  -9.010 -11.569  0.00  0.00      PROA  
ATOM   1190  N   THR P 663      -9.250  -8.644 -11.888  0.00  0.00      PROA  
ATOM   1191  HN  THR P 663     -10.083  -8.948 -12.343  0.00  0.00      PROA  
ATOM   1192  CA  THR P 663      -9.243  -7.501 -10.931  0.00  0.00      PROA  
ATOM   1193  HA  THR P 663      -8.469  -6.797 -11.202  0.00  0.00      PROA  
ATOM   1194  CB  THR P 663     -10.599  -6.746 -10.962  0.00  0.00      PROA  
ATOM   1195  HB  THR P 663     -10.558  -5.922 -10.218  0.00  0.00      PROA  
ATOM   1196  OG1 THR P 663     -11.784  -7.568 -10.693  0.00  0.00      PROA  
ATOM   1197  HG1 THR P 663     -11.681  -8.492 -10.932  0.00  0.00      PROA  
ATOM   1198  CG2 THR P 663     -10.776  -6.151 -12.252  0.00  0.00      PROA  
ATOM   1199 HG21 THR P 663     -11.798  -5.744 -12.404  0.00  0.00      PROA  
ATOM   1200 HG22 THR P 663     -10.541  -6.856 -13.078  0.00  0.00      PROA  
ATOM   1201 HG23 THR P 663     -10.093  -5.275 -12.270  0.00  0.00      PROA  
ATOM   1202  C   THR P 663      -8.918  -7.947  -9.493  0.00  0.00      PROA  
ATOM   1203  O   THR P 663      -9.431  -8.924  -8.938  0.00  0.00      PROA  
ATOM   1204  N   ILE P 664      -8.005  -7.117  -8.850  0.00  0.00      PROA  
ATOM   1205  HN  ILE P 664      -7.612  -6.376  -9.389  0.00  0.00      PROA  
ATOM   1206  CA  ILE P 664      -7.474  -7.347  -7.486  0.00  0.00      PROA  
ATOM   1207  HA  ILE P 664      -7.969  -8.251  -7.165  0.00  0.00      PROA  
ATOM   1208  CB  ILE P 664      -5.936  -7.543  -7.429  0.00  0.00      PROA  
ATOM   1209  HB  ILE P 664      -5.569  -6.683  -8.028  0.00  0.00      PROA  
ATOM   1210  CG2 ILE P 664      -5.363  -7.405  -5.955  0.00  0.00      PROA  
ATOM   1211 HG21 ILE P 664      -4.259  -7.491  -6.047  0.00  0.00      PROA  
ATOM   1212 HG22 ILE P 664      -5.705  -8.149  -5.204  0.00  0.00      PROA  
ATOM   1213 HG23 ILE P 664      -5.617  -6.450  -5.447  0.00  0.00      PROA  
ATOM   1214  CG1 ILE P 664      -5.458  -8.838  -8.116  0.00  0.00      PROA  
ATOM   1215 HG11 ILE P 664      -4.347  -8.833  -8.098  0.00  0.00      PROA  
ATOM   1216 HG12 ILE P 664      -5.802  -8.741  -9.167  0.00  0.00      PROA  
ATOM   1217  CD  ILE P 664      -5.913 -10.156  -7.476  0.00  0.00      PROA  
ATOM   1218  HD1 ILE P 664      -6.999 -10.385  -7.530  0.00  0.00      PROA  
ATOM   1219  HD2 ILE P 664      -5.742 -10.249  -6.382  0.00  0.00      PROA  
ATOM   1220  HD3 ILE P 664      -5.407 -11.082  -7.825  0.00  0.00      PROA  
ATOM   1221  C   ILE P 664      -7.978  -6.235  -6.597  0.00  0.00      PROA  
ATOM   1222  O   ILE P 664      -7.753  -5.072  -6.943  0.00  0.00      PROA  
ATOM   1223  N   LEU P 665      -8.570  -6.624  -5.350  0.00  0.00      PROA  
ATOM   1224  HN  LEU P 665      -8.697  -7.570  -5.065  0.00  0.00      PROA  
ATOM   1225  CA  LEU P 665      -8.872  -5.669  -4.331  0.00  0.00      PROA  
ATOM   1226  HA  LEU P 665      -9.560  -4.953  -4.755  0.00  0.00      PROA  
ATOM   1227  CB  LEU P 665      -9.844  -6.338  -3.310  0.00  0.00      PROA  
ATOM   1228  HB1 LEU P 665     -10.153  -5.547  -2.593  0.00  0.00      PROA  
ATOM   1229  HB2 LEU P 665      -9.391  -7.191  -2.762  0.00  0.00      PROA  
ATOM   1230  CG  LEU P 665     -11.248  -6.764  -3.787  0.00  0.00      PROA  
ATOM   1231  HG  LEU P 665     -11.028  -7.526  -4.565  0.00  0.00      PROA  
ATOM   1232  CD1 LEU P 665     -12.081  -7.283  -2.568  0.00  0.00      PROA  
ATOM   1233 HD11 LEU P 665     -12.976  -7.898  -2.804  0.00  0.00      PROA  
ATOM   1234 HD12 LEU P 665     -12.294  -6.405  -1.923  0.00  0.00      PROA  
ATOM   1235 HD13 LEU P 665     -11.387  -7.873  -1.932  0.00  0.00      PROA  
ATOM   1236  CD2 LEU P 665     -12.081  -5.664  -4.540  0.00  0.00      PROA  
ATOM   1237 HD21 LEU P 665     -11.472  -5.284  -5.388  0.00  0.00      PROA  
ATOM   1238 HD22 LEU P 665     -12.256  -4.760  -3.919  0.00  0.00      PROA  
ATOM   1239 HD23 LEU P 665     -13.036  -6.064  -4.942  0.00  0.00      PROA  
ATOM   1240  C   LEU P 665      -7.679  -5.143  -3.664  0.00  0.00      PROA  
ATOM   1241  O   LEU P 665      -6.750  -5.839  -3.247  0.00  0.00      PROA  
ATOM   1242  N   GLY P 666      -7.685  -3.797  -3.488  0.00  0.00      PROA  
ATOM   1243  HN  GLY P 666      -8.386  -3.184  -3.844  0.00  0.00      PROA  
ATOM   1244  CA  GLY P 666      -6.624  -3.057  -2.812  0.00  0.00      PROA  
ATOM   1245  HA1 GLY P 666      -6.086  -2.613  -3.637  0.00  0.00      PROA  
ATOM   1246  HA2 GLY P 666      -5.950  -3.736  -2.311  0.00  0.00      PROA  
ATOM   1247  C   GLY P 666      -6.973  -2.121  -1.791  0.00  0.00      PROA  
ATOM   1248  O   GLY P 666      -8.121  -1.977  -1.412  0.00  0.00      PROA  
ATOM   1249  N   SER P 667      -6.055  -1.267  -1.458  0.00  0.00      PROA  
ATOM   1250  HN  SER P 667      -5.189  -1.169  -1.941  0.00  0.00      PROA  
ATOM   1251  CA  SER P 667      -6.113  -0.328  -0.369  0.00  0.00      PROA  
ATOM   1252  HA  SER P 667      -7.131  -0.294  -0.011  0.00  0.00      PROA  
ATOM   1253  CB  SER P 667      -5.284  -0.851   0.847  0.00  0.00      PROA  
ATOM   1254  HB1 SER P 667      -4.217  -0.944   0.552  0.00  0.00      PROA  
ATOM   1255  HB2 SER P 667      -5.605  -1.873   1.141  0.00  0.00      PROA  
ATOM   1256  OG  SER P 667      -5.538  -0.033   1.939  0.00  0.00      PROA  
ATOM   1257  HG1 SER P 667      -5.177  -0.483   2.706  0.00  0.00      PROA  
ATOM   1258  C   SER P 667      -5.691   1.076  -0.745  0.00  0.00      PROA  
ATOM   1259  O   SER P 667      -4.483   1.254  -1.087  0.00  0.00      PROA  
ATOM   1260  N   THR P 668      -6.630   2.037  -0.695  0.00  0.00      PROA  
ATOM   1261  HN  THR P 668      -7.560   1.912  -0.358  0.00  0.00      PROA  
ATOM   1262  CA  THR P 668      -6.423   3.294  -1.396  0.00  0.00      PROA  
ATOM   1263  HA  THR P 668      -5.588   3.297  -2.081  0.00  0.00      PROA  
ATOM   1264  CB  THR P 668      -7.577   3.629  -2.374  0.00  0.00      PROA  
ATOM   1265  HB  THR P 668      -7.746   2.901  -3.197  0.00  0.00      PROA  
ATOM   1266  OG1 THR P 668      -7.369   4.835  -3.111  0.00  0.00      PROA  
ATOM   1267  HG1 THR P 668      -8.159   4.849  -3.655  0.00  0.00      PROA  
ATOM   1268  CG2 THR P 668      -8.759   3.835  -1.557  0.00  0.00      PROA  
ATOM   1269 HG21 THR P 668      -8.592   4.659  -0.832  0.00  0.00      PROA  
ATOM   1270 HG22 THR P 668      -8.976   2.890  -1.014  0.00  0.00      PROA  
ATOM   1271 HG23 THR P 668      -9.591   4.152  -2.223  0.00  0.00      PROA  
ATOM   1272  C   THR P 668      -5.954   4.436  -0.534  0.00  0.00      PROA  
ATOM   1273  O   THR P 668      -6.225   4.443   0.657  0.00  0.00      PROA  
ATOM   1274  N   GLY P 669      -5.212   5.469  -1.009  0.00  0.00      PROA  
ATOM   1275  HN  GLY P 669      -5.090   5.571  -1.993  0.00  0.00      PROA  
ATOM   1276  CA  GLY P 669      -4.791   6.651  -0.239  0.00  0.00      PROA  
ATOM   1277  HA1 GLY P 669      -4.114   7.232  -0.849  0.00  0.00      PROA  
ATOM   1278  HA2 GLY P 669      -4.377   6.229   0.665  0.00  0.00      PROA  
ATOM   1279  C   GLY P 669      -5.880   7.607   0.131  0.00  0.00      PROA  
ATOM   1280  O   GLY P 669      -5.889   7.996   1.346  0.00  0.00      PROA  
ATOM   1281  N   PRO P 670      -6.773   8.039  -0.719  0.00  0.00      PROA  
ATOM   1282  CD  PRO P 670      -6.528   8.290  -2.141  0.00  0.00      PROA  
ATOM   1283  HD1 PRO P 670      -6.687   7.339  -2.694  0.00  0.00      PROA  
ATOM   1284  HD2 PRO P 670      -5.512   8.639  -2.425  0.00  0.00      PROA  
ATOM   1285  CA  PRO P 670      -8.006   8.756  -0.295  0.00  0.00      PROA  
ATOM   1286  HA  PRO P 670      -7.619   9.691   0.083  0.00  0.00      PROA  
ATOM   1287  CB  PRO P 670      -8.782   8.951  -1.650  0.00  0.00      PROA  
ATOM   1288  HB1 PRO P 670      -9.422   9.852  -1.533  0.00  0.00      PROA  
ATOM   1289  HB2 PRO P 670      -9.351   8.051  -1.967  0.00  0.00      PROA  
ATOM   1290  CG  PRO P 670      -7.652   9.284  -2.582  0.00  0.00      PROA  
ATOM   1291  HG1 PRO P 670      -7.933   9.109  -3.643  0.00  0.00      PROA  
ATOM   1292  HG2 PRO P 670      -7.453  10.377  -2.554  0.00  0.00      PROA  
ATOM   1293  C   PRO P 670      -8.792   8.126   0.885  0.00  0.00      PROA  
ATOM   1294  O   PRO P 670      -9.184   8.882   1.750  0.00  0.00      PROA  
ATOM   1295  N   VAL P 671      -9.045   6.772   0.935  0.00  0.00      PROA  
ATOM   1296  HN  VAL P 671      -8.748   6.199   0.175  0.00  0.00      PROA  
ATOM   1297  CA  VAL P 671      -9.866   6.185   2.062  0.00  0.00      PROA  
ATOM   1298  HA  VAL P 671     -10.720   6.791   2.326  0.00  0.00      PROA  
ATOM   1299  CB  VAL P 671     -10.511   4.828   1.612  0.00  0.00      PROA  
ATOM   1300  HB  VAL P 671      -9.729   4.125   1.255  0.00  0.00      PROA  
ATOM   1301  CG1 VAL P 671     -11.272   4.181   2.764  0.00  0.00      PROA  
ATOM   1302 HG11 VAL P 671     -11.901   4.985   3.202  0.00  0.00      PROA  
ATOM   1303 HG12 VAL P 671     -10.600   3.690   3.500  0.00  0.00      PROA  
ATOM   1304 HG13 VAL P 671     -11.891   3.381   2.305  0.00  0.00      PROA  
ATOM   1305  CG2 VAL P 671     -11.456   4.959   0.396  0.00  0.00      PROA  
ATOM   1306 HG21 VAL P 671     -12.429   5.472   0.553  0.00  0.00      PROA  
ATOM   1307 HG22 VAL P 671     -11.702   3.954  -0.008  0.00  0.00      PROA  
ATOM   1308 HG23 VAL P 671     -10.824   5.498  -0.342  0.00  0.00      PROA  
ATOM   1309  C   VAL P 671      -8.998   6.181   3.304  0.00  0.00      PROA  
ATOM   1310  O   VAL P 671      -9.474   6.638   4.343  0.00  0.00      PROA  
ATOM   1311  N   LEU P 672      -7.648   5.902   3.250  0.00  0.00      PROA  
ATOM   1312  HN  LEU P 672      -7.254   5.565   2.398  0.00  0.00      PROA  
ATOM   1313  CA  LEU P 672      -6.829   6.094   4.391  0.00  0.00      PROA  
ATOM   1314  HA  LEU P 672      -7.252   5.393   5.095  0.00  0.00      PROA  
ATOM   1315  CB  LEU P 672      -5.413   5.614   3.921  0.00  0.00      PROA  
ATOM   1316  HB1 LEU P 672      -5.153   6.066   2.940  0.00  0.00      PROA  
ATOM   1317  HB2 LEU P 672      -5.548   4.527   3.736  0.00  0.00      PROA  
ATOM   1318  CG  LEU P 672      -4.292   5.741   4.884  0.00  0.00      PROA  
ATOM   1319  HG  LEU P 672      -4.113   6.830   5.010  0.00  0.00      PROA  
ATOM   1320  CD1 LEU P 672      -4.606   5.102   6.216  0.00  0.00      PROA  
ATOM   1321 HD11 LEU P 672      -3.659   5.029   6.792  0.00  0.00      PROA  
ATOM   1322 HD12 LEU P 672      -4.992   4.079   6.019  0.00  0.00      PROA  
ATOM   1323 HD13 LEU P 672      -5.316   5.740   6.785  0.00  0.00      PROA  
ATOM   1324  CD2 LEU P 672      -3.028   5.287   4.060  0.00  0.00      PROA  
ATOM   1325 HD21 LEU P 672      -3.120   4.211   3.801  0.00  0.00      PROA  
ATOM   1326 HD22 LEU P 672      -2.087   5.308   4.652  0.00  0.00      PROA  
ATOM   1327 HD23 LEU P 672      -2.931   5.942   3.168  0.00  0.00      PROA  
ATOM   1328  C   LEU P 672      -6.813   7.497   4.988  0.00  0.00      PROA  
ATOM   1329  O   LEU P 672      -6.794   7.599   6.240  0.00  0.00      PROA  
ATOM   1330  N   VAL P 673      -6.807   8.520   4.137  0.00  0.00      PROA  
ATOM   1331  HN  VAL P 673      -6.555   8.285   3.202  0.00  0.00      PROA  
ATOM   1332  CA  VAL P 673      -6.891   9.988   4.548  0.00  0.00      PROA  
ATOM   1333  HA  VAL P 673      -6.185  10.184   5.342  0.00  0.00      PROA  
ATOM   1334  CB  VAL P 673      -6.445  10.819   3.312  0.00  0.00      PROA  
ATOM   1335  HB  VAL P 673      -7.056  10.313   2.534  0.00  0.00      PROA  
ATOM   1336  CG1 VAL P 673      -6.877  12.309   3.440  0.00  0.00      PROA  
ATOM   1337 HG11 VAL P 673      -7.987  12.295   3.498  0.00  0.00      PROA  
ATOM   1338 HG12 VAL P 673      -6.470  12.732   2.497  0.00  0.00      PROA  
ATOM   1339 HG13 VAL P 673      -6.335  12.702   4.326  0.00  0.00      PROA  
ATOM   1340  CG2 VAL P 673      -4.935  10.665   3.058  0.00  0.00      PROA  
ATOM   1341 HG21 VAL P 673      -4.343  11.214   3.821  0.00  0.00      PROA  
ATOM   1342 HG22 VAL P 673      -4.658  11.169   2.107  0.00  0.00      PROA  
ATOM   1343 HG23 VAL P 673      -4.693   9.592   2.905  0.00  0.00      PROA  
ATOM   1344  C   VAL P 673      -8.297  10.202   5.100  0.00  0.00      PROA  
ATOM   1345  O   VAL P 673      -8.459  10.885   6.093  0.00  0.00      PROA  
ATOM   1346  N   PHE P 674      -9.321   9.610   4.440  0.00  0.00      PROA  
ATOM   1347  HN  PHE P 674      -9.190   8.926   3.727  0.00  0.00      PROA  
ATOM   1348  CA  PHE P 674     -10.690   9.758   4.754  0.00  0.00      PROA  
ATOM   1349  HA  PHE P 674     -10.906  10.815   4.703  0.00  0.00      PROA  
ATOM   1350  CB  PHE P 674     -11.552   9.047   3.719  0.00  0.00      PROA  
ATOM   1351  HB1 PHE P 674     -11.255   7.977   3.684  0.00  0.00      PROA  
ATOM   1352  HB2 PHE P 674     -11.290   9.528   2.753  0.00  0.00      PROA  
ATOM   1353  CG  PHE P 674     -13.075   9.179   3.909  0.00  0.00      PROA  
ATOM   1354  CD1 PHE P 674     -13.686  10.396   3.546  0.00  0.00      PROA  
ATOM   1355  HD1 PHE P 674     -13.049  11.142   3.095  0.00  0.00      PROA  
ATOM   1356  CE1 PHE P 674     -15.017  10.537   3.717  0.00  0.00      PROA  
ATOM   1357  HE1 PHE P 674     -15.486  11.421   3.312  0.00  0.00      PROA  
ATOM   1358  CZ  PHE P 674     -15.750   9.509   4.316  0.00  0.00      PROA  
ATOM   1359  HZ  PHE P 674     -16.826   9.545   4.400  0.00  0.00      PROA  
ATOM   1360  CD2 PHE P 674     -13.841   8.112   4.429  0.00  0.00      PROA  
ATOM   1361  HD2 PHE P 674     -13.332   7.196   4.691  0.00  0.00      PROA  
ATOM   1362  CE2 PHE P 674     -15.112   8.354   4.748  0.00  0.00      PROA  
ATOM   1363  HE2 PHE P 674     -15.721   7.581   5.193  0.00  0.00      PROA  
ATOM   1364  C   PHE P 674     -11.107   9.383   6.165  0.00  0.00      PROA  
ATOM   1365  O   PHE P 674     -11.728  10.115   6.884  0.00  0.00      PROA  
ATOM   1366  N   GLU P 675     -10.698   8.116   6.515  0.00  0.00      PROA  
ATOM   1367  HN  GLU P 675     -10.157   7.488   5.962  0.00  0.00      PROA  
ATOM   1368  CA  GLU P 675     -10.787   7.458   7.905  0.00  0.00      PROA  
ATOM   1369  HA  GLU P 675     -11.849   7.452   8.105  0.00  0.00      PROA  
ATOM   1370  CB  GLU P 675     -10.084   6.057   7.928  0.00  0.00      PROA  
ATOM   1371  HB1 GLU P 675     -10.033   5.650   8.961  0.00  0.00      PROA  
ATOM   1372  HB2 GLU P 675      -9.061   6.305   7.571  0.00  0.00      PROA  
ATOM   1373  CG  GLU P 675     -10.759   4.908   7.034  0.00  0.00      PROA  
ATOM   1374  HG1 GLU P 675     -10.086   4.036   6.892  0.00  0.00      PROA  
ATOM   1375  HG2 GLU P 675     -10.948   5.267   6.000  0.00  0.00      PROA  
ATOM   1376  CD  GLU P 675     -12.086   4.428   7.654  0.00  0.00      PROA  
ATOM   1377  OE1 GLU P 675     -12.903   5.216   8.195  0.00  0.00      PROA  
ATOM   1378  OE2 GLU P 675     -12.304   3.202   7.615  0.00  0.00      PROA  
ATOM   1379  C   GLU P 675     -10.126   8.335   8.948  0.00  0.00      PROA  
ATOM   1380  O   GLU P 675     -10.581   8.508  10.038  0.00  0.00      PROA  
ATOM   1381  N   LYS P 676      -8.887   8.928   8.668  0.00  0.00      PROA  
ATOM   1382  HN  LYS P 676      -8.538   8.655   7.775  0.00  0.00      PROA  
ATOM   1383  CA  LYS P 676      -8.220   9.927   9.505  0.00  0.00      PROA  
ATOM   1384  HA  LYS P 676      -8.063   9.506  10.488  0.00  0.00      PROA  
ATOM   1385  CB  LYS P 676      -6.860  10.281   8.921  0.00  0.00      PROA  
ATOM   1386  HB1 LYS P 676      -7.004  10.399   7.826  0.00  0.00      PROA  
ATOM   1387  HB2 LYS P 676      -6.182   9.402   8.968  0.00  0.00      PROA  
ATOM   1388  CG  LYS P 676      -6.254  11.614   9.414  0.00  0.00      PROA  
ATOM   1389  HG1 LYS P 676      -6.303  11.795  10.509  0.00  0.00      PROA  
ATOM   1390  HG2 LYS P 676      -6.700  12.529   8.967  0.00  0.00      PROA  
ATOM   1391  CD  LYS P 676      -4.752  11.703   9.185  0.00  0.00      PROA  
ATOM   1392  HD1 LYS P 676      -4.305  12.711   9.323  0.00  0.00      PROA  
ATOM   1393  HD2 LYS P 676      -4.558  11.402   8.133  0.00  0.00      PROA  
ATOM   1394  CE  LYS P 676      -3.890  10.705  10.023  0.00  0.00      PROA  
ATOM   1395  HE1 LYS P 676      -3.673   9.719   9.559  0.00  0.00      PROA  
ATOM   1396  HE2 LYS P 676      -4.369  10.531  11.010  0.00  0.00      PROA  
ATOM   1397  NZ  LYS P 676      -2.484  11.189  10.244  0.00  0.00      PROA  
ATOM   1398  HZ1 LYS P 676      -1.972  10.426  10.733  0.00  0.00      PROA  
ATOM   1399  HZ2 LYS P 676      -2.500  11.996  10.900  0.00  0.00      PROA  
ATOM   1400  HZ3 LYS P 676      -1.895  11.430   9.421  0.00  0.00      PROA  
ATOM   1401  C   LYS P 676      -9.042  11.204   9.690  0.00  0.00      PROA  
ATOM   1402  O   LYS P 676      -9.298  11.624  10.796  0.00  0.00      PROA  
ATOM   1403  N   ILE P 677      -9.627  11.688   8.533  0.00  0.00      PROA  
ATOM   1404  HN  ILE P 677      -9.404  11.332   7.628  0.00  0.00      PROA  
ATOM   1405  CA  ILE P 677     -10.545  12.844   8.622  0.00  0.00      PROA  
ATOM   1406  HA  ILE P 677      -9.953  13.519   9.223  0.00  0.00      PROA  
ATOM   1407  CB  ILE P 677     -10.868  13.435   7.264  0.00  0.00      PROA  
ATOM   1408  HB  ILE P 677     -11.180  12.649   6.543  0.00  0.00      PROA  
ATOM   1409  CG2 ILE P 677     -11.993  14.416   7.324  0.00  0.00      PROA  
ATOM   1410 HG21 ILE P 677     -11.614  15.318   7.850  0.00  0.00      PROA  
ATOM   1411 HG22 ILE P 677     -12.899  14.017   7.828  0.00  0.00      PROA  
ATOM   1412 HG23 ILE P 677     -12.345  14.823   6.352  0.00  0.00      PROA  
ATOM   1413  CG1 ILE P 677      -9.590  14.123   6.662  0.00  0.00      PROA  
ATOM   1414 HG11 ILE P 677      -8.732  13.417   6.665  0.00  0.00      PROA  
ATOM   1415 HG12 ILE P 677      -9.127  14.902   7.304  0.00  0.00      PROA  
ATOM   1416  CD  ILE P 677      -9.710  14.688   5.264  0.00  0.00      PROA  
ATOM   1417  HD1 ILE P 677     -10.064  13.895   4.570  0.00  0.00      PROA  
ATOM   1418  HD2 ILE P 677      -8.784  15.156   4.866  0.00  0.00      PROA  
ATOM   1419  HD3 ILE P 677     -10.454  15.511   5.203  0.00  0.00      PROA  
ATOM   1420  C   ILE P 677     -11.727  12.569   9.451  0.00  0.00      PROA  
ATOM   1421  O   ILE P 677     -11.991  13.330  10.387  0.00  0.00      PROA  
ATOM   1422  N   LEU P 678     -12.469  11.392   9.260  0.00  0.00      PROA  
ATOM   1423  HN  LEU P 678     -12.162  10.780   8.536  0.00  0.00      PROA  
ATOM   1424  CA  LEU P 678     -13.650  10.996   9.992  0.00  0.00      PROA  
ATOM   1425  HA  LEU P 678     -14.290  11.863   9.922  0.00  0.00      PROA  
ATOM   1426  CB  LEU P 678     -14.271   9.806   9.232  0.00  0.00      PROA  
ATOM   1427  HB1 LEU P 678     -13.434   9.082   9.134  0.00  0.00      PROA  
ATOM   1428  HB2 LEU P 678     -14.650  10.135   8.241  0.00  0.00      PROA  
ATOM   1429  CG  LEU P 678     -15.482   9.154   9.940  0.00  0.00      PROA  
ATOM   1430  HG  LEU P 678     -15.170   8.852  10.962  0.00  0.00      PROA  
ATOM   1431  CD1 LEU P 678     -16.659  10.152  10.054  0.00  0.00      PROA  
ATOM   1432 HD11 LEU P 678     -17.485   9.711  10.652  0.00  0.00      PROA  
ATOM   1433 HD12 LEU P 678     -16.993  10.275   9.001  0.00  0.00      PROA  
ATOM   1434 HD13 LEU P 678     -16.288  11.089  10.520  0.00  0.00      PROA  
ATOM   1435  CD2 LEU P 678     -16.024   7.913   9.267  0.00  0.00      PROA  
ATOM   1436 HD21 LEU P 678     -16.929   7.653   9.857  0.00  0.00      PROA  
ATOM   1437 HD22 LEU P 678     -15.262   7.110   9.167  0.00  0.00      PROA  
ATOM   1438 HD23 LEU P 678     -16.312   8.160   8.223  0.00  0.00      PROA  
ATOM   1439  C   LEU P 678     -13.326  10.793  11.482  0.00  0.00      PROA  
ATOM   1440  O   LEU P 678     -14.069  11.271  12.310  0.00  0.00      PROA  
ATOM   1441  N   TYR P 679     -12.203  10.085  11.884  0.00  0.00      PROA  
ATOM   1442  HN  TYR P 679     -11.766   9.584  11.141  0.00  0.00      PROA  
ATOM   1443  CA  TYR P 679     -11.753   9.910  13.243  0.00  0.00      PROA  
ATOM   1444  HA  TYR P 679     -12.548   9.459  13.819  0.00  0.00      PROA  
ATOM   1445  CB  TYR P 679     -10.463   9.005  13.264  0.00  0.00      PROA  
ATOM   1446  HB1 TYR P 679      -9.596   9.403  12.696  0.00  0.00      PROA  
ATOM   1447  HB2 TYR P 679     -10.761   8.058  12.766  0.00  0.00      PROA  
ATOM   1448  CG  TYR P 679      -9.900   8.798  14.645  0.00  0.00      PROA  
ATOM   1449  CD1 TYR P 679     -10.378   7.767  15.480  0.00  0.00      PROA  
ATOM   1450  HD1 TYR P 679     -11.274   7.217  15.233  0.00  0.00      PROA  
ATOM   1451  CE1 TYR P 679      -9.778   7.486  16.698  0.00  0.00      PROA  
ATOM   1452  HE1 TYR P 679     -10.132   6.676  17.319  0.00  0.00      PROA  
ATOM   1453  CZ  TYR P 679      -8.626   8.218  17.099  0.00  0.00      PROA  
ATOM   1454  OH  TYR P 679      -8.155   8.072  18.428  0.00  0.00      PROA  
ATOM   1455  HH  TYR P 679      -7.375   8.623  18.525  0.00  0.00      PROA  
ATOM   1456  CD2 TYR P 679      -8.745   9.458  15.059  0.00  0.00      PROA  
ATOM   1457  HD2 TYR P 679      -8.289  10.172  14.388  0.00  0.00      PROA  
ATOM   1458  CE2 TYR P 679      -8.119   9.191  16.232  0.00  0.00      PROA  
ATOM   1459  HE2 TYR P 679      -7.232   9.744  16.501  0.00  0.00      PROA  
ATOM   1460  C   TYR P 679     -11.402  11.273  13.908  0.00  0.00      PROA  
ATOM   1461  O   TYR P 679     -11.757  11.527  15.042  0.00  0.00      PROA  
ATOM   1462  N   LYS P 680     -10.684  12.194  13.222  0.00  0.00      PROA  
ATOM   1463  HN  LYS P 680     -10.386  12.075  12.278  0.00  0.00      PROA  
ATOM   1464  CA  LYS P 680     -10.422  13.494  13.732  0.00  0.00      PROA  
ATOM   1465  HA  LYS P 680      -9.829  13.501  14.635  0.00  0.00      PROA  
ATOM   1466  CB  LYS P 680      -9.605  14.279  12.698  0.00  0.00      PROA  
ATOM   1467  HB1 LYS P 680      -9.996  14.195  11.662  0.00  0.00      PROA  
ATOM   1468  HB2 LYS P 680      -8.550  13.929  12.697  0.00  0.00      PROA  
ATOM   1469  CG  LYS P 680      -9.499  15.853  12.960  0.00  0.00      PROA  
ATOM   1470  HG1 LYS P 680     -10.492  16.344  13.043  0.00  0.00      PROA  
ATOM   1471  HG2 LYS P 680      -9.090  16.322  12.040  0.00  0.00      PROA  
ATOM   1472  CD  LYS P 680      -8.732  16.167  14.296  0.00  0.00      PROA  
ATOM   1473  HD1 LYS P 680      -7.780  15.619  14.461  0.00  0.00      PROA  
ATOM   1474  HD2 LYS P 680      -9.336  15.858  15.176  0.00  0.00      PROA  
ATOM   1475  CE  LYS P 680      -8.435  17.590  14.526  0.00  0.00      PROA  
ATOM   1476  HE1 LYS P 680      -7.976  18.016  13.609  0.00  0.00      PROA  
ATOM   1477  HE2 LYS P 680      -7.843  17.741  15.454  0.00  0.00      PROA  
ATOM   1478  NZ  LYS P 680      -9.661  18.396  14.564  0.00  0.00      PROA  
ATOM   1479  HZ1 LYS P 680     -10.058  18.513  13.610  0.00  0.00      PROA  
ATOM   1480  HZ2 LYS P 680      -9.467  19.348  14.936  0.00  0.00      PROA  
ATOM   1481  HZ3 LYS P 680     -10.476  18.059  15.115  0.00  0.00      PROA  
ATOM   1482  C   LYS P 680     -11.834  14.299  14.026  0.00  0.00      PROA  
ATOM   1483  O   LYS P 680     -12.140  14.850  15.068  0.00  0.00      PROA  
ATOM   1484  N   PHE P 681     -12.773  14.281  13.062  0.00  0.00      PROA  
ATOM   1485  HN  PHE P 681     -12.538  13.861  12.189  0.00  0.00      PROA  
ATOM   1486  CA  PHE P 681     -14.130  14.746  13.162  0.00  0.00      PROA  
ATOM   1487  HA  PHE P 681     -14.003  15.770  13.480  0.00  0.00      PROA  
ATOM   1488  CB  PHE P 681     -14.736  14.580  11.703  0.00  0.00      PROA  
ATOM   1489  HB1 PHE P 681     -14.481  13.602  11.241  0.00  0.00      PROA  
ATOM   1490  HB2 PHE P 681     -14.387  15.321  10.953  0.00  0.00      PROA  
ATOM   1491  CG  PHE P 681     -16.353  14.752  11.694  0.00  0.00      PROA  
ATOM   1492  CD1 PHE P 681     -17.262  13.655  12.059  0.00  0.00      PROA  
ATOM   1493  HD1 PHE P 681     -16.940  12.660  12.328  0.00  0.00      PROA  
ATOM   1494  CE1 PHE P 681     -18.648  13.875  11.997  0.00  0.00      PROA  
ATOM   1495  HE1 PHE P 681     -19.257  13.001  12.178  0.00  0.00      PROA  
ATOM   1496  CZ  PHE P 681     -19.130  15.033  11.514  0.00  0.00      PROA  
ATOM   1497  HZ  PHE P 681     -20.204  15.101  11.430  0.00  0.00      PROA  
ATOM   1498  CD2 PHE P 681     -16.945  15.875  11.106  0.00  0.00      PROA  
ATOM   1499  HD2 PHE P 681     -16.336  16.707  10.785  0.00  0.00      PROA  
ATOM   1500  CE2 PHE P 681     -18.301  16.042  10.974  0.00  0.00      PROA  
ATOM   1501  HE2 PHE P 681     -18.784  16.988  10.775  0.00  0.00      PROA  
ATOM   1502  C   PHE P 681     -14.982  14.194  14.277  0.00  0.00      PROA  
ATOM   1503  O   PHE P 681     -15.819  14.855  14.873  0.00  0.00      PROA  
ATOM   1504  N   CYS P 682     -14.869  12.879  14.558  0.00  0.00      PROA  
ATOM   1505  HN  CYS P 682     -14.156  12.458  14.002  0.00  0.00      PROA  
ATOM   1506  CA  CYS P 682     -15.480  12.212  15.725  0.00  0.00      PROA  
ATOM   1507  HA  CYS P 682     -16.488  12.587  15.814  0.00  0.00      PROA  
ATOM   1508  CB  CYS P 682     -15.393  10.671  15.490  0.00  0.00      PROA  
ATOM   1509  HB1 CYS P 682     -15.686  10.219  16.461  0.00  0.00      PROA  
ATOM   1510  HB2 CYS P 682     -14.298  10.517  15.387  0.00  0.00      PROA  
ATOM   1511  SG  CYS P 682     -16.400  10.093  14.117  0.00  0.00      PROA  
ATOM   1512  HG1 CYS P 682     -15.718  10.697  13.156  0.00  0.00      PROA  
ATOM   1513  C   CYS P 682     -14.823  12.665  17.011  0.00  0.00      PROA  
ATOM   1514  O   CYS P 682     -15.468  12.921  18.064  0.00  0.00      PROA  
ATOM   1515  N   ARG P 683     -13.503  12.868  16.990  0.00  0.00      PROA  
ATOM   1516  HN  ARG P 683     -12.979  12.516  16.218  0.00  0.00      PROA  
ATOM   1517  CA  ARG P 683     -12.733  13.419  18.083  0.00  0.00      PROA  
ATOM   1518  HA  ARG P 683     -13.062  12.836  18.931  0.00  0.00      PROA  
ATOM   1519  CB  ARG P 683     -11.180  13.352  17.978  0.00  0.00      PROA  
ATOM   1520  HB1 ARG P 683     -10.659  14.075  18.642  0.00  0.00      PROA  
ATOM   1521  HB2 ARG P 683     -10.850  13.678  16.968  0.00  0.00      PROA  
ATOM   1522  CG  ARG P 683     -10.541  11.951  18.039  0.00  0.00      PROA  
ATOM   1523  HG1 ARG P 683      -9.442  11.985  17.885  0.00  0.00      PROA  
ATOM   1524  HG2 ARG P 683     -10.976  11.271  17.275  0.00  0.00      PROA  
ATOM   1525  CD  ARG P 683     -10.859  11.297  19.416  0.00  0.00      PROA  
ATOM   1526  HD1 ARG P 683     -11.968  11.276  19.465  0.00  0.00      PROA  
ATOM   1527  HD2 ARG P 683     -10.441  11.967  20.199  0.00  0.00      PROA  
ATOM   1528  NE  ARG P 683     -10.291   9.958  19.514  0.00  0.00      PROA  
ATOM   1529  HE  ARG P 683      -9.394   9.798  19.102  0.00  0.00      PROA  
ATOM   1530  CZ  ARG P 683     -10.767   8.932  20.242  0.00  0.00      PROA  
ATOM   1531  NH1 ARG P 683     -10.027   7.862  20.371  0.00  0.00      PROA  
ATOM   1532 HH11 ARG P 683      -9.131   7.756  19.938  0.00  0.00      PROA  
ATOM   1533 HH12 ARG P 683     -10.554   7.065  20.663  0.00  0.00      PROA  
ATOM   1534  NH2 ARG P 683     -11.989   9.005  20.745  0.00  0.00      PROA  
ATOM   1535 HH21 ARG P 683     -12.569   9.802  20.579  0.00  0.00      PROA  
ATOM   1536 HH22 ARG P 683     -12.406   8.258  21.263  0.00  0.00      PROA  
ATOM   1537  C   ARG P 683     -13.111  14.895  18.437  0.00  0.00      PROA  
ATOM   1538  O   ARG P 683     -13.127  15.214  19.671  0.00  0.00      PROA  
ATOM   1539  N   ASP P 684     -13.525  15.793  17.454  0.00  0.00      PROA  
ATOM   1540  HN  ASP P 684     -13.465  15.419  16.532  0.00  0.00      PROA  
ATOM   1541  CA  ASP P 684     -14.091  17.101  17.636  0.00  0.00      PROA  
ATOM   1542  HA  ASP P 684     -13.451  17.619  18.335  0.00  0.00      PROA  
ATOM   1543  CB  ASP P 684     -13.990  17.947  16.370  0.00  0.00      PROA  
ATOM   1544  HB1 ASP P 684     -14.238  19.015  16.551  0.00  0.00      PROA  
ATOM   1545  HB2 ASP P 684     -14.709  17.616  15.592  0.00  0.00      PROA  
ATOM   1546  CG  ASP P 684     -12.649  18.087  15.722  0.00  0.00      PROA  
ATOM   1547  OD1 ASP P 684     -11.587  17.849  16.355  0.00  0.00      PROA  
ATOM   1548  OD2 ASP P 684     -12.546  18.662  14.555  0.00  0.00      PROA  
ATOM   1549  C   ASP P 684     -15.437  17.127  18.275  0.00  0.00      PROA  
ATOM   1550  O   ASP P 684     -15.617  17.871  19.212  0.00  0.00      PROA  
ATOM   1551  N   TYR P 685     -16.363  16.365  17.813  0.00  0.00      PROA  
ATOM   1552  HN  TYR P 685     -16.125  15.866  16.983  0.00  0.00      PROA  
ATOM   1553  CA  TYR P 685     -17.735  16.311  18.235  0.00  0.00      PROA  
ATOM   1554  HA  TYR P 685     -17.970  17.203  18.798  0.00  0.00      PROA  
ATOM   1555  CB  TYR P 685     -18.705  16.307  17.023  0.00  0.00      PROA  
ATOM   1556  HB1 TYR P 685     -19.721  16.470  17.441  0.00  0.00      PROA  
ATOM   1557  HB2 TYR P 685     -18.701  15.278  16.603  0.00  0.00      PROA  
ATOM   1558  CG  TYR P 685     -18.399  17.435  16.122  0.00  0.00      PROA  
ATOM   1559  CD1 TYR P 685     -18.132  17.163  14.799  0.00  0.00      PROA  
ATOM   1560  HD1 TYR P 685     -18.236  16.218  14.286  0.00  0.00      PROA  
ATOM   1561  CE1 TYR P 685     -17.674  18.210  13.961  0.00  0.00      PROA  
ATOM   1562  HE1 TYR P 685     -17.393  18.104  12.923  0.00  0.00      PROA  
ATOM   1563  CZ  TYR P 685     -17.534  19.529  14.514  0.00  0.00      PROA  
ATOM   1564  OH  TYR P 685     -17.187  20.660  13.725  0.00  0.00      PROA  
ATOM   1565  HH  TYR P 685     -17.529  21.433  14.180  0.00  0.00      PROA  
ATOM   1566  CD2 TYR P 685     -18.299  18.705  16.686  0.00  0.00      PROA  
ATOM   1567  HD2 TYR P 685     -18.303  18.836  17.758  0.00  0.00      PROA  
ATOM   1568  CE2 TYR P 685     -17.880  19.731  15.796  0.00  0.00      PROA  
ATOM   1569  HE2 TYR P 685     -17.780  20.734  16.183  0.00  0.00      PROA  
ATOM   1570  C   TYR P 685     -18.130  15.360  19.287  0.00  0.00      PROA  
ATOM   1571  O   TYR P 685     -19.317  15.166  19.544  0.00  0.00      PROA  
ATOM   1572  N   GLN P 686     -17.195  14.615  19.983  0.00  0.00      PROA  
ATOM   1573  HN  GLN P 686     -16.239  14.893  19.922  0.00  0.00      PROA  
ATOM   1574  CA  GLN P 686     -17.500  13.677  21.090  0.00  0.00      PROA  
ATOM   1575  HA  GLN P 686     -16.623  13.150  21.435  0.00  0.00      PROA  
ATOM   1576  CB  GLN P 686     -18.113  14.258  22.415  0.00  0.00      PROA  
ATOM   1577  HB1 GLN P 686     -18.251  13.451  23.167  0.00  0.00      PROA  
ATOM   1578  HB2 GLN P 686     -19.104  14.714  22.205  0.00  0.00      PROA  
ATOM   1579  CG  GLN P 686     -17.083  15.172  23.159  0.00  0.00      PROA  
ATOM   1580  HG1 GLN P 686     -17.491  15.463  24.151  0.00  0.00      PROA  
ATOM   1581  HG2 GLN P 686     -16.818  16.018  22.490  0.00  0.00      PROA  
ATOM   1582  CD  GLN P 686     -15.689  14.537  23.369  0.00  0.00      PROA  
ATOM   1583  OE1 GLN P 686     -14.786  15.030  22.757  0.00  0.00      PROA  
ATOM   1584  NE2 GLN P 686     -15.624  13.406  24.079  0.00  0.00      PROA  
ATOM   1585 HE21 GLN P 686     -16.471  13.121  24.527  0.00  0.00      PROA  
ATOM   1586 HE22 GLN P 686     -14.758  12.915  24.179  0.00  0.00      PROA  
ATOM   1587  C   GLN P 686     -18.466  12.567  20.631  0.00  0.00      PROA  
ATOM   1588  O   GLN P 686     -19.530  12.353  21.192  0.00  0.00      PROA  
ATOM   1589  N   LEU P 687     -18.139  11.902  19.511  0.00  0.00      PROA  
ATOM   1590  HN  LEU P 687     -17.331  12.181  18.998  0.00  0.00      PROA  
ATOM   1591  CA  LEU P 687     -18.977  10.866  18.837  0.00  0.00      PROA  
ATOM   1592  HA  LEU P 687     -19.950  10.872  19.307  0.00  0.00      PROA  
ATOM   1593  CB  LEU P 687     -19.404  11.249  17.369  0.00  0.00      PROA  
ATOM   1594  HB1 LEU P 687     -20.078  10.438  17.020  0.00  0.00      PROA  
ATOM   1595  HB2 LEU P 687     -18.552  11.201  16.658  0.00  0.00      PROA  
ATOM   1596  CG  LEU P 687     -20.116  12.629  17.211  0.00  0.00      PROA  
ATOM   1597  HG  LEU P 687     -19.533  13.423  17.725  0.00  0.00      PROA  
ATOM   1598  CD1 LEU P 687     -20.307  13.011  15.753  0.00  0.00      PROA  
ATOM   1599 HD11 LEU P 687     -20.661  14.050  15.580  0.00  0.00      PROA  
ATOM   1600 HD12 LEU P 687     -21.034  12.264  15.368  0.00  0.00      PROA  
ATOM   1601 HD13 LEU P 687     -19.327  12.913  15.238  0.00  0.00      PROA  
ATOM   1602  CD2 LEU P 687     -21.496  12.579  17.898  0.00  0.00      PROA  
ATOM   1603 HD21 LEU P 687     -22.107  13.476  17.660  0.00  0.00      PROA  
ATOM   1604 HD22 LEU P 687     -21.422  12.598  19.006  0.00  0.00      PROA  
ATOM   1605 HD23 LEU P 687     -21.957  11.609  17.615  0.00  0.00      PROA  
ATOM   1606  C   LEU P 687     -18.266   9.553  18.794  0.00  0.00      PROA  
ATOM   1607  O   LEU P 687     -17.044   9.411  18.686  0.00  0.00      PROA  
ATOM   1608  N   SER P 688     -19.037   8.453  18.700  0.00  0.00      PROA  
ATOM   1609  HN  SER P 688     -20.032   8.419  18.641  0.00  0.00      PROA  
ATOM   1610  CA  SER P 688     -18.479   7.121  18.244  0.00  0.00      PROA  
ATOM   1611  HA  SER P 688     -17.528   6.949  18.726  0.00  0.00      PROA  
ATOM   1612  CB  SER P 688     -19.496   5.976  18.567  0.00  0.00      PROA  
ATOM   1613  HB1 SER P 688     -20.393   6.165  17.939  0.00  0.00      PROA  
ATOM   1614  HB2 SER P 688     -19.749   5.918  19.647  0.00  0.00      PROA  
ATOM   1615  OG  SER P 688     -19.006   4.692  18.243  0.00  0.00      PROA  
ATOM   1616  HG1 SER P 688     -18.297   4.575  18.880  0.00  0.00      PROA  
ATOM   1617  C   SER P 688     -18.087   7.033  16.785  0.00  0.00      PROA  
ATOM   1618  O   SER P 688     -18.901   6.885  15.907  0.00  0.00      PROA  
ATOM   1619  N   TYR P 689     -16.722   6.971  16.605  0.00  0.00      PROA  
ATOM   1620  HN  TYR P 689     -16.066   7.167  17.330  0.00  0.00      PROA  
ATOM   1621  CA  TYR P 689     -16.059   6.524  15.387  0.00  0.00      PROA  
ATOM   1622  HA  TYR P 689     -16.343   7.232  14.622  0.00  0.00      PROA  
ATOM   1623  CB  TYR P 689     -14.471   6.542  15.600  0.00  0.00      PROA  
ATOM   1624  HB1 TYR P 689     -14.236   6.010  16.546  0.00  0.00      PROA  
ATOM   1625  HB2 TYR P 689     -14.191   7.598  15.802  0.00  0.00      PROA  
ATOM   1626  CG  TYR P 689     -13.736   6.026  14.466  0.00  0.00      PROA  
ATOM   1627  CD1 TYR P 689     -12.861   4.987  14.588  0.00  0.00      PROA  
ATOM   1628  HD1 TYR P 689     -12.720   4.497  15.540  0.00  0.00      PROA  
ATOM   1629  CE1 TYR P 689     -12.316   4.444  13.409  0.00  0.00      PROA  
ATOM   1630  HE1 TYR P 689     -11.748   3.526  13.427  0.00  0.00      PROA  
ATOM   1631  CZ  TYR P 689     -12.423   5.102  12.236  0.00  0.00      PROA  
ATOM   1632  OH  TYR P 689     -11.677   4.701  11.085  0.00  0.00      PROA  
ATOM   1633  HH  TYR P 689     -12.018   5.147  10.307  0.00  0.00      PROA  
ATOM   1634  CD2 TYR P 689     -14.077   6.589  13.178  0.00  0.00      PROA  
ATOM   1635  HD2 TYR P 689     -14.869   7.312  13.056  0.00  0.00      PROA  
ATOM   1636  CE2 TYR P 689     -13.386   6.147  12.060  0.00  0.00      PROA  
ATOM   1637  HE2 TYR P 689     -13.540   6.646  11.114  0.00  0.00      PROA  
ATOM   1638  C   TYR P 689     -16.658   5.236  14.793  0.00  0.00      PROA  
ATOM   1639  O   TYR P 689     -17.017   5.222  13.643  0.00  0.00      PROA  
ATOM   1640  N   LEU P 690     -16.749   4.123  15.507  0.00  0.00      PROA  
ATOM   1641  HN  LEU P 690     -16.508   3.981  16.465  0.00  0.00      PROA  
ATOM   1642  CA  LEU P 690     -17.207   2.903  14.896  0.00  0.00      PROA  
ATOM   1643  HA  LEU P 690     -16.743   2.791  13.928  0.00  0.00      PROA  
ATOM   1644  CB  LEU P 690     -16.911   1.501  15.535  0.00  0.00      PROA  
ATOM   1645  HB1 LEU P 690     -17.578   0.738  15.082  0.00  0.00      PROA  
ATOM   1646  HB2 LEU P 690     -17.068   1.437  16.633  0.00  0.00      PROA  
ATOM   1647  CG  LEU P 690     -15.420   1.089  15.417  0.00  0.00      PROA  
ATOM   1648  HG  LEU P 690     -14.844   1.994  15.703  0.00  0.00      PROA  
ATOM   1649  CD1 LEU P 690     -15.163  -0.128  16.322  0.00  0.00      PROA  
ATOM   1650 HD11 LEU P 690     -15.916  -0.242  17.131  0.00  0.00      PROA  
ATOM   1651 HD12 LEU P 690     -14.156   0.047  16.758  0.00  0.00      PROA  
ATOM   1652 HD13 LEU P 690     -15.082  -1.114  15.815  0.00  0.00      PROA  
ATOM   1653  CD2 LEU P 690     -14.989   0.819  13.997  0.00  0.00      PROA  
ATOM   1654 HD21 LEU P 690     -13.892   0.647  14.019  0.00  0.00      PROA  
ATOM   1655 HD22 LEU P 690     -15.063   1.826  13.533  0.00  0.00      PROA  
ATOM   1656 HD23 LEU P 690     -15.596   0.052  13.470  0.00  0.00      PROA  
ATOM   1657  C   LEU P 690     -18.711   2.934  14.613  0.00  0.00      PROA  
ATOM   1658  O   LEU P 690     -19.105   2.689  13.499  0.00  0.00      PROA  
ATOM   1659  N   SER P 691     -19.571   3.438  15.527  0.00  0.00      PROA  
ATOM   1660  HN  SER P 691     -19.184   3.717  16.403  0.00  0.00      PROA  
ATOM   1661  CA  SER P 691     -21.043   3.493  15.247  0.00  0.00      PROA  
ATOM   1662  HA  SER P 691     -21.296   2.547  14.790  0.00  0.00      PROA  
ATOM   1663  CB  SER P 691     -21.808   3.543  16.648  0.00  0.00      PROA  
ATOM   1664  HB1 SER P 691     -22.902   3.658  16.495  0.00  0.00      PROA  
ATOM   1665  HB2 SER P 691     -21.518   4.450  17.221  0.00  0.00      PROA  
ATOM   1666  OG  SER P 691     -21.661   2.352  17.462  0.00  0.00      PROA  
ATOM   1667  HG1 SER P 691     -22.458   1.817  17.462  0.00  0.00      PROA  
ATOM   1668  C   SER P 691     -21.553   4.603  14.313  0.00  0.00      PROA  
ATOM   1669  O   SER P 691     -22.629   4.391  13.768  0.00  0.00      PROA  
ATOM   1670  N   LEU P 692     -20.836   5.709  14.118  0.00  0.00      PROA  
ATOM   1671  HN  LEU P 692     -20.004   5.646  14.664  0.00  0.00      PROA  
ATOM   1672  CA  LEU P 692     -20.980   6.717  13.022  0.00  0.00      PROA  
ATOM   1673  HA  LEU P 692     -22.033   6.942  12.944  0.00  0.00      PROA  
ATOM   1674  CB  LEU P 692     -20.292   8.070  13.294  0.00  0.00      PROA  
ATOM   1675  HB1 LEU P 692     -19.220   7.816  13.439  0.00  0.00      PROA  
ATOM   1676  HB2 LEU P 692     -20.615   8.635  14.194  0.00  0.00      PROA  
ATOM   1677  CG  LEU P 692     -20.337   9.169  12.119  0.00  0.00      PROA  
ATOM   1678  HG  LEU P 692     -19.731   8.635  11.356  0.00  0.00      PROA  
ATOM   1679  CD1 LEU P 692     -21.805   9.407  11.599  0.00  0.00      PROA  
ATOM   1680 HD11 LEU P 692     -21.808  10.304  10.944  0.00  0.00      PROA  
ATOM   1681 HD12 LEU P 692     -22.536   9.782  12.347  0.00  0.00      PROA  
ATOM   1682 HD13 LEU P 692     -22.333   8.498  11.239  0.00  0.00      PROA  
ATOM   1683  CD2 LEU P 692     -19.669  10.487  12.409  0.00  0.00      PROA  
ATOM   1684 HD21 LEU P 692     -19.349  10.931  11.442  0.00  0.00      PROA  
ATOM   1685 HD22 LEU P 692     -18.815  10.401  13.115  0.00  0.00      PROA  
ATOM   1686 HD23 LEU P 692     -20.332  11.181  12.968  0.00  0.00      PROA  
ATOM   1687  C   LEU P 692     -20.615   6.208  11.655  0.00  0.00      PROA  
ATOM   1688  O   LEU P 692     -21.331   6.121  10.735  0.00  0.00      PROA  
ATOM   1689  N   ARG P 693     -19.401   5.616  11.592  0.00  0.00      PROA  
ATOM   1690  HN  ARG P 693     -18.859   5.455  12.412  0.00  0.00      PROA  
ATOM   1691  CA  ARG P 693     -18.897   4.928  10.464  0.00  0.00      PROA  
ATOM   1692  HA  ARG P 693     -18.886   5.661   9.671  0.00  0.00      PROA  
ATOM   1693  CB  ARG P 693     -17.355   4.589  10.765  0.00  0.00      PROA  
ATOM   1694  HB1 ARG P 693     -17.422   3.972  11.686  0.00  0.00      PROA  
ATOM   1695  HB2 ARG P 693     -16.891   5.528  11.136  0.00  0.00      PROA  
ATOM   1696  CG  ARG P 693     -16.620   3.950   9.666  0.00  0.00      PROA  
ATOM   1697  HG1 ARG P 693     -16.474   4.725   8.884  0.00  0.00      PROA  
ATOM   1698  HG2 ARG P 693     -17.141   3.086   9.201  0.00  0.00      PROA  
ATOM   1699  CD  ARG P 693     -15.312   3.350  10.170  0.00  0.00      PROA  
ATOM   1700  HD1 ARG P 693     -15.545   2.674  11.021  0.00  0.00      PROA  
ATOM   1701  HD2 ARG P 693     -14.583   4.124  10.490  0.00  0.00      PROA  
ATOM   1702  NE  ARG P 693     -14.625   2.662   9.034  0.00  0.00      PROA  
ATOM   1703  HE  ARG P 693     -13.768   3.046   8.692  0.00  0.00      PROA  
ATOM   1704  CZ  ARG P 693     -14.827   1.404   8.658  0.00  0.00      PROA  
ATOM   1705  NH1 ARG P 693     -15.662   0.530   9.145  0.00  0.00      PROA  
ATOM   1706 HH11 ARG P 693     -16.214   0.897   9.894  0.00  0.00      PROA  
ATOM   1707 HH12 ARG P 693     -15.539  -0.419   8.854  0.00  0.00      PROA  
ATOM   1708  NH2 ARG P 693     -13.954   0.928   7.779  0.00  0.00      PROA  
ATOM   1709 HH21 ARG P 693     -13.153   1.467   7.518  0.00  0.00      PROA  
ATOM   1710 HH22 ARG P 693     -14.097  -0.020   7.495  0.00  0.00      PROA  
ATOM   1711  C   ARG P 693     -19.658   3.696   9.967  0.00  0.00      PROA  
ATOM   1712  O   ARG P 693     -19.853   3.509   8.765  0.00  0.00      PROA  
ATOM   1713  N   THR P 694     -20.150   2.842  10.851  0.00  0.00      PROA  
ATOM   1714  HN  THR P 694     -19.790   2.899  11.779  0.00  0.00      PROA  
ATOM   1715  CA  THR P 694     -21.001   1.714  10.469  0.00  0.00      PROA  
ATOM   1716  HA  THR P 694     -20.407   1.233   9.706  0.00  0.00      PROA  
ATOM   1717  CB  THR P 694     -21.303   0.767  11.640  0.00  0.00      PROA  
ATOM   1718  HB  THR P 694     -21.555   1.224  12.621  0.00  0.00      PROA  
ATOM   1719  OG1 THR P 694     -20.133   0.020  11.857  0.00  0.00      PROA  
ATOM   1720  HG1 THR P 694     -20.178  -0.863  11.481  0.00  0.00      PROA  
ATOM   1721  CG2 THR P 694     -22.419  -0.255  11.324  0.00  0.00      PROA  
ATOM   1722 HG21 THR P 694     -22.289  -0.724  10.326  0.00  0.00      PROA  
ATOM   1723 HG22 THR P 694     -23.353   0.331  11.190  0.00  0.00      PROA  
ATOM   1724 HG23 THR P 694     -22.479  -1.033  12.115  0.00  0.00      PROA  
ATOM   1725  C   THR P 694     -22.263   2.147   9.774  0.00  0.00      PROA  
ATOM   1726  O   THR P 694     -22.636   1.603   8.752  0.00  0.00      PROA  
ATOM   1727  N   SER P 695     -22.938   3.174  10.315  0.00  0.00      PROA  
ATOM   1728  HN  SER P 695     -22.594   3.543  11.175  0.00  0.00      PROA  
ATOM   1729  CA  SER P 695     -24.118   3.843   9.750  0.00  0.00      PROA  
ATOM   1730  HA  SER P 695     -24.842   3.054   9.611  0.00  0.00      PROA  
ATOM   1731  CB  SER P 695     -24.708   5.044  10.605  0.00  0.00      PROA  
ATOM   1732  HB1 SER P 695     -25.659   5.360  10.123  0.00  0.00      PROA  
ATOM   1733  HB2 SER P 695     -24.090   5.964  10.534  0.00  0.00      PROA  
ATOM   1734  OG  SER P 695     -25.019   4.640  11.945  0.00  0.00      PROA  
ATOM   1735  HG1 SER P 695     -24.169   4.784  12.368  0.00  0.00      PROA  
ATOM   1736  C   SER P 695     -23.845   4.397   8.350  0.00  0.00      PROA  
ATOM   1737  O   SER P 695     -24.585   4.115   7.426  0.00  0.00      PROA  
ATOM   1738  N   ILE P 696     -22.598   5.053   8.190  0.00  0.00      PROA  
ATOM   1739  HN  ILE P 696     -22.150   5.431   8.997  0.00  0.00      PROA  
ATOM   1740  CA  ILE P 696     -22.037   5.609   6.938  0.00  0.00      PROA  
ATOM   1741  HA  ILE P 696     -22.683   6.292   6.407  0.00  0.00      PROA  
ATOM   1742  CB  ILE P 696     -20.729   6.379   7.216  0.00  0.00      PROA  
ATOM   1743  HB  ILE P 696     -20.058   5.858   7.931  0.00  0.00      PROA  
ATOM   1744  CG2 ILE P 696     -20.075   6.835   5.868  0.00  0.00      PROA  
ATOM   1745 HG21 ILE P 696     -19.270   7.597   5.948  0.00  0.00      PROA  
ATOM   1746 HG22 ILE P 696     -20.818   7.237   5.147  0.00  0.00      PROA  
ATOM   1747 HG23 ILE P 696     -19.656   6.002   5.263  0.00  0.00      PROA  
ATOM   1748  CG1 ILE P 696     -21.078   7.730   7.927  0.00  0.00      PROA  
ATOM   1749 HG11 ILE P 696     -21.767   7.455   8.754  0.00  0.00      PROA  
ATOM   1750 HG12 ILE P 696     -21.634   8.334   7.178  0.00  0.00      PROA  
ATOM   1751  CD  ILE P 696     -19.916   8.461   8.528  0.00  0.00      PROA  
ATOM   1752  HD1 ILE P 696     -19.231   8.847   7.743  0.00  0.00      PROA  
ATOM   1753  HD2 ILE P 696     -19.319   7.873   9.257  0.00  0.00      PROA  
ATOM   1754  HD3 ILE P 696     -20.210   9.443   8.957  0.00  0.00      PROA  
ATOM   1755  C   ILE P 696     -21.835   4.492   5.947  0.00  0.00      PROA  
ATOM   1756  O   ILE P 696     -22.151   4.582   4.791  0.00  0.00      PROA  
ATOM   1757  N   GLY P 697     -21.301   3.342   6.358  0.00  0.00      PROA  
ATOM   1758  HN  GLY P 697     -21.013   3.309   7.312  0.00  0.00      PROA  
ATOM   1759  CA  GLY P 697     -21.014   2.237   5.497  0.00  0.00      PROA  
ATOM   1760  HA1 GLY P 697     -20.449   1.580   6.141  0.00  0.00      PROA  
ATOM   1761  HA2 GLY P 697     -20.514   2.603   4.613  0.00  0.00      PROA  
ATOM   1762  C   GLY P 697     -22.362   1.621   5.064  0.00  0.00      PROA  
ATOM   1763  O   GLY P 697     -22.549   1.282   3.950  0.00  0.00      PROA  
ATOM   1764  N   LEU P 698     -23.323   1.502   5.991  0.00  0.00      PROA  
ATOM   1765  HN  LEU P 698     -23.133   1.685   6.952  0.00  0.00      PROA  
ATOM   1766  CA  LEU P 698     -24.613   1.061   5.681  0.00  0.00      PROA  
ATOM   1767  HA  LEU P 698     -24.572   0.186   5.048  0.00  0.00      PROA  
ATOM   1768  CB  LEU P 698     -25.408   0.590   6.950  0.00  0.00      PROA  
ATOM   1769  HB1 LEU P 698     -26.491   0.478   6.728  0.00  0.00      PROA  
ATOM   1770  HB2 LEU P 698     -25.327   1.416   7.688  0.00  0.00      PROA  
ATOM   1771  CG  LEU P 698     -24.963  -0.789   7.591  0.00  0.00      PROA  
ATOM   1772  HG  LEU P 698     -23.870  -0.711   7.772  0.00  0.00      PROA  
ATOM   1773  CD1 LEU P 698     -25.737  -0.977   8.903  0.00  0.00      PROA  
ATOM   1774 HD11 LEU P 698     -25.600  -1.936   9.447  0.00  0.00      PROA  
ATOM   1775 HD12 LEU P 698     -26.802  -0.973   8.586  0.00  0.00      PROA  
ATOM   1776 HD13 LEU P 698     -25.654  -0.084   9.559  0.00  0.00      PROA  
ATOM   1777  CD2 LEU P 698     -25.237  -1.977   6.649  0.00  0.00      PROA  
ATOM   1778 HD21 LEU P 698     -24.703  -1.939   5.675  0.00  0.00      PROA  
ATOM   1779 HD22 LEU P 698     -26.311  -2.047   6.375  0.00  0.00      PROA  
ATOM   1780 HD23 LEU P 698     -24.811  -2.866   7.161  0.00  0.00      PROA  
ATOM   1781  C   LEU P 698     -25.497   1.957   4.796  0.00  0.00      PROA  
ATOM   1782  O   LEU P 698     -26.192   1.570   3.897  0.00  0.00      PROA  
ATOM   1783  N   TRP P 699     -25.382   3.276   4.941  0.00  0.00      PROA  
ATOM   1784  HN  TRP P 699     -24.937   3.659   5.746  0.00  0.00      PROA  
ATOM   1785  CA  TRP P 699     -25.791   4.242   3.867  0.00  0.00      PROA  
ATOM   1786  HA  TRP P 699     -26.821   4.017   3.631  0.00  0.00      PROA  
ATOM   1787  CB  TRP P 699     -25.573   5.665   4.459  0.00  0.00      PROA  
ATOM   1788  HB1 TRP P 699     -25.353   6.449   3.704  0.00  0.00      PROA  
ATOM   1789  HB2 TRP P 699     -24.705   5.666   5.154  0.00  0.00      PROA  
ATOM   1790  CG  TRP P 699     -26.728   6.109   5.220  0.00  0.00      PROA  
ATOM   1791  CD1 TRP P 699     -26.929   6.028   6.532  0.00  0.00      PROA  
ATOM   1792  HD1 TRP P 699     -26.237   5.617   7.252  0.00  0.00      PROA  
ATOM   1793  NE1 TRP P 699     -28.138   6.549   6.889  0.00  0.00      PROA  
ATOM   1794  HE1 TRP P 699     -28.430   6.825   7.778  0.00  0.00      PROA  
ATOM   1795  CE2 TRP P 699     -28.771   7.066   5.762  0.00  0.00      PROA  
ATOM   1796  CD2 TRP P 699     -27.889   6.782   4.644  0.00  0.00      PROA  
ATOM   1797  CE3 TRP P 699     -28.296   7.184   3.366  0.00  0.00      PROA  
ATOM   1798  HE3 TRP P 699     -27.761   6.891   2.475  0.00  0.00      PROA  
ATOM   1799  CZ3 TRP P 699     -29.536   7.853   3.191  0.00  0.00      PROA  
ATOM   1800  HZ3 TRP P 699     -29.829   8.130   2.189  0.00  0.00      PROA  
ATOM   1801  CZ2 TRP P 699     -29.946   7.791   5.561  0.00  0.00      PROA  
ATOM   1802  HZ2 TRP P 699     -30.555   7.888   6.448  0.00  0.00      PROA  
ATOM   1803  CH2 TRP P 699     -30.296   8.152   4.266  0.00  0.00      PROA  
ATOM   1804  HH2 TRP P 699     -31.274   8.589   4.127  0.00  0.00      PROA  
ATOM   1805  C   TRP P 699     -25.123   4.123   2.563  0.00  0.00      PROA  
ATOM   1806  O   TRP P 699     -25.745   4.198   1.523  0.00  0.00      PROA  
ATOM   1807  N   THR P 700     -23.829   3.815   2.583  0.00  0.00      PROA  
ATOM   1808  HN  THR P 700     -23.354   3.748   3.457  0.00  0.00      PROA  
ATOM   1809  CA  THR P 700     -22.968   3.748   1.399  0.00  0.00      PROA  
ATOM   1810  HA  THR P 700     -23.247   4.528   0.706  0.00  0.00      PROA  
ATOM   1811  CB  THR P 700     -21.491   3.781   1.710  0.00  0.00      PROA  
ATOM   1812  HB  THR P 700     -21.182   2.982   2.417  0.00  0.00      PROA  
ATOM   1813  OG1 THR P 700     -21.151   4.988   2.320  0.00  0.00      PROA  
ATOM   1814  HG1 THR P 700     -21.202   4.897   3.274  0.00  0.00      PROA  
ATOM   1815  CG2 THR P 700     -20.552   3.648   0.470  0.00  0.00      PROA  
ATOM   1816 HG21 THR P 700     -19.521   3.631   0.884  0.00  0.00      PROA  
ATOM   1817 HG22 THR P 700     -20.724   4.445  -0.285  0.00  0.00      PROA  
ATOM   1818 HG23 THR P 700     -20.562   2.707  -0.120  0.00  0.00      PROA  
ATOM   1819  C   THR P 700     -23.301   2.449   0.601  0.00  0.00      PROA  
ATOM   1820  O   THR P 700     -23.339   2.466  -0.637  0.00  0.00      PROA  
ATOM   1821  N   SER P 701     -23.580   1.328   1.345  0.00  0.00      PROA  
ATOM   1822  HN  SER P 701     -23.514   1.505   2.324  0.00  0.00      PROA  
ATOM   1823  CA  SER P 701     -23.973  -0.014   0.823  0.00  0.00      PROA  
ATOM   1824  HA  SER P 701     -23.167  -0.266   0.150  0.00  0.00      PROA  
ATOM   1825  CB  SER P 701     -24.019  -1.075   1.986  0.00  0.00      PROA  
ATOM   1826  HB1 SER P 701     -24.935  -0.942   2.601  0.00  0.00      PROA  
ATOM   1827  HB2 SER P 701     -23.138  -0.980   2.656  0.00  0.00      PROA  
ATOM   1828  OG  SER P 701     -24.078  -2.434   1.448  0.00  0.00      PROA  
ATOM   1829  HG1 SER P 701     -23.262  -2.573   0.963  0.00  0.00      PROA  
ATOM   1830  C   SER P 701     -25.331  -0.050   0.051  0.00  0.00      PROA  
ATOM   1831  O   SER P 701     -25.390  -0.528  -1.128  0.00  0.00      PROA  
ATOM   1832  N   PHE P 702     -26.366   0.656   0.571  0.00  0.00      PROA  
ATOM   1833  HN  PHE P 702     -26.321   1.091   1.468  0.00  0.00      PROA  
ATOM   1834  CA  PHE P 702     -27.526   1.112  -0.176  0.00  0.00      PROA  
ATOM   1835  HA  PHE P 702     -28.188   0.357  -0.576  0.00  0.00      PROA  
ATOM   1836  CB  PHE P 702     -28.383   2.087   0.769  0.00  0.00      PROA  
ATOM   1837  HB1 PHE P 702     -27.659   2.761   1.275  0.00  0.00      PROA  
ATOM   1838  HB2 PHE P 702     -28.931   1.432   1.480  0.00  0.00      PROA  
ATOM   1839  CG  PHE P 702     -29.403   2.925   0.073  0.00  0.00      PROA  
ATOM   1840  CD1 PHE P 702     -30.442   2.338  -0.715  0.00  0.00      PROA  
ATOM   1841  HD1 PHE P 702     -30.556   1.281  -0.902  0.00  0.00      PROA  
ATOM   1842  CE1 PHE P 702     -31.452   3.082  -1.311  0.00  0.00      PROA  
ATOM   1843  HE1 PHE P 702     -32.222   2.610  -1.902  0.00  0.00      PROA  
ATOM   1844  CZ  PHE P 702     -31.505   4.452  -1.108  0.00  0.00      PROA  
ATOM   1845  HZ  PHE P 702     -32.280   5.105  -1.482  0.00  0.00      PROA  
ATOM   1846  CD2 PHE P 702     -29.502   4.323   0.260  0.00  0.00      PROA  
ATOM   1847  HD2 PHE P 702     -28.693   4.788   0.803  0.00  0.00      PROA  
ATOM   1848  CE2 PHE P 702     -30.403   5.117  -0.472  0.00  0.00      PROA  
ATOM   1849  HE2 PHE P 702     -30.336   6.184  -0.321  0.00  0.00      PROA  
ATOM   1850  C   PHE P 702     -27.067   1.911  -1.373  0.00  0.00      PROA  
ATOM   1851  O   PHE P 702     -27.374   1.687  -2.514  0.00  0.00      PROA  
ATOM   1852  N   LEU P 703     -26.233   2.964  -1.192  0.00  0.00      PROA  
ATOM   1853  HN  LEU P 703     -25.963   3.206  -0.263  0.00  0.00      PROA  
ATOM   1854  CA  LEU P 703     -25.927   3.820  -2.326  0.00  0.00      PROA  
ATOM   1855  HA  LEU P 703     -26.869   4.177  -2.716  0.00  0.00      PROA  
ATOM   1856  CB  LEU P 703     -25.230   5.132  -1.872  0.00  0.00      PROA  
ATOM   1857  HB1 LEU P 703     -24.759   5.800  -2.625  0.00  0.00      PROA  
ATOM   1858  HB2 LEU P 703     -24.414   4.746  -1.225  0.00  0.00      PROA  
ATOM   1859  CG  LEU P 703     -26.199   6.013  -1.068  0.00  0.00      PROA  
ATOM   1860  HG  LEU P 703     -26.897   5.359  -0.503  0.00  0.00      PROA  
ATOM   1861  CD1 LEU P 703     -25.457   6.886   0.011  0.00  0.00      PROA  
ATOM   1862 HD11 LEU P 703     -24.951   7.765  -0.443  0.00  0.00      PROA  
ATOM   1863 HD12 LEU P 703     -24.774   6.356   0.708  0.00  0.00      PROA  
ATOM   1864 HD13 LEU P 703     -26.277   7.284   0.647  0.00  0.00      PROA  
ATOM   1865  CD2 LEU P 703     -26.939   7.021  -1.987  0.00  0.00      PROA  
ATOM   1866 HD21 LEU P 703     -27.444   6.496  -2.826  0.00  0.00      PROA  
ATOM   1867 HD22 LEU P 703     -26.141   7.707  -2.345  0.00  0.00      PROA  
ATOM   1868 HD23 LEU P 703     -27.726   7.497  -1.364  0.00  0.00      PROA  
ATOM   1869  C   LEU P 703     -25.224   3.172  -3.484  0.00  0.00      PROA  
ATOM   1870  O   LEU P 703     -25.344   3.594  -4.658  0.00  0.00      PROA  
ATOM   1871  N   CYS P 704     -24.317   2.174  -3.204  0.00  0.00      PROA  
ATOM   1872  HN  CYS P 704     -24.061   2.059  -2.247  0.00  0.00      PROA  
ATOM   1873  CA  CYS P 704     -23.578   1.424  -4.235  0.00  0.00      PROA  
ATOM   1874  HA  CYS P 704     -23.088   2.198  -4.807  0.00  0.00      PROA  
ATOM   1875  CB  CYS P 704     -22.489   0.479  -3.716  0.00  0.00      PROA  
ATOM   1876  HB1 CYS P 704     -22.066  -0.035  -4.605  0.00  0.00      PROA  
ATOM   1877  HB2 CYS P 704     -23.019  -0.381  -3.253  0.00  0.00      PROA  
ATOM   1878  SG  CYS P 704     -21.184   1.168  -2.705  0.00  0.00      PROA  
ATOM   1879  HG1 CYS P 704     -22.050   1.550  -1.777  0.00  0.00      PROA  
ATOM   1880  C   CYS P 704     -24.521   0.655  -5.013  0.00  0.00      PROA  
ATOM   1881  O   CYS P 704     -24.422   0.628  -6.261  0.00  0.00      PROA  
ATOM   1882  N   ILE P 705     -25.555   0.096  -4.355  0.00  0.00      PROA  
ATOM   1883  HN  ILE P 705     -25.519  -0.037  -3.368  0.00  0.00      PROA  
ATOM   1884  CA  ILE P 705     -26.657  -0.592  -4.956  0.00  0.00      PROA  
ATOM   1885  HA  ILE P 705     -26.214  -1.248  -5.690  0.00  0.00      PROA  
ATOM   1886  CB  ILE P 705     -27.436  -1.435  -3.872  0.00  0.00      PROA  
ATOM   1887  HB  ILE P 705     -27.813  -0.758  -3.077  0.00  0.00      PROA  
ATOM   1888  CG2 ILE P 705     -28.624  -2.003  -4.495  0.00  0.00      PROA  
ATOM   1889 HG21 ILE P 705     -28.952  -2.911  -3.946  0.00  0.00      PROA  
ATOM   1890 HG22 ILE P 705     -28.531  -2.271  -5.569  0.00  0.00      PROA  
ATOM   1891 HG23 ILE P 705     -29.510  -1.332  -4.491  0.00  0.00      PROA  
ATOM   1892  CG1 ILE P 705     -26.499  -2.618  -3.415  0.00  0.00      PROA  
ATOM   1893 HG11 ILE P 705     -25.455  -2.312  -3.186  0.00  0.00      PROA  
ATOM   1894 HG12 ILE P 705     -26.413  -3.388  -4.211  0.00  0.00      PROA  
ATOM   1895  CD  ILE P 705     -26.958  -3.267  -2.136  0.00  0.00      PROA  
ATOM   1896  HD1 ILE P 705     -26.790  -2.632  -1.239  0.00  0.00      PROA  
ATOM   1897  HD2 ILE P 705     -26.417  -4.207  -1.898  0.00  0.00      PROA  
ATOM   1898  HD3 ILE P 705     -28.018  -3.591  -2.055  0.00  0.00      PROA  
ATOM   1899  C   ILE P 705     -27.647   0.336  -5.685  0.00  0.00      PROA  
ATOM   1900  O   ILE P 705     -28.163  -0.119  -6.745  0.00  0.00      PROA  
ATOM   1901  N   VAL P 706     -27.888   1.569  -5.222  0.00  0.00      PROA  
ATOM   1902  HN  VAL P 706     -27.500   1.832  -4.342  0.00  0.00      PROA  
ATOM   1903  CA  VAL P 706     -28.494   2.634  -6.098  0.00  0.00      PROA  
ATOM   1904  HA  VAL P 706     -29.479   2.245  -6.310  0.00  0.00      PROA  
ATOM   1905  CB  VAL P 706     -28.824   3.926  -5.360  0.00  0.00      PROA  
ATOM   1906  HB  VAL P 706     -27.932   4.379  -4.878  0.00  0.00      PROA  
ATOM   1907  CG1 VAL P 706     -29.489   4.921  -6.315  0.00  0.00      PROA  
ATOM   1908 HG11 VAL P 706     -29.704   5.786  -5.651  0.00  0.00      PROA  
ATOM   1909 HG12 VAL P 706     -30.463   4.468  -6.599  0.00  0.00      PROA  
ATOM   1910 HG13 VAL P 706     -28.841   5.300  -7.134  0.00  0.00      PROA  
ATOM   1911  CG2 VAL P 706     -29.731   3.519  -4.202  0.00  0.00      PROA  
ATOM   1912 HG21 VAL P 706     -30.575   2.904  -4.582  0.00  0.00      PROA  
ATOM   1913 HG22 VAL P 706     -30.103   4.475  -3.774  0.00  0.00      PROA  
ATOM   1914 HG23 VAL P 706     -29.107   2.896  -3.527  0.00  0.00      PROA  
ATOM   1915  C   VAL P 706     -27.797   2.897  -7.421  0.00  0.00      PROA  
ATOM   1916  O   VAL P 706     -28.517   2.878  -8.387  0.00  0.00      PROA  
ATOM   1917  N   LEU P 707     -26.499   3.099  -7.492  0.00  0.00      PROA  
ATOM   1918  HN  LEU P 707     -25.945   3.103  -6.663  0.00  0.00      PROA  
ATOM   1919  CA  LEU P 707     -25.719   3.230  -8.695  0.00  0.00      PROA  
ATOM   1920  HA  LEU P 707     -26.186   4.066  -9.193  0.00  0.00      PROA  
ATOM   1921  CB  LEU P 707     -24.226   3.445  -8.320  0.00  0.00      PROA  
ATOM   1922  HB1 LEU P 707     -23.578   3.517  -9.219  0.00  0.00      PROA  
ATOM   1923  HB2 LEU P 707     -23.837   2.648  -7.650  0.00  0.00      PROA  
ATOM   1924  CG  LEU P 707     -23.956   4.871  -7.662  0.00  0.00      PROA  
ATOM   1925  HG  LEU P 707     -24.438   4.796  -6.663  0.00  0.00      PROA  
ATOM   1926  CD1 LEU P 707     -22.539   5.209  -7.301  0.00  0.00      PROA  
ATOM   1927 HD11 LEU P 707     -22.435   6.076  -6.614  0.00  0.00      PROA  
ATOM   1928 HD12 LEU P 707     -21.834   5.245  -8.160  0.00  0.00      PROA  
ATOM   1929 HD13 LEU P 707     -22.117   4.356  -6.727  0.00  0.00      PROA  
ATOM   1930  CD2 LEU P 707     -24.677   6.129  -8.308  0.00  0.00      PROA  
ATOM   1931 HD21 LEU P 707     -25.750   5.891  -8.473  0.00  0.00      PROA  
ATOM   1932 HD22 LEU P 707     -24.247   6.255  -9.324  0.00  0.00      PROA  
ATOM   1933 HD23 LEU P 707     -24.552   7.069  -7.730  0.00  0.00      PROA  
ATOM   1934  C   LEU P 707     -25.872   1.968  -9.668  0.00  0.00      PROA  
ATOM   1935  O   LEU P 707     -25.964   2.023 -10.889  0.00  0.00      PROA  
ATOM   1936  N   VAL P 708     -25.855   0.707  -9.132  0.00  0.00      PROA  
ATOM   1937  HN  VAL P 708     -25.562   0.688  -8.180  0.00  0.00      PROA  
ATOM   1938  CA  VAL P 708     -26.202  -0.488  -9.920  0.00  0.00      PROA  
ATOM   1939  HA  VAL P 708     -25.657  -0.379 -10.846  0.00  0.00      PROA  
ATOM   1940  CB  VAL P 708     -25.933  -1.817  -9.136  0.00  0.00      PROA  
ATOM   1941  HB  VAL P 708     -26.518  -1.848  -8.192  0.00  0.00      PROA  
ATOM   1942  CG1 VAL P 708     -26.381  -3.082  -9.886  0.00  0.00      PROA  
ATOM   1943 HG11 VAL P 708     -25.968  -3.169 -10.914  0.00  0.00      PROA  
ATOM   1944 HG12 VAL P 708     -27.487  -3.143  -9.960  0.00  0.00      PROA  
ATOM   1945 HG13 VAL P 708     -25.888  -3.904  -9.323  0.00  0.00      PROA  
ATOM   1946  CG2 VAL P 708     -24.484  -1.826  -8.759  0.00  0.00      PROA  
ATOM   1947 HG21 VAL P 708     -24.178  -2.804  -8.331  0.00  0.00      PROA  
ATOM   1948 HG22 VAL P 708     -24.299  -1.116  -7.924  0.00  0.00      PROA  
ATOM   1949 HG23 VAL P 708     -23.943  -1.539  -9.686  0.00  0.00      PROA  
ATOM   1950  C   VAL P 708     -27.596  -0.512 -10.241  0.00  0.00      PROA  
ATOM   1951  O   VAL P 708     -27.911  -0.842 -11.385  0.00  0.00      PROA  
ATOM   1952  N   ALA P 709     -28.585  -0.115  -9.388  0.00  0.00      PROA  
ATOM   1953  HN  ALA P 709     -28.423   0.004  -8.412  0.00  0.00      PROA  
ATOM   1954  CA  ALA P 709     -29.998  -0.095  -9.769  0.00  0.00      PROA  
ATOM   1955  HA  ALA P 709     -30.278  -1.067 -10.149  0.00  0.00      PROA  
ATOM   1956  CB  ALA P 709     -30.810   0.265  -8.550  0.00  0.00      PROA  
ATOM   1957  HB1 ALA P 709     -30.585   1.306  -8.233  0.00  0.00      PROA  
ATOM   1958  HB2 ALA P 709     -30.594  -0.396  -7.683  0.00  0.00      PROA  
ATOM   1959  HB3 ALA P 709     -31.893   0.172  -8.779  0.00  0.00      PROA  
ATOM   1960  C   ALA P 709     -30.298   0.891 -10.885  0.00  0.00      PROA  
ATOM   1961  O   ALA P 709     -31.097   0.597 -11.728  0.00  0.00      PROA  
ATOM   1962  N   THR P 710     -29.672   2.069 -10.721  0.00  0.00      PROA  
ATOM   1963  HN  THR P 710     -29.077   2.196  -9.931  0.00  0.00      PROA  
ATOM   1964  CA  THR P 710     -29.974   3.248 -11.583  0.00  0.00      PROA  
ATOM   1965  HA  THR P 710     -31.001   3.142 -11.900  0.00  0.00      PROA  
ATOM   1966  CB  THR P 710     -29.927   4.526 -10.810  0.00  0.00      PROA  
ATOM   1967  HB  THR P 710     -30.116   5.301 -11.584  0.00  0.00      PROA  
ATOM   1968  OG1 THR P 710     -28.670   4.809 -10.182  0.00  0.00      PROA  
ATOM   1969  HG1 THR P 710     -28.729   4.139  -9.497  0.00  0.00      PROA  
ATOM   1970  CG2 THR P 710     -31.031   4.372  -9.708  0.00  0.00      PROA  
ATOM   1971 HG21 THR P 710     -31.329   5.331  -9.233  0.00  0.00      PROA  
ATOM   1972 HG22 THR P 710     -30.777   3.843  -8.764  0.00  0.00      PROA  
ATOM   1973 HG23 THR P 710     -31.962   3.928 -10.118  0.00  0.00      PROA  
ATOM   1974  C   THR P 710     -29.081   3.390 -12.826  0.00  0.00      PROA  
ATOM   1975  O   THR P 710     -29.407   4.154 -13.681  0.00  0.00      PROA  
ATOM   1976  N   ASP P 711     -27.987   2.618 -12.863  0.00  0.00      PROA  
ATOM   1977  HN  ASP P 711     -27.779   1.989 -12.118  0.00  0.00      PROA  
ATOM   1978  CA  ASP P 711     -27.068   2.583 -13.985  0.00  0.00      PROA  
ATOM   1979  HA  ASP P 711     -26.403   1.759 -13.771  0.00  0.00      PROA  
ATOM   1980  CB  ASP P 711     -27.674   2.255 -15.414  0.00  0.00      PROA  
ATOM   1981  HB1 ASP P 711     -28.644   2.797 -15.418  0.00  0.00      PROA  
ATOM   1982  HB2 ASP P 711     -28.000   1.196 -15.341  0.00  0.00      PROA  
ATOM   1983  CG  ASP P 711     -26.876   2.515 -16.691  0.00  0.00      PROA  
ATOM   1984  OD1 ASP P 711     -27.464   2.496 -17.808  0.00  0.00      PROA  
ATOM   1985  OD2 ASP P 711     -25.597   2.611 -16.543  0.00  0.00      PROA  
ATOM   1986  C   ASP P 711     -26.160   3.821 -13.888  0.00  0.00      PROA  
ATOM   1987  O   ASP P 711     -26.630   4.940 -14.008  0.00  0.00      PROA  
ATOM   1988  N   ALA P 712     -24.882   3.663 -13.591  0.00  0.00      PROA  
ATOM   1989  HN  ALA P 712     -24.549   2.724 -13.608  0.00  0.00      PROA  
ATOM   1990  CA  ALA P 712     -23.828   4.621 -13.482  0.00  0.00      PROA  
ATOM   1991  HA  ALA P 712     -24.205   5.626 -13.361  0.00  0.00      PROA  
ATOM   1992  CB  ALA P 712     -23.159   4.462 -12.173  0.00  0.00      PROA  
ATOM   1993  HB1 ALA P 712     -22.576   3.517 -12.221  0.00  0.00      PROA  
ATOM   1994  HB2 ALA P 712     -23.888   4.226 -11.369  0.00  0.00      PROA  
ATOM   1995  HB3 ALA P 712     -22.497   5.303 -11.877  0.00  0.00      PROA  
ATOM   1996  C   ALA P 712     -22.872   4.631 -14.617  0.00  0.00      PROA  
ATOM   1997  O   ALA P 712     -21.861   5.295 -14.579  0.00  0.00      PROA  
ATOM   1998  N   SER P 713     -23.234   3.854 -15.720  0.00  0.00      PROA  
ATOM   1999  HN  SER P 713     -24.115   3.393 -15.791  0.00  0.00      PROA  
ATOM   2000  CA  SER P 713     -22.458   3.719 -16.954  0.00  0.00      PROA  
ATOM   2001  HA  SER P 713     -21.550   3.267 -16.584  0.00  0.00      PROA  
ATOM   2002  CB  SER P 713     -23.132   2.797 -18.029  0.00  0.00      PROA  
ATOM   2003  HB1 SER P 713     -22.375   2.502 -18.787  0.00  0.00      PROA  
ATOM   2004  HB2 SER P 713     -23.987   3.315 -18.512  0.00  0.00      PROA  
ATOM   2005  OG  SER P 713     -23.466   1.511 -17.491  0.00  0.00      PROA  
ATOM   2006  HG1 SER P 713     -24.285   1.686 -17.022  0.00  0.00      PROA  
ATOM   2007  C   SER P 713     -21.892   5.059 -17.527  0.00  0.00      PROA  
ATOM   2008  O   SER P 713     -20.700   5.175 -17.883  0.00  0.00      PROA  
ATOM   2009  N   SER P 714     -22.776   6.113 -17.602  0.00  0.00      PROA  
ATOM   2010  HN  SER P 714     -23.733   5.871 -17.460  0.00  0.00      PROA  
ATOM   2011  CA  SER P 714     -22.499   7.467 -18.088  0.00  0.00      PROA  
ATOM   2012  HA  SER P 714     -22.247   7.482 -19.138  0.00  0.00      PROA  
ATOM   2013  CB  SER P 714     -23.783   8.264 -18.134  0.00  0.00      PROA  
ATOM   2014  HB1 SER P 714     -24.133   8.512 -17.109  0.00  0.00      PROA  
ATOM   2015  HB2 SER P 714     -24.668   7.780 -18.599  0.00  0.00      PROA  
ATOM   2016  OG  SER P 714     -23.698   9.468 -18.827  0.00  0.00      PROA  
ATOM   2017  HG1 SER P 714     -24.602   9.789 -18.855  0.00  0.00      PROA  
ATOM   2018  C   SER P 714     -21.413   8.144 -17.298  0.00  0.00      PROA  
ATOM   2019  O   SER P 714     -20.539   8.716 -17.937  0.00  0.00      PROA  
ATOM   2020  N   LEU P 715     -21.420   8.030 -15.922  0.00  0.00      PROA  
ATOM   2021  HN  LEU P 715     -22.114   7.499 -15.442  0.00  0.00      PROA  
ATOM   2022  CA  LEU P 715     -20.434   8.630 -15.069  0.00  0.00      PROA  
ATOM   2023  HA  LEU P 715     -20.565   9.686 -15.255  0.00  0.00      PROA  
ATOM   2024  CB  LEU P 715     -20.697   8.459 -13.503  0.00  0.00      PROA  
ATOM   2025  HB1 LEU P 715     -20.062   9.153 -12.912  0.00  0.00      PROA  
ATOM   2026  HB2 LEU P 715     -20.509   7.384 -13.294  0.00  0.00      PROA  
ATOM   2027  CG  LEU P 715     -22.212   8.743 -13.159  0.00  0.00      PROA  
ATOM   2028  HG  LEU P 715     -22.759   7.845 -13.519  0.00  0.00      PROA  
ATOM   2029  CD1 LEU P 715     -22.492   8.641 -11.707  0.00  0.00      PROA  
ATOM   2030 HD11 LEU P 715     -23.546   8.936 -11.517  0.00  0.00      PROA  
ATOM   2031 HD12 LEU P 715     -21.856   9.334 -11.116  0.00  0.00      PROA  
ATOM   2032 HD13 LEU P 715     -22.478   7.593 -11.337  0.00  0.00      PROA  
ATOM   2033  CD2 LEU P 715     -22.659  10.024 -13.840  0.00  0.00      PROA  
ATOM   2034 HD21 LEU P 715     -23.629  10.331 -13.396  0.00  0.00      PROA  
ATOM   2035 HD22 LEU P 715     -22.803  10.057 -14.941  0.00  0.00      PROA  
ATOM   2036 HD23 LEU P 715     -21.925  10.834 -13.637  0.00  0.00      PROA  
ATOM   2037  C   LEU P 715     -18.948   8.356 -15.388  0.00  0.00      PROA  
ATOM   2038  O   LEU P 715     -18.141   9.202 -15.265  0.00  0.00      PROA  
ATOM   2039  N   VAL P 716     -18.550   7.130 -15.732  0.00  0.00      PROA  
ATOM   2040  HN  VAL P 716     -19.303   6.478 -15.729  0.00  0.00      PROA  
ATOM   2041  CA  VAL P 716     -17.220   6.675 -16.108  0.00  0.00      PROA  
ATOM   2042  HA  VAL P 716     -16.561   6.774 -15.258  0.00  0.00      PROA  
ATOM   2043  CB  VAL P 716     -17.308   5.199 -16.554  0.00  0.00      PROA  
ATOM   2044  HB  VAL P 716     -18.168   5.119 -17.252  0.00  0.00      PROA  
ATOM   2045  CG1 VAL P 716     -16.090   4.631 -17.173  0.00  0.00      PROA  
ATOM   2046 HG11 VAL P 716     -15.907   4.926 -18.228  0.00  0.00      PROA  
ATOM   2047 HG12 VAL P 716     -16.185   3.524 -17.210  0.00  0.00      PROA  
ATOM   2048 HG13 VAL P 716     -15.139   4.853 -16.644  0.00  0.00      PROA  
ATOM   2049  CG2 VAL P 716     -17.791   4.419 -15.276  0.00  0.00      PROA  
ATOM   2050 HG21 VAL P 716     -17.678   3.315 -15.327  0.00  0.00      PROA  
ATOM   2051 HG22 VAL P 716     -18.787   4.733 -14.898  0.00  0.00      PROA  
ATOM   2052 HG23 VAL P 716     -17.093   4.735 -14.473  0.00  0.00      PROA  
ATOM   2053  C   VAL P 716     -16.611   7.545 -17.262  0.00  0.00      PROA  
ATOM   2054  O   VAL P 716     -15.442   7.981 -17.168  0.00  0.00      PROA  
ATOM   2055  N   CYS P 717     -17.412   7.832 -18.339  0.00  0.00      PROA  
ATOM   2056  HN  CYS P 717     -18.339   7.513 -18.520  0.00  0.00      PROA  
ATOM   2057  CA  CYS P 717     -16.831   8.538 -19.472  0.00  0.00      PROA  
ATOM   2058  HA  CYS P 717     -15.905   7.999 -19.608  0.00  0.00      PROA  
ATOM   2059  CB  CYS P 717     -17.833   8.370 -20.627  0.00  0.00      PROA  
ATOM   2060  HB1 CYS P 717     -17.467   8.825 -21.572  0.00  0.00      PROA  
ATOM   2061  HB2 CYS P 717     -18.829   8.713 -20.274  0.00  0.00      PROA  
ATOM   2062  SG  CYS P 717     -18.201   6.582 -20.980  0.00  0.00      PROA  
ATOM   2063  HG1 CYS P 717     -16.987   6.306 -21.432  0.00  0.00      PROA  
ATOM   2064  C   CYS P 717     -16.563   9.954 -19.128  0.00  0.00      PROA  
ATOM   2065  O   CYS P 717     -15.887  10.657 -19.871  0.00  0.00      PROA  
ATOM   2066  N   TYR P 718     -17.047  10.432 -17.970  0.00  0.00      PROA  
ATOM   2067  HN  TYR P 718     -17.543   9.795 -17.385  0.00  0.00      PROA  
ATOM   2068  CA  TYR P 718     -16.716  11.757 -17.511  0.00  0.00      PROA  
ATOM   2069  HA  TYR P 718     -16.518  12.453 -18.313  0.00  0.00      PROA  
ATOM   2070  CB  TYR P 718     -18.009  12.346 -16.823  0.00  0.00      PROA  
ATOM   2071  HB1 TYR P 718     -17.638  13.352 -16.531  0.00  0.00      PROA  
ATOM   2072  HB2 TYR P 718     -18.224  11.744 -15.915  0.00  0.00      PROA  
ATOM   2073  CG  TYR P 718     -19.217  12.388 -17.767  0.00  0.00      PROA  
ATOM   2074  CD1 TYR P 718     -20.562  12.058 -17.332  0.00  0.00      PROA  
ATOM   2075  HD1 TYR P 718     -20.658  11.594 -16.362  0.00  0.00      PROA  
ATOM   2076  CE1 TYR P 718     -21.596  12.225 -18.143  0.00  0.00      PROA  
ATOM   2077  HE1 TYR P 718     -22.569  11.978 -17.743  0.00  0.00      PROA  
ATOM   2078  CZ  TYR P 718     -21.416  12.679 -19.424  0.00  0.00      PROA  
ATOM   2079  OH  TYR P 718     -22.545  12.753 -20.308  0.00  0.00      PROA  
ATOM   2080  HH  TYR P 718     -22.217  13.299 -21.026  0.00  0.00      PROA  
ATOM   2081  CD2 TYR P 718     -19.026  12.900 -19.075  0.00  0.00      PROA  
ATOM   2082  HD2 TYR P 718     -18.031  13.221 -19.346  0.00  0.00      PROA  
ATOM   2083  CE2 TYR P 718     -20.106  13.067 -19.945  0.00  0.00      PROA  
ATOM   2084  HE2 TYR P 718     -20.062  13.448 -20.955  0.00  0.00      PROA  
ATOM   2085  C   TYR P 718     -15.428  11.823 -16.689  0.00  0.00      PROA  
ATOM   2086  O   TYR P 718     -15.047  12.931 -16.405  0.00  0.00      PROA  
ATOM   2087  N   ILE P 719     -14.958  10.726 -16.152  0.00  0.00      PROA  
ATOM   2088  HN  ILE P 719     -15.447   9.870 -16.302  0.00  0.00      PROA  
ATOM   2089  CA  ILE P 719     -13.766  10.754 -15.449  0.00  0.00      PROA  
ATOM   2090  HA  ILE P 719     -13.767  11.630 -14.817  0.00  0.00      PROA  
ATOM   2091  CB  ILE P 719     -13.567   9.582 -14.421  0.00  0.00      PROA  
ATOM   2092  HB  ILE P 719     -13.883   8.680 -14.988  0.00  0.00      PROA  
ATOM   2093  CG2 ILE P 719     -12.094   9.356 -13.900  0.00  0.00      PROA  
ATOM   2094 HG21 ILE P 719     -12.087   8.520 -13.168  0.00  0.00      PROA  
ATOM   2095 HG22 ILE P 719     -11.654  10.291 -13.491  0.00  0.00      PROA  
ATOM   2096 HG23 ILE P 719     -11.372   9.130 -14.714  0.00  0.00      PROA  
ATOM   2097  CG1 ILE P 719     -14.532   9.854 -13.233  0.00  0.00      PROA  
ATOM   2098 HG11 ILE P 719     -15.379  10.477 -13.592  0.00  0.00      PROA  
ATOM   2099 HG12 ILE P 719     -14.061  10.389 -12.380  0.00  0.00      PROA  
ATOM   2100  CD  ILE P 719     -15.176   8.675 -12.599  0.00  0.00      PROA  
ATOM   2101  HD1 ILE P 719     -15.597   8.071 -13.430  0.00  0.00      PROA  
ATOM   2102  HD2 ILE P 719     -15.898   8.957 -11.803  0.00  0.00      PROA  
ATOM   2103  HD3 ILE P 719     -14.440   8.074 -12.024  0.00  0.00      PROA  
ATOM   2104  C   ILE P 719     -12.544  10.691 -16.432  0.00  0.00      PROA  
ATOM   2105  O   ILE P 719     -12.529   9.836 -17.294  0.00  0.00      PROA  
ATOM   2106  N   THR P 720     -11.630  11.669 -16.294  0.00  0.00      PROA  
ATOM   2107  HN  THR P 720     -11.772  12.364 -15.593  0.00  0.00      PROA  
ATOM   2108  CA  THR P 720     -10.393  11.780 -17.134  0.00  0.00      PROA  
ATOM   2109  HA  THR P 720     -10.192  10.888 -17.709  0.00  0.00      PROA  
ATOM   2110  CB  THR P 720     -10.536  12.975 -18.202  0.00  0.00      PROA  
ATOM   2111  HB  THR P 720      -9.846  12.645 -19.009  0.00  0.00      PROA  
ATOM   2112  OG1 THR P 720      -9.975  14.221 -17.897  0.00  0.00      PROA  
ATOM   2113  HG1 THR P 720      -9.402  14.394 -18.647  0.00  0.00      PROA  
ATOM   2114  CG2 THR P 720     -11.948  13.177 -18.810  0.00  0.00      PROA  
ATOM   2115 HG21 THR P 720     -12.237  12.274 -19.390  0.00  0.00      PROA  
ATOM   2116 HG22 THR P 720     -11.959  14.112 -19.410  0.00  0.00      PROA  
ATOM   2117 HG23 THR P 720     -12.628  13.334 -17.945  0.00  0.00      PROA  
ATOM   2118  C   THR P 720      -9.232  12.024 -16.288  0.00  0.00      PROA  
ATOM   2119  O   THR P 720      -9.356  12.352 -15.086  0.00  0.00      PROA  
ATOM   2120  N   ARG P 721      -8.075  11.734 -16.913  0.00  0.00      PROA  
ATOM   2121  HN  ARG P 721      -8.152  11.385 -17.843  0.00  0.00      PROA  
ATOM   2122  CA  ARG P 721      -6.775  11.880 -16.392  0.00  0.00      PROA  
ATOM   2123  HA  ARG P 721      -6.655  11.152 -15.603  0.00  0.00      PROA  
ATOM   2124  CB  ARG P 721      -5.681  11.572 -17.507  0.00  0.00      PROA  
ATOM   2125  HB1 ARG P 721      -5.715  12.345 -18.304  0.00  0.00      PROA  
ATOM   2126  HB2 ARG P 721      -5.897  10.570 -17.936  0.00  0.00      PROA  
ATOM   2127  CG  ARG P 721      -4.266  11.529 -16.941  0.00  0.00      PROA  
ATOM   2128  HG1 ARG P 721      -3.893  12.511 -16.578  0.00  0.00      PROA  
ATOM   2129  HG2 ARG P 721      -3.717  11.124 -17.818  0.00  0.00      PROA  
ATOM   2130  CD  ARG P 721      -4.061  10.547 -15.760  0.00  0.00      PROA  
ATOM   2131  HD1 ARG P 721      -4.356   9.527 -16.087  0.00  0.00      PROA  
ATOM   2132  HD2 ARG P 721      -4.639  10.823 -14.852  0.00  0.00      PROA  
ATOM   2133  NE  ARG P 721      -2.590  10.493 -15.438  0.00  0.00      PROA  
ATOM   2134  HE  ARG P 721      -2.001  11.292 -15.554  0.00  0.00      PROA  
ATOM   2135  CZ  ARG P 721      -2.094   9.703 -14.516  0.00  0.00      PROA  
ATOM   2136  NH1 ARG P 721      -2.635   8.651 -14.042  0.00  0.00      PROA  
ATOM   2137 HH11 ARG P 721      -3.617   8.553 -14.209  0.00  0.00      PROA  
ATOM   2138 HH12 ARG P 721      -2.246   8.178 -13.252  0.00  0.00      PROA  
ATOM   2139  NH2 ARG P 721      -0.909   9.945 -14.075  0.00  0.00      PROA  
ATOM   2140 HH21 ARG P 721      -0.376  10.591 -14.622  0.00  0.00      PROA  
ATOM   2141 HH22 ARG P 721      -0.414   9.282 -13.514  0.00  0.00      PROA  
ATOM   2142  C   ARG P 721      -6.471  13.267 -15.683  0.00  0.00      PROA  
ATOM   2143  O   ARG P 721      -5.825  13.316 -14.649  0.00  0.00      PROA  
ATOM   2144  N   PHE P 722      -7.073  14.355 -16.154  0.00  0.00      PROA  
ATOM   2145  HN  PHE P 722      -7.375  14.329 -17.103  0.00  0.00      PROA  
ATOM   2146  CA  PHE P 722      -7.199  15.708 -15.501  0.00  0.00      PROA  
ATOM   2147  HA  PHE P 722      -6.233  16.177 -15.382  0.00  0.00      PROA  
ATOM   2148  CB  PHE P 722      -8.111  16.683 -16.238  0.00  0.00      PROA  
ATOM   2149  HB1 PHE P 722      -9.121  16.227 -16.312  0.00  0.00      PROA  
ATOM   2150  HB2 PHE P 722      -7.762  16.805 -17.286  0.00  0.00      PROA  
ATOM   2151  CG  PHE P 722      -8.170  18.137 -15.809  0.00  0.00      PROA  
ATOM   2152  CD1 PHE P 722      -7.222  19.095 -16.159  0.00  0.00      PROA  
ATOM   2153  HD1 PHE P 722      -6.382  18.649 -16.670  0.00  0.00      PROA  
ATOM   2154  CE1 PHE P 722      -7.245  20.384 -15.618  0.00  0.00      PROA  
ATOM   2155  HE1 PHE P 722      -6.543  21.131 -15.956  0.00  0.00      PROA  
ATOM   2156  CZ  PHE P 722      -8.385  20.841 -14.958  0.00  0.00      PROA  
ATOM   2157  HZ  PHE P 722      -8.357  21.783 -14.430  0.00  0.00      PROA  
ATOM   2158  CD2 PHE P 722      -9.278  18.597 -15.024  0.00  0.00      PROA  
ATOM   2159  HD2 PHE P 722     -10.028  17.873 -14.742  0.00  0.00      PROA  
ATOM   2160  CE2 PHE P 722      -9.370  19.955 -14.653  0.00  0.00      PROA  
ATOM   2161  HE2 PHE P 722     -10.140  20.323 -13.992  0.00  0.00      PROA  
ATOM   2162  C   PHE P 722      -7.655  15.669 -13.992  0.00  0.00      PROA  
ATOM   2163  O   PHE P 722      -6.974  16.152 -13.062  0.00  0.00      PROA  
ATOM   2164  N   THR P 723      -8.856  15.108 -13.773  0.00  0.00      PROA  
ATOM   2165  HN  THR P 723      -9.505  14.967 -14.517  0.00  0.00      PROA  
ATOM   2166  CA  THR P 723      -9.348  14.902 -12.404  0.00  0.00      PROA  
ATOM   2167  HA  THR P 723      -9.445  15.859 -11.913  0.00  0.00      PROA  
ATOM   2168  CB  THR P 723     -10.719  14.363 -12.361  0.00  0.00      PROA  
ATOM   2169  HB  THR P 723     -10.716  13.484 -13.039  0.00  0.00      PROA  
ATOM   2170  OG1 THR P 723     -11.775  15.254 -12.769  0.00  0.00      PROA  
ATOM   2171  HG1 THR P 723     -11.684  15.562 -13.674  0.00  0.00      PROA  
ATOM   2172  CG2 THR P 723     -11.055  13.839 -10.950  0.00  0.00      PROA  
ATOM   2173 HG21 THR P 723     -10.584  12.873 -10.667  0.00  0.00      PROA  
ATOM   2174 HG22 THR P 723     -12.162  13.746 -10.912  0.00  0.00      PROA  
ATOM   2175 HG23 THR P 723     -10.834  14.621 -10.193  0.00  0.00      PROA  
ATOM   2176  C   THR P 723      -8.327  14.086 -11.557  0.00  0.00      PROA  
ATOM   2177  O   THR P 723      -7.969  14.488 -10.448  0.00  0.00      PROA  
ATOM   2178  N   GLU P 724      -7.846  12.889 -12.103  0.00  0.00      PROA  
ATOM   2179  HN  GLU P 724      -8.195  12.522 -12.962  0.00  0.00      PROA  
ATOM   2180  CA  GLU P 724      -6.915  12.015 -11.347  0.00  0.00      PROA  
ATOM   2181  HA  GLU P 724      -7.461  11.889 -10.423  0.00  0.00      PROA  
ATOM   2182  CB  GLU P 724      -6.589  10.762 -12.079  0.00  0.00      PROA  
ATOM   2183  HB1 GLU P 724      -6.367  10.937 -13.153  0.00  0.00      PROA  
ATOM   2184  HB2 GLU P 724      -7.480  10.100 -12.036  0.00  0.00      PROA  
ATOM   2185  CG  GLU P 724      -5.436   9.817 -11.659  0.00  0.00      PROA  
ATOM   2186  HG1 GLU P 724      -5.600   9.571 -10.588  0.00  0.00      PROA  
ATOM   2187  HG2 GLU P 724      -4.453  10.305 -11.834  0.00  0.00      PROA  
ATOM   2188  CD  GLU P 724      -5.460   8.535 -12.358  0.00  0.00      PROA  
ATOM   2189  OE1 GLU P 724      -5.546   8.486 -13.684  0.00  0.00      PROA  
ATOM   2190  OE2 GLU P 724      -5.246   7.466 -11.718  0.00  0.00      PROA  
ATOM   2191  C   GLU P 724      -5.618  12.671 -10.881  0.00  0.00      PROA  
ATOM   2192  O   GLU P 724      -5.335  12.620  -9.690  0.00  0.00      PROA  
ATOM   2193  N   GLU P 725      -4.858  13.338 -11.841  0.00  0.00      PROA  
ATOM   2194  HN  GLU P 725      -5.072  13.388 -12.814  0.00  0.00      PROA  
ATOM   2195  CA  GLU P 725      -3.650  13.895 -11.430  0.00  0.00      PROA  
ATOM   2196  HA  GLU P 725      -3.074  13.124 -10.939  0.00  0.00      PROA  
ATOM   2197  CB  GLU P 725      -2.779  14.404 -12.547  0.00  0.00      PROA  
ATOM   2198  HB1 GLU P 725      -1.930  15.004 -12.153  0.00  0.00      PROA  
ATOM   2199  HB2 GLU P 725      -3.334  15.130 -13.179  0.00  0.00      PROA  
ATOM   2200  CG  GLU P 725      -2.252  13.235 -13.508  0.00  0.00      PROA  
ATOM   2201  HG1 GLU P 725      -3.162  12.758 -13.931  0.00  0.00      PROA  
ATOM   2202  HG2 GLU P 725      -1.748  12.412 -12.958  0.00  0.00      PROA  
ATOM   2203  CD  GLU P 725      -1.296  13.666 -14.642  0.00  0.00      PROA  
ATOM   2204  OE1 GLU P 725      -0.945  14.862 -14.727  0.00  0.00      PROA  
ATOM   2205  OE2 GLU P 725      -0.966  12.661 -15.365  0.00  0.00      PROA  
ATOM   2206  C   GLU P 725      -3.743  15.052 -10.426  0.00  0.00      PROA  
ATOM   2207  O   GLU P 725      -3.006  15.028  -9.472  0.00  0.00      PROA  
ATOM   2208  N   ALA P 726      -4.677  15.999 -10.643  0.00  0.00      PROA  
ATOM   2209  HN  ALA P 726      -5.359  15.795 -11.341  0.00  0.00      PROA  
ATOM   2210  CA  ALA P 726      -4.811  17.041  -9.625  0.00  0.00      PROA  
ATOM   2211  HA  ALA P 726      -3.850  17.515  -9.485  0.00  0.00      PROA  
ATOM   2212  CB  ALA P 726      -5.794  18.068 -10.200  0.00  0.00      PROA  
ATOM   2213  HB1 ALA P 726      -5.449  18.343 -11.220  0.00  0.00      PROA  
ATOM   2214  HB2 ALA P 726      -5.940  18.900  -9.478  0.00  0.00      PROA  
ATOM   2215  HB3 ALA P 726      -6.765  17.544 -10.329  0.00  0.00      PROA  
ATOM   2216  C   ALA P 726      -5.230  16.552  -8.280  0.00  0.00      PROA  
ATOM   2217  O   ALA P 726      -4.712  17.049  -7.311  0.00  0.00      PROA  
ATOM   2218  N   PHE P 727      -6.244  15.675  -8.108  0.00  0.00      PROA  
ATOM   2219  HN  PHE P 727      -6.660  15.341  -8.951  0.00  0.00      PROA  
ATOM   2220  CA  PHE P 727      -6.841  15.159  -6.894  0.00  0.00      PROA  
ATOM   2221  HA  PHE P 727      -6.910  15.996  -6.215  0.00  0.00      PROA  
ATOM   2222  CB  PHE P 727      -8.342  14.600  -7.277  0.00  0.00      PROA  
ATOM   2223  HB1 PHE P 727      -8.199  13.871  -8.103  0.00  0.00      PROA  
ATOM   2224  HB2 PHE P 727      -8.933  15.455  -7.668  0.00  0.00      PROA  
ATOM   2225  CG  PHE P 727      -9.164  13.930  -6.226  0.00  0.00      PROA  
ATOM   2226  CD1 PHE P 727      -9.358  12.541  -6.199  0.00  0.00      PROA  
ATOM   2227  HD1 PHE P 727      -8.928  11.941  -6.988  0.00  0.00      PROA  
ATOM   2228  CE1 PHE P 727     -10.246  11.913  -5.208  0.00  0.00      PROA  
ATOM   2229  HE1 PHE P 727     -10.509  10.867  -5.153  0.00  0.00      PROA  
ATOM   2230  CZ  PHE P 727     -10.733  12.723  -4.204  0.00  0.00      PROA  
ATOM   2231  HZ  PHE P 727     -11.185  12.223  -3.360  0.00  0.00      PROA  
ATOM   2232  CD2 PHE P 727      -9.768  14.662  -5.226  0.00  0.00      PROA  
ATOM   2233  HD2 PHE P 727      -9.505  15.707  -5.154  0.00  0.00      PROA  
ATOM   2234  CE2 PHE P 727     -10.541  14.144  -4.219  0.00  0.00      PROA  
ATOM   2235  HE2 PHE P 727     -10.919  14.761  -3.417  0.00  0.00      PROA  
ATOM   2236  C   PHE P 727      -5.944  14.192  -6.172  0.00  0.00      PROA  
ATOM   2237  O   PHE P 727      -5.911  14.194  -4.927  0.00  0.00      PROA  
ATOM   2238  N   ALA P 728      -5.146  13.476  -6.900  0.00  0.00      PROA  
ATOM   2239  HN  ALA P 728      -5.168  13.454  -7.897  0.00  0.00      PROA  
ATOM   2240  CA  ALA P 728      -4.192  12.583  -6.371  0.00  0.00      PROA  
ATOM   2241  HA  ALA P 728      -4.602  12.063  -5.518  0.00  0.00      PROA  
ATOM   2242  CB  ALA P 728      -3.640  11.596  -7.408  0.00  0.00      PROA  
ATOM   2243  HB1 ALA P 728      -2.884  10.888  -7.006  0.00  0.00      PROA  
ATOM   2244  HB2 ALA P 728      -3.154  12.120  -8.259  0.00  0.00      PROA  
ATOM   2245  HB3 ALA P 728      -4.453  11.033  -7.913  0.00  0.00      PROA  
ATOM   2246  C   ALA P 728      -2.975  13.308  -5.809  0.00  0.00      PROA  
ATOM   2247  O   ALA P 728      -2.332  12.880  -4.837  0.00  0.00      PROA  
ATOM   2248  N   ALA P 729      -2.615  14.461  -6.465  0.00  0.00      PROA  
ATOM   2249  HN  ALA P 729      -3.203  14.906  -7.137  0.00  0.00      PROA  
ATOM   2250  CA  ALA P 729      -1.309  15.134  -6.110  0.00  0.00      PROA  
ATOM   2251  HA  ALA P 729      -0.609  14.312  -6.121  0.00  0.00      PROA  
ATOM   2252  CB  ALA P 729      -1.083  16.315  -7.097  0.00  0.00      PROA  
ATOM   2253  HB1 ALA P 729      -0.877  16.039  -8.153  0.00  0.00      PROA  
ATOM   2254  HB2 ALA P 729      -0.262  16.963  -6.722  0.00  0.00      PROA  
ATOM   2255  HB3 ALA P 729      -2.002  16.939  -7.108  0.00  0.00      PROA  
ATOM   2256  C   ALA P 729      -1.218  15.674  -4.723  0.00  0.00      PROA  
ATOM   2257  O   ALA P 729      -0.171  15.606  -4.125  0.00  0.00      PROA  
ATOM   2258  N   LEU P 730      -2.313  16.128  -4.140  0.00  0.00      PROA  
ATOM   2259  HN  LEU P 730      -3.188  16.222  -4.609  0.00  0.00      PROA  
ATOM   2260  CA  LEU P 730      -2.291  16.497  -2.695  0.00  0.00      PROA  
ATOM   2261  HA  LEU P 730      -1.395  17.095  -2.621  0.00  0.00      PROA  
ATOM   2262  CB  LEU P 730      -3.448  17.455  -2.333  0.00  0.00      PROA  
ATOM   2263  HB1 LEU P 730      -4.404  16.926  -2.534  0.00  0.00      PROA  
ATOM   2264  HB2 LEU P 730      -3.454  18.345  -2.999  0.00  0.00      PROA  
ATOM   2265  CG  LEU P 730      -3.338  17.878  -0.834  0.00  0.00      PROA  
ATOM   2266  HG  LEU P 730      -2.964  17.017  -0.240  0.00  0.00      PROA  
ATOM   2267  CD1 LEU P 730      -2.330  19.073  -0.681  0.00  0.00      PROA  
ATOM   2268 HD11 LEU P 730      -2.728  19.954  -1.229  0.00  0.00      PROA  
ATOM   2269 HD12 LEU P 730      -1.376  18.797  -1.180  0.00  0.00      PROA  
ATOM   2270 HD13 LEU P 730      -2.065  19.245   0.384  0.00  0.00      PROA  
ATOM   2271  CD2 LEU P 730      -4.724  18.243  -0.323  0.00  0.00      PROA  
ATOM   2272 HD21 LEU P 730      -4.779  18.421   0.772  0.00  0.00      PROA  
ATOM   2273 HD22 LEU P 730      -5.315  17.343  -0.597  0.00  0.00      PROA  
ATOM   2274 HD23 LEU P 730      -5.067  19.108  -0.930  0.00  0.00      PROA  
ATOM   2275  C   LEU P 730      -2.101  15.205  -1.760  0.00  0.00      PROA  
ATOM   2276  O   LEU P 730      -1.410  15.283  -0.752  0.00  0.00      PROA  
ATOM   2277  N   ILE P 731      -2.588  14.005  -2.126  0.00  0.00      PROA  
ATOM   2278  HN  ILE P 731      -3.122  13.851  -2.953  0.00  0.00      PROA  
ATOM   2279  CA  ILE P 731      -2.356  12.815  -1.370  0.00  0.00      PROA  
ATOM   2280  HA  ILE P 731      -2.468  12.871  -0.298  0.00  0.00      PROA  
ATOM   2281  CB  ILE P 731      -3.216  11.655  -1.790  0.00  0.00      PROA  
ATOM   2282  HB  ILE P 731      -2.691  11.184  -2.649  0.00  0.00      PROA  
ATOM   2283  CG2 ILE P 731      -3.112  10.515  -0.777  0.00  0.00      PROA  
ATOM   2284 HG21 ILE P 731      -2.197   9.908  -0.950  0.00  0.00      PROA  
ATOM   2285 HG22 ILE P 731      -3.978   9.856  -0.996  0.00  0.00      PROA  
ATOM   2286 HG23 ILE P 731      -3.222  10.852   0.276  0.00  0.00      PROA  
ATOM   2287  CG1 ILE P 731      -4.628  11.995  -2.042  0.00  0.00      PROA  
ATOM   2288 HG11 ILE P 731      -5.124  11.001  -2.059  0.00  0.00      PROA  
ATOM   2289 HG12 ILE P 731      -4.770  12.588  -2.970  0.00  0.00      PROA  
ATOM   2290  CD  ILE P 731      -5.333  12.819  -0.924  0.00  0.00      PROA  
ATOM   2291  HD1 ILE P 731      -6.263  13.210  -1.390  0.00  0.00      PROA  
ATOM   2292  HD2 ILE P 731      -4.778  13.700  -0.536  0.00  0.00      PROA  
ATOM   2293  HD3 ILE P 731      -5.623  12.106  -0.122  0.00  0.00      PROA  
ATOM   2294  C   ILE P 731      -0.911  12.374  -1.414  0.00  0.00      PROA  
ATOM   2295  O   ILE P 731      -0.318  11.932  -0.429  0.00  0.00      PROA  
ATOM   2296  N   CYS P 732      -0.202  12.565  -2.510  0.00  0.00      PROA  
ATOM   2297  HN  CYS P 732      -0.683  13.013  -3.259  0.00  0.00      PROA  
ATOM   2298  CA  CYS P 732       1.263  12.304  -2.766  0.00  0.00      PROA  
ATOM   2299  HA  CYS P 732       1.372  11.244  -2.596  0.00  0.00      PROA  
ATOM   2300  CB  CYS P 732       1.603  12.671  -4.197  0.00  0.00      PROA  
ATOM   2301  HB1 CYS P 732       2.701  12.640  -4.363  0.00  0.00      PROA  
ATOM   2302  HB2 CYS P 732       1.251  13.715  -4.347  0.00  0.00      PROA  
ATOM   2303  SG  CYS P 732       0.819  11.688  -5.508  0.00  0.00      PROA  
ATOM   2304  HG1 CYS P 732       1.244  10.492  -5.127  0.00  0.00      PROA  
ATOM   2305  C   CYS P 732       2.069  13.082  -1.752  0.00  0.00      PROA  
ATOM   2306  O   CYS P 732       2.921  12.592  -1.072  0.00  0.00      PROA  
ATOM   2307  N   ILE P 733       1.739  14.406  -1.632  0.00  0.00      PROA  
ATOM   2308  HN  ILE P 733       1.010  14.754  -2.216  0.00  0.00      PROA  
ATOM   2309  CA  ILE P 733       2.401  15.379  -0.782  0.00  0.00      PROA  
ATOM   2310  HA  ILE P 733       3.475  15.323  -0.878  0.00  0.00      PROA  
ATOM   2311  CB  ILE P 733       1.970  16.788  -1.170  0.00  0.00      PROA  
ATOM   2312  HB  ILE P 733       0.879  16.661  -1.337  0.00  0.00      PROA  
ATOM   2313  CG2 ILE P 733       2.217  17.920  -0.074  0.00  0.00      PROA  
ATOM   2314 HG21 ILE P 733       2.367  18.931  -0.510  0.00  0.00      PROA  
ATOM   2315 HG22 ILE P 733       3.225  17.745   0.360  0.00  0.00      PROA  
ATOM   2316 HG23 ILE P 733       1.521  17.945   0.792  0.00  0.00      PROA  
ATOM   2317  CG1 ILE P 733       2.616  17.152  -2.488  0.00  0.00      PROA  
ATOM   2318 HG11 ILE P 733       2.743  16.272  -3.155  0.00  0.00      PROA  
ATOM   2319 HG12 ILE P 733       3.646  17.476  -2.227  0.00  0.00      PROA  
ATOM   2320  CD  ILE P 733       1.931  18.358  -3.216  0.00  0.00      PROA  
ATOM   2321  HD1 ILE P 733       0.833  18.242  -3.339  0.00  0.00      PROA  
ATOM   2322  HD2 ILE P 733       2.391  18.545  -4.210  0.00  0.00      PROA  
ATOM   2323  HD3 ILE P 733       2.119  19.312  -2.678  0.00  0.00      PROA  
ATOM   2324  C   ILE P 733       2.173  15.064   0.724  0.00  0.00      PROA  
ATOM   2325  O   ILE P 733       3.107  15.136   1.530  0.00  0.00      PROA  
ATOM   2326  N   ILE P 734       0.908  14.665   1.096  0.00  0.00      PROA  
ATOM   2327  HN  ILE P 734       0.135  14.781   0.477  0.00  0.00      PROA  
ATOM   2328  CA  ILE P 734       0.556  14.271   2.486  0.00  0.00      PROA  
ATOM   2329  HA  ILE P 734       0.867  15.034   3.184  0.00  0.00      PROA  
ATOM   2330  CB  ILE P 734      -0.967  14.161   2.559  0.00  0.00      PROA  
ATOM   2331  HB  ILE P 734      -1.337  13.697   1.620  0.00  0.00      PROA  
ATOM   2332  CG2 ILE P 734      -1.355  13.293   3.764  0.00  0.00      PROA  
ATOM   2333 HG21 ILE P 734      -2.462  13.304   3.860  0.00  0.00      PROA  
ATOM   2334 HG22 ILE P 734      -0.842  13.650   4.683  0.00  0.00      PROA  
ATOM   2335 HG23 ILE P 734      -0.995  12.248   3.661  0.00  0.00      PROA  
ATOM   2336  CG1 ILE P 734      -1.588  15.536   2.604  0.00  0.00      PROA  
ATOM   2337 HG11 ILE P 734      -0.987  16.229   1.978  0.00  0.00      PROA  
ATOM   2338 HG12 ILE P 734      -1.424  15.921   3.633  0.00  0.00      PROA  
ATOM   2339  CD  ILE P 734      -3.054  15.450   2.260  0.00  0.00      PROA  
ATOM   2340  HD1 ILE P 734      -3.524  14.836   3.057  0.00  0.00      PROA  
ATOM   2341  HD2 ILE P 734      -3.247  14.826   1.361  0.00  0.00      PROA  
ATOM   2342  HD3 ILE P 734      -3.580  16.428   2.240  0.00  0.00      PROA  
ATOM   2343  C   ILE P 734       1.320  13.021   2.895  0.00  0.00      PROA  
ATOM   2344  O   ILE P 734       1.756  12.924   4.066  0.00  0.00      PROA  
ATOM   2345  N   PHE P 735       1.530  12.033   1.992  0.00  0.00      PROA  
ATOM   2346  HN  PHE P 735       1.084  12.091   1.102  0.00  0.00      PROA  
ATOM   2347  CA  PHE P 735       2.276  10.842   2.322  0.00  0.00      PROA  
ATOM   2348  HA  PHE P 735       1.889  10.408   3.233  0.00  0.00      PROA  
ATOM   2349  CB  PHE P 735       2.132   9.845   1.141  0.00  0.00      PROA  
ATOM   2350  HB1 PHE P 735       2.925   9.071   1.218  0.00  0.00      PROA  
ATOM   2351  HB2 PHE P 735       2.302  10.368   0.176  0.00  0.00      PROA  
ATOM   2352  CG  PHE P 735       0.876   8.970   1.166  0.00  0.00      PROA  
ATOM   2353  CD1 PHE P 735      -0.356   9.433   1.587  0.00  0.00      PROA  
ATOM   2354  HD1 PHE P 735      -0.438  10.446   1.952  0.00  0.00      PROA  
ATOM   2355  CE1 PHE P 735      -1.472   8.583   1.502  0.00  0.00      PROA  
ATOM   2356  HE1 PHE P 735      -2.446   8.968   1.764  0.00  0.00      PROA  
ATOM   2357  CZ  PHE P 735      -1.379   7.283   0.991  0.00  0.00      PROA  
ATOM   2358  HZ  PHE P 735      -2.231   6.623   0.919  0.00  0.00      PROA  
ATOM   2359  CD2 PHE P 735       1.022   7.658   0.658  0.00  0.00      PROA  
ATOM   2360  HD2 PHE P 735       1.985   7.222   0.436  0.00  0.00      PROA  
ATOM   2361  CE2 PHE P 735      -0.111   6.825   0.613  0.00  0.00      PROA  
ATOM   2362  HE2 PHE P 735      -0.057   5.886   0.082  0.00  0.00      PROA  
ATOM   2363  C   PHE P 735       3.782  11.164   2.582  0.00  0.00      PROA  
ATOM   2364  O   PHE P 735       4.424  10.734   3.506  0.00  0.00      PROA  
ATOM   2365  N   ILE P 736       4.358  12.062   1.731  0.00  0.00      PROA  
ATOM   2366  HN  ILE P 736       3.876  12.375   0.916  0.00  0.00      PROA  
ATOM   2367  CA  ILE P 736       5.750  12.537   1.913  0.00  0.00      PROA  
ATOM   2368  HA  ILE P 736       6.313  11.630   2.075  0.00  0.00      PROA  
ATOM   2369  CB  ILE P 736       6.287  13.420   0.790  0.00  0.00      PROA  
ATOM   2370  HB  ILE P 736       5.513  14.198   0.615  0.00  0.00      PROA  
ATOM   2371  CG2 ILE P 736       7.672  14.077   1.197  0.00  0.00      PROA  
ATOM   2372 HG21 ILE P 736       7.481  14.991   1.799  0.00  0.00      PROA  
ATOM   2373 HG22 ILE P 736       8.248  14.325   0.280  0.00  0.00      PROA  
ATOM   2374 HG23 ILE P 736       8.300  13.330   1.727  0.00  0.00      PROA  
ATOM   2375  CG1 ILE P 736       6.461  12.613  -0.518  0.00  0.00      PROA  
ATOM   2376 HG11 ILE P 736       5.489  12.116  -0.723  0.00  0.00      PROA  
ATOM   2377 HG12 ILE P 736       7.191  11.783  -0.414  0.00  0.00      PROA  
ATOM   2378  CD  ILE P 736       6.918  13.376  -1.721  0.00  0.00      PROA  
ATOM   2379  HD1 ILE P 736       8.019  13.260  -1.804  0.00  0.00      PROA  
ATOM   2380  HD2 ILE P 736       6.871  14.478  -1.589  0.00  0.00      PROA  
ATOM   2381  HD3 ILE P 736       6.319  13.061  -2.602  0.00  0.00      PROA  
ATOM   2382  C   ILE P 736       5.898  13.238   3.277  0.00  0.00      PROA  
ATOM   2383  O   ILE P 736       6.753  12.959   4.071  0.00  0.00      PROA  
ATOM   2384  N   TYR P 737       4.919  14.195   3.598  0.00  0.00      PROA  
ATOM   2385  HN  TYR P 737       4.241  14.455   2.915  0.00  0.00      PROA  
ATOM   2386  CA  TYR P 737       4.909  14.919   4.881  0.00  0.00      PROA  
ATOM   2387  HA  TYR P 737       5.840  15.464   4.932  0.00  0.00      PROA  
ATOM   2388  CB  TYR P 737       3.724  15.949   4.688  0.00  0.00      PROA  
ATOM   2389  HB1 TYR P 737       2.882  15.360   4.267  0.00  0.00      PROA  
ATOM   2390  HB2 TYR P 737       3.924  16.844   4.061  0.00  0.00      PROA  
ATOM   2391  CG  TYR P 737       3.181  16.518   5.990  0.00  0.00      PROA  
ATOM   2392  CD1 TYR P 737       3.970  17.398   6.738  0.00  0.00      PROA  
ATOM   2393  HD1 TYR P 737       4.962  17.635   6.385  0.00  0.00      PROA  
ATOM   2394  CE1 TYR P 737       3.596  17.682   8.067  0.00  0.00      PROA  
ATOM   2395  HE1 TYR P 737       4.152  18.194   8.838  0.00  0.00      PROA  
ATOM   2396  CZ  TYR P 737       2.463  17.037   8.656  0.00  0.00      PROA  
ATOM   2397  OH  TYR P 737       2.194  17.262   9.972  0.00  0.00      PROA  
ATOM   2398  HH  TYR P 737       1.593  16.542  10.177  0.00  0.00      PROA  
ATOM   2399  CD2 TYR P 737       1.991  15.979   6.517  0.00  0.00      PROA  
ATOM   2400  HD2 TYR P 737       1.414  15.314   5.892  0.00  0.00      PROA  
ATOM   2401  CE2 TYR P 737       1.678  16.105   7.882  0.00  0.00      PROA  
ATOM   2402  HE2 TYR P 737       0.823  15.627   8.335  0.00  0.00      PROA  
ATOM   2403  C   TYR P 737       4.786  14.021   6.061  0.00  0.00      PROA  
ATOM   2404  O   TYR P 737       5.578  14.041   6.942  0.00  0.00      PROA  
ATOM   2405  N   GLU P 738       3.759  13.185   6.201  0.00  0.00      PROA  
ATOM   2406  HN  GLU P 738       3.125  13.329   5.445  0.00  0.00      PROA  
ATOM   2407  CA  GLU P 738       3.384  12.232   7.287  0.00  0.00      PROA  
ATOM   2408  HA  GLU P 738       3.255  12.796   8.199  0.00  0.00      PROA  
ATOM   2409  CB  GLU P 738       2.079  11.433   6.954  0.00  0.00      PROA  
ATOM   2410  HB1 GLU P 738       1.841  10.574   7.617  0.00  0.00      PROA  
ATOM   2411  HB2 GLU P 738       2.238  11.060   5.920  0.00  0.00      PROA  
ATOM   2412  CG  GLU P 738       0.893  12.354   7.104  0.00  0.00      PROA  
ATOM   2413  HG1 GLU P 738       0.308  12.058   6.207  0.00  0.00      PROA  
ATOM   2414  HG2 GLU P 738       1.135  13.433   6.991  0.00  0.00      PROA  
ATOM   2415  CD  GLU P 738       0.047  12.166   8.374  0.00  0.00      PROA  
ATOM   2416  OE1 GLU P 738      -1.173  12.638   8.388  0.00  0.00      PROA  
ATOM   2417  OE2 GLU P 738       0.459  11.446   9.288  0.00  0.00      PROA  
ATOM   2418  C   GLU P 738       4.491  11.254   7.607  0.00  0.00      PROA  
ATOM   2419  O   GLU P 738       4.824  10.930   8.743  0.00  0.00      PROA  
ATOM   2420  N   ALA P 739       5.201  10.676   6.573  0.00  0.00      PROA  
ATOM   2421  HN  ALA P 739       5.012  10.920   5.625  0.00  0.00      PROA  
ATOM   2422  CA  ALA P 739       6.348   9.739   6.866  0.00  0.00      PROA  
ATOM   2423  HA  ALA P 739       6.048   8.985   7.579  0.00  0.00      PROA  
ATOM   2424  CB  ALA P 739       6.750   9.033   5.597  0.00  0.00      PROA  
ATOM   2425  HB1 ALA P 739       6.614   9.752   4.762  0.00  0.00      PROA  
ATOM   2426  HB2 ALA P 739       6.146   8.128   5.372  0.00  0.00      PROA  
ATOM   2427  HB3 ALA P 739       7.839   8.810   5.603  0.00  0.00      PROA  
ATOM   2428  C   ALA P 739       7.569  10.501   7.440  0.00  0.00      PROA  
ATOM   2429  O   ALA P 739       8.341   9.932   8.218  0.00  0.00      PROA  
ATOM   2430  N   LEU P 740       7.818  11.753   7.097  0.00  0.00      PROA  
ATOM   2431  HN  LEU P 740       7.231  12.287   6.494  0.00  0.00      PROA  
ATOM   2432  CA  LEU P 740       8.939  12.505   7.522  0.00  0.00      PROA  
ATOM   2433  HA  LEU P 740       9.698  11.772   7.752  0.00  0.00      PROA  
ATOM   2434  CB  LEU P 740       9.295  13.694   6.468  0.00  0.00      PROA  
ATOM   2435  HB1 LEU P 740      10.001  14.310   7.065  0.00  0.00      PROA  
ATOM   2436  HB2 LEU P 740       8.328  14.194   6.247  0.00  0.00      PROA  
ATOM   2437  CG  LEU P 740       9.791  13.130   5.096  0.00  0.00      PROA  
ATOM   2438  HG  LEU P 740       9.069  12.343   4.790  0.00  0.00      PROA  
ATOM   2439  CD1 LEU P 740       9.576  14.272   4.060  0.00  0.00      PROA  
ATOM   2440 HD11 LEU P 740       9.706  13.768   3.079  0.00  0.00      PROA  
ATOM   2441 HD12 LEU P 740      10.371  15.023   4.254  0.00  0.00      PROA  
ATOM   2442 HD13 LEU P 740       8.527  14.638   4.091  0.00  0.00      PROA  
ATOM   2443  CD2 LEU P 740      11.287  12.733   5.166  0.00  0.00      PROA  
ATOM   2444 HD21 LEU P 740      11.404  11.811   5.774  0.00  0.00      PROA  
ATOM   2445 HD22 LEU P 740      11.760  13.630   5.621  0.00  0.00      PROA  
ATOM   2446 HD23 LEU P 740      11.751  12.608   4.165  0.00  0.00      PROA  
ATOM   2447  C   LEU P 740       8.726  13.112   8.888  0.00  0.00      PROA  
ATOM   2448  O   LEU P 740       9.619  13.310   9.744  0.00  0.00      PROA  
ATOM   2449  N   GLU P 741       7.449  13.454   9.242  0.00  0.00      PROA  
ATOM   2450  HN  GLU P 741       6.841  13.428   8.452  0.00  0.00      PROA  
ATOM   2451  CA  GLU P 741       6.933  14.016  10.480  0.00  0.00      PROA  
ATOM   2452  HA  GLU P 741       7.533  14.863  10.778  0.00  0.00      PROA  
ATOM   2453  CB  GLU P 741       5.443  14.402  10.220  0.00  0.00      PROA  
ATOM   2454  HB1 GLU P 741       4.697  13.586  10.114  0.00  0.00      PROA  
ATOM   2455  HB2 GLU P 741       5.532  14.977   9.274  0.00  0.00      PROA  
ATOM   2456  CG  GLU P 741       4.906  15.444  11.281  0.00  0.00      PROA  
ATOM   2457  HG1 GLU P 741       4.065  16.007  10.824  0.00  0.00      PROA  
ATOM   2458  HG2 GLU P 741       5.694  16.145  11.628  0.00  0.00      PROA  
ATOM   2459  CD  GLU P 741       4.165  14.841  12.539  0.00  0.00      PROA  
ATOM   2460  OE1 GLU P 741       4.608  15.046  13.696  0.00  0.00      PROA  
ATOM   2461  OE2 GLU P 741       3.132  14.151  12.256  0.00  0.00      PROA  
ATOM   2462  C   GLU P 741       7.046  13.094  11.609  0.00  0.00      PROA  
ATOM   2463  O   GLU P 741       7.128  13.571  12.736  0.00  0.00      PROA  
ATOM   2464  N   LYS P 742       7.137  11.815  11.397  0.00  0.00      PROA  
ATOM   2465  HN  LYS P 742       7.131  11.569  10.430  0.00  0.00      PROA  
ATOM   2466  CA  LYS P 742       7.621  10.912  12.462  0.00  0.00      PROA  
ATOM   2467  HA  LYS P 742       6.853  11.071  13.203  0.00  0.00      PROA  
ATOM   2468  CB  LYS P 742       7.647   9.412  12.010  0.00  0.00      PROA  
ATOM   2469  HB1 LYS P 742       8.465   9.251  11.276  0.00  0.00      PROA  
ATOM   2470  HB2 LYS P 742       6.670   9.128  11.564  0.00  0.00      PROA  
ATOM   2471  CG  LYS P 742       7.921   8.481  13.208  0.00  0.00      PROA  
ATOM   2472  HG1 LYS P 742       9.015   8.551  13.393  0.00  0.00      PROA  
ATOM   2473  HG2 LYS P 742       7.882   7.468  12.754  0.00  0.00      PROA  
ATOM   2474  CD  LYS P 742       6.984   8.506  14.474  0.00  0.00      PROA  
ATOM   2475  HD1 LYS P 742       7.060   9.480  15.004  0.00  0.00      PROA  
ATOM   2476  HD2 LYS P 742       7.424   7.735  15.141  0.00  0.00      PROA  
ATOM   2477  CE  LYS P 742       5.467   8.263  14.326  0.00  0.00      PROA  
ATOM   2478  HE1 LYS P 742       5.363   7.282  13.814  0.00  0.00      PROA  
ATOM   2479  HE2 LYS P 742       4.979   9.071  13.741  0.00  0.00      PROA  
ATOM   2480  NZ  LYS P 742       4.814   8.063  15.624  0.00  0.00      PROA  
ATOM   2481  HZ1 LYS P 742       4.750   8.936  16.185  0.00  0.00      PROA  
ATOM   2482  HZ2 LYS P 742       5.141   7.223  16.143  0.00  0.00      PROA  
ATOM   2483  HZ3 LYS P 742       3.835   7.861  15.336  0.00  0.00      PROA  
ATOM   2484  C   LYS P 742       8.970  11.209  13.045  0.00  0.00      PROA  
ATOM   2485  O   LYS P 742       9.091  11.250  14.251  0.00  0.00      PROA  
ATOM   2486  N   LEU P 743       9.945  11.663  12.207  0.00  0.00      PROA  
ATOM   2487  HN  LEU P 743       9.844  11.605  11.217  0.00  0.00      PROA  
ATOM   2488  CA  LEU P 743      11.291  11.877  12.710  0.00  0.00      PROA  
ATOM   2489  HA  LEU P 743      11.630  11.102  13.382  0.00  0.00      PROA  
ATOM   2490  CB  LEU P 743      12.212  11.895  11.457  0.00  0.00      PROA  
ATOM   2491  HB1 LEU P 743      13.284  12.089  11.678  0.00  0.00      PROA  
ATOM   2492  HB2 LEU P 743      11.955  12.822  10.901  0.00  0.00      PROA  
ATOM   2493  CG  LEU P 743      11.978  10.837  10.309  0.00  0.00      PROA  
ATOM   2494  HG  LEU P 743      10.945  11.031   9.950  0.00  0.00      PROA  
ATOM   2495  CD1 LEU P 743      13.036  11.097   9.179  0.00  0.00      PROA  
ATOM   2496 HD11 LEU P 743      14.017  11.185   9.693  0.00  0.00      PROA  
ATOM   2497 HD12 LEU P 743      12.824  11.985   8.546  0.00  0.00      PROA  
ATOM   2498 HD13 LEU P 743      12.894  10.171   8.583  0.00  0.00      PROA  
ATOM   2499  CD2 LEU P 743      12.213   9.454  10.805  0.00  0.00      PROA  
ATOM   2500 HD21 LEU P 743      12.205   8.624  10.066  0.00  0.00      PROA  
ATOM   2501 HD22 LEU P 743      11.529   9.295  11.665  0.00  0.00      PROA  
ATOM   2502 HD23 LEU P 743      13.257   9.300  11.154  0.00  0.00      PROA  
ATOM   2503  C   LEU P 743      11.354  13.179  13.574  0.00  0.00      PROA  
ATOM   2504  O   LEU P 743      12.196  13.348  14.481  0.00  0.00      PROA  
ATOM   2505  N   PHE P 744      10.448  14.111  13.319  0.00  0.00      PROA  
ATOM   2506  HN  PHE P 744       9.900  14.077  12.486  0.00  0.00      PROA  
ATOM   2507  CA  PHE P 744      10.156  15.286  14.090  0.00  0.00      PROA  
ATOM   2508  HA  PHE P 744      11.095  15.812  14.183  0.00  0.00      PROA  
ATOM   2509  CB  PHE P 744       9.240  16.220  13.303  0.00  0.00      PROA  
ATOM   2510  HB1 PHE P 744       8.868  17.087  13.889  0.00  0.00      PROA  
ATOM   2511  HB2 PHE P 744       8.299  15.800  12.886  0.00  0.00      PROA  
ATOM   2512  CG  PHE P 744      10.011  16.897  12.168  0.00  0.00      PROA  
ATOM   2513  CD1 PHE P 744      10.022  16.384  10.820  0.00  0.00      PROA  
ATOM   2514  HD1 PHE P 744       9.395  15.548  10.550  0.00  0.00      PROA  
ATOM   2515  CE1 PHE P 744      10.833  16.925   9.785  0.00  0.00      PROA  
ATOM   2516  HE1 PHE P 744      10.975  16.400   8.852  0.00  0.00      PROA  
ATOM   2517  CZ  PHE P 744      11.591  18.076  10.011  0.00  0.00      PROA  
ATOM   2518  HZ  PHE P 744      12.317  18.480   9.320  0.00  0.00      PROA  
ATOM   2519  CD2 PHE P 744      10.838  18.090  12.355  0.00  0.00      PROA  
ATOM   2520  HD2 PHE P 744      10.881  18.450  13.373  0.00  0.00      PROA  
ATOM   2521  CE2 PHE P 744      11.621  18.694  11.342  0.00  0.00      PROA  
ATOM   2522  HE2 PHE P 744      12.169  19.579  11.627  0.00  0.00      PROA  
ATOM   2523  C   PHE P 744       9.653  15.151  15.547  0.00  0.00      PROA  
ATOM   2524  O   PHE P 744      10.162  15.823  16.450  0.00  0.00      PROA  
ATOM   2525  N   ASP P 745       8.688  14.228  15.773  0.00  0.00      PROA  
ATOM   2526  HN  ASP P 745       8.513  13.705  14.942  0.00  0.00      PROA  
ATOM   2527  CA  ASP P 745       8.169  13.882  17.086  0.00  0.00      PROA  
ATOM   2528  HA  ASP P 745       7.874  14.780  17.608  0.00  0.00      PROA  
ATOM   2529  CB  ASP P 745       7.052  12.800  17.048  0.00  0.00      PROA  
ATOM   2530  HB1 ASP P 745       7.420  11.752  17.054  0.00  0.00      PROA  
ATOM   2531  HB2 ASP P 745       6.292  12.885  16.242  0.00  0.00      PROA  
ATOM   2532  CG  ASP P 745       6.074  12.789  18.261  0.00  0.00      PROA  
ATOM   2533  OD1 ASP P 745       5.295  11.807  18.448  0.00  0.00      PROA  
ATOM   2534  OD2 ASP P 745       5.947  13.846  18.948  0.00  0.00      PROA  
ATOM   2535  C   ASP P 745       9.250  13.244  17.956  0.00  0.00      PROA  
ATOM   2536  O   ASP P 745       9.587  13.682  19.028  0.00  0.00      PROA  
ATOM   2537  N   LEU P 746      10.036  12.334  17.315  0.00  0.00      PROA  
ATOM   2538  HN  LEU P 746       9.850  11.992  16.397  0.00  0.00      PROA  
ATOM   2539  CA  LEU P 746      11.215  11.773  17.898  0.00  0.00      PROA  
ATOM   2540  HA  LEU P 746      10.981  11.338  18.858  0.00  0.00      PROA  
ATOM   2541  CB  LEU P 746      11.831  10.631  17.038  0.00  0.00      PROA  
ATOM   2542  HB1 LEU P 746      12.681  10.194  17.604  0.00  0.00      PROA  
ATOM   2543  HB2 LEU P 746      12.244  11.170  16.158  0.00  0.00      PROA  
ATOM   2544  CG  LEU P 746      10.844   9.468  16.751  0.00  0.00      PROA  
ATOM   2545  HG  LEU P 746       9.938   9.622  16.126  0.00  0.00      PROA  
ATOM   2546  CD1 LEU P 746      11.741   8.484  15.968  0.00  0.00      PROA  
ATOM   2547 HD11 LEU P 746      12.599   8.230  16.627  0.00  0.00      PROA  
ATOM   2548 HD12 LEU P 746      12.032   9.084  15.079  0.00  0.00      PROA  
ATOM   2549 HD13 LEU P 746      11.294   7.547  15.572  0.00  0.00      PROA  
ATOM   2550  CD2 LEU P 746      10.341   8.757  18.032  0.00  0.00      PROA  
ATOM   2551 HD21 LEU P 746       9.886   7.777  17.770  0.00  0.00      PROA  
ATOM   2552 HD22 LEU P 746       9.623   9.494  18.452  0.00  0.00      PROA  
ATOM   2553 HD23 LEU P 746      11.184   8.549  18.726  0.00  0.00      PROA  
ATOM   2554  C   LEU P 746      12.286  12.767  18.237  0.00  0.00      PROA  
ATOM   2555  O   LEU P 746      12.825  12.747  19.325  0.00  0.00      PROA  
ATOM   2556  N   GLY P 747      12.524  13.716  17.227  0.00  0.00      PROA  
ATOM   2557  HN  GLY P 747      11.972  13.661  16.398  0.00  0.00      PROA  
ATOM   2558  CA  GLY P 747      13.306  14.914  17.401  0.00  0.00      PROA  
ATOM   2559  HA1 GLY P 747      12.971  15.555  16.600  0.00  0.00      PROA  
ATOM   2560  HA2 GLY P 747      14.305  14.507  17.458  0.00  0.00      PROA  
ATOM   2561  C   GLY P 747      12.994  15.775  18.653  0.00  0.00      PROA  
ATOM   2562  O   GLY P 747      13.871  16.235  19.305  0.00  0.00      PROA  
ATOM   2563  N   GLU P 748      11.666  16.060  18.819  0.00  0.00      PROA  
ATOM   2564  HN  GLU P 748      10.939  15.836  18.174  0.00  0.00      PROA  
ATOM   2565  CA  GLU P 748      11.125  16.885  19.889  0.00  0.00      PROA  
ATOM   2566  HA  GLU P 748      11.769  17.752  19.913  0.00  0.00      PROA  
ATOM   2567  CB  GLU P 748       9.580  17.260  19.773  0.00  0.00      PROA  
ATOM   2568  HB1 GLU P 748       9.261  17.701  20.742  0.00  0.00      PROA  
ATOM   2569  HB2 GLU P 748       8.957  16.350  19.637  0.00  0.00      PROA  
ATOM   2570  CG  GLU P 748       9.309  18.383  18.671  0.00  0.00      PROA  
ATOM   2571  HG1 GLU P 748       9.709  18.093  17.676  0.00  0.00      PROA  
ATOM   2572  HG2 GLU P 748       9.916  19.257  18.990  0.00  0.00      PROA  
ATOM   2573  CD  GLU P 748       7.924  18.849  18.548  0.00  0.00      PROA  
ATOM   2574  OE1 GLU P 748       7.665  20.045  18.210  0.00  0.00      PROA  
ATOM   2575  OE2 GLU P 748       7.035  18.067  18.873  0.00  0.00      PROA  
ATOM   2576  C   GLU P 748      11.353  16.142  21.245  0.00  0.00      PROA  
ATOM   2577  O   GLU P 748      11.571  16.739  22.304  0.00  0.00      PROA  
ATOM   2578  N   THR P 749      11.247  14.783  21.276  0.00  0.00      PROA  
ATOM   2579  HN  THR P 749      10.899  14.321  20.464  0.00  0.00      PROA  
ATOM   2580  CA  THR P 749      11.489  13.986  22.463  0.00  0.00      PROA  
ATOM   2581  HA  THR P 749      10.881  14.275  23.308  0.00  0.00      PROA  
ATOM   2582  CB  THR P 749      11.045  12.490  22.309  0.00  0.00      PROA  
ATOM   2583  HB  THR P 749      11.851  11.921  21.797  0.00  0.00      PROA  
ATOM   2584  OG1 THR P 749       9.904  12.348  21.475  0.00  0.00      PROA  
ATOM   2585  HG1 THR P 749       9.261  13.029  21.687  0.00  0.00      PROA  
ATOM   2586  CG2 THR P 749      10.660  11.841  23.574  0.00  0.00      PROA  
ATOM   2587 HG21 THR P 749      11.515  11.718  24.274  0.00  0.00      PROA  
ATOM   2588 HG22 THR P 749      10.330  10.792  23.418  0.00  0.00      PROA  
ATOM   2589 HG23 THR P 749       9.883  12.364  24.170  0.00  0.00      PROA  
ATOM   2590  C   THR P 749      12.985  13.971  22.744  0.00  0.00      PROA  
ATOM   2591  O   THR P 749      13.345  13.911  23.903  0.00  0.00      PROA  
ATOM   2592  N   TYR P 750      13.819  14.047  21.709  0.00  0.00      PROA  
ATOM   2593  HN  TYR P 750      13.436  14.267  20.816  0.00  0.00      PROA  
ATOM   2594  CA  TYR P 750      15.251  13.822  21.721  0.00  0.00      PROA  
ATOM   2595  HA  TYR P 750      15.567  13.906  20.692  0.00  0.00      PROA  
ATOM   2596  CB  TYR P 750      16.069  14.846  22.587  0.00  0.00      PROA  
ATOM   2597  HB1 TYR P 750      17.169  14.685  22.592  0.00  0.00      PROA  
ATOM   2598  HB2 TYR P 750      15.654  14.739  23.612  0.00  0.00      PROA  
ATOM   2599  CG  TYR P 750      15.910  16.329  22.179  0.00  0.00      PROA  
ATOM   2600  CD1 TYR P 750      16.944  17.044  21.541  0.00  0.00      PROA  
ATOM   2601  HD1 TYR P 750      17.863  16.535  21.292  0.00  0.00      PROA  
ATOM   2602  CE1 TYR P 750      16.899  18.459  21.284  0.00  0.00      PROA  
ATOM   2603  HE1 TYR P 750      17.733  18.963  20.818  0.00  0.00      PROA  
ATOM   2604  CZ  TYR P 750      15.720  19.059  21.721  0.00  0.00      PROA  
ATOM   2605  OH  TYR P 750      15.630  20.456  21.395  0.00  0.00      PROA  
ATOM   2606  HH  TYR P 750      14.694  20.656  21.470  0.00  0.00      PROA  
ATOM   2607  CD2 TYR P 750      14.768  17.042  22.513  0.00  0.00      PROA  
ATOM   2608  HD2 TYR P 750      13.960  16.576  23.057  0.00  0.00      PROA  
ATOM   2609  CE2 TYR P 750      14.671  18.454  22.371  0.00  0.00      PROA  
ATOM   2610  HE2 TYR P 750      13.710  18.917  22.541  0.00  0.00      PROA  
ATOM   2611  C   TYR P 750      15.602  12.402  22.090  0.00  0.00      PROA  
ATOM   2612  O   TYR P 750      16.506  12.037  22.820  0.00  0.00      PROA  
ATOM   2613  N   ALA P 751      14.782  11.516  21.578  0.00  0.00      PROA  
ATOM   2614  HN  ALA P 751      13.967  11.766  21.061  0.00  0.00      PROA  
ATOM   2615  CA  ALA P 751      14.773  10.081  21.815  0.00  0.00      PROA  
ATOM   2616  HA  ALA P 751      14.343   9.970  22.800  0.00  0.00      PROA  
ATOM   2617  CB  ALA P 751      13.916   9.373  20.703  0.00  0.00      PROA  
ATOM   2618  HB1 ALA P 751      13.514   8.417  21.100  0.00  0.00      PROA  
ATOM   2619  HB2 ALA P 751      14.526   9.098  19.816  0.00  0.00      PROA  
ATOM   2620  HB3 ALA P 751      13.094  10.063  20.416  0.00  0.00      PROA  
ATOM   2621  C   ALA P 751      16.128   9.354  21.789  0.00  0.00      PROA  
ATOM   2622  O   ALA P 751      17.062   9.707  21.056  0.00  0.00      PROA  
ATOM   2623  N   ASP P 823      16.265   8.300  22.626  0.00  0.00      PROA  
ATOM   2624  HN  ASP P 823      15.542   7.910  23.191  0.00  0.00      PROA  
ATOM   2625  CA  ASP P 823      17.444   7.490  22.775  0.00  0.00      PROA  
ATOM   2626  HA  ASP P 823      18.256   8.154  23.031  0.00  0.00      PROA  
ATOM   2627  CB  ASP P 823      17.164   6.479  23.907  0.00  0.00      PROA  
ATOM   2628  HB1 ASP P 823      16.696   5.535  23.554  0.00  0.00      PROA  
ATOM   2629  HB2 ASP P 823      16.493   6.792  24.735  0.00  0.00      PROA  
ATOM   2630  CG  ASP P 823      18.387   6.051  24.660  0.00  0.00      PROA  
ATOM   2631  OD1 ASP P 823      19.434   6.780  24.526  0.00  0.00      PROA  
ATOM   2632  OD2 ASP P 823      18.405   4.935  25.254  0.00  0.00      PROA  
ATOM   2633  C   ASP P 823      17.902   6.747  21.534  0.00  0.00      PROA  
ATOM   2634  O   ASP P 823      19.082   6.592  21.236  0.00  0.00      PROA  
ATOM   2635  N   VAL P 824      16.896   6.341  20.798  0.00  0.00      PROA  
ATOM   2636  HN  VAL P 824      16.054   6.472  21.315  0.00  0.00      PROA  
ATOM   2637  CA  VAL P 824      16.937   5.581  19.575  0.00  0.00      PROA  
ATOM   2638  HA  VAL P 824      17.932   5.178  19.459  0.00  0.00      PROA  
ATOM   2639  CB  VAL P 824      15.956   4.425  19.642  0.00  0.00      PROA  
ATOM   2640  HB  VAL P 824      16.130   3.779  18.755  0.00  0.00      PROA  
ATOM   2641  CG1 VAL P 824      16.308   3.417  20.788  0.00  0.00      PROA  
ATOM   2642 HG11 VAL P 824      17.377   3.125  20.715  0.00  0.00      PROA  
ATOM   2643 HG12 VAL P 824      15.719   2.485  20.656  0.00  0.00      PROA  
ATOM   2644 HG13 VAL P 824      16.040   3.884  21.760  0.00  0.00      PROA  
ATOM   2645  CG2 VAL P 824      14.484   4.805  19.853  0.00  0.00      PROA  
ATOM   2646 HG21 VAL P 824      14.038   5.347  18.992  0.00  0.00      PROA  
ATOM   2647 HG22 VAL P 824      14.410   5.260  20.864  0.00  0.00      PROA  
ATOM   2648 HG23 VAL P 824      13.888   3.868  19.810  0.00  0.00      PROA  
ATOM   2649  C   VAL P 824      16.728   6.404  18.330  0.00  0.00      PROA  
ATOM   2650  O   VAL P 824      16.332   5.892  17.309  0.00  0.00      PROA  
ATOM   2651  N   LEU P 825      16.808   7.722  18.426  0.00  0.00      PROA  
ATOM   2652  HN  LEU P 825      17.005   8.073  19.338  0.00  0.00      PROA  
ATOM   2653  CA  LEU P 825      16.446   8.783  17.443  0.00  0.00      PROA  
ATOM   2654  HA  LEU P 825      15.417   8.644  17.147  0.00  0.00      PROA  
ATOM   2655  CB  LEU P 825      16.670  10.217  18.027  0.00  0.00      PROA  
ATOM   2656  HB1 LEU P 825      17.592  10.449  18.602  0.00  0.00      PROA  
ATOM   2657  HB2 LEU P 825      15.841  10.184  18.766  0.00  0.00      PROA  
ATOM   2658  CG  LEU P 825      16.501  11.439  17.097  0.00  0.00      PROA  
ATOM   2659  HG  LEU P 825      17.141  11.338  16.195  0.00  0.00      PROA  
ATOM   2660  CD1 LEU P 825      15.064  11.501  16.683  0.00  0.00      PROA  
ATOM   2661 HD11 LEU P 825      14.674  10.620  16.130  0.00  0.00      PROA  
ATOM   2662 HD12 LEU P 825      14.937  12.320  15.942  0.00  0.00      PROA  
ATOM   2663 HD13 LEU P 825      14.320  11.684  17.488  0.00  0.00      PROA  
ATOM   2664  CD2 LEU P 825      16.808  12.725  17.906  0.00  0.00      PROA  
ATOM   2665 HD21 LEU P 825      17.908  12.884  17.933  0.00  0.00      PROA  
ATOM   2666 HD22 LEU P 825      16.394  12.607  18.931  0.00  0.00      PROA  
ATOM   2667 HD23 LEU P 825      16.364  13.616  17.413  0.00  0.00      PROA  
ATOM   2668  C   LEU P 825      17.236   8.681  16.226  0.00  0.00      PROA  
ATOM   2669  O   LEU P 825      16.594   8.633  15.194  0.00  0.00      PROA  
ATOM   2670  N   PHE P 826      18.586   8.561  16.184  0.00  0.00      PROA  
ATOM   2671  HN  PHE P 826      19.161   8.562  16.999  0.00  0.00      PROA  
ATOM   2672  CA  PHE P 826      19.343   8.611  14.954  0.00  0.00      PROA  
ATOM   2673  HA  PHE P 826      18.749   9.133  14.218  0.00  0.00      PROA  
ATOM   2674  CB  PHE P 826      20.806   9.138  15.223  0.00  0.00      PROA  
ATOM   2675  HB1 PHE P 826      21.365   9.083  14.264  0.00  0.00      PROA  
ATOM   2676  HB2 PHE P 826      21.278   8.445  15.952  0.00  0.00      PROA  
ATOM   2677  CG  PHE P 826      20.768  10.440  15.816  0.00  0.00      PROA  
ATOM   2678  CD1 PHE P 826      21.218  10.710  17.111  0.00  0.00      PROA  
ATOM   2679  HD1 PHE P 826      21.683   9.857  17.584  0.00  0.00      PROA  
ATOM   2680  CE1 PHE P 826      21.184  12.019  17.571  0.00  0.00      PROA  
ATOM   2681  HE1 PHE P 826      21.532  12.287  18.558  0.00  0.00      PROA  
ATOM   2682  CZ  PHE P 826      20.670  13.068  16.699  0.00  0.00      PROA  
ATOM   2683  HZ  PHE P 826      20.769  14.095  17.018  0.00  0.00      PROA  
ATOM   2684  CD2 PHE P 826      20.198  11.409  14.943  0.00  0.00      PROA  
ATOM   2685  HD2 PHE P 826      19.802  11.239  13.953  0.00  0.00      PROA  
ATOM   2686  CE2 PHE P 826      20.141  12.773  15.450  0.00  0.00      PROA  
ATOM   2687  HE2 PHE P 826      19.572  13.522  14.920  0.00  0.00      PROA  
ATOM   2688  C   PHE P 826      19.444   7.244  14.265  0.00  0.00      PROA  
ATOM   2689  O   PHE P 826      19.581   7.140  13.070  0.00  0.00      PROA  
ATOM   2690  N   TRP P 827      19.175   6.198  15.087  0.00  0.00      PROA  
ATOM   2691  HN  TRP P 827      19.237   6.328  16.074  0.00  0.00      PROA  
ATOM   2692  CA  TRP P 827      18.903   4.868  14.570  0.00  0.00      PROA  
ATOM   2693  HA  TRP P 827      19.774   4.609  13.986  0.00  0.00      PROA  
ATOM   2694  CB  TRP P 827      18.806   3.750  15.723  0.00  0.00      PROA  
ATOM   2695  HB1 TRP P 827      18.003   3.034  15.446  0.00  0.00      PROA  
ATOM   2696  HB2 TRP P 827      18.623   4.235  16.706  0.00  0.00      PROA  
ATOM   2697  CG  TRP P 827      20.082   2.904  15.837  0.00  0.00      PROA  
ATOM   2698  CD1 TRP P 827      21.006   2.973  16.852  0.00  0.00      PROA  
ATOM   2699  HD1 TRP P 827      21.069   3.823  17.516  0.00  0.00      PROA  
ATOM   2700  NE1 TRP P 827      22.080   2.081  16.592  0.00  0.00      PROA  
ATOM   2701  HE1 TRP P 827      22.950   1.972  17.021  0.00  0.00      PROA  
ATOM   2702  CE2 TRP P 827      21.822   1.449  15.374  0.00  0.00      PROA  
ATOM   2703  CD2 TRP P 827      20.562   1.938  14.933  0.00  0.00      PROA  
ATOM   2704  CE3 TRP P 827      20.000   1.369  13.798  0.00  0.00      PROA  
ATOM   2705  HE3 TRP P 827      18.973   1.651  13.622  0.00  0.00      PROA  
ATOM   2706  CZ3 TRP P 827      20.737   0.528  12.992  0.00  0.00      PROA  
ATOM   2707  HZ3 TRP P 827      20.466   0.121  12.029  0.00  0.00      PROA  
ATOM   2708  CZ2 TRP P 827      22.585   0.577  14.663  0.00  0.00      PROA  
ATOM   2709  HZ2 TRP P 827      23.569   0.325  15.029  0.00  0.00      PROA  
ATOM   2710  CH2 TRP P 827      21.987   0.109  13.469  0.00  0.00      PROA  
ATOM   2711  HH2 TRP P 827      22.534  -0.559  12.820  0.00  0.00      PROA  
ATOM   2712  C   TRP P 827      17.623   4.720  13.704  0.00  0.00      PROA  
ATOM   2713  O   TRP P 827      17.675   4.093  12.713  0.00  0.00      PROA  
ATOM   2714  N   CYS P 828      16.473   5.369  14.103  0.00  0.00      PROA  
ATOM   2715  HN  CYS P 828      16.390   5.871  14.961  0.00  0.00      PROA  
ATOM   2716  CA  CYS P 828      15.147   5.366  13.407  0.00  0.00      PROA  
ATOM   2717  HA  CYS P 828      14.956   4.326  13.188  0.00  0.00      PROA  
ATOM   2718  CB  CYS P 828      14.086   5.932  14.319  0.00  0.00      PROA  
ATOM   2719  HB1 CYS P 828      13.172   5.975  13.688  0.00  0.00      PROA  
ATOM   2720  HB2 CYS P 828      14.329   6.999  14.513  0.00  0.00      PROA  
ATOM   2721  SG  CYS P 828      13.773   5.002  15.856  0.00  0.00      PROA  
ATOM   2722  HG1 CYS P 828      14.614   5.705  16.601  0.00  0.00      PROA  
ATOM   2723  C   CYS P 828      15.253   6.024  11.989  0.00  0.00      PROA  
ATOM   2724  O   CYS P 828      14.619   5.558  10.998  0.00  0.00      PROA  
ATOM   2725  N   VAL P 829      16.135   7.000  11.813  0.00  0.00      PROA  
ATOM   2726  HN  VAL P 829      16.687   7.368  12.558  0.00  0.00      PROA  
ATOM   2727  CA  VAL P 829      16.327   7.669  10.559  0.00  0.00      PROA  
ATOM   2728  HA  VAL P 829      15.315   7.761  10.192  0.00  0.00      PROA  
ATOM   2729  CB  VAL P 829      16.987   9.024  10.662  0.00  0.00      PROA  
ATOM   2730  HB  VAL P 829      18.092   8.987  10.767  0.00  0.00      PROA  
ATOM   2731  CG1 VAL P 829      16.632   9.743   9.387  0.00  0.00      PROA  
ATOM   2732 HG11 VAL P 829      15.539   9.939   9.358  0.00  0.00      PROA  
ATOM   2733 HG12 VAL P 829      16.933   9.129   8.511  0.00  0.00      PROA  
ATOM   2734 HG13 VAL P 829      17.060  10.764   9.300  0.00  0.00      PROA  
ATOM   2735  CG2 VAL P 829      16.365   9.807  11.776  0.00  0.00      PROA  
ATOM   2736 HG21 VAL P 829      16.435  10.897  11.572  0.00  0.00      PROA  
ATOM   2737 HG22 VAL P 829      16.758   9.600  12.795  0.00  0.00      PROA  
ATOM   2738 HG23 VAL P 829      15.261   9.701  11.834  0.00  0.00      PROA  
ATOM   2739  C   VAL P 829      17.147   6.791   9.649  0.00  0.00      PROA  
ATOM   2740  O   VAL P 829      16.927   6.764   8.447  0.00  0.00      PROA  
ATOM   2741  N   ILE P 830      18.111   5.990  10.195  0.00  0.00      PROA  
ATOM   2742  HN  ILE P 830      18.327   6.075  11.164  0.00  0.00      PROA  
ATOM   2743  CA  ILE P 830      18.901   5.162   9.366  0.00  0.00      PROA  
ATOM   2744  HA  ILE P 830      19.253   5.692   8.493  0.00  0.00      PROA  
ATOM   2745  CB  ILE P 830      20.181   4.606  10.019  0.00  0.00      PROA  
ATOM   2746  HB  ILE P 830      19.868   4.123  10.969  0.00  0.00      PROA  
ATOM   2747  CG2 ILE P 830      20.908   3.570   9.106  0.00  0.00      PROA  
ATOM   2748 HG21 ILE P 830      21.822   3.214   9.628  0.00  0.00      PROA  
ATOM   2749 HG22 ILE P 830      21.208   4.010   8.131  0.00  0.00      PROA  
ATOM   2750 HG23 ILE P 830      20.318   2.677   8.807  0.00  0.00      PROA  
ATOM   2751  CG1 ILE P 830      21.159   5.726  10.469  0.00  0.00      PROA  
ATOM   2752 HG11 ILE P 830      21.936   5.052  10.888  0.00  0.00      PROA  
ATOM   2753 HG12 ILE P 830      20.886   6.418  11.295  0.00  0.00      PROA  
ATOM   2754  CD  ILE P 830      21.736   6.632   9.420  0.00  0.00      PROA  
ATOM   2755  HD1 ILE P 830      22.586   7.256   9.771  0.00  0.00      PROA  
ATOM   2756  HD2 ILE P 830      20.939   7.359   9.153  0.00  0.00      PROA  
ATOM   2757  HD3 ILE P 830      22.027   6.062   8.512  0.00  0.00      PROA  
ATOM   2758  C   ILE P 830      18.044   3.938   8.855  0.00  0.00      PROA  
ATOM   2759  O   ILE P 830      18.031   3.617   7.685  0.00  0.00      PROA  
ATOM   2760  N   LEU P 831      17.208   3.361   9.742  0.00  0.00      PROA  
ATOM   2761  HN  LEU P 831      17.370   3.583  10.701  0.00  0.00      PROA  
ATOM   2762  CA  LEU P 831      16.277   2.274   9.264  0.00  0.00      PROA  
ATOM   2763  HA  LEU P 831      16.875   1.465   8.871  0.00  0.00      PROA  
ATOM   2764  CB  LEU P 831      15.419   1.680  10.381  0.00  0.00      PROA  
ATOM   2765  HB1 LEU P 831      14.693   1.004   9.880  0.00  0.00      PROA  
ATOM   2766  HB2 LEU P 831      14.981   2.562  10.896  0.00  0.00      PROA  
ATOM   2767  CG  LEU P 831      16.125   0.712  11.342  0.00  0.00      PROA  
ATOM   2768  HG  LEU P 831      16.966   1.300  11.767  0.00  0.00      PROA  
ATOM   2769  CD1 LEU P 831      15.011   0.120  12.274  0.00  0.00      PROA  
ATOM   2770 HD11 LEU P 831      14.240  -0.384  11.653  0.00  0.00      PROA  
ATOM   2771 HD12 LEU P 831      14.380   0.904  12.746  0.00  0.00      PROA  
ATOM   2772 HD13 LEU P 831      15.477  -0.580  13.000  0.00  0.00      PROA  
ATOM   2773  CD2 LEU P 831      16.920  -0.460  10.705  0.00  0.00      PROA  
ATOM   2774 HD21 LEU P 831      17.467  -1.127  11.405  0.00  0.00      PROA  
ATOM   2775 HD22 LEU P 831      17.728  -0.060  10.056  0.00  0.00      PROA  
ATOM   2776 HD23 LEU P 831      16.319  -1.004   9.945  0.00  0.00      PROA  
ATOM   2777  C   LEU P 831      15.324   2.762   8.136  0.00  0.00      PROA  
ATOM   2778  O   LEU P 831      15.122   2.087   7.126  0.00  0.00      PROA  
ATOM   2779  N   PHE P 832      14.658   3.873   8.415  0.00  0.00      PROA  
ATOM   2780  HN  PHE P 832      14.919   4.380   9.234  0.00  0.00      PROA  
ATOM   2781  CA  PHE P 832      13.693   4.503   7.557  0.00  0.00      PROA  
ATOM   2782  HA  PHE P 832      12.833   3.862   7.432  0.00  0.00      PROA  
ATOM   2783  CB  PHE P 832      13.362   5.768   8.357  0.00  0.00      PROA  
ATOM   2784  HB1 PHE P 832      14.300   6.254   8.700  0.00  0.00      PROA  
ATOM   2785  HB2 PHE P 832      12.799   5.448   9.260  0.00  0.00      PROA  
ATOM   2786  CG  PHE P 832      12.510   6.718   7.562  0.00  0.00      PROA  
ATOM   2787  CD1 PHE P 832      13.119   7.761   6.773  0.00  0.00      PROA  
ATOM   2788  HD1 PHE P 832      14.196   7.802   6.700  0.00  0.00      PROA  
ATOM   2789  CE1 PHE P 832      12.301   8.724   6.199  0.00  0.00      PROA  
ATOM   2790  HE1 PHE P 832      12.796   9.558   5.723  0.00  0.00      PROA  
ATOM   2791  CZ  PHE P 832      10.937   8.695   6.310  0.00  0.00      PROA  
ATOM   2792  HZ  PHE P 832      10.195   9.371   5.911  0.00  0.00      PROA  
ATOM   2793  CD2 PHE P 832      11.093   6.558   7.553  0.00  0.00      PROA  
ATOM   2794  HD2 PHE P 832      10.605   5.649   7.873  0.00  0.00      PROA  
ATOM   2795  CE2 PHE P 832      10.399   7.527   6.898  0.00  0.00      PROA  
ATOM   2796  HE2 PHE P 832       9.324   7.450   6.836  0.00  0.00      PROA  
ATOM   2797  C   PHE P 832      14.346   4.866   6.143  0.00  0.00      PROA  
ATOM   2798  O   PHE P 832      13.843   4.594   5.142  0.00  0.00      PROA  
ATOM   2799  N   PHE P 833      15.559   5.463   6.158  0.00  0.00      PROA  
ATOM   2800  HN  PHE P 833      16.072   5.488   7.012  0.00  0.00      PROA  
ATOM   2801  CA  PHE P 833      16.093   5.989   4.969  0.00  0.00      PROA  
ATOM   2802  HA  PHE P 833      15.189   6.291   4.460  0.00  0.00      PROA  
ATOM   2803  CB  PHE P 833      16.940   7.213   5.287  0.00  0.00      PROA  
ATOM   2804  HB1 PHE P 833      17.752   6.954   6.001  0.00  0.00      PROA  
ATOM   2805  HB2 PHE P 833      16.254   7.988   5.691  0.00  0.00      PROA  
ATOM   2806  CG  PHE P 833      17.527   7.859   4.063  0.00  0.00      PROA  
ATOM   2807  CD1 PHE P 833      18.910   7.827   3.937  0.00  0.00      PROA  
ATOM   2808  HD1 PHE P 833      19.456   7.287   4.697  0.00  0.00      PROA  
ATOM   2809  CE1 PHE P 833      19.598   8.434   2.825  0.00  0.00      PROA  
ATOM   2810  HE1 PHE P 833      20.665   8.305   2.718  0.00  0.00      PROA  
ATOM   2811  CZ  PHE P 833      18.855   9.050   1.828  0.00  0.00      PROA  
ATOM   2812  HZ  PHE P 833      19.291   9.623   1.023  0.00  0.00      PROA  
ATOM   2813  CD2 PHE P 833      16.810   8.525   3.076  0.00  0.00      PROA  
ATOM   2814  HD2 PHE P 833      15.753   8.662   3.251  0.00  0.00      PROA  
ATOM   2815  CE2 PHE P 833      17.428   9.106   1.906  0.00  0.00      PROA  
ATOM   2816  HE2 PHE P 833      16.829   9.568   1.136  0.00  0.00      PROA  
ATOM   2817  C   PHE P 833      16.773   4.844   4.200  0.00  0.00      PROA  
ATOM   2818  O   PHE P 833      16.803   4.814   2.941  0.00  0.00      PROA  
ATOM   2819  N   THR P 834      17.342   3.813   4.875  0.00  0.00      PROA  
ATOM   2820  HN  THR P 834      17.203   3.723   5.858  0.00  0.00      PROA  
ATOM   2821  CA  THR P 834      17.948   2.686   4.154  0.00  0.00      PROA  
ATOM   2822  HA  THR P 834      18.480   3.124   3.322  0.00  0.00      PROA  
ATOM   2823  CB  THR P 834      19.000   1.930   5.001  0.00  0.00      PROA  
ATOM   2824  HB  THR P 834      19.271   0.976   4.500  0.00  0.00      PROA  
ATOM   2825  OG1 THR P 834      18.533   1.476   6.253  0.00  0.00      PROA  
ATOM   2826  HG1 THR P 834      18.410   2.289   6.749  0.00  0.00      PROA  
ATOM   2827  CG2 THR P 834      20.232   2.814   5.391  0.00  0.00      PROA  
ATOM   2828 HG21 THR P 834      20.889   2.431   6.201  0.00  0.00      PROA  
ATOM   2829 HG22 THR P 834      19.834   3.816   5.661  0.00  0.00      PROA  
ATOM   2830 HG23 THR P 834      20.870   2.939   4.490  0.00  0.00      PROA  
ATOM   2831  C   THR P 834      16.937   1.699   3.699  0.00  0.00      PROA  
ATOM   2832  O   THR P 834      17.140   1.026   2.668  0.00  0.00      PROA  
ATOM   2833  N   THR P 835      15.692   1.782   4.333  0.00  0.00      PROA  
ATOM   2834  HN  THR P 835      15.541   2.201   5.225  0.00  0.00      PROA  
ATOM   2835  CA  THR P 835      14.552   1.116   3.708  0.00  0.00      PROA  
ATOM   2836  HA  THR P 835      14.740   0.054   3.638  0.00  0.00      PROA  
ATOM   2837  CB  THR P 835      13.280   1.168   4.572  0.00  0.00      PROA  
ATOM   2838  HB  THR P 835      13.101   2.175   5.007  0.00  0.00      PROA  
ATOM   2839  OG1 THR P 835      13.431   0.310   5.702  0.00  0.00      PROA  
ATOM   2840  HG1 THR P 835      13.821   0.852   6.392  0.00  0.00      PROA  
ATOM   2841  CG2 THR P 835      12.056   0.728   3.787  0.00  0.00      PROA  
ATOM   2842 HG21 THR P 835      11.821   1.385   2.923  0.00  0.00      PROA  
ATOM   2843 HG22 THR P 835      11.103   0.756   4.357  0.00  0.00      PROA  
ATOM   2844 HG23 THR P 835      12.270  -0.288   3.392  0.00  0.00      PROA  
ATOM   2845  C   THR P 835      14.227   1.721   2.333  0.00  0.00      PROA  
ATOM   2846  O   THR P 835      13.998   1.037   1.334  0.00  0.00      PROA  
ATOM   2847  N   PHE P 836      14.179   3.113   2.223  0.00  0.00      PROA  
ATOM   2848  HN  PHE P 836      14.346   3.680   3.026  0.00  0.00      PROA  
ATOM   2849  CA  PHE P 836      13.873   3.900   1.055  0.00  0.00      PROA  
ATOM   2850  HA  PHE P 836      12.946   3.462   0.715  0.00  0.00      PROA  
ATOM   2851  CB  PHE P 836      13.463   5.323   1.632  0.00  0.00      PROA  
ATOM   2852  HB1 PHE P 836      14.140   5.574   2.477  0.00  0.00      PROA  
ATOM   2853  HB2 PHE P 836      12.433   5.355   2.047  0.00  0.00      PROA  
ATOM   2854  CG  PHE P 836      13.565   6.389   0.603  0.00  0.00      PROA  
ATOM   2855  CD1 PHE P 836      14.504   7.522   0.598  0.00  0.00      PROA  
ATOM   2856  HD1 PHE P 836      15.301   7.427   1.321  0.00  0.00      PROA  
ATOM   2857  CE1 PHE P 836      14.457   8.450  -0.482  0.00  0.00      PROA  
ATOM   2858  HE1 PHE P 836      15.093   9.316  -0.376  0.00  0.00      PROA  
ATOM   2859  CZ  PHE P 836      13.586   8.117  -1.539  0.00  0.00      PROA  
ATOM   2860  HZ  PHE P 836      13.607   8.644  -2.482  0.00  0.00      PROA  
ATOM   2861  CD2 PHE P 836      12.542   6.303  -0.359  0.00  0.00      PROA  
ATOM   2862  HD2 PHE P 836      11.817   5.503  -0.338  0.00  0.00      PROA  
ATOM   2863  CE2 PHE P 836      12.512   7.231  -1.371  0.00  0.00      PROA  
ATOM   2864  HE2 PHE P 836      11.755   7.174  -2.139  0.00  0.00      PROA  
ATOM   2865  C   PHE P 836      15.024   3.728   0.052  0.00  0.00      PROA  
ATOM   2866  O   PHE P 836      14.772   3.710  -1.143  0.00  0.00      PROA  
ATOM   2867  N   PHE P 837      16.299   3.604   0.482  0.00  0.00      PROA  
ATOM   2868  HN  PHE P 837      16.447   3.830   1.442  0.00  0.00      PROA  
ATOM   2869  CA  PHE P 837      17.444   3.382  -0.304  0.00  0.00      PROA  
ATOM   2870  HA  PHE P 837      17.413   4.004  -1.187  0.00  0.00      PROA  
ATOM   2871  CB  PHE P 837      18.788   3.656   0.477  0.00  0.00      PROA  
ATOM   2872  HB1 PHE P 837      19.132   2.959   1.270  0.00  0.00      PROA  
ATOM   2873  HB2 PHE P 837      18.712   4.630   1.005  0.00  0.00      PROA  
ATOM   2874  CG  PHE P 837      19.968   3.721  -0.474  0.00  0.00      PROA  
ATOM   2875  CD1 PHE P 837      20.505   4.982  -0.707  0.00  0.00      PROA  
ATOM   2876  HD1 PHE P 837      20.057   5.901  -0.359  0.00  0.00      PROA  
ATOM   2877  CE1 PHE P 837      21.507   5.055  -1.652  0.00  0.00      PROA  
ATOM   2878  HE1 PHE P 837      21.788   6.084  -1.819  0.00  0.00      PROA  
ATOM   2879  CZ  PHE P 837      22.156   3.966  -2.228  0.00  0.00      PROA  
ATOM   2880  HZ  PHE P 837      22.923   4.231  -2.940  0.00  0.00      PROA  
ATOM   2881  CD2 PHE P 837      20.539   2.556  -1.075  0.00  0.00      PROA  
ATOM   2882  HD2 PHE P 837      20.130   1.576  -0.880  0.00  0.00      PROA  
ATOM   2883  CE2 PHE P 837      21.647   2.733  -1.903  0.00  0.00      PROA  
ATOM   2884  HE2 PHE P 837      22.140   1.869  -2.322  0.00  0.00      PROA  
ATOM   2885  C   PHE P 837      17.515   2.014  -0.913  0.00  0.00      PROA  
ATOM   2886  O   PHE P 837      17.690   1.903  -2.110  0.00  0.00      PROA  
ATOM   2887  N   LEU P 838      17.331   0.992  -0.085  0.00  0.00      PROA  
ATOM   2888  HN  LEU P 838      17.172   1.196   0.878  0.00  0.00      PROA  
ATOM   2889  CA  LEU P 838      17.361  -0.401  -0.537  0.00  0.00      PROA  
ATOM   2890  HA  LEU P 838      18.283  -0.481  -1.093  0.00  0.00      PROA  
ATOM   2891  CB  LEU P 838      17.417  -1.361   0.727  0.00  0.00      PROA  
ATOM   2892  HB1 LEU P 838      16.494  -1.231   1.332  0.00  0.00      PROA  
ATOM   2893  HB2 LEU P 838      18.270  -1.034   1.360  0.00  0.00      PROA  
ATOM   2894  CG  LEU P 838      17.673  -2.855   0.454  0.00  0.00      PROA  
ATOM   2895  HG  LEU P 838      16.792  -3.240  -0.102  0.00  0.00      PROA  
ATOM   2896  CD1 LEU P 838      18.882  -3.170  -0.379  0.00  0.00      PROA  
ATOM   2897 HD11 LEU P 838      19.855  -2.884   0.075  0.00  0.00      PROA  
ATOM   2898 HD12 LEU P 838      18.966  -2.870  -1.446  0.00  0.00      PROA  
ATOM   2899 HD13 LEU P 838      18.969  -4.275  -0.306  0.00  0.00      PROA  
ATOM   2900  CD2 LEU P 838      17.738  -3.638   1.811  0.00  0.00      PROA  
ATOM   2901 HD21 LEU P 838      17.538  -4.728   1.734  0.00  0.00      PROA  
ATOM   2902 HD22 LEU P 838      16.923  -3.265   2.467  0.00  0.00      PROA  
ATOM   2903 HD23 LEU P 838      18.691  -3.334   2.295  0.00  0.00      PROA  
ATOM   2904  C   LEU P 838      16.235  -0.871  -1.528  0.00  0.00      PROA  
ATOM   2905  O   LEU P 838      16.379  -1.418  -2.629  0.00  0.00      PROA  
ATOM   2906  N   SER P 839      15.033  -0.510  -1.128  0.00  0.00      PROA  
ATOM   2907  HN  SER P 839      14.903   0.054  -0.316  0.00  0.00      PROA  
ATOM   2908  CA  SER P 839      13.776  -0.885  -1.991  0.00  0.00      PROA  
ATOM   2909  HA  SER P 839      13.830  -1.964  -2.000  0.00  0.00      PROA  
ATOM   2910  CB  SER P 839      12.495  -0.392  -1.267  0.00  0.00      PROA  
ATOM   2911  HB1 SER P 839      12.419  -1.091  -0.406  0.00  0.00      PROA  
ATOM   2912  HB2 SER P 839      11.611  -0.566  -1.917  0.00  0.00      PROA  
ATOM   2913  OG  SER P 839      12.644   0.974  -0.767  0.00  0.00      PROA  
ATOM   2914  HG1 SER P 839      12.865   0.968   0.167  0.00  0.00      PROA  
ATOM   2915  C   SER P 839      13.838  -0.209  -3.350  0.00  0.00      PROA  
ATOM   2916  O   SER P 839      13.629  -0.871  -4.362  0.00  0.00      PROA  
ATOM   2917  N   SER P 840      14.268   1.101  -3.420  0.00  0.00      PROA  
ATOM   2918  HN  SER P 840      14.242   1.650  -2.588  0.00  0.00      PROA  
ATOM   2919  CA  SER P 840      14.659   1.740  -4.695  0.00  0.00      PROA  
ATOM   2920  HA  SER P 840      13.855   1.616  -5.404  0.00  0.00      PROA  
ATOM   2921  CB  SER P 840      14.827   3.319  -4.614  0.00  0.00      PROA  
ATOM   2922  HB1 SER P 840      13.877   3.867  -4.435  0.00  0.00      PROA  
ATOM   2923  HB2 SER P 840      15.101   3.690  -5.625  0.00  0.00      PROA  
ATOM   2924  OG  SER P 840      15.840   3.638  -3.653  0.00  0.00      PROA  
ATOM   2925  HG1 SER P 840      15.384   3.707  -2.811  0.00  0.00      PROA  
ATOM   2926  C   SER P 840      15.869   1.036  -5.432  0.00  0.00      PROA  
ATOM   2927  O   SER P 840      15.664   0.800  -6.584  0.00  0.00      PROA  
ATOM   2928  N   PHE P 841      16.973   0.668  -4.683  0.00  0.00      PROA  
ATOM   2929  HN  PHE P 841      17.003   0.965  -3.732  0.00  0.00      PROA  
ATOM   2930  CA  PHE P 841      18.158   0.008  -5.240  0.00  0.00      PROA  
ATOM   2931  HA  PHE P 841      18.492   0.501  -6.141  0.00  0.00      PROA  
ATOM   2932  CB  PHE P 841      19.179  -0.038  -4.089  0.00  0.00      PROA  
ATOM   2933  HB1 PHE P 841      18.780  -0.489  -3.156  0.00  0.00      PROA  
ATOM   2934  HB2 PHE P 841      19.504   0.982  -3.793  0.00  0.00      PROA  
ATOM   2935  CG  PHE P 841      20.452  -0.653  -4.520  0.00  0.00      PROA  
ATOM   2936  CD1 PHE P 841      20.782  -1.885  -4.002  0.00  0.00      PROA  
ATOM   2937  HD1 PHE P 841      20.146  -2.392  -3.292  0.00  0.00      PROA  
ATOM   2938  CE1 PHE P 841      21.986  -2.605  -4.563  0.00  0.00      PROA  
ATOM   2939  HE1 PHE P 841      22.315  -3.550  -4.155  0.00  0.00      PROA  
ATOM   2940  CZ  PHE P 841      22.675  -2.054  -5.626  0.00  0.00      PROA  
ATOM   2941  HZ  PHE P 841      23.498  -2.492  -6.172  0.00  0.00      PROA  
ATOM   2942  CD2 PHE P 841      21.281   0.031  -5.375  0.00  0.00      PROA  
ATOM   2943  HD2 PHE P 841      20.918   1.015  -5.632  0.00  0.00      PROA  
ATOM   2944  CE2 PHE P 841      22.359  -0.698  -5.969  0.00  0.00      PROA  
ATOM   2945  HE2 PHE P 841      23.010  -0.330  -6.748  0.00  0.00      PROA  
ATOM   2946  C   PHE P 841      17.808  -1.325  -5.920  0.00  0.00      PROA  
ATOM   2947  O   PHE P 841      18.141  -1.574  -7.046  0.00  0.00      PROA  
ATOM   2948  N   LEU P 842      17.103  -2.204  -5.174  0.00  0.00      PROA  
ATOM   2949  HN  LEU P 842      16.880  -1.976  -4.229  0.00  0.00      PROA  
ATOM   2950  CA  LEU P 842      16.465  -3.346  -5.710  0.00  0.00      PROA  
ATOM   2951  HA  LEU P 842      17.267  -3.939  -6.125  0.00  0.00      PROA  
ATOM   2952  CB  LEU P 842      15.813  -4.108  -4.606  0.00  0.00      PROA  
ATOM   2953  HB1 LEU P 842      15.384  -5.110  -4.824  0.00  0.00      PROA  
ATOM   2954  HB2 LEU P 842      14.933  -3.543  -4.230  0.00  0.00      PROA  
ATOM   2955  CG  LEU P 842      16.688  -4.473  -3.352  0.00  0.00      PROA  
ATOM   2956  HG  LEU P 842      16.968  -3.579  -2.755  0.00  0.00      PROA  
ATOM   2957  CD1 LEU P 842      15.826  -5.337  -2.426  0.00  0.00      PROA  
ATOM   2958 HD11 LEU P 842      15.334  -6.206  -2.912  0.00  0.00      PROA  
ATOM   2959 HD12 LEU P 842      15.143  -4.639  -1.896  0.00  0.00      PROA  
ATOM   2960 HD13 LEU P 842      16.314  -5.778  -1.531  0.00  0.00      PROA  
ATOM   2961  CD2 LEU P 842      17.988  -5.203  -3.761  0.00  0.00      PROA  
ATOM   2962 HD21 LEU P 842      17.706  -6.190  -4.185  0.00  0.00      PROA  
ATOM   2963 HD22 LEU P 842      18.570  -5.508  -2.866  0.00  0.00      PROA  
ATOM   2964 HD23 LEU P 842      18.585  -4.589  -4.468  0.00  0.00      PROA  
ATOM   2965  C   LEU P 842      15.363  -3.256  -6.822  0.00  0.00      PROA  
ATOM   2966  O   LEU P 842      15.333  -3.876  -7.891  0.00  0.00      PROA  
ATOM   2967  N   LYS P 843      14.474  -2.239  -6.653  0.00  0.00      PROA  
ATOM   2968  HN  LYS P 843      14.511  -1.646  -5.853  0.00  0.00      PROA  
ATOM   2969  CA  LYS P 843      13.431  -2.032  -7.606  0.00  0.00      PROA  
ATOM   2970  HA  LYS P 843      12.963  -3.005  -7.641  0.00  0.00      PROA  
ATOM   2971  CB  LYS P 843      12.316  -1.132  -7.131  0.00  0.00      PROA  
ATOM   2972  HB1 LYS P 843      12.802  -0.157  -6.913  0.00  0.00      PROA  
ATOM   2973  HB2 LYS P 843      11.836  -1.541  -6.216  0.00  0.00      PROA  
ATOM   2974  CG  LYS P 843      11.219  -0.854  -8.178  0.00  0.00      PROA  
ATOM   2975  HG1 LYS P 843      11.441  -0.602  -9.237  0.00  0.00      PROA  
ATOM   2976  HG2 LYS P 843      10.656   0.036  -7.824  0.00  0.00      PROA  
ATOM   2977  CD  LYS P 843      10.271  -2.120  -8.444  0.00  0.00      PROA  
ATOM   2978  HD1 LYS P 843       9.990  -2.529  -7.450  0.00  0.00      PROA  
ATOM   2979  HD2 LYS P 843      10.871  -2.892  -8.972  0.00  0.00      PROA  
ATOM   2980  CE  LYS P 843       9.014  -1.766  -9.255  0.00  0.00      PROA  
ATOM   2981  HE1 LYS P 843       9.287  -1.438 -10.281  0.00  0.00      PROA  
ATOM   2982  HE2 LYS P 843       8.421  -0.992  -8.722  0.00  0.00      PROA  
ATOM   2983  NZ  LYS P 843       8.045  -2.905  -9.391  0.00  0.00      PROA  
ATOM   2984  HZ1 LYS P 843       8.438  -3.613 -10.043  0.00  0.00      PROA  
ATOM   2985  HZ2 LYS P 843       7.162  -2.561  -9.820  0.00  0.00      PROA  
ATOM   2986  HZ3 LYS P 843       7.814  -3.402  -8.507  0.00  0.00      PROA  
ATOM   2987  C   LYS P 843      14.003  -1.708  -8.968  0.00  0.00      PROA  
ATOM   2988  O   LYS P 843      13.429  -2.132  -9.998  0.00  0.00      PROA  
ATOM   2989  N   GLN P 844      15.092  -0.921  -9.068  0.00  0.00      PROA  
ATOM   2990  HN  GLN P 844      15.346  -0.514  -8.194  0.00  0.00      PROA  
ATOM   2991  CA  GLN P 844      15.950  -0.530 -10.166  0.00  0.00      PROA  
ATOM   2992  HA  GLN P 844      15.415  -0.611 -11.100  0.00  0.00      PROA  
ATOM   2993  CB  GLN P 844      16.515   0.970  -9.997  0.00  0.00      PROA  
ATOM   2994  HB1 GLN P 844      16.947   1.246 -10.982  0.00  0.00      PROA  
ATOM   2995  HB2 GLN P 844      17.432   1.004  -9.371  0.00  0.00      PROA  
ATOM   2996  CG  GLN P 844      15.441   2.040  -9.505  0.00  0.00      PROA  
ATOM   2997  HG1 GLN P 844      15.917   3.034  -9.647  0.00  0.00      PROA  
ATOM   2998  HG2 GLN P 844      15.132   1.757  -8.476  0.00  0.00      PROA  
ATOM   2999  CD  GLN P 844      14.134   1.923 -10.311  0.00  0.00      PROA  
ATOM   3000  OE1 GLN P 844      13.013   1.869  -9.778  0.00  0.00      PROA  
ATOM   3001  NE2 GLN P 844      14.157   1.859 -11.677  0.00  0.00      PROA  
ATOM   3002 HE21 GLN P 844      13.323   1.647 -12.186  0.00  0.00      PROA  
ATOM   3003 HE22 GLN P 844      15.045   2.012 -12.109  0.00  0.00      PROA  
ATOM   3004  C   GLN P 844      17.040  -1.569 -10.325  0.00  0.00      PROA  
ATOM   3005  O   GLN P 844      17.938  -1.250 -11.157  0.00  0.00      PROA  
ATOM   3006  N   PHE P 845      17.159  -2.818  -9.775  0.00  0.00      PROA  
ATOM   3007  HN  PHE P 845      16.468  -3.145  -9.135  0.00  0.00      PROA  
ATOM   3008  CA  PHE P 845      18.299  -3.811  -9.906  0.00  0.00      PROA  
ATOM   3009  HA  PHE P 845      19.225  -3.259  -9.973  0.00  0.00      PROA  
ATOM   3010  CB  PHE P 845      18.249  -4.682  -8.592  0.00  0.00      PROA  
ATOM   3011  HB1 PHE P 845      17.301  -5.260  -8.554  0.00  0.00      PROA  
ATOM   3012  HB2 PHE P 845      18.198  -3.946  -7.762  0.00  0.00      PROA  
ATOM   3013  CG  PHE P 845      19.489  -5.567  -8.346  0.00  0.00      PROA  
ATOM   3014  CD1 PHE P 845      19.471  -6.956  -8.316  0.00  0.00      PROA  
ATOM   3015  HD1 PHE P 845      18.581  -7.512  -8.571  0.00  0.00      PROA  
ATOM   3016  CE1 PHE P 845      20.583  -7.711  -7.819  0.00  0.00      PROA  
ATOM   3017  HE1 PHE P 845      20.600  -8.790  -7.867  0.00  0.00      PROA  
ATOM   3018  CZ  PHE P 845      21.696  -6.939  -7.377  0.00  0.00      PROA  
ATOM   3019  HZ  PHE P 845      22.602  -7.500  -7.200  0.00  0.00      PROA  
ATOM   3020  CD2 PHE P 845      20.681  -4.894  -7.964  0.00  0.00      PROA  
ATOM   3021  HD2 PHE P 845      20.747  -3.819  -8.043  0.00  0.00      PROA  
ATOM   3022  CE2 PHE P 845      21.745  -5.547  -7.414  0.00  0.00      PROA  
ATOM   3023  HE2 PHE P 845      22.626  -5.044  -7.046  0.00  0.00      PROA  
ATOM   3024  C   PHE P 845      18.213  -4.623 -11.110  0.00  0.00      PROA  
ATOM   3025  O   PHE P 845      19.168  -5.180 -11.593  0.00  0.00      PROA  
ATOM   3026  N   LYS P 846      17.054  -4.574 -11.716  0.00  0.00      PROA  
ATOM   3027  HN  LYS P 846      16.489  -4.093 -11.049  0.00  0.00      PROA  
ATOM   3028  CA  LYS P 846      16.640  -5.085 -13.045  0.00  0.00      PROA  
ATOM   3029  HA  LYS P 846      16.876  -6.135 -13.138  0.00  0.00      PROA  
ATOM   3030  CB  LYS P 846      15.122  -4.870 -13.305  0.00  0.00      PROA  
ATOM   3031  HB1 LYS P 846      14.811  -3.853 -12.982  0.00  0.00      PROA  
ATOM   3032  HB2 LYS P 846      14.606  -5.608 -12.655  0.00  0.00      PROA  
ATOM   3033  CG  LYS P 846      14.710  -5.158 -14.754  0.00  0.00      PROA  
ATOM   3034  HG1 LYS P 846      15.242  -6.070 -15.101  0.00  0.00      PROA  
ATOM   3035  HG2 LYS P 846      15.202  -4.422 -15.424  0.00  0.00      PROA  
ATOM   3036  CD  LYS P 846      13.233  -5.209 -14.784  0.00  0.00      PROA  
ATOM   3037  HD1 LYS P 846      12.738  -4.339 -14.302  0.00  0.00      PROA  
ATOM   3038  HD2 LYS P 846      12.937  -6.055 -14.128  0.00  0.00      PROA  
ATOM   3039  CE  LYS P 846      12.483  -5.531 -16.041  0.00  0.00      PROA  
ATOM   3040  HE1 LYS P 846      12.850  -4.779 -16.771  0.00  0.00      PROA  
ATOM   3041  HE2 LYS P 846      11.388  -5.350 -15.993  0.00  0.00      PROA  
ATOM   3042  NZ  LYS P 846      12.702  -6.972 -16.480  0.00  0.00      PROA  
ATOM   3043  HZ1 LYS P 846      11.960  -7.290 -17.135  0.00  0.00      PROA  
ATOM   3044  HZ2 LYS P 846      12.826  -7.583 -15.648  0.00  0.00      PROA  
ATOM   3045  HZ3 LYS P 846      13.569  -6.953 -17.054  0.00  0.00      PROA  
ATOM   3046  C   LYS P 846      17.458  -4.506 -14.186  0.00  0.00      PROA  
ATOM   3047  O   LYS P 846      18.034  -5.189 -14.973  0.00  0.00      PROA  
ATOM   3048  N   THR P 847      17.706  -3.155 -14.196  0.00  0.00      PROA  
ATOM   3049  HN  THR P 847      17.315  -2.497 -13.557  0.00  0.00      PROA  
ATOM   3050  CA  THR P 847      18.399  -2.433 -15.227  0.00  0.00      PROA  
ATOM   3051  HA  THR P 847      18.358  -2.877 -16.211  0.00  0.00      PROA  
ATOM   3052  CB  THR P 847      17.914  -0.932 -15.233  0.00  0.00      PROA  
ATOM   3053  HB  THR P 847      18.459  -0.243 -15.914  0.00  0.00      PROA  
ATOM   3054  OG1 THR P 847      17.838  -0.342 -13.978  0.00  0.00      PROA  
ATOM   3055  HG1 THR P 847      18.162   0.543 -14.162  0.00  0.00      PROA  
ATOM   3056  CG2 THR P 847      16.450  -1.141 -15.777  0.00  0.00      PROA  
ATOM   3057 HG21 THR P 847      16.086  -0.175 -16.188  0.00  0.00      PROA  
ATOM   3058 HG22 THR P 847      15.759  -1.527 -14.997  0.00  0.00      PROA  
ATOM   3059 HG23 THR P 847      16.370  -1.831 -16.645  0.00  0.00      PROA  
ATOM   3060  C   THR P 847      19.867  -2.385 -14.988  0.00  0.00      PROA  
ATOM   3061  O   THR P 847      20.602  -1.663 -15.694  0.00  0.00      PROA  
ATOM   3062  N   LYS P 848      20.417  -3.214 -14.078  0.00  0.00      PROA  
ATOM   3063  HN  LYS P 848      19.758  -3.884 -13.746  0.00  0.00      PROA  
ATOM   3064  CA  LYS P 848      21.867  -3.303 -13.800  0.00  0.00      PROA  
ATOM   3065  HA  LYS P 848      22.397  -2.436 -14.165  0.00  0.00      PROA  
ATOM   3066  CB  LYS P 848      22.253  -3.548 -12.362  0.00  0.00      PROA  
ATOM   3067  HB1 LYS P 848      23.364  -3.539 -12.347  0.00  0.00      PROA  
ATOM   3068  HB2 LYS P 848      21.876  -4.517 -11.969  0.00  0.00      PROA  
ATOM   3069  CG  LYS P 848      21.616  -2.451 -11.457  0.00  0.00      PROA  
ATOM   3070  HG1 LYS P 848      21.714  -2.602 -10.361  0.00  0.00      PROA  
ATOM   3071  HG2 LYS P 848      20.535  -2.480 -11.711  0.00  0.00      PROA  
ATOM   3072  CD  LYS P 848      22.207  -1.064 -11.760  0.00  0.00      PROA  
ATOM   3073  HD1 LYS P 848      23.103  -1.093 -12.416  0.00  0.00      PROA  
ATOM   3074  HD2 LYS P 848      22.733  -0.720 -10.844  0.00  0.00      PROA  
ATOM   3075  CE  LYS P 848      21.295   0.051 -12.147  0.00  0.00      PROA  
ATOM   3076  HE1 LYS P 848      20.888  -0.162 -13.159  0.00  0.00      PROA  
ATOM   3077  HE2 LYS P 848      21.870   0.999 -12.079  0.00  0.00      PROA  
ATOM   3078  NZ  LYS P 848      20.175   0.247 -11.271  0.00  0.00      PROA  
ATOM   3079  HZ1 LYS P 848      20.453   0.434 -10.286  0.00  0.00      PROA  
ATOM   3080  HZ2 LYS P 848      19.495  -0.534 -11.182  0.00  0.00      PROA  
ATOM   3081  HZ3 LYS P 848      19.580   1.037 -11.592  0.00  0.00      PROA  
ATOM   3082  C   LYS P 848      22.404  -4.504 -14.599  0.00  0.00      PROA  
ATOM   3083  O   LYS P 848      21.643  -5.238 -15.248  0.00  0.00      PROA  
ATOM   3084  N   ARG P 849      23.720  -4.720 -14.648  0.00  0.00      PROA  
ATOM   3085  HN  ARG P 849      24.391  -4.068 -14.302  0.00  0.00      PROA  
ATOM   3086  CA  ARG P 849      24.316  -5.900 -15.155  0.00  0.00      PROA  
ATOM   3087  HA  ARG P 849      23.705  -6.361 -15.917  0.00  0.00      PROA  
ATOM   3088  CB  ARG P 849      25.670  -5.775 -15.870  0.00  0.00      PROA  
ATOM   3089  HB1 ARG P 849      26.123  -6.739 -16.188  0.00  0.00      PROA  
ATOM   3090  HB2 ARG P 849      26.396  -5.489 -15.080  0.00  0.00      PROA  
ATOM   3091  CG  ARG P 849      25.542  -4.695 -16.966  0.00  0.00      PROA  
ATOM   3092  HG1 ARG P 849      25.032  -3.810 -16.528  0.00  0.00      PROA  
ATOM   3093  HG2 ARG P 849      24.820  -5.091 -17.712  0.00  0.00      PROA  
ATOM   3094  CD  ARG P 849      26.930  -4.256 -17.501  0.00  0.00      PROA  
ATOM   3095  HD1 ARG P 849      26.737  -3.428 -18.217  0.00  0.00      PROA  
ATOM   3096  HD2 ARG P 849      27.533  -5.085 -17.929  0.00  0.00      PROA  
ATOM   3097  NE  ARG P 849      27.603  -3.662 -16.285  0.00  0.00      PROA  
ATOM   3098  HE  ARG P 849      27.110  -2.932 -15.811  0.00  0.00      PROA  
ATOM   3099  CZ  ARG P 849      28.857  -3.705 -15.909  0.00  0.00      PROA  
ATOM   3100  NH1 ARG P 849      29.410  -2.788 -15.132  0.00  0.00      PROA  
ATOM   3101 HH11 ARG P 849      28.883  -1.966 -14.919  0.00  0.00      PROA  
ATOM   3102 HH12 ARG P 849      30.366  -2.569 -15.330  0.00  0.00      PROA  
ATOM   3103  NH2 ARG P 849      29.671  -4.610 -16.342  0.00  0.00      PROA  
ATOM   3104 HH21 ARG P 849      29.307  -5.497 -16.625  0.00  0.00      PROA  
ATOM   3105 HH22 ARG P 849      30.593  -4.683 -15.961  0.00  0.00      PROA  
ATOM   3106  C   ARG P 849      24.402  -7.065 -14.189  0.00  0.00      PROA  
ATOM   3107  O   ARG P 849      24.458  -8.288 -14.613  0.00  0.00      PROA  
ATOM   3108  N   TYR P 850      24.452  -6.736 -12.921  0.00  0.00      PROA  
ATOM   3109  HN  TYR P 850      24.357  -5.796 -12.601  0.00  0.00      PROA  
ATOM   3110  CA  TYR P 850      24.622  -7.650 -11.797  0.00  0.00      PROA  
ATOM   3111  HA  TYR P 850      25.622  -8.051 -11.876  0.00  0.00      PROA  
ATOM   3112  CB  TYR P 850      24.570  -6.848 -10.498  0.00  0.00      PROA  
ATOM   3113  HB1 TYR P 850      24.961  -7.486  -9.677  0.00  0.00      PROA  
ATOM   3114  HB2 TYR P 850      23.521  -6.611 -10.218  0.00  0.00      PROA  
ATOM   3115  CG  TYR P 850      25.396  -5.534 -10.538  0.00  0.00      PROA  
ATOM   3116  CD1 TYR P 850      24.742  -4.334 -10.268  0.00  0.00      PROA  
ATOM   3117  HD1 TYR P 850      23.676  -4.317 -10.094  0.00  0.00      PROA  
ATOM   3118  CE1 TYR P 850      25.417  -3.068 -10.260  0.00  0.00      PROA  
ATOM   3119  HE1 TYR P 850      24.860  -2.143 -10.252  0.00  0.00      PROA  
ATOM   3120  CZ  TYR P 850      26.782  -3.123 -10.594  0.00  0.00      PROA  
ATOM   3121  OH  TYR P 850      27.470  -1.956 -10.813  0.00  0.00      PROA  
ATOM   3122  HH  TYR P 850      28.397  -2.182 -10.917  0.00  0.00      PROA  
ATOM   3123  CD2 TYR P 850      26.811  -5.573 -10.644  0.00  0.00      PROA  
ATOM   3124  HD2 TYR P 850      27.343  -6.510 -10.717  0.00  0.00      PROA  
ATOM   3125  CE2 TYR P 850      27.488  -4.346 -10.707  0.00  0.00      PROA  
ATOM   3126  HE2 TYR P 850      28.551  -4.324 -10.892  0.00  0.00      PROA  
ATOM   3127  C   TYR P 850      23.522  -8.711 -11.806  0.00  0.00      PROA  
ATOM   3128  O   TYR P 850      22.376  -8.363 -11.672  0.00  0.00      PROA  
ATOM   3129  N   PHE P 851      23.909  -9.963 -11.936  0.00  0.00      PROA  
ATOM   3130  HN  PHE P 851      24.849 -10.148 -12.211  0.00  0.00      PROA  
ATOM   3131  CA  PHE P 851      23.054 -11.143 -11.989  0.00  0.00      PROA  
ATOM   3132  HA  PHE P 851      23.736 -11.951 -11.769  0.00  0.00      PROA  
ATOM   3133  CB  PHE P 851      22.019 -11.264 -10.791  0.00  0.00      PROA  
ATOM   3134  HB1 PHE P 851      21.526 -12.257 -10.714  0.00  0.00      PROA  
ATOM   3135  HB2 PHE P 851      21.256 -10.459 -10.860  0.00  0.00      PROA  
ATOM   3136  CG  PHE P 851      22.871 -11.298  -9.506  0.00  0.00      PROA  
ATOM   3137  CD1 PHE P 851      23.334 -12.502  -9.009  0.00  0.00      PROA  
ATOM   3138  HD1 PHE P 851      23.106 -13.408  -9.550  0.00  0.00      PROA  
ATOM   3139  CE1 PHE P 851      24.087 -12.520  -7.788  0.00  0.00      PROA  
ATOM   3140  HE1 PHE P 851      24.369 -13.446  -7.307  0.00  0.00      PROA  
ATOM   3141  CZ  PHE P 851      24.211 -11.313  -7.087  0.00  0.00      PROA  
ATOM   3142  HZ  PHE P 851      24.894 -11.311  -6.250  0.00  0.00      PROA  
ATOM   3143  CD2 PHE P 851      23.161 -10.132  -8.845  0.00  0.00      PROA  
ATOM   3144  HD2 PHE P 851      22.864  -9.161  -9.214  0.00  0.00      PROA  
ATOM   3145  CE2 PHE P 851      23.866 -10.132  -7.650  0.00  0.00      PROA  
ATOM   3146  HE2 PHE P 851      24.194  -9.204  -7.205  0.00  0.00      PROA  
ATOM   3147  C   PHE P 851      22.509 -11.479 -13.330  0.00  0.00      PROA  
ATOM   3148  O   PHE P 851      22.156 -10.556 -14.070  0.00  0.00      PROA  
ATOM   3149  N   PRO P 852      22.351 -12.676 -13.786  0.00  0.00      PROA  
ATOM   3150  CD  PRO P 852      22.878 -13.883 -13.099  0.00  0.00      PROA  
ATOM   3151  HD1 PRO P 852      22.346 -14.073 -12.143  0.00  0.00      PROA  
ATOM   3152  HD2 PRO P 852      23.941 -13.895 -12.776  0.00  0.00      PROA  
ATOM   3153  CA  PRO P 852      21.545 -13.111 -14.899  0.00  0.00      PROA  
ATOM   3154  HA  PRO P 852      22.142 -12.802 -15.744  0.00  0.00      PROA  
ATOM   3155  CB  PRO P 852      21.464 -14.658 -14.846  0.00  0.00      PROA  
ATOM   3156  HB1 PRO P 852      21.367 -15.131 -15.847  0.00  0.00      PROA  
ATOM   3157  HB2 PRO P 852      20.562 -14.958 -14.271  0.00  0.00      PROA  
ATOM   3158  CG  PRO P 852      22.696 -14.992 -14.071  0.00  0.00      PROA  
ATOM   3159  HG1 PRO P 852      22.667 -15.992 -13.588  0.00  0.00      PROA  
ATOM   3160  HG2 PRO P 852      23.460 -14.935 -14.875  0.00  0.00      PROA  
ATOM   3161  C   PRO P 852      20.187 -12.508 -15.075  0.00  0.00      PROA  
ATOM   3162  O   PRO P 852      19.492 -12.327 -14.074  0.00  0.00      PROA  
ATOM   3163  N   THR P 853      19.697 -12.283 -16.292  0.00  0.00      PROA  
ATOM   3164  HN  THR P 853      20.309 -12.645 -16.992  0.00  0.00      PROA  
ATOM   3165  CA  THR P 853      18.505 -11.396 -16.657  0.00  0.00      PROA  
ATOM   3166  HA  THR P 853      18.754 -10.366 -16.448  0.00  0.00      PROA  
ATOM   3167  CB  THR P 853      18.173 -11.389 -18.217  0.00  0.00      PROA  
ATOM   3168  HB  THR P 853      17.459 -12.174 -18.544  0.00  0.00      PROA  
ATOM   3169  OG1 THR P 853      19.287 -11.431 -19.012  0.00  0.00      PROA  
ATOM   3170  HG1 THR P 853      19.701 -12.297 -18.982  0.00  0.00      PROA  
ATOM   3171  CG2 THR P 853      17.395 -10.143 -18.691  0.00  0.00      PROA  
ATOM   3172 HG21 THR P 853      17.362 -10.093 -19.800  0.00  0.00      PROA  
ATOM   3173 HG22 THR P 853      17.962  -9.233 -18.399  0.00  0.00      PROA  
ATOM   3174 HG23 THR P 853      16.434 -10.020 -18.148  0.00  0.00      PROA  
ATOM   3175  C   THR P 853      17.222 -11.680 -15.869  0.00  0.00      PROA  
ATOM   3176  O   THR P 853      16.556 -10.833 -15.311  0.00  0.00      PROA  
ATOM   3177  N   LYS P 854      16.830 -12.973 -15.795  0.00  0.00      PROA  
ATOM   3178  HN  LYS P 854      17.333 -13.655 -16.321  0.00  0.00      PROA  
ATOM   3179  CA  LYS P 854      15.682 -13.339 -14.971  0.00  0.00      PROA  
ATOM   3180  HA  LYS P 854      14.826 -12.800 -15.351  0.00  0.00      PROA  
ATOM   3181  CB  LYS P 854      15.263 -14.780 -15.158  0.00  0.00      PROA  
ATOM   3182  HB1 LYS P 854      14.573 -15.153 -14.371  0.00  0.00      PROA  
ATOM   3183  HB2 LYS P 854      16.141 -15.406 -14.890  0.00  0.00      PROA  
ATOM   3184  CG  LYS P 854      14.731 -15.183 -16.540  0.00  0.00      PROA  
ATOM   3185  HG1 LYS P 854      14.288 -16.195 -16.421  0.00  0.00      PROA  
ATOM   3186  HG2 LYS P 854      15.565 -15.080 -17.268  0.00  0.00      PROA  
ATOM   3187  CD  LYS P 854      13.624 -14.229 -16.963  0.00  0.00      PROA  
ATOM   3188  HD1 LYS P 854      14.086 -13.317 -17.397  0.00  0.00      PROA  
ATOM   3189  HD2 LYS P 854      12.973 -13.892 -16.127  0.00  0.00      PROA  
ATOM   3190  CE  LYS P 854      12.834 -14.881 -18.098  0.00  0.00      PROA  
ATOM   3191  HE1 LYS P 854      13.675 -15.360 -18.645  0.00  0.00      PROA  
ATOM   3192  HE2 LYS P 854      12.263 -14.183 -18.747  0.00  0.00      PROA  
ATOM   3193  NZ  LYS P 854      11.883 -15.900 -17.688  0.00  0.00      PROA  
ATOM   3194  HZ1 LYS P 854      11.317 -15.437 -16.948  0.00  0.00      PROA  
ATOM   3195  HZ2 LYS P 854      12.335 -16.735 -17.263  0.00  0.00      PROA  
ATOM   3196  HZ3 LYS P 854      11.300 -16.204 -18.493  0.00  0.00      PROA  
ATOM   3197  C   LYS P 854      15.727 -13.071 -13.556  0.00  0.00      PROA  
ATOM   3198  O   LYS P 854      14.809 -12.601 -12.893  0.00  0.00      PROA  
ATOM   3199  N   VAL P 855      16.892 -13.310 -12.973  0.00  0.00      PROA  
ATOM   3200  HN  VAL P 855      17.569 -13.603 -13.644  0.00  0.00      PROA  
ATOM   3201  CA  VAL P 855      17.206 -13.214 -11.587  0.00  0.00      PROA  
ATOM   3202  HA  VAL P 855      16.427 -13.786 -11.104  0.00  0.00      PROA  
ATOM   3203  CB  VAL P 855      18.475 -13.918 -11.187  0.00  0.00      PROA  
ATOM   3204  HB  VAL P 855      19.356 -13.569 -11.766  0.00  0.00      PROA  
ATOM   3205  CG1 VAL P 855      18.816 -13.749  -9.625  0.00  0.00      PROA  
ATOM   3206 HG11 VAL P 855      19.610 -14.485  -9.377  0.00  0.00      PROA  
ATOM   3207 HG12 VAL P 855      17.956 -13.961  -8.955  0.00  0.00      PROA  
ATOM   3208 HG13 VAL P 855      19.163 -12.706  -9.462  0.00  0.00      PROA  
ATOM   3209  CG2 VAL P 855      18.264 -15.393 -11.526  0.00  0.00      PROA  
ATOM   3210 HG21 VAL P 855      17.392 -15.719 -10.920  0.00  0.00      PROA  
ATOM   3211 HG22 VAL P 855      19.079 -16.056 -11.163  0.00  0.00      PROA  
ATOM   3212 HG23 VAL P 855      17.971 -15.580 -12.581  0.00  0.00      PROA  
ATOM   3213  C   VAL P 855      17.072 -11.853 -11.014  0.00  0.00      PROA  
ATOM   3214  O   VAL P 855      16.440 -11.593  -9.980  0.00  0.00      PROA  
ATOM   3215  N   ARG P 856      17.543 -10.827 -11.751  0.00  0.00      PROA  
ATOM   3216  HN  ARG P 856      18.123 -11.016 -12.539  0.00  0.00      PROA  
ATOM   3217  CA  ARG P 856      17.541  -9.466 -11.329  0.00  0.00      PROA  
ATOM   3218  HA  ARG P 856      17.604  -9.470 -10.251  0.00  0.00      PROA  
ATOM   3219  CB  ARG P 856      18.604  -8.534 -12.028  0.00  0.00      PROA  
ATOM   3220  HB1 ARG P 856      19.626  -8.797 -11.679  0.00  0.00      PROA  
ATOM   3221  HB2 ARG P 856      18.442  -7.487 -11.694  0.00  0.00      PROA  
ATOM   3222  CG  ARG P 856      18.612  -8.519 -13.557  0.00  0.00      PROA  
ATOM   3223  HG1 ARG P 856      17.702  -8.169 -14.090  0.00  0.00      PROA  
ATOM   3224  HG2 ARG P 856      18.797  -9.573 -13.856  0.00  0.00      PROA  
ATOM   3225  CD  ARG P 856      19.876  -7.731 -14.062  0.00  0.00      PROA  
ATOM   3226  HD1 ARG P 856      20.839  -8.189 -13.752  0.00  0.00      PROA  
ATOM   3227  HD2 ARG P 856      19.967  -6.729 -13.592  0.00  0.00      PROA  
ATOM   3228  NE  ARG P 856      19.633  -7.543 -15.522  0.00  0.00      PROA  
ATOM   3229  HE  ARG P 856      18.878  -6.936 -15.770  0.00  0.00      PROA  
ATOM   3230  CZ  ARG P 856      20.321  -8.141 -16.496  0.00  0.00      PROA  
ATOM   3231  NH1 ARG P 856      21.155  -9.127 -16.180  0.00  0.00      PROA  
ATOM   3232 HH11 ARG P 856      21.359  -9.356 -15.229  0.00  0.00      PROA  
ATOM   3233 HH12 ARG P 856      21.548  -9.684 -16.912  0.00  0.00      PROA  
ATOM   3234  NH2 ARG P 856      20.214  -7.887 -17.742  0.00  0.00      PROA  
ATOM   3235 HH21 ARG P 856      19.503  -7.208 -17.923  0.00  0.00      PROA  
ATOM   3236 HH22 ARG P 856      20.826  -8.366 -18.372  0.00  0.00      PROA  
ATOM   3237  C   ARG P 856      16.148  -8.916 -11.580  0.00  0.00      PROA  
ATOM   3238  O   ARG P 856      15.725  -8.073 -10.802  0.00  0.00      PROA  
ATOM   3239  N   SER P 857      15.402  -9.378 -12.618  0.00  0.00      PROA  
ATOM   3240  HN  SER P 857      15.760 -10.031 -13.281  0.00  0.00      PROA  
ATOM   3241  CA  SER P 857      14.014  -9.032 -12.745  0.00  0.00      PROA  
ATOM   3242  HA  SER P 857      14.040  -7.954 -12.801  0.00  0.00      PROA  
ATOM   3243  CB  SER P 857      13.497  -9.621 -14.084  0.00  0.00      PROA  
ATOM   3244  HB1 SER P 857      13.544 -10.729 -14.015  0.00  0.00      PROA  
ATOM   3245  HB2 SER P 857      14.251  -9.451 -14.883  0.00  0.00      PROA  
ATOM   3246  OG  SER P 857      12.178  -9.154 -14.499  0.00  0.00      PROA  
ATOM   3247  HG1 SER P 857      11.447  -9.738 -14.284  0.00  0.00      PROA  
ATOM   3248  C   SER P 857      13.133  -9.466 -11.571  0.00  0.00      PROA  
ATOM   3249  O   SER P 857      12.374  -8.663 -10.982  0.00  0.00      PROA  
ATOM   3250  N   THR P 858      13.258 -10.771 -11.177  0.00  0.00      PROA  
ATOM   3251  HN  THR P 858      13.814 -11.404 -11.709  0.00  0.00      PROA  
ATOM   3252  CA  THR P 858      12.666 -11.365  -9.958  0.00  0.00      PROA  
ATOM   3253  HA  THR P 858      11.600 -11.211 -10.030  0.00  0.00      PROA  
ATOM   3254  CB  THR P 858      13.013 -12.852  -9.843  0.00  0.00      PROA  
ATOM   3255  HB  THR P 858      14.112 -12.947  -9.978  0.00  0.00      PROA  
ATOM   3256  OG1 THR P 858      12.262 -13.515 -10.887  0.00  0.00      PROA  
ATOM   3257  HG1 THR P 858      11.421 -13.058 -10.962  0.00  0.00      PROA  
ATOM   3258  CG2 THR P 858      12.419 -13.361  -8.510  0.00  0.00      PROA  
ATOM   3259 HG21 THR P 858      13.142 -13.053  -7.725  0.00  0.00      PROA  
ATOM   3260 HG22 THR P 858      12.319 -14.467  -8.551  0.00  0.00      PROA  
ATOM   3261 HG23 THR P 858      11.431 -12.927  -8.247  0.00  0.00      PROA  
ATOM   3262  C   THR P 858      13.023 -10.630  -8.639  0.00  0.00      PROA  
ATOM   3263  O   THR P 858      12.129 -10.226  -7.908  0.00  0.00      PROA  
ATOM   3264  N   ILE P 859      14.332 -10.198  -8.448  0.00  0.00      PROA  
ATOM   3265  HN  ILE P 859      15.086 -10.490  -9.031  0.00  0.00      PROA  
ATOM   3266  CA  ILE P 859      14.689  -9.292  -7.379  0.00  0.00      PROA  
ATOM   3267  HA  ILE P 859      14.498  -9.691  -6.394  0.00  0.00      PROA  
ATOM   3268  CB  ILE P 859      16.184  -9.207  -7.261  0.00  0.00      PROA  
ATOM   3269  HB  ILE P 859      16.631  -8.775  -8.182  0.00  0.00      PROA  
ATOM   3270  CG2 ILE P 859      16.403  -8.234  -6.071  0.00  0.00      PROA  
ATOM   3271 HG21 ILE P 859      17.502  -8.224  -5.907  0.00  0.00      PROA  
ATOM   3272 HG22 ILE P 859      15.974  -8.522  -5.087  0.00  0.00      PROA  
ATOM   3273 HG23 ILE P 859      16.207  -7.169  -6.320  0.00  0.00      PROA  
ATOM   3274  CG1 ILE P 859      16.732 -10.628  -6.908  0.00  0.00      PROA  
ATOM   3275 HG11 ILE P 859      16.283 -11.440  -7.520  0.00  0.00      PROA  
ATOM   3276 HG12 ILE P 859      16.442 -10.970  -5.891  0.00  0.00      PROA  
ATOM   3277  CD  ILE P 859      18.238 -10.903  -7.176  0.00  0.00      PROA  
ATOM   3278  HD1 ILE P 859      18.864 -10.314  -6.472  0.00  0.00      PROA  
ATOM   3279  HD2 ILE P 859      18.402 -10.667  -8.249  0.00  0.00      PROA  
ATOM   3280  HD3 ILE P 859      18.537 -11.970  -7.088  0.00  0.00      PROA  
ATOM   3281  C   ILE P 859      13.969  -7.957  -7.481  0.00  0.00      PROA  
ATOM   3282  O   ILE P 859      13.446  -7.417  -6.497  0.00  0.00      PROA  
ATOM   3283  N   SER P 860      13.911  -7.326  -8.674  0.00  0.00      PROA  
ATOM   3284  HN  SER P 860      14.337  -7.633  -9.522  0.00  0.00      PROA  
ATOM   3285  CA  SER P 860      13.075  -6.119  -8.801  0.00  0.00      PROA  
ATOM   3286  HA  SER P 860      13.430  -5.338  -8.145  0.00  0.00      PROA  
ATOM   3287  CB  SER P 860      13.292  -5.595 -10.299  0.00  0.00      PROA  
ATOM   3288  HB1 SER P 860      12.922  -6.387 -10.985  0.00  0.00      PROA  
ATOM   3289  HB2 SER P 860      14.380  -5.460 -10.477  0.00  0.00      PROA  
ATOM   3290  OG  SER P 860      12.413  -4.496 -10.598  0.00  0.00      PROA  
ATOM   3291  HG1 SER P 860      12.880  -3.739 -10.235  0.00  0.00      PROA  
ATOM   3292  C   SER P 860      11.580  -6.209  -8.457  0.00  0.00      PROA  
ATOM   3293  O   SER P 860      11.029  -5.309  -7.837  0.00  0.00      PROA  
ATOM   3294  N   ASP P 861      10.956  -7.200  -8.954  0.00  0.00      PROA  
ATOM   3295  HN  ASP P 861      11.466  -7.838  -9.525  0.00  0.00      PROA  
ATOM   3296  CA  ASP P 861       9.525  -7.534  -8.852  0.00  0.00      PROA  
ATOM   3297  HA  ASP P 861       8.936  -6.690  -9.181  0.00  0.00      PROA  
ATOM   3298  CB  ASP P 861       9.126  -8.776  -9.813  0.00  0.00      PROA  
ATOM   3299  HB1 ASP P 861       8.148  -9.196  -9.496  0.00  0.00      PROA  
ATOM   3300  HB2 ASP P 861       9.876  -9.563  -9.584  0.00  0.00      PROA  
ATOM   3301  CG  ASP P 861       9.138  -8.378 -11.248  0.00  0.00      PROA  
ATOM   3302  OD1 ASP P 861       9.313  -7.192 -11.614  0.00  0.00      PROA  
ATOM   3303  OD2 ASP P 861       8.896  -9.291 -12.139  0.00  0.00      PROA  
ATOM   3304  C   ASP P 861       9.145  -7.739  -7.419  0.00  0.00      PROA  
ATOM   3305  O   ASP P 861       7.972  -7.385  -7.093  0.00  0.00      PROA  
ATOM   3306  N   PHE P 862      10.022  -8.240  -6.541  0.00  0.00      PROA  
ATOM   3307  HN  PHE P 862      10.932  -8.518  -6.838  0.00  0.00      PROA  
ATOM   3308  CA  PHE P 862       9.708  -8.529  -5.208  0.00  0.00      PROA  
ATOM   3309  HA  PHE P 862       8.646  -8.458  -5.030  0.00  0.00      PROA  
ATOM   3310  CB  PHE P 862      10.249  -9.964  -4.789  0.00  0.00      PROA  
ATOM   3311  HB1 PHE P 862      10.500 -10.004  -3.708  0.00  0.00      PROA  
ATOM   3312  HB2 PHE P 862      11.193 -10.079  -5.364  0.00  0.00      PROA  
ATOM   3313  CG  PHE P 862       9.251 -10.973  -5.274  0.00  0.00      PROA  
ATOM   3314  CD1 PHE P 862       9.470 -11.714  -6.474  0.00  0.00      PROA  
ATOM   3315  HD1 PHE P 862       9.965 -11.197  -7.283  0.00  0.00      PROA  
ATOM   3316  CE1 PHE P 862       8.786 -12.918  -6.655  0.00  0.00      PROA  
ATOM   3317  HE1 PHE P 862       8.986 -13.333  -7.632  0.00  0.00      PROA  
ATOM   3318  CZ  PHE P 862       7.907 -13.441  -5.701  0.00  0.00      PROA  
ATOM   3319  HZ  PHE P 862       7.412 -14.396  -5.797  0.00  0.00      PROA  
ATOM   3320  CD2 PHE P 862       8.319 -11.435  -4.344  0.00  0.00      PROA  
ATOM   3321  HD2 PHE P 862       8.063 -10.851  -3.473  0.00  0.00      PROA  
ATOM   3322  CE2 PHE P 862       7.762 -12.699  -4.485  0.00  0.00      PROA  
ATOM   3323  HE2 PHE P 862       7.094 -13.178  -3.784  0.00  0.00      PROA  
ATOM   3324  C   PHE P 862      10.221  -7.487  -4.257  0.00  0.00      PROA  
ATOM   3325  O   PHE P 862      10.193  -7.731  -3.036  0.00  0.00      PROA  
ATOM   3326  N   ALA P 863      10.755  -6.336  -4.788  0.00  0.00      PROA  
ATOM   3327  HN  ALA P 863      10.717  -6.262  -5.781  0.00  0.00      PROA  
ATOM   3328  CA  ALA P 863      11.640  -5.482  -4.006  0.00  0.00      PROA  
ATOM   3329  HA  ALA P 863      12.537  -6.029  -3.757  0.00  0.00      PROA  
ATOM   3330  CB  ALA P 863      12.097  -4.316  -4.907  0.00  0.00      PROA  
ATOM   3331  HB1 ALA P 863      11.297  -3.592  -5.170  0.00  0.00      PROA  
ATOM   3332  HB2 ALA P 863      12.430  -4.856  -5.819  0.00  0.00      PROA  
ATOM   3333  HB3 ALA P 863      12.948  -3.738  -4.488  0.00  0.00      PROA  
ATOM   3334  C   ALA P 863      11.037  -4.973  -2.724  0.00  0.00      PROA  
ATOM   3335  O   ALA P 863      11.763  -4.867  -1.761  0.00  0.00      PROA  
ATOM   3336  N   VAL P 864       9.748  -4.566  -2.725  0.00  0.00      PROA  
ATOM   3337  HN  VAL P 864       9.206  -4.569  -3.561  0.00  0.00      PROA  
ATOM   3338  CA  VAL P 864       9.191  -3.854  -1.536  0.00  0.00      PROA  
ATOM   3339  HA  VAL P 864       9.950  -3.179  -1.169  0.00  0.00      PROA  
ATOM   3340  CB  VAL P 864       7.932  -3.083  -1.821  0.00  0.00      PROA  
ATOM   3341  HB  VAL P 864       7.106  -3.730  -2.184  0.00  0.00      PROA  
ATOM   3342  CG1 VAL P 864       7.383  -2.423  -0.495  0.00  0.00      PROA  
ATOM   3343 HG11 VAL P 864       6.844  -3.121   0.181  0.00  0.00      PROA  
ATOM   3344 HG12 VAL P 864       6.711  -1.604  -0.828  0.00  0.00      PROA  
ATOM   3345 HG13 VAL P 864       8.183  -2.107   0.208  0.00  0.00      PROA  
ATOM   3346  CG2 VAL P 864       8.337  -2.083  -2.854  0.00  0.00      PROA  
ATOM   3347 HG21 VAL P 864       7.430  -1.539  -3.193  0.00  0.00      PROA  
ATOM   3348 HG22 VAL P 864       8.659  -2.588  -3.790  0.00  0.00      PROA  
ATOM   3349 HG23 VAL P 864       9.038  -1.316  -2.459  0.00  0.00      PROA  
ATOM   3350  C   VAL P 864       9.036  -4.903  -0.399  0.00  0.00      PROA  
ATOM   3351  O   VAL P 864       9.450  -4.600   0.713  0.00  0.00      PROA  
ATOM   3352  N   PHE P 865       8.451  -6.077  -0.706  0.00  0.00      PROA  
ATOM   3353  HN  PHE P 865       8.126  -6.167  -1.644  0.00  0.00      PROA  
ATOM   3354  CA  PHE P 865       8.168  -6.980   0.369  0.00  0.00      PROA  
ATOM   3355  HA  PHE P 865       7.702  -6.393   1.147  0.00  0.00      PROA  
ATOM   3356  CB  PHE P 865       7.238  -8.187  -0.170  0.00  0.00      PROA  
ATOM   3357  HB1 PHE P 865       7.844  -8.772  -0.895  0.00  0.00      PROA  
ATOM   3358  HB2 PHE P 865       6.371  -7.775  -0.730  0.00  0.00      PROA  
ATOM   3359  CG  PHE P 865       6.759  -9.089   0.914  0.00  0.00      PROA  
ATOM   3360  CD1 PHE P 865       5.458  -9.046   1.419  0.00  0.00      PROA  
ATOM   3361  HD1 PHE P 865       4.705  -8.363   1.053  0.00  0.00      PROA  
ATOM   3362  CE1 PHE P 865       4.985 -10.165   2.121  0.00  0.00      PROA  
ATOM   3363  HE1 PHE P 865       3.959 -10.196   2.457  0.00  0.00      PROA  
ATOM   3364  CZ  PHE P 865       5.889 -11.260   2.381  0.00  0.00      PROA  
ATOM   3365  HZ  PHE P 865       5.433 -12.136   2.819  0.00  0.00      PROA  
ATOM   3366  CD2 PHE P 865       7.595 -10.184   1.117  0.00  0.00      PROA  
ATOM   3367  HD2 PHE P 865       8.555 -10.240   0.625  0.00  0.00      PROA  
ATOM   3368  CE2 PHE P 865       7.185 -11.275   1.887  0.00  0.00      PROA  
ATOM   3369  HE2 PHE P 865       7.759 -12.189   1.930  0.00  0.00      PROA  
ATOM   3370  C   PHE P 865       9.542  -7.653   0.824  0.00  0.00      PROA  
ATOM   3371  O   PHE P 865       9.770  -7.857   1.996  0.00  0.00      PROA  
ATOM   3372  N   LEU P 866      10.483  -7.962  -0.134  0.00  0.00      PROA  
ATOM   3373  HN  LEU P 866      10.156  -7.763  -1.055  0.00  0.00      PROA  
ATOM   3374  CA  LEU P 866      11.775  -8.483   0.152  0.00  0.00      PROA  
ATOM   3375  HA  LEU P 866      11.644  -9.313   0.830  0.00  0.00      PROA  
ATOM   3376  CB  LEU P 866      12.390  -9.025  -1.125  0.00  0.00      PROA  
ATOM   3377  HB1 LEU P 866      12.428  -8.223  -1.893  0.00  0.00      PROA  
ATOM   3378  HB2 LEU P 866      11.709  -9.841  -1.447  0.00  0.00      PROA  
ATOM   3379  CG  LEU P 866      13.890  -9.448  -1.028  0.00  0.00      PROA  
ATOM   3380  HG  LEU P 866      14.635  -8.662  -0.782  0.00  0.00      PROA  
ATOM   3381  CD1 LEU P 866      14.018 -10.606  -0.046  0.00  0.00      PROA  
ATOM   3382 HD11 LEU P 866      15.092 -10.886   0.000  0.00  0.00      PROA  
ATOM   3383 HD12 LEU P 866      13.450 -11.521  -0.319  0.00  0.00      PROA  
ATOM   3384 HD13 LEU P 866      13.732 -10.239   0.963  0.00  0.00      PROA  
ATOM   3385  CD2 LEU P 866      14.318  -9.991  -2.348  0.00  0.00      PROA  
ATOM   3386 HD21 LEU P 866      14.321  -9.182  -3.109  0.00  0.00      PROA  
ATOM   3387 HD22 LEU P 866      13.538 -10.754  -2.555  0.00  0.00      PROA  
ATOM   3388 HD23 LEU P 866      15.264 -10.562  -2.231  0.00  0.00      PROA  
ATOM   3389  C   LEU P 866      12.621  -7.550   0.993  0.00  0.00      PROA  
ATOM   3390  O   LEU P 866      13.258  -8.042   1.864  0.00  0.00      PROA  
ATOM   3391  N   THR P 867      12.470  -6.208   0.746  0.00  0.00      PROA  
ATOM   3392  HN  THR P 867      11.945  -5.892  -0.040  0.00  0.00      PROA  
ATOM   3393  CA  THR P 867      12.987  -5.179   1.666  0.00  0.00      PROA  
ATOM   3394  HA  THR P 867      14.058  -5.050   1.605  0.00  0.00      PROA  
ATOM   3395  CB  THR P 867      12.734  -3.816   1.115  0.00  0.00      PROA  
ATOM   3396  HB  THR P 867      11.643  -3.654   0.983  0.00  0.00      PROA  
ATOM   3397  OG1 THR P 867      13.460  -3.565  -0.132  0.00  0.00      PROA  
ATOM   3398  HG1 THR P 867      12.896  -3.939  -0.813  0.00  0.00      PROA  
ATOM   3399  CG2 THR P 867      13.156  -2.677   2.116  0.00  0.00      PROA  
ATOM   3400 HG21 THR P 867      12.665  -1.747   1.758  0.00  0.00      PROA  
ATOM   3401 HG22 THR P 867      14.237  -2.423   2.076  0.00  0.00      PROA  
ATOM   3402 HG23 THR P 867      12.845  -2.857   3.167  0.00  0.00      PROA  
ATOM   3403  C   THR P 867      12.486  -5.342   3.098  0.00  0.00      PROA  
ATOM   3404  O   THR P 867      13.184  -5.302   4.124  0.00  0.00      PROA  
ATOM   3405  N   ILE P 868      11.163  -5.571   3.324  0.00  0.00      PROA  
ATOM   3406  HN  ILE P 868      10.427  -5.661   2.657  0.00  0.00      PROA  
ATOM   3407  CA  ILE P 868      10.687  -5.838   4.657  0.00  0.00      PROA  
ATOM   3408  HA  ILE P 868      10.998  -5.019   5.287  0.00  0.00      PROA  
ATOM   3409  CB  ILE P 868       9.164  -5.830   4.748  0.00  0.00      PROA  
ATOM   3410  HB  ILE P 868       8.752  -6.598   4.060  0.00  0.00      PROA  
ATOM   3411  CG2 ILE P 868       8.675  -6.069   6.169  0.00  0.00      PROA  
ATOM   3412 HG21 ILE P 868       9.024  -5.223   6.799  0.00  0.00      PROA  
ATOM   3413 HG22 ILE P 868       8.950  -7.057   6.595  0.00  0.00      PROA  
ATOM   3414 HG23 ILE P 868       7.576  -5.924   6.251  0.00  0.00      PROA  
ATOM   3415  CG1 ILE P 868       8.598  -4.464   4.229  0.00  0.00      PROA  
ATOM   3416 HG11 ILE P 868       9.195  -4.080   3.374  0.00  0.00      PROA  
ATOM   3417 HG12 ILE P 868       8.608  -3.672   5.008  0.00  0.00      PROA  
ATOM   3418  CD  ILE P 868       7.172  -4.578   3.783  0.00  0.00      PROA  
ATOM   3419  HD1 ILE P 868       6.919  -3.550   3.446  0.00  0.00      PROA  
ATOM   3420  HD2 ILE P 868       6.494  -4.978   4.567  0.00  0.00      PROA  
ATOM   3421  HD3 ILE P 868       7.021  -5.221   2.889  0.00  0.00      PROA  
ATOM   3422  C   ILE P 868      11.367  -7.089   5.374  0.00  0.00      PROA  
ATOM   3423  O   ILE P 868      11.930  -7.001   6.463  0.00  0.00      PROA  
ATOM   3424  N   VAL P 869      11.400  -8.187   4.580  0.00  0.00      PROA  
ATOM   3425  HN  VAL P 869      10.921  -8.184   3.706  0.00  0.00      PROA  
ATOM   3426  CA  VAL P 869      12.029  -9.360   4.982  0.00  0.00      PROA  
ATOM   3427  HA  VAL P 869      11.568  -9.698   5.899  0.00  0.00      PROA  
ATOM   3428  CB  VAL P 869      11.866 -10.457   3.922  0.00  0.00      PROA  
ATOM   3429  HB  VAL P 869      12.368 -10.164   2.974  0.00  0.00      PROA  
ATOM   3430  CG1 VAL P 869      12.361 -11.784   4.470  0.00  0.00      PROA  
ATOM   3431 HG11 VAL P 869      12.001 -12.594   3.799  0.00  0.00      PROA  
ATOM   3432 HG12 VAL P 869      12.069 -12.012   5.517  0.00  0.00      PROA  
ATOM   3433 HG13 VAL P 869      13.453 -11.887   4.645  0.00  0.00      PROA  
ATOM   3434  CG2 VAL P 869      10.398 -10.704   3.467  0.00  0.00      PROA  
ATOM   3435 HG21 VAL P 869       9.865  -9.763   3.214  0.00  0.00      PROA  
ATOM   3436 HG22 VAL P 869       9.843 -11.138   4.326  0.00  0.00      PROA  
ATOM   3437 HG23 VAL P 869      10.305 -11.386   2.595  0.00  0.00      PROA  
ATOM   3438  C   VAL P 869      13.504  -9.222   5.426  0.00  0.00      PROA  
ATOM   3439  O   VAL P 869      14.009  -9.811   6.381  0.00  0.00      PROA  
ATOM   3440  N   ILE P 870      14.294  -8.516   4.585  0.00  0.00      PROA  
ATOM   3441  HN  ILE P 870      13.917  -8.326   3.681  0.00  0.00      PROA  
ATOM   3442  CA  ILE P 870      15.598  -8.167   4.796  0.00  0.00      PROA  
ATOM   3443  HA  ILE P 870      16.202  -9.047   4.962  0.00  0.00      PROA  
ATOM   3444  CB  ILE P 870      16.250  -7.490   3.628  0.00  0.00      PROA  
ATOM   3445  HB  ILE P 870      15.585  -6.664   3.297  0.00  0.00      PROA  
ATOM   3446  CG2 ILE P 870      17.560  -6.914   4.026  0.00  0.00      PROA  
ATOM   3447 HG21 ILE P 870      18.224  -7.601   4.594  0.00  0.00      PROA  
ATOM   3448 HG22 ILE P 870      17.373  -6.005   4.637  0.00  0.00      PROA  
ATOM   3449 HG23 ILE P 870      18.162  -6.509   3.185  0.00  0.00      PROA  
ATOM   3450  CG1 ILE P 870      16.477  -8.429   2.506  0.00  0.00      PROA  
ATOM   3451 HG11 ILE P 870      15.572  -9.057   2.358  0.00  0.00      PROA  
ATOM   3452 HG12 ILE P 870      17.296  -9.121   2.795  0.00  0.00      PROA  
ATOM   3453  CD  ILE P 870      16.652  -7.635   1.166  0.00  0.00      PROA  
ATOM   3454  HD1 ILE P 870      16.880  -8.455   0.452  0.00  0.00      PROA  
ATOM   3455  HD2 ILE P 870      17.454  -6.867   1.212  0.00  0.00      PROA  
ATOM   3456  HD3 ILE P 870      15.731  -7.084   0.879  0.00  0.00      PROA  
ATOM   3457  C   ILE P 870      15.765  -7.311   6.029  0.00  0.00      PROA  
ATOM   3458  O   ILE P 870      16.609  -7.488   6.922  0.00  0.00      PROA  
ATOM   3459  N   MET P 871      14.869  -6.344   6.210  0.00  0.00      PROA  
ATOM   3460  HN  MET P 871      14.345  -6.090   5.401  0.00  0.00      PROA  
ATOM   3461  CA  MET P 871      14.796  -5.479   7.420  0.00  0.00      PROA  
ATOM   3462  HA  MET P 871      15.777  -5.040   7.521  0.00  0.00      PROA  
ATOM   3463  CB  MET P 871      14.022  -4.207   7.286  0.00  0.00      PROA  
ATOM   3464  HB1 MET P 871      13.786  -3.915   8.332  0.00  0.00      PROA  
ATOM   3465  HB2 MET P 871      13.041  -4.445   6.821  0.00  0.00      PROA  
ATOM   3466  CG  MET P 871      14.636  -3.082   6.378  0.00  0.00      PROA  
ATOM   3467  HG1 MET P 871      13.780  -2.379   6.293  0.00  0.00      PROA  
ATOM   3468  HG2 MET P 871      14.865  -3.463   5.360  0.00  0.00      PROA  
ATOM   3469  SD  MET P 871      15.958  -2.291   7.373  0.00  0.00      PROA  
ATOM   3470  CE  MET P 871      16.654  -1.343   5.965  0.00  0.00      PROA  
ATOM   3471  HE1 MET P 871      17.028  -1.994   5.146  0.00  0.00      PROA  
ATOM   3472  HE2 MET P 871      17.466  -0.639   6.245  0.00  0.00      PROA  
ATOM   3473  HE3 MET P 871      15.873  -0.685   5.527  0.00  0.00      PROA  
ATOM   3474  C   MET P 871      14.604  -6.248   8.701  0.00  0.00      PROA  
ATOM   3475  O   MET P 871      15.286  -5.950   9.656  0.00  0.00      PROA  
ATOM   3476  N   VAL P 872      13.715  -7.263   8.653  0.00  0.00      PROA  
ATOM   3477  HN  VAL P 872      13.152  -7.417   7.844  0.00  0.00      PROA  
ATOM   3478  CA  VAL P 872      13.552  -8.180   9.779  0.00  0.00      PROA  
ATOM   3479  HA  VAL P 872      13.203  -7.552  10.585  0.00  0.00      PROA  
ATOM   3480  CB  VAL P 872      12.475  -9.123   9.530  0.00  0.00      PROA  
ATOM   3481  HB  VAL P 872      12.673  -9.846   8.710  0.00  0.00      PROA  
ATOM   3482  CG1 VAL P 872      12.155 -10.048  10.779  0.00  0.00      PROA  
ATOM   3483 HG11 VAL P 872      13.064 -10.664  10.947  0.00  0.00      PROA  
ATOM   3484 HG12 VAL P 872      11.303 -10.746  10.629  0.00  0.00      PROA  
ATOM   3485 HG13 VAL P 872      11.973  -9.458  11.702  0.00  0.00      PROA  
ATOM   3486  CG2 VAL P 872      11.124  -8.373   9.416  0.00  0.00      PROA  
ATOM   3487 HG21 VAL P 872      10.379  -9.187   9.288  0.00  0.00      PROA  
ATOM   3488 HG22 VAL P 872      11.144  -7.729   8.511  0.00  0.00      PROA  
ATOM   3489 HG23 VAL P 872      10.879  -7.726  10.286  0.00  0.00      PROA  
ATOM   3490  C   VAL P 872      14.781  -8.839  10.210  0.00  0.00      PROA  
ATOM   3491  O   VAL P 872      15.084  -8.986  11.382  0.00  0.00      PROA  
ATOM   3492  N   THR P 873      15.626  -9.328   9.232  0.00  0.00      PROA  
ATOM   3493  HN  THR P 873      15.171  -9.203   8.353  0.00  0.00      PROA  
ATOM   3494  CA  THR P 873      16.915 -10.045   9.361  0.00  0.00      PROA  
ATOM   3495  HA  THR P 873      16.895 -10.925   9.987  0.00  0.00      PROA  
ATOM   3496  CB  THR P 873      17.467 -10.454   7.997  0.00  0.00      PROA  
ATOM   3497  HB  THR P 873      17.787  -9.559   7.422  0.00  0.00      PROA  
ATOM   3498  OG1 THR P 873      16.500 -11.084   7.140  0.00  0.00      PROA  
ATOM   3499  HG1 THR P 873      15.852 -10.420   6.895  0.00  0.00      PROA  
ATOM   3500  CG2 THR P 873      18.625 -11.449   8.113  0.00  0.00      PROA  
ATOM   3501 HG21 THR P 873      19.501 -10.957   8.588  0.00  0.00      PROA  
ATOM   3502 HG22 THR P 873      18.813 -11.928   7.129  0.00  0.00      PROA  
ATOM   3503 HG23 THR P 873      18.311 -12.321   8.727  0.00  0.00      PROA  
ATOM   3504  C   THR P 873      17.937  -9.142   9.981  0.00  0.00      PROA  
ATOM   3505  O   THR P 873      18.809  -9.524  10.864  0.00  0.00      PROA  
ATOM   3506  N   ILE P 874      17.977  -7.827   9.575  0.00  0.00      PROA  
ATOM   3507  HN  ILE P 874      17.521  -7.679   8.701  0.00  0.00      PROA  
ATOM   3508  CA  ILE P 874      18.731  -6.804  10.141  0.00  0.00      PROA  
ATOM   3509  HA  ILE P 874      19.763  -7.120  10.087  0.00  0.00      PROA  
ATOM   3510  CB  ILE P 874      18.728  -5.440   9.312  0.00  0.00      PROA  
ATOM   3511  HB  ILE P 874      17.676  -5.103   9.200  0.00  0.00      PROA  
ATOM   3512  CG2 ILE P 874      19.276  -4.200  10.184  0.00  0.00      PROA  
ATOM   3513 HG21 ILE P 874      20.295  -4.489  10.519  0.00  0.00      PROA  
ATOM   3514 HG22 ILE P 874      18.669  -3.931  11.075  0.00  0.00      PROA  
ATOM   3515 HG23 ILE P 874      19.295  -3.312   9.517  0.00  0.00      PROA  
ATOM   3516  CG1 ILE P 874      19.506  -5.518   7.978  0.00  0.00      PROA  
ATOM   3517 HG11 ILE P 874      19.301  -6.538   7.588  0.00  0.00      PROA  
ATOM   3518 HG12 ILE P 874      20.597  -5.422   8.163  0.00  0.00      PROA  
ATOM   3519  CD  ILE P 874      19.075  -4.599   6.808  0.00  0.00      PROA  
ATOM   3520  HD1 ILE P 874      19.488  -3.591   7.027  0.00  0.00      PROA  
ATOM   3521  HD2 ILE P 874      17.982  -4.595   6.607  0.00  0.00      PROA  
ATOM   3522  HD3 ILE P 874      19.604  -5.039   5.936  0.00  0.00      PROA  
ATOM   3523  C   ILE P 874      18.339  -6.471  11.614  0.00  0.00      PROA  
ATOM   3524  O   ILE P 874      19.227  -6.414  12.455  0.00  0.00      PROA  
ATOM   3525  N   ASP P 875      16.986  -6.437  11.962  0.00  0.00      PROA  
ATOM   3526  HN  ASP P 875      16.317  -6.370  11.226  0.00  0.00      PROA  
ATOM   3527  CA  ASP P 875      16.509  -6.210  13.264  0.00  0.00      PROA  
ATOM   3528  HA  ASP P 875      17.004  -5.299  13.565  0.00  0.00      PROA  
ATOM   3529  CB  ASP P 875      14.959  -5.868  13.150  0.00  0.00      PROA  
ATOM   3530  HB1 ASP P 875      14.466  -6.693  12.594  0.00  0.00      PROA  
ATOM   3531  HB2 ASP P 875      14.850  -4.910  12.598  0.00  0.00      PROA  
ATOM   3532  CG  ASP P 875      14.197  -5.834  14.494  0.00  0.00      PROA  
ATOM   3533  OD1 ASP P 875      13.570  -6.841  14.785  0.00  0.00      PROA  
ATOM   3534  OD2 ASP P 875      14.153  -4.775  15.213  0.00  0.00      PROA  
ATOM   3535  C   ASP P 875      16.955  -7.253  14.317  0.00  0.00      PROA  
ATOM   3536  O   ASP P 875      17.218  -6.914  15.490  0.00  0.00      PROA  
ATOM   3537  N   TYR P 876      17.051  -8.542  13.922  0.00  0.00      PROA  
ATOM   3538  HN  TYR P 876      16.628  -8.742  13.042  0.00  0.00      PROA  
ATOM   3539  CA  TYR P 876      17.568  -9.640  14.720  0.00  0.00      PROA  
ATOM   3540  HA  TYR P 876      17.076  -9.484  15.668  0.00  0.00      PROA  
ATOM   3541  CB  TYR P 876      17.088 -11.004  14.198  0.00  0.00      PROA  
ATOM   3542  HB1 TYR P 876      17.081 -11.025  13.088  0.00  0.00      PROA  
ATOM   3543  HB2 TYR P 876      16.058 -11.195  14.570  0.00  0.00      PROA  
ATOM   3544  CG  TYR P 876      17.926 -12.153  14.672  0.00  0.00      PROA  
ATOM   3545  CD1 TYR P 876      19.045 -12.641  14.015  0.00  0.00      PROA  
ATOM   3546  HD1 TYR P 876      19.367 -12.304  13.040  0.00  0.00      PROA  
ATOM   3547  CE1 TYR P 876      19.588 -13.861  14.489  0.00  0.00      PROA  
ATOM   3548  HE1 TYR P 876      20.266 -14.401  13.843  0.00  0.00      PROA  
ATOM   3549  CZ  TYR P 876      19.215 -14.420  15.698  0.00  0.00      PROA  
ATOM   3550  OH  TYR P 876      19.960 -15.487  16.238  0.00  0.00      PROA  
ATOM   3551  HH  TYR P 876      19.396 -15.957  16.857  0.00  0.00      PROA  
ATOM   3552  CD2 TYR P 876      17.542 -12.714  15.876  0.00  0.00      PROA  
ATOM   3553  HD2 TYR P 876      16.778 -12.204  16.444  0.00  0.00      PROA  
ATOM   3554  CE2 TYR P 876      18.179 -13.876  16.408  0.00  0.00      PROA  
ATOM   3555  HE2 TYR P 876      17.862 -14.187  17.392  0.00  0.00      PROA  
ATOM   3556  C   TYR P 876      19.003  -9.498  15.185  0.00  0.00      PROA  
ATOM   3557  O   TYR P 876      19.372  -9.744  16.339  0.00  0.00      PROA  
ATOM   3558  N   LEU P 877      19.931  -9.066  14.343  0.00  0.00      PROA  
ATOM   3559  HN  LEU P 877      19.801  -8.788  13.394  0.00  0.00      PROA  
ATOM   3560  CA  LEU P 877      21.282  -8.751  14.859  0.00  0.00      PROA  
ATOM   3561  HA  LEU P 877      21.609  -9.471  15.595  0.00  0.00      PROA  
ATOM   3562  CB  LEU P 877      22.329  -8.751  13.641  0.00  0.00      PROA  
ATOM   3563  HB1 LEU P 877      23.262  -8.457  14.168  0.00  0.00      PROA  
ATOM   3564  HB2 LEU P 877      22.088  -7.897  12.973  0.00  0.00      PROA  
ATOM   3565  CG  LEU P 877      22.536 -10.049  12.913  0.00  0.00      PROA  
ATOM   3566  HG  LEU P 877      21.575 -10.542  12.650  0.00  0.00      PROA  
ATOM   3567  CD1 LEU P 877      23.267  -9.578  11.613  0.00  0.00      PROA  
ATOM   3568 HD11 LEU P 877      23.546 -10.354  10.869  0.00  0.00      PROA  
ATOM   3569 HD12 LEU P 877      24.206  -9.078  11.930  0.00  0.00      PROA  
ATOM   3570 HD13 LEU P 877      22.616  -8.790  11.177  0.00  0.00      PROA  
ATOM   3571  CD2 LEU P 877      23.257 -11.038  13.832  0.00  0.00      PROA  
ATOM   3572 HD21 LEU P 877      22.700 -11.042  14.793  0.00  0.00      PROA  
ATOM   3573 HD22 LEU P 877      24.295 -10.734  14.085  0.00  0.00      PROA  
ATOM   3574 HD23 LEU P 877      23.265 -12.017  13.307  0.00  0.00      PROA  
ATOM   3575  C   LEU P 877      21.347  -7.392  15.680  0.00  0.00      PROA  
ATOM   3576  O   LEU P 877      21.959  -7.199  16.771  0.00  0.00      PROA  
ATOM   3577  N   VAL P 878      20.839  -6.347  14.987  0.00  0.00      PROA  
ATOM   3578  HN  VAL P 878      20.455  -6.458  14.074  0.00  0.00      PROA  
ATOM   3579  CA  VAL P 878      20.751  -4.962  15.497  0.00  0.00      PROA  
ATOM   3580  HA  VAL P 878      21.770  -4.772  15.800  0.00  0.00      PROA  
ATOM   3581  CB  VAL P 878      20.242  -3.998  14.418  0.00  0.00      PROA  
ATOM   3582  HB  VAL P 878      19.326  -4.415  13.948  0.00  0.00      PROA  
ATOM   3583  CG1 VAL P 878      20.053  -2.634  14.984  0.00  0.00      PROA  
ATOM   3584 HG11 VAL P 878      20.823  -2.114  15.593  0.00  0.00      PROA  
ATOM   3585 HG12 VAL P 878      19.154  -2.691  15.634  0.00  0.00      PROA  
ATOM   3586 HG13 VAL P 878      19.803  -1.957  14.139  0.00  0.00      PROA  
ATOM   3587  CG2 VAL P 878      21.245  -3.879  13.187  0.00  0.00      PROA  
ATOM   3588 HG21 VAL P 878      21.268  -4.844  12.637  0.00  0.00      PROA  
ATOM   3589 HG22 VAL P 878      22.199  -3.519  13.627  0.00  0.00      PROA  
ATOM   3590 HG23 VAL P 878      20.945  -3.096  12.458  0.00  0.00      PROA  
ATOM   3591  C   VAL P 878      20.008  -4.804  16.830  0.00  0.00      PROA  
ATOM   3592  O   VAL P 878      20.529  -4.190  17.744  0.00  0.00      PROA  
ATOM   3593  N   GLY P 879      18.851  -5.411  17.051  0.00  0.00      PROA  
ATOM   3594  HN  GLY P 879      18.588  -5.844  16.192  0.00  0.00      PROA  
ATOM   3595  CA  GLY P 879      18.053  -5.501  18.256  0.00  0.00      PROA  
ATOM   3596  HA1 GLY P 879      18.706  -6.010  18.949  0.00  0.00      PROA  
ATOM   3597  HA2 GLY P 879      17.099  -5.970  18.063  0.00  0.00      PROA  
ATOM   3598  C   GLY P 879      17.708  -4.265  18.996  0.00  0.00      PROA  
ATOM   3599  O   GLY P 879      17.442  -4.364  20.209  0.00  0.00      PROA  
ATOM   3600  N   VAL P 880      17.636  -3.157  18.338  0.00  0.00      PROA  
ATOM   3601  HN  VAL P 880      17.671  -3.251  17.346  0.00  0.00      PROA  
ATOM   3602  CA  VAL P 880      17.426  -1.851  18.902  0.00  0.00      PROA  
ATOM   3603  HA  VAL P 880      18.221  -1.740  19.624  0.00  0.00      PROA  
ATOM   3604  CB  VAL P 880      17.641  -0.820  17.810  0.00  0.00      PROA  
ATOM   3605  HB  VAL P 880      17.363  -1.351  16.875  0.00  0.00      PROA  
ATOM   3606  CG1 VAL P 880      16.894   0.480  17.991  0.00  0.00      PROA  
ATOM   3607 HG11 VAL P 880      15.863   0.336  17.602  0.00  0.00      PROA  
ATOM   3608 HG12 VAL P 880      17.442   1.293  17.469  0.00  0.00      PROA  
ATOM   3609 HG13 VAL P 880      16.761   0.765  19.057  0.00  0.00      PROA  
ATOM   3610  CG2 VAL P 880      19.140  -0.466  17.791  0.00  0.00      PROA  
ATOM   3611 HG21 VAL P 880      19.796  -1.327  18.043  0.00  0.00      PROA  
ATOM   3612 HG22 VAL P 880      19.386   0.193  18.652  0.00  0.00      PROA  
ATOM   3613 HG23 VAL P 880      19.470   0.099  16.893  0.00  0.00      PROA  
ATOM   3614  C   VAL P 880      16.018  -1.753  19.505  0.00  0.00      PROA  
ATOM   3615  O   VAL P 880      15.068  -2.166  18.828  0.00  0.00      PROA  
ATOM   3616  N   PRO P 881      15.792  -1.171  20.654  0.00  0.00      PROA  
ATOM   3617  CD  PRO P 881      16.787  -0.974  21.659  0.00  0.00      PROA  
ATOM   3618  HD1 PRO P 881      17.340  -0.056  21.366  0.00  0.00      PROA  
ATOM   3619  HD2 PRO P 881      17.517  -1.810  21.716  0.00  0.00      PROA  
ATOM   3620  CA  PRO P 881      14.431  -0.836  21.163  0.00  0.00      PROA  
ATOM   3621  HA  PRO P 881      13.869  -1.756  21.238  0.00  0.00      PROA  
ATOM   3622  CB  PRO P 881      14.830  -0.259  22.528  0.00  0.00      PROA  
ATOM   3623  HB1 PRO P 881      14.135  -0.251  23.394  0.00  0.00      PROA  
ATOM   3624  HB2 PRO P 881      15.024   0.820  22.346  0.00  0.00      PROA  
ATOM   3625  CG  PRO P 881      16.078  -0.950  23.001  0.00  0.00      PROA  
ATOM   3626  HG1 PRO P 881      16.627  -0.256  23.674  0.00  0.00      PROA  
ATOM   3627  HG2 PRO P 881      16.048  -1.991  23.386  0.00  0.00      PROA  
ATOM   3628  C   PRO P 881      13.600   0.137  20.423  0.00  0.00      PROA  
ATOM   3629  O   PRO P 881      12.787   0.912  20.971  0.00  0.00      PROA  
ATOM   3630  N   SER P 882      13.767   0.236  19.106  0.00  0.00      PROA  
ATOM   3631  HN  SER P 882      14.398  -0.349  18.603  0.00  0.00      PROA  
ATOM   3632  CA  SER P 882      12.934   1.068  18.273  0.00  0.00      PROA  
ATOM   3633  HA  SER P 882      12.948   2.065  18.688  0.00  0.00      PROA  
ATOM   3634  CB  SER P 882      13.378   1.031  16.802  0.00  0.00      PROA  
ATOM   3635  HB1 SER P 882      14.358   1.551  16.848  0.00  0.00      PROA  
ATOM   3636  HB2 SER P 882      12.807   1.755  16.183  0.00  0.00      PROA  
ATOM   3637  OG  SER P 882      13.469  -0.210  16.178  0.00  0.00      PROA  
ATOM   3638  HG1 SER P 882      13.012  -0.839  16.740  0.00  0.00      PROA  
ATOM   3639  C   SER P 882      11.435   0.692  18.210  0.00  0.00      PROA  
ATOM   3640  O   SER P 882      11.193  -0.497  18.228  0.00  0.00      PROA  
ATOM   3641  N   PRO P 883      10.436   1.575  18.256  0.00  0.00      PROA  
ATOM   3642  CD  PRO P 883      10.683   3.119  18.110  0.00  0.00      PROA  
ATOM   3643  HD1 PRO P 883      11.577   3.279  17.469  0.00  0.00      PROA  
ATOM   3644  HD2 PRO P 883      10.789   3.499  19.148  0.00  0.00      PROA  
ATOM   3645  CA  PRO P 883       9.018   1.214  18.024  0.00  0.00      PROA  
ATOM   3646  HA  PRO P 883       8.640   0.835  18.962  0.00  0.00      PROA  
ATOM   3647  CB  PRO P 883       8.344   2.616  17.812  0.00  0.00      PROA  
ATOM   3648  HB1 PRO P 883       7.944   2.836  18.825  0.00  0.00      PROA  
ATOM   3649  HB2 PRO P 883       7.534   2.618  17.053  0.00  0.00      PROA  
ATOM   3650  CG  PRO P 883       9.397   3.660  17.409  0.00  0.00      PROA  
ATOM   3651  HG1 PRO P 883       9.496   3.572  16.306  0.00  0.00      PROA  
ATOM   3652  HG2 PRO P 883       9.182   4.735  17.591  0.00  0.00      PROA  
ATOM   3653  C   PRO P 883       8.670   0.198  16.846  0.00  0.00      PROA  
ATOM   3654  O   PRO P 883       9.079   0.444  15.705  0.00  0.00      PROA  
ATOM   3655  N   LYS P 884       7.816  -0.837  17.062  0.00  0.00      PROA  
ATOM   3656  HN  LYS P 884       7.496  -0.998  17.992  0.00  0.00      PROA  
ATOM   3657  CA  LYS P 884       7.525  -1.923  16.067  0.00  0.00      PROA  
ATOM   3658  HA  LYS P 884       7.719  -1.484  15.100  0.00  0.00      PROA  
ATOM   3659  CB  LYS P 884       8.288  -3.225  16.359  0.00  0.00      PROA  
ATOM   3660  HB1 LYS P 884       8.249  -3.781  15.398  0.00  0.00      PROA  
ATOM   3661  HB2 LYS P 884       7.928  -3.879  17.182  0.00  0.00      PROA  
ATOM   3662  CG  LYS P 884       9.739  -2.856  16.730  0.00  0.00      PROA  
ATOM   3663  HG1 LYS P 884       9.842  -2.602  17.806  0.00  0.00      PROA  
ATOM   3664  HG2 LYS P 884      10.091  -1.976  16.149  0.00  0.00      PROA  
ATOM   3665  CD  LYS P 884      10.799  -3.970  16.318  0.00  0.00      PROA  
ATOM   3666  HD1 LYS P 884      11.800  -3.503  16.439  0.00  0.00      PROA  
ATOM   3667  HD2 LYS P 884      10.671  -4.202  15.240  0.00  0.00      PROA  
ATOM   3668  CE  LYS P 884      10.819  -5.198  17.277  0.00  0.00      PROA  
ATOM   3669  HE1 LYS P 884       9.924  -5.821  17.064  0.00  0.00      PROA  
ATOM   3670  HE2 LYS P 884      10.878  -4.866  18.335  0.00  0.00      PROA  
ATOM   3671  NZ  LYS P 884      11.933  -6.012  16.867  0.00  0.00      PROA  
ATOM   3672  HZ1 LYS P 884      11.946  -6.321  15.874  0.00  0.00      PROA  
ATOM   3673  HZ2 LYS P 884      12.095  -6.797  17.530  0.00  0.00      PROA  
ATOM   3674  HZ3 LYS P 884      12.766  -5.390  16.890  0.00  0.00      PROA  
ATOM   3675  C   LYS P 884       6.086  -2.196  16.110  0.00  0.00      PROA  
ATOM   3676  O   LYS P 884       5.351  -1.869  17.031  0.00  0.00      PROA  
ATOM   3677  N   LEU P 885       5.498  -2.801  15.018  0.00  0.00      PROA  
ATOM   3678  HN  LEU P 885       6.084  -3.163  14.298  0.00  0.00      PROA  
ATOM   3679  CA  LEU P 885       4.046  -2.948  14.925  0.00  0.00      PROA  
ATOM   3680  HA  LEU P 885       3.567  -2.024  15.214  0.00  0.00      PROA  
ATOM   3681  CB  LEU P 885       3.672  -3.276  13.432  0.00  0.00      PROA  
ATOM   3682  HB1 LEU P 885       3.988  -4.302  13.146  0.00  0.00      PROA  
ATOM   3683  HB2 LEU P 885       4.169  -2.603  12.701  0.00  0.00      PROA  
ATOM   3684  CG  LEU P 885       2.230  -3.114  13.028  0.00  0.00      PROA  
ATOM   3685  HG  LEU P 885       1.564  -3.561  13.796  0.00  0.00      PROA  
ATOM   3686  CD1 LEU P 885       1.759  -1.642  12.998  0.00  0.00      PROA  
ATOM   3687 HD11 LEU P 885       1.837  -1.142  13.987  0.00  0.00      PROA  
ATOM   3688 HD12 LEU P 885       0.773  -1.513  12.502  0.00  0.00      PROA  
ATOM   3689 HD13 LEU P 885       2.379  -1.045  12.296  0.00  0.00      PROA  
ATOM   3690  CD2 LEU P 885       1.822  -3.827  11.738  0.00  0.00      PROA  
ATOM   3691 HD21 LEU P 885       0.760  -3.659  11.455  0.00  0.00      PROA  
ATOM   3692 HD22 LEU P 885       2.069  -4.900  11.886  0.00  0.00      PROA  
ATOM   3693 HD23 LEU P 885       2.504  -3.446  10.948  0.00  0.00      PROA  
ATOM   3694  C   LEU P 885       3.516  -3.997  15.854  0.00  0.00      PROA  
ATOM   3695  O   LEU P 885       3.873  -5.160  15.746  0.00  0.00      PROA  
ATOM   3696  N   HSD P 886       2.499  -3.666  16.704  0.00  0.00      PROA  
ATOM   3697  HN  HSD P 886       2.318  -2.693  16.819  0.00  0.00      PROA  
ATOM   3698  CA  HSD P 886       1.966  -4.638  17.648  0.00  0.00      PROA  
ATOM   3699  HA  HSD P 886       2.574  -5.531  17.673  0.00  0.00      PROA  
ATOM   3700  CB  HSD P 886       1.575  -4.028  19.043  0.00  0.00      PROA  
ATOM   3701  HB1 HSD P 886       1.082  -4.848  19.608  0.00  0.00      PROA  
ATOM   3702  HB2 HSD P 886       0.932  -3.131  18.915  0.00  0.00      PROA  
ATOM   3703  ND1 HSD P 886       4.049  -3.551  19.453  0.00  0.00      PROA  
ATOM   3704  HD1 HSD P 886       4.308  -3.876  18.543  0.00  0.00      PROA  
ATOM   3705  CG  HSD P 886       2.758  -3.749  19.928  0.00  0.00      PROA  
ATOM   3706  CE1 HSD P 886       4.878  -3.402  20.478  0.00  0.00      PROA  
ATOM   3707  HE1 HSD P 886       5.938  -3.645  20.407  0.00  0.00      PROA  
ATOM   3708  NE2 HSD P 886       4.130  -3.509  21.590  0.00  0.00      PROA  
ATOM   3709  CD2 HSD P 886       2.819  -3.653  21.296  0.00  0.00      PROA  
ATOM   3710  HD2 HSD P 886       2.046  -3.866  22.024  0.00  0.00      PROA  
ATOM   3711  C   HSD P 886       0.637  -5.163  17.189  0.00  0.00      PROA  
ATOM   3712  O   HSD P 886      -0.417  -4.769  17.651  0.00  0.00      PROA  
ATOM   3713  N   VAL P 887       0.586  -6.222  16.264  0.00  0.00      PROA  
ATOM   3714  HN  VAL P 887       1.418  -6.596  15.863  0.00  0.00      PROA  
ATOM   3715  CA  VAL P 887      -0.600  -6.870  15.787  0.00  0.00      PROA  
ATOM   3716  HA  VAL P 887      -1.382  -6.126  15.791  0.00  0.00      PROA  
ATOM   3717  CB  VAL P 887      -0.482  -7.453  14.355  0.00  0.00      PROA  
ATOM   3718  HB  VAL P 887       0.329  -8.212  14.383  0.00  0.00      PROA  
ATOM   3719  CG1 VAL P 887      -1.727  -8.064  13.657  0.00  0.00      PROA  
ATOM   3720 HG11 VAL P 887      -1.398  -8.482  12.682  0.00  0.00      PROA  
ATOM   3721 HG12 VAL P 887      -2.501  -7.305  13.414  0.00  0.00      PROA  
ATOM   3722 HG13 VAL P 887      -2.070  -8.906  14.296  0.00  0.00      PROA  
ATOM   3723  CG2 VAL P 887      -0.005  -6.273  13.395  0.00  0.00      PROA  
ATOM   3724 HG21 VAL P 887       1.034  -5.930  13.587  0.00  0.00      PROA  
ATOM   3725 HG22 VAL P 887      -0.760  -5.477  13.571  0.00  0.00      PROA  
ATOM   3726 HG23 VAL P 887      -0.102  -6.584  12.333  0.00  0.00      PROA  
ATOM   3727  C   VAL P 887      -1.135  -7.939  16.792  0.00  0.00      PROA  
ATOM   3728  O   VAL P 887      -0.369  -8.720  17.266  0.00  0.00      PROA  
ATOM   3729  N   PRO P 888      -2.415  -8.041  17.152  0.00  0.00      PROA  
ATOM   3730  CD  PRO P 888      -3.398  -7.028  16.822  0.00  0.00      PROA  
ATOM   3731  HD1 PRO P 888      -3.719  -7.165  15.767  0.00  0.00      PROA  
ATOM   3732  HD2 PRO P 888      -2.969  -6.031  17.058  0.00  0.00      PROA  
ATOM   3733  CA  PRO P 888      -2.986  -9.175  17.840  0.00  0.00      PROA  
ATOM   3734  HA  PRO P 888      -2.521  -9.098  18.812  0.00  0.00      PROA  
ATOM   3735  CB  PRO P 888      -4.477  -8.981  17.713  0.00  0.00      PROA  
ATOM   3736  HB1 PRO P 888      -5.154  -9.410  18.483  0.00  0.00      PROA  
ATOM   3737  HB2 PRO P 888      -4.721  -9.203  16.652  0.00  0.00      PROA  
ATOM   3738  CG  PRO P 888      -4.553  -7.450  17.778  0.00  0.00      PROA  
ATOM   3739  HG1 PRO P 888      -5.496  -6.974  17.432  0.00  0.00      PROA  
ATOM   3740  HG2 PRO P 888      -4.315  -7.100  18.805  0.00  0.00      PROA  
ATOM   3741  C   PRO P 888      -2.616 -10.586  17.407  0.00  0.00      PROA  
ATOM   3742  O   PRO P 888      -2.790 -10.902  16.191  0.00  0.00      PROA  
ATOM   3743  N   GLU P 889      -2.260 -11.409  18.394  0.00  0.00      PROA  
ATOM   3744  HN  GLU P 889      -2.106 -11.066  19.317  0.00  0.00      PROA  
ATOM   3745  CA  GLU P 889      -2.110 -12.877  18.231  0.00  0.00      PROA  
ATOM   3746  HA  GLU P 889      -1.893 -13.184  17.218  0.00  0.00      PROA  
ATOM   3747  CB  GLU P 889      -0.914 -13.383  19.082  0.00  0.00      PROA  
ATOM   3748  HB1 GLU P 889      -1.052 -14.456  19.336  0.00  0.00      PROA  
ATOM   3749  HB2 GLU P 889      -1.016 -12.803  20.024  0.00  0.00      PROA  
ATOM   3750  CG  GLU P 889       0.476 -12.985  18.579  0.00  0.00      PROA  
ATOM   3751  HG1 GLU P 889       0.597 -11.892  18.733  0.00  0.00      PROA  
ATOM   3752  HG2 GLU P 889       0.688 -13.160  17.503  0.00  0.00      PROA  
ATOM   3753  CD  GLU P 889       1.519 -13.689  19.321  0.00  0.00      PROA  
ATOM   3754  OE1 GLU P 889       1.691 -14.929  19.251  0.00  0.00      PROA  
ATOM   3755  OE2 GLU P 889       2.264 -12.982  20.026  0.00  0.00      PROA  
ATOM   3756  C   GLU P 889      -3.455 -13.539  18.575  0.00  0.00      PROA  
ATOM   3757  O   GLU P 889      -4.097 -13.136  19.553  0.00  0.00      PROA  
ATOM   3758  N   LYS P 890      -3.783 -14.614  17.880  0.00  0.00      PROA  
ATOM   3759  HN  LYS P 890      -3.158 -15.066  17.250  0.00  0.00      PROA  
ATOM   3760  CA  LYS P 890      -4.851 -15.512  18.203  0.00  0.00      PROA  
ATOM   3761  HA  LYS P 890      -4.959 -16.225  17.399  0.00  0.00      PROA  
ATOM   3762  CB  LYS P 890      -4.738 -16.429  19.471  0.00  0.00      PROA  
ATOM   3763  HB1 LYS P 890      -5.636 -17.065  19.628  0.00  0.00      PROA  
ATOM   3764  HB2 LYS P 890      -4.637 -15.765  20.356  0.00  0.00      PROA  
ATOM   3765  CG  LYS P 890      -3.465 -17.276  19.325  0.00  0.00      PROA  
ATOM   3766  HG1 LYS P 890      -2.704 -16.576  18.919  0.00  0.00      PROA  
ATOM   3767  HG2 LYS P 890      -3.673 -18.152  18.674  0.00  0.00      PROA  
ATOM   3768  CD  LYS P 890      -2.939 -17.907  20.676  0.00  0.00      PROA  
ATOM   3769  HD1 LYS P 890      -2.104 -17.262  21.026  0.00  0.00      PROA  
ATOM   3770  HD2 LYS P 890      -2.515 -18.892  20.384  0.00  0.00      PROA  
ATOM   3771  CE  LYS P 890      -3.893 -18.050  21.776  0.00  0.00      PROA  
ATOM   3772  HE1 LYS P 890      -4.712 -18.759  21.532  0.00  0.00      PROA  
ATOM   3773  HE2 LYS P 890      -4.374 -17.057  21.904  0.00  0.00      PROA  
ATOM   3774  NZ  LYS P 890      -3.177 -18.323  22.980  0.00  0.00      PROA  
ATOM   3775  HZ1 LYS P 890      -2.545 -19.148  22.960  0.00  0.00      PROA  
ATOM   3776  HZ2 LYS P 890      -3.928 -18.468  23.684  0.00  0.00      PROA  
ATOM   3777  HZ3 LYS P 890      -2.666 -17.471  23.287  0.00  0.00      PROA  
ATOM   3778  C   LYS P 890      -6.271 -14.896  17.993  0.00  0.00      PROA  
ATOM   3779  O   LYS P 890      -7.227 -15.375  18.600  0.00  0.00      PROA  
ATOM   3780  N   PHE P 891      -6.418 -13.931  17.091  0.00  0.00      PROA  
ATOM   3781  HN  PHE P 891      -5.588 -13.566  16.675  0.00  0.00      PROA  
ATOM   3782  CA  PHE P 891      -7.755 -13.406  16.665  0.00  0.00      PROA  
ATOM   3783  HA  PHE P 891      -7.439 -12.581  16.045  0.00  0.00      PROA  
ATOM   3784  CB  PHE P 891      -8.580 -14.542  15.927  0.00  0.00      PROA  
ATOM   3785  HB1 PHE P 891      -8.829 -15.372  16.622  0.00  0.00      PROA  
ATOM   3786  HB2 PHE P 891      -7.925 -14.943  15.124  0.00  0.00      PROA  
ATOM   3787  CG  PHE P 891      -9.782 -14.051  15.321  0.00  0.00      PROA  
ATOM   3788  CD1 PHE P 891     -10.789 -14.932  15.052  0.00  0.00      PROA  
ATOM   3789  HD1 PHE P 891     -10.707 -15.947  15.411  0.00  0.00      PROA  
ATOM   3790  CE1 PHE P 891     -11.891 -14.651  14.263  0.00  0.00      PROA  
ATOM   3791  HE1 PHE P 891     -12.703 -15.353  14.141  0.00  0.00      PROA  
ATOM   3792  CZ  PHE P 891     -11.996 -13.339  13.805  0.00  0.00      PROA  
ATOM   3793  HZ  PHE P 891     -12.857 -13.067  13.212  0.00  0.00      PROA  
ATOM   3794  CD2 PHE P 891      -9.885 -12.779  14.744  0.00  0.00      PROA  
ATOM   3795  HD2 PHE P 891      -9.072 -12.075  14.840  0.00  0.00      PROA  
ATOM   3796  CE2 PHE P 891     -11.011 -12.390  14.042  0.00  0.00      PROA  
ATOM   3797  HE2 PHE P 891     -11.073 -11.383  13.658  0.00  0.00      PROA  
ATOM   3798  C   PHE P 891      -8.488 -12.660  17.782  0.00  0.00      PROA  
ATOM   3799  O   PHE P 891      -9.469 -13.049  18.331  0.00  0.00      PROA  
ATOM   3800  N   GLU P 892      -7.928 -11.494  18.152  0.00  0.00      PROA  
ATOM   3801  HN  GLU P 892      -7.052 -11.119  17.860  0.00  0.00      PROA  
ATOM   3802  CA  GLU P 892      -8.526 -10.501  19.071  0.00  0.00      PROA  
ATOM   3803  HA  GLU P 892      -9.556 -10.799  19.204  0.00  0.00      PROA  
ATOM   3804  CB  GLU P 892      -7.708 -10.472  20.364  0.00  0.00      PROA  
ATOM   3805  HB1 GLU P 892      -8.159  -9.738  21.064  0.00  0.00      PROA  
ATOM   3806  HB2 GLU P 892      -6.692 -10.154  20.045  0.00  0.00      PROA  
ATOM   3807  CG  GLU P 892      -7.734 -11.890  20.958  0.00  0.00      PROA  
ATOM   3808  HG1 GLU P 892      -7.085 -12.445  20.246  0.00  0.00      PROA  
ATOM   3809  HG2 GLU P 892      -8.732 -12.366  20.852  0.00  0.00      PROA  
ATOM   3810  CD  GLU P 892      -7.170 -11.966  22.332  0.00  0.00      PROA  
ATOM   3811  OE1 GLU P 892      -7.874 -12.566  23.212  0.00  0.00      PROA  
ATOM   3812  OE2 GLU P 892      -5.986 -11.647  22.578  0.00  0.00      PROA  
ATOM   3813  C   GLU P 892      -8.578  -9.163  18.328  0.00  0.00      PROA  
ATOM   3814  O   GLU P 892      -7.650  -8.885  17.541  0.00  0.00      PROA  
ATOM   3815  N   PRO P 893      -9.530  -8.253  18.586  0.00  0.00      PROA  
ATOM   3816  CD  PRO P 893     -10.660  -8.555  19.435  0.00  0.00      PROA  
ATOM   3817  HD1 PRO P 893     -10.339  -9.117  20.338  0.00  0.00      PROA  
ATOM   3818  HD2 PRO P 893     -11.421  -9.095  18.831  0.00  0.00      PROA  
ATOM   3819  CA  PRO P 893      -9.421  -6.890  18.204  0.00  0.00      PROA  
ATOM   3820  HA  PRO P 893      -9.392  -6.869  17.124  0.00  0.00      PROA  
ATOM   3821  CB  PRO P 893     -10.665  -6.244  18.730  0.00  0.00      PROA  
ATOM   3822  HB1 PRO P 893     -11.466  -6.190  17.962  0.00  0.00      PROA  
ATOM   3823  HB2 PRO P 893     -10.516  -5.198  19.071  0.00  0.00      PROA  
ATOM   3824  CG  PRO P 893     -11.167  -7.208  19.841  0.00  0.00      PROA  
ATOM   3825  HG1 PRO P 893     -10.620  -6.910  20.761  0.00  0.00      PROA  
ATOM   3826  HG2 PRO P 893     -12.252  -7.022  19.988  0.00  0.00      PROA  
ATOM   3827  C   PRO P 893      -8.167  -6.232  18.655  0.00  0.00      PROA  
ATOM   3828  O   PRO P 893      -7.706  -6.462  19.757  0.00  0.00      PROA  
ATOM   3829  N   THR P 894      -7.690  -5.312  17.866  0.00  0.00      PROA  
ATOM   3830  HN  THR P 894      -8.051  -5.069  16.969  0.00  0.00      PROA  
ATOM   3831  CA  THR P 894      -6.485  -4.395  18.158  0.00  0.00      PROA  
ATOM   3832  HA  THR P 894      -5.649  -5.065  18.298  0.00  0.00      PROA  
ATOM   3833  CB  THR P 894      -6.090  -3.366  17.029  0.00  0.00      PROA  
ATOM   3834  HB  THR P 894      -6.920  -2.635  16.927  0.00  0.00      PROA  
ATOM   3835  OG1 THR P 894      -5.764  -4.002  15.837  0.00  0.00      PROA  
ATOM   3836  HG1 THR P 894      -6.582  -4.137  15.353  0.00  0.00      PROA  
ATOM   3837  CG2 THR P 894      -4.847  -2.571  17.344  0.00  0.00      PROA  
ATOM   3838 HG21 THR P 894      -4.594  -2.003  16.423  0.00  0.00      PROA  
ATOM   3839 HG22 THR P 894      -3.960  -3.176  17.628  0.00  0.00      PROA  
ATOM   3840 HG23 THR P 894      -5.083  -1.896  18.194  0.00  0.00      PROA  
ATOM   3841  C   THR P 894      -6.700  -3.586  19.442  0.00  0.00      PROA  
ATOM   3842  O   THR P 894      -5.695  -3.509  20.162  0.00  0.00      PROA  
ATOM   3843  N   HSD P 895      -7.972  -3.140  19.730  0.00  0.00      PROA  
ATOM   3844  HN  HSD P 895      -8.754  -3.378  19.158  0.00  0.00      PROA  
ATOM   3845  CA  HSD P 895      -8.261  -2.387  20.913  0.00  0.00      PROA  
ATOM   3846  HA  HSD P 895      -7.323  -2.036  21.316  0.00  0.00      PROA  
ATOM   3847  CB  HSD P 895      -9.057  -1.161  20.596  0.00  0.00      PROA  
ATOM   3848  HB1 HSD P 895      -9.994  -1.528  20.126  0.00  0.00      PROA  
ATOM   3849  HB2 HSD P 895      -8.568  -0.525  19.827  0.00  0.00      PROA  
ATOM   3850  ND1 HSD P 895      -8.700   1.000  21.807  0.00  0.00      PROA  
ATOM   3851  HD1 HSD P 895      -7.801   1.039  21.371  0.00  0.00      PROA  
ATOM   3852  CG  HSD P 895      -9.430  -0.152  21.666  0.00  0.00      PROA  
ATOM   3853  CE1 HSD P 895      -9.340   1.755  22.762  0.00  0.00      PROA  
ATOM   3854  HE1 HSD P 895      -8.809   2.617  23.166  0.00  0.00      PROA  
ATOM   3855  NE2 HSD P 895     -10.429   1.184  23.244  0.00  0.00      PROA  
ATOM   3856  CD2 HSD P 895     -10.552   0.042  22.482  0.00  0.00      PROA  
ATOM   3857  HD2 HSD P 895     -11.309  -0.725  22.590  0.00  0.00      PROA  
ATOM   3858  C   HSD P 895      -8.933  -3.198  22.000  0.00  0.00      PROA  
ATOM   3859  O   HSD P 895      -9.806  -4.127  21.691  0.00  0.00      PROA  
ATOM   3860  N   PRO P 896      -8.650  -3.105  23.253  0.00  0.00      PROA  
ATOM   3861  CD  PRO P 896      -7.837  -2.056  23.731  0.00  0.00      PROA  
ATOM   3862  HD1 PRO P 896      -8.447  -1.139  23.586  0.00  0.00      PROA  
ATOM   3863  HD2 PRO P 896      -6.856  -1.843  23.255  0.00  0.00      PROA  
ATOM   3864  CA  PRO P 896      -9.339  -3.810  24.356  0.00  0.00      PROA  
ATOM   3865  HA  PRO P 896      -8.954  -4.816  24.437  0.00  0.00      PROA  
ATOM   3866  CB  PRO P 896      -9.039  -2.990  25.614  0.00  0.00      PROA  
ATOM   3867  HB1 PRO P 896      -9.081  -3.568  26.563  0.00  0.00      PROA  
ATOM   3868  HB2 PRO P 896      -9.775  -2.164  25.715  0.00  0.00      PROA  
ATOM   3869  CG  PRO P 896      -7.658  -2.307  25.208  0.00  0.00      PROA  
ATOM   3870  HG1 PRO P 896      -7.569  -1.363  25.787  0.00  0.00      PROA  
ATOM   3871  HG2 PRO P 896      -6.833  -2.983  25.519  0.00  0.00      PROA  
ATOM   3872  C   PRO P 896     -10.861  -3.960  24.285  0.00  0.00      PROA  
ATOM   3873  O   PRO P 896     -11.552  -3.005  24.073  0.00  0.00      PROA  
ATOM   3874  N   GLU P 897     -11.414  -5.170  24.534  0.00  0.00      PROA  
ATOM   3875  HN  GLU P 897     -10.862  -5.992  24.646  0.00  0.00      PROA  
ATOM   3876  CA  GLU P 897     -12.775  -5.496  24.810  0.00  0.00      PROA  
ATOM   3877  HA  GLU P 897     -12.826  -6.573  24.862  0.00  0.00      PROA  
ATOM   3878  CB  GLU P 897     -13.233  -5.077  26.255  0.00  0.00      PROA  
ATOM   3879  HB1 GLU P 897     -14.328  -5.260  26.289  0.00  0.00      PROA  
ATOM   3880  HB2 GLU P 897     -12.968  -4.010  26.415  0.00  0.00      PROA  
ATOM   3881  CG  GLU P 897     -12.613  -6.006  27.423  0.00  0.00      PROA  
ATOM   3882  HG1 GLU P 897     -11.503  -5.954  27.437  0.00  0.00      PROA  
ATOM   3883  HG2 GLU P 897     -13.016  -7.039  27.487  0.00  0.00      PROA  
ATOM   3884  CD  GLU P 897     -12.917  -5.440  28.814  0.00  0.00      PROA  
ATOM   3885  OE1 GLU P 897     -14.134  -5.504  29.191  0.00  0.00      PROA  
ATOM   3886  OE2 GLU P 897     -11.996  -4.987  29.537  0.00  0.00      PROA  
ATOM   3887  C   GLU P 897     -13.798  -5.132  23.759  0.00  0.00      PROA  
ATOM   3888  O   GLU P 897     -14.707  -4.311  23.986  0.00  0.00      PROA  
ATOM   3889  N   ARG P 898     -13.834  -5.791  22.618  0.00  0.00      PROA  
ATOM   3890  HN  ARG P 898     -13.074  -6.403  22.414  0.00  0.00      PROA  
ATOM   3891  CA  ARG P 898     -14.941  -5.390  21.666  0.00  0.00      PROA  
ATOM   3892  HA  ARG P 898     -15.843  -5.143  22.207  0.00  0.00      PROA  
ATOM   3893  CB  ARG P 898     -14.520  -4.257  20.665  0.00  0.00      PROA  
ATOM   3894  HB1 ARG P 898     -13.566  -4.506  20.153  0.00  0.00      PROA  
ATOM   3895  HB2 ARG P 898     -14.348  -3.350  21.282  0.00  0.00      PROA  
ATOM   3896  CG  ARG P 898     -15.679  -3.881  19.673  0.00  0.00      PROA  
ATOM   3897  HG1 ARG P 898     -16.667  -3.903  20.181  0.00  0.00      PROA  
ATOM   3898  HG2 ARG P 898     -15.804  -4.743  18.983  0.00  0.00      PROA  
ATOM   3899  CD  ARG P 898     -15.470  -2.565  18.932  0.00  0.00      PROA  
ATOM   3900  HD1 ARG P 898     -14.880  -1.959  19.652  0.00  0.00      PROA  
ATOM   3901  HD2 ARG P 898     -16.381  -2.030  18.590  0.00  0.00      PROA  
ATOM   3902  NE  ARG P 898     -14.601  -2.945  17.764  0.00  0.00      PROA  
ATOM   3903  HE  ARG P 898     -15.058  -3.483  17.055  0.00  0.00      PROA  
ATOM   3904  CZ  ARG P 898     -13.340  -2.728  17.583  0.00  0.00      PROA  
ATOM   3905  NH1 ARG P 898     -12.577  -1.869  18.177  0.00  0.00      PROA  
ATOM   3906 HH11 ARG P 898     -11.707  -1.537  17.813  0.00  0.00      PROA  
ATOM   3907 HH12 ARG P 898     -13.109  -1.361  18.855  0.00  0.00      PROA  
ATOM   3908  NH2 ARG P 898     -12.844  -3.183  16.398  0.00  0.00      PROA  
ATOM   3909 HH21 ARG P 898     -11.902  -3.005  16.114  0.00  0.00      PROA  
ATOM   3910 HH22 ARG P 898     -13.545  -3.520  15.769  0.00  0.00      PROA  
ATOM   3911  C   ARG P 898     -15.450  -6.540  20.894  0.00  0.00      PROA  
ATOM   3912  O   ARG P 898     -14.576  -7.174  20.214  0.00  0.00      PROA  
ATOM   3913  N   GLY P 899     -16.793  -6.827  20.903  0.00  0.00      PROA  
ATOM   3914  HN  GLY P 899     -17.323  -6.209  21.478  0.00  0.00      PROA  
ATOM   3915  CA  GLY P 899     -17.432  -7.962  20.209  0.00  0.00      PROA  
ATOM   3916  HA1 GLY P 899     -18.418  -7.923  20.648  0.00  0.00      PROA  
ATOM   3917  HA2 GLY P 899     -16.905  -8.873  20.451  0.00  0.00      PROA  
ATOM   3918  C   GLY P 899     -17.543  -7.696  18.653  0.00  0.00      PROA  
ATOM   3919  O   GLY P 899     -17.571  -6.533  18.198  0.00  0.00      PROA  
ATOM   3920  N   TRP P 900     -17.460  -8.765  17.846  0.00  0.00      PROA  
ATOM   3921  HN  TRP P 900     -17.515  -9.702  18.182  0.00  0.00      PROA  
ATOM   3922  CA  TRP P 900     -17.217  -8.581  16.401  0.00  0.00      PROA  
ATOM   3923  HA  TRP P 900     -16.488  -7.785  16.397  0.00  0.00      PROA  
ATOM   3924  CB  TRP P 900     -16.887  -9.905  15.632  0.00  0.00      PROA  
ATOM   3925  HB1 TRP P 900     -16.904  -9.877  14.522  0.00  0.00      PROA  
ATOM   3926  HB2 TRP P 900     -17.590 -10.671  16.023  0.00  0.00      PROA  
ATOM   3927  CG  TRP P 900     -15.456 -10.350  15.961  0.00  0.00      PROA  
ATOM   3928  CD1 TRP P 900     -15.065 -11.519  16.493  0.00  0.00      PROA  
ATOM   3929  HD1 TRP P 900     -15.691 -12.351  16.780  0.00  0.00      PROA  
ATOM   3930  NE1 TRP P 900     -13.667 -11.605  16.483  0.00  0.00      PROA  
ATOM   3931  HE1 TRP P 900     -13.080 -12.301  16.833  0.00  0.00      PROA  
ATOM   3932  CE2 TRP P 900     -13.186 -10.373  16.066  0.00  0.00      PROA  
ATOM   3933  CD2 TRP P 900     -14.239  -9.562  15.666  0.00  0.00      PROA  
ATOM   3934  CE3 TRP P 900     -14.040  -8.239  15.176  0.00  0.00      PROA  
ATOM   3935  HE3 TRP P 900     -14.866  -7.624  14.850  0.00  0.00      PROA  
ATOM   3936  CZ3 TRP P 900     -12.716  -7.812  15.040  0.00  0.00      PROA  
ATOM   3937  HZ3 TRP P 900     -12.464  -6.855  14.606  0.00  0.00      PROA  
ATOM   3938  CZ2 TRP P 900     -11.892  -9.905  16.035  0.00  0.00      PROA  
ATOM   3939  HZ2 TRP P 900     -11.049 -10.479  16.388  0.00  0.00      PROA  
ATOM   3940  CH2 TRP P 900     -11.683  -8.543  15.579  0.00  0.00      PROA  
ATOM   3941  HH2 TRP P 900     -10.658  -8.207  15.539  0.00  0.00      PROA  
ATOM   3942  C   TRP P 900     -18.274  -7.832  15.588  0.00  0.00      PROA  
ATOM   3943  O   TRP P 900     -17.934  -7.190  14.575  0.00  0.00      PROA  
ATOM   3944  N   ILE P 901     -19.534  -7.709  16.108  0.00  0.00      PROA  
ATOM   3945  HN  ILE P 901     -19.756  -8.130  16.984  0.00  0.00      PROA  
ATOM   3946  CA  ILE P 901     -20.608  -7.054  15.437  0.00  0.00      PROA  
ATOM   3947  HA  ILE P 901     -20.412  -6.851  14.394  0.00  0.00      PROA  
ATOM   3948  CB  ILE P 901     -21.904  -7.885  15.316  0.00  0.00      PROA  
ATOM   3949  HB  ILE P 901     -22.266  -8.042  16.354  0.00  0.00      PROA  
ATOM   3950  CG2 ILE P 901     -23.001  -7.093  14.557  0.00  0.00      PROA  
ATOM   3951 HG21 ILE P 901     -23.429  -6.243  15.131  0.00  0.00      PROA  
ATOM   3952 HG22 ILE P 901     -23.811  -7.730  14.143  0.00  0.00      PROA  
ATOM   3953 HG23 ILE P 901     -22.561  -6.654  13.636  0.00  0.00      PROA  
ATOM   3954  CG1 ILE P 901     -21.654  -9.203  14.620  0.00  0.00      PROA  
ATOM   3955 HG11 ILE P 901     -22.518  -9.901  14.662  0.00  0.00      PROA  
ATOM   3956 HG12 ILE P 901     -20.985  -9.753  15.316  0.00  0.00      PROA  
ATOM   3957  CD  ILE P 901     -20.856  -9.222  13.305  0.00  0.00      PROA  
ATOM   3958  HD1 ILE P 901     -20.457 -10.229  13.060  0.00  0.00      PROA  
ATOM   3959  HD2 ILE P 901     -20.029  -8.492  13.170  0.00  0.00      PROA  
ATOM   3960  HD3 ILE P 901     -21.510  -8.923  12.459  0.00  0.00      PROA  
ATOM   3961  C   ILE P 901     -20.860  -5.720  16.112  0.00  0.00      PROA  
ATOM   3962  O   ILE P 901     -21.059  -5.569  17.308  0.00  0.00      PROA  
ATOM   3963  N   ILE P 902     -20.904  -4.594  15.272  0.00  0.00      PROA  
ATOM   3964  HN  ILE P 902     -20.885  -4.839  14.305  0.00  0.00      PROA  
ATOM   3965  CA  ILE P 902     -21.104  -3.257  15.724  0.00  0.00      PROA  
ATOM   3966  HA  ILE P 902     -20.713  -3.145  16.724  0.00  0.00      PROA  
ATOM   3967  CB  ILE P 902     -20.292  -2.256  14.814  0.00  0.00      PROA  
ATOM   3968  HB  ILE P 902     -20.566  -2.531  13.773  0.00  0.00      PROA  
ATOM   3969  CG2 ILE P 902     -20.580  -0.801  15.122  0.00  0.00      PROA  
ATOM   3970 HG21 ILE P 902     -21.682  -0.685  15.046  0.00  0.00      PROA  
ATOM   3971 HG22 ILE P 902     -20.186  -0.123  14.334  0.00  0.00      PROA  
ATOM   3972 HG23 ILE P 902     -20.300  -0.533  16.164  0.00  0.00      PROA  
ATOM   3973  CG1 ILE P 902     -18.767  -2.566  14.865  0.00  0.00      PROA  
ATOM   3974 HG11 ILE P 902     -18.360  -1.624  14.438  0.00  0.00      PROA  
ATOM   3975 HG12 ILE P 902     -18.689  -3.471  14.225  0.00  0.00      PROA  
ATOM   3976  CD  ILE P 902     -18.240  -2.775  16.297  0.00  0.00      PROA  
ATOM   3977  HD1 ILE P 902     -18.697  -3.710  16.686  0.00  0.00      PROA  
ATOM   3978  HD2 ILE P 902     -18.615  -1.905  16.875  0.00  0.00      PROA  
ATOM   3979  HD3 ILE P 902     -17.138  -2.809  16.439  0.00  0.00      PROA  
ATOM   3980  C   ILE P 902     -22.603  -2.944  15.752  0.00  0.00      PROA  
ATOM   3981  O   ILE P 902     -23.298  -3.214  14.741  0.00  0.00      PROA  
ATOM   3982  N   SER P 903     -23.180  -2.355  16.827  0.00  0.00      PROA  
ATOM   3983  HN  SER P 903     -22.641  -2.272  17.662  0.00  0.00      PROA  
ATOM   3984  CA  SER P 903     -24.498  -1.781  16.715  0.00  0.00      PROA  
ATOM   3985  HA  SER P 903     -25.152  -2.434  16.158  0.00  0.00      PROA  
ATOM   3986  CB  SER P 903     -25.090  -1.704  18.150  0.00  0.00      PROA  
ATOM   3987  HB1 SER P 903     -24.307  -1.203  18.759  0.00  0.00      PROA  
ATOM   3988  HB2 SER P 903     -25.124  -2.735  18.562  0.00  0.00      PROA  
ATOM   3989  OG  SER P 903     -26.366  -1.030  18.409  0.00  0.00      PROA  
ATOM   3990  HG1 SER P 903     -27.032  -1.697  18.222  0.00  0.00      PROA  
ATOM   3991  C   SER P 903     -24.393  -0.253  16.156  0.00  0.00      PROA  
ATOM   3992  O   SER P 903     -23.459   0.439  16.513  0.00  0.00      PROA  
ATOM   3993  N   PRO P 904     -25.251   0.204  15.263  0.00  0.00      PROA  
ATOM   3994  CD  PRO P 904     -26.055  -0.756  14.430  0.00  0.00      PROA  
ATOM   3995  HD1 PRO P 904     -27.013  -1.045  14.913  0.00  0.00      PROA  
ATOM   3996  HD2 PRO P 904     -25.569  -1.648  13.981  0.00  0.00      PROA  
ATOM   3997  CA  PRO P 904     -25.497   1.628  14.834  0.00  0.00      PROA  
ATOM   3998  HA  PRO P 904     -24.581   1.870  14.316  0.00  0.00      PROA  
ATOM   3999  CB  PRO P 904     -26.570   1.513  13.876  0.00  0.00      PROA  
ATOM   4000  HB1 PRO P 904     -26.709   2.241  13.048  0.00  0.00      PROA  
ATOM   4001  HB2 PRO P 904     -27.554   1.456  14.389  0.00  0.00      PROA  
ATOM   4002  CG  PRO P 904     -26.383   0.166  13.204  0.00  0.00      PROA  
ATOM   4003  HG1 PRO P 904     -27.183  -0.241  12.550  0.00  0.00      PROA  
ATOM   4004  HG2 PRO P 904     -25.478   0.277  12.570  0.00  0.00      PROA  
ATOM   4005  C   PRO P 904     -25.811   2.647  15.955  0.00  0.00      PROA  
ATOM   4006  O   PRO P 904     -26.247   2.203  17.028  0.00  0.00      PROA  
ATOM   4007  N   LEU P 905     -25.563   3.934  15.735  0.00  0.00      PROA  
ATOM   4008  HN  LEU P 905     -25.134   4.245  14.891  0.00  0.00      PROA  
ATOM   4009  CA  LEU P 905     -25.773   4.910  16.783  0.00  0.00      PROA  
ATOM   4010  HA  LEU P 905     -25.542   5.857  16.318  0.00  0.00      PROA  
ATOM   4011  CB  LEU P 905     -27.265   5.052  17.174  0.00  0.00      PROA  
ATOM   4012  HB1 LEU P 905     -27.392   5.671  18.088  0.00  0.00      PROA  
ATOM   4013  HB2 LEU P 905     -27.719   4.092  17.501  0.00  0.00      PROA  
ATOM   4014  CG  LEU P 905     -28.274   5.635  16.179  0.00  0.00      PROA  
ATOM   4015  HG  LEU P 905     -28.033   5.149  15.209  0.00  0.00      PROA  
ATOM   4016  CD1 LEU P 905     -29.667   5.304  16.527  0.00  0.00      PROA  
ATOM   4017 HD11 LEU P 905     -29.990   5.778  17.478  0.00  0.00      PROA  
ATOM   4018 HD12 LEU P 905     -29.917   4.238  16.717  0.00  0.00      PROA  
ATOM   4019 HD13 LEU P 905     -30.304   5.633  15.678  0.00  0.00      PROA  
ATOM   4020  CD2 LEU P 905     -28.232   7.175  16.091  0.00  0.00      PROA  
ATOM   4021 HD21 LEU P 905     -28.466   7.528  17.118  0.00  0.00      PROA  
ATOM   4022 HD22 LEU P 905     -29.022   7.606  15.438  0.00  0.00      PROA  
ATOM   4023 HD23 LEU P 905     -27.248   7.576  15.768  0.00  0.00      PROA  
ATOM   4024  C   LEU P 905     -24.781   4.953  17.908  0.00  0.00      PROA  
ATOM   4025  O   LEU P 905     -24.133   5.997  18.166  0.00  0.00      PROA  
ATOM   4026  N   GLY P 906     -24.664   3.884  18.677  0.00  0.00      PROA  
ATOM   4027  HN  GLY P 906     -25.249   3.129  18.392  0.00  0.00      PROA  
ATOM   4028  CA  GLY P 906     -23.656   3.782  19.748  0.00  0.00      PROA  
ATOM   4029  HA1 GLY P 906     -22.734   3.508  19.257  0.00  0.00      PROA  
ATOM   4030  HA2 GLY P 906     -23.882   2.930  20.372  0.00  0.00      PROA  
ATOM   4031  C   GLY P 906     -23.581   4.947  20.730  0.00  0.00      PROA  
ATOM   4032  O   GLY P 906     -22.506   5.334  21.164  0.00  0.00      PROA  
ATOM   4033  N   ASP P 907     -24.749   5.481  21.125  0.00  0.00      PROA  
ATOM   4034  HN  ASP P 907     -25.561   5.036  20.755  0.00  0.00      PROA  
ATOM   4035  CA  ASP P 907     -25.007   6.560  22.152  0.00  0.00      PROA  
ATOM   4036  HA  ASP P 907     -26.086   6.583  22.195  0.00  0.00      PROA  
ATOM   4037  CB  ASP P 907     -24.469   6.196  23.592  0.00  0.00      PROA  
ATOM   4038  HB1 ASP P 907     -24.681   7.102  24.197  0.00  0.00      PROA  
ATOM   4039  HB2 ASP P 907     -23.369   6.052  23.525  0.00  0.00      PROA  
ATOM   4040  CG  ASP P 907     -25.255   5.012  24.171  0.00  0.00      PROA  
ATOM   4041  OD1 ASP P 907     -24.820   4.536  25.235  0.00  0.00      PROA  
ATOM   4042  OD2 ASP P 907     -26.294   4.625  23.654  0.00  0.00      PROA  
ATOM   4043  C   ASP P 907     -24.666   7.966  21.655  0.00  0.00      PROA  
ATOM   4044  O   ASP P 907     -24.655   8.945  22.354  0.00  0.00      PROA  
ATOM   4045  N   ASN P 908     -24.612   7.974  20.266  0.00  0.00      PROA  
ATOM   4046  HN  ASN P 908     -24.524   7.174  19.678  0.00  0.00      PROA  
ATOM   4047  CA  ASN P 908     -24.692   9.224  19.593  0.00  0.00      PROA  
ATOM   4048  HA  ASN P 908     -23.970   9.882  20.052  0.00  0.00      PROA  
ATOM   4049  CB  ASN P 908     -24.172   9.155  18.129  0.00  0.00      PROA  
ATOM   4050  HB1 ASN P 908     -24.225  10.124  17.588  0.00  0.00      PROA  
ATOM   4051  HB2 ASN P 908     -24.863   8.529  17.525  0.00  0.00      PROA  
ATOM   4052  CG  ASN P 908     -22.754   8.516  17.851  0.00  0.00      PROA  
ATOM   4053  OD1 ASN P 908     -21.914   8.567  18.747  0.00  0.00      PROA  
ATOM   4054  ND2 ASN P 908     -22.500   7.978  16.660  0.00  0.00      PROA  
ATOM   4055 HD21 ASN P 908     -21.556   7.672  16.535  0.00  0.00      PROA  
ATOM   4056 HD22 ASN P 908     -23.232   7.922  15.981  0.00  0.00      PROA  
ATOM   4057  C   ASN P 908     -26.106   9.903  19.497  0.00  0.00      PROA  
ATOM   4058  O   ASN P 908     -27.072   9.199  19.258  0.00  0.00      PROA  
ATOM   4059  N   PRO P 909     -26.279  11.229  19.688  0.00  0.00      PROA  
ATOM   4060  CD  PRO P 909     -25.235  12.166  20.198  0.00  0.00      PROA  
ATOM   4061  HD1 PRO P 909     -24.418  12.258  19.451  0.00  0.00      PROA  
ATOM   4062  HD2 PRO P 909     -24.922  11.825  21.208  0.00  0.00      PROA  
ATOM   4063  CA  PRO P 909     -27.488  11.942  19.170  0.00  0.00      PROA  
ATOM   4064  HA  PRO P 909     -28.331  11.639  19.773  0.00  0.00      PROA  
ATOM   4065  CB  PRO P 909     -27.075  13.405  19.166  0.00  0.00      PROA  
ATOM   4066  HB1 PRO P 909     -27.918  14.120  19.281  0.00  0.00      PROA  
ATOM   4067  HB2 PRO P 909     -26.543  13.525  18.198  0.00  0.00      PROA  
ATOM   4068  CG  PRO P 909     -25.941  13.543  20.241  0.00  0.00      PROA  
ATOM   4069  HG1 PRO P 909     -25.212  14.373  20.126  0.00  0.00      PROA  
ATOM   4070  HG2 PRO P 909     -26.430  13.618  21.235  0.00  0.00      PROA  
ATOM   4071  C   PRO P 909     -27.943  11.489  17.844  0.00  0.00      PROA  
ATOM   4072  O   PRO P 909     -27.160  11.374  16.939  0.00  0.00      PROA  
ATOM   4073  N   TRP P 910     -29.268  11.370  17.647  0.00  0.00      PROA  
ATOM   4074  HN  TRP P 910     -29.934  11.701  18.311  0.00  0.00      PROA  
ATOM   4075  CA  TRP P 910     -29.816  10.506  16.592  0.00  0.00      PROA  
ATOM   4076  HA  TRP P 910     -29.498   9.476  16.667  0.00  0.00      PROA  
ATOM   4077  CB  TRP P 910     -31.328  10.400  16.782  0.00  0.00      PROA  
ATOM   4078  HB1 TRP P 910     -31.879  11.330  16.522  0.00  0.00      PROA  
ATOM   4079  HB2 TRP P 910     -31.531  10.320  17.872  0.00  0.00      PROA  
ATOM   4080  CG  TRP P 910     -32.043   9.268  16.047  0.00  0.00      PROA  
ATOM   4081  CD1 TRP P 910     -32.027   7.992  16.487  0.00  0.00      PROA  
ATOM   4082  HD1 TRP P 910     -31.453   7.615  17.320  0.00  0.00      PROA  
ATOM   4083  NE1 TRP P 910     -32.984   7.215  15.828  0.00  0.00      PROA  
ATOM   4084  HE1 TRP P 910     -33.158   6.255  15.859  0.00  0.00      PROA  
ATOM   4085  CE2 TRP P 910     -33.607   7.971  14.990  0.00  0.00      PROA  
ATOM   4086  CD2 TRP P 910     -33.094   9.278  15.090  0.00  0.00      PROA  
ATOM   4087  CE3 TRP P 910     -33.686  10.274  14.315  0.00  0.00      PROA  
ATOM   4088  HE3 TRP P 910     -33.318  11.289  14.349  0.00  0.00      PROA  
ATOM   4089  CZ3 TRP P 910     -34.798   9.968  13.566  0.00  0.00      PROA  
ATOM   4090  HZ3 TRP P 910     -35.247  10.765  12.993  0.00  0.00      PROA  
ATOM   4091  CZ2 TRP P 910     -34.694   7.662  14.165  0.00  0.00      PROA  
ATOM   4092  HZ2 TRP P 910     -35.111   6.673  14.288  0.00  0.00      PROA  
ATOM   4093  CH2 TRP P 910     -35.201   8.680  13.394  0.00  0.00      PROA  
ATOM   4094  HH2 TRP P 910     -36.065   8.358  12.832  0.00  0.00      PROA  
ATOM   4095  C   TRP P 910     -29.639  11.051  15.144  0.00  0.00      PROA  
ATOM   4096  O   TRP P 910     -29.603  10.307  14.153  0.00  0.00      PROA  
ATOM   4097  N   TRP P 911     -29.397  12.337  15.029  0.00  0.00      PROA  
ATOM   4098  HN  TRP P 911     -29.584  12.812  15.886  0.00  0.00      PROA  
ATOM   4099  CA  TRP P 911     -29.221  13.198  13.874  0.00  0.00      PROA  
ATOM   4100  HA  TRP P 911     -30.116  13.105  13.278  0.00  0.00      PROA  
ATOM   4101  CB  TRP P 911     -29.159  14.639  14.282  0.00  0.00      PROA  
ATOM   4102  HB1 TRP P 911     -30.081  14.930  14.831  0.00  0.00      PROA  
ATOM   4103  HB2 TRP P 911     -29.266  15.218  13.340  0.00  0.00      PROA  
ATOM   4104  CG  TRP P 911     -28.033  15.117  15.118  0.00  0.00      PROA  
ATOM   4105  CD1 TRP P 911     -28.200  15.398  16.412  0.00  0.00      PROA  
ATOM   4106  HD1 TRP P 911     -29.114  15.266  16.971  0.00  0.00      PROA  
ATOM   4107  NE1 TRP P 911     -26.968  15.848  17.006  0.00  0.00      PROA  
ATOM   4108  HE1 TRP P 911     -26.771  16.054  17.939  0.00  0.00      PROA  
ATOM   4109  CE2 TRP P 911     -26.101  16.051  15.958  0.00  0.00      PROA  
ATOM   4110  CD2 TRP P 911     -26.679  15.464  14.809  0.00  0.00      PROA  
ATOM   4111  CE3 TRP P 911     -25.878  15.431  13.653  0.00  0.00      PROA  
ATOM   4112  HE3 TRP P 911     -26.342  15.301  12.687  0.00  0.00      PROA  
ATOM   4113  CZ3 TRP P 911     -24.540  15.691  13.624  0.00  0.00      PROA  
ATOM   4114  HZ3 TRP P 911     -23.966  15.676  12.709  0.00  0.00      PROA  
ATOM   4115  CZ2 TRP P 911     -24.700  16.309  16.008  0.00  0.00      PROA  
ATOM   4116  HZ2 TRP P 911     -24.177  16.594  16.909  0.00  0.00      PROA  
ATOM   4117  CH2 TRP P 911     -23.963  16.023  14.851  0.00  0.00      PROA  
ATOM   4118  HH2 TRP P 911     -22.906  16.225  14.937  0.00  0.00      PROA  
ATOM   4119  C   TRP P 911     -28.018  12.722  13.042  0.00  0.00      PROA  
ATOM   4120  O   TRP P 911     -27.978  12.890  11.807  0.00  0.00      PROA  
ATOM   4121  N   THR P 912     -27.001  12.189  13.774  0.00  0.00      PROA  
ATOM   4122  HN  THR P 912     -27.070  12.252  14.767  0.00  0.00      PROA  
ATOM   4123  CA  THR P 912     -25.716  11.649  13.215  0.00  0.00      PROA  
ATOM   4124  HA  THR P 912     -25.336  12.339  12.477  0.00  0.00      PROA  
ATOM   4125  CB  THR P 912     -24.719  11.322  14.298  0.00  0.00      PROA  
ATOM   4126  HB  THR P 912     -23.875  10.853  13.748  0.00  0.00      PROA  
ATOM   4127  OG1 THR P 912     -25.275  10.391  15.272  0.00  0.00      PROA  
ATOM   4128  HG1 THR P 912     -25.941  10.952  15.675  0.00  0.00      PROA  
ATOM   4129  CG2 THR P 912     -24.187  12.500  15.102  0.00  0.00      PROA  
ATOM   4130 HG21 THR P 912     -23.409  12.054  15.758  0.00  0.00      PROA  
ATOM   4131 HG22 THR P 912     -25.000  12.960  15.703  0.00  0.00      PROA  
ATOM   4132 HG23 THR P 912     -23.664  13.239  14.457  0.00  0.00      PROA  
ATOM   4133  C   THR P 912     -25.928  10.398  12.306  0.00  0.00      PROA  
ATOM   4134  O   THR P 912     -25.200  10.168  11.381  0.00  0.00      PROA  
ATOM   4135  N   LEU P 913     -26.962   9.514  12.533  0.00  0.00      PROA  
ATOM   4136  HN  LEU P 913     -27.458   9.375  13.387  0.00  0.00      PROA  
ATOM   4137  CA  LEU P 913     -27.369   8.547  11.624  0.00  0.00      PROA  
ATOM   4138  HA  LEU P 913     -26.521   8.167  11.074  0.00  0.00      PROA  
ATOM   4139  CB  LEU P 913     -28.152   7.344  12.256  0.00  0.00      PROA  
ATOM   4140  HB1 LEU P 913     -28.781   7.788  13.057  0.00  0.00      PROA  
ATOM   4141  HB2 LEU P 913     -27.396   6.734  12.795  0.00  0.00      PROA  
ATOM   4142  CG  LEU P 913     -29.172   6.510  11.428  0.00  0.00      PROA  
ATOM   4143  HG  LEU P 913     -29.795   7.248  10.878  0.00  0.00      PROA  
ATOM   4144  CD1 LEU P 913     -28.550   5.526  10.339  0.00  0.00      PROA  
ATOM   4145 HD11 LEU P 913     -29.447   5.154   9.800  0.00  0.00      PROA  
ATOM   4146 HD12 LEU P 913     -28.053   4.695  10.884  0.00  0.00      PROA  
ATOM   4147 HD13 LEU P 913     -27.895   6.134   9.678  0.00  0.00      PROA  
ATOM   4148  CD2 LEU P 913     -30.056   5.693  12.337  0.00  0.00      PROA  
ATOM   4149 HD21 LEU P 913     -30.406   6.281  13.212  0.00  0.00      PROA  
ATOM   4150 HD22 LEU P 913     -29.507   4.820  12.753  0.00  0.00      PROA  
ATOM   4151 HD23 LEU P 913     -31.046   5.369  11.950  0.00  0.00      PROA  
ATOM   4152  C   LEU P 913     -28.135   9.182  10.460  0.00  0.00      PROA  
ATOM   4153  O   LEU P 913     -28.047   8.713   9.337  0.00  0.00      PROA  
ATOM   4154  N   LEU P 914     -28.755  10.395  10.618  0.00  0.00      PROA  
ATOM   4155  HN  LEU P 914     -29.021  10.792  11.493  0.00  0.00      PROA  
ATOM   4156  CA  LEU P 914     -29.284  11.204   9.511  0.00  0.00      PROA  
ATOM   4157  HA  LEU P 914     -29.614  10.457   8.805  0.00  0.00      PROA  
ATOM   4158  CB  LEU P 914     -30.497  12.079   9.948  0.00  0.00      PROA  
ATOM   4159  HB1 LEU P 914     -31.144  12.343   9.084  0.00  0.00      PROA  
ATOM   4160  HB2 LEU P 914     -30.128  13.025  10.398  0.00  0.00      PROA  
ATOM   4161  CG  LEU P 914     -31.368  11.458  11.116  0.00  0.00      PROA  
ATOM   4162  HG  LEU P 914     -30.687  11.278  11.975  0.00  0.00      PROA  
ATOM   4163  CD1 LEU P 914     -32.411  12.525  11.521  0.00  0.00      PROA  
ATOM   4164 HD11 LEU P 914     -33.222  12.607  10.766  0.00  0.00      PROA  
ATOM   4165 HD12 LEU P 914     -31.980  13.547  11.459  0.00  0.00      PROA  
ATOM   4166 HD13 LEU P 914     -32.991  12.309  12.443  0.00  0.00      PROA  
ATOM   4167  CD2 LEU P 914     -31.944  10.071  10.727  0.00  0.00      PROA  
ATOM   4168 HD21 LEU P 914     -32.872   9.855  11.298  0.00  0.00      PROA  
ATOM   4169 HD22 LEU P 914     -31.173   9.283  10.868  0.00  0.00      PROA  
ATOM   4170 HD23 LEU P 914     -32.164   9.997   9.640  0.00  0.00      PROA  
ATOM   4171  C   LEU P 914     -28.196  11.969   8.725  0.00  0.00      PROA  
ATOM   4172  O   LEU P 914     -28.266  12.108   7.520  0.00  0.00      PROA  
ATOM   4173  N   ILE P 915     -27.135  12.406   9.330  0.00  0.00      PROA  
ATOM   4174  HN  ILE P 915     -27.029  12.325  10.318  0.00  0.00      PROA  
ATOM   4175  CA  ILE P 915     -25.985  13.050   8.642  0.00  0.00      PROA  
ATOM   4176  HA  ILE P 915     -26.301  13.712   7.850  0.00  0.00      PROA  
ATOM   4177  CB  ILE P 915     -25.170  13.884   9.653  0.00  0.00      PROA  
ATOM   4178  HB  ILE P 915     -25.815  13.987  10.551  0.00  0.00      PROA  
ATOM   4179  CG2 ILE P 915     -23.885  13.195  10.142  0.00  0.00      PROA  
ATOM   4180 HG21 ILE P 915     -23.109  13.190   9.347  0.00  0.00      PROA  
ATOM   4181 HG22 ILE P 915     -24.127  12.133  10.362  0.00  0.00      PROA  
ATOM   4182 HG23 ILE P 915     -23.486  13.563  11.111  0.00  0.00      PROA  
ATOM   4183  CG1 ILE P 915     -25.026  15.341   9.180  0.00  0.00      PROA  
ATOM   4184 HG11 ILE P 915     -24.220  15.710   9.850  0.00  0.00      PROA  
ATOM   4185 HG12 ILE P 915     -25.901  15.990   9.398  0.00  0.00      PROA  
ATOM   4186  CD  ILE P 915     -24.482  15.476   7.804  0.00  0.00      PROA  
ATOM   4187  HD1 ILE P 915     -25.027  14.822   7.090  0.00  0.00      PROA  
ATOM   4188  HD2 ILE P 915     -23.438  15.107   7.714  0.00  0.00      PROA  
ATOM   4189  HD3 ILE P 915     -24.393  16.465   7.306  0.00  0.00      PROA  
ATOM   4190  C   ILE P 915     -25.093  12.009   7.824  0.00  0.00      PROA  
ATOM   4191  O   ILE P 915     -24.289  12.397   6.960  0.00  0.00      PROA  
ATOM   4192  N   ALA P 916     -25.211  10.734   8.148  0.00  0.00      PROA  
ATOM   4193  HN  ALA P 916     -25.894  10.361   8.771  0.00  0.00      PROA  
ATOM   4194  CA  ALA P 916     -24.329   9.678   7.661  0.00  0.00      PROA  
ATOM   4195  HA  ALA P 916     -23.343   9.956   8.001  0.00  0.00      PROA  
ATOM   4196  CB  ALA P 916     -24.816   8.400   8.363  0.00  0.00      PROA  
ATOM   4197  HB1 ALA P 916     -25.832   8.084   8.041  0.00  0.00      PROA  
ATOM   4198  HB2 ALA P 916     -24.908   8.735   9.418  0.00  0.00      PROA  
ATOM   4199  HB3 ALA P 916     -24.078   7.571   8.323  0.00  0.00      PROA  
ATOM   4200  C   ALA P 916     -24.378   9.560   6.093  0.00  0.00      PROA  
ATOM   4201  O   ALA P 916     -23.406   9.163   5.465  0.00  0.00      PROA  
ATOM   4202  N   ALA P 917     -25.497  10.072   5.467  0.00  0.00      PROA  
ATOM   4203  HN  ALA P 917     -26.131  10.428   6.149  0.00  0.00      PROA  
ATOM   4204  CA  ALA P 917     -25.827  10.183   4.061  0.00  0.00      PROA  
ATOM   4205  HA  ALA P 917     -25.804   9.242   3.532  0.00  0.00      PROA  
ATOM   4206  CB  ALA P 917     -27.284  10.702   3.833  0.00  0.00      PROA  
ATOM   4207  HB1 ALA P 917     -27.449  10.827   2.741  0.00  0.00      PROA  
ATOM   4208  HB2 ALA P 917     -27.614  11.641   4.326  0.00  0.00      PROA  
ATOM   4209  HB3 ALA P 917     -27.932   9.872   4.188  0.00  0.00      PROA  
ATOM   4210  C   ALA P 917     -24.926  11.096   3.319  0.00  0.00      PROA  
ATOM   4211  O   ALA P 917     -24.695  10.820   2.133  0.00  0.00      PROA  
ATOM   4212  N   ILE P 918     -24.328  12.249   3.910  0.00  0.00      PROA  
ATOM   4213  HN  ILE P 918     -24.432  12.505   4.867  0.00  0.00      PROA  
ATOM   4214  CA  ILE P 918     -23.467  13.141   3.131  0.00  0.00      PROA  
ATOM   4215  HA  ILE P 918     -23.666  13.061   2.073  0.00  0.00      PROA  
ATOM   4216  CB  ILE P 918     -23.503  14.759   3.476  0.00  0.00      PROA  
ATOM   4217  HB  ILE P 918     -23.268  14.829   4.560  0.00  0.00      PROA  
ATOM   4218  CG2 ILE P 918     -22.444  15.619   2.800  0.00  0.00      PROA  
ATOM   4219 HG21 ILE P 918     -21.401  15.515   3.169  0.00  0.00      PROA  
ATOM   4220 HG22 ILE P 918     -22.741  16.689   2.792  0.00  0.00      PROA  
ATOM   4221 HG23 ILE P 918     -22.498  15.501   1.697  0.00  0.00      PROA  
ATOM   4222  CG1 ILE P 918     -24.955  15.302   3.218  0.00  0.00      PROA  
ATOM   4223 HG11 ILE P 918     -25.671  14.481   3.437  0.00  0.00      PROA  
ATOM   4224 HG12 ILE P 918     -25.094  15.555   2.145  0.00  0.00      PROA  
ATOM   4225  CD  ILE P 918     -25.249  16.533   4.041  0.00  0.00      PROA  
ATOM   4226  HD1 ILE P 918     -26.335  16.749   3.946  0.00  0.00      PROA  
ATOM   4227  HD2 ILE P 918     -24.632  17.422   3.792  0.00  0.00      PROA  
ATOM   4228  HD3 ILE P 918     -24.910  16.443   5.095  0.00  0.00      PROA  
ATOM   4229  C   ILE P 918     -21.999  12.546   3.174  0.00  0.00      PROA  
ATOM   4230  O   ILE P 918     -21.357  12.549   2.165  0.00  0.00      PROA  
ATOM   4231  N   PRO P 919     -21.421  11.956   4.237  0.00  0.00      PROA  
ATOM   4232  CD  PRO P 919     -21.556  12.508   5.564  0.00  0.00      PROA  
ATOM   4233  HD1 PRO P 919     -22.088  11.771   6.203  0.00  0.00      PROA  
ATOM   4234  HD2 PRO P 919     -21.961  13.542   5.544  0.00  0.00      PROA  
ATOM   4235  CA  PRO P 919     -20.081  11.292   4.160  0.00  0.00      PROA  
ATOM   4236  HA  PRO P 919     -19.385  11.934   3.639  0.00  0.00      PROA  
ATOM   4237  CB  PRO P 919     -19.465  11.174   5.589  0.00  0.00      PROA  
ATOM   4238  HB1 PRO P 919     -18.360  11.286   5.571  0.00  0.00      PROA  
ATOM   4239  HB2 PRO P 919     -19.893  10.323   6.162  0.00  0.00      PROA  
ATOM   4240  CG  PRO P 919     -20.099  12.433   6.186  0.00  0.00      PROA  
ATOM   4241  HG1 PRO P 919     -20.063  12.374   7.295  0.00  0.00      PROA  
ATOM   4242  HG2 PRO P 919     -19.489  13.316   5.900  0.00  0.00      PROA  
ATOM   4243  C   PRO P 919     -20.143  10.027   3.355  0.00  0.00      PROA  
ATOM   4244  O   PRO P 919     -19.230   9.817   2.524  0.00  0.00      PROA  
ATOM   4245  N   ALA P 920     -21.218   9.291   3.438  0.00  0.00      PROA  
ATOM   4246  HN  ALA P 920     -21.953   9.661   4.001  0.00  0.00      PROA  
ATOM   4247  CA  ALA P 920     -21.608   8.180   2.546  0.00  0.00      PROA  
ATOM   4248  HA  ALA P 920     -20.866   7.400   2.637  0.00  0.00      PROA  
ATOM   4249  CB  ALA P 920     -22.957   7.591   2.923  0.00  0.00      PROA  
ATOM   4250  HB1 ALA P 920     -23.106   7.367   4.001  0.00  0.00      PROA  
ATOM   4251  HB2 ALA P 920     -23.338   6.788   2.258  0.00  0.00      PROA  
ATOM   4252  HB3 ALA P 920     -23.731   8.381   2.818  0.00  0.00      PROA  
ATOM   4253  C   ALA P 920     -21.577   8.516   1.028  0.00  0.00      PROA  
ATOM   4254  O   ALA P 920     -20.886   7.932   0.236  0.00  0.00      PROA  
ATOM   4255  N   LEU P 921     -22.176   9.565   0.508  0.00  0.00      PROA  
ATOM   4256  HN  LEU P 921     -22.878   9.981   1.080  0.00  0.00      PROA  
ATOM   4257  CA  LEU P 921     -22.120  10.049  -0.893  0.00  0.00      PROA  
ATOM   4258  HA  LEU P 921     -22.492   9.280  -1.554  0.00  0.00      PROA  
ATOM   4259  CB  LEU P 921     -22.939  11.405  -1.104  0.00  0.00      PROA  
ATOM   4260  HB1 LEU P 921     -22.610  12.055  -0.265  0.00  0.00      PROA  
ATOM   4261  HB2 LEU P 921     -23.967  11.092  -0.824  0.00  0.00      PROA  
ATOM   4262  CG  LEU P 921     -23.109  12.115  -2.428  0.00  0.00      PROA  
ATOM   4263  HG  LEU P 921     -23.407  11.404  -3.228  0.00  0.00      PROA  
ATOM   4264  CD1 LEU P 921     -24.221  13.132  -2.483  0.00  0.00      PROA  
ATOM   4265 HD11 LEU P 921     -24.042  14.078  -1.928  0.00  0.00      PROA  
ATOM   4266 HD12 LEU P 921     -25.155  12.605  -2.192  0.00  0.00      PROA  
ATOM   4267 HD13 LEU P 921     -24.560  13.467  -3.486  0.00  0.00      PROA  
ATOM   4268  CD2 LEU P 921     -21.760  12.781  -2.934  0.00  0.00      PROA  
ATOM   4269 HD21 LEU P 921     -21.420  13.420  -2.091  0.00  0.00      PROA  
ATOM   4270 HD22 LEU P 921     -21.975  13.416  -3.820  0.00  0.00      PROA  
ATOM   4271 HD23 LEU P 921     -21.002  12.108  -3.386  0.00  0.00      PROA  
ATOM   4272  C   LEU P 921     -20.720  10.369  -1.275  0.00  0.00      PROA  
ATOM   4273  O   LEU P 921     -20.245   9.859  -2.286  0.00  0.00      PROA  
ATOM   4274  N   LEU P 922     -19.972  11.203  -0.544  0.00  0.00      PROA  
ATOM   4275  HN  LEU P 922     -20.389  11.473   0.320  0.00  0.00      PROA  
ATOM   4276  CA  LEU P 922     -18.574  11.509  -0.782  0.00  0.00      PROA  
ATOM   4277  HA  LEU P 922     -18.443  11.873  -1.790  0.00  0.00      PROA  
ATOM   4278  CB  LEU P 922     -18.171  12.561   0.197  0.00  0.00      PROA  
ATOM   4279  HB1 LEU P 922     -17.112  12.820  -0.017  0.00  0.00      PROA  
ATOM   4280  HB2 LEU P 922     -18.259  12.109   1.208  0.00  0.00      PROA  
ATOM   4281  CG  LEU P 922     -19.073  13.812   0.056  0.00  0.00      PROA  
ATOM   4282  HG  LEU P 922     -20.157  13.582  -0.036  0.00  0.00      PROA  
ATOM   4283  CD1 LEU P 922     -18.838  14.638   1.415  0.00  0.00      PROA  
ATOM   4284 HD11 LEU P 922     -18.963  15.720   1.196  0.00  0.00      PROA  
ATOM   4285 HD12 LEU P 922     -17.821  14.560   1.854  0.00  0.00      PROA  
ATOM   4286 HD13 LEU P 922     -19.684  14.285   2.043  0.00  0.00      PROA  
ATOM   4287  CD2 LEU P 922     -18.640  14.590  -1.198  0.00  0.00      PROA  
ATOM   4288 HD21 LEU P 922     -18.652  13.919  -2.083  0.00  0.00      PROA  
ATOM   4289 HD22 LEU P 922     -17.612  14.959  -0.991  0.00  0.00      PROA  
ATOM   4290 HD23 LEU P 922     -19.326  15.427  -1.447  0.00  0.00      PROA  
ATOM   4291  C   LEU P 922     -17.634  10.251  -0.708  0.00  0.00      PROA  
ATOM   4292  O   LEU P 922     -16.858   9.965  -1.591  0.00  0.00      PROA  
ATOM   4293  N   CYS P 923     -17.859   9.367   0.349  0.00  0.00      PROA  
ATOM   4294  HN  CYS P 923     -18.503   9.537   1.091  0.00  0.00      PROA  
ATOM   4295  CA  CYS P 923     -17.186   8.046   0.302  0.00  0.00      PROA  
ATOM   4296  HA  CYS P 923     -16.144   8.330   0.329  0.00  0.00      PROA  
ATOM   4297  CB  CYS P 923     -17.379   7.211   1.580  0.00  0.00      PROA  
ATOM   4298  HB1 CYS P 923     -18.364   6.718   1.437  0.00  0.00      PROA  
ATOM   4299  HB2 CYS P 923     -17.513   7.849   2.480  0.00  0.00      PROA  
ATOM   4300  SG  CYS P 923     -16.045   5.935   1.892  0.00  0.00      PROA  
ATOM   4301  HG1 CYS P 923     -15.296   6.770   2.596  0.00  0.00      PROA  
ATOM   4302  C   CYS P 923     -17.560   7.267  -0.905  0.00  0.00      PROA  
ATOM   4303  O   CYS P 923     -16.673   6.622  -1.503  0.00  0.00      PROA  
ATOM   4304  N   THR P 924     -18.821   7.219  -1.290  0.00  0.00      PROA  
ATOM   4305  HN  THR P 924     -19.407   7.847  -0.785  0.00  0.00      PROA  
ATOM   4306  CA  THR P 924     -19.355   6.547  -2.510  0.00  0.00      PROA  
ATOM   4307  HA  THR P 924     -19.166   5.488  -2.410  0.00  0.00      PROA  
ATOM   4308  CB  THR P 924     -20.809   6.757  -2.734  0.00  0.00      PROA  
ATOM   4309  HB  THR P 924     -21.247   7.778  -2.772  0.00  0.00      PROA  
ATOM   4310  OG1 THR P 924     -21.596   6.128  -1.699  0.00  0.00      PROA  
ATOM   4311  HG1 THR P 924     -21.313   6.624  -0.927  0.00  0.00      PROA  
ATOM   4312  CG2 THR P 924     -21.152   5.942  -4.021  0.00  0.00      PROA  
ATOM   4313 HG21 THR P 924     -20.708   6.387  -4.937  0.00  0.00      PROA  
ATOM   4314 HG22 THR P 924     -22.236   5.816  -4.228  0.00  0.00      PROA  
ATOM   4315 HG23 THR P 924     -20.797   4.895  -3.907  0.00  0.00      PROA  
ATOM   4316  C   THR P 924     -18.562   7.014  -3.784  0.00  0.00      PROA  
ATOM   4317  O   THR P 924     -18.062   6.163  -4.552  0.00  0.00      PROA  
ATOM   4318  N   ILE P 925     -18.304   8.352  -3.968  0.00  0.00      PROA  
ATOM   4319  HN  ILE P 925     -18.868   8.962  -3.416  0.00  0.00      PROA  
ATOM   4320  CA  ILE P 925     -17.322   8.851  -5.023  0.00  0.00      PROA  
ATOM   4321  HA  ILE P 925     -17.695   8.583  -6.000  0.00  0.00      PROA  
ATOM   4322  CB  ILE P 925     -17.191  10.378  -5.024  0.00  0.00      PROA  
ATOM   4323  HB  ILE P 925     -16.844  10.730  -4.029  0.00  0.00      PROA  
ATOM   4324  CG2 ILE P 925     -16.233  10.763  -6.132  0.00  0.00      PROA  
ATOM   4325 HG21 ILE P 925     -16.292  11.861  -6.292  0.00  0.00      PROA  
ATOM   4326 HG22 ILE P 925     -16.435  10.281  -7.112  0.00  0.00      PROA  
ATOM   4327 HG23 ILE P 925     -15.196  10.533  -5.808  0.00  0.00      PROA  
ATOM   4328  CG1 ILE P 925     -18.579  11.011  -5.314  0.00  0.00      PROA  
ATOM   4329 HG11 ILE P 925     -19.412  10.559  -4.736  0.00  0.00      PROA  
ATOM   4330 HG12 ILE P 925     -18.800  10.838  -6.389  0.00  0.00      PROA  
ATOM   4331  CD  ILE P 925     -18.581  12.519  -5.062  0.00  0.00      PROA  
ATOM   4332  HD1 ILE P 925     -17.998  13.029  -5.858  0.00  0.00      PROA  
ATOM   4333  HD2 ILE P 925     -18.111  12.610  -4.059  0.00  0.00      PROA  
ATOM   4334  HD3 ILE P 925     -19.608  12.940  -5.098  0.00  0.00      PROA  
ATOM   4335  C   ILE P 925     -15.892   8.254  -4.843  0.00  0.00      PROA  
ATOM   4336  O   ILE P 925     -15.328   7.834  -5.852  0.00  0.00      PROA  
ATOM   4337  N   LEU P 926     -15.364   8.097  -3.581  0.00  0.00      PROA  
ATOM   4338  HN  LEU P 926     -15.847   8.331  -2.741  0.00  0.00      PROA  
ATOM   4339  CA  LEU P 926     -14.122   7.400  -3.376  0.00  0.00      PROA  
ATOM   4340  HA  LEU P 926     -13.370   7.922  -3.948  0.00  0.00      PROA  
ATOM   4341  CB  LEU P 926     -13.656   7.442  -1.944  0.00  0.00      PROA  
ATOM   4342  HB1 LEU P 926     -12.677   6.916  -1.928  0.00  0.00      PROA  
ATOM   4343  HB2 LEU P 926     -14.377   6.960  -1.249  0.00  0.00      PROA  
ATOM   4344  CG  LEU P 926     -13.426   8.844  -1.360  0.00  0.00      PROA  
ATOM   4345  HG  LEU P 926     -14.414   9.299  -1.133  0.00  0.00      PROA  
ATOM   4346  CD1 LEU P 926     -12.655   8.766  -0.076  0.00  0.00      PROA  
ATOM   4347 HD11 LEU P 926     -12.581   9.786   0.357  0.00  0.00      PROA  
ATOM   4348 HD12 LEU P 926     -11.685   8.226  -0.112  0.00  0.00      PROA  
ATOM   4349 HD13 LEU P 926     -13.275   8.230   0.675  0.00  0.00      PROA  
ATOM   4350  CD2 LEU P 926     -12.668   9.726  -2.357  0.00  0.00      PROA  
ATOM   4351 HD21 LEU P 926     -13.314   9.966  -3.228  0.00  0.00      PROA  
ATOM   4352 HD22 LEU P 926     -11.662   9.352  -2.645  0.00  0.00      PROA  
ATOM   4353 HD23 LEU P 926     -12.488  10.652  -1.770  0.00  0.00      PROA  
ATOM   4354  C   LEU P 926     -14.021   5.954  -3.798  0.00  0.00      PROA  
ATOM   4355  O   LEU P 926     -13.013   5.523  -4.416  0.00  0.00      PROA  
ATOM   4356  N   ILE P 927     -15.090   5.172  -3.418  0.00  0.00      PROA  
ATOM   4357  HN  ILE P 927     -15.895   5.583  -2.998  0.00  0.00      PROA  
ATOM   4358  CA  ILE P 927     -15.186   3.720  -3.677  0.00  0.00      PROA  
ATOM   4359  HA  ILE P 927     -14.269   3.200  -3.444  0.00  0.00      PROA  
ATOM   4360  CB  ILE P 927     -16.467   3.245  -2.889  0.00  0.00      PROA  
ATOM   4361  HB  ILE P 927     -17.227   4.013  -3.143  0.00  0.00      PROA  
ATOM   4362  CG2 ILE P 927     -17.019   1.945  -3.424  0.00  0.00      PROA  
ATOM   4363 HG21 ILE P 927     -16.283   1.114  -3.471  0.00  0.00      PROA  
ATOM   4364 HG22 ILE P 927     -17.367   2.002  -4.477  0.00  0.00      PROA  
ATOM   4365 HG23 ILE P 927     -17.926   1.668  -2.846  0.00  0.00      PROA  
ATOM   4366  CG1 ILE P 927     -16.365   3.267  -1.375  0.00  0.00      PROA  
ATOM   4367 HG11 ILE P 927     -17.403   3.066  -1.032  0.00  0.00      PROA  
ATOM   4368 HG12 ILE P 927     -16.194   4.291  -0.979  0.00  0.00      PROA  
ATOM   4369  CD  ILE P 927     -15.255   2.306  -0.910  0.00  0.00      PROA  
ATOM   4370  HD1 ILE P 927     -15.704   1.308  -1.098  0.00  0.00      PROA  
ATOM   4371  HD2 ILE P 927     -15.106   2.271   0.190  0.00  0.00      PROA  
ATOM   4372  HD3 ILE P 927     -14.254   2.415  -1.380  0.00  0.00      PROA  
ATOM   4373  C   ILE P 927     -15.459   3.535  -5.180  0.00  0.00      PROA  
ATOM   4374  O   ILE P 927     -14.883   2.756  -5.935  0.00  0.00      PROA  
ATOM   4375  N   PHE P 928     -16.300   4.350  -5.794  0.00  0.00      PROA  
ATOM   4376  HN  PHE P 928     -16.814   5.092  -5.370  0.00  0.00      PROA  
ATOM   4377  CA  PHE P 928     -16.657   4.277  -7.248  0.00  0.00      PROA  
ATOM   4378  HA  PHE P 928     -16.884   3.242  -7.456  0.00  0.00      PROA  
ATOM   4379  CB  PHE P 928     -17.894   5.266  -7.517  0.00  0.00      PROA  
ATOM   4380  HB1 PHE P 928     -17.663   6.337  -7.328  0.00  0.00      PROA  
ATOM   4381  HB2 PHE P 928     -18.659   4.927  -6.787  0.00  0.00      PROA  
ATOM   4382  CG  PHE P 928     -18.412   5.102  -8.930  0.00  0.00      PROA  
ATOM   4383  CD1 PHE P 928     -19.416   4.189  -9.132  0.00  0.00      PROA  
ATOM   4384  HD1 PHE P 928     -19.820   3.574  -8.342  0.00  0.00      PROA  
ATOM   4385  CE1 PHE P 928     -19.992   4.022 -10.432  0.00  0.00      PROA  
ATOM   4386  HE1 PHE P 928     -20.828   3.371 -10.640  0.00  0.00      PROA  
ATOM   4387  CZ  PHE P 928     -19.478   4.737 -11.497  0.00  0.00      PROA  
ATOM   4388  HZ  PHE P 928     -19.750   4.582 -12.530  0.00  0.00      PROA  
ATOM   4389  CD2 PHE P 928     -17.829   5.797 -10.040  0.00  0.00      PROA  
ATOM   4390  HD2 PHE P 928     -17.131   6.620 -10.014  0.00  0.00      PROA  
ATOM   4391  CE2 PHE P 928     -18.348   5.606 -11.334  0.00  0.00      PROA  
ATOM   4392  HE2 PHE P 928     -17.939   6.042 -12.233  0.00  0.00      PROA  
ATOM   4393  C   PHE P 928     -15.494   4.659  -8.220  0.00  0.00      PROA  
ATOM   4394  O   PHE P 928     -15.277   3.944  -9.194  0.00  0.00      PROA  
ATOM   4395  N   MET P 929     -14.756   5.741  -7.828  0.00  0.00      PROA  
ATOM   4396  HN  MET P 929     -14.899   6.128  -6.920  0.00  0.00      PROA  
ATOM   4397  CA  MET P 929     -13.684   6.386  -8.598  0.00  0.00      PROA  
ATOM   4398  HA  MET P 929     -14.014   6.766  -9.554  0.00  0.00      PROA  
ATOM   4399  CB  MET P 929     -13.349   7.649  -7.830  0.00  0.00      PROA  
ATOM   4400  HB1 MET P 929     -13.155   7.447  -6.755  0.00  0.00      PROA  
ATOM   4401  HB2 MET P 929     -14.215   8.340  -7.914  0.00  0.00      PROA  
ATOM   4402  CG  MET P 929     -12.156   8.444  -8.344  0.00  0.00      PROA  
ATOM   4403  HG1 MET P 929     -11.288   7.760  -8.233  0.00  0.00      PROA  
ATOM   4404  HG2 MET P 929     -12.072   9.207  -7.541  0.00  0.00      PROA  
ATOM   4405  SD  MET P 929     -12.272   9.005  -9.999  0.00  0.00      PROA  
ATOM   4406  CE  MET P 929     -10.826   9.970  -9.803  0.00  0.00      PROA  
ATOM   4407  HE1 MET P 929     -11.017  10.589  -8.900  0.00  0.00      PROA  
ATOM   4408  HE2 MET P 929     -10.627  10.574 -10.715  0.00  0.00      PROA  
ATOM   4409  HE3 MET P 929      -9.953   9.305  -9.632  0.00  0.00      PROA  
ATOM   4410  C   MET P 929     -12.492   5.543  -8.859  0.00  0.00      PROA  
ATOM   4411  O   MET P 929     -11.899   5.595  -9.900  0.00  0.00      PROA  
ATOM   4412  N   ASP P 930     -12.183   4.623  -7.888  0.00  0.00      PROA  
ATOM   4413  HN  ASP P 930     -12.808   4.421  -7.138  0.00  0.00      PROA  
ATOM   4414  CA  ASP P 930     -11.050   3.729  -8.119  0.00  0.00      PROA  
ATOM   4415  HA  ASP P 930     -10.325   4.113  -8.822  0.00  0.00      PROA  
ATOM   4416  CB  ASP P 930     -10.546   3.479  -6.693  0.00  0.00      PROA  
ATOM   4417  HB1 ASP P 930      -9.934   2.558  -6.593  0.00  0.00      PROA  
ATOM   4418  HB2 ASP P 930     -11.406   3.423  -5.991  0.00  0.00      PROA  
ATOM   4419  CG  ASP P 930      -9.599   4.589  -6.254  0.00  0.00      PROA  
ATOM   4420  OD1 ASP P 930      -9.227   4.672  -5.079  0.00  0.00      PROA  
ATOM   4421  OD2 ASP P 930      -9.398   5.501  -7.142  0.00  0.00      PROA  
ATOM   4422  C   ASP P 930     -11.465   2.413  -8.751  0.00  0.00      PROA  
ATOM   4423  O   ASP P 930     -10.660   1.750  -9.362  0.00  0.00      PROA  
ATOM   4424  N   GLN P 931     -12.720   1.932  -8.439  0.00  0.00      PROA  
ATOM   4425  HN  GLN P 931     -13.173   2.446  -7.715  0.00  0.00      PROA  
ATOM   4426  CA  GLN P 931     -13.360   0.659  -8.711  0.00  0.00      PROA  
ATOM   4427  HA  GLN P 931     -12.630  -0.113  -8.514  0.00  0.00      PROA  
ATOM   4428  CB  GLN P 931     -14.648   0.341  -7.843  0.00  0.00      PROA  
ATOM   4429  HB1 GLN P 931     -15.435   1.099  -8.049  0.00  0.00      PROA  
ATOM   4430  HB2 GLN P 931     -14.360   0.519  -6.785  0.00  0.00      PROA  
ATOM   4431  CG  GLN P 931     -15.337  -0.949  -7.942  0.00  0.00      PROA  
ATOM   4432  HG1 GLN P 931     -15.536  -1.042  -9.031  0.00  0.00      PROA  
ATOM   4433  HG2 GLN P 931     -16.293  -0.902  -7.379  0.00  0.00      PROA  
ATOM   4434  CD  GLN P 931     -14.484  -2.099  -7.528  0.00  0.00      PROA  
ATOM   4435  OE1 GLN P 931     -13.749  -1.988  -6.574  0.00  0.00      PROA  
ATOM   4436  NE2 GLN P 931     -14.505  -3.237  -8.174  0.00  0.00      PROA  
ATOM   4437 HE21 GLN P 931     -13.861  -3.976  -7.976  0.00  0.00      PROA  
ATOM   4438 HE22 GLN P 931     -15.053  -3.172  -9.008  0.00  0.00      PROA  
ATOM   4439  C   GLN P 931     -13.682   0.453 -10.177  0.00  0.00      PROA  
ATOM   4440  O   GLN P 931     -13.164  -0.490 -10.765  0.00  0.00      PROA  
ATOM   4441  N   GLN P 932     -14.312   1.495 -10.806  0.00  0.00      PROA  
ATOM   4442  HN  GLN P 932     -14.652   2.234 -10.229  0.00  0.00      PROA  
ATOM   4443  CA  GLN P 932     -14.706   1.280 -12.200  0.00  0.00      PROA  
ATOM   4444  HA  GLN P 932     -14.878   0.233 -12.401  0.00  0.00      PROA  
ATOM   4445  CB  GLN P 932     -16.043   2.167 -12.508  0.00  0.00      PROA  
ATOM   4446  HB1 GLN P 932     -16.285   2.007 -13.580  0.00  0.00      PROA  
ATOM   4447  HB2 GLN P 932     -15.804   3.240 -12.342  0.00  0.00      PROA  
ATOM   4448  CG  GLN P 932     -17.346   1.820 -11.678  0.00  0.00      PROA  
ATOM   4449  HG1 GLN P 932     -18.027   2.545 -12.174  0.00  0.00      PROA  
ATOM   4450  HG2 GLN P 932     -16.944   2.004 -10.659  0.00  0.00      PROA  
ATOM   4451  CD  GLN P 932     -17.733   0.401 -11.652  0.00  0.00      PROA  
ATOM   4452  OE1 GLN P 932     -17.092  -0.475 -10.977  0.00  0.00      PROA  
ATOM   4453  NE2 GLN P 932     -18.756   0.027 -12.481  0.00  0.00      PROA  
ATOM   4454 HE21 GLN P 932     -19.010  -0.923 -12.663  0.00  0.00      PROA  
ATOM   4455 HE22 GLN P 932     -19.307   0.624 -13.064  0.00  0.00      PROA  
ATOM   4456  C   GLN P 932     -13.723   1.659 -13.108  0.00  0.00      PROA  
ATOM   4457  O   GLN P 932     -13.594   1.053 -14.186  0.00  0.00      PROA  
ATOM   4458  N   ILE P 933     -12.808   2.516 -12.716  0.00  0.00      PROA  
ATOM   4459  HN  ILE P 933     -12.876   3.013 -11.854  0.00  0.00      PROA  
ATOM   4460  CA  ILE P 933     -11.778   3.000 -13.664  0.00  0.00      PROA  
ATOM   4461  HA  ILE P 933     -12.276   3.013 -14.622  0.00  0.00      PROA  
ATOM   4462  CB  ILE P 933     -11.237   4.433 -13.385  0.00  0.00      PROA  
ATOM   4463  HB  ILE P 933     -10.782   4.343 -12.375  0.00  0.00      PROA  
ATOM   4464  CG2 ILE P 933     -10.228   4.755 -14.452  0.00  0.00      PROA  
ATOM   4465 HG21 ILE P 933      -9.232   4.454 -14.061  0.00  0.00      PROA  
ATOM   4466 HG22 ILE P 933     -10.201   5.834 -14.712  0.00  0.00      PROA  
ATOM   4467 HG23 ILE P 933     -10.529   4.223 -15.380  0.00  0.00      PROA  
ATOM   4468  CG1 ILE P 933     -12.278   5.550 -13.171  0.00  0.00      PROA  
ATOM   4469 HG11 ILE P 933     -11.694   6.493 -13.109  0.00  0.00      PROA  
ATOM   4470 HG12 ILE P 933     -12.855   5.456 -12.226  0.00  0.00      PROA  
ATOM   4471  CD  ILE P 933     -13.325   5.528 -14.264  0.00  0.00      PROA  
ATOM   4472  HD1 ILE P 933     -12.933   5.719 -15.286  0.00  0.00      PROA  
ATOM   4473  HD2 ILE P 933     -14.151   6.245 -14.072  0.00  0.00      PROA  
ATOM   4474  HD3 ILE P 933     -13.820   4.534 -14.289  0.00  0.00      PROA  
ATOM   4475  C   ILE P 933     -10.703   1.921 -13.664  0.00  0.00      PROA  
ATOM   4476  O   ILE P 933     -10.092   1.678 -14.680  0.00  0.00      PROA  
ATOM   4477  N   THR P 934     -10.537   1.105 -12.539  0.00  0.00      PROA  
ATOM   4478  HN  THR P 934     -11.085   1.263 -11.721  0.00  0.00      PROA  
ATOM   4479  CA  THR P 934      -9.597   0.059 -12.524  0.00  0.00      PROA  
ATOM   4480  HA  THR P 934      -8.625   0.417 -12.829  0.00  0.00      PROA  
ATOM   4481  CB  THR P 934      -9.388  -0.569 -11.192  0.00  0.00      PROA  
ATOM   4482  HB  THR P 934     -10.388  -0.867 -10.812  0.00  0.00      PROA  
ATOM   4483  OG1 THR P 934      -8.665   0.276 -10.295  0.00  0.00      PROA  
ATOM   4484  HG1 THR P 934      -9.302   0.964 -10.087  0.00  0.00      PROA  
ATOM   4485  CG2 THR P 934      -8.522  -1.870 -11.273  0.00  0.00      PROA  
ATOM   4486 HG21 THR P 934      -7.777  -1.932 -10.451  0.00  0.00      PROA  
ATOM   4487 HG22 THR P 934      -7.723  -1.768 -12.038  0.00  0.00      PROA  
ATOM   4488 HG23 THR P 934      -9.126  -2.774 -11.505  0.00  0.00      PROA  
ATOM   4489  C   THR P 934     -10.008  -1.055 -13.544  0.00  0.00      PROA  
ATOM   4490  O   THR P 934      -9.170  -1.590 -14.259  0.00  0.00      PROA  
ATOM   4491  N   ALA P 935     -11.302  -1.358 -13.526  0.00  0.00      PROA  
ATOM   4492  HN  ALA P 935     -11.949  -0.873 -12.943  0.00  0.00      PROA  
ATOM   4493  CA  ALA P 935     -11.974  -2.083 -14.544  0.00  0.00      PROA  
ATOM   4494  HA  ALA P 935     -11.496  -3.048 -14.615  0.00  0.00      PROA  
ATOM   4495  CB  ALA P 935     -13.311  -2.569 -14.045  0.00  0.00      PROA  
ATOM   4496  HB1 ALA P 935     -14.109  -1.803 -13.944  0.00  0.00      PROA  
ATOM   4497  HB2 ALA P 935     -13.218  -3.055 -13.050  0.00  0.00      PROA  
ATOM   4498  HB3 ALA P 935     -13.856  -3.375 -14.582  0.00  0.00      PROA  
ATOM   4499  C   ALA P 935     -12.028  -1.588 -15.967  0.00  0.00      PROA  
ATOM   4500  O   ALA P 935     -11.731  -2.376 -16.861  0.00  0.00      PROA  
ATOM   4501  N   VAL P 936     -12.208  -0.200 -16.234  0.00  0.00      PROA  
ATOM   4502  HN  VAL P 936     -12.277   0.453 -15.484  0.00  0.00      PROA  
ATOM   4503  CA  VAL P 936     -12.043   0.359 -17.524  0.00  0.00      PROA  
ATOM   4504  HA  VAL P 936     -12.456  -0.318 -18.257  0.00  0.00      PROA  
ATOM   4505  CB  VAL P 936     -12.956   1.593 -17.482  0.00  0.00      PROA  
ATOM   4506  HB  VAL P 936     -12.775   2.110 -16.515  0.00  0.00      PROA  
ATOM   4507  CG1 VAL P 936     -12.628   2.521 -18.688  0.00  0.00      PROA  
ATOM   4508 HG11 VAL P 936     -11.620   2.987 -18.697  0.00  0.00      PROA  
ATOM   4509 HG12 VAL P 936     -13.380   3.339 -18.703  0.00  0.00      PROA  
ATOM   4510 HG13 VAL P 936     -12.756   1.962 -19.640  0.00  0.00      PROA  
ATOM   4511  CG2 VAL P 936     -14.341   1.043 -17.548  0.00  0.00      PROA  
ATOM   4512 HG21 VAL P 936     -15.043   1.896 -17.430  0.00  0.00      PROA  
ATOM   4513 HG22 VAL P 936     -14.674   0.335 -16.760  0.00  0.00      PROA  
ATOM   4514 HG23 VAL P 936     -14.551   0.398 -18.428  0.00  0.00      PROA  
ATOM   4515  C   VAL P 936     -10.660   0.600 -18.120  0.00  0.00      PROA  
ATOM   4516  O   VAL P 936     -10.533   0.522 -19.327  0.00  0.00      PROA  
ATOM   4517  N   ILE P 937      -9.624   0.671 -17.315  0.00  0.00      PROA  
ATOM   4518  HN  ILE P 937      -9.740   0.812 -16.335  0.00  0.00      PROA  
ATOM   4519  CA  ILE P 937      -8.176   0.360 -17.682  0.00  0.00      PROA  
ATOM   4520  HA  ILE P 937      -8.000   0.920 -18.589  0.00  0.00      PROA  
ATOM   4521  CB  ILE P 937      -7.288   0.757 -16.501  0.00  0.00      PROA  
ATOM   4522  HB  ILE P 937      -7.571   0.302 -15.527  0.00  0.00      PROA  
ATOM   4523  CG2 ILE P 937      -5.834   0.264 -16.890  0.00  0.00      PROA  
ATOM   4524 HG21 ILE P 937      -5.542  -0.808 -16.886  0.00  0.00      PROA  
ATOM   4525 HG22 ILE P 937      -5.125   0.720 -16.166  0.00  0.00      PROA  
ATOM   4526 HG23 ILE P 937      -5.497   0.738 -17.836  0.00  0.00      PROA  
ATOM   4527  CG1 ILE P 937      -7.249   2.294 -16.371  0.00  0.00      PROA  
ATOM   4528 HG11 ILE P 937      -6.418   2.544 -15.678  0.00  0.00      PROA  
ATOM   4529 HG12 ILE P 937      -8.199   2.520 -15.841  0.00  0.00      PROA  
ATOM   4530  CD  ILE P 937      -7.046   3.164 -17.747  0.00  0.00      PROA  
ATOM   4531  HD1 ILE P 937      -6.058   2.990 -18.225  0.00  0.00      PROA  
ATOM   4532  HD2 ILE P 937      -7.104   4.259 -17.567  0.00  0.00      PROA  
ATOM   4533  HD3 ILE P 937      -7.938   3.018 -18.393  0.00  0.00      PROA  
ATOM   4534  C   ILE P 937      -7.950  -1.109 -17.969  0.00  0.00      PROA  
ATOM   4535  O   ILE P 937      -7.205  -1.445 -18.913  0.00  0.00      PROA  
ATOM   4536  N   ILE P 938      -8.476  -2.061 -17.130  0.00  0.00      PROA  
ATOM   4537  HN  ILE P 938      -9.094  -1.839 -16.381  0.00  0.00      PROA  
ATOM   4538  CA  ILE P 938      -8.250  -3.479 -17.485  0.00  0.00      PROA  
ATOM   4539  HA  ILE P 938      -7.224  -3.668 -17.763  0.00  0.00      PROA  
ATOM   4540  CB  ILE P 938      -8.726  -4.368 -16.314  0.00  0.00      PROA  
ATOM   4541  HB  ILE P 938      -9.663  -3.887 -15.962  0.00  0.00      PROA  
ATOM   4542  CG2 ILE P 938      -9.140  -5.854 -16.676  0.00  0.00      PROA  
ATOM   4543 HG21 ILE P 938     -10.055  -5.830 -17.306  0.00  0.00      PROA  
ATOM   4544 HG22 ILE P 938      -9.207  -6.472 -15.755  0.00  0.00      PROA  
ATOM   4545 HG23 ILE P 938      -8.305  -6.276 -17.274  0.00  0.00      PROA  
ATOM   4546  CG1 ILE P 938      -7.776  -4.327 -15.141  0.00  0.00      PROA  
ATOM   4547 HG11 ILE P 938      -8.287  -4.894 -14.334  0.00  0.00      PROA  
ATOM   4548 HG12 ILE P 938      -7.476  -3.340 -14.728  0.00  0.00      PROA  
ATOM   4549  CD  ILE P 938      -6.404  -4.983 -15.368  0.00  0.00      PROA  
ATOM   4550  HD1 ILE P 938      -5.590  -4.814 -14.631  0.00  0.00      PROA  
ATOM   4551  HD2 ILE P 938      -6.007  -4.770 -16.383  0.00  0.00      PROA  
ATOM   4552  HD3 ILE P 938      -6.523  -6.088 -15.361  0.00  0.00      PROA  
ATOM   4553  C   ILE P 938      -9.032  -3.980 -18.760  0.00  0.00      PROA  
ATOM   4554  O   ILE P 938      -8.480  -4.771 -19.564  0.00  0.00      PROA  
ATOM   4555  N   ASN P 939     -10.268  -3.553 -19.071  0.00  0.00      PROA  
ATOM   4556  HN  ASN P 939     -10.763  -2.851 -18.565  0.00  0.00      PROA  
ATOM   4557  CA  ASN P 939     -11.118  -3.969 -20.258  0.00  0.00      PROA  
ATOM   4558  HA  ASN P 939     -10.788  -4.926 -20.636  0.00  0.00      PROA  
ATOM   4559  CB  ASN P 939     -12.681  -4.284 -19.932  0.00  0.00      PROA  
ATOM   4560  HB1 ASN P 939     -13.142  -4.563 -20.904  0.00  0.00      PROA  
ATOM   4561  HB2 ASN P 939     -13.174  -3.362 -19.555  0.00  0.00      PROA  
ATOM   4562  CG  ASN P 939     -12.783  -5.370 -18.863  0.00  0.00      PROA  
ATOM   4563  OD1 ASN P 939     -13.224  -5.111 -17.736  0.00  0.00      PROA  
ATOM   4564  ND2 ASN P 939     -12.196  -6.583 -19.182  0.00  0.00      PROA  
ATOM   4565 HD21 ASN P 939     -12.520  -7.253 -18.514  0.00  0.00      PROA  
ATOM   4566 HD22 ASN P 939     -11.570  -6.853 -19.914  0.00  0.00      PROA  
ATOM   4567  C   ASN P 939     -10.950  -3.027 -21.409  0.00  0.00      PROA  
ATOM   4568  O   ASN P 939     -11.877  -2.701 -22.135  0.00  0.00      PROA  
ATOM   4569  N   ARG P 940      -9.785  -2.433 -21.653  0.00  0.00      PROA  
ATOM   4570  HN  ARG P 940      -9.104  -2.717 -20.983  0.00  0.00      PROA  
ATOM   4571  CA  ARG P 940      -9.387  -1.712 -22.886  0.00  0.00      PROA  
ATOM   4572  HA  ARG P 940     -10.091  -0.903 -23.014  0.00  0.00      PROA  
ATOM   4573  CB  ARG P 940      -7.969  -1.034 -22.723  0.00  0.00      PROA  
ATOM   4574  HB1 ARG P 940      -7.459  -0.813 -23.685  0.00  0.00      PROA  
ATOM   4575  HB2 ARG P 940      -7.273  -1.836 -22.395  0.00  0.00      PROA  
ATOM   4576  CG  ARG P 940      -8.134   0.210 -21.843  0.00  0.00      PROA  
ATOM   4577  HG1 ARG P 940      -8.590  -0.061 -20.867  0.00  0.00      PROA  
ATOM   4578  HG2 ARG P 940      -8.932   0.864 -22.254  0.00  0.00      PROA  
ATOM   4579  CD  ARG P 940      -6.838   1.100 -21.647  0.00  0.00      PROA  
ATOM   4580  HD1 ARG P 940      -7.221   2.004 -21.128  0.00  0.00      PROA  
ATOM   4581  HD2 ARG P 940      -6.325   1.351 -22.600  0.00  0.00      PROA  
ATOM   4582  NE  ARG P 940      -5.831   0.312 -20.898  0.00  0.00      PROA  
ATOM   4583  HE  ARG P 940      -5.955  -0.675 -20.797  0.00  0.00      PROA  
ATOM   4584  CZ  ARG P 940      -4.717   0.838 -20.556  0.00  0.00      PROA  
ATOM   4585  NH1 ARG P 940      -3.750   0.084 -20.127  0.00  0.00      PROA  
ATOM   4586 HH11 ARG P 940      -3.813  -0.905 -20.260  0.00  0.00      PROA  
ATOM   4587 HH12 ARG P 940      -2.885   0.551 -19.943  0.00  0.00      PROA  
ATOM   4588  NH2 ARG P 940      -4.564   2.143 -20.440  0.00  0.00      PROA  
ATOM   4589 HH21 ARG P 940      -5.437   2.630 -20.409  0.00  0.00      PROA  
ATOM   4590 HH22 ARG P 940      -3.760   2.570 -20.026  0.00  0.00      PROA  
ATOM   4591  C   ARG P 940      -9.448  -2.504 -24.167  0.00  0.00      PROA  
ATOM   4592  O   ARG P 940      -9.240  -3.687 -24.225  0.00  0.00      PROA  
ATOM   4593  N   LYS P 941      -9.628  -1.900 -25.365  0.00  0.00      PROA  
ATOM   4594  HN  LYS P 941      -9.688  -0.905 -25.370  0.00  0.00      PROA  
ATOM   4595  CA  LYS P 941      -9.558  -2.427 -26.717  0.00  0.00      PROA  
ATOM   4596  HA  LYS P 941     -10.217  -3.270 -26.867  0.00  0.00      PROA  
ATOM   4597  CB  LYS P 941     -10.067  -1.402 -27.831  0.00  0.00      PROA  
ATOM   4598  HB1 LYS P 941      -9.758  -1.744 -28.842  0.00  0.00      PROA  
ATOM   4599  HB2 LYS P 941      -9.528  -0.435 -27.738  0.00  0.00      PROA  
ATOM   4600  CG  LYS P 941     -11.647  -1.151 -27.663  0.00  0.00      PROA  
ATOM   4601  HG1 LYS P 941     -11.855  -1.096 -26.573  0.00  0.00      PROA  
ATOM   4602  HG2 LYS P 941     -12.260  -2.006 -28.022  0.00  0.00      PROA  
ATOM   4603  CD  LYS P 941     -12.103   0.164 -28.302  0.00  0.00      PROA  
ATOM   4604  HD1 LYS P 941     -11.558   0.982 -27.786  0.00  0.00      PROA  
ATOM   4605  HD2 LYS P 941     -13.174   0.293 -28.038  0.00  0.00      PROA  
ATOM   4606  CE  LYS P 941     -11.804   0.270 -29.778  0.00  0.00      PROA  
ATOM   4607  HE1 LYS P 941     -10.804  -0.132 -30.049  0.00  0.00      PROA  
ATOM   4608  HE2 LYS P 941     -11.861   1.358 -29.996  0.00  0.00      PROA  
ATOM   4609  NZ  LYS P 941     -12.835  -0.400 -30.563  0.00  0.00      PROA  
ATOM   4610  HZ1 LYS P 941     -12.677  -1.427 -30.560  0.00  0.00      PROA  
ATOM   4611  HZ2 LYS P 941     -12.609   0.020 -31.487  0.00  0.00      PROA  
ATOM   4612  HZ3 LYS P 941     -13.808  -0.198 -30.255  0.00  0.00      PROA  
ATOM   4613  C   LYS P 941      -8.156  -2.928 -27.038  0.00  0.00      PROA  
ATOM   4614  O   LYS P 941      -8.086  -3.856 -27.828  0.00  0.00      PROA  
ATOM   4615  N   GLU P 942      -7.059  -2.385 -26.442  0.00  0.00      PROA  
ATOM   4616  HN  GLU P 942      -7.239  -1.468 -26.095  0.00  0.00      PROA  
ATOM   4617  CA  GLU P 942      -5.710  -2.699 -26.722  0.00  0.00      PROA  
ATOM   4618  HA  GLU P 942      -5.643  -3.081 -27.730  0.00  0.00      PROA  
ATOM   4619  CB  GLU P 942      -4.945  -1.324 -26.653  0.00  0.00      PROA  
ATOM   4620  HB1 GLU P 942      -3.874  -1.615 -26.691  0.00  0.00      PROA  
ATOM   4621  HB2 GLU P 942      -5.075  -0.753 -25.709  0.00  0.00      PROA  
ATOM   4622  CG  GLU P 942      -5.138  -0.347 -27.809  0.00  0.00      PROA  
ATOM   4623  HG1 GLU P 942      -4.548   0.554 -27.538  0.00  0.00      PROA  
ATOM   4624  HG2 GLU P 942      -6.228  -0.147 -27.891  0.00  0.00      PROA  
ATOM   4625  CD  GLU P 942      -4.559  -0.897 -29.095  0.00  0.00      PROA  
ATOM   4626  OE1 GLU P 942      -3.583  -0.315 -29.657  0.00  0.00      PROA  
ATOM   4627  OE2 GLU P 942      -5.040  -1.972 -29.532  0.00  0.00      PROA  
ATOM   4628  C   GLU P 942      -5.241  -3.686 -25.686  0.00  0.00      PROA  
ATOM   4629  O   GLU P 942      -4.152  -4.300 -25.777  0.00  0.00      PROA  
ATOM   4630  N   HSD P 943      -6.031  -3.993 -24.672  0.00  0.00      PROA  
ATOM   4631  HN  HSD P 943      -6.945  -3.619 -24.540  0.00  0.00      PROA  
ATOM   4632  CA  HSD P 943      -5.796  -5.137 -23.816  0.00  0.00      PROA  
ATOM   4633  HA  HSD P 943      -4.745  -5.268 -23.605  0.00  0.00      PROA  
ATOM   4634  CB  HSD P 943      -6.439  -5.102 -22.429  0.00  0.00      PROA  
ATOM   4635  HB1 HSD P 943      -6.344  -6.054 -21.864  0.00  0.00      PROA  
ATOM   4636  HB2 HSD P 943      -7.515  -4.826 -22.440  0.00  0.00      PROA  
ATOM   4637  ND1 HSD P 943      -6.005  -3.853 -20.230  0.00  0.00      PROA  
ATOM   4638  HD1 HSD P 943      -6.886  -4.257 -19.980  0.00  0.00      PROA  
ATOM   4639  CG  HSD P 943      -5.665  -4.114 -21.523  0.00  0.00      PROA  
ATOM   4640  CE1 HSD P 943      -5.067  -3.083 -19.680  0.00  0.00      PROA  
ATOM   4641  HE1 HSD P 943      -5.189  -2.680 -18.675  0.00  0.00      PROA  
ATOM   4642  NE2 HSD P 943      -4.139  -2.812 -20.560  0.00  0.00      PROA  
ATOM   4643  CD2 HSD P 943      -4.465  -3.490 -21.707  0.00  0.00      PROA  
ATOM   4644  HD2 HSD P 943      -3.916  -3.415 -22.638  0.00  0.00      PROA  
ATOM   4645  C   HSD P 943      -6.420  -6.390 -24.569  0.00  0.00      PROA  
ATOM   4646  O   HSD P 943      -7.396  -6.371 -25.293  0.00  0.00      PROA  
ATOM   4647  N   LYS P 944      -5.749  -7.596 -24.407  0.00  0.00      PROA  
ATOM   4648  HN  LYS P 944      -4.990  -7.660 -23.763  0.00  0.00      PROA  
ATOM   4649  CA  LYS P 944      -6.029  -8.724 -25.298  0.00  0.00      PROA  
ATOM   4650  HA  LYS P 944      -6.802  -8.497 -26.016  0.00  0.00      PROA  
ATOM   4651  CB  LYS P 944      -4.697  -9.318 -25.910  0.00  0.00      PROA  
ATOM   4652  HB1 LYS P 944      -4.916 -10.186 -26.568  0.00  0.00      PROA  
ATOM   4653  HB2 LYS P 944      -4.065  -9.566 -25.031  0.00  0.00      PROA  
ATOM   4654  CG  LYS P 944      -3.861  -8.262 -26.620  0.00  0.00      PROA  
ATOM   4655  HG1 LYS P 944      -2.868  -8.668 -26.910  0.00  0.00      PROA  
ATOM   4656  HG2 LYS P 944      -3.527  -7.460 -25.928  0.00  0.00      PROA  
ATOM   4657  CD  LYS P 944      -4.589  -7.509 -27.843  0.00  0.00      PROA  
ATOM   4658  HD1 LYS P 944      -3.898  -6.825 -28.381  0.00  0.00      PROA  
ATOM   4659  HD2 LYS P 944      -5.432  -6.856 -27.532  0.00  0.00      PROA  
ATOM   4660  CE  LYS P 944      -5.055  -8.511 -28.892  0.00  0.00      PROA  
ATOM   4661  HE1 LYS P 944      -5.772  -9.228 -28.439  0.00  0.00      PROA  
ATOM   4662  HE2 LYS P 944      -4.296  -9.096 -29.453  0.00  0.00      PROA  
ATOM   4663  NZ  LYS P 944      -5.820  -7.699 -29.859  0.00  0.00      PROA  
ATOM   4664  HZ1 LYS P 944      -6.457  -7.154 -29.243  0.00  0.00      PROA  
ATOM   4665  HZ2 LYS P 944      -6.496  -8.192 -30.476  0.00  0.00      PROA  
ATOM   4666  HZ3 LYS P 944      -5.219  -7.087 -30.449  0.00  0.00      PROA  
ATOM   4667  C   LYS P 944      -6.608  -9.850 -24.426  0.00  0.00      PROA  
ATOM   4668  O   LYS P 944      -6.811 -11.014 -24.871  0.00  0.00      PROA  
ATOM   4669  N   LEU P 945      -6.938  -9.581 -23.125  0.00  0.00      PROA  
ATOM   4670  HN  LEU P 945      -6.470  -8.765 -22.793  0.00  0.00      PROA  
ATOM   4671  CA  LEU P 945      -7.826 -10.260 -22.244  0.00  0.00      PROA  
ATOM   4672  HA  LEU P 945      -7.357 -11.154 -21.859  0.00  0.00      PROA  
ATOM   4673  CB  LEU P 945      -8.206  -9.345 -21.050  0.00  0.00      PROA  
ATOM   4674  HB1 LEU P 945      -8.702  -9.957 -20.266  0.00  0.00      PROA  
ATOM   4675  HB2 LEU P 945      -8.775  -8.476 -21.444  0.00  0.00      PROA  
ATOM   4676  CG  LEU P 945      -6.983  -8.770 -20.277  0.00  0.00      PROA  
ATOM   4677  HG  LEU P 945      -6.266  -8.258 -20.954  0.00  0.00      PROA  
ATOM   4678  CD1 LEU P 945      -7.339  -7.862 -19.086  0.00  0.00      PROA  
ATOM   4679 HD11 LEU P 945      -8.011  -8.386 -18.373  0.00  0.00      PROA  
ATOM   4680 HD12 LEU P 945      -7.845  -6.979 -19.530  0.00  0.00      PROA  
ATOM   4681 HD13 LEU P 945      -6.375  -7.540 -18.638  0.00  0.00      PROA  
ATOM   4682  CD2 LEU P 945      -6.200  -9.915 -19.740  0.00  0.00      PROA  
ATOM   4683 HD21 LEU P 945      -6.678 -10.327 -18.826  0.00  0.00      PROA  
ATOM   4684 HD22 LEU P 945      -5.122  -9.730 -19.546  0.00  0.00      PROA  
ATOM   4685 HD23 LEU P 945      -6.102 -10.780 -20.432  0.00  0.00      PROA  
ATOM   4686  C   LEU P 945      -9.077 -10.764 -22.837  0.00  0.00      PROA  
ATOM   4687  O   LEU P 945      -9.599 -10.196 -23.814  0.00  0.00      PROA  
ATOM   4688  N   LYS P 946      -9.663 -11.841 -22.316  0.00  0.00      PROA  
ATOM   4689  HN  LYS P 946      -9.308 -12.216 -21.463  0.00  0.00      PROA  
ATOM   4690  CA  LYS P 946     -10.756 -12.528 -22.928  0.00  0.00      PROA  
ATOM   4691  HA  LYS P 946     -11.365 -11.750 -23.364  0.00  0.00      PROA  
ATOM   4692  CB  LYS P 946     -10.492 -13.666 -24.015  0.00  0.00      PROA  
ATOM   4693  HB1 LYS P 946     -11.404 -14.263 -24.231  0.00  0.00      PROA  
ATOM   4694  HB2 LYS P 946      -9.722 -14.346 -23.594  0.00  0.00      PROA  
ATOM   4695  CG  LYS P 946      -9.827 -13.112 -25.301  0.00  0.00      PROA  
ATOM   4696  HG1 LYS P 946      -9.363 -13.941 -25.879  0.00  0.00      PROA  
ATOM   4697  HG2 LYS P 946      -8.995 -12.435 -25.013  0.00  0.00      PROA  
ATOM   4698  CD  LYS P 946     -10.866 -12.430 -26.255  0.00  0.00      PROA  
ATOM   4699  HD1 LYS P 946     -11.148 -11.393 -25.973  0.00  0.00      PROA  
ATOM   4700  HD2 LYS P 946     -11.783 -13.056 -26.218  0.00  0.00      PROA  
ATOM   4701  CE  LYS P 946     -10.332 -12.379 -27.687  0.00  0.00      PROA  
ATOM   4702  HE1 LYS P 946     -11.051 -11.899 -28.385  0.00  0.00      PROA  
ATOM   4703  HE2 LYS P 946     -10.191 -13.424 -28.035  0.00  0.00      PROA  
ATOM   4704  NZ  LYS P 946      -9.060 -11.736 -27.736  0.00  0.00      PROA  
ATOM   4705  HZ1 LYS P 946      -8.766 -11.525 -28.711  0.00  0.00      PROA  
ATOM   4706  HZ2 LYS P 946      -8.267 -12.253 -27.305  0.00  0.00      PROA  
ATOM   4707  HZ3 LYS P 946      -9.205 -10.869 -27.179  0.00  0.00      PROA  
ATOM   4708  C   LYS P 946     -11.737 -13.058 -21.875  0.00  0.00      PROA  
ATOM   4709  O   LYS P 946     -12.793 -13.521 -22.347  0.00  0.00      PROA  
ATOM   4710  N   LYS P 947     -11.493 -13.006 -20.521  0.00  0.00      PROA  
ATOM   4711  HN  LYS P 947     -10.725 -12.571 -20.058  0.00  0.00      PROA  
ATOM   4712  CA  LYS P 947     -12.446 -13.587 -19.561  0.00  0.00      PROA  
ATOM   4713  HA  LYS P 947     -13.049 -14.391 -19.957  0.00  0.00      PROA  
ATOM   4714  CB  LYS P 947     -11.845 -14.267 -18.341  0.00  0.00      PROA  
ATOM   4715  HB1 LYS P 947     -12.602 -14.603 -17.599  0.00  0.00      PROA  
ATOM   4716  HB2 LYS P 947     -11.287 -13.478 -17.793  0.00  0.00      PROA  
ATOM   4717  CG  LYS P 947     -11.074 -15.587 -18.594  0.00  0.00      PROA  
ATOM   4718  HG1 LYS P 947     -10.367 -15.827 -17.771  0.00  0.00      PROA  
ATOM   4719  HG2 LYS P 947     -10.500 -15.470 -19.538  0.00  0.00      PROA  
ATOM   4720  CD  LYS P 947     -12.080 -16.692 -18.753  0.00  0.00      PROA  
ATOM   4721  HD1 LYS P 947     -12.710 -16.422 -19.627  0.00  0.00      PROA  
ATOM   4722  HD2 LYS P 947     -12.685 -16.694 -17.822  0.00  0.00      PROA  
ATOM   4723  CE  LYS P 947     -11.398 -18.101 -18.981  0.00  0.00      PROA  
ATOM   4724  HE1 LYS P 947     -10.604 -18.120 -19.757  0.00  0.00      PROA  
ATOM   4725  HE2 LYS P 947     -12.154 -18.907 -19.099  0.00  0.00      PROA  
ATOM   4726  NZ  LYS P 947     -10.619 -18.608 -17.832  0.00  0.00      PROA  
ATOM   4727  HZ1 LYS P 947      -9.853 -17.952 -17.579  0.00  0.00      PROA  
ATOM   4728  HZ2 LYS P 947     -10.284 -19.564 -18.068  0.00  0.00      PROA  
ATOM   4729  HZ3 LYS P 947     -11.159 -18.793 -16.963  0.00  0.00      PROA  
ATOM   4730  C   LYS P 947     -13.526 -12.602 -19.133  0.00  0.00      PROA  
ATOM   4731  O   LYS P 947     -13.951 -12.548 -17.950  0.00  0.00      PROA  
ATOM   4732  N   GLY P 948     -13.906 -11.766 -20.206  0.00  0.00      PROA  
ATOM   4733  HN  GLY P 948     -13.488 -11.864 -21.107  0.00  0.00      PROA  
ATOM   4734  CA  GLY P 948     -14.819 -10.537 -20.092  0.00  0.00      PROA  
ATOM   4735  HA1 GLY P 948     -15.795 -10.981 -19.963  0.00  0.00      PROA  
ATOM   4736  HA2 GLY P 948     -14.745 -10.019 -21.036  0.00  0.00      PROA  
ATOM   4737  C   GLY P 948     -14.704  -9.520 -18.986  0.00  0.00      PROA  
ATOM   4738  O   GLY P 948     -13.661  -9.244 -18.367  0.00  0.00      PROA  
ATOM   4739  N   ALA P 949     -15.815  -8.805 -18.896  0.00  0.00      PROA  
ATOM   4740  HN  ALA P 949     -16.554  -8.998 -19.537  0.00  0.00      PROA  
ATOM   4741  CA  ALA P 949     -16.095  -7.639 -18.091  0.00  0.00      PROA  
ATOM   4742  HA  ALA P 949     -15.274  -7.500 -17.403  0.00  0.00      PROA  
ATOM   4743  CB  ALA P 949     -16.209  -6.535 -19.109  0.00  0.00      PROA  
ATOM   4744  HB1 ALA P 949     -16.349  -5.531 -18.656  0.00  0.00      PROA  
ATOM   4745  HB2 ALA P 949     -16.989  -6.723 -19.878  0.00  0.00      PROA  
ATOM   4746  HB3 ALA P 949     -15.211  -6.362 -19.567  0.00  0.00      PROA  
ATOM   4747  C   ALA P 949     -17.383  -7.772 -17.323  0.00  0.00      PROA  
ATOM   4748  O   ALA P 949     -18.286  -8.551 -17.605  0.00  0.00      PROA  
ATOM   4749  N   GLY P 950     -17.536  -6.933 -16.301  0.00  0.00      PROA  
ATOM   4750  HN  GLY P 950     -16.774  -6.337 -16.059  0.00  0.00      PROA  
ATOM   4751  CA  GLY P 950     -18.834  -6.918 -15.580  0.00  0.00      PROA  
ATOM   4752  HA1 GLY P 950     -18.998  -7.766 -14.932  0.00  0.00      PROA  
ATOM   4753  HA2 GLY P 950     -19.656  -6.694 -16.244  0.00  0.00      PROA  
ATOM   4754  C   GLY P 950     -18.897  -5.772 -14.685  0.00  0.00      PROA  
ATOM   4755  O   GLY P 950     -18.939  -5.979 -13.455  0.00  0.00      PROA  
ATOM   4756  N   TYR P 951     -18.911  -4.561 -15.280  0.00  0.00      PROA  
ATOM   4757  HN  TYR P 951     -18.962  -4.418 -16.266  0.00  0.00      PROA  
ATOM   4758  CA  TYR P 951     -18.662  -3.273 -14.547  0.00  0.00      PROA  
ATOM   4759  HA  TYR P 951     -17.599  -3.244 -14.361  0.00  0.00      PROA  
ATOM   4760  CB  TYR P 951     -18.832  -2.047 -15.488  0.00  0.00      PROA  
ATOM   4761  HB1 TYR P 951     -18.410  -1.191 -14.920  0.00  0.00      PROA  
ATOM   4762  HB2 TYR P 951     -19.851  -1.800 -15.853  0.00  0.00      PROA  
ATOM   4763  CG  TYR P 951     -17.946  -2.279 -16.684  0.00  0.00      PROA  
ATOM   4764  CD1 TYR P 951     -16.520  -2.246 -16.570  0.00  0.00      PROA  
ATOM   4765  HD1 TYR P 951     -15.954  -2.148 -15.656  0.00  0.00      PROA  
ATOM   4766  CE1 TYR P 951     -15.736  -2.452 -17.733  0.00  0.00      PROA  
ATOM   4767  HE1 TYR P 951     -14.658  -2.400 -17.704  0.00  0.00      PROA  
ATOM   4768  CZ  TYR P 951     -16.420  -2.848 -18.911  0.00  0.00      PROA  
ATOM   4769  OH  TYR P 951     -15.773  -2.953 -20.191  0.00  0.00      PROA  
ATOM   4770  HH  TYR P 951     -16.323  -3.478 -20.777  0.00  0.00      PROA  
ATOM   4771  CD2 TYR P 951     -18.572  -2.385 -17.948  0.00  0.00      PROA  
ATOM   4772  HD2 TYR P 951     -19.642  -2.245 -17.988  0.00  0.00      PROA  
ATOM   4773  CE2 TYR P 951     -17.796  -2.780 -19.048  0.00  0.00      PROA  
ATOM   4774  HE2 TYR P 951     -18.291  -2.926 -19.996  0.00  0.00      PROA  
ATOM   4775  C   TYR P 951     -19.655  -3.055 -13.330  0.00  0.00      PROA  
ATOM   4776  O   TYR P 951     -19.275  -3.024 -12.169  0.00  0.00      PROA  
ATOM   4777  N   HSD P 952     -20.939  -2.961 -13.589  0.00  0.00      PROA  
ATOM   4778  HN  HSD P 952     -21.253  -2.955 -14.536  0.00  0.00      PROA  
ATOM   4779  CA  HSD P 952     -21.929  -2.848 -12.570  0.00  0.00      PROA  
ATOM   4780  HA  HSD P 952     -21.775  -1.946 -11.996  0.00  0.00      PROA  
ATOM   4781  CB  HSD P 952     -23.338  -2.651 -13.133  0.00  0.00      PROA  
ATOM   4782  HB1 HSD P 952     -24.166  -2.916 -12.441  0.00  0.00      PROA  
ATOM   4783  HB2 HSD P 952     -23.474  -3.318 -14.010  0.00  0.00      PROA  
ATOM   4784  ND1 HSD P 952     -24.938  -0.884 -14.328  0.00  0.00      PROA  
ATOM   4785  HD1 HSD P 952     -25.684  -1.513 -14.547  0.00  0.00      PROA  
ATOM   4786  CG  HSD P 952     -23.774  -1.259 -13.660  0.00  0.00      PROA  
ATOM   4787  CE1 HSD P 952     -24.814   0.439 -14.597  0.00  0.00      PROA  
ATOM   4788  HE1 HSD P 952     -25.586   0.998 -15.127  0.00  0.00      PROA  
ATOM   4789  NE2 HSD P 952     -23.687   0.913 -14.215  0.00  0.00      PROA  
ATOM   4790  CD2 HSD P 952     -23.044  -0.171 -13.636  0.00  0.00      PROA  
ATOM   4791  HD2 HSD P 952     -22.013  -0.207 -13.304  0.00  0.00      PROA  
ATOM   4792  C   HSD P 952     -21.925  -3.969 -11.541  0.00  0.00      PROA  
ATOM   4793  O   HSD P 952     -22.235  -3.728 -10.325  0.00  0.00      PROA  
ATOM   4794  N   LEU P 953     -21.715  -5.241 -11.957  0.00  0.00      PROA  
ATOM   4795  HN  LEU P 953     -21.616  -5.278 -12.949  0.00  0.00      PROA  
ATOM   4796  CA  LEU P 953     -21.649  -6.491 -11.180  0.00  0.00      PROA  
ATOM   4797  HA  LEU P 953     -22.541  -6.516 -10.573  0.00  0.00      PROA  
ATOM   4798  CB  LEU P 953     -21.762  -7.655 -12.223  0.00  0.00      PROA  
ATOM   4799  HB1 LEU P 953     -20.880  -7.557 -12.891  0.00  0.00      PROA  
ATOM   4800  HB2 LEU P 953     -22.622  -7.449 -12.895  0.00  0.00      PROA  
ATOM   4801  CG  LEU P 953     -21.718  -9.076 -11.618  0.00  0.00      PROA  
ATOM   4802  HG  LEU P 953     -20.683  -9.242 -11.251  0.00  0.00      PROA  
ATOM   4803  CD1 LEU P 953     -22.714  -9.377 -10.427  0.00  0.00      PROA  
ATOM   4804 HD11 LEU P 953     -22.371 -10.297  -9.906  0.00  0.00      PROA  
ATOM   4805 HD12 LEU P 953     -23.756  -9.345 -10.809  0.00  0.00      PROA  
ATOM   4806 HD13 LEU P 953     -22.613  -8.540  -9.704  0.00  0.00      PROA  
ATOM   4807  CD2 LEU P 953     -21.935 -10.198 -12.658  0.00  0.00      PROA  
ATOM   4808 HD21 LEU P 953     -21.091 -10.277 -13.376  0.00  0.00      PROA  
ATOM   4809 HD22 LEU P 953     -22.903  -9.949 -13.143  0.00  0.00      PROA  
ATOM   4810 HD23 LEU P 953     -22.021 -11.209 -12.205  0.00  0.00      PROA  
ATOM   4811  C   LEU P 953     -20.397  -6.449 -10.294  0.00  0.00      PROA  
ATOM   4812  O   LEU P 953     -20.465  -6.812  -9.108  0.00  0.00      PROA  
ATOM   4813  N   ASP P 954     -19.268  -5.925 -10.771  0.00  0.00      PROA  
ATOM   4814  HN  ASP P 954     -19.228  -5.572 -11.703  0.00  0.00      PROA  
ATOM   4815  CA  ASP P 954     -18.030  -5.708  -9.935  0.00  0.00      PROA  
ATOM   4816  HA  ASP P 954     -17.894  -6.687  -9.500  0.00  0.00      PROA  
ATOM   4817  CB  ASP P 954     -16.656  -5.586 -10.683  0.00  0.00      PROA  
ATOM   4818  HB1 ASP P 954     -16.575  -6.499 -11.311  0.00  0.00      PROA  
ATOM   4819  HB2 ASP P 954     -15.906  -5.745  -9.879  0.00  0.00      PROA  
ATOM   4820  CG  ASP P 954     -16.473  -4.375 -11.586  0.00  0.00      PROA  
ATOM   4821  OD1 ASP P 954     -16.079  -4.283 -12.771  0.00  0.00      PROA  
ATOM   4822  OD2 ASP P 954     -16.628  -3.277 -10.809  0.00  0.00      PROA  
ATOM   4823  HD2 ASP P 954     -16.567  -2.485 -11.349  0.00  0.00      PROA  
ATOM   4824  C   ASP P 954     -18.294  -4.791  -8.639  0.00  0.00      PROA  
ATOM   4825  O   ASP P 954     -18.018  -5.167  -7.461  0.00  0.00      PROA  
ATOM   4826  N   LEU P 955     -18.953  -3.670  -8.895  0.00  0.00      PROA  
ATOM   4827  HN  LEU P 955     -19.334  -3.524  -9.805  0.00  0.00      PROA  
ATOM   4828  CA  LEU P 955     -19.407  -2.755  -7.960  0.00  0.00      PROA  
ATOM   4829  HA  LEU P 955     -18.518  -2.597  -7.367  0.00  0.00      PROA  
ATOM   4830  CB  LEU P 955     -19.850  -1.409  -8.657  0.00  0.00      PROA  
ATOM   4831  HB1 LEU P 955     -20.623  -1.670  -9.411  0.00  0.00      PROA  
ATOM   4832  HB2 LEU P 955     -18.996  -0.957  -9.205  0.00  0.00      PROA  
ATOM   4833  CG  LEU P 955     -20.559  -0.310  -7.729  0.00  0.00      PROA  
ATOM   4834  HG  LEU P 955     -21.384  -0.751  -7.129  0.00  0.00      PROA  
ATOM   4835  CD1 LEU P 955     -19.545   0.378  -6.758  0.00  0.00      PROA  
ATOM   4836 HD11 LEU P 955     -18.673   0.608  -7.406  0.00  0.00      PROA  
ATOM   4837 HD12 LEU P 955     -19.209  -0.381  -6.020  0.00  0.00      PROA  
ATOM   4838 HD13 LEU P 955     -19.936   1.273  -6.228  0.00  0.00      PROA  
ATOM   4839  CD2 LEU P 955     -21.173   0.804  -8.614  0.00  0.00      PROA  
ATOM   4840 HD21 LEU P 955     -20.367   1.209  -9.262  0.00  0.00      PROA  
ATOM   4841 HD22 LEU P 955     -21.639   1.591  -7.984  0.00  0.00      PROA  
ATOM   4842 HD23 LEU P 955     -21.938   0.306  -9.247  0.00  0.00      PROA  
ATOM   4843  C   LEU P 955     -20.548  -3.297  -7.096  0.00  0.00      PROA  
ATOM   4844  O   LEU P 955     -20.551  -2.952  -5.928  0.00  0.00      PROA  
ATOM   4845  N   LEU P 956     -21.514  -4.092  -7.615  0.00  0.00      PROA  
ATOM   4846  HN  LEU P 956     -21.614  -4.242  -8.596  0.00  0.00      PROA  
ATOM   4847  CA  LEU P 956     -22.519  -4.718  -6.710  0.00  0.00      PROA  
ATOM   4848  HA  LEU P 956     -22.939  -3.925  -6.108  0.00  0.00      PROA  
ATOM   4849  CB  LEU P 956     -23.619  -5.549  -7.503  0.00  0.00      PROA  
ATOM   4850  HB1 LEU P 956     -23.173  -6.499  -7.866  0.00  0.00      PROA  
ATOM   4851  HB2 LEU P 956     -24.097  -5.011  -8.349  0.00  0.00      PROA  
ATOM   4852  CG  LEU P 956     -24.766  -6.157  -6.657  0.00  0.00      PROA  
ATOM   4853  HG  LEU P 956     -24.339  -6.652  -5.758  0.00  0.00      PROA  
ATOM   4854  CD1 LEU P 956     -25.682  -5.072  -5.980  0.00  0.00      PROA  
ATOM   4855 HD11 LEU P 956     -25.023  -4.451  -5.338  0.00  0.00      PROA  
ATOM   4856 HD12 LEU P 956     -26.367  -5.575  -5.264  0.00  0.00      PROA  
ATOM   4857 HD13 LEU P 956     -26.184  -4.512  -6.798  0.00  0.00      PROA  
ATOM   4858  CD2 LEU P 956     -25.726  -6.999  -7.511  0.00  0.00      PROA  
ATOM   4859 HD21 LEU P 956     -26.084  -6.401  -8.376  0.00  0.00      PROA  
ATOM   4860 HD22 LEU P 956     -26.580  -7.257  -6.849  0.00  0.00      PROA  
ATOM   4861 HD23 LEU P 956     -25.320  -7.986  -7.821  0.00  0.00      PROA  
ATOM   4862  C   LEU P 956     -21.764  -5.729  -5.735  0.00  0.00      PROA  
ATOM   4863  O   LEU P 956     -21.960  -5.683  -4.538  0.00  0.00      PROA  
ATOM   4864  N   MET P 957     -20.692  -6.470  -6.250  0.00  0.00      PROA  
ATOM   4865  HN  MET P 957     -20.593  -6.570  -7.237  0.00  0.00      PROA  
ATOM   4866  CA  MET P 957     -19.946  -7.376  -5.377  0.00  0.00      PROA  
ATOM   4867  HA  MET P 957     -20.708  -8.028  -4.977  0.00  0.00      PROA  
ATOM   4868  CB  MET P 957     -18.887  -8.246  -6.203  0.00  0.00      PROA  
ATOM   4869  HB1 MET P 957     -18.105  -8.757  -5.602  0.00  0.00      PROA  
ATOM   4870  HB2 MET P 957     -18.298  -7.570  -6.859  0.00  0.00      PROA  
ATOM   4871  CG  MET P 957     -19.642  -9.300  -7.100  0.00  0.00      PROA  
ATOM   4872  HG1 MET P 957     -18.938  -9.868  -7.745  0.00  0.00      PROA  
ATOM   4873  HG2 MET P 957     -20.464  -8.916  -7.741  0.00  0.00      PROA  
ATOM   4874  SD  MET P 957     -20.303 -10.667  -6.158  0.00  0.00      PROA  
ATOM   4875  CE  MET P 957     -21.340 -11.222  -7.455  0.00  0.00      PROA  
ATOM   4876  HE1 MET P 957     -21.806 -12.194  -7.184  0.00  0.00      PROA  
ATOM   4877  HE2 MET P 957     -20.736 -11.405  -8.369  0.00  0.00      PROA  
ATOM   4878  HE3 MET P 957     -22.128 -10.439  -7.476  0.00  0.00      PROA  
ATOM   4879  C   MET P 957     -19.313  -6.656  -4.232  0.00  0.00      PROA  
ATOM   4880  O   MET P 957     -19.485  -6.950  -3.053  0.00  0.00      PROA  
ATOM   4881  N   VAL P 958     -18.625  -5.558  -4.503  0.00  0.00      PROA  
ATOM   4882  HN  VAL P 958     -18.620  -5.332  -5.474  0.00  0.00      PROA  
ATOM   4883  CA  VAL P 958     -18.003  -4.675  -3.596  0.00  0.00      PROA  
ATOM   4884  HA  VAL P 958     -17.478  -5.377  -2.965  0.00  0.00      PROA  
ATOM   4885  CB  VAL P 958     -16.919  -3.829  -4.119  0.00  0.00      PROA  
ATOM   4886  HB  VAL P 958     -17.362  -3.214  -4.931  0.00  0.00      PROA  
ATOM   4887  CG1 VAL P 958     -16.443  -2.868  -3.033  0.00  0.00      PROA  
ATOM   4888 HG11 VAL P 958     -16.019  -3.458  -2.193  0.00  0.00      PROA  
ATOM   4889 HG12 VAL P 958     -17.210  -2.102  -2.787  0.00  0.00      PROA  
ATOM   4890 HG13 VAL P 958     -15.573  -2.318  -3.454  0.00  0.00      PROA  
ATOM   4891  CG2 VAL P 958     -15.807  -4.668  -4.693  0.00  0.00      PROA  
ATOM   4892 HG21 VAL P 958     -16.162  -4.944  -5.708  0.00  0.00      PROA  
ATOM   4893 HG22 VAL P 958     -15.505  -5.429  -3.942  0.00  0.00      PROA  
ATOM   4894 HG23 VAL P 958     -14.830  -4.157  -4.829  0.00  0.00      PROA  
ATOM   4895  C   VAL P 958     -18.985  -3.877  -2.694  0.00  0.00      PROA  
ATOM   4896  O   VAL P 958     -18.758  -3.759  -1.491  0.00  0.00      PROA  
ATOM   4897  N   GLY P 959     -20.113  -3.413  -3.188  0.00  0.00      PROA  
ATOM   4898  HN  GLY P 959     -20.335  -3.673  -4.125  0.00  0.00      PROA  
ATOM   4899  CA  GLY P 959     -21.142  -2.760  -2.376  0.00  0.00      PROA  
ATOM   4900  HA1 GLY P 959     -21.878  -2.406  -3.082  0.00  0.00      PROA  
ATOM   4901  HA2 GLY P 959     -20.686  -1.879  -1.948  0.00  0.00      PROA  
ATOM   4902  C   GLY P 959     -21.783  -3.551  -1.226  0.00  0.00      PROA  
ATOM   4903  O   GLY P 959     -22.101  -3.019  -0.144  0.00  0.00      PROA  
ATOM   4904  N   VAL P 960     -22.065  -4.849  -1.471  0.00  0.00      PROA  
ATOM   4905  HN  VAL P 960     -21.857  -5.082  -2.417  0.00  0.00      PROA  
ATOM   4906  CA  VAL P 960     -22.646  -5.868  -0.618  0.00  0.00      PROA  
ATOM   4907  HA  VAL P 960     -23.432  -5.406  -0.041  0.00  0.00      PROA  
ATOM   4908  CB  VAL P 960     -23.204  -7.099  -1.322  0.00  0.00      PROA  
ATOM   4909  HB  VAL P 960     -22.550  -7.469  -2.141  0.00  0.00      PROA  
ATOM   4910  CG1 VAL P 960     -23.490  -8.278  -0.335  0.00  0.00      PROA  
ATOM   4911 HG11 VAL P 960     -23.985  -9.156  -0.803  0.00  0.00      PROA  
ATOM   4912 HG12 VAL P 960     -24.168  -8.013   0.504  0.00  0.00      PROA  
ATOM   4913 HG13 VAL P 960     -22.566  -8.698   0.118  0.00  0.00      PROA  
ATOM   4914  CG2 VAL P 960     -24.595  -6.562  -1.921  0.00  0.00      PROA  
ATOM   4915 HG21 VAL P 960     -24.482  -5.737  -2.656  0.00  0.00      PROA  
ATOM   4916 HG22 VAL P 960     -25.219  -6.207  -1.073  0.00  0.00      PROA  
ATOM   4917 HG23 VAL P 960     -25.045  -7.410  -2.480  0.00  0.00      PROA  
ATOM   4918  C   VAL P 960     -21.619  -6.300   0.407  0.00  0.00      PROA  
ATOM   4919  O   VAL P 960     -21.882  -6.369   1.589  0.00  0.00      PROA  
ATOM   4920  N   MET P 961     -20.330  -6.529   0.019  0.00  0.00      PROA  
ATOM   4921  HN  MET P 961     -20.068  -6.583  -0.941  0.00  0.00      PROA  
ATOM   4922  CA  MET P 961     -19.283  -6.925   0.880  0.00  0.00      PROA  
ATOM   4923  HA  MET P 961     -19.713  -7.596   1.608  0.00  0.00      PROA  
ATOM   4924  CB  MET P 961     -18.194  -7.628   0.123  0.00  0.00      PROA  
ATOM   4925  HB1 MET P 961     -17.394  -7.995   0.801  0.00  0.00      PROA  
ATOM   4926  HB2 MET P 961     -17.614  -6.955  -0.544  0.00  0.00      PROA  
ATOM   4927  CG  MET P 961     -18.498  -8.946  -0.643  0.00  0.00      PROA  
ATOM   4928  HG1 MET P 961     -17.617  -9.288  -1.227  0.00  0.00      PROA  
ATOM   4929  HG2 MET P 961     -19.205  -8.583  -1.418  0.00  0.00      PROA  
ATOM   4930  SD  MET P 961     -19.364 -10.219   0.474  0.00  0.00      PROA  
ATOM   4931  CE  MET P 961     -18.005 -10.533   1.608  0.00  0.00      PROA  
ATOM   4932  HE1 MET P 961     -18.236 -11.275   2.402  0.00  0.00      PROA  
ATOM   4933  HE2 MET P 961     -17.688  -9.629   2.171  0.00  0.00      PROA  
ATOM   4934  HE3 MET P 961     -17.239 -11.014   0.962  0.00  0.00      PROA  
ATOM   4935  C   MET P 961     -18.726  -5.766   1.771  0.00  0.00      PROA  
ATOM   4936  O   MET P 961     -18.180  -6.039   2.836  0.00  0.00      PROA  
ATOM   4937  N   LEU P 962     -18.946  -4.522   1.313  0.00  0.00      PROA  
ATOM   4938  HN  LEU P 962     -19.164  -4.288   0.369  0.00  0.00      PROA  
ATOM   4939  CA  LEU P 962     -18.975  -3.320   2.173  0.00  0.00      PROA  
ATOM   4940  HA  LEU P 962     -18.009  -3.359   2.654  0.00  0.00      PROA  
ATOM   4941  CB  LEU P 962     -18.975  -1.967   1.407  0.00  0.00      PROA  
ATOM   4942  HB1 LEU P 962     -19.867  -1.946   0.744  0.00  0.00      PROA  
ATOM   4943  HB2 LEU P 962     -18.078  -2.073   0.760  0.00  0.00      PROA  
ATOM   4944  CG  LEU P 962     -18.934  -0.634   2.230  0.00  0.00      PROA  
ATOM   4945  HG  LEU P 962     -18.681  -0.850   3.290  0.00  0.00      PROA  
ATOM   4946  CD1 LEU P 962     -17.904   0.294   1.615  0.00  0.00      PROA  
ATOM   4947 HD11 LEU P 962     -18.060   0.504   0.535  0.00  0.00      PROA  
ATOM   4948 HD12 LEU P 962     -16.909  -0.174   1.774  0.00  0.00      PROA  
ATOM   4949 HD13 LEU P 962     -17.871   1.231   2.210  0.00  0.00      PROA  
ATOM   4950  CD2 LEU P 962     -20.316   0.084   2.171  0.00  0.00      PROA  
ATOM   4951 HD21 LEU P 962     -21.115  -0.663   2.365  0.00  0.00      PROA  
ATOM   4952 HD22 LEU P 962     -20.575   0.469   1.161  0.00  0.00      PROA  
ATOM   4953 HD23 LEU P 962     -20.378   0.905   2.917  0.00  0.00      PROA  
ATOM   4954  C   LEU P 962     -20.059  -3.346   3.269  0.00  0.00      PROA  
ATOM   4955  O   LEU P 962     -19.865  -2.851   4.359  0.00  0.00      PROA  
ATOM   4956  N   GLY P 963     -21.234  -3.872   2.905  0.00  0.00      PROA  
ATOM   4957  HN  GLY P 963     -21.371  -4.216   1.979  0.00  0.00      PROA  
ATOM   4958  CA  GLY P 963     -22.296  -3.909   3.890  0.00  0.00      PROA  
ATOM   4959  HA1 GLY P 963     -23.115  -4.457   3.449  0.00  0.00      PROA  
ATOM   4960  HA2 GLY P 963     -22.519  -2.937   4.304  0.00  0.00      PROA  
ATOM   4961  C   GLY P 963     -21.903  -4.822   5.041  0.00  0.00      PROA  
ATOM   4962  O   GLY P 963     -21.867  -4.404   6.245  0.00  0.00      PROA  
ATOM   4963  N   VAL P 964     -21.312  -6.069   4.655  0.00  0.00      PROA  
ATOM   4964  HN  VAL P 964     -21.443  -6.348   3.707  0.00  0.00      PROA  
ATOM   4965  CA  VAL P 964     -20.781  -7.037   5.539  0.00  0.00      PROA  
ATOM   4966  HA  VAL P 964     -21.590  -7.151   6.245  0.00  0.00      PROA  
ATOM   4967  CB  VAL P 964     -20.416  -8.413   4.888  0.00  0.00      PROA  
ATOM   4968  HB  VAL P 964     -19.665  -8.261   4.083  0.00  0.00      PROA  
ATOM   4969  CG1 VAL P 964     -19.850  -9.384   5.954  0.00  0.00      PROA  
ATOM   4970 HG11 VAL P 964     -20.518  -9.334   6.840  0.00  0.00      PROA  
ATOM   4971 HG12 VAL P 964     -18.886  -8.887   6.192  0.00  0.00      PROA  
ATOM   4972 HG13 VAL P 964     -19.700 -10.396   5.520  0.00  0.00      PROA  
ATOM   4973  CG2 VAL P 964     -21.749  -8.875   4.187  0.00  0.00      PROA  
ATOM   4974 HG21 VAL P 964     -22.585  -8.806   4.916  0.00  0.00      PROA  
ATOM   4975 HG22 VAL P 964     -21.769  -9.903   3.765  0.00  0.00      PROA  
ATOM   4976 HG23 VAL P 964     -21.951  -8.228   3.307  0.00  0.00      PROA  
ATOM   4977  C   VAL P 964     -19.686  -6.498   6.398  0.00  0.00      PROA  
ATOM   4978  O   VAL P 964     -19.585  -6.738   7.553  0.00  0.00      PROA  
ATOM   4979  N   CYS P 965     -18.769  -5.751   5.811  0.00  0.00      PROA  
ATOM   4980  HN  CYS P 965     -18.790  -5.598   4.826  0.00  0.00      PROA  
ATOM   4981  CA  CYS P 965     -17.649  -5.147   6.569  0.00  0.00      PROA  
ATOM   4982  HA  CYS P 965     -17.183  -5.932   7.146  0.00  0.00      PROA  
ATOM   4983  CB  CYS P 965     -16.589  -4.343   5.743  0.00  0.00      PROA  
ATOM   4984  HB1 CYS P 965     -15.926  -3.737   6.396  0.00  0.00      PROA  
ATOM   4985  HB2 CYS P 965     -17.171  -3.605   5.151  0.00  0.00      PROA  
ATOM   4986  SG  CYS P 965     -15.682  -5.283   4.515  0.00  0.00      PROA  
ATOM   4987  HG1 CYS P 965     -16.755  -5.139   3.751  0.00  0.00      PROA  
ATOM   4988  C   CYS P 965     -18.125  -4.110   7.613  0.00  0.00      PROA  
ATOM   4989  O   CYS P 965     -17.638  -4.153   8.729  0.00  0.00      PROA  
ATOM   4990  N   SER P 966     -19.080  -3.238   7.238  0.00  0.00      PROA  
ATOM   4991  HN  SER P 966     -19.551  -3.341   6.365  0.00  0.00      PROA  
ATOM   4992  CA  SER P 966     -19.559  -2.113   8.049  0.00  0.00      PROA  
ATOM   4993  HA  SER P 966     -18.744  -1.454   8.310  0.00  0.00      PROA  
ATOM   4994  CB  SER P 966     -20.600  -1.166   7.334  0.00  0.00      PROA  
ATOM   4995  HB1 SER P 966     -20.851  -0.262   7.928  0.00  0.00      PROA  
ATOM   4996  HB2 SER P 966     -21.545  -1.715   7.131  0.00  0.00      PROA  
ATOM   4997  OG  SER P 966     -20.046  -0.801   6.053  0.00  0.00      PROA  
ATOM   4998  HG1 SER P 966     -20.199  -1.589   5.527  0.00  0.00      PROA  
ATOM   4999  C   SER P 966     -20.310  -2.633   9.290  0.00  0.00      PROA  
ATOM   5000  O   SER P 966     -20.271  -1.985  10.364  0.00  0.00      PROA  
ATOM   5001  N   VAL P 967     -21.103  -3.682   9.072  0.00  0.00      PROA  
ATOM   5002  HN  VAL P 967     -21.436  -4.073   8.218  0.00  0.00      PROA  
ATOM   5003  CA  VAL P 967     -21.586  -4.406  10.196  0.00  0.00      PROA  
ATOM   5004  HA  VAL P 967     -22.061  -3.676  10.834  0.00  0.00      PROA  
ATOM   5005  CB  VAL P 967     -22.579  -5.512   9.784  0.00  0.00      PROA  
ATOM   5006  HB  VAL P 967     -22.014  -6.340   9.304  0.00  0.00      PROA  
ATOM   5007  CG1 VAL P 967     -23.192  -6.346  11.003  0.00  0.00      PROA  
ATOM   5008 HG11 VAL P 967     -22.362  -6.866  11.527  0.00  0.00      PROA  
ATOM   5009 HG12 VAL P 967     -23.910  -7.148  10.727  0.00  0.00      PROA  
ATOM   5010 HG13 VAL P 967     -23.828  -5.697  11.643  0.00  0.00      PROA  
ATOM   5011  CG2 VAL P 967     -23.748  -4.891   8.983  0.00  0.00      PROA  
ATOM   5012 HG21 VAL P 967     -23.519  -4.153   8.185  0.00  0.00      PROA  
ATOM   5013 HG22 VAL P 967     -24.327  -4.297   9.723  0.00  0.00      PROA  
ATOM   5014 HG23 VAL P 967     -24.459  -5.655   8.603  0.00  0.00      PROA  
ATOM   5015  C   VAL P 967     -20.600  -4.972  11.243  0.00  0.00      PROA  
ATOM   5016  O   VAL P 967     -20.945  -4.991  12.457  0.00  0.00      PROA  
ATOM   5017  N   MET P 968     -19.430  -5.490  10.832  0.00  0.00      PROA  
ATOM   5018  HN  MET P 968     -19.233  -5.586   9.859  0.00  0.00      PROA  
ATOM   5019  CA  MET P 968     -18.397  -5.932  11.726  0.00  0.00      PROA  
ATOM   5020  HA  MET P 968     -18.872  -6.352  12.600  0.00  0.00      PROA  
ATOM   5021  CB  MET P 968     -17.515  -7.047  11.117  0.00  0.00      PROA  
ATOM   5022  HB1 MET P 968     -16.662  -7.191  11.814  0.00  0.00      PROA  
ATOM   5023  HB2 MET P 968     -17.116  -6.697  10.141  0.00  0.00      PROA  
ATOM   5024  CG  MET P 968     -18.284  -8.437  10.966  0.00  0.00      PROA  
ATOM   5025  HG1 MET P 968     -19.371  -8.349  10.752  0.00  0.00      PROA  
ATOM   5026  HG2 MET P 968     -18.234  -8.897  11.976  0.00  0.00      PROA  
ATOM   5027  SD  MET P 968     -17.556  -9.650   9.813  0.00  0.00      PROA  
ATOM   5028  CE  MET P 968     -18.972 -10.767   9.460  0.00  0.00      PROA  
ATOM   5029  HE1 MET P 968     -19.851 -10.289   9.942  0.00  0.00      PROA  
ATOM   5030  HE2 MET P 968     -18.869 -11.746   9.976  0.00  0.00      PROA  
ATOM   5031  HE3 MET P 968     -19.175 -10.829   8.370  0.00  0.00      PROA  
ATOM   5032  C   MET P 968     -17.432  -4.757  12.168  0.00  0.00      PROA  
ATOM   5033  O   MET P 968     -16.582  -4.944  13.039  0.00  0.00      PROA  
ATOM   5034  N   GLY P 969     -17.603  -3.532  11.551  0.00  0.00      PROA  
ATOM   5035  HN  GLY P 969     -18.369  -3.477  10.915  0.00  0.00      PROA  
ATOM   5036  CA  GLY P 969     -16.725  -2.392  11.724  0.00  0.00      PROA  
ATOM   5037  HA1 GLY P 969     -16.420  -2.377  12.760  0.00  0.00      PROA  
ATOM   5038  HA2 GLY P 969     -17.287  -1.541  11.368  0.00  0.00      PROA  
ATOM   5039  C   GLY P 969     -15.425  -2.364  10.971  0.00  0.00      PROA  
ATOM   5040  O   GLY P 969     -14.510  -1.580  11.299  0.00  0.00      PROA  
ATOM   5041  N   LEU P 970     -15.290  -3.222   9.979  0.00  0.00      PROA  
ATOM   5042  HN  LEU P 970     -15.980  -3.903   9.744  0.00  0.00      PROA  
ATOM   5043  CA  LEU P 970     -14.064  -3.630   9.380  0.00  0.00      PROA  
ATOM   5044  HA  LEU P 970     -13.467  -3.602  10.280  0.00  0.00      PROA  
ATOM   5045  CB  LEU P 970     -14.024  -5.055   8.793  0.00  0.00      PROA  
ATOM   5046  HB1 LEU P 970     -13.033  -5.125   8.296  0.00  0.00      PROA  
ATOM   5047  HB2 LEU P 970     -14.852  -5.026   8.052  0.00  0.00      PROA  
ATOM   5048  CG  LEU P 970     -13.975  -6.231   9.745  0.00  0.00      PROA  
ATOM   5049  HG  LEU P 970     -14.769  -6.104  10.512  0.00  0.00      PROA  
ATOM   5050  CD1 LEU P 970     -14.255  -7.529   9.065  0.00  0.00      PROA  
ATOM   5051 HD11 LEU P 970     -15.191  -7.562   8.467  0.00  0.00      PROA  
ATOM   5052 HD12 LEU P 970     -14.595  -8.211   9.874  0.00  0.00      PROA  
ATOM   5053 HD13 LEU P 970     -13.348  -8.022   8.653  0.00  0.00      PROA  
ATOM   5054  CD2 LEU P 970     -12.630  -6.382  10.473  0.00  0.00      PROA  
ATOM   5055 HD21 LEU P 970     -12.811  -7.118  11.286  0.00  0.00      PROA  
ATOM   5056 HD22 LEU P 970     -12.427  -5.383  10.914  0.00  0.00      PROA  
ATOM   5057 HD23 LEU P 970     -11.768  -6.633   9.819  0.00  0.00      PROA  
ATOM   5058  C   LEU P 970     -13.588  -2.537   8.345  0.00  0.00      PROA  
ATOM   5059  O   LEU P 970     -14.383  -1.780   7.819  0.00  0.00      PROA  
ATOM   5060  N   PRO P 971     -12.367  -2.376   8.157  0.00  0.00      PROA  
ATOM   5061  CD  PRO P 971     -11.325  -2.861   9.087  0.00  0.00      PROA  
ATOM   5062  HD1 PRO P 971     -11.233  -3.967   9.039  0.00  0.00      PROA
[truncated: 11,375,610 more chars]
