# Supplementary material for: CryoEM and computational modeling structural insights into the pH regulator NBCn1
Source: Nat Commun. 2025 Nov 11;16:9932. doi: 10.1038/s41467-025-64868-z (PMC12606367; doi:10.1038/s41467-025-64868-z)
Supplement: Supplementary file 9 — Supplementary Data 7 [file 41467_2025_64868_MOESM9_ESM.zip › 1us_unrestr_MD_apoNBCn1/hNBCn1_IF_1us_rep1_last_step.pdb]

CRYST1  116.795  116.795  105.127  90.00  90.00  90.00 P 1           1
ATOM      1  N   LEU P 585     -25.279 -22.908 -18.620  0.00  0.00      PROA  
ATOM      2  HT1 LEU P 585     -24.959 -23.833 -18.971  0.00  0.00      PROA  
ATOM      3  HT2 LEU P 585     -25.031 -22.176 -19.316  0.00  0.00      PROA  
ATOM      4  HT3 LEU P 585     -26.318 -22.911 -18.578  0.00  0.00      PROA  
ATOM      5  CA  LEU P 585     -24.564 -22.718 -17.312  0.00  0.00      PROA  
ATOM      6  HA  LEU P 585     -24.056 -21.771 -17.422  0.00  0.00      PROA  
ATOM      7  CB  LEU P 585     -25.636 -22.510 -16.229  0.00  0.00      PROA  
ATOM      8  HB1 LEU P 585     -26.326 -23.376 -16.133  0.00  0.00      PROA  
ATOM      9  HB2 LEU P 585     -26.196 -21.583 -16.476  0.00  0.00      PROA  
ATOM     10  CG  LEU P 585     -25.107 -22.360 -14.729  0.00  0.00      PROA  
ATOM     11  HG  LEU P 585     -24.709 -23.362 -14.461  0.00  0.00      PROA  
ATOM     12  CD1 LEU P 585     -23.913 -21.341 -14.538  0.00  0.00      PROA  
ATOM     13 HD11 LEU P 585     -22.995 -21.447 -15.156  0.00  0.00      PROA  
ATOM     14 HD12 LEU P 585     -23.486 -21.486 -13.523  0.00  0.00      PROA  
ATOM     15 HD13 LEU P 585     -24.230 -20.279 -14.606  0.00  0.00      PROA  
ATOM     16  CD2 LEU P 585     -26.295 -22.033 -13.798  0.00  0.00      PROA  
ATOM     17 HD21 LEU P 585     -25.901 -21.899 -12.768  0.00  0.00      PROA  
ATOM     18 HD22 LEU P 585     -26.980 -22.908 -13.800  0.00  0.00      PROA  
ATOM     19 HD23 LEU P 585     -26.931 -21.193 -14.150  0.00  0.00      PROA  
ATOM     20  C   LEU P 585     -23.520 -23.791 -17.043  0.00  0.00      PROA  
ATOM     21  O   LEU P 585     -22.351 -23.520 -17.135  0.00  0.00      PROA  
ATOM     22  N   ILE P 586     -24.056 -25.005 -16.689  0.00  0.00      PROA  
ATOM     23  HN  ILE P 586     -25.043 -25.142 -16.726  0.00  0.00      PROA  
ATOM     24  CA  ILE P 586     -23.287 -26.071 -16.089  0.00  0.00      PROA  
ATOM     25  HA  ILE P 586     -22.746 -25.661 -15.249  0.00  0.00      PROA  
ATOM     26  CB  ILE P 586     -24.136 -27.266 -15.454  0.00  0.00      PROA  
ATOM     27  HB  ILE P 586     -24.886 -27.602 -16.202  0.00  0.00      PROA  
ATOM     28  CG2 ILE P 586     -23.125 -28.413 -15.054  0.00  0.00      PROA  
ATOM     29 HG21 ILE P 586     -23.695 -29.095 -14.387  0.00  0.00      PROA  
ATOM     30 HG22 ILE P 586     -22.310 -28.105 -14.364  0.00  0.00      PROA  
ATOM     31 HG23 ILE P 586     -22.682 -29.055 -15.845  0.00  0.00      PROA  
ATOM     32  CG1 ILE P 586     -24.941 -26.745 -14.234  0.00  0.00      PROA  
ATOM     33 HG11 ILE P 586     -25.719 -27.524 -14.084  0.00  0.00      PROA  
ATOM     34 HG12 ILE P 586     -25.483 -25.852 -14.611  0.00  0.00      PROA  
ATOM     35  CD  ILE P 586     -24.139 -26.548 -12.873  0.00  0.00      PROA  
ATOM     36  HD1 ILE P 586     -23.898 -27.560 -12.482  0.00  0.00      PROA  
ATOM     37  HD2 ILE P 586     -24.766 -25.955 -12.174  0.00  0.00      PROA  
ATOM     38  HD3 ILE P 586     -23.217 -25.938 -12.987  0.00  0.00      PROA  
ATOM     39  C   ILE P 586     -22.201 -26.674 -16.997  0.00  0.00      PROA  
ATOM     40  O   ILE P 586     -21.027 -26.980 -16.652  0.00  0.00      PROA  
ATOM     41  N   LEU P 587     -22.642 -26.869 -18.235  0.00  0.00      PROA  
ATOM     42  HN  LEU P 587     -23.617 -26.728 -18.387  0.00  0.00      PROA  
ATOM     43  CA  LEU P 587     -22.010 -27.402 -19.449  0.00  0.00      PROA  
ATOM     44  HA  LEU P 587     -21.807 -28.413 -19.126  0.00  0.00      PROA  
ATOM     45  CB  LEU P 587     -22.917 -27.480 -20.692  0.00  0.00      PROA  
ATOM     46  HB1 LEU P 587     -23.380 -26.480 -20.831  0.00  0.00      PROA  
ATOM     47  HB2 LEU P 587     -23.765 -28.189 -20.582  0.00  0.00      PROA  
ATOM     48  CG  LEU P 587     -22.123 -27.888 -21.979  0.00  0.00      PROA  
ATOM     49  HG  LEU P 587     -21.392 -27.150 -22.372  0.00  0.00      PROA  
ATOM     50  CD1 LEU P 587     -21.488 -29.329 -21.819  0.00  0.00      PROA  
ATOM     51 HD11 LEU P 587     -20.487 -29.261 -21.341  0.00  0.00      PROA  
ATOM     52 HD12 LEU P 587     -21.352 -29.726 -22.848  0.00  0.00      PROA  
ATOM     53 HD13 LEU P 587     -22.143 -30.013 -21.238  0.00  0.00      PROA  
ATOM     54  CD2 LEU P 587     -23.148 -28.062 -23.126  0.00  0.00      PROA  
ATOM     55 HD21 LEU P 587     -22.722 -28.130 -24.150  0.00  0.00      PROA  
ATOM     56 HD22 LEU P 587     -23.718 -27.108 -23.117  0.00  0.00      PROA  
ATOM     57 HD23 LEU P 587     -23.889 -28.889 -23.107  0.00  0.00      PROA  
ATOM     58  C   LEU P 587     -20.559 -26.864 -19.767  0.00  0.00      PROA  
ATOM     59  O   LEU P 587     -19.583 -27.512 -19.993  0.00  0.00      PROA  
ATOM     60  N   ASP P 588     -20.506 -25.526 -19.588  0.00  0.00      PROA  
ATOM     61  HN  ASP P 588     -21.335 -25.037 -19.329  0.00  0.00      PROA  
ATOM     62  CA  ASP P 588     -19.272 -24.757 -19.689  0.00  0.00      PROA  
ATOM     63  HA  ASP P 588     -18.882 -25.002 -20.666  0.00  0.00      PROA  
ATOM     64  CB  ASP P 588     -19.553 -23.257 -19.749  0.00  0.00      PROA  
ATOM     65  HB1 ASP P 588     -18.654 -22.657 -19.489  0.00  0.00      PROA  
ATOM     66  HB2 ASP P 588     -20.452 -23.013 -19.144  0.00  0.00      PROA  
ATOM     67  CG  ASP P 588     -20.000 -22.760 -21.124  0.00  0.00      PROA  
ATOM     68  OD1 ASP P 588     -19.501 -21.708 -21.580  0.00  0.00      PROA  
ATOM     69  OD2 ASP P 588     -20.948 -23.326 -21.738  0.00  0.00      PROA  
ATOM     70  C   ASP P 588     -18.260 -25.024 -18.587  0.00  0.00      PROA  
ATOM     71  O   ASP P 588     -17.048 -25.162 -18.810  0.00  0.00      PROA  
ATOM     72  N   ILE P 589     -18.614 -25.137 -17.341  0.00  0.00      PROA  
ATOM     73  HN  ILE P 589     -19.568 -24.970 -17.104  0.00  0.00      PROA  
ATOM     74  CA  ILE P 589     -17.747 -25.580 -16.246  0.00  0.00      PROA  
ATOM     75  HA  ILE P 589     -16.792 -25.078 -16.188  0.00  0.00      PROA  
ATOM     76  CB  ILE P 589     -18.584 -25.464 -14.973  0.00  0.00      PROA  
ATOM     77  HB  ILE P 589     -19.417 -26.196 -14.903  0.00  0.00      PROA  
ATOM     78  CG2 ILE P 589     -17.673 -25.725 -13.685  0.00  0.00      PROA  
ATOM     79 HG21 ILE P 589     -17.163 -26.712 -13.699  0.00  0.00      PROA  
ATOM     80 HG22 ILE P 589     -18.269 -25.618 -12.753  0.00  0.00      PROA  
ATOM     81 HG23 ILE P 589     -16.808 -25.062 -13.470  0.00  0.00      PROA  
ATOM     82  CG1 ILE P 589     -19.264 -24.086 -14.733  0.00  0.00      PROA  
ATOM     83 HG11 ILE P 589     -19.679 -23.612 -15.648  0.00  0.00      PROA  
ATOM     84 HG12 ILE P 589     -18.475 -23.379 -14.399  0.00  0.00      PROA  
ATOM     85  CD  ILE P 589     -20.409 -24.160 -13.735  0.00  0.00      PROA  
ATOM     86  HD1 ILE P 589     -20.053 -24.302 -12.692  0.00  0.00      PROA  
ATOM     87  HD2 ILE P 589     -21.031 -25.064 -13.911  0.00  0.00      PROA  
ATOM     88  HD3 ILE P 589     -20.972 -23.202 -13.730  0.00  0.00      PROA  
ATOM     89  C   ILE P 589     -17.262 -27.025 -16.387  0.00  0.00      PROA  
ATOM     90  O   ILE P 589     -16.080 -27.431 -16.261  0.00  0.00      PROA  
ATOM     91  N   LYS P 590     -18.210 -27.902 -16.816  0.00  0.00      PROA  
ATOM     92  HN  LYS P 590     -19.162 -27.610 -16.774  0.00  0.00      PROA  
ATOM     93  CA  LYS P 590     -17.975 -29.281 -17.149  0.00  0.00      PROA  
ATOM     94  HA  LYS P 590     -17.602 -29.669 -16.212  0.00  0.00      PROA  
ATOM     95  CB  LYS P 590     -19.414 -29.792 -17.500  0.00  0.00      PROA  
ATOM     96  HB1 LYS P 590     -19.830 -29.069 -18.234  0.00  0.00      PROA  
ATOM     97  HB2 LYS P 590     -20.041 -29.736 -16.585  0.00  0.00      PROA  
ATOM     98  CG  LYS P 590     -19.494 -31.208 -18.128  0.00  0.00      PROA  
ATOM     99  HG1 LYS P 590     -19.295 -31.883 -17.268  0.00  0.00      PROA  
ATOM    100  HG2 LYS P 590     -18.698 -31.255 -18.902  0.00  0.00      PROA  
ATOM    101  CD  LYS P 590     -20.763 -31.510 -18.775  0.00  0.00      PROA  
ATOM    102  HD1 LYS P 590     -20.559 -32.451 -19.330  0.00  0.00      PROA  
ATOM    103  HD2 LYS P 590     -21.017 -30.685 -19.474  0.00  0.00      PROA  
ATOM    104  CE  LYS P 590     -21.945 -31.534 -17.875  0.00  0.00      PROA  
ATOM    105  HE1 LYS P 590     -22.195 -30.503 -17.546  0.00  0.00      PROA  
ATOM    106  HE2 LYS P 590     -21.677 -32.223 -17.045  0.00  0.00      PROA  
ATOM    107  NZ  LYS P 590     -23.107 -32.112 -18.663  0.00  0.00      PROA  
ATOM    108  HZ1 LYS P 590     -23.788 -31.387 -18.966  0.00  0.00      PROA  
ATOM    109  HZ2 LYS P 590     -23.567 -32.908 -18.177  0.00  0.00      PROA  
ATOM    110  HZ3 LYS P 590     -22.657 -32.510 -19.511  0.00  0.00      PROA  
ATOM    111  C   LYS P 590     -16.933 -29.537 -18.282  0.00  0.00      PROA  
ATOM    112  O   LYS P 590     -15.954 -30.316 -18.155  0.00  0.00      PROA  
ATOM    113  N   ARG P 591     -17.127 -28.733 -19.352  0.00  0.00      PROA  
ATOM    114  HN  ARG P 591     -17.887 -28.093 -19.430  0.00  0.00      PROA  
ATOM    115  CA  ARG P 591     -16.196 -28.718 -20.476  0.00  0.00      PROA  
ATOM    116  HA  ARG P 591     -16.160 -29.725 -20.864  0.00  0.00      PROA  
ATOM    117  CB  ARG P 591     -16.695 -27.809 -21.708  0.00  0.00      PROA  
ATOM    118  HB1 ARG P 591     -15.891 -27.428 -22.375  0.00  0.00      PROA  
ATOM    119  HB2 ARG P 591     -17.119 -26.885 -21.260  0.00  0.00      PROA  
ATOM    120  CG  ARG P 591     -17.730 -28.531 -22.602  0.00  0.00      PROA  
ATOM    121  HG1 ARG P 591     -18.431 -29.141 -21.994  0.00  0.00      PROA  
ATOM    122  HG2 ARG P 591     -17.161 -29.288 -23.183  0.00  0.00      PROA  
ATOM    123  CD  ARG P 591     -18.452 -27.492 -23.521  0.00  0.00      PROA  
ATOM    124  HD1 ARG P 591     -17.708 -26.969 -24.160  0.00  0.00      PROA  
ATOM    125  HD2 ARG P 591     -18.971 -26.820 -22.805  0.00  0.00      PROA  
ATOM    126  NE  ARG P 591     -19.401 -28.138 -24.510  0.00  0.00      PROA  
ATOM    127  HE  ARG P 591     -19.545 -29.124 -24.436  0.00  0.00      PROA  
ATOM    128  CZ  ARG P 591     -20.076 -27.551 -25.470  0.00  0.00      PROA  
ATOM    129  NH1 ARG P 591     -20.052 -26.209 -25.583  0.00  0.00      PROA  
ATOM    130 HH11 ARG P 591     -19.639 -25.756 -24.793  0.00  0.00      PROA  
ATOM    131 HH12 ARG P 591     -20.427 -25.770 -26.400  0.00  0.00      PROA  
ATOM    132  NH2 ARG P 591     -20.778 -28.188 -26.356  0.00  0.00      PROA  
ATOM    133 HH21 ARG P 591     -20.819 -29.186 -26.308  0.00  0.00      PROA  
ATOM    134 HH22 ARG P 591     -21.085 -27.688 -27.165  0.00  0.00      PROA  
ATOM    135  C   ARG P 591     -14.830 -28.205 -20.128  0.00  0.00      PROA  
ATOM    136  O   ARG P 591     -13.845 -28.652 -20.687  0.00  0.00      PROA  
ATOM    137  N   LYS P 592     -14.710 -27.283 -19.104  0.00  0.00      PROA  
ATOM    138  HN  LYS P 592     -15.537 -26.810 -18.808  0.00  0.00      PROA  
ATOM    139  CA  LYS P 592     -13.374 -26.686 -18.798  0.00  0.00      PROA  
ATOM    140  HA  LYS P 592     -12.775 -26.796 -19.690  0.00  0.00      PROA  
ATOM    141  CB  LYS P 592     -13.510 -25.184 -18.470  0.00  0.00      PROA  
ATOM    142  HB1 LYS P 592     -12.543 -24.725 -18.175  0.00  0.00      PROA  
ATOM    143  HB2 LYS P 592     -14.288 -24.998 -17.699  0.00  0.00      PROA  
ATOM    144  CG  LYS P 592     -14.054 -24.410 -19.679  0.00  0.00      PROA  
ATOM    145  HG1 LYS P 592     -14.115 -23.325 -19.450  0.00  0.00      PROA  
ATOM    146  HG2 LYS P 592     -15.092 -24.734 -19.910  0.00  0.00      PROA  
ATOM    147  CD  LYS P 592     -13.404 -24.484 -21.050  0.00  0.00      PROA  
ATOM    148  HD1 LYS P 592     -13.672 -25.321 -21.730  0.00  0.00      PROA  
ATOM    149  HD2 LYS P 592     -12.327 -24.616 -20.811  0.00  0.00      PROA  
ATOM    150  CE  LYS P 592     -13.623 -23.101 -21.735  0.00  0.00      PROA  
ATOM    151  HE1 LYS P 592     -13.088 -22.366 -21.096  0.00  0.00      PROA  
ATOM    152  HE2 LYS P 592     -14.712 -22.975 -21.917  0.00  0.00      PROA  
ATOM    153  NZ  LYS P 592     -12.933 -23.069 -23.024  0.00  0.00      PROA  
ATOM    154  HZ1 LYS P 592     -12.101 -23.686 -22.941  0.00  0.00      PROA  
ATOM    155  HZ2 LYS P 592     -12.733 -22.101 -23.347  0.00  0.00      PROA  
ATOM    156  HZ3 LYS P 592     -13.482 -23.539 -23.771  0.00  0.00      PROA  
ATOM    157  C   LYS P 592     -12.628 -27.375 -17.671  0.00  0.00      PROA  
ATOM    158  O   LYS P 592     -11.524 -27.022 -17.330  0.00  0.00      PROA  
ATOM    159  N   ALA P 593     -13.139 -28.490 -17.154  0.00  0.00      PROA  
ATOM    160  HN  ALA P 593     -14.043 -28.672 -17.533  0.00  0.00      PROA  
ATOM    161  CA  ALA P 593     -12.540 -29.416 -16.292  0.00  0.00      PROA  
ATOM    162  HA  ALA P 593     -12.314 -28.858 -15.395  0.00  0.00      PROA  
ATOM    163  CB  ALA P 593     -13.621 -30.586 -16.002  0.00  0.00      PROA  
ATOM    164  HB1 ALA P 593     -13.280 -31.305 -15.227  0.00  0.00      PROA  
ATOM    165  HB2 ALA P 593     -13.953 -31.108 -16.925  0.00  0.00      PROA  
ATOM    166  HB3 ALA P 593     -14.537 -30.183 -15.521  0.00  0.00      PROA  
ATOM    167  C   ALA P 593     -11.166 -29.987 -16.687  0.00  0.00      PROA  
ATOM    168  O   ALA P 593     -10.257 -30.026 -15.860  0.00  0.00      PROA  
ATOM    169  N   PRO P 594     -10.950 -30.454 -17.923  0.00  0.00      PROA  
ATOM    170  CD  PRO P 594     -11.885 -31.219 -18.819  0.00  0.00      PROA  
ATOM    171  HD1 PRO P 594     -12.861 -30.687 -18.818  0.00  0.00      PROA  
ATOM    172  HD2 PRO P 594     -11.989 -32.253 -18.426  0.00  0.00      PROA  
ATOM    173  CA  PRO P 594      -9.594 -30.737 -18.364  0.00  0.00      PROA  
ATOM    174  HA  PRO P 594      -9.199 -31.258 -17.504  0.00  0.00      PROA  
ATOM    175  CB  PRO P 594      -9.757 -31.618 -19.679  0.00  0.00      PROA  
ATOM    176  HB1 PRO P 594      -9.730 -32.697 -19.417  0.00  0.00      PROA  
ATOM    177  HB2 PRO P 594      -8.914 -31.397 -20.367  0.00  0.00      PROA  
ATOM    178  CG  PRO P 594     -11.164 -31.234 -20.168  0.00  0.00      PROA  
ATOM    179  HG1 PRO P 594     -11.203 -30.217 -20.614  0.00  0.00      PROA  
ATOM    180  HG2 PRO P 594     -11.648 -31.949 -20.866  0.00  0.00      PROA  
ATOM    181  C   PRO P 594      -8.727 -29.503 -18.620  0.00  0.00      PROA  
ATOM    182  O   PRO P 594      -7.525 -29.544 -18.417  0.00  0.00      PROA  
ATOM    183  N   PHE P 595      -9.195 -28.423 -19.235  0.00  0.00      PROA  
ATOM    184  HN  PHE P 595     -10.079 -28.465 -19.694  0.00  0.00      PROA  
ATOM    185  CA  PHE P 595      -8.372 -27.294 -19.612  0.00  0.00      PROA  
ATOM    186  HA  PHE P 595      -7.475 -27.721 -20.037  0.00  0.00      PROA  
ATOM    187  CB  PHE P 595      -9.007 -26.491 -20.727  0.00  0.00      PROA  
ATOM    188  HB1 PHE P 595      -8.309 -25.786 -21.228  0.00  0.00      PROA  
ATOM    189  HB2 PHE P 595      -9.843 -25.864 -20.348  0.00  0.00      PROA  
ATOM    190  CG  PHE P 595      -9.530 -27.433 -21.777  0.00  0.00      PROA  
ATOM    191  CD1 PHE P 595     -10.881 -27.464 -22.171  0.00  0.00      PROA  
ATOM    192  HD1 PHE P 595     -11.637 -26.959 -21.588  0.00  0.00      PROA  
ATOM    193  CE1 PHE P 595     -11.333 -28.332 -23.215  0.00  0.00      PROA  
ATOM    194  HE1 PHE P 595     -12.383 -28.303 -23.468  0.00  0.00      PROA  
ATOM    195  CZ  PHE P 595     -10.353 -28.999 -23.879  0.00  0.00      PROA  
ATOM    196  HZ  PHE P 595     -10.661 -29.580 -24.736  0.00  0.00      PROA  
ATOM    197  CD2 PHE P 595      -8.600 -28.099 -22.523  0.00  0.00      PROA  
ATOM    198  HD2 PHE P 595      -7.547 -27.960 -22.328  0.00  0.00      PROA  
ATOM    199  CE2 PHE P 595      -8.990 -28.920 -23.528  0.00  0.00      PROA  
ATOM    200  HE2 PHE P 595      -8.184 -29.391 -24.070  0.00  0.00      PROA  
ATOM    201  C   PHE P 595      -8.003 -26.343 -18.432  0.00  0.00      PROA  
ATOM    202  O   PHE P 595      -6.924 -25.768 -18.389  0.00  0.00      PROA  
ATOM    203  N   PHE P 596      -8.883 -26.342 -17.339  0.00  0.00      PROA  
ATOM    204  HN  PHE P 596      -9.759 -26.817 -17.377  0.00  0.00      PROA  
ATOM    205  CA  PHE P 596      -8.631 -25.690 -16.040  0.00  0.00      PROA  
ATOM    206  HA  PHE P 596      -8.337 -24.721 -16.416  0.00  0.00      PROA  
ATOM    207  CB  PHE P 596      -9.905 -25.670 -15.138  0.00  0.00      PROA  
ATOM    208  HB1 PHE P 596     -10.325 -26.683 -14.963  0.00  0.00      PROA  
ATOM    209  HB2 PHE P 596     -10.755 -25.283 -15.740  0.00  0.00      PROA  
ATOM    210  CG  PHE P 596      -9.743 -24.844 -13.925  0.00  0.00      PROA  
ATOM    211  CD1 PHE P 596      -9.865 -25.509 -12.728  0.00  0.00      PROA  
ATOM    212  HD1 PHE P 596     -10.151 -26.550 -12.723  0.00  0.00      PROA  
ATOM    213  CE1 PHE P 596      -9.896 -24.734 -11.539  0.00  0.00      PROA  
ATOM    214  HE1 PHE P 596      -9.839 -25.215 -10.574  0.00  0.00      PROA  
ATOM    215  CZ  PHE P 596      -9.672 -23.352 -11.583  0.00  0.00      PROA  
ATOM    216  HZ  PHE P 596      -9.507 -22.724 -10.719  0.00  0.00      PROA  
ATOM    217  CD2 PHE P 596      -9.481 -23.428 -14.011  0.00  0.00      PROA  
ATOM    218  HD2 PHE P 596      -9.425 -22.924 -14.964  0.00  0.00      PROA  
ATOM    219  CE2 PHE P 596      -9.457 -22.652 -12.790  0.00  0.00      PROA  
ATOM    220  HE2 PHE P 596      -9.253 -21.594 -12.868  0.00  0.00      PROA  
ATOM    221  C   PHE P 596      -7.497 -26.376 -15.276  0.00  0.00      PROA  
ATOM    222  O   PHE P 596      -6.659 -25.754 -14.680  0.00  0.00      PROA  
ATOM    223  N   LEU P 597      -7.517 -27.709 -15.259  0.00  0.00      PROA  
ATOM    224  HN  LEU P 597      -8.318 -28.257 -15.488  0.00  0.00      PROA  
ATOM    225  CA  LEU P 597      -6.358 -28.468 -14.851  0.00  0.00      PROA  
ATOM    226  HA  LEU P 597      -6.116 -28.034 -13.892  0.00  0.00      PROA  
ATOM    227  CB  LEU P 597      -6.694 -29.923 -14.684  0.00  0.00      PROA  
ATOM    228  HB1 LEU P 597      -5.847 -30.411 -14.155  0.00  0.00      PROA  
ATOM    229  HB2 LEU P 597      -6.926 -30.215 -15.730  0.00  0.00      PROA  
ATOM    230  CG  LEU P 597      -7.831 -30.168 -13.674  0.00  0.00      PROA  
ATOM    231  HG  LEU P 597      -8.788 -29.810 -14.109  0.00  0.00      PROA  
ATOM    232  CD1 LEU P 597      -8.059 -31.736 -13.491  0.00  0.00      PROA  
ATOM    233 HD11 LEU P 597      -8.894 -32.003 -12.808  0.00  0.00      PROA  
ATOM    234 HD12 LEU P 597      -7.166 -32.157 -12.983  0.00  0.00      PROA  
ATOM    235 HD13 LEU P 597      -8.360 -32.257 -14.425  0.00  0.00      PROA  
ATOM    236  CD2 LEU P 597      -7.696 -29.531 -12.283  0.00  0.00      PROA  
ATOM    237 HD21 LEU P 597      -7.788 -28.424 -12.278  0.00  0.00      PROA  
ATOM    238 HD22 LEU P 597      -6.805 -29.851 -11.702  0.00  0.00      PROA  
ATOM    239 HD23 LEU P 597      -8.563 -29.773 -11.631  0.00  0.00      PROA  
ATOM    240  C   LEU P 597      -5.111 -28.288 -15.720  0.00  0.00      PROA  
ATOM    241  O   LEU P 597      -4.006 -28.318 -15.164  0.00  0.00      PROA  
ATOM    242  N   SER P 598      -5.254 -27.962 -16.966  0.00  0.00      PROA  
ATOM    243  HN  SER P 598      -6.157 -27.926 -17.388  0.00  0.00      PROA  
ATOM    244  CA  SER P 598      -4.043 -27.814 -17.834  0.00  0.00      PROA  
ATOM    245  HA  SER P 598      -3.309 -28.536 -17.510  0.00  0.00      PROA  
ATOM    246  CB  SER P 598      -4.269 -28.081 -19.318  0.00  0.00      PROA  
ATOM    247  HB1 SER P 598      -5.021 -27.365 -19.713  0.00  0.00      PROA  
ATOM    248  HB2 SER P 598      -4.711 -29.100 -19.348  0.00  0.00      PROA  
ATOM    249  OG  SER P 598      -3.108 -28.198 -20.091  0.00  0.00      PROA  
ATOM    250  HG1 SER P 598      -2.851 -27.328 -20.406  0.00  0.00      PROA  
ATOM    251  C   SER P 598      -3.447 -26.409 -17.671  0.00  0.00      PROA  
ATOM    252  O   SER P 598      -2.258 -26.176 -17.618  0.00  0.00      PROA  
ATOM    253  N   ASP P 599      -4.310 -25.362 -17.459  0.00  0.00      PROA  
ATOM    254  HN  ASP P 599      -5.301 -25.422 -17.548  0.00  0.00      PROA  
ATOM    255  CA  ASP P 599      -3.929 -24.130 -16.946  0.00  0.00      PROA  
ATOM    256  HA  ASP P 599      -3.147 -23.653 -17.519  0.00  0.00      PROA  
ATOM    257  CB  ASP P 599      -5.231 -23.175 -16.827  0.00  0.00      PROA  
ATOM    258  HB1 ASP P 599      -4.873 -22.197 -16.442  0.00  0.00      PROA  
ATOM    259  HB2 ASP P 599      -6.087 -23.648 -16.299  0.00  0.00      PROA  
ATOM    260  CG  ASP P 599      -5.831 -22.685 -18.115  0.00  0.00      PROA  
ATOM    261  OD1 ASP P 599      -7.096 -22.497 -18.180  0.00  0.00      PROA  
ATOM    262  OD2 ASP P 599      -5.123 -22.492 -19.134  0.00  0.00      PROA  
ATOM    263  C   ASP P 599      -3.252 -24.113 -15.564  0.00  0.00      PROA  
ATOM    264  O   ASP P 599      -2.237 -23.380 -15.346  0.00  0.00      PROA  
ATOM    265  N   PHE P 600      -3.707 -25.020 -14.677  0.00  0.00      PROA  
ATOM    266  HN  PHE P 600      -4.533 -25.541 -14.879  0.00  0.00      PROA  
ATOM    267  CA  PHE P 600      -3.047 -25.292 -13.412  0.00  0.00      PROA  
ATOM    268  HA  PHE P 600      -2.968 -24.351 -12.889  0.00  0.00      PROA  
ATOM    269  CB  PHE P 600      -3.919 -26.361 -12.584  0.00  0.00      PROA  
ATOM    270  HB1 PHE P 600      -3.704 -27.276 -13.178  0.00  0.00      PROA  
ATOM    271  HB2 PHE P 600      -5.018 -26.205 -12.617  0.00  0.00      PROA  
ATOM    272  CG  PHE P 600      -3.485 -26.461 -11.088  0.00  0.00      PROA  
ATOM    273  CD1 PHE P 600      -2.579 -27.396 -10.608  0.00  0.00      PROA  
ATOM    274  HD1 PHE P 600      -2.237 -28.183 -11.263  0.00  0.00      PROA  
ATOM    275  CE1 PHE P 600      -2.127 -27.414  -9.293  0.00  0.00      PROA  
ATOM    276  HE1 PHE P 600      -1.646 -28.340  -9.017  0.00  0.00      PROA  
ATOM    277  CZ  PHE P 600      -2.596 -26.459  -8.417  0.00  0.00      PROA  
ATOM    278  HZ  PHE P 600      -2.285 -26.373  -7.386  0.00  0.00      PROA  
ATOM    279  CD2 PHE P 600      -3.950 -25.474 -10.168  0.00  0.00      PROA  
ATOM    280  HD2 PHE P 600      -4.609 -24.739 -10.605  0.00  0.00      PROA  
ATOM    281  CE2 PHE P 600      -3.488 -25.444  -8.853  0.00  0.00      PROA  
ATOM    282  HE2 PHE P 600      -3.827 -24.799  -8.056  0.00  0.00      PROA  
ATOM    283  C   PHE P 600      -1.641 -25.789 -13.514  0.00  0.00      PROA  
ATOM    284  O   PHE P 600      -0.660 -25.283 -12.979  0.00  0.00      PROA  
ATOM    285  N   LYS P 601      -1.483 -26.722 -14.505  0.00  0.00      PROA  
ATOM    286  HN  LYS P 601      -2.292 -27.042 -14.992  0.00  0.00      PROA  
ATOM    287  CA  LYS P 601      -0.230 -27.364 -14.925  0.00  0.00      PROA  
ATOM    288  HA  LYS P 601       0.231 -27.701 -14.008  0.00  0.00      PROA  
ATOM    289  CB  LYS P 601      -0.473 -28.628 -15.722  0.00  0.00      PROA  
ATOM    290  HB1 LYS P 601      -1.254 -28.585 -16.511  0.00  0.00      PROA  
ATOM    291  HB2 LYS P 601      -0.861 -29.351 -14.973  0.00  0.00      PROA  
ATOM    292  CG  LYS P 601       0.706 -29.327 -16.518  0.00  0.00      PROA  
ATOM    293  HG1 LYS P 601       0.429 -30.374 -16.763  0.00  0.00      PROA  
ATOM    294  HG2 LYS P 601       1.517 -29.346 -15.759  0.00  0.00      PROA  
ATOM    295  CD  LYS P 601       1.055 -28.620 -17.857  0.00  0.00      PROA  
ATOM    296  HD1 LYS P 601       1.972 -29.114 -18.245  0.00  0.00      PROA  
ATOM    297  HD2 LYS P 601       1.322 -27.544 -17.791  0.00  0.00      PROA  
ATOM    298  CE  LYS P 601      -0.103 -28.823 -18.856  0.00  0.00      PROA  
ATOM    299  HE1 LYS P 601      -1.010 -28.299 -18.485  0.00  0.00      PROA  
ATOM    300  HE2 LYS P 601      -0.414 -29.877 -19.025  0.00  0.00      PROA  
ATOM    301  NZ  LYS P 601       0.225 -28.204 -20.057  0.00  0.00      PROA  
ATOM    302  HZ1 LYS P 601       1.251 -28.316 -20.185  0.00  0.00      PROA  
ATOM    303  HZ2 LYS P 601       0.034 -27.184 -19.988  0.00  0.00      PROA  
ATOM    304  HZ3 LYS P 601      -0.324 -28.531 -20.878  0.00  0.00      PROA  
ATOM    305  C   LYS P 601       0.839 -26.479 -15.471  0.00  0.00      PROA  
ATOM    306  O   LYS P 601       1.975 -26.418 -14.991  0.00  0.00      PROA  
ATOM    307  N   ASP P 602       0.395 -25.610 -16.419  0.00  0.00      PROA  
ATOM    308  HN  ASP P 602      -0.552 -25.586 -16.730  0.00  0.00      PROA  
ATOM    309  CA  ASP P 602       1.220 -24.530 -16.982  0.00  0.00      PROA  
ATOM    310  HA  ASP P 602       2.039 -25.078 -17.424  0.00  0.00      PROA  
ATOM    311  CB  ASP P 602       0.429 -23.803 -18.045  0.00  0.00      PROA  
ATOM    312  HB1 ASP P 602       0.904 -22.922 -18.528  0.00  0.00      PROA  
ATOM    313  HB2 ASP P 602      -0.574 -23.410 -17.774  0.00  0.00      PROA  
ATOM    314  CG  ASP P 602       0.165 -24.722 -19.290  0.00  0.00      PROA  
ATOM    315  OD1 ASP P 602      -0.602 -24.202 -20.133  0.00  0.00      PROA  
ATOM    316  OD2 ASP P 602       0.791 -25.769 -19.507  0.00  0.00      PROA  
ATOM    317  C   ASP P 602       1.792 -23.648 -15.908  0.00  0.00      PROA  
ATOM    318  O   ASP P 602       2.980 -23.352 -15.931  0.00  0.00      PROA  
ATOM    319  N   ALA P 603       0.901 -23.229 -14.953  0.00  0.00      PROA  
ATOM    320  HN  ALA P 603       0.028 -23.705 -14.884  0.00  0.00      PROA  
ATOM    321  CA  ALA P 603       1.239 -22.261 -13.884  0.00  0.00      PROA  
ATOM    322  HA  ALA P 603       1.449 -21.359 -14.439  0.00  0.00      PROA  
ATOM    323  CB  ALA P 603       0.009 -21.999 -12.955  0.00  0.00      PROA  
ATOM    324  HB1 ALA P 603       0.185 -21.010 -12.479  0.00  0.00      PROA  
ATOM    325  HB2 ALA P 603      -0.075 -22.872 -12.273  0.00  0.00      PROA  
ATOM    326  HB3 ALA P 603      -0.909 -21.984 -13.581  0.00  0.00      PROA  
ATOM    327  C   ALA P 603       2.390 -22.614 -12.991  0.00  0.00      PROA  
ATOM    328  O   ALA P 603       3.320 -21.809 -12.811  0.00  0.00      PROA  
ATOM    329  N   LEU P 604       2.443 -23.850 -12.384  0.00  0.00      PROA  
ATOM    330  HN  LEU P 604       1.725 -24.525 -12.535  0.00  0.00      PROA  
ATOM    331  CA  LEU P 604       3.419 -24.319 -11.410  0.00  0.00      PROA  
ATOM    332  HA  LEU P 604       3.632 -23.601 -10.631  0.00  0.00      PROA  
ATOM    333  CB  LEU P 604       2.928 -25.704 -10.789  0.00  0.00      PROA  
ATOM    334  HB1 LEU P 604       3.787 -26.238 -10.331  0.00  0.00      PROA  
ATOM    335  HB2 LEU P 604       2.648 -26.438 -11.574  0.00  0.00      PROA  
ATOM    336  CG  LEU P 604       1.727 -25.741  -9.824  0.00  0.00      PROA  
ATOM    337  HG  LEU P 604       0.852 -25.276 -10.326  0.00  0.00      PROA  
ATOM    338  CD1 LEU P 604       1.290 -27.180  -9.328  0.00  0.00      PROA  
ATOM    339 HD11 LEU P 604       2.219 -27.615  -8.904  0.00  0.00      PROA  
ATOM    340 HD12 LEU P 604       0.810 -27.804 -10.112  0.00  0.00      PROA  
ATOM    341 HD13 LEU P 604       0.499 -27.056  -8.558  0.00  0.00      PROA  
ATOM    342  CD2 LEU P 604       2.009 -24.944  -8.542  0.00  0.00      PROA  
ATOM    343 HD21 LEU P 604       2.585 -25.558  -7.818  0.00  0.00      PROA  
ATOM    344 HD22 LEU P 604       1.027 -24.704  -8.080  0.00  0.00      PROA  
ATOM    345 HD23 LEU P 604       2.522 -23.964  -8.648  0.00  0.00      PROA  
ATOM    346  C   LEU P 604       4.808 -24.554 -11.958  0.00  0.00      PROA  
ATOM    347  O   LEU P 604       5.831 -24.339 -11.182  0.00  0.00      PROA  
ATOM    348  N   SER P 605       5.009 -24.853 -13.327  0.00  0.00      PROA  
ATOM    349  HN  SER P 605       4.234 -24.691 -13.932  0.00  0.00      PROA  
ATOM    350  CA  SER P 605       6.358 -24.930 -13.902  0.00  0.00      PROA  
ATOM    351  HA  SER P 605       6.902 -25.758 -13.472  0.00  0.00      PROA  
ATOM    352  CB  SER P 605       6.216 -25.387 -15.362  0.00  0.00      PROA  
ATOM    353  HB1 SER P 605       5.629 -24.581 -15.853  0.00  0.00      PROA  
ATOM    354  HB2 SER P 605       5.569 -26.283 -15.475  0.00  0.00      PROA  
ATOM    355  OG  SER P 605       7.477 -25.460 -16.015  0.00  0.00      PROA  
ATOM    356  HG1 SER P 605       7.891 -26.320 -15.914  0.00  0.00      PROA  
ATOM    357  C   SER P 605       7.162 -23.619 -13.889  0.00  0.00      PROA  
ATOM    358  O   SER P 605       6.662 -22.511 -13.727  0.00  0.00      PROA  
ATOM    359  N   LEU P 606       8.522 -23.824 -13.848  0.00  0.00      PROA  
ATOM    360  HN  LEU P 606       8.885 -24.698 -14.161  0.00  0.00      PROA  
ATOM    361  CA  LEU P 606       9.393 -23.018 -13.038  0.00  0.00      PROA  
ATOM    362  HA  LEU P 606       9.073 -23.021 -12.007  0.00  0.00      PROA  
ATOM    363  CB  LEU P 606      10.889 -23.474 -13.018  0.00  0.00      PROA  
ATOM    364  HB1 LEU P 606      11.298 -23.578 -14.046  0.00  0.00      PROA  
ATOM    365  HB2 LEU P 606      10.837 -24.388 -12.389  0.00  0.00      PROA  
ATOM    366  CG  LEU P 606      11.829 -22.482 -12.308  0.00  0.00      PROA  
ATOM    367  HG  LEU P 606      11.872 -21.486 -12.798  0.00  0.00      PROA  
ATOM    368  CD1 LEU P 606      11.532 -22.276 -10.830  0.00  0.00      PROA  
ATOM    369 HD11 LEU P 606      11.225 -23.235 -10.359  0.00  0.00      PROA  
ATOM    370 HD12 LEU P 606      10.808 -21.439 -10.737  0.00  0.00      PROA  
ATOM    371 HD13 LEU P 606      12.419 -21.836 -10.326  0.00  0.00      PROA  
ATOM    372  CD2 LEU P 606      13.274 -22.942 -12.457  0.00  0.00      PROA  
ATOM    373 HD21 LEU P 606      13.476 -23.860 -11.865  0.00  0.00      PROA  
ATOM    374 HD22 LEU P 606      14.087 -22.237 -12.179  0.00  0.00      PROA  
ATOM    375 HD23 LEU P 606      13.546 -23.198 -13.503  0.00  0.00      PROA  
ATOM    376  C   LEU P 606       9.343 -21.463 -13.488  0.00  0.00      PROA  
ATOM    377  O   LEU P 606       9.316 -20.560 -12.623  0.00  0.00      PROA  
ATOM    378  N   GLN P 607       9.382 -21.178 -14.762  0.00  0.00      PROA  
ATOM    379  HN  GLN P 607       9.482 -21.955 -15.379  0.00  0.00      PROA  
ATOM    380  CA  GLN P 607       9.516 -19.780 -15.279  0.00  0.00      PROA  
ATOM    381  HA  GLN P 607      10.233 -19.217 -14.700  0.00  0.00      PROA  
ATOM    382  CB  GLN P 607      10.041 -19.664 -16.710  0.00  0.00      PROA  
ATOM    383  HB1 GLN P 607      10.265 -18.615 -16.999  0.00  0.00      PROA  
ATOM    384  HB2 GLN P 607       9.302 -19.917 -17.501  0.00  0.00      PROA  
ATOM    385  CG  GLN P 607      11.434 -20.346 -16.984  0.00  0.00      PROA  
ATOM    386  HG1 GLN P 607      11.805 -19.959 -17.957  0.00  0.00      PROA  
ATOM    387  HG2 GLN P 607      11.314 -21.450 -16.947  0.00  0.00      PROA  
ATOM    388  CD  GLN P 607      12.509 -20.029 -15.909  0.00  0.00      PROA  
ATOM    389  OE1 GLN P 607      13.124 -20.904 -15.323  0.00  0.00      PROA  
ATOM    390  NE2 GLN P 607      12.744 -18.702 -15.728  0.00  0.00      PROA  
ATOM    391 HE21 GLN P 607      13.304 -18.395 -14.960  0.00  0.00      PROA  
ATOM    392 HE22 GLN P 607      12.228 -18.095 -16.332  0.00  0.00      PROA  
ATOM    393  C   GLN P 607       8.206 -19.103 -15.093  0.00  0.00      PROA  
ATOM    394  O   GLN P 607       8.206 -17.910 -14.691  0.00  0.00      PROA  
ATOM    395  N   CYS P 608       7.040 -19.766 -15.314  0.00  0.00      PROA  
ATOM    396  HN  CYS P 608       6.989 -20.739 -15.525  0.00  0.00      PROA  
ATOM    397  CA  CYS P 608       5.763 -19.215 -15.035  0.00  0.00      PROA  
ATOM    398  HA  CYS P 608       5.693 -18.203 -15.407  0.00  0.00      PROA  
ATOM    399  CB  CYS P 608       4.567 -20.080 -15.488  0.00  0.00      PROA  
ATOM    400  HB1 CYS P 608       4.596 -21.038 -14.926  0.00  0.00      PROA  
ATOM    401  HB2 CYS P 608       4.713 -20.405 -16.540  0.00  0.00      PROA  
ATOM    402  SG  CYS P 608       3.055 -19.214 -15.300  0.00  0.00      PROA  
ATOM    403  HG1 CYS P 608       3.165 -19.121 -13.983  0.00  0.00      PROA  
ATOM    404  C   CYS P 608       5.604 -18.964 -13.491  0.00  0.00      PROA  
ATOM    405  O   CYS P 608       5.059 -17.978 -13.040  0.00  0.00      PROA  
ATOM    406  N   LEU P 609       6.064 -19.952 -12.614  0.00  0.00      PROA  
ATOM    407  HN  LEU P 609       6.409 -20.817 -12.970  0.00  0.00      PROA  
ATOM    408  CA  LEU P 609       5.985 -19.782 -11.185  0.00  0.00      PROA  
ATOM    409  HA  LEU P 609       4.936 -19.772 -10.929  0.00  0.00      PROA  
ATOM    410  CB  LEU P 609       6.580 -21.050 -10.590  0.00  0.00      PROA  
ATOM    411  HB1 LEU P 609       7.631 -21.211 -10.913  0.00  0.00      PROA  
ATOM    412  HB2 LEU P 609       6.057 -21.970 -10.929  0.00  0.00      PROA  
ATOM    413  CG  LEU P 609       6.473 -21.126  -9.080  0.00  0.00      PROA  
ATOM    414  HG  LEU P 609       7.157 -20.398  -8.594  0.00  0.00      PROA  
ATOM    415  CD1 LEU P 609       5.046 -21.034  -8.589  0.00  0.00      PROA  
ATOM    416 HD11 LEU P 609       4.882 -21.206  -7.504  0.00  0.00      PROA  
ATOM    417 HD12 LEU P 609       4.349 -21.513  -9.310  0.00  0.00      PROA  
ATOM    418 HD13 LEU P 609       4.727 -19.976  -8.703  0.00  0.00      PROA  
ATOM    419  CD2 LEU P 609       6.973 -22.511  -8.577  0.00  0.00      PROA  
ATOM    420 HD21 LEU P 609       7.966 -22.742  -9.020  0.00  0.00      PROA  
ATOM    421 HD22 LEU P 609       6.300 -23.342  -8.876  0.00  0.00      PROA  
ATOM    422 HD23 LEU P 609       7.166 -22.635  -7.490  0.00  0.00      PROA  
ATOM    423  C   LEU P 609       6.708 -18.578 -10.684  0.00  0.00      PROA  
ATOM    424  O   LEU P 609       6.324 -17.915  -9.700  0.00  0.00      PROA  
ATOM    425  N   ALA P 610       7.936 -18.380 -11.248  0.00  0.00      PROA  
ATOM    426  HN  ALA P 610       8.288 -18.938 -11.995  0.00  0.00      PROA  
ATOM    427  CA  ALA P 610       8.768 -17.237 -11.038  0.00  0.00      PROA  
ATOM    428  HA  ALA P 610       8.867 -17.095  -9.972  0.00  0.00      PROA  
ATOM    429  CB  ALA P 610      10.106 -17.528 -11.749  0.00  0.00      PROA  
ATOM    430  HB1 ALA P 610       9.862 -17.781 -12.803  0.00  0.00      PROA  
ATOM    431  HB2 ALA P 610      10.565 -18.399 -11.235  0.00  0.00      PROA  
ATOM    432  HB3 ALA P 610      10.770 -16.640 -11.671  0.00  0.00      PROA  
ATOM    433  C   ALA P 610       8.212 -15.912 -11.472  0.00  0.00      PROA  
ATOM    434  O   ALA P 610       8.302 -14.917 -10.733  0.00  0.00      PROA  
ATOM    435  N   SER P 611       7.506 -15.880 -12.570  0.00  0.00      PROA  
ATOM    436  HN  SER P 611       7.559 -16.679 -13.165  0.00  0.00      PROA  
ATOM    437  CA  SER P 611       6.566 -14.766 -12.829  0.00  0.00      PROA  
ATOM    438  HA  SER P 611       7.127 -13.848 -12.738  0.00  0.00      PROA  
ATOM    439  CB  SER P 611       5.997 -14.859 -14.304  0.00  0.00      PROA  
ATOM    440  HB1 SER P 611       5.173 -14.127 -14.436  0.00  0.00      PROA  
ATOM    441  HB2 SER P 611       5.530 -15.838 -14.544  0.00  0.00      PROA  
ATOM    442  OG  SER P 611       7.050 -14.695 -15.214  0.00  0.00      PROA  
ATOM    443  HG1 SER P 611       7.310 -13.770 -15.221  0.00  0.00      PROA  
ATOM    444  C   SER P 611       5.420 -14.623 -11.880  0.00  0.00      PROA  
ATOM    445  O   SER P 611       4.989 -13.509 -11.537  0.00  0.00      PROA  
ATOM    446  N   ILE P 612       4.890 -15.702 -11.259  0.00  0.00      PROA  
ATOM    447  HN  ILE P 612       5.131 -16.648 -11.462  0.00  0.00      PROA  
ATOM    448  CA  ILE P 612       3.816 -15.668 -10.223  0.00  0.00      PROA  
ATOM    449  HA  ILE P 612       3.020 -15.031 -10.580  0.00  0.00      PROA  
ATOM    450  CB  ILE P 612       3.117 -16.998  -9.981  0.00  0.00      PROA  
ATOM    451  HB  ILE P 612       3.978 -17.678  -9.808  0.00  0.00      PROA  
ATOM    452  CG2 ILE P 612       2.313 -16.983  -8.683  0.00  0.00      PROA  
ATOM    453 HG21 ILE P 612       1.622 -16.116  -8.754  0.00  0.00      PROA  
ATOM    454 HG22 ILE P 612       2.894 -16.900  -7.740  0.00  0.00      PROA  
ATOM    455 HG23 ILE P 612       1.800 -17.967  -8.644  0.00  0.00      PROA  
ATOM    456  CG1 ILE P 612       2.433 -17.537 -11.183  0.00  0.00      PROA  
ATOM    457 HG11 ILE P 612       3.041 -17.317 -12.086  0.00  0.00      PROA  
ATOM    458 HG12 ILE P 612       1.515 -16.929 -11.332  0.00  0.00      PROA  
ATOM    459  CD  ILE P 612       2.183 -19.008 -10.948  0.00  0.00      PROA  
ATOM    460  HD1 ILE P 612       2.554 -19.684 -11.749  0.00  0.00      PROA  
ATOM    461  HD2 ILE P 612       1.081 -19.097 -10.833  0.00  0.00      PROA  
ATOM    462  HD3 ILE P 612       2.621 -19.442 -10.024  0.00  0.00      PROA  
ATOM    463  C   ILE P 612       4.361 -15.022  -8.988  0.00  0.00      PROA  
ATOM    464  O   ILE P 612       3.856 -14.053  -8.454  0.00  0.00      PROA  
ATOM    465  N   LEU P 613       5.578 -15.449  -8.567  0.00  0.00      PROA  
ATOM    466  HN  LEU P 613       5.865 -16.361  -8.852  0.00  0.00      PROA  
ATOM    467  CA  LEU P 613       6.353 -14.831  -7.512  0.00  0.00      PROA  
ATOM    468  HA  LEU P 613       5.618 -14.613  -6.752  0.00  0.00      PROA  
ATOM    469  CB  LEU P 613       7.603 -15.596  -6.957  0.00  0.00      PROA  
ATOM    470  HB1 LEU P 613       8.010 -14.901  -6.191  0.00  0.00      PROA  
ATOM    471  HB2 LEU P 613       8.406 -15.642  -7.723  0.00  0.00      PROA  
ATOM    472  CG  LEU P 613       7.353 -16.926  -6.076  0.00  0.00      PROA  
ATOM    473  HG  LEU P 613       6.856 -17.622  -6.784  0.00  0.00      PROA  
ATOM    474  CD1 LEU P 613       8.673 -17.533  -5.575  0.00  0.00      PROA  
ATOM    475 HD11 LEU P 613       8.626 -18.641  -5.513  0.00  0.00      PROA  
ATOM    476 HD12 LEU P 613       8.957 -17.078  -4.602  0.00  0.00      PROA  
ATOM    477 HD13 LEU P 613       9.455 -17.235  -6.306  0.00  0.00      PROA  
ATOM    478  CD2 LEU P 613       6.371 -16.648  -4.917  0.00  0.00      PROA  
ATOM    479 HD21 LEU P 613       6.294 -17.444  -4.146  0.00  0.00      PROA  
ATOM    480 HD22 LEU P 613       5.397 -16.446  -5.412  0.00  0.00      PROA  
ATOM    481 HD23 LEU P 613       6.677 -15.744  -4.347  0.00  0.00      PROA  
ATOM    482  C   LEU P 613       6.820 -13.391  -7.732  0.00  0.00      PROA  
ATOM    483  O   LEU P 613       6.952 -12.645  -6.794  0.00  0.00      PROA  
ATOM    484  N   PHE P 614       7.218 -13.011  -8.974  0.00  0.00      PROA  
ATOM    485  HN  PHE P 614       7.290 -13.769  -9.618  0.00  0.00      PROA  
ATOM    486  CA  PHE P 614       7.672 -11.693  -9.395  0.00  0.00      PROA  
ATOM    487  HA  PHE P 614       8.454 -11.427  -8.699  0.00  0.00      PROA  
ATOM    488  CB  PHE P 614       8.311 -11.759 -10.830  0.00  0.00      PROA  
ATOM    489  HB1 PHE P 614       7.612 -12.206 -11.570  0.00  0.00      PROA  
ATOM    490  HB2 PHE P 614       9.190 -12.425 -10.967  0.00  0.00      PROA  
ATOM    491  CG  PHE P 614       8.596 -10.389 -11.353  0.00  0.00      PROA  
ATOM    492  CD1 PHE P 614       9.695  -9.650 -10.966  0.00  0.00      PROA  
ATOM    493  HD1 PHE P 614      10.273 -10.013 -10.129  0.00  0.00      PROA  
ATOM    494  CE1 PHE P 614      10.001  -8.518 -11.747  0.00  0.00      PROA  
ATOM    495  HE1 PHE P 614      10.832  -7.855 -11.556  0.00  0.00      PROA  
ATOM    496  CZ  PHE P 614       9.129  -8.044 -12.755  0.00  0.00      PROA  
ATOM    497  HZ  PHE P 614       9.380  -7.218 -13.404  0.00  0.00      PROA  
ATOM    498  CD2 PHE P 614       7.819  -9.949 -12.498  0.00  0.00      PROA  
ATOM    499  HD2 PHE P 614       7.045 -10.573 -12.919  0.00  0.00      PROA  
ATOM    500  CE2 PHE P 614       8.125  -8.820 -13.209  0.00  0.00      PROA  
ATOM    501  HE2 PHE P 614       7.498  -8.688 -14.078  0.00  0.00      PROA  
ATOM    502  C   PHE P 614       6.500 -10.614  -9.226  0.00  0.00      PROA  
ATOM    503  O   PHE P 614       6.601  -9.599  -8.611  0.00  0.00      PROA  
ATOM    504  N   LEU P 615       5.266 -10.933  -9.725  0.00  0.00      PROA  
ATOM    505  HN  LEU P 615       5.214 -11.766 -10.270  0.00  0.00      PROA  
ATOM    506  CA  LEU P 615       4.016 -10.134  -9.615  0.00  0.00      PROA  
ATOM    507  HA  LEU P 615       4.294  -9.092  -9.683  0.00  0.00      PROA  
ATOM    508  CB  LEU P 615       2.924 -10.411 -10.629  0.00  0.00      PROA  
ATOM    509  HB1 LEU P 615       1.870 -10.175 -10.368  0.00  0.00      PROA  
ATOM    510  HB2 LEU P 615       2.963 -11.496 -10.863  0.00  0.00      PROA  
ATOM    511  CG  LEU P 615       3.006  -9.653 -12.069  0.00  0.00      PROA  
ATOM    512  HG  LEU P 615       2.200 -10.025 -12.738  0.00  0.00      PROA  
ATOM    513  CD1 LEU P 615       2.750  -8.178 -11.869  0.00  0.00      PROA  
ATOM    514 HD11 LEU P 615       3.165  -7.846 -10.893  0.00  0.00      PROA  
ATOM    515 HD12 LEU P 615       1.655  -7.993 -11.895  0.00  0.00      PROA  
ATOM    516 HD13 LEU P 615       3.182  -7.523 -12.655  0.00  0.00      PROA  
ATOM    517  CD2 LEU P 615       4.318  -9.958 -12.761  0.00  0.00      PROA  
ATOM    518 HD21 LEU P 615       4.367  -9.566 -13.800  0.00  0.00      PROA  
ATOM    519 HD22 LEU P 615       4.468 -11.057 -12.828  0.00  0.00      PROA  
ATOM    520 HD23 LEU P 615       5.152  -9.521 -12.172  0.00  0.00      PROA  
ATOM    521  C   LEU P 615       3.423 -10.075  -8.239  0.00  0.00      PROA  
ATOM    522  O   LEU P 615       2.654  -9.115  -7.995  0.00  0.00      PROA  
ATOM    523  N   TYR P 616       3.756 -11.088  -7.367  0.00  0.00      PROA  
ATOM    524  HN  TYR P 616       4.349 -11.832  -7.665  0.00  0.00      PROA  
ATOM    525  CA  TYR P 616       3.605 -10.928  -5.951  0.00  0.00      PROA  
ATOM    526  HA  TYR P 616       2.596 -10.569  -5.809  0.00  0.00      PROA  
ATOM    527  CB  TYR P 616       3.646 -12.371  -5.261  0.00  0.00      PROA  
ATOM    528  HB1 TYR P 616       4.385 -13.002  -5.798  0.00  0.00      PROA  
ATOM    529  HB2 TYR P 616       2.628 -12.764  -5.469  0.00  0.00      PROA  
ATOM    530  CG  TYR P 616       3.920 -12.385  -3.799  0.00  0.00      PROA  
ATOM    531  CD1 TYR P 616       5.205 -12.476  -3.320  0.00  0.00      PROA  
ATOM    532  HD1 TYR P 616       6.054 -12.673  -3.958  0.00  0.00      PROA  
ATOM    533  CE1 TYR P 616       5.427 -12.336  -1.892  0.00  0.00      PROA  
ATOM    534  HE1 TYR P 616       6.465 -12.521  -1.657  0.00  0.00      PROA  
ATOM    535  CZ  TYR P 616       4.343 -12.071  -1.026  0.00  0.00      PROA  
ATOM    536  OH  TYR P 616       4.572 -11.771   0.323  0.00  0.00      PROA  
ATOM    537  HH  TYR P 616       3.772 -11.907   0.836  0.00  0.00      PROA  
ATOM    538  CD2 TYR P 616       2.812 -12.140  -2.902  0.00  0.00      PROA  
ATOM    539  HD2 TYR P 616       1.831 -11.981  -3.323  0.00  0.00      PROA  
ATOM    540  CE2 TYR P 616       3.041 -11.971  -1.548  0.00  0.00      PROA  
ATOM    541  HE2 TYR P 616       2.185 -11.743  -0.930  0.00  0.00      PROA  
ATOM    542  C   TYR P 616       4.521  -9.905  -5.366  0.00  0.00      PROA  
ATOM    543  O   TYR P 616       4.146  -9.079  -4.584  0.00  0.00      PROA  
ATOM    544  N   CYS P 617       5.869  -9.910  -5.757  0.00  0.00      PROA  
ATOM    545  HN  CYS P 617       6.203 -10.656  -6.329  0.00  0.00      PROA  
ATOM    546  CA  CYS P 617       6.848  -8.984  -5.263  0.00  0.00      PROA  
ATOM    547  HA  CYS P 617       6.730  -8.869  -4.196  0.00  0.00      PROA  
ATOM    548  CB  CYS P 617       8.326  -9.380  -5.665  0.00  0.00      PROA  
ATOM    549  HB1 CYS P 617       9.114  -8.715  -5.252  0.00  0.00      PROA  
ATOM    550  HB2 CYS P 617       8.472  -9.406  -6.766  0.00  0.00      PROA  
ATOM    551  SG  CYS P 617       8.740 -11.019  -5.052  0.00  0.00      PROA  
ATOM    552  HG1 CYS P 617       8.240 -11.605  -6.131  0.00  0.00      PROA  
ATOM    553  C   CYS P 617       6.573  -7.512  -5.698  0.00  0.00      PROA  
ATOM    554  O   CYS P 617       6.760  -6.529  -4.975  0.00  0.00      PROA  
ATOM    555  N   ALA P 618       6.041  -7.416  -6.887  0.00  0.00      PROA  
ATOM    556  HN  ALA P 618       6.046  -8.135  -7.577  0.00  0.00      PROA  
ATOM    557  CA  ALA P 618       5.507  -6.167  -7.308  0.00  0.00      PROA  
ATOM    558  HA  ALA P 618       6.329  -5.469  -7.240  0.00  0.00      PROA  
ATOM    559  CB  ALA P 618       5.107  -6.152  -8.756  0.00  0.00      PROA  
ATOM    560  HB1 ALA P 618       5.856  -6.649  -9.409  0.00  0.00      PROA  
ATOM    561  HB2 ALA P 618       4.877  -5.122  -9.105  0.00  0.00      PROA  
ATOM    562  HB3 ALA P 618       4.155  -6.665  -9.012  0.00  0.00      PROA  
ATOM    563  C   ALA P 618       4.320  -5.560  -6.507  0.00  0.00      PROA  
ATOM    564  O   ALA P 618       4.375  -4.351  -6.231  0.00  0.00      PROA  
ATOM    565  N   CYS P 619       3.406  -6.448  -6.144  0.00  0.00      PROA  
ATOM    566  HN  CYS P 619       3.501  -7.418  -6.355  0.00  0.00      PROA  
ATOM    567  CA  CYS P 619       2.176  -6.190  -5.409  0.00  0.00      PROA  
ATOM    568  HA  CYS P 619       1.810  -5.201  -5.640  0.00  0.00      PROA  
ATOM    569  CB  CYS P 619       1.026  -7.168  -5.759  0.00  0.00      PROA  
ATOM    570  HB1 CYS P 619       0.157  -6.876  -5.131  0.00  0.00      PROA  
ATOM    571  HB2 CYS P 619       1.260  -8.216  -5.472  0.00  0.00      PROA  
ATOM    572  SG  CYS P 619       0.313  -7.185  -7.540  0.00  0.00      PROA  
ATOM    573  HG1 CYS P 619       1.378  -7.756  -8.083  0.00  0.00      PROA  
ATOM    574  C   CYS P 619       2.362  -5.964  -3.941  0.00  0.00      PROA  
ATOM    575  O   CYS P 619       1.861  -5.019  -3.317  0.00  0.00      PROA  
ATOM    576  N   MET P 620       3.280  -6.784  -3.369  0.00  0.00      PROA  
ATOM    577  HN  MET P 620       3.742  -7.487  -3.905  0.00  0.00      PROA  
ATOM    578  CA  MET P 620       3.584  -6.787  -1.929  0.00  0.00      PROA  
ATOM    579  HA  MET P 620       2.775  -7.134  -1.304  0.00  0.00      PROA  
ATOM    580  CB  MET P 620       4.568  -7.958  -1.664  0.00  0.00      PROA  
ATOM    581  HB1 MET P 620       5.508  -7.800  -2.234  0.00  0.00      PROA  
ATOM    582  HB2 MET P 620       4.026  -8.847  -2.054  0.00  0.00      PROA  
ATOM    583  CG  MET P 620       4.928  -8.333  -0.177  0.00  0.00      PROA  
ATOM    584  HG1 MET P 620       5.640  -7.603   0.266  0.00  0.00      PROA  
ATOM    585  HG2 MET P 620       5.462  -9.306  -0.219  0.00  0.00      PROA  
ATOM    586  SD  MET P 620       3.613  -8.420   1.013  0.00  0.00      PROA  
ATOM    587  CE  MET P 620       4.572  -9.061   2.439  0.00  0.00      PROA  
ATOM    588  HE1 MET P 620       3.916  -9.353   3.287  0.00  0.00      PROA  
ATOM    589  HE2 MET P 620       5.326  -8.295   2.719  0.00  0.00      PROA  
ATOM    590  HE3 MET P 620       5.065 -10.022   2.178  0.00  0.00      PROA  
ATOM    591  C   MET P 620       4.104  -5.502  -1.323  0.00  0.00      PROA  
ATOM    592  O   MET P 620       3.682  -4.927  -0.320  0.00  0.00      PROA  
ATOM    593  N   SER P 621       5.053  -4.862  -2.005  0.00  0.00      PROA  
ATOM    594  HN  SER P 621       5.451  -5.275  -2.821  0.00  0.00      PROA  
ATOM    595  CA  SER P 621       5.669  -3.608  -1.525  0.00  0.00      PROA  
ATOM    596  HA  SER P 621       6.040  -3.848  -0.540  0.00  0.00      PROA  
ATOM    597  CB  SER P 621       6.915  -3.227  -2.325  0.00  0.00      PROA  
ATOM    598  HB1 SER P 621       7.453  -2.349  -1.909  0.00  0.00      PROA  
ATOM    599  HB2 SER P 621       6.551  -2.897  -3.322  0.00  0.00      PROA  
ATOM    600  OG  SER P 621       7.746  -4.365  -2.398  0.00  0.00      PROA  
ATOM    601  HG1 SER P 621       8.331  -4.289  -3.155  0.00  0.00      PROA  
ATOM    602  C   SER P 621       4.717  -2.399  -1.429  0.00  0.00      PROA  
ATOM    603  O   SER P 621       4.765  -1.746  -0.379  0.00  0.00      PROA  
ATOM    604  N   PRO P 622       3.829  -1.964  -2.352  0.00  0.00      PROA  
ATOM    605  CD  PRO P 622       3.691  -2.435  -3.792  0.00  0.00      PROA  
ATOM    606  HD1 PRO P 622       3.664  -3.527  -3.995  0.00  0.00      PROA  
ATOM    607  HD2 PRO P 622       4.547  -1.956  -4.313  0.00  0.00      PROA  
ATOM    608  CA  PRO P 622       2.917  -0.789  -2.132  0.00  0.00      PROA  
ATOM    609  HA  PRO P 622       3.451   0.100  -1.831  0.00  0.00      PROA  
ATOM    610  CB  PRO P 622       2.366  -0.535  -3.498  0.00  0.00      PROA  
ATOM    611  HB1 PRO P 622       2.944   0.188  -4.112  0.00  0.00      PROA  
ATOM    612  HB2 PRO P 622       1.433   0.069  -3.480  0.00  0.00      PROA  
ATOM    613  CG  PRO P 622       2.407  -1.871  -4.217  0.00  0.00      PROA  
ATOM    614  HG1 PRO P 622       1.532  -2.403  -3.787  0.00  0.00      PROA  
ATOM    615  HG2 PRO P 622       2.297  -1.690  -5.308  0.00  0.00      PROA  
ATOM    616  C   PRO P 622       1.925  -1.131  -1.088  0.00  0.00      PROA  
ATOM    617  O   PRO P 622       1.641  -0.269  -0.215  0.00  0.00      PROA  
ATOM    618  N   VAL P 623       1.371  -2.375  -1.050  0.00  0.00      PROA  
ATOM    619  HN  VAL P 623       1.618  -3.087  -1.703  0.00  0.00      PROA  
ATOM    620  CA  VAL P 623       0.369  -2.751  -0.008  0.00  0.00      PROA  
ATOM    621  HA  VAL P 623      -0.453  -2.052  -0.050  0.00  0.00      PROA  
ATOM    622  CB  VAL P 623      -0.151  -4.176  -0.231  0.00  0.00      PROA  
ATOM    623  HB  VAL P 623       0.682  -4.901  -0.353  0.00  0.00      PROA  
ATOM    624  CG1 VAL P 623      -0.907  -4.636   1.022  0.00  0.00      PROA  
ATOM    625 HG11 VAL P 623      -1.459  -5.581   0.830  0.00  0.00      PROA  
ATOM    626 HG12 VAL P 623      -1.519  -3.832   1.485  0.00  0.00      PROA  
ATOM    627 HG13 VAL P 623      -0.244  -4.984   1.842  0.00  0.00      PROA  
ATOM    628  CG2 VAL P 623      -1.113  -4.169  -1.415  0.00  0.00      PROA  
ATOM    629 HG21 VAL P 623      -0.546  -3.864  -2.320  0.00  0.00      PROA  
ATOM    630 HG22 VAL P 623      -1.902  -3.434  -1.145  0.00  0.00      PROA  
ATOM    631 HG23 VAL P 623      -1.538  -5.196  -1.387  0.00  0.00      PROA  
ATOM    632  C   VAL P 623       0.916  -2.547   1.427  0.00  0.00      PROA  
ATOM    633  O   VAL P 623       0.284  -1.861   2.226  0.00  0.00      PROA  
ATOM    634  N   ILE P 624       2.090  -3.138   1.763  0.00  0.00      PROA  
ATOM    635  HN  ILE P 624       2.522  -3.757   1.112  0.00  0.00      PROA  
ATOM    636  CA  ILE P 624       2.787  -2.912   2.991  0.00  0.00      PROA  
ATOM    637  HA  ILE P 624       2.067  -3.085   3.776  0.00  0.00      PROA  
ATOM    638  CB  ILE P 624       4.076  -3.766   3.043  0.00  0.00      PROA  
ATOM    639  HB  ILE P 624       4.802  -3.489   2.249  0.00  0.00      PROA  
ATOM    640  CG2 ILE P 624       4.989  -3.430   4.290  0.00  0.00      PROA  
ATOM    641 HG21 ILE P 624       5.946  -3.993   4.328  0.00  0.00      PROA  
ATOM    642 HG22 ILE P 624       4.525  -3.622   5.281  0.00  0.00      PROA  
ATOM    643 HG23 ILE P 624       5.400  -2.401   4.377  0.00  0.00      PROA  
ATOM    644  CG1 ILE P 624       3.688  -5.263   2.989  0.00  0.00      PROA  
ATOM    645 HG11 ILE P 624       4.651  -5.804   3.114  0.00  0.00      PROA  
ATOM    646 HG12 ILE P 624       3.053  -5.460   2.099  0.00  0.00      PROA  
ATOM    647  CD  ILE P 624       2.717  -5.726   4.119  0.00  0.00      PROA  
ATOM    648  HD1 ILE P 624       1.786  -5.119   4.120  0.00  0.00      PROA  
ATOM    649  HD2 ILE P 624       3.165  -5.588   5.126  0.00  0.00      PROA  
ATOM    650  HD3 ILE P 624       2.528  -6.820   4.085  0.00  0.00      PROA  
ATOM    651  C   ILE P 624       3.162  -1.441   3.122  0.00  0.00      PROA  
ATOM    652  O   ILE P 624       2.819  -0.825   4.159  0.00  0.00      PROA  
ATOM    653  N   THR P 625       3.872  -0.819   2.103  0.00  0.00      PROA  
ATOM    654  HN  THR P 625       4.092  -1.336   1.279  0.00  0.00      PROA  
ATOM    655  CA  THR P 625       4.196   0.648   2.347  0.00  0.00      PROA  
ATOM    656  HA  THR P 625       4.702   0.737   3.297  0.00  0.00      PROA  
ATOM    657  CB  THR P 625       5.077   1.062   1.145  0.00  0.00      PROA  
ATOM    658  HB  THR P 625       4.544   1.137   0.173  0.00  0.00      PROA  
ATOM    659  OG1 THR P 625       6.111   0.098   0.907  0.00  0.00      PROA  
ATOM    660  HG1 THR P 625       5.749  -0.688   0.490  0.00  0.00      PROA  
ATOM    661  CG2 THR P 625       5.749   2.344   1.470  0.00  0.00      PROA  
ATOM    662 HG21 THR P 625       6.311   2.311   2.428  0.00  0.00      PROA  
ATOM    663 HG22 THR P 625       5.001   3.146   1.648  0.00  0.00      PROA  
ATOM    664 HG23 THR P 625       6.462   2.689   0.692  0.00  0.00      PROA  
ATOM    665  C   THR P 625       2.966   1.574   2.553  0.00  0.00      PROA  
ATOM    666  O   THR P 625       2.841   2.293   3.511  0.00  0.00      PROA  
ATOM    667  N   PHE P 626       1.882   1.458   1.777  0.00  0.00      PROA  
ATOM    668  HN  PHE P 626       1.848   0.777   1.050  0.00  0.00      PROA  
ATOM    669  CA  PHE P 626       0.588   2.137   2.054  0.00  0.00      PROA  
ATOM    670  HA  PHE P 626       0.813   3.168   2.282  0.00  0.00      PROA  
ATOM    671  CB  PHE P 626      -0.270   1.925   0.776  0.00  0.00      PROA  
ATOM    672  HB1 PHE P 626      -1.148   2.604   0.818  0.00  0.00      PROA  
ATOM    673  HB2 PHE P 626      -0.531   0.861   0.593  0.00  0.00      PROA  
ATOM    674  CG  PHE P 626       0.424   2.408  -0.473  0.00  0.00      PROA  
ATOM    675  CD1 PHE P 626      -0.106   1.875  -1.675  0.00  0.00      PROA  
ATOM    676  HD1 PHE P 626      -0.924   1.171  -1.646  0.00  0.00      PROA  
ATOM    677  CE1 PHE P 626       0.372   2.313  -2.928  0.00  0.00      PROA  
ATOM    678  HE1 PHE P 626      -0.126   2.095  -3.861  0.00  0.00      PROA  
ATOM    679  CZ  PHE P 626       1.374   3.348  -2.950  0.00  0.00      PROA  
ATOM    680  HZ  PHE P 626       1.613   3.792  -3.905  0.00  0.00      PROA  
ATOM    681  CD2 PHE P 626       1.387   3.397  -0.566  0.00  0.00      PROA  
ATOM    682  HD2 PHE P 626       1.790   3.736   0.376  0.00  0.00      PROA  
ATOM    683  CE2 PHE P 626       1.950   3.782  -1.776  0.00  0.00      PROA  
ATOM    684  HE2 PHE P 626       2.699   4.552  -1.886  0.00  0.00      PROA  
ATOM    685  C   PHE P 626      -0.218   1.723   3.307  0.00  0.00      PROA  
ATOM    686  O   PHE P 626      -0.866   2.586   3.898  0.00  0.00      PROA  
ATOM    687  N   GLY P 627      -0.273   0.414   3.642  0.00  0.00      PROA  
ATOM    688  HN  GLY P 627       0.164  -0.305   3.107  0.00  0.00      PROA  
ATOM    689  CA  GLY P 627      -1.101  -0.118   4.711  0.00  0.00      PROA  
ATOM    690  HA1 GLY P 627      -1.084  -1.197   4.758  0.00  0.00      PROA  
ATOM    691  HA2 GLY P 627      -2.112   0.256   4.650  0.00  0.00      PROA  
ATOM    692  C   GLY P 627      -0.651   0.170   6.104  0.00  0.00      PROA  
ATOM    693  O   GLY P 627      -1.345   0.764   6.847  0.00  0.00      PROA  
ATOM    694  N   GLY P 628       0.606  -0.162   6.504  0.00  0.00      PROA  
ATOM    695  HN  GLY P 628       1.098  -0.729   5.848  0.00  0.00      PROA  
ATOM    696  CA  GLY P 628       1.369   0.444   7.591  0.00  0.00      PROA  
ATOM    697  HA1 GLY P 628       2.371   0.129   7.338  0.00  0.00      PROA  
ATOM    698  HA2 GLY P 628       1.017  -0.055   8.482  0.00  0.00      PROA  
ATOM    699  C   GLY P 628       1.476   1.986   7.803  0.00  0.00      PROA  
ATOM    700  O   GLY P 628       1.345   2.561   8.891  0.00  0.00      PROA  
ATOM    701  N   LEU P 629       1.787   2.623   6.696  0.00  0.00      PROA  
ATOM    702  HN  LEU P 629       1.837   2.125   5.834  0.00  0.00      PROA  
ATOM    703  CA  LEU P 629       1.906   4.081   6.676  0.00  0.00      PROA  
ATOM    704  HA  LEU P 629       2.421   4.334   7.591  0.00  0.00      PROA  
ATOM    705  CB  LEU P 629       2.668   4.690   5.473  0.00  0.00      PROA  
ATOM    706  HB1 LEU P 629       2.670   5.793   5.607  0.00  0.00      PROA  
ATOM    707  HB2 LEU P 629       2.198   4.500   4.485  0.00  0.00      PROA  
ATOM    708  CG  LEU P 629       4.226   4.414   5.454  0.00  0.00      PROA  
ATOM    709  HG  LEU P 629       4.354   3.332   5.237  0.00  0.00      PROA  
ATOM    710  CD1 LEU P 629       4.898   5.080   4.306  0.00  0.00      PROA  
ATOM    711 HD11 LEU P 629       4.618   4.645   3.323  0.00  0.00      PROA  
ATOM    712 HD12 LEU P 629       5.953   4.745   4.402  0.00  0.00      PROA  
ATOM    713 HD13 LEU P 629       4.686   6.169   4.369  0.00  0.00      PROA  
ATOM    714  CD2 LEU P 629       5.008   4.683   6.838  0.00  0.00      PROA  
ATOM    715 HD21 LEU P 629       6.100   4.481   6.812  0.00  0.00      PROA  
ATOM    716 HD22 LEU P 629       4.611   4.178   7.745  0.00  0.00      PROA  
ATOM    717 HD23 LEU P 629       4.824   5.746   7.102  0.00  0.00      PROA  
ATOM    718  C   LEU P 629       0.564   4.731   6.866  0.00  0.00      PROA  
ATOM    719  O   LEU P 629       0.464   5.664   7.682  0.00  0.00      PROA  
ATOM    720  N   LEU P 630      -0.534   4.204   6.270  0.00  0.00      PROA  
ATOM    721  HN  LEU P 630      -0.395   3.504   5.574  0.00  0.00      PROA  
ATOM    722  CA  LEU P 630      -1.855   4.633   6.629  0.00  0.00      PROA  
ATOM    723  HA  LEU P 630      -1.796   5.709   6.702  0.00  0.00      PROA  
ATOM    724  CB  LEU P 630      -2.829   4.265   5.546  0.00  0.00      PROA  
ATOM    725  HB1 LEU P 630      -3.130   3.195   5.526  0.00  0.00      PROA  
ATOM    726  HB2 LEU P 630      -2.314   4.431   4.575  0.00  0.00      PROA  
ATOM    727  CG  LEU P 630      -4.163   5.029   5.668  0.00  0.00      PROA  
ATOM    728  HG  LEU P 630      -4.559   4.731   6.663  0.00  0.00      PROA  
ATOM    729  CD1 LEU P 630      -4.062   6.533   5.505  0.00  0.00      PROA  
ATOM    730 HD11 LEU P 630      -3.728   6.740   4.466  0.00  0.00      PROA  
ATOM    731 HD12 LEU P 630      -3.322   6.995   6.192  0.00  0.00      PROA  
ATOM    732 HD13 LEU P 630      -5.030   7.021   5.750  0.00  0.00      PROA  
ATOM    733  CD2 LEU P 630      -5.227   4.430   4.714  0.00  0.00      PROA  
ATOM    734 HD21 LEU P 630      -5.495   3.434   5.129  0.00  0.00      PROA  
ATOM    735 HD22 LEU P 630      -4.843   4.427   3.671  0.00  0.00      PROA  
ATOM    736 HD23 LEU P 630      -6.105   5.105   4.633  0.00  0.00      PROA  
ATOM    737  C   LEU P 630      -2.249   4.220   8.065  0.00  0.00      PROA  
ATOM    738  O   LEU P 630      -2.888   4.941   8.815  0.00  0.00      PROA  
ATOM    739  N   GLY P 631      -1.775   3.017   8.469  0.00  0.00      PROA  
ATOM    740  HN  GLY P 631      -1.527   2.305   7.817  0.00  0.00      PROA  
ATOM    741  CA  GLY P 631      -1.883   2.674   9.868  0.00  0.00      PROA  
ATOM    742  HA1 GLY P 631      -1.289   1.773   9.846  0.00  0.00      PROA  
ATOM    743  HA2 GLY P 631      -2.902   2.438  10.137  0.00  0.00      PROA  
ATOM    744  C   GLY P 631      -1.260   3.643  10.847  0.00  0.00      PROA  
ATOM    745  O   GLY P 631      -1.910   4.001  11.848  0.00  0.00      PROA  
ATOM    746  N   GLU P 632      -0.021   4.147  10.570  0.00  0.00      PROA  
ATOM    747  HN  GLU P 632       0.417   3.744   9.770  0.00  0.00      PROA  
ATOM    748  CA  GLU P 632       0.631   5.268  11.368  0.00  0.00      PROA  
ATOM    749  HA  GLU P 632       0.643   4.997  12.414  0.00  0.00      PROA  
ATOM    750  CB  GLU P 632       1.976   5.451  10.739  0.00  0.00      PROA  
ATOM    751  HB1 GLU P 632       1.919   5.496   9.630  0.00  0.00      PROA  
ATOM    752  HB2 GLU P 632       2.602   4.559  10.955  0.00  0.00      PROA  
ATOM    753  CG  GLU P 632       2.945   6.521  11.216  0.00  0.00      PROA  
ATOM    754  HG1 GLU P 632       2.804   7.405  10.557  0.00  0.00      PROA  
ATOM    755  HG2 GLU P 632       3.987   6.168  11.059  0.00  0.00      PROA  
ATOM    756  CD  GLU P 632       2.845   6.949  12.685  0.00  0.00      PROA  
ATOM    757  OE1 GLU P 632       2.805   6.060  13.604  0.00  0.00      PROA  
ATOM    758  OE2 GLU P 632       2.741   8.169  12.994  0.00  0.00      PROA  
ATOM    759  C   GLU P 632      -0.164   6.534  11.302  0.00  0.00      PROA  
ATOM    760  O   GLU P 632      -0.415   7.102  12.310  0.00  0.00      PROA  
ATOM    761  N   ALA P 633      -0.643   6.930  10.115  0.00  0.00      PROA  
ATOM    762  HN  ALA P 633      -0.350   6.463   9.284  0.00  0.00      PROA  
ATOM    763  CA  ALA P 633      -1.604   8.036   9.972  0.00  0.00      PROA  
ATOM    764  HA  ALA P 633      -1.065   8.908  10.314  0.00  0.00      PROA  
ATOM    765  CB  ALA P 633      -1.865   8.168   8.441  0.00  0.00      PROA  
ATOM    766  HB1 ALA P 633      -0.876   8.020   7.956  0.00  0.00      PROA  
ATOM    767  HB2 ALA P 633      -2.298   9.131   8.097  0.00  0.00      PROA  
ATOM    768  HB3 ALA P 633      -2.685   7.484   8.133  0.00  0.00      PROA  
ATOM    769  C   ALA P 633      -2.963   8.065  10.716  0.00  0.00      PROA  
ATOM    770  O   ALA P 633      -3.495   9.101  11.085  0.00  0.00      PROA  
ATOM    771  N   THR P 634      -3.530   6.842  10.913  0.00  0.00      PROA  
ATOM    772  HN  THR P 634      -3.078   6.022  10.572  0.00  0.00      PROA  
ATOM    773  CA  THR P 634      -4.812   6.692  11.575  0.00  0.00      PROA  
ATOM    774  HA  THR P 634      -5.374   7.607  11.465  0.00  0.00      PROA  
ATOM    775  CB  THR P 634      -5.660   5.599  10.948  0.00  0.00      PROA  
ATOM    776  HB  THR P 634      -6.546   5.299  11.548  0.00  0.00      PROA  
ATOM    777  OG1 THR P 634      -4.894   4.427  10.689  0.00  0.00      PROA  
ATOM    778  HG1 THR P 634      -4.432   4.553   9.857  0.00  0.00      PROA  
ATOM    779  CG2 THR P 634      -6.187   6.182   9.630  0.00  0.00      PROA  
ATOM    780 HG21 THR P 634      -5.429   6.895   9.238  0.00  0.00      PROA  
ATOM    781 HG22 THR P 634      -7.054   6.852   9.814  0.00  0.00      PROA  
ATOM    782 HG23 THR P 634      -6.562   5.481   8.854  0.00  0.00      PROA  
ATOM    783  C   THR P 634      -4.634   6.490  13.047  0.00  0.00      PROA  
ATOM    784  O   THR P 634      -5.597   6.604  13.795  0.00  0.00      PROA  
ATOM    785  N   GLU P 635      -3.361   6.176  13.503  0.00  0.00      PROA  
ATOM    786  HN  GLU P 635      -2.590   6.083  12.878  0.00  0.00      PROA  
ATOM    787  CA  GLU P 635      -3.081   5.820  14.818  0.00  0.00      PROA  
ATOM    788  HA  GLU P 635      -2.008   5.935  14.806  0.00  0.00      PROA  
ATOM    789  CB  GLU P 635      -3.459   6.889  15.858  0.00  0.00      PROA  
ATOM    790  HB1 GLU P 635      -3.038   6.545  16.827  0.00  0.00      PROA  
ATOM    791  HB2 GLU P 635      -4.567   6.825  15.894  0.00  0.00      PROA  
ATOM    792  CG  GLU P 635      -3.042   8.327  15.545  0.00  0.00      PROA  
ATOM    793  HG1 GLU P 635      -3.580   8.757  14.673  0.00  0.00      PROA  
ATOM    794  HG2 GLU P 635      -1.944   8.357  15.378  0.00  0.00      PROA  
ATOM    795  CD  GLU P 635      -3.254   9.376  16.669  0.00  0.00      PROA  
ATOM    796  OE1 GLU P 635      -2.521   9.232  17.675  0.00  0.00      PROA  
ATOM    797  OE2 GLU P 635      -4.088  10.316  16.538  0.00  0.00      PROA  
ATOM    798  C   GLU P 635      -3.386   4.376  15.144  0.00  0.00      PROA  
ATOM    799  O   GLU P 635      -3.619   4.015  16.317  0.00  0.00      PROA  
ATOM    800  N   GLY P 636      -3.186   3.484  14.211  0.00  0.00      PROA  
ATOM    801  HN  GLY P 636      -2.754   3.823  13.380  0.00  0.00      PROA  
ATOM    802  CA  GLY P 636      -3.345   2.059  14.271  0.00  0.00      PROA  
ATOM    803  HA1 GLY P 636      -3.321   1.700  15.289  0.00  0.00      PROA  
ATOM    804  HA2 GLY P 636      -2.549   1.783  13.595  0.00  0.00      PROA  
ATOM    805  C   GLY P 636      -4.703   1.462  13.736  0.00  0.00      PROA  
ATOM    806  O   GLY P 636      -4.864   0.266  13.899  0.00  0.00      PROA  
ATOM    807  N   ARG P 637      -5.562   2.242  12.981  0.00  0.00      PROA  
ATOM    808  HN  ARG P 637      -5.262   3.145  12.682  0.00  0.00      PROA  
ATOM    809  CA  ARG P 637      -6.886   1.736  12.628  0.00  0.00      PROA  
ATOM    810  HA  ARG P 637      -7.099   0.906  13.286  0.00  0.00      PROA  
ATOM    811  CB  ARG P 637      -7.954   2.777  12.918  0.00  0.00      PROA  
ATOM    812  HB1 ARG P 637      -8.932   2.249  12.908  0.00  0.00      PROA  
ATOM    813  HB2 ARG P 637      -7.870   3.489  12.070  0.00  0.00      PROA  
ATOM    814  CG  ARG P 637      -7.736   3.510  14.218  0.00  0.00      PROA  
ATOM    815  HG1 ARG P 637      -8.573   4.228  14.084  0.00  0.00      PROA  
ATOM    816  HG2 ARG P 637      -6.805   4.117  14.229  0.00  0.00      PROA  
ATOM    817  CD  ARG P 637      -7.830   2.627  15.469  0.00  0.00      PROA  
ATOM    818  HD1 ARG P 637      -6.935   2.018  15.717  0.00  0.00      PROA  
ATOM    819  HD2 ARG P 637      -8.661   1.906  15.310  0.00  0.00      PROA  
ATOM    820  NE  ARG P 637      -8.163   3.429  16.639  0.00  0.00      PROA  
ATOM    821  HE  ARG P 637      -8.830   4.149  16.449  0.00  0.00      PROA  
ATOM    822  CZ  ARG P 637      -8.219   2.961  17.950  0.00  0.00      PROA  
ATOM    823  NH1 ARG P 637      -8.913   3.713  18.777  0.00  0.00      PROA  
ATOM    824 HH11 ARG P 637      -8.958   3.418  19.732  0.00  0.00      PROA  
ATOM    825 HH12 ARG P 637      -9.438   4.520  18.506  0.00  0.00      PROA  
ATOM    826  NH2 ARG P 637      -7.784   1.841  18.440  0.00  0.00      PROA  
ATOM    827 HH21 ARG P 637      -7.030   1.327  18.030  0.00  0.00      PROA  
ATOM    828 HH22 ARG P 637      -7.918   1.680  19.417  0.00  0.00      PROA  
ATOM    829  C   ARG P 637      -6.933   1.173  11.248  0.00  0.00      PROA  
ATOM    830  O   ARG P 637      -7.850   0.511  10.808  0.00  0.00      PROA  
ATOM    831  N   ILE P 638      -5.803   1.341  10.457  0.00  0.00      PROA  
ATOM    832  HN  ILE P 638      -5.075   1.863  10.895  0.00  0.00      PROA  
ATOM    833  CA  ILE P 638      -5.699   0.718   9.119  0.00  0.00      PROA  
ATOM    834  HA  ILE P 638      -6.540   0.054   8.977  0.00  0.00      PROA  
ATOM    835  CB  ILE P 638      -5.649   1.541   7.894  0.00  0.00      PROA  
ATOM    836  HB  ILE P 638      -4.668   2.055   7.981  0.00  0.00      PROA  
ATOM    837  CG2 ILE P 638      -5.687   0.623   6.658  0.00  0.00      PROA  
ATOM    838 HG21 ILE P 638      -6.668   0.104   6.712  0.00  0.00      PROA  
ATOM    839 HG22 ILE P 638      -4.880  -0.140   6.647  0.00  0.00      PROA  
ATOM    840 HG23 ILE P 638      -5.518   1.185   5.715  0.00  0.00      PROA  
ATOM    841  CG1 ILE P 638      -6.781   2.572   7.788  0.00  0.00      PROA  
ATOM    842 HG11 ILE P 638      -6.542   3.384   7.068  0.00  0.00      PROA  
ATOM    843 HG12 ILE P 638      -6.670   3.209   8.692  0.00  0.00      PROA  
ATOM    844  CD  ILE P 638      -8.198   1.987   7.734  0.00  0.00      PROA  
ATOM    845  HD1 ILE P 638      -8.852   2.599   8.391  0.00  0.00      PROA  
ATOM    846  HD2 ILE P 638      -8.234   0.955   8.144  0.00  0.00      PROA  
ATOM    847  HD3 ILE P 638      -8.605   1.921   6.702  0.00  0.00      PROA  
ATOM    848  C   ILE P 638      -4.536  -0.255   9.157  0.00  0.00      PROA  
ATOM    849  O   ILE P 638      -3.384   0.065   9.221  0.00  0.00      PROA  
ATOM    850  N   SER P 639      -4.857  -1.517   9.244  0.00  0.00      PROA  
ATOM    851  HN  SER P 639      -5.783  -1.887   9.262  0.00  0.00      PROA  
ATOM    852  CA  SER P 639      -3.881  -2.478   9.351  0.00  0.00      PROA  
ATOM    853  HA  SER P 639      -2.988  -2.087   9.816  0.00  0.00      PROA  
ATOM    854  CB  SER P 639      -4.336  -3.706  10.286  0.00  0.00      PROA  
ATOM    855  HB1 SER P 639      -5.328  -4.114   9.997  0.00  0.00      PROA  
ATOM    856  HB2 SER P 639      -4.437  -3.380  11.343  0.00  0.00      PROA  
ATOM    857  OG  SER P 639      -3.309  -4.744  10.327  0.00  0.00      PROA  
ATOM    858  HG1 SER P 639      -3.775  -5.464  10.759  0.00  0.00      PROA  
ATOM    859  C   SER P 639      -3.292  -3.049   8.011  0.00  0.00      PROA  
ATOM    860  O   SER P 639      -4.009  -3.299   7.045  0.00  0.00      PROA  
ATOM    861  N   ALA P 640      -1.987  -3.433   8.017  0.00  0.00      PROA  
ATOM    862  HN  ALA P 640      -1.384  -3.237   8.787  0.00  0.00      PROA  
ATOM    863  CA  ALA P 640      -1.414  -4.172   6.907  0.00  0.00      PROA  
ATOM    864  HA  ALA P 640      -1.513  -3.437   6.122  0.00  0.00      PROA  
ATOM    865  CB  ALA P 640       0.109  -4.432   6.873  0.00  0.00      PROA  
ATOM    866  HB1 ALA P 640       0.610  -3.462   7.077  0.00  0.00      PROA  
ATOM    867  HB2 ALA P 640       0.444  -4.866   5.907  0.00  0.00      PROA  
ATOM    868  HB3 ALA P 640       0.363  -4.950   7.822  0.00  0.00      PROA  
ATOM    869  C   ALA P 640      -2.050  -5.481   6.530  0.00  0.00      PROA  
ATOM    870  O   ALA P 640      -2.193  -5.932   5.425  0.00  0.00      PROA  
ATOM    871  N   ILE P 641      -2.578  -6.154   7.542  0.00  0.00      PROA  
ATOM    872  HN  ILE P 641      -2.439  -5.827   8.473  0.00  0.00      PROA  
ATOM    873  CA  ILE P 641      -3.358  -7.391   7.391  0.00  0.00      PROA  
ATOM    874  HA  ILE P 641      -2.853  -7.999   6.656  0.00  0.00      PROA  
ATOM    875  CB  ILE P 641      -3.401  -8.262   8.663  0.00  0.00      PROA  
ATOM    876  HB  ILE P 641      -4.025  -7.659   9.357  0.00  0.00      PROA  
ATOM    877  CG2 ILE P 641      -4.249  -9.537   8.526  0.00  0.00      PROA  
ATOM    878 HG21 ILE P 641      -5.297  -9.424   8.173  0.00  0.00      PROA  
ATOM    879 HG22 ILE P 641      -4.300 -10.099   9.483  0.00  0.00      PROA  
ATOM    880 HG23 ILE P 641      -3.738 -10.181   7.779  0.00  0.00      PROA  
ATOM    881  CG1 ILE P 641      -2.023  -8.635   9.269  0.00  0.00      PROA  
ATOM    882 HG11 ILE P 641      -2.205  -9.479   9.969  0.00  0.00      PROA  
ATOM    883 HG12 ILE P 641      -1.738  -7.656   9.709  0.00  0.00      PROA  
ATOM    884  CD  ILE P 641      -0.920  -8.966   8.358  0.00  0.00      PROA  
ATOM    885  HD1 ILE P 641      -0.114  -9.548   8.853  0.00  0.00      PROA  
ATOM    886  HD2 ILE P 641      -0.396  -8.098   7.902  0.00  0.00      PROA  
ATOM    887  HD3 ILE P 641      -1.262  -9.565   7.488  0.00  0.00      PROA  
ATOM    888  C   ILE P 641      -4.741  -7.103   6.789  0.00  0.00      PROA  
ATOM    889  O   ILE P 641      -5.131  -7.846   5.869  0.00  0.00      PROA  
ATOM    890  N   GLU P 642      -5.426  -6.002   7.151  0.00  0.00      PROA  
ATOM    891  HN  GLU P 642      -5.109  -5.378   7.860  0.00  0.00      PROA  
ATOM    892  CA  GLU P 642      -6.578  -5.579   6.356  0.00  0.00      PROA  
ATOM    893  HA  GLU P 642      -7.316  -6.364   6.279  0.00  0.00      PROA  
ATOM    894  CB  GLU P 642      -7.166  -4.338   7.134  0.00  0.00      PROA  
ATOM    895  HB1 GLU P 642      -7.984  -3.752   6.664  0.00  0.00      PROA  
ATOM    896  HB2 GLU P 642      -6.409  -3.558   7.364  0.00  0.00      PROA  
ATOM    897  CG  GLU P 642      -7.770  -4.679   8.554  0.00  0.00      PROA  
ATOM    898  HG1 GLU P 642      -6.914  -5.167   9.069  0.00  0.00      PROA  
ATOM    899  HG2 GLU P 642      -8.582  -5.434   8.482  0.00  0.00      PROA  
ATOM    900  CD  GLU P 642      -8.186  -3.531   9.406  0.00  0.00      PROA  
ATOM    901  OE1 GLU P 642      -9.357  -3.449   9.838  0.00  0.00      PROA  
ATOM    902  OE2 GLU P 642      -7.357  -2.607   9.664  0.00  0.00      PROA  
ATOM    903  C   GLU P 642      -6.261  -5.196   4.883  0.00  0.00      PROA  
ATOM    904  O   GLU P 642      -6.946  -5.582   3.981  0.00  0.00      PROA  
ATOM    905  N   SER P 643      -5.115  -4.446   4.697  0.00  0.00      PROA  
ATOM    906  HN  SER P 643      -4.630  -4.130   5.509  0.00  0.00      PROA  
ATOM    907  CA  SER P 643      -4.639  -4.077   3.422  0.00  0.00      PROA  
ATOM    908  HA  SER P 643      -5.422  -3.452   3.020  0.00  0.00      PROA  
ATOM    909  CB  SER P 643      -3.462  -3.061   3.577  0.00  0.00      PROA  
ATOM    910  HB1 SER P 643      -3.289  -2.776   2.517  0.00  0.00      PROA  
ATOM    911  HB2 SER P 643      -2.716  -3.605   4.196  0.00  0.00      PROA  
ATOM    912  OG  SER P 643      -3.858  -1.971   4.325  0.00  0.00      PROA  
ATOM    913  HG1 SER P 643      -4.097  -2.328   5.183  0.00  0.00      PROA  
ATOM    914  C   SER P 643      -4.263  -5.214   2.505  0.00  0.00      PROA  
ATOM    915  O   SER P 643      -4.463  -5.156   1.294  0.00  0.00      PROA  
ATOM    916  N   LEU P 644      -3.559  -6.176   3.073  0.00  0.00      PROA  
ATOM    917  HN  LEU P 644      -3.170  -6.149   3.990  0.00  0.00      PROA  
ATOM    918  CA  LEU P 644      -3.395  -7.513   2.531  0.00  0.00      PROA  
ATOM    919  HA  LEU P 644      -2.951  -7.474   1.547  0.00  0.00      PROA  
ATOM    920  CB  LEU P 644      -2.484  -8.291   3.472  0.00  0.00      PROA  
ATOM    921  HB1 LEU P 644      -2.502  -9.354   3.151  0.00  0.00      PROA  
ATOM    922  HB2 LEU P 644      -2.876  -8.183   4.506  0.00  0.00      PROA  
ATOM    923  CG  LEU P 644      -0.974  -7.844   3.427  0.00  0.00      PROA  
ATOM    924  HG  LEU P 644      -0.846  -6.762   3.647  0.00  0.00      PROA  
ATOM    925  CD1 LEU P 644      -0.203  -8.670   4.502  0.00  0.00      PROA  
ATOM    926 HD11 LEU P 644       0.865  -8.370   4.558  0.00  0.00      PROA  
ATOM    927 HD12 LEU P 644      -0.196  -9.755   4.262  0.00  0.00      PROA  
ATOM    928 HD13 LEU P 644      -0.629  -8.624   5.527  0.00  0.00      PROA  
ATOM    929  CD2 LEU P 644      -0.326  -8.102   1.989  0.00  0.00      PROA  
ATOM    930 HD21 LEU P 644      -0.942  -7.833   1.104  0.00  0.00      PROA  
ATOM    931 HD22 LEU P 644      -0.058  -9.174   1.874  0.00  0.00      PROA  
ATOM    932 HD23 LEU P 644       0.709  -7.711   1.894  0.00  0.00      PROA  
ATOM    933  C   LEU P 644      -4.665  -8.426   2.226  0.00  0.00      PROA  
ATOM    934  O   LEU P 644      -4.668  -9.032   1.121  0.00  0.00      PROA  
ATOM    935  N   PHE P 645      -5.733  -8.571   3.086  0.00  0.00      PROA  
ATOM    936  HN  PHE P 645      -5.575  -8.151   3.977  0.00  0.00      PROA  
ATOM    937  CA  PHE P 645      -6.845  -9.442   2.941  0.00  0.00      PROA  
ATOM    938  HA  PHE P 645      -6.436 -10.309   2.444  0.00  0.00      PROA  
ATOM    939  CB  PHE P 645      -7.424  -9.854   4.274  0.00  0.00      PROA  
ATOM    940  HB1 PHE P 645      -7.805  -8.881   4.655  0.00  0.00      PROA  
ATOM    941  HB2 PHE P 645      -6.654 -10.184   5.004  0.00  0.00      PROA  
ATOM    942  CG  PHE P 645      -8.514 -10.797   4.350  0.00  0.00      PROA  
ATOM    943  CD1 PHE P 645      -9.703 -10.638   5.091  0.00  0.00      PROA  
ATOM    944  HD1 PHE P 645      -9.812  -9.664   5.545  0.00  0.00      PROA  
ATOM    945  CE1 PHE P 645     -10.691 -11.555   5.147  0.00  0.00      PROA  
ATOM    946  HE1 PHE P 645     -11.687 -11.427   5.543  0.00  0.00      PROA  
ATOM    947  CZ  PHE P 645     -10.553 -12.806   4.429  0.00  0.00      PROA  
ATOM    948  HZ  PHE P 645     -11.304 -13.579   4.492  0.00  0.00      PROA  
ATOM    949  CD2 PHE P 645      -8.475 -11.908   3.538  0.00  0.00      PROA  
ATOM    950  HD2 PHE P 645      -7.616 -12.016   2.893  0.00  0.00      PROA  
ATOM    951  CE2 PHE P 645      -9.447 -12.958   3.639  0.00  0.00      PROA  
ATOM    952  HE2 PHE P 645      -9.343 -13.843   3.030  0.00  0.00      PROA  
ATOM    953  C   PHE P 645      -7.882  -8.849   2.058  0.00  0.00      PROA  
ATOM    954  O   PHE P 645      -8.651  -9.559   1.428  0.00  0.00      PROA  
ATOM    955  N   GLY P 646      -8.006  -7.478   2.014  0.00  0.00      PROA  
ATOM    956  HN  GLY P 646      -7.508  -6.942   2.692  0.00  0.00      PROA  
ATOM    957  CA  GLY P 646      -8.900  -6.757   1.169  0.00  0.00      PROA  
ATOM    958  HA1 GLY P 646      -8.822  -5.710   1.419  0.00  0.00      PROA  
ATOM    959  HA2 GLY P 646      -9.854  -7.262   1.197  0.00  0.00      PROA  
ATOM    960  C   GLY P 646      -8.377  -6.877  -0.318  0.00  0.00      PROA  
ATOM    961  O   GLY P 646      -9.260  -7.049  -1.216  0.00  0.00      PROA  
ATOM    962  N   ALA P 647      -7.081  -6.774  -0.533  0.00  0.00      PROA  
ATOM    963  HN  ALA P 647      -6.512  -6.386   0.188  0.00  0.00      PROA  
ATOM    964  CA  ALA P 647      -6.399  -7.102  -1.770  0.00  0.00      PROA  
ATOM    965  HA  ALA P 647      -6.794  -6.475  -2.556  0.00  0.00      PROA  
ATOM    966  CB  ALA P 647      -4.914  -6.826  -1.550  0.00  0.00      PROA  
ATOM    967  HB1 ALA P 647      -4.284  -7.117  -2.417  0.00  0.00      PROA  
ATOM    968  HB2 ALA P 647      -4.454  -7.467  -0.768  0.00  0.00      PROA  
ATOM    969  HB3 ALA P 647      -4.804  -5.805  -1.126  0.00  0.00      PROA  
ATOM    970  C   ALA P 647      -6.643  -8.546  -2.262  0.00  0.00      PROA  
ATOM    971  O   ALA P 647      -7.086  -8.795  -3.390  0.00  0.00      PROA  
ATOM    972  N   SER P 648      -6.313  -9.458  -1.286  0.00  0.00      PROA  
ATOM    973  HN  SER P 648      -5.841  -9.136  -0.469  0.00  0.00      PROA  
ATOM    974  CA  SER P 648      -6.326 -10.899  -1.479  0.00  0.00      PROA  
ATOM    975  HA  SER P 648      -5.697 -11.068  -2.340  0.00  0.00      PROA  
ATOM    976  CB  SER P 648      -5.650 -11.560  -0.284  0.00  0.00      PROA  
ATOM    977  HB1 SER P 648      -6.152 -11.299   0.672  0.00  0.00      PROA  
ATOM    978  HB2 SER P 648      -4.594 -11.217  -0.274  0.00  0.00      PROA  
ATOM    979  OG  SER P 648      -5.710 -13.001  -0.386  0.00  0.00      PROA  
ATOM    980  HG1 SER P 648      -5.150 -13.358  -1.079  0.00  0.00      PROA  
ATOM    981  C   SER P 648      -7.752 -11.333  -1.812  0.00  0.00      PROA  
ATOM    982  O   SER P 648      -7.992 -11.903  -2.842  0.00  0.00      PROA  
ATOM    983  N   LEU P 649      -8.726 -10.868  -0.972  0.00  0.00      PROA  
ATOM    984  HN  LEU P 649      -8.536 -10.434  -0.095  0.00  0.00      PROA  
ATOM    985  CA  LEU P 649     -10.077 -11.201  -1.177  0.00  0.00      PROA  
ATOM    986  HA  LEU P 649     -10.016 -12.279  -1.180  0.00  0.00      PROA  
ATOM    987  CB  LEU P 649     -10.886 -10.848   0.117  0.00  0.00      PROA  
ATOM    988  HB1 LEU P 649     -10.707  -9.770   0.318  0.00  0.00      PROA  
ATOM    989  HB2 LEU P 649     -10.427 -11.502   0.889  0.00  0.00      PROA  
ATOM    990  CG  LEU P 649     -12.408 -10.998   0.082  0.00  0.00      PROA  
ATOM    991  HG  LEU P 649     -12.851 -10.413  -0.753  0.00  0.00      PROA  
ATOM    992  CD1 LEU P 649     -12.837 -12.447  -0.125  0.00  0.00      PROA  
ATOM    993 HD11 LEU P 649     -12.540 -13.097   0.726  0.00  0.00      PROA  
ATOM    994 HD12 LEU P 649     -12.379 -12.858  -1.051  0.00  0.00      PROA  
ATOM    995 HD13 LEU P 649     -13.939 -12.508  -0.252  0.00  0.00      PROA  
ATOM    996  CD2 LEU P 649     -13.048 -10.522   1.403  0.00  0.00      PROA  
ATOM    997 HD21 LEU P 649     -12.635  -9.493   1.465  0.00  0.00      PROA  
ATOM    998 HD22 LEU P 649     -12.532 -11.061   2.226  0.00  0.00      PROA  
ATOM    999 HD23 LEU P 649     -14.153 -10.643   1.388  0.00  0.00      PROA  
ATOM   1000  C   LEU P 649     -10.758 -10.712  -2.474  0.00  0.00      PROA  
ATOM   1001  O   LEU P 649     -11.512 -11.377  -3.169  0.00  0.00      PROA  
ATOM   1002  N   THR P 650     -10.442  -9.467  -2.782  0.00  0.00      PROA  
ATOM   1003  HN  THR P 650      -9.884  -8.898  -2.183  0.00  0.00      PROA  
ATOM   1004  CA  THR P 650     -10.818  -8.793  -3.999  0.00  0.00      PROA  
ATOM   1005  HA  THR P 650     -11.896  -8.839  -4.049  0.00  0.00      PROA  
ATOM   1006  CB  THR P 650     -10.388  -7.341  -4.243  0.00  0.00      PROA  
ATOM   1007  HB  THR P 650      -9.294  -7.165  -4.158  0.00  0.00      PROA  
ATOM   1008  OG1 THR P 650     -10.982  -6.552  -3.253  0.00  0.00      PROA  
ATOM   1009  HG1 THR P 650     -10.569  -6.822  -2.430  0.00  0.00      PROA  
ATOM   1010  CG2 THR P 650     -11.046  -6.805  -5.533  0.00  0.00      PROA  
ATOM   1011 HG21 THR P 650     -10.683  -7.425  -6.381  0.00  0.00      PROA  
ATOM   1012 HG22 THR P 650     -10.902  -5.705  -5.600  0.00  0.00      PROA  
ATOM   1013 HG23 THR P 650     -12.155  -6.857  -5.503  0.00  0.00      PROA  
ATOM   1014  C   THR P 650     -10.257  -9.507  -5.141  0.00  0.00      PROA  
ATOM   1015  O   THR P 650     -10.995  -9.818  -6.088  0.00  0.00      PROA  
ATOM   1016  N   GLY P 651      -9.028  -9.945  -5.150  0.00  0.00      PROA  
ATOM   1017  HN  GLY P 651      -8.538  -9.743  -4.306  0.00  0.00      PROA  
ATOM   1018  CA  GLY P 651      -8.396 -10.678  -6.247  0.00  0.00      PROA  
ATOM   1019  HA1 GLY P 651      -7.332 -10.800  -6.103  0.00  0.00      PROA  
ATOM   1020  HA2 GLY P 651      -8.571 -10.201  -7.200  0.00  0.00      PROA  
ATOM   1021  C   GLY P 651      -8.877 -12.021  -6.466  0.00  0.00      PROA  
ATOM   1022  O   GLY P 651      -8.991 -12.355  -7.648  0.00  0.00      PROA  
ATOM   1023  N   ILE P 652      -9.137 -12.824  -5.420  0.00  0.00      PROA  
ATOM   1024  HN  ILE P 652      -8.913 -12.524  -4.497  0.00  0.00      PROA  
ATOM   1025  CA  ILE P 652      -9.819 -14.037  -5.655  0.00  0.00      PROA  
ATOM   1026  HA  ILE P 652      -9.259 -14.639  -6.356  0.00  0.00      PROA  
ATOM   1027  CB  ILE P 652     -10.103 -14.816  -4.362  0.00  0.00      PROA  
ATOM   1028  HB  ILE P 652     -10.740 -14.207  -3.686  0.00  0.00      PROA  
ATOM   1029  CG2 ILE P 652     -10.844 -16.122  -4.696  0.00  0.00      PROA  
ATOM   1030 HG21 ILE P 652     -10.822 -16.759  -3.786  0.00  0.00      PROA  
ATOM   1031 HG22 ILE P 652     -10.374 -16.741  -5.490  0.00  0.00      PROA  
ATOM   1032 HG23 ILE P 652     -11.906 -15.934  -4.963  0.00  0.00      PROA  
ATOM   1033  CG1 ILE P 652      -8.742 -15.069  -3.635  0.00  0.00      PROA  
ATOM   1034 HG11 ILE P 652      -8.131 -14.143  -3.592  0.00  0.00      PROA  
ATOM   1035 HG12 ILE P 652      -8.065 -15.801  -4.126  0.00  0.00      PROA  
ATOM   1036  CD  ILE P 652      -8.887 -15.310  -2.081  0.00  0.00      PROA  
ATOM   1037  HD1 ILE P 652      -9.547 -14.614  -1.519  0.00  0.00      PROA  
ATOM   1038  HD2 ILE P 652      -8.010 -15.130  -1.422  0.00  0.00      PROA  
ATOM   1039  HD3 ILE P 652      -9.250 -16.339  -1.869  0.00  0.00      PROA  
ATOM   1040  C   ILE P 652     -11.175 -13.857  -6.319  0.00  0.00      PROA  
ATOM   1041  O   ILE P 652     -11.370 -14.451  -7.407  0.00  0.00      PROA  
ATOM   1042  N   ALA P 653     -12.071 -13.063  -5.772  0.00  0.00      PROA  
ATOM   1043  HN  ALA P 653     -11.769 -12.527  -4.987  0.00  0.00      PROA  
ATOM   1044  CA  ALA P 653     -13.330 -12.708  -6.312  0.00  0.00      PROA  
ATOM   1045  HA  ALA P 653     -13.897 -13.628  -6.327  0.00  0.00      PROA  
ATOM   1046  CB  ALA P 653     -14.034 -11.697  -5.435  0.00  0.00      PROA  
ATOM   1047  HB1 ALA P 653     -14.118 -12.108  -4.406  0.00  0.00      PROA  
ATOM   1048  HB2 ALA P 653     -15.032 -11.586  -5.909  0.00  0.00      PROA  
ATOM   1049  HB3 ALA P 653     -13.396 -10.788  -5.467  0.00  0.00      PROA  
ATOM   1050  C   ALA P 653     -13.246 -12.167  -7.747  0.00  0.00      PROA  
ATOM   1051  O   ALA P 653     -13.809 -12.675  -8.697  0.00  0.00      PROA  
ATOM   1052  N   TYR P 654     -12.473 -11.103  -8.027  0.00  0.00      PROA  
ATOM   1053  HN  TYR P 654     -11.974 -10.718  -7.255  0.00  0.00      PROA  
ATOM   1054  CA  TYR P 654     -12.268 -10.366  -9.294  0.00  0.00      PROA  
ATOM   1055  HA  TYR P 654     -13.305 -10.148  -9.501  0.00  0.00      PROA  
ATOM   1056  CB  TYR P 654     -11.488  -9.031  -8.962  0.00  0.00      PROA  
ATOM   1057  HB1 TYR P 654     -10.495  -9.205  -8.495  0.00  0.00      PROA  
ATOM   1058  HB2 TYR P 654     -12.050  -8.387  -8.251  0.00  0.00      PROA  
ATOM   1059  CG  TYR P 654     -11.186  -8.369 -10.206  0.00  0.00      PROA  
ATOM   1060  CD1 TYR P 654     -11.912  -7.210 -10.598  0.00  0.00      PROA  
ATOM   1061  HD1 TYR P 654     -12.704  -6.845  -9.961  0.00  0.00      PROA  
ATOM   1062  CE1 TYR P 654     -11.577  -6.441 -11.754  0.00  0.00      PROA  
ATOM   1063  HE1 TYR P 654     -12.222  -5.603 -11.973  0.00  0.00      PROA  
ATOM   1064  CZ  TYR P 654     -10.466  -6.806 -12.491  0.00  0.00      PROA  
ATOM   1065  OH  TYR P 654      -9.926  -6.083 -13.499  0.00  0.00      PROA  
ATOM   1066  HH  TYR P 654      -9.236  -6.570 -13.956  0.00  0.00      PROA  
ATOM   1067  CD2 TYR P 654     -10.026  -8.676 -10.951  0.00  0.00      PROA  
ATOM   1068  HD2 TYR P 654      -9.470  -9.572 -10.716  0.00  0.00      PROA  
ATOM   1069  CE2 TYR P 654      -9.664  -7.867 -12.069  0.00  0.00      PROA  
ATOM   1070  HE2 TYR P 654      -8.745  -8.182 -12.541  0.00  0.00      PROA  
ATOM   1071  C   TYR P 654     -11.763 -11.262 -10.377  0.00  0.00      PROA  
ATOM   1072  O   TYR P 654     -12.299 -11.229 -11.433  0.00  0.00      PROA  
ATOM   1073  N   SER P 655     -10.812 -12.118 -10.108  0.00  0.00      PROA  
ATOM   1074  HN  SER P 655     -10.548 -12.173  -9.148  0.00  0.00      PROA  
ATOM   1075  CA  SER P 655     -10.262 -12.953 -11.194  0.00  0.00      PROA  
ATOM   1076  HA  SER P 655     -10.359 -12.299 -12.048  0.00  0.00      PROA  
ATOM   1077  CB  SER P 655      -8.740 -13.275 -11.025  0.00  0.00      PROA  
ATOM   1078  HB1 SER P 655      -7.996 -12.454 -10.943  0.00  0.00      PROA  
ATOM   1079  HB2 SER P 655      -8.305 -13.922 -11.816  0.00  0.00      PROA  
ATOM   1080  OG  SER P 655      -8.526 -13.996  -9.805  0.00  0.00      PROA  
ATOM   1081  HG1 SER P 655      -8.603 -13.336  -9.112  0.00  0.00      PROA  
ATOM   1082  C   SER P 655     -11.045 -14.202 -11.517  0.00  0.00      PROA  
ATOM   1083  O   SER P 655     -10.886 -14.866 -12.586  0.00  0.00      PROA  
ATOM   1084  N   LEU P 656     -12.013 -14.540 -10.625  0.00  0.00      PROA  
ATOM   1085  HN  LEU P 656     -12.229 -14.012  -9.807  0.00  0.00      PROA  
ATOM   1086  CA  LEU P 656     -12.877 -15.592 -10.915  0.00  0.00      PROA  
ATOM   1087  HA  LEU P 656     -12.388 -16.470 -11.312  0.00  0.00      PROA  
ATOM   1088  CB  LEU P 656     -13.508 -16.074  -9.578  0.00  0.00      PROA  
ATOM   1089  HB1 LEU P 656     -14.484 -16.605  -9.594  0.00  0.00      PROA  
ATOM   1090  HB2 LEU P 656     -13.512 -15.244  -8.839  0.00  0.00      PROA  
ATOM   1091  CG  LEU P 656     -12.707 -17.084  -8.811  0.00  0.00      PROA  
ATOM   1092  HG  LEU P 656     -11.742 -16.598  -8.552  0.00  0.00      PROA  
ATOM   1093  CD1 LEU P 656     -13.329 -17.483  -7.442  0.00  0.00      PROA  
ATOM   1094 HD11 LEU P 656     -14.388 -17.766  -7.618  0.00  0.00      PROA  
ATOM   1095 HD12 LEU P 656     -13.303 -16.578  -6.798  0.00  0.00      PROA  
ATOM   1096 HD13 LEU P 656     -12.814 -18.386  -7.050  0.00  0.00      PROA  
ATOM   1097  CD2 LEU P 656     -12.450 -18.400  -9.596  0.00  0.00      PROA  
ATOM   1098 HD21 LEU P 656     -11.930 -18.274 -10.570  0.00  0.00      PROA  
ATOM   1099 HD22 LEU P 656     -13.455 -18.869  -9.661  0.00  0.00      PROA  
ATOM   1100 HD23 LEU P 656     -11.855 -19.190  -9.090  0.00  0.00      PROA  
ATOM   1101  C   LEU P 656     -13.885 -15.246 -11.979  0.00  0.00      PROA  
ATOM   1102  O   LEU P 656     -14.174 -16.047 -12.875  0.00  0.00      PROA  
ATOM   1103  N   PHE P 657     -14.437 -13.994 -12.019  0.00  0.00      PROA  
ATOM   1104  HN  PHE P 657     -14.098 -13.320 -11.367  0.00  0.00      PROA  
ATOM   1105  CA  PHE P 657     -15.593 -13.689 -12.913  0.00  0.00      PROA  
ATOM   1106  HA  PHE P 657     -15.584 -14.482 -13.647  0.00  0.00      PROA  
ATOM   1107  CB  PHE P 657     -16.815 -13.536 -12.011  0.00  0.00      PROA  
ATOM   1108  HB1 PHE P 657     -17.760 -13.448 -12.587  0.00  0.00      PROA  
ATOM   1109  HB2 PHE P 657     -16.679 -12.713 -11.277  0.00  0.00      PROA  
ATOM   1110  CG  PHE P 657     -17.079 -14.713 -11.154  0.00  0.00      PROA  
ATOM   1111  CD1 PHE P 657     -17.345 -15.993 -11.671  0.00  0.00      PROA  
ATOM   1112  HD1 PHE P 657     -17.361 -16.271 -12.714  0.00  0.00      PROA  
ATOM   1113  CE1 PHE P 657     -17.721 -16.986 -10.791  0.00  0.00      PROA  
ATOM   1114  HE1 PHE P 657     -17.954 -17.956 -11.206  0.00  0.00      PROA  
ATOM   1115  CZ  PHE P 657     -17.683 -16.874  -9.368  0.00  0.00      PROA  
ATOM   1116  HZ  PHE P 657     -17.929 -17.717  -8.738  0.00  0.00      PROA  
ATOM   1117  CD2 PHE P 657     -17.144 -14.595  -9.772  0.00  0.00      PROA  
ATOM   1118  HD2 PHE P 657     -16.953 -13.606  -9.384  0.00  0.00      PROA  
ATOM   1119  CE2 PHE P 657     -17.313 -15.657  -8.903  0.00  0.00      PROA  
ATOM   1120  HE2 PHE P 657     -17.196 -15.511  -7.839  0.00  0.00      PROA  
ATOM   1121  C   PHE P 657     -15.438 -12.437 -13.792  0.00  0.00      PROA  
ATOM   1122  O   PHE P 657     -16.181 -12.244 -14.680  0.00  0.00      PROA  
ATOM   1123  N   ALA P 658     -14.361 -11.594 -13.658  0.00  0.00      PROA  
ATOM   1124  HN  ALA P 658     -13.671 -11.919 -13.016  0.00  0.00      PROA  
ATOM   1125  CA  ALA P 658     -14.186 -10.432 -14.575  0.00  0.00      PROA  
ATOM   1126  HA  ALA P 658     -15.081  -9.830 -14.620  0.00  0.00      PROA  
ATOM   1127  CB  ALA P 658     -13.199  -9.449 -14.026  0.00  0.00      PROA  
ATOM   1128  HB1 ALA P 658     -12.969  -8.558 -14.647  0.00  0.00      PROA  
ATOM   1129  HB2 ALA P 658     -12.207  -9.887 -13.781  0.00  0.00      PROA  
ATOM   1130  HB3 ALA P 658     -13.575  -9.254 -12.999  0.00  0.00      PROA  
ATOM   1131  C   ALA P 658     -13.696 -10.981 -15.933  0.00  0.00      PROA  
ATOM   1132  O   ALA P 658     -12.919 -11.949 -15.968  0.00  0.00      PROA  
ATOM   1133  N   GLY P 659     -14.091 -10.341 -17.012  0.00  0.00      PROA  
ATOM   1134  HN  GLY P 659     -14.777  -9.618 -17.002  0.00  0.00      PROA  
ATOM   1135  CA  GLY P 659     -13.721 -10.637 -18.377  0.00  0.00      PROA  
ATOM   1136  HA1 GLY P 659     -14.123  -9.869 -19.021  0.00  0.00      PROA  
ATOM   1137  HA2 GLY P 659     -14.094 -11.629 -18.586  0.00  0.00      PROA  
ATOM   1138  C   GLY P 659     -12.268 -10.714 -18.759  0.00  0.00      PROA  
ATOM   1139  O   GLY P 659     -11.968 -11.274 -19.838  0.00  0.00      PROA  
ATOM   1140  N   GLN P 660     -11.303 -10.092 -17.993  0.00  0.00      PROA  
ATOM   1141  HN  GLN P 660     -11.604  -9.753 -17.105  0.00  0.00      PROA  
ATOM   1142  CA  GLN P 660      -9.904 -10.081 -18.311  0.00  0.00      PROA  
ATOM   1143  HA  GLN P 660      -9.684 -10.748 -19.131  0.00  0.00      PROA  
ATOM   1144  CB  GLN P 660      -9.478  -8.530 -18.649  0.00  0.00      PROA  
ATOM   1145  HB1 GLN P 660      -8.383  -8.584 -18.466  0.00  0.00      PROA  
ATOM   1146  HB2 GLN P 660      -9.965  -7.851 -17.918  0.00  0.00      PROA  
ATOM   1147  CG  GLN P 660      -9.720  -8.000 -20.103  0.00  0.00      PROA  
ATOM   1148  HG1 GLN P 660      -9.179  -8.518 -20.924  0.00  0.00      PROA  
ATOM   1149  HG2 GLN P 660      -9.341  -6.956 -20.095  0.00  0.00      PROA  
ATOM   1150  CD  GLN P 660     -11.208  -8.011 -20.471  0.00  0.00      PROA  
ATOM   1151  OE1 GLN P 660     -11.943  -7.048 -20.093  0.00  0.00      PROA  
ATOM   1152  NE2 GLN P 660     -11.695  -8.999 -21.253  0.00  0.00      PROA  
ATOM   1153 HE21 GLN P 660     -11.067  -9.711 -21.565  0.00  0.00      PROA  
ATOM   1154 HE22 GLN P 660     -12.677  -9.190 -21.269  0.00  0.00      PROA  
ATOM   1155  C   GLN P 660      -9.124 -10.451 -17.018  0.00  0.00      PROA  
ATOM   1156  O   GLN P 660      -8.739  -9.555 -16.201  0.00  0.00      PROA  
ATOM   1157  N   PRO P 661      -8.777 -11.756 -16.896  0.00  0.00      PROA  
ATOM   1158  CD  PRO P 661      -9.109 -12.852 -17.747  0.00  0.00      PROA  
ATOM   1159  HD1 PRO P 661      -8.873 -12.667 -18.817  0.00  0.00      PROA  
ATOM   1160  HD2 PRO P 661     -10.219 -12.830 -17.700  0.00  0.00      PROA  
ATOM   1161  CA  PRO P 661      -8.085 -12.157 -15.724  0.00  0.00      PROA  
ATOM   1162  HA  PRO P 661      -8.612 -11.744 -14.876  0.00  0.00      PROA  
ATOM   1163  CB  PRO P 661      -8.223 -13.707 -15.724  0.00  0.00      PROA  
ATOM   1164  HB1 PRO P 661      -9.182 -13.986 -15.238  0.00  0.00      PROA  
ATOM   1165  HB2 PRO P 661      -7.415 -14.293 -15.234  0.00  0.00      PROA  
ATOM   1166  CG  PRO P 661      -8.293 -14.071 -17.218  0.00  0.00      PROA  
ATOM   1167  HG1 PRO P 661      -7.266 -14.097 -17.641  0.00  0.00      PROA  
ATOM   1168  HG2 PRO P 661      -8.712 -15.083 -17.408  0.00  0.00      PROA  
ATOM   1169  C   PRO P 661      -6.603 -11.805 -15.678  0.00  0.00      PROA  
ATOM   1170  O   PRO P 661      -5.884 -12.178 -14.734  0.00  0.00      PROA  
ATOM   1171  N   LEU P 662      -6.080 -11.134 -16.677  0.00  0.00      PROA  
ATOM   1172  HN  LEU P 662      -6.596 -11.060 -17.526  0.00  0.00      PROA  
ATOM   1173  CA  LEU P 662      -4.657 -10.743 -16.716  0.00  0.00      PROA  
ATOM   1174  HA  LEU P 662      -4.102 -11.434 -16.099  0.00  0.00      PROA  
ATOM   1175  CB  LEU P 662      -4.059 -10.908 -18.163  0.00  0.00      PROA  
ATOM   1176  HB1 LEU P 662      -2.991 -10.605 -18.194  0.00  0.00      PROA  
ATOM   1177  HB2 LEU P 662      -4.538 -10.105 -18.763  0.00  0.00      PROA  
ATOM   1178  CG  LEU P 662      -4.109 -12.380 -18.803  0.00  0.00      PROA  
ATOM   1179  HG  LEU P 662      -5.127 -12.690 -19.121  0.00  0.00      PROA  
ATOM   1180  CD1 LEU P 662      -3.263 -12.437 -20.098  0.00  0.00      PROA  
ATOM   1181 HD11 LEU P 662      -3.024 -13.493 -20.348  0.00  0.00      PROA  
ATOM   1182 HD12 LEU P 662      -2.274 -11.980 -19.882  0.00  0.00      PROA  
ATOM   1183 HD13 LEU P 662      -3.749 -11.969 -20.980  0.00  0.00      PROA  
ATOM   1184  CD2 LEU P 662      -3.527 -13.455 -17.871  0.00  0.00      PROA  
ATOM   1185 HD21 LEU P 662      -2.495 -13.132 -17.617  0.00  0.00      PROA  
ATOM   1186 HD22 LEU P 662      -3.545 -14.482 -18.295  0.00  0.00      PROA  
ATOM   1187 HD23 LEU P 662      -4.054 -13.433 -16.894  0.00  0.00      PROA  
ATOM   1188  C   LEU P 662      -4.417  -9.310 -16.277  0.00  0.00      PROA  
ATOM   1189  O   LEU P 662      -3.324  -8.812 -16.155  0.00  0.00      PROA  
ATOM   1190  N   THR P 663      -5.502  -8.706 -15.820  0.00  0.00      PROA  
ATOM   1191  HN  THR P 663      -6.400  -9.139 -15.790  0.00  0.00      PROA  
ATOM   1192  CA  THR P 663      -5.488  -7.438 -15.231  0.00  0.00      PROA  
ATOM   1193  HA  THR P 663      -4.533  -6.962 -15.402  0.00  0.00      PROA  
ATOM   1194  CB  THR P 663      -6.710  -6.586 -15.598  0.00  0.00      PROA  
ATOM   1195  HB  THR P 663      -6.518  -5.558 -15.221  0.00  0.00      PROA  
ATOM   1196  OG1 THR P 663      -8.038  -7.089 -15.229  0.00  0.00      PROA  
ATOM   1197  HG1 THR P 663      -7.943  -7.951 -15.641  0.00  0.00      PROA  
ATOM   1198  CG2 THR P 663      -6.709  -6.259 -17.121  0.00  0.00      PROA  
ATOM   1199 HG21 THR P 663      -5.698  -5.839 -17.310  0.00  0.00      PROA  
ATOM   1200 HG22 THR P 663      -7.492  -5.551 -17.467  0.00  0.00      PROA  
ATOM   1201 HG23 THR P 663      -6.749  -7.273 -17.573  0.00  0.00      PROA  
ATOM   1202  C   THR P 663      -5.409  -7.658 -13.710  0.00  0.00      PROA  
ATOM   1203  O   THR P 663      -5.997  -8.553 -13.122  0.00  0.00      PROA  
ATOM   1204  N   ILE P 664      -4.635  -6.777 -13.073  0.00  0.00      PROA  
ATOM   1205  HN  ILE P 664      -4.188  -6.059 -13.601  0.00  0.00      PROA  
ATOM   1206  CA  ILE P 664      -4.158  -6.973 -11.770  0.00  0.00      PROA  
ATOM   1207  HA  ILE P 664      -4.676  -7.833 -11.372  0.00  0.00      PROA  
ATOM   1208  CB  ILE P 664      -2.627  -7.306 -11.829  0.00  0.00      PROA  
ATOM   1209  HB  ILE P 664      -2.232  -6.504 -12.488  0.00  0.00      PROA  
ATOM   1210  CG2 ILE P 664      -1.914  -7.192 -10.468  0.00  0.00      PROA  
ATOM   1211 HG21 ILE P 664      -2.121  -6.252  -9.913  0.00  0.00      PROA  
ATOM   1212 HG22 ILE P 664      -0.850  -7.401 -10.712  0.00  0.00      PROA  
ATOM   1213 HG23 ILE P 664      -2.342  -7.994  -9.829  0.00  0.00      PROA  
ATOM   1214  CG1 ILE P 664      -2.340  -8.676 -12.505  0.00  0.00      PROA  
ATOM   1215 HG11 ILE P 664      -1.253  -8.757 -12.720  0.00  0.00      PROA  
ATOM   1216 HG12 ILE P 664      -2.913  -8.509 -13.442  0.00  0.00      PROA  
ATOM   1217  CD  ILE P 664      -2.832  -9.896 -11.826  0.00  0.00      PROA  
ATOM   1218  HD1 ILE P 664      -3.936 -10.026 -11.839  0.00  0.00      PROA  
ATOM   1219  HD2 ILE P 664      -2.477  -9.916 -10.773  0.00  0.00      PROA  
ATOM   1220  HD3 ILE P 664      -2.483 -10.867 -12.238  0.00  0.00      PROA  
ATOM   1221  C   ILE P 664      -4.521  -5.779 -10.941  0.00  0.00      PROA  
ATOM   1222  O   ILE P 664      -4.559  -4.659 -11.477  0.00  0.00      PROA  
ATOM   1223  N   LEU P 665      -4.743  -5.937  -9.608  0.00  0.00      PROA  
ATOM   1224  HN  LEU P 665      -4.508  -6.797  -9.161  0.00  0.00      PROA  
ATOM   1225  CA  LEU P 665      -5.345  -4.885  -8.780  0.00  0.00      PROA  
ATOM   1226  HA  LEU P 665      -5.881  -4.194  -9.413  0.00  0.00      PROA  
ATOM   1227  CB  LEU P 665      -6.260  -5.512  -7.705  0.00  0.00      PROA  
ATOM   1228  HB1 LEU P 665      -6.626  -4.627  -7.140  0.00  0.00      PROA  
ATOM   1229  HB2 LEU P 665      -5.698  -6.204  -7.042  0.00  0.00      PROA  
ATOM   1230  CG  LEU P 665      -7.438  -6.326  -8.402  0.00  0.00      PROA  
ATOM   1231  HG  LEU P 665      -6.971  -7.025  -9.128  0.00  0.00      PROA  
ATOM   1232  CD1 LEU P 665      -8.172  -7.183  -7.361  0.00  0.00      PROA  
ATOM   1233 HD11 LEU P 665      -8.894  -7.894  -7.818  0.00  0.00      PROA  
ATOM   1234 HD12 LEU P 665      -8.740  -6.486  -6.709  0.00  0.00      PROA  
ATOM   1235 HD13 LEU P 665      -7.466  -7.753  -6.720  0.00  0.00      PROA  
ATOM   1236  CD2 LEU P 665      -8.261  -5.435  -9.254  0.00  0.00      PROA  
ATOM   1237 HD21 LEU P 665      -7.764  -4.965 -10.130  0.00  0.00      PROA  
ATOM   1238 HD22 LEU P 665      -8.527  -4.565  -8.618  0.00  0.00      PROA  
ATOM   1239 HD23 LEU P 665      -9.175  -5.936  -9.639  0.00  0.00      PROA  
ATOM   1240  C   LEU P 665      -4.137  -4.180  -8.173  0.00  0.00      PROA  
ATOM   1241  O   LEU P 665      -3.061  -4.794  -7.985  0.00  0.00      PROA  
ATOM   1242  N   GLY P 666      -4.280  -2.925  -7.722  0.00  0.00      PROA  
ATOM   1243  HN  GLY P 666      -5.173  -2.513  -7.886  0.00  0.00      PROA  
ATOM   1244  CA  GLY P 666      -3.350  -2.226  -6.901  0.00  0.00      PROA  
ATOM   1245  HA1 GLY P 666      -2.646  -1.675  -7.507  0.00  0.00      PROA  
ATOM   1246  HA2 GLY P 666      -3.080  -2.917  -6.116  0.00  0.00      PROA  
ATOM   1247  C   GLY P 666      -4.178  -1.094  -6.274  0.00  0.00      PROA  
ATOM   1248  O   GLY P 666      -5.284  -0.790  -6.664  0.00  0.00      PROA  
ATOM   1249  N   SER P 667      -3.674  -0.488  -5.207  0.00  0.00      PROA  
ATOM   1250  HN  SER P 667      -2.822  -0.920  -4.921  0.00  0.00      PROA  
ATOM   1251  CA  SER P 667      -4.243   0.643  -4.410  0.00  0.00      PROA  
ATOM   1252  HA  SER P 667      -5.224   0.380  -4.043  0.00  0.00      PROA  
ATOM   1253  CB  SER P 667      -3.347   0.763  -3.053  0.00  0.00      PROA  
ATOM   1254  HB1 SER P 667      -2.268   0.646  -3.290  0.00  0.00      PROA  
ATOM   1255  HB2 SER P 667      -3.705  -0.039  -2.372  0.00  0.00      PROA  
ATOM   1256  OG  SER P 667      -3.526   1.988  -2.335  0.00  0.00      PROA  
ATOM   1257  HG1 SER P 667      -3.520   1.804  -1.393  0.00  0.00      PROA  
ATOM   1258  C   SER P 667      -4.258   1.924  -5.167  0.00  0.00      PROA  
ATOM   1259  O   SER P 667      -3.499   2.154  -6.083  0.00  0.00      PROA  
ATOM   1260  N   THR P 668      -5.161   2.852  -4.879  0.00  0.00      PROA  
ATOM   1261  HN  THR P 668      -5.764   2.655  -4.110  0.00  0.00      PROA  
ATOM   1262  CA  THR P 668      -5.286   4.159  -5.514  0.00  0.00      PROA  
ATOM   1263  HA  THR P 668      -4.556   4.277  -6.301  0.00  0.00      PROA  
ATOM   1264  CB  THR P 668      -6.659   4.236  -6.243  0.00  0.00      PROA  
ATOM   1265  HB  THR P 668      -6.429   3.583  -7.111  0.00  0.00      PROA  
ATOM   1266  OG1 THR P 668      -7.040   5.559  -6.636  0.00  0.00      PROA  
ATOM   1267  HG1 THR P 668      -7.222   5.560  -7.578  0.00  0.00      PROA  
ATOM   1268  CG2 THR P 668      -7.866   3.577  -5.534  0.00  0.00      PROA  
ATOM   1269 HG21 THR P 668      -7.947   4.043  -4.529  0.00  0.00      PROA  
ATOM   1270 HG22 THR P 668      -7.674   2.503  -5.325  0.00  0.00      PROA  
ATOM   1271 HG23 THR P 668      -8.789   3.785  -6.116  0.00  0.00      PROA  
ATOM   1272  C   THR P 668      -5.008   5.395  -4.642  0.00  0.00      PROA  
ATOM   1273  O   THR P 668      -5.516   5.514  -3.471  0.00  0.00      PROA  
ATOM   1274  N   GLY P 669      -4.143   6.336  -5.129  0.00  0.00      PROA  
ATOM   1275  HN  GLY P 669      -3.779   6.186  -6.045  0.00  0.00      PROA  
ATOM   1276  CA  GLY P 669      -3.572   7.435  -4.390  0.00  0.00      PROA  
ATOM   1277  HA1 GLY P 669      -2.838   8.005  -4.941  0.00  0.00      PROA  
ATOM   1278  HA2 GLY P 669      -3.224   6.986  -3.472  0.00  0.00      PROA  
ATOM   1279  C   GLY P 669      -4.492   8.444  -3.876  0.00  0.00      PROA  
ATOM   1280  O   GLY P 669      -4.311   8.965  -2.790  0.00  0.00      PROA  
ATOM   1281  N   PRO P 670      -5.524   8.818  -4.681  0.00  0.00      PROA  
ATOM   1282  CD  PRO P 670      -5.354   8.912  -6.157  0.00  0.00      PROA  
ATOM   1283  HD1 PRO P 670      -5.877   8.031  -6.586  0.00  0.00      PROA  
ATOM   1284  HD2 PRO P 670      -4.298   8.949  -6.501  0.00  0.00      PROA  
ATOM   1285  CA  PRO P 670      -6.397   9.823  -4.203  0.00  0.00      PROA  
ATOM   1286  HA  PRO P 670      -5.795  10.654  -3.867  0.00  0.00      PROA  
ATOM   1287  CB  PRO P 670      -7.186  10.326  -5.419  0.00  0.00      PROA  
ATOM   1288  HB1 PRO P 670      -7.677  11.317  -5.319  0.00  0.00      PROA  
ATOM   1289  HB2 PRO P 670      -7.980   9.573  -5.610  0.00  0.00      PROA  
ATOM   1290  CG  PRO P 670      -6.139  10.203  -6.523  0.00  0.00      PROA  
ATOM   1291  HG1 PRO P 670      -6.601  10.145  -7.531  0.00  0.00      PROA  
ATOM   1292  HG2 PRO P 670      -5.398  11.031  -6.525  0.00  0.00      PROA  
ATOM   1293  C   PRO P 670      -7.279   9.396  -3.020  0.00  0.00      PROA  
ATOM   1294  O   PRO P 670      -7.598  10.196  -2.150  0.00  0.00      PROA  
ATOM   1295  N   VAL P 671      -7.648   8.076  -3.021  0.00  0.00      PROA  
ATOM   1296  HN  VAL P 671      -7.481   7.589  -3.875  0.00  0.00      PROA  
ATOM   1297  CA  VAL P 671      -8.229   7.494  -1.827  0.00  0.00      PROA  
ATOM   1298  HA  VAL P 671      -9.025   8.204  -1.659  0.00  0.00      PROA  
ATOM   1299  CB  VAL P 671      -8.675   6.020  -1.917  0.00  0.00      PROA  
ATOM   1300  HB  VAL P 671      -7.878   5.446  -2.435  0.00  0.00      PROA  
ATOM   1301  CG1 VAL P 671      -9.169   5.291  -0.653  0.00  0.00      PROA  
ATOM   1302 HG11 VAL P 671      -8.347   4.969   0.022  0.00  0.00      PROA  
ATOM   1303 HG12 VAL P 671      -9.536   4.302  -1.003  0.00  0.00      PROA  
ATOM   1304 HG13 VAL P 671      -9.949   5.882  -0.128  0.00  0.00      PROA  
ATOM   1305  CG2 VAL P 671      -9.838   6.129  -2.960  0.00  0.00      PROA  
ATOM   1306 HG21 VAL P 671     -10.748   6.681  -2.640  0.00  0.00      PROA  
ATOM   1307 HG22 VAL P 671     -10.177   5.095  -3.186  0.00  0.00      PROA  
ATOM   1308 HG23 VAL P 671      -9.437   6.429  -3.952  0.00  0.00      PROA  
ATOM   1309  C   VAL P 671      -7.343   7.545  -0.539  0.00  0.00      PROA  
ATOM   1310  O   VAL P 671      -7.741   7.981   0.540  0.00  0.00      PROA  
ATOM   1311  N   LEU P 672      -6.013   7.172  -0.689  0.00  0.00      PROA  
ATOM   1312  HN  LEU P 672      -5.644   7.143  -1.615  0.00  0.00      PROA  
ATOM   1313  CA  LEU P 672      -4.963   7.140   0.362  0.00  0.00      PROA  
ATOM   1314  HA  LEU P 672      -5.447   6.504   1.089  0.00  0.00      PROA  
ATOM   1315  CB  LEU P 672      -3.546   6.837  -0.119  0.00  0.00      PROA  
ATOM   1316  HB1 LEU P 672      -3.020   7.672  -0.629  0.00  0.00      PROA  
ATOM   1317  HB2 LEU P 672      -3.677   6.106  -0.945  0.00  0.00      PROA  
ATOM   1318  CG  LEU P 672      -2.653   6.138   0.982  0.00  0.00      PROA  
ATOM   1319  HG  LEU P 672      -2.696   6.804   1.871  0.00  0.00      PROA  
ATOM   1320  CD1 LEU P 672      -3.053   4.775   1.302  0.00  0.00      PROA  
ATOM   1321 HD11 LEU P 672      -4.105   4.661   1.642  0.00  0.00      PROA  
ATOM   1322 HD12 LEU P 672      -2.513   4.495   2.231  0.00  0.00      PROA  
ATOM   1323 HD13 LEU P 672      -2.866   4.054   0.477  0.00  0.00      PROA  
ATOM   1324  CD2 LEU P 672      -1.230   6.221   0.426  0.00  0.00      PROA  
ATOM   1325 HD21 LEU P 672      -0.658   5.698   1.222  0.00  0.00      PROA  
ATOM   1326 HD22 LEU P 672      -1.008   7.279   0.171  0.00  0.00      PROA  
ATOM   1327 HD23 LEU P 672      -1.088   5.569  -0.462  0.00  0.00      PROA  
ATOM   1328  C   LEU P 672      -4.857   8.404   1.179  0.00  0.00      PROA  
ATOM   1329  O   LEU P 672      -4.746   8.477   2.388  0.00  0.00      PROA  
ATOM   1330  N   VAL P 673      -4.831   9.590   0.435  0.00  0.00      PROA  
ATOM   1331  HN  VAL P 673      -4.677   9.565  -0.549  0.00  0.00      PROA  
ATOM   1332  CA  VAL P 673      -4.746  10.874   1.088  0.00  0.00      PROA  
ATOM   1333  HA  VAL P 673      -3.984  10.742   1.842  0.00  0.00      PROA  
ATOM   1334  CB  VAL P 673      -4.164  11.978   0.174  0.00  0.00      PROA  
ATOM   1335  HB  VAL P 673      -3.864  12.863   0.775  0.00  0.00      PROA  
ATOM   1336  CG1 VAL P 673      -2.784  11.468  -0.483  0.00  0.00      PROA  
ATOM   1337 HG11 VAL P 673      -3.023  10.795  -1.335  0.00  0.00      PROA  
ATOM   1338 HG12 VAL P 673      -2.223  10.911   0.297  0.00  0.00      PROA  
ATOM   1339 HG13 VAL P 673      -2.236  12.367  -0.837  0.00  0.00      PROA  
ATOM   1340  CG2 VAL P 673      -5.337  12.380  -0.775  0.00  0.00      PROA  
ATOM   1341 HG21 VAL P 673      -5.699  11.461  -1.283  0.00  0.00      PROA  
ATOM   1342 HG22 VAL P 673      -4.811  13.096  -1.442  0.00  0.00      PROA  
ATOM   1343 HG23 VAL P 673      -6.115  12.908  -0.184  0.00  0.00      PROA  
ATOM   1344  C   VAL P 673      -5.978  11.306   1.906  0.00  0.00      PROA  
ATOM   1345  O   VAL P 673      -5.913  11.986   2.915  0.00  0.00      PROA  
ATOM   1346  N   PHE P 674      -7.168  10.842   1.378  0.00  0.00      PROA  
ATOM   1347  HN  PHE P 674      -7.120  10.333   0.522  0.00  0.00      PROA  
ATOM   1348  CA  PHE P 674      -8.502  11.147   1.921  0.00  0.00      PROA  
ATOM   1349  HA  PHE P 674      -8.415  12.208   2.107  0.00  0.00      PROA  
ATOM   1350  CB  PHE P 674      -9.607  10.799   0.833  0.00  0.00      PROA  
ATOM   1351  HB1 PHE P 674      -9.675   9.695   0.730  0.00  0.00      PROA  
ATOM   1352  HB2 PHE P 674      -9.281  11.271  -0.118  0.00  0.00      PROA  
ATOM   1353  CG  PHE P 674     -10.968  11.312   1.301  0.00  0.00      PROA  
ATOM   1354  CD1 PHE P 674     -11.128  12.712   1.224  0.00  0.00      PROA  
ATOM   1355  HD1 PHE P 674     -10.319  13.264   0.769  0.00  0.00      PROA  
ATOM   1356  CE1 PHE P 674     -12.325  13.281   1.709  0.00  0.00      PROA  
ATOM   1357  HE1 PHE P 674     -12.312  14.361   1.721  0.00  0.00      PROA  
ATOM   1358  CZ  PHE P 674     -13.241  12.476   2.305  0.00  0.00      PROA  
ATOM   1359  HZ  PHE P 674     -14.199  12.905   2.558  0.00  0.00      PROA  
ATOM   1360  CD2 PHE P 674     -11.891  10.583   2.046  0.00  0.00      PROA  
ATOM   1361  HD2 PHE P 674     -11.783   9.508   2.074  0.00  0.00      PROA  
ATOM   1362  CE2 PHE P 674     -13.066  11.086   2.426  0.00  0.00      PROA  
ATOM   1363  HE2 PHE P 674     -13.820  10.509   2.941  0.00  0.00      PROA  
ATOM   1364  C   PHE P 674      -8.676  10.548   3.326  0.00  0.00      PROA  
ATOM   1365  O   PHE P 674      -9.071  11.173   4.309  0.00  0.00      PROA  
ATOM   1366  N   GLU P 675      -8.267   9.278   3.513  0.00  0.00      PROA  
ATOM   1367  HN  GLU P 675      -7.925   8.665   2.806  0.00  0.00      PROA  
ATOM   1368  CA  GLU P 675      -8.543   8.559   4.762  0.00  0.00      PROA  
ATOM   1369  HA  GLU P 675      -9.554   8.665   5.128  0.00  0.00      PROA  
ATOM   1370  CB  GLU P 675      -8.012   7.097   4.507  0.00  0.00      PROA  
ATOM   1371  HB1 GLU P 675      -8.030   6.545   5.472  0.00  0.00      PROA  
ATOM   1372  HB2 GLU P 675      -6.925   7.230   4.317  0.00  0.00      PROA  
ATOM   1373  CG  GLU P 675      -8.610   6.336   3.329  0.00  0.00      PROA  
ATOM   1374  HG1 GLU P 675      -7.926   5.616   2.830  0.00  0.00      PROA  
ATOM   1375  HG2 GLU P 675      -8.962   7.003   2.513  0.00  0.00      PROA  
ATOM   1376  CD  GLU P 675      -9.868   5.563   3.750  0.00  0.00      PROA  
ATOM   1377  OE1 GLU P 675     -10.652   6.036   4.669  0.00  0.00      PROA  
ATOM   1378  OE2 GLU P 675     -10.013   4.460   3.208  0.00  0.00      PROA  
ATOM   1379  C   GLU P 675      -7.899   9.137   6.020  0.00  0.00      PROA  
ATOM   1380  O   GLU P 675      -8.442   9.086   7.155  0.00  0.00      PROA  
ATOM   1381  N   LYS P 676      -6.738   9.730   5.882  0.00  0.00      PROA  
ATOM   1382  HN  LYS P 676      -6.402   9.532   4.965  0.00  0.00      PROA  
ATOM   1383  CA  LYS P 676      -6.061  10.564   6.909  0.00  0.00      PROA  
ATOM   1384  HA  LYS P 676      -6.171  10.037   7.846  0.00  0.00      PROA  
ATOM   1385  CB  LYS P 676      -4.643  10.895   6.565  0.00  0.00      PROA  
ATOM   1386  HB1 LYS P 676      -4.553  11.498   5.637  0.00  0.00      PROA  
ATOM   1387  HB2 LYS P 676      -4.061   9.963   6.398  0.00  0.00      PROA  
ATOM   1388  CG  LYS P 676      -3.931  11.653   7.714  0.00  0.00      PROA  
ATOM   1389  HG1 LYS P 676      -3.878  11.223   8.737  0.00  0.00      PROA  
ATOM   1390  HG2 LYS P 676      -4.345  12.679   7.818  0.00  0.00      PROA  
ATOM   1391  CD  LYS P 676      -2.357  11.889   7.277  0.00  0.00      PROA  
ATOM   1392  HD1 LYS P 676      -2.305  12.672   6.491  0.00  0.00      PROA  
ATOM   1393  HD2 LYS P 676      -2.046  10.934   6.801  0.00  0.00      PROA  
ATOM   1394  CE  LYS P 676      -1.426  12.181   8.478  0.00  0.00      PROA  
ATOM   1395  HE1 LYS P 676      -1.459  11.339   9.202  0.00  0.00      PROA  
ATOM   1396  HE2 LYS P 676      -1.870  13.074   8.968  0.00  0.00      PROA  
ATOM   1397  NZ  LYS P 676      -0.035  12.511   8.086  0.00  0.00      PROA  
ATOM   1398  HZ1 LYS P 676       0.614  13.109   8.635  0.00  0.00      PROA  
ATOM   1399  HZ2 LYS P 676      -0.119  12.800   7.090  0.00  0.00      PROA  
ATOM   1400  HZ3 LYS P 676       0.392  11.567   7.999  0.00  0.00      PROA  
ATOM   1401  C   LYS P 676      -6.839  11.872   7.139  0.00  0.00      PROA  
ATOM   1402  O   LYS P 676      -7.070  12.212   8.236  0.00  0.00      PROA  
ATOM   1403  N   ILE P 677      -7.262  12.654   6.118  0.00  0.00      PROA  
ATOM   1404  HN  ILE P 677      -6.940  12.294   5.245  0.00  0.00      PROA  
ATOM   1405  CA  ILE P 677      -8.147  13.845   6.249  0.00  0.00      PROA  
ATOM   1406  HA  ILE P 677      -7.549  14.520   6.843  0.00  0.00      PROA  
ATOM   1407  CB  ILE P 677      -8.421  14.700   4.931  0.00  0.00      PROA  
ATOM   1408  HB  ILE P 677      -9.190  14.304   4.233  0.00  0.00      PROA  
ATOM   1409  CG2 ILE P 677      -9.018  16.027   5.345  0.00  0.00      PROA  
ATOM   1410 HG21 ILE P 677     -10.084  15.959   5.651  0.00  0.00      PROA  
ATOM   1411 HG22 ILE P 677      -8.809  16.951   4.764  0.00  0.00      PROA  
ATOM   1412 HG23 ILE P 677      -8.779  16.303   6.394  0.00  0.00      PROA  
ATOM   1413  CG1 ILE P 677      -7.159  15.068   4.031  0.00  0.00      PROA  
ATOM   1414 HG11 ILE P 677      -7.329  15.766   3.183  0.00  0.00      PROA  
ATOM   1415 HG12 ILE P 677      -6.823  14.155   3.494  0.00  0.00      PROA  
ATOM   1416  CD  ILE P 677      -5.913  15.467   4.827  0.00  0.00      PROA  
ATOM   1417  HD1 ILE P 677      -6.098  16.507   5.169  0.00  0.00      PROA  
ATOM   1418  HD2 ILE P 677      -5.014  15.488   4.175  0.00  0.00      PROA  
ATOM   1419  HD3 ILE P 677      -5.766  14.872   5.754  0.00  0.00      PROA  
ATOM   1420  C   ILE P 677      -9.449  13.580   6.873  0.00  0.00      PROA  
ATOM   1421  O   ILE P 677      -9.830  14.290   7.803  0.00  0.00      PROA  
ATOM   1422  N   LEU P 678     -10.119  12.467   6.482  0.00  0.00      PROA  
ATOM   1423  HN  LEU P 678      -9.669  11.959   5.751  0.00  0.00      PROA  
ATOM   1424  CA  LEU P 678     -11.331  11.936   7.042  0.00  0.00      PROA  
ATOM   1425  HA  LEU P 678     -12.091  12.695   6.930  0.00  0.00      PROA  
ATOM   1426  CB  LEU P 678     -11.736  10.693   6.267  0.00  0.00      PROA  
ATOM   1427  HB1 LEU P 678     -10.969   9.922   6.493  0.00  0.00      PROA  
ATOM   1428  HB2 LEU P 678     -11.774  10.945   5.185  0.00  0.00      PROA  
ATOM   1429  CG  LEU P 678     -13.086  10.055   6.606  0.00  0.00      PROA  
ATOM   1430  HG  LEU P 678     -13.016   9.701   7.657  0.00  0.00      PROA  
ATOM   1431  CD1 LEU P 678     -14.253  11.082   6.493  0.00  0.00      PROA  
ATOM   1432 HD11 LEU P 678     -14.102  11.885   7.246  0.00  0.00      PROA  
ATOM   1433 HD12 LEU P 678     -15.229  10.605   6.725  0.00  0.00      PROA  
ATOM   1434 HD13 LEU P 678     -14.247  11.522   5.473  0.00  0.00      PROA  
ATOM   1435  CD2 LEU P 678     -13.239   8.862   5.646  0.00  0.00      PROA  
ATOM   1436 HD21 LEU P 678     -12.277   8.324   5.505  0.00  0.00      PROA  
ATOM   1437 HD22 LEU P 678     -13.489   9.168   4.607  0.00  0.00      PROA  
ATOM   1438 HD23 LEU P 678     -14.013   8.225   6.123  0.00  0.00      PROA  
ATOM   1439  C   LEU P 678     -11.271  11.560   8.494  0.00  0.00      PROA  
ATOM   1440  O   LEU P 678     -11.970  12.086   9.383  0.00  0.00      PROA  
ATOM   1441  N   TYR P 679     -10.212  10.849   8.865  0.00  0.00      PROA  
ATOM   1442  HN  TYR P 679      -9.607  10.387   8.221  0.00  0.00      PROA  
ATOM   1443  CA  TYR P 679      -9.864  10.639  10.218  0.00  0.00      PROA  
ATOM   1444  HA  TYR P 679     -10.652  10.030  10.638  0.00  0.00      PROA  
ATOM   1445  CB  TYR P 679      -8.553   9.808  10.094  0.00  0.00      PROA  
ATOM   1446  HB1 TYR P 679      -7.861  10.421   9.477  0.00  0.00      PROA  
ATOM   1447  HB2 TYR P 679      -8.682   8.847   9.551  0.00  0.00      PROA  
ATOM   1448  CG  TYR P 679      -7.999   9.513  11.445  0.00  0.00      PROA  
ATOM   1449  CD1 TYR P 679      -6.734  10.001  11.781  0.00  0.00      PROA  
ATOM   1450  HD1 TYR P 679      -6.128  10.487  11.031  0.00  0.00      PROA  
ATOM   1451  CE1 TYR P 679      -6.191   9.726  13.070  0.00  0.00      PROA  
ATOM   1452  HE1 TYR P 679      -5.216  10.034  13.420  0.00  0.00      PROA  
ATOM   1453  CZ  TYR P 679      -7.033   9.173  14.080  0.00  0.00      PROA  
ATOM   1454  OH  TYR P 679      -6.698   9.041  15.431  0.00  0.00      PROA  
ATOM   1455  HH  TYR P 679      -5.763   9.257  15.384  0.00  0.00      PROA  
ATOM   1456  CD2 TYR P 679      -8.776   8.776  12.373  0.00  0.00      PROA  
ATOM   1457  HD2 TYR P 679      -9.736   8.384  12.073  0.00  0.00      PROA  
ATOM   1458  CE2 TYR P 679      -8.350   8.763  13.697  0.00  0.00      PROA  
ATOM   1459  HE2 TYR P 679      -9.031   8.405  14.455  0.00  0.00      PROA  
ATOM   1460  C   TYR P 679      -9.609  11.905  11.147  0.00  0.00      PROA  
ATOM   1461  O   TYR P 679     -10.161  12.037  12.219  0.00  0.00      PROA  
ATOM   1462  N   LYS P 680      -8.835  12.963  10.640  0.00  0.00      PROA  
ATOM   1463  HN  LYS P 680      -8.607  12.859   9.675  0.00  0.00      PROA  
ATOM   1464  CA  LYS P 680      -8.586  14.246  11.244  0.00  0.00      PROA  
ATOM   1465  HA  LYS P 680      -8.286  14.061  12.265  0.00  0.00      PROA  
ATOM   1466  CB  LYS P 680      -7.515  15.075  10.457  0.00  0.00      PROA  
ATOM   1467  HB1 LYS P 680      -7.587  16.122  10.822  0.00  0.00      PROA  
ATOM   1468  HB2 LYS P 680      -7.862  15.144   9.403  0.00  0.00      PROA  
ATOM   1469  CG  LYS P 680      -6.064  14.605  10.608  0.00  0.00      PROA  
ATOM   1470  HG1 LYS P 680      -5.362  15.382  10.237  0.00  0.00      PROA  
ATOM   1471  HG2 LYS P 680      -5.971  13.690   9.986  0.00  0.00      PROA  
ATOM   1472  CD  LYS P 680      -5.497  14.275  11.932  0.00  0.00      PROA  
ATOM   1473  HD1 LYS P 680      -6.213  13.554  12.383  0.00  0.00      PROA  
ATOM   1474  HD2 LYS P 680      -5.386  15.159  12.596  0.00  0.00      PROA  
ATOM   1475  CE  LYS P 680      -4.097  13.726  11.753  0.00  0.00      PROA  
ATOM   1476  HE1 LYS P 680      -3.486  14.378  11.093  0.00  0.00      PROA  
ATOM   1477  HE2 LYS P 680      -4.129  12.700  11.329  0.00  0.00      PROA  
ATOM   1478  NZ  LYS P 680      -3.521  13.601  13.141  0.00  0.00      PROA  
ATOM   1479  HZ1 LYS P 680      -2.644  13.042  13.131  0.00  0.00      PROA  
ATOM   1480  HZ2 LYS P 680      -4.237  13.183  13.770  0.00  0.00      PROA  
ATOM   1481  HZ3 LYS P 680      -3.194  14.521  13.498  0.00  0.00      PROA  
ATOM   1482  C   LYS P 680      -9.877  15.110  11.504  0.00  0.00      PROA  
ATOM   1483  O   LYS P 680     -10.041  15.680  12.581  0.00  0.00      PROA  
ATOM   1484  N   PHE P 681     -10.768  15.065  10.514  0.00  0.00      PROA  
ATOM   1485  HN  PHE P 681     -10.430  14.711   9.645  0.00  0.00      PROA  
ATOM   1486  CA  PHE P 681     -12.191  15.466  10.514  0.00  0.00      PROA  
ATOM   1487  HA  PHE P 681     -12.268  16.528  10.697  0.00  0.00      PROA  
ATOM   1488  CB  PHE P 681     -12.786  15.637   9.100  0.00  0.00      PROA  
ATOM   1489  HB1 PHE P 681     -12.587  14.719   8.506  0.00  0.00      PROA  
ATOM   1490  HB2 PHE P 681     -12.180  16.352   8.503  0.00  0.00      PROA  
ATOM   1491  CG  PHE P 681     -14.260  15.934   9.005  0.00  0.00      PROA  
ATOM   1492  CD1 PHE P 681     -15.203  14.930   8.874  0.00  0.00      PROA  
ATOM   1493  HD1 PHE P 681     -14.878  13.902   8.812  0.00  0.00      PROA  
ATOM   1494  CE1 PHE P 681     -16.539  15.236   8.564  0.00  0.00      PROA  
ATOM   1495  HE1 PHE P 681     -17.337  14.512   8.630  0.00  0.00      PROA  
ATOM   1496  CZ  PHE P 681     -16.975  16.612   8.495  0.00  0.00      PROA  
ATOM   1497  HZ  PHE P 681     -18.020  16.878   8.444  0.00  0.00      PROA  
ATOM   1498  CD2 PHE P 681     -14.669  17.279   8.894  0.00  0.00      PROA  
ATOM   1499  HD2 PHE P 681     -13.843  17.956   9.055  0.00  0.00      PROA  
ATOM   1500  CE2 PHE P 681     -16.038  17.611   8.631  0.00  0.00      PROA  
ATOM   1501  HE2 PHE P 681     -16.444  18.604   8.503  0.00  0.00      PROA  
ATOM   1502  C   PHE P 681     -13.106  14.822  11.580  0.00  0.00      PROA  
ATOM   1503  O   PHE P 681     -13.687  15.461  12.453  0.00  0.00      PROA  
ATOM   1504  N   CYS P 682     -13.117  13.437  11.702  0.00  0.00      PROA  
ATOM   1505  HN  CYS P 682     -12.591  12.891  11.055  0.00  0.00      PROA  
ATOM   1506  CA  CYS P 682     -13.731  12.646  12.754  0.00  0.00      PROA  
ATOM   1507  HA  CYS P 682     -14.732  13.007  12.933  0.00  0.00      PROA  
ATOM   1508  CB  CYS P 682     -13.689  11.155  12.434  0.00  0.00      PROA  
ATOM   1509  HB1 CYS P 682     -14.040  10.465  13.232  0.00  0.00      PROA  
ATOM   1510  HB2 CYS P 682     -12.612  10.891  12.373  0.00  0.00      PROA  
ATOM   1511  SG  CYS P 682     -14.542  10.823  10.832  0.00  0.00      PROA  
ATOM   1512  HG1 CYS P 682     -13.493  11.128  10.082  0.00  0.00      PROA  
ATOM   1513  C   CYS P 682     -13.201  12.919  14.069  0.00  0.00      PROA  
ATOM   1514  O   CYS P 682     -13.945  12.760  15.067  0.00  0.00      PROA  
ATOM   1515  N   ARG P 683     -11.936  13.381  14.296  0.00  0.00      PROA  
ATOM   1516  HN  ARG P 683     -11.330  13.275  13.512  0.00  0.00      PROA  
ATOM   1517  CA  ARG P 683     -11.403  13.768  15.562  0.00  0.00      PROA  
ATOM   1518  HA  ARG P 683     -11.888  13.125  16.281  0.00  0.00      PROA  
ATOM   1519  CB  ARG P 683      -9.862  13.607  15.687  0.00  0.00      PROA  
ATOM   1520  HB1 ARG P 683      -9.336  14.237  16.436  0.00  0.00      PROA  
ATOM   1521  HB2 ARG P 683      -9.483  13.891  14.682  0.00  0.00      PROA  
ATOM   1522  CG  ARG P 683      -9.422  12.164  16.132  0.00  0.00      PROA  
ATOM   1523  HG1 ARG P 683      -8.361  11.983  15.855  0.00  0.00      PROA  
ATOM   1524  HG2 ARG P 683     -10.110  11.483  15.589  0.00  0.00      PROA  
ATOM   1525  CD  ARG P 683      -9.487  11.901  17.680  0.00  0.00      PROA  
ATOM   1526  HD1 ARG P 683     -10.543  11.760  17.994  0.00  0.00      PROA  
ATOM   1527  HD2 ARG P 683      -8.914  12.559  18.369  0.00  0.00      PROA  
ATOM   1528  NE  ARG P 683      -8.895  10.526  17.858  0.00  0.00      PROA  
ATOM   1529  HE  ARG P 683      -7.949  10.337  18.122  0.00  0.00      PROA  
ATOM   1530  CZ  ARG P 683      -9.607   9.369  17.795  0.00  0.00      PROA  
ATOM   1531  NH1 ARG P 683      -8.916   8.299  17.914  0.00  0.00      PROA  
ATOM   1532 HH11 ARG P 683      -7.926   8.361  17.782  0.00  0.00      PROA  
ATOM   1533 HH12 ARG P 683      -9.423   7.440  17.850  0.00  0.00      PROA  
ATOM   1534  NH2 ARG P 683     -10.904   9.254  17.512  0.00  0.00      PROA  
ATOM   1535 HH21 ARG P 683     -11.435  10.100  17.485  0.00  0.00      PROA  
ATOM   1536 HH22 ARG P 683     -11.339   8.414  17.837  0.00  0.00      PROA  
ATOM   1537  C   ARG P 683     -11.837  15.200  15.851  0.00  0.00      PROA  
ATOM   1538  O   ARG P 683     -12.130  15.580  16.968  0.00  0.00      PROA  
ATOM   1539  N   ASP P 684     -11.794  16.064  14.809  0.00  0.00      PROA  
ATOM   1540  HN  ASP P 684     -11.414  15.867  13.909  0.00  0.00      PROA  
ATOM   1541  CA  ASP P 684     -12.348  17.379  14.962  0.00  0.00      PROA  
ATOM   1542  HA  ASP P 684     -11.769  17.655  15.831  0.00  0.00      PROA  
ATOM   1543  CB  ASP P 684     -12.063  18.218  13.709  0.00  0.00      PROA  
ATOM   1544  HB1 ASP P 684     -12.744  19.095  13.678  0.00  0.00      PROA  
ATOM   1545  HB2 ASP P 684     -12.172  17.595  12.796  0.00  0.00      PROA  
ATOM   1546  CG  ASP P 684     -10.613  18.664  13.749  0.00  0.00      PROA  
ATOM   1547  OD1 ASP P 684      -9.868  18.617  14.757  0.00  0.00      PROA  
ATOM   1548  OD2 ASP P 684     -10.257  19.218  12.641  0.00  0.00      PROA  
ATOM   1549  C   ASP P 684     -13.872  17.431  15.335  0.00  0.00      PROA  
ATOM   1550  O   ASP P 684     -14.165  18.231  16.229  0.00  0.00      PROA  
ATOM   1551  N   TYR P 685     -14.766  16.682  14.721  0.00  0.00      PROA  
ATOM   1552  HN  TYR P 685     -14.422  16.072  14.011  0.00  0.00      PROA  
ATOM   1553  CA  TYR P 685     -16.219  16.799  14.950  0.00  0.00      PROA  
ATOM   1554  HA  TYR P 685     -16.615  17.700  15.394  0.00  0.00      PROA  
ATOM   1555  CB  TYR P 685     -16.999  16.670  13.684  0.00  0.00      PROA  
ATOM   1556  HB1 TYR P 685     -18.081  16.433  13.772  0.00  0.00      PROA  
ATOM   1557  HB2 TYR P 685     -16.528  15.983  12.949  0.00  0.00      PROA  
ATOM   1558  CG  TYR P 685     -17.039  18.026  12.962  0.00  0.00      PROA  
ATOM   1559  CD1 TYR P 685     -15.809  18.399  12.269  0.00  0.00      PROA  
ATOM   1560  HD1 TYR P 685     -14.975  17.731  12.110  0.00  0.00      PROA  
ATOM   1561  CE1 TYR P 685     -15.670  19.686  11.735  0.00  0.00      PROA  
ATOM   1562  HE1 TYR P 685     -14.735  19.985  11.284  0.00  0.00      PROA  
ATOM   1563  CZ  TYR P 685     -16.744  20.601  11.817  0.00  0.00      PROA  
ATOM   1564  OH  TYR P 685     -16.496  21.897  11.413  0.00  0.00      PROA  
ATOM   1565  HH  TYR P 685     -15.738  21.975  10.829  0.00  0.00      PROA  
ATOM   1566  CD2 TYR P 685     -17.990  18.990  13.161  0.00  0.00      PROA  
ATOM   1567  HD2 TYR P 685     -18.862  18.747  13.749  0.00  0.00      PROA  
ATOM   1568  CE2 TYR P 685     -17.931  20.231  12.543  0.00  0.00      PROA  
ATOM   1569  HE2 TYR P 685     -18.740  20.946  12.597  0.00  0.00      PROA  
ATOM   1570  C   TYR P 685     -16.813  15.775  15.828  0.00  0.00      PROA  
ATOM   1571  O   TYR P 685     -18.008  15.560  15.879  0.00  0.00      PROA  
ATOM   1572  N   GLN P 686     -15.969  15.035  16.648  0.00  0.00      PROA  
ATOM   1573  HN  GLN P 686     -15.054  15.401  16.798  0.00  0.00      PROA  
ATOM   1574  CA  GLN P 686     -16.343  13.982  17.527  0.00  0.00      PROA  
ATOM   1575  HA  GLN P 686     -15.416  13.555  17.882  0.00  0.00      PROA  
ATOM   1576  CB  GLN P 686     -16.961  14.510  18.864  0.00  0.00      PROA  
ATOM   1577  HB1 GLN P 686     -17.274  13.653  19.498  0.00  0.00      PROA  
ATOM   1578  HB2 GLN P 686     -17.859  15.098  18.579  0.00  0.00      PROA  
ATOM   1579  CG  GLN P 686     -16.107  15.606  19.597  0.00  0.00      PROA  
ATOM   1580  HG1 GLN P 686     -16.601  15.918  20.542  0.00  0.00      PROA  
ATOM   1581  HG2 GLN P 686     -16.039  16.522  18.972  0.00  0.00      PROA  
ATOM   1582  CD  GLN P 686     -14.701  15.191  19.965  0.00  0.00      PROA  
ATOM   1583  OE1 GLN P 686     -14.226  14.057  19.956  0.00  0.00      PROA  
ATOM   1584  NE2 GLN P 686     -13.978  16.215  20.436  0.00  0.00      PROA  
ATOM   1585 HE21 GLN P 686     -14.380  17.108  20.230  0.00  0.00      PROA  
ATOM   1586 HE22 GLN P 686     -13.079  15.996  20.815  0.00  0.00      PROA  
ATOM   1587  C   GLN P 686     -17.108  12.821  17.023  0.00  0.00      PROA  
ATOM   1588  O   GLN P 686     -18.186  12.400  17.494  0.00  0.00      PROA  
ATOM   1589  N   LEU P 687     -16.626  12.272  15.885  0.00  0.00      PROA  
ATOM   1590  HN  LEU P 687     -15.736  12.529  15.515  0.00  0.00      PROA  
ATOM   1591  CA  LEU P 687     -17.271  11.148  15.196  0.00  0.00      PROA  
ATOM   1592  HA  LEU P 687     -18.274  11.002  15.568  0.00  0.00      PROA  
ATOM   1593  CB  LEU P 687     -17.375  11.486  13.681  0.00  0.00      PROA  
ATOM   1594  HB1 LEU P 687     -18.012  10.753  13.141  0.00  0.00      PROA  
ATOM   1595  HB2 LEU P 687     -16.369  11.372  13.224  0.00  0.00      PROA  
ATOM   1596  CG  LEU P 687     -17.915  12.844  13.220  0.00  0.00      PROA  
ATOM   1597  HG  LEU P 687     -17.335  13.680  13.667  0.00  0.00      PROA  
ATOM   1598  CD1 LEU P 687     -17.545  13.009  11.721  0.00  0.00      PROA  
ATOM   1599 HD11 LEU P 687     -16.467  12.967  11.456  0.00  0.00      PROA  
ATOM   1600 HD12 LEU P 687     -17.889  13.991  11.330  0.00  0.00      PROA  
ATOM   1601 HD13 LEU P 687     -18.064  12.182  11.190  0.00  0.00      PROA  
ATOM   1602  CD2 LEU P 687     -19.429  13.068  13.421  0.00  0.00      PROA  
ATOM   1603 HD21 LEU P 687     -19.991  12.385  12.749  0.00  0.00      PROA  
ATOM   1604 HD22 LEU P 687     -19.634  14.160  13.421  0.00  0.00      PROA  
ATOM   1605 HD23 LEU P 687     -19.844  12.635  14.356  0.00  0.00      PROA  
ATOM   1606  C   LEU P 687     -16.411   9.881  15.133  0.00  0.00      PROA  
ATOM   1607  O   LEU P 687     -15.137   9.947  15.163  0.00  0.00      PROA  
ATOM   1608  N   SER P 688     -17.171   8.807  15.045  0.00  0.00      PROA  
ATOM   1609  HN  SER P 688     -18.163   8.898  15.076  0.00  0.00      PROA  
ATOM   1610  CA  SER P 688     -16.591   7.489  14.660  0.00  0.00      PROA  
ATOM   1611  HA  SER P 688     -15.718   7.332  15.276  0.00  0.00      PROA  
ATOM   1612  CB  SER P 688     -17.783   6.451  14.933  0.00  0.00      PROA  
ATOM   1613  HB1 SER P 688     -18.684   6.858  14.427  0.00  0.00      PROA  
ATOM   1614  HB2 SER P 688     -17.861   6.537  16.037  0.00  0.00      PROA  
ATOM   1615  OG  SER P 688     -17.518   5.105  14.454  0.00  0.00      PROA  
ATOM   1616  HG1 SER P 688     -18.220   4.542  14.788  0.00  0.00      PROA  
ATOM   1617  C   SER P 688     -16.176   7.318  13.229  0.00  0.00      PROA  
ATOM   1618  O   SER P 688     -16.957   7.178  12.295  0.00  0.00      PROA  
ATOM   1619  N   TYR P 689     -14.897   7.307  12.987  0.00  0.00      PROA  
ATOM   1620  HN  TYR P 689     -14.215   7.217  13.709  0.00  0.00      PROA  
ATOM   1621  CA  TYR P 689     -14.225   7.358  11.642  0.00  0.00      PROA  
ATOM   1622  HA  TYR P 689     -14.455   8.268  11.108  0.00  0.00      PROA  
ATOM   1623  CB  TYR P 689     -12.603   7.305  11.835  0.00  0.00      PROA  
ATOM   1624  HB1 TYR P 689     -12.311   6.797  12.779  0.00  0.00      PROA  
ATOM   1625  HB2 TYR P 689     -12.298   8.363  11.978  0.00  0.00      PROA  
ATOM   1626  CG  TYR P 689     -11.900   6.839  10.599  0.00  0.00      PROA  
ATOM   1627  CD1 TYR P 689     -10.861   5.872  10.727  0.00  0.00      PROA  
ATOM   1628  HD1 TYR P 689     -10.552   5.380  11.638  0.00  0.00      PROA  
ATOM   1629  CE1 TYR P 689     -10.086   5.499   9.672  0.00  0.00      PROA  
ATOM   1630  HE1 TYR P 689      -9.207   4.875   9.736  0.00  0.00      PROA  
ATOM   1631  CZ  TYR P 689     -10.292   6.101   8.474  0.00  0.00      PROA  
ATOM   1632  OH  TYR P 689      -9.368   5.894   7.435  0.00  0.00      PROA  
ATOM   1633  HH  TYR P 689      -9.919   6.024   6.660  0.00  0.00      PROA  
ATOM   1634  CD2 TYR P 689     -12.117   7.377   9.335  0.00  0.00      PROA  
ATOM   1635  HD2 TYR P 689     -12.931   8.078   9.226  0.00  0.00      PROA  
ATOM   1636  CE2 TYR P 689     -11.349   7.018   8.259  0.00  0.00      PROA  
ATOM   1637  HE2 TYR P 689     -11.491   7.392   7.255  0.00  0.00      PROA  
ATOM   1638  C   TYR P 689     -14.629   6.091  10.686  0.00  0.00      PROA  
ATOM   1639  O   TYR P 689     -15.050   6.342   9.528  0.00  0.00      PROA  
ATOM   1640  N   LEU P 690     -14.513   4.872  11.244  0.00  0.00      PROA  
ATOM   1641  HN  LEU P 690     -14.058   4.720  12.118  0.00  0.00      PROA  
ATOM   1642  CA  LEU P 690     -14.710   3.758  10.410  0.00  0.00      PROA  
ATOM   1643  HA  LEU P 690     -14.130   3.900   9.510  0.00  0.00      PROA  
ATOM   1644  CB  LEU P 690     -14.162   2.403  10.997  0.00  0.00      PROA  
ATOM   1645  HB1 LEU P 690     -14.269   1.500  10.359  0.00  0.00      PROA  
ATOM   1646  HB2 LEU P 690     -14.710   2.226  11.948  0.00  0.00      PROA  
ATOM   1647  CG  LEU P 690     -12.651   2.338  11.305  0.00  0.00      PROA  
ATOM   1648  HG  LEU P 690     -12.420   3.180  11.991  0.00  0.00      PROA  
ATOM   1649  CD1 LEU P 690     -12.408   1.020  11.957  0.00  0.00      PROA  
ATOM   1650 HD11 LEU P 690     -13.217   0.770  12.676  0.00  0.00      PROA  
ATOM   1651 HD12 LEU P 690     -11.558   1.156  12.660  0.00  0.00      PROA  
ATOM   1652 HD13 LEU P 690     -12.072   0.182  11.310  0.00  0.00      PROA  
ATOM   1653  CD2 LEU P 690     -11.661   2.483  10.084  0.00  0.00      PROA  
ATOM   1654 HD21 LEU P 690     -10.620   2.590  10.457  0.00  0.00      PROA  
ATOM   1655 HD22 LEU P 690     -11.801   3.410   9.488  0.00  0.00      PROA  
ATOM   1656 HD23 LEU P 690     -11.820   1.615   9.408  0.00  0.00      PROA  
ATOM   1657  C   LEU P 690     -16.179   3.561   9.922  0.00  0.00      PROA  
ATOM   1658  O   LEU P 690     -16.325   3.274   8.789  0.00  0.00      PROA  
ATOM   1659  N   SER P 691     -17.213   3.927  10.753  0.00  0.00      PROA  
ATOM   1660  HN  SER P 691     -16.934   4.329  11.621  0.00  0.00      PROA  
ATOM   1661  CA  SER P 691     -18.569   3.948  10.134  0.00  0.00      PROA  
ATOM   1662  HA  SER P 691     -18.884   2.995   9.733  0.00  0.00      PROA  
ATOM   1663  CB  SER P 691     -19.543   4.344  11.279  0.00  0.00      PROA  
ATOM   1664  HB1 SER P 691     -20.559   4.596  10.906  0.00  0.00      PROA  
ATOM   1665  HB2 SER P 691     -19.100   5.133  11.923  0.00  0.00      PROA  
ATOM   1666  OG  SER P 691     -19.867   3.341  12.224  0.00  0.00      PROA  
ATOM   1667  HG1 SER P 691     -20.277   2.655  11.691  0.00  0.00      PROA  
ATOM   1668  C   SER P 691     -18.819   4.893   8.943  0.00  0.00      PROA  
ATOM   1669  O   SER P 691     -19.230   4.411   7.855  0.00  0.00      PROA  
ATOM   1670  N   LEU P 692     -18.414   6.189   9.035  0.00  0.00      PROA  
ATOM   1671  HN  LEU P 692     -18.116   6.474   9.943  0.00  0.00      PROA  
ATOM   1672  CA  LEU P 692     -18.458   7.153   8.000  0.00  0.00      PROA  
ATOM   1673  HA  LEU P 692     -19.501   7.330   7.779  0.00  0.00      PROA  
ATOM   1674  CB  LEU P 692     -18.034   8.518   8.543  0.00  0.00      PROA  
ATOM   1675  HB1 LEU P 692     -17.081   8.435   9.109  0.00  0.00      PROA  
ATOM   1676  HB2 LEU P 692     -18.792   8.669   9.341  0.00  0.00      PROA  
ATOM   1677  CG  LEU P 692     -17.856   9.623   7.563  0.00  0.00      PROA  
ATOM   1678  HG  LEU P 692     -17.062   9.347   6.837  0.00  0.00      PROA  
ATOM   1679  CD1 LEU P 692     -19.160   9.868   6.808  0.00  0.00      PROA  
ATOM   1680 HD11 LEU P 692     -19.400   9.053   6.093  0.00  0.00      PROA  
ATOM   1681 HD12 LEU P 692     -19.033  10.767   6.167  0.00  0.00      PROA  
ATOM   1682 HD13 LEU P 692     -20.019   9.997   7.501  0.00  0.00      PROA  
ATOM   1683  CD2 LEU P 692     -17.436  10.986   8.225  0.00  0.00      PROA  
ATOM   1684 HD21 LEU P 692     -16.653  10.888   9.008  0.00  0.00      PROA  
ATOM   1685 HD22 LEU P 692     -18.257  11.674   8.521  0.00  0.00      PROA  
ATOM   1686 HD23 LEU P 692     -16.872  11.421   7.373  0.00  0.00      PROA  
ATOM   1687  C   LEU P 692     -17.703   6.782   6.764  0.00  0.00      PROA  
ATOM   1688  O   LEU P 692     -18.166   6.932   5.658  0.00  0.00      PROA  
ATOM   1689  N   ARG P 693     -16.478   6.192   6.974  0.00  0.00      PROA  
ATOM   1690  HN  ARG P 693     -16.122   6.131   7.903  0.00  0.00      PROA  
ATOM   1691  CA  ARG P 693     -15.653   5.609   5.924  0.00  0.00      PROA  
ATOM   1692  HA  ARG P 693     -15.461   6.325   5.139  0.00  0.00      PROA  
ATOM   1693  CB  ARG P 693     -14.294   5.231   6.501  0.00  0.00      PROA  
ATOM   1694  HB1 ARG P 693     -14.580   4.614   7.380  0.00  0.00      PROA  
ATOM   1695  HB2 ARG P 693     -13.803   6.154   6.878  0.00  0.00      PROA  
ATOM   1696  CG  ARG P 693     -13.368   4.349   5.656  0.00  0.00      PROA  
ATOM   1697  HG1 ARG P 693     -13.046   5.052   4.858  0.00  0.00      PROA  
ATOM   1698  HG2 ARG P 693     -13.921   3.537   5.138  0.00  0.00      PROA  
ATOM   1699  CD  ARG P 693     -12.089   3.779   6.283  0.00  0.00      PROA  
ATOM   1700  HD1 ARG P 693     -12.392   3.322   7.249  0.00  0.00      PROA  
ATOM   1701  HD2 ARG P 693     -11.406   4.627   6.503  0.00  0.00      PROA  
ATOM   1702  NE  ARG P 693     -11.256   2.774   5.417  0.00  0.00      PROA  
ATOM   1703  HE  ARG P 693     -10.701   3.202   4.703  0.00  0.00      PROA  
ATOM   1704  CZ  ARG P 693     -11.091   1.542   5.634  0.00  0.00      PROA  
ATOM   1705  NH1 ARG P 693     -11.657   0.942   6.575  0.00  0.00      PROA  
ATOM   1706 HH11 ARG P 693     -12.533   1.321   6.876  0.00  0.00      PROA  
ATOM   1707 HH12 ARG P 693     -11.452  -0.021   6.749  0.00  0.00      PROA  
ATOM   1708  NH2 ARG P 693     -10.138   0.907   4.953  0.00  0.00      PROA  
ATOM   1709 HH21 ARG P 693      -9.505   1.516   4.475  0.00  0.00      PROA  
ATOM   1710 HH22 ARG P 693      -9.832  -0.004   5.229  0.00  0.00      PROA  
ATOM   1711  C   ARG P 693     -16.286   4.473   5.099  0.00  0.00      PROA  
ATOM   1712  O   ARG P 693     -16.149   4.418   3.922  0.00  0.00      PROA  
ATOM   1713  N   THR P 694     -16.979   3.585   5.811  0.00  0.00      PROA  
ATOM   1714  HN  THR P 694     -17.007   3.711   6.800  0.00  0.00      PROA  
ATOM   1715  CA  THR P 694     -17.717   2.500   5.297  0.00  0.00      PROA  
ATOM   1716  HA  THR P 694     -16.950   2.170   4.613  0.00  0.00      PROA  
ATOM   1717  CB  THR P 694     -18.086   1.390   6.254  0.00  0.00      PROA  
ATOM   1718  HB  THR P 694     -18.326   1.957   7.179  0.00  0.00      PROA  
ATOM   1719  OG1 THR P 694     -17.067   0.436   6.443  0.00  0.00      PROA  
ATOM   1720  HG1 THR P 694     -17.446  -0.415   6.214  0.00  0.00      PROA  
ATOM   1721  CG2 THR P 694     -19.255   0.460   5.893  0.00  0.00      PROA  
ATOM   1722 HG21 THR P 694     -19.025  -0.051   4.933  0.00  0.00      PROA  
ATOM   1723 HG22 THR P 694     -20.150   1.099   5.737  0.00  0.00      PROA  
ATOM   1724 HG23 THR P 694     -19.375  -0.258   6.732  0.00  0.00      PROA  
ATOM   1725  C   THR P 694     -18.866   2.909   4.408  0.00  0.00      PROA  
ATOM   1726  O   THR P 694     -19.153   2.372   3.366  0.00  0.00      PROA  
ATOM   1727  N   SER P 695     -19.535   4.041   4.833  0.00  0.00      PROA  
ATOM   1728  HN  SER P 695     -19.312   4.407   5.733  0.00  0.00      PROA  
ATOM   1729  CA  SER P 695     -20.650   4.620   4.233  0.00  0.00      PROA  
ATOM   1730  HA  SER P 695     -21.460   3.915   4.119  0.00  0.00      PROA  
ATOM   1731  CB  SER P 695     -21.322   5.757   5.051  0.00  0.00      PROA  
ATOM   1732  HB1 SER P 695     -20.532   6.507   5.269  0.00  0.00      PROA  
ATOM   1733  HB2 SER P 695     -21.782   5.380   5.989  0.00  0.00      PROA  
ATOM   1734  OG  SER P 695     -22.446   6.445   4.479  0.00  0.00      PROA  
ATOM   1735  HG1 SER P 695     -23.105   5.748   4.456  0.00  0.00      PROA  
ATOM   1736  C   SER P 695     -20.464   5.116   2.825  0.00  0.00      PROA  
ATOM   1737  O   SER P 695     -21.294   4.744   1.979  0.00  0.00      PROA  
ATOM   1738  N   ILE P 696     -19.338   5.832   2.549  0.00  0.00      PROA  
ATOM   1739  HN  ILE P 696     -18.676   6.029   3.268  0.00  0.00      PROA  
ATOM   1740  CA  ILE P 696     -18.791   6.341   1.267  0.00  0.00      PROA  
ATOM   1741  HA  ILE P 696     -19.428   7.099   0.834  0.00  0.00      PROA  
ATOM   1742  CB  ILE P 696     -17.448   7.052   1.463  0.00  0.00      PROA  
ATOM   1743  HB  ILE P 696     -16.757   6.346   1.972  0.00  0.00      PROA  
ATOM   1744  CG2 ILE P 696     -16.791   7.621   0.208  0.00  0.00      PROA  
ATOM   1745 HG21 ILE P 696     -17.522   8.326  -0.244  0.00  0.00      PROA  
ATOM   1746 HG22 ILE P 696     -16.486   6.771  -0.438  0.00  0.00      PROA  
ATOM   1747 HG23 ILE P 696     -15.859   8.184   0.429  0.00  0.00      PROA  
ATOM   1748  CG1 ILE P 696     -17.602   8.282   2.428  0.00  0.00      PROA  
ATOM   1749 HG11 ILE P 696     -18.365   7.958   3.168  0.00  0.00      PROA  
ATOM   1750 HG12 ILE P 696     -17.898   9.206   1.888  0.00  0.00      PROA  
ATOM   1751  CD  ILE P 696     -16.263   8.713   3.078  0.00  0.00      PROA  
ATOM   1752  HD1 ILE P 696     -16.024   8.370   4.107  0.00  0.00      PROA  
ATOM   1753  HD2 ILE P 696     -16.236   9.823   3.100  0.00  0.00      PROA  
ATOM   1754  HD3 ILE P 696     -15.367   8.470   2.467  0.00  0.00      PROA  
ATOM   1755  C   ILE P 696     -18.572   5.151   0.278  0.00  0.00      PROA  
ATOM   1756  O   ILE P 696     -18.888   5.188  -0.940  0.00  0.00      PROA  
ATOM   1757  N   GLY P 697     -18.098   4.034   0.818  0.00  0.00      PROA  
ATOM   1758  HN  GLY P 697     -18.026   4.012   1.812  0.00  0.00      PROA  
ATOM   1759  CA  GLY P 697     -17.867   2.816   0.070  0.00  0.00      PROA  
ATOM   1760  HA1 GLY P 697     -17.343   2.070   0.649  0.00  0.00      PROA  
ATOM   1761  HA2 GLY P 697     -17.316   3.141  -0.800  0.00  0.00      PROA  
ATOM   1762  C   GLY P 697     -19.154   2.191  -0.438  0.00  0.00      PROA  
ATOM   1763  O   GLY P 697     -19.257   1.937  -1.643  0.00  0.00      PROA  
ATOM   1764  N   LEU P 698     -20.153   2.077   0.489  0.00  0.00      PROA  
ATOM   1765  HN  LEU P 698     -20.131   2.515   1.385  0.00  0.00      PROA  
ATOM   1766  CA  LEU P 698     -21.490   1.537   0.089  0.00  0.00      PROA  
ATOM   1767  HA  LEU P 698     -21.320   0.598  -0.418  0.00  0.00      PROA  
ATOM   1768  CB  LEU P 698     -22.382   1.194   1.292  0.00  0.00      PROA  
ATOM   1769  HB1 LEU P 698     -23.281   0.638   0.948  0.00  0.00      PROA  
ATOM   1770  HB2 LEU P 698     -22.561   2.140   1.845  0.00  0.00      PROA  
ATOM   1771  CG  LEU P 698     -21.781   0.156   2.316  0.00  0.00      PROA  
ATOM   1772  HG  LEU P 698     -20.806   0.543   2.681  0.00  0.00      PROA  
ATOM   1773  CD1 LEU P 698     -22.755  -0.057   3.513  0.00  0.00      PROA  
ATOM   1774 HD11 LEU P 698     -22.898   0.905   4.051  0.00  0.00      PROA  
ATOM   1775 HD12 LEU P 698     -22.432  -0.854   4.216  0.00  0.00      PROA  
ATOM   1776 HD13 LEU P 698     -23.714  -0.310   3.012  0.00  0.00      PROA  
ATOM   1777  CD2 LEU P 698     -21.480  -1.203   1.613  0.00  0.00      PROA  
ATOM   1778 HD21 LEU P 698     -22.386  -1.578   1.090  0.00  0.00      PROA  
ATOM   1779 HD22 LEU P 698     -21.187  -1.933   2.398  0.00  0.00      PROA  
ATOM   1780 HD23 LEU P 698     -20.623  -1.225   0.907  0.00  0.00      PROA  
ATOM   1781  C   LEU P 698     -22.159   2.415  -1.022  0.00  0.00      PROA  
ATOM   1782  O   LEU P 698     -22.537   1.887  -2.029  0.00  0.00      PROA  
ATOM   1783  N   TRP P 699     -22.186   3.770  -0.874  0.00  0.00      PROA  
ATOM   1784  HN  TRP P 699     -21.911   4.147   0.007  0.00  0.00      PROA  
ATOM   1785  CA  TRP P 699     -22.704   4.676  -1.927  0.00  0.00      PROA  
ATOM   1786  HA  TRP P 699     -23.739   4.387  -2.029  0.00  0.00      PROA  
ATOM   1787  CB  TRP P 699     -22.514   6.214  -1.541  0.00  0.00      PROA  
ATOM   1788  HB1 TRP P 699     -22.608   6.881  -2.424  0.00  0.00      PROA  
ATOM   1789  HB2 TRP P 699     -21.545   6.321  -1.008  0.00  0.00      PROA  
ATOM   1790  CG  TRP P 699     -23.538   6.803  -0.577  0.00  0.00      PROA  
ATOM   1791  CD1 TRP P 699     -23.379   7.301   0.683  0.00  0.00      PROA  
ATOM   1792  HD1 TRP P 699     -22.562   7.121   1.367  0.00  0.00      PROA  
ATOM   1793  NE1 TRP P 699     -24.512   8.007   1.017  0.00  0.00      PROA  
ATOM   1794  HE1 TRP P 699     -24.688   8.485   1.849  0.00  0.00      PROA  
ATOM   1795  CE2 TRP P 699     -25.385   7.894   0.026  0.00  0.00      PROA  
ATOM   1796  CD2 TRP P 699     -24.855   7.226  -1.008  0.00  0.00      PROA  
ATOM   1797  CE3 TRP P 699     -25.614   7.008  -2.160  0.00  0.00      PROA  
ATOM   1798  HE3 TRP P 699     -25.095   6.307  -2.796  0.00  0.00      PROA  
ATOM   1799  CZ3 TRP P 699     -26.999   7.176  -2.092  0.00  0.00      PROA  
ATOM   1800  HZ3 TRP P 699     -27.623   6.676  -2.818  0.00  0.00      PROA  
ATOM   1801  CZ2 TRP P 699     -26.763   8.346  -0.022  0.00  0.00      PROA  
ATOM   1802  HZ2 TRP P 699     -27.264   8.782   0.830  0.00  0.00      PROA  
ATOM   1803  CH2 TRP P 699     -27.547   7.890  -1.070  0.00  0.00      PROA  
ATOM   1804  HH2 TRP P 699     -28.610   8.080  -1.040  0.00  0.00      PROA  
ATOM   1805  C   TRP P 699     -22.000   4.494  -3.277  0.00  0.00      PROA  
ATOM   1806  O   TRP P 699     -22.687   4.467  -4.340  0.00  0.00      PROA  
ATOM   1807  N   THR P 700     -20.651   4.468  -3.251  0.00  0.00      PROA  
ATOM   1808  HN  THR P 700     -20.191   4.534  -2.369  0.00  0.00      PROA  
ATOM   1809  CA  THR P 700     -19.687   4.306  -4.363  0.00  0.00      PROA  
ATOM   1810  HA  THR P 700     -19.781   5.030  -5.159  0.00  0.00      PROA  
ATOM   1811  CB  THR P 700     -18.174   4.435  -3.918  0.00  0.00      PROA  
ATOM   1812  HB  THR P 700     -17.848   3.749  -3.107  0.00  0.00      PROA  
ATOM   1813  OG1 THR P 700     -17.969   5.689  -3.268  0.00  0.00      PROA  
ATOM   1814  HG1 THR P 700     -18.269   5.556  -2.365  0.00  0.00      PROA  
ATOM   1815  CG2 THR P 700     -17.132   4.316  -5.099  0.00  0.00      PROA  
ATOM   1816 HG21 THR P 700     -17.043   3.320  -5.581  0.00  0.00      PROA  
ATOM   1817 HG22 THR P 700     -16.152   4.554  -4.633  0.00  0.00      PROA  
ATOM   1818 HG23 THR P 700     -17.217   5.113  -5.869  0.00  0.00      PROA  
ATOM   1819  C   THR P 700     -19.927   2.927  -5.044  0.00  0.00      PROA  
ATOM   1820  O   THR P 700     -19.926   2.835  -6.233  0.00  0.00      PROA  
ATOM   1821  N   SER P 701     -20.145   1.846  -4.305  0.00  0.00      PROA  
ATOM   1822  HN  SER P 701     -20.128   1.976  -3.316  0.00  0.00      PROA  
ATOM   1823  CA  SER P 701     -20.500   0.593  -4.906  0.00  0.00      PROA  
ATOM   1824  HA  SER P 701     -19.766   0.462  -5.687  0.00  0.00      PROA  
ATOM   1825  CB  SER P 701     -20.456  -0.672  -3.991  0.00  0.00      PROA  
ATOM   1826  HB1 SER P 701     -19.423  -0.827  -3.613  0.00  0.00      PROA  
ATOM   1827  HB2 SER P 701     -20.797  -1.531  -4.608  0.00  0.00      PROA  
ATOM   1828  OG  SER P 701     -21.236  -0.447  -2.845  0.00  0.00      PROA  
ATOM   1829  HG1 SER P 701     -21.055   0.458  -2.580  0.00  0.00      PROA  
ATOM   1830  C   SER P 701     -21.807   0.530  -5.759  0.00  0.00      PROA  
ATOM   1831  O   SER P 701     -21.724   0.041  -6.853  0.00  0.00      PROA  
ATOM   1832  N   PHE P 702     -22.959   1.034  -5.260  0.00  0.00      PROA  
ATOM   1833  HN  PHE P 702     -22.905   1.334  -4.311  0.00  0.00      PROA  
ATOM   1834  CA  PHE P 702     -24.249   1.121  -5.899  0.00  0.00      PROA  
ATOM   1835  HA  PHE P 702     -24.467   0.133  -6.278  0.00  0.00      PROA  
ATOM   1836  CB  PHE P 702     -25.450   1.202  -4.835  0.00  0.00      PROA  
ATOM   1837  HB1 PHE P 702     -25.129   1.868  -4.006  0.00  0.00      PROA  
ATOM   1838  HB2 PHE P 702     -25.740   0.232  -4.379  0.00  0.00      PROA  
ATOM   1839  CG  PHE P 702     -26.728   1.727  -5.432  0.00  0.00      PROA  
ATOM   1840  CD1 PHE P 702     -27.419   2.830  -4.920  0.00  0.00      PROA  
ATOM   1841  HD1 PHE P 702     -26.982   3.379  -4.099  0.00  0.00      PROA  
ATOM   1842  CE1 PHE P 702     -28.508   3.393  -5.593  0.00  0.00      PROA  
ATOM   1843  HE1 PHE P 702     -29.026   4.298  -5.310  0.00  0.00      PROA  
ATOM   1844  CZ  PHE P 702     -29.130   2.722  -6.644  0.00  0.00      PROA  
ATOM   1845  HZ  PHE P 702     -30.016   3.135  -7.103  0.00  0.00      PROA  
ATOM   1846  CD2 PHE P 702     -27.366   1.037  -6.471  0.00  0.00      PROA  
ATOM   1847  HD2 PHE P 702     -26.952   0.121  -6.867  0.00  0.00      PROA  
ATOM   1848  CE2 PHE P 702     -28.552   1.550  -7.122  0.00  0.00      PROA  
ATOM   1849  HE2 PHE P 702     -29.026   0.927  -7.867  0.00  0.00      PROA  
ATOM   1850  C   PHE P 702     -24.237   2.073  -7.028  0.00  0.00      PROA  
ATOM   1851  O   PHE P 702     -24.898   1.855  -8.016  0.00  0.00      PROA  
ATOM   1852  N   LEU P 703     -23.499   3.181  -6.847  0.00  0.00      PROA  
ATOM   1853  HN  LEU P 703     -23.247   3.347  -5.897  0.00  0.00      PROA  
ATOM   1854  CA  LEU P 703     -23.158   4.168  -7.883  0.00  0.00      PROA  
ATOM   1855  HA  LEU P 703     -24.056   4.447  -8.415  0.00  0.00      PROA  
ATOM   1856  CB  LEU P 703     -22.401   5.379  -7.424  0.00  0.00      PROA  
ATOM   1857  HB1 LEU P 703     -21.960   5.954  -8.266  0.00  0.00      PROA  
ATOM   1858  HB2 LEU P 703     -21.517   5.046  -6.839  0.00  0.00      PROA  
ATOM   1859  CG  LEU P 703     -23.292   6.390  -6.635  0.00  0.00      PROA  
ATOM   1860  HG  LEU P 703     -23.905   5.705  -6.011  0.00  0.00      PROA  
ATOM   1861  CD1 LEU P 703     -22.436   7.256  -5.726  0.00  0.00      PROA  
ATOM   1862 HD11 LEU P 703     -21.387   6.891  -5.755  0.00  0.00      PROA  
ATOM   1863 HD12 LEU P 703     -22.852   7.151  -4.701  0.00  0.00      PROA  
ATOM   1864 HD13 LEU P 703     -22.379   8.323  -6.031  0.00  0.00      PROA  
ATOM   1865  CD2 LEU P 703     -24.328   7.171  -7.485  0.00  0.00      PROA  
ATOM   1866 HD21 LEU P 703     -24.850   6.479  -8.179  0.00  0.00      PROA  
ATOM   1867 HD22 LEU P 703     -23.772   7.882  -8.133  0.00  0.00      PROA  
ATOM   1868 HD23 LEU P 703     -25.007   7.806  -6.876  0.00  0.00      PROA  
ATOM   1869  C   LEU P 703     -22.385   3.461  -9.106  0.00  0.00      PROA  
ATOM   1870  O   LEU P 703     -22.797   3.589 -10.328  0.00  0.00      PROA  
ATOM   1871  N   CYS P 704     -21.315   2.582  -8.801  0.00  0.00      PROA  
ATOM   1872  HN  CYS P 704     -20.844   2.720  -7.934  0.00  0.00      PROA  
ATOM   1873  CA  CYS P 704     -20.679   1.734  -9.812  0.00  0.00      PROA  
ATOM   1874  HA  CYS P 704     -20.345   2.300 -10.669  0.00  0.00      PROA  
ATOM   1875  CB  CYS P 704     -19.513   0.850  -9.208  0.00  0.00      PROA  
ATOM   1876  HB1 CYS P 704     -19.280   0.166 -10.052  0.00  0.00      PROA  
ATOM   1877  HB2 CYS P 704     -19.854   0.268  -8.326  0.00  0.00      PROA  
ATOM   1878  SG  CYS P 704     -18.089   1.860  -8.816  0.00  0.00      PROA  
ATOM   1879  HG1 CYS P 704     -18.799   2.558  -7.942  0.00  0.00      PROA  
ATOM   1880  C   CYS P 704     -21.711   0.798 -10.473  0.00  0.00      PROA  
ATOM   1881  O   CYS P 704     -21.788   0.750 -11.690  0.00  0.00      PROA  
ATOM   1882  N   ILE P 705     -22.651   0.177  -9.773  0.00  0.00      PROA  
ATOM   1883  HN  ILE P 705     -22.720   0.358  -8.795  0.00  0.00      PROA  
ATOM   1884  CA  ILE P 705     -23.764  -0.644 -10.376  0.00  0.00      PROA  
ATOM   1885  HA  ILE P 705     -23.298  -1.293 -11.102  0.00  0.00      PROA  
ATOM   1886  CB  ILE P 705     -24.611  -1.483  -9.328  0.00  0.00      PROA  
ATOM   1887  HB  ILE P 705     -24.986  -0.753  -8.578  0.00  0.00      PROA  
ATOM   1888  CG2 ILE P 705     -25.810  -2.227  -9.984  0.00  0.00      PROA  
ATOM   1889 HG21 ILE P 705     -26.267  -2.898  -9.225  0.00  0.00      PROA  
ATOM   1890 HG22 ILE P 705     -25.437  -2.865 -10.814  0.00  0.00      PROA  
ATOM   1891 HG23 ILE P 705     -26.603  -1.583 -10.421  0.00  0.00      PROA  
ATOM   1892  CG1 ILE P 705     -23.707  -2.390  -8.466  0.00  0.00      PROA  
ATOM   1893 HG11 ILE P 705     -22.746  -1.911  -8.183  0.00  0.00      PROA  
ATOM   1894 HG12 ILE P 705     -23.558  -3.185  -9.228  0.00  0.00      PROA  
ATOM   1895  CD  ILE P 705     -24.327  -2.946  -7.192  0.00  0.00      PROA  
ATOM   1896  HD1 ILE P 705     -24.497  -2.089  -6.506  0.00  0.00      PROA  
ATOM   1897  HD2 ILE P 705     -23.709  -3.736  -6.714  0.00  0.00      PROA  
ATOM   1898  HD3 ILE P 705     -25.316  -3.434  -7.328  0.00  0.00      PROA  
ATOM   1899  C   ILE P 705     -24.628   0.162 -11.322  0.00  0.00      PROA  
ATOM   1900  O   ILE P 705     -24.881  -0.387 -12.422  0.00  0.00      PROA  
ATOM   1901  N   VAL P 706     -25.091   1.373 -10.928  0.00  0.00      PROA  
ATOM   1902  HN  VAL P 706     -24.866   1.778 -10.046  0.00  0.00      PROA  
ATOM   1903  CA  VAL P 706     -25.865   2.293 -11.797  0.00  0.00      PROA  
ATOM   1904  HA  VAL P 706     -26.789   1.828 -12.108  0.00  0.00      PROA  
ATOM   1905  CB  VAL P 706     -26.320   3.604 -11.135  0.00  0.00      PROA  
ATOM   1906  HB  VAL P 706     -25.469   4.145 -10.669  0.00  0.00      PROA  
ATOM   1907  CG1 VAL P 706     -26.995   4.584 -12.236  0.00  0.00      PROA  
ATOM   1908 HG11 VAL P 706     -27.468   5.417 -11.674  0.00  0.00      PROA  
ATOM   1909 HG12 VAL P 706     -27.837   4.054 -12.731  0.00  0.00      PROA  
ATOM   1910 HG13 VAL P 706     -26.445   4.917 -13.143  0.00  0.00      PROA  
ATOM   1911  CG2 VAL P 706     -27.450   3.218 -10.175  0.00  0.00      PROA  
ATOM   1912 HG21 VAL P 706     -28.301   2.717 -10.685  0.00  0.00      PROA  
ATOM   1913 HG22 VAL P 706     -27.862   4.205  -9.874  0.00  0.00      PROA  
ATOM   1914 HG23 VAL P 706     -27.049   2.586  -9.353  0.00  0.00      PROA  
ATOM   1915  C   VAL P 706     -25.132   2.634 -13.104  0.00  0.00      PROA  
ATOM   1916  O   VAL P 706     -25.832   2.726 -14.153  0.00  0.00      PROA  
ATOM   1917  N   LEU P 707     -23.770   2.796 -13.139  0.00  0.00      PROA  
ATOM   1918  HN  LEU P 707     -23.161   2.921 -12.360  0.00  0.00      PROA  
ATOM   1919  CA  LEU P 707     -23.031   2.983 -14.307  0.00  0.00      PROA  
ATOM   1920  HA  LEU P 707     -23.501   3.759 -14.892  0.00  0.00      PROA  
ATOM   1921  CB  LEU P 707     -21.627   3.321 -14.030  0.00  0.00      PROA  
ATOM   1922  HB1 LEU P 707     -20.980   3.192 -14.923  0.00  0.00      PROA  
ATOM   1923  HB2 LEU P 707     -21.264   2.584 -13.281  0.00  0.00      PROA  
ATOM   1924  CG  LEU P 707     -21.403   4.656 -13.438  0.00  0.00      PROA  
ATOM   1925  HG  LEU P 707     -22.094   4.715 -12.570  0.00  0.00      PROA  
ATOM   1926  CD1 LEU P 707     -19.954   4.846 -12.954  0.00  0.00      PROA  
ATOM   1927 HD11 LEU P 707     -19.287   4.886 -13.841  0.00  0.00      PROA  
ATOM   1928 HD12 LEU P 707     -19.527   4.089 -12.261  0.00  0.00      PROA  
ATOM   1929 HD13 LEU P 707     -19.970   5.755 -12.315  0.00  0.00      PROA  
ATOM   1930  CD2 LEU P 707     -21.681   5.846 -14.450  0.00  0.00      PROA  
ATOM   1931 HD21 LEU P 707     -21.772   6.821 -13.926  0.00  0.00      PROA  
ATOM   1932 HD22 LEU P 707     -22.621   5.670 -15.016  0.00  0.00      PROA  
ATOM   1933 HD23 LEU P 707     -20.860   6.039 -15.172  0.00  0.00      PROA  
ATOM   1934  C   LEU P 707     -23.120   1.827 -15.236  0.00  0.00      PROA  
ATOM   1935  O   LEU P 707     -23.257   2.014 -16.428  0.00  0.00      PROA  
ATOM   1936  N   VAL P 708     -23.076   0.567 -14.676  0.00  0.00      PROA  
ATOM   1937  HN  VAL P 708     -22.839   0.434 -13.717  0.00  0.00      PROA  
ATOM   1938  CA  VAL P 708     -23.148  -0.617 -15.532  0.00  0.00      PROA  
ATOM   1939  HA  VAL P 708     -22.515  -0.468 -16.394  0.00  0.00      PROA  
ATOM   1940  CB  VAL P 708     -22.784  -1.888 -14.747  0.00  0.00      PROA  
ATOM   1941  HB  VAL P 708     -23.628  -2.061 -14.044  0.00  0.00      PROA  
ATOM   1942  CG1 VAL P 708     -22.804  -3.157 -15.590  0.00  0.00      PROA  
ATOM   1943 HG11 VAL P 708     -21.921  -3.158 -16.265  0.00  0.00      PROA  
ATOM   1944 HG12 VAL P 708     -23.667  -3.183 -16.289  0.00  0.00      PROA  
ATOM   1945 HG13 VAL P 708     -22.931  -4.101 -15.018  0.00  0.00      PROA  
ATOM   1946  CG2 VAL P 708     -21.492  -1.816 -14.020  0.00  0.00      PROA  
ATOM   1947 HG21 VAL P 708     -20.625  -1.896 -14.710  0.00  0.00      PROA  
ATOM   1948 HG22 VAL P 708     -21.326  -2.713 -13.387  0.00  0.00      PROA  
ATOM   1949 HG23 VAL P 708     -21.348  -0.811 -13.568  0.00  0.00      PROA  
ATOM   1950  C   VAL P 708     -24.524  -0.811 -16.000  0.00  0.00      PROA  
ATOM   1951  O   VAL P 708     -24.753  -1.314 -17.070  0.00  0.00      PROA  
ATOM   1952  N   ALA P 709     -25.599  -0.200 -15.335  0.00  0.00      PROA  
ATOM   1953  HN  ALA P 709     -25.380   0.321 -14.513  0.00  0.00      PROA  
ATOM   1954  CA  ALA P 709     -26.960  -0.257 -15.774  0.00  0.00      PROA  
ATOM   1955  HA  ALA P 709     -27.171  -1.189 -16.278  0.00  0.00      PROA  
ATOM   1956  CB  ALA P 709     -27.870  -0.003 -14.551  0.00  0.00      PROA  
ATOM   1957  HB1 ALA P 709     -27.783  -0.773 -13.754  0.00  0.00      PROA  
ATOM   1958  HB2 ALA P 709     -28.961   0.103 -14.732  0.00  0.00      PROA  
ATOM   1959  HB3 ALA P 709     -27.710   0.985 -14.069  0.00  0.00      PROA  
ATOM   1960  C   ALA P 709     -27.421   0.842 -16.678  0.00  0.00      PROA  
ATOM   1961  O   ALA P 709     -28.414   0.756 -17.388  0.00  0.00      PROA  
ATOM   1962  N   THR P 710     -26.659   1.967 -16.793  0.00  0.00      PROA  
ATOM   1963  HN  THR P 710     -25.925   2.281 -16.194  0.00  0.00      PROA  
ATOM   1964  CA  THR P 710     -26.911   3.116 -17.738  0.00  0.00      PROA  
ATOM   1965  HA  THR P 710     -27.925   3.078 -18.110  0.00  0.00      PROA  
ATOM   1966  CB  THR P 710     -26.830   4.489 -17.075  0.00  0.00      PROA  
ATOM   1967  HB  THR P 710     -26.839   5.299 -17.836  0.00  0.00      PROA  
ATOM   1968  OG1 THR P 710     -25.679   4.653 -16.263  0.00  0.00      PROA  
ATOM   1969  HG1 THR P 710     -25.669   3.991 -15.568  0.00  0.00      PROA  
ATOM   1970  CG2 THR P 710     -28.024   4.500 -16.150  0.00  0.00      PROA  
ATOM   1971 HG21 THR P 710     -27.964   3.638 -15.451  0.00  0.00      PROA  
ATOM   1972 HG22 THR P 710     -28.946   4.400 -16.762  0.00  0.00      PROA  
ATOM   1973 HG23 THR P 710     -28.077   5.414 -15.520  0.00  0.00      PROA  
ATOM   1974  C   THR P 710     -26.025   3.159 -18.946  0.00  0.00      PROA  
ATOM   1975  O   THR P 710     -26.348   3.748 -20.015  0.00  0.00      PROA  
ATOM   1976  N   ASP P 711     -24.817   2.585 -18.875  0.00  0.00      PROA  
ATOM   1977  HN  ASP P 711     -24.675   2.231 -17.953  0.00  0.00      PROA  
ATOM   1978  CA  ASP P 711     -23.853   2.555 -19.912  0.00  0.00      PROA  
ATOM   1979  HA  ASP P 711     -23.065   1.900 -19.573  0.00  0.00      PROA  
ATOM   1980  CB  ASP P 711     -24.395   1.956 -21.251  0.00  0.00      PROA  
ATOM   1981  HB1 ASP P 711     -25.360   2.445 -21.506  0.00  0.00      PROA  
ATOM   1982  HB2 ASP P 711     -24.679   0.901 -21.053  0.00  0.00      PROA  
ATOM   1983  CG  ASP P 711     -23.497   2.002 -22.482  0.00  0.00      PROA  
ATOM   1984  OD1 ASP P 711     -23.958   1.418 -23.509  0.00  0.00      PROA  
ATOM   1985  OD2 ASP P 711     -22.430   2.654 -22.561  0.00  0.00      PROA  
ATOM   1986  C   ASP P 711     -23.165   3.990 -20.006  0.00  0.00      PROA  
ATOM   1987  O   ASP P 711     -23.719   4.984 -20.512  0.00  0.00      PROA  
ATOM   1988  N   ALA P 712     -21.893   3.964 -19.664  0.00  0.00      PROA  
ATOM   1989  HN  ALA P 712     -21.423   3.172 -19.283  0.00  0.00      PROA  
ATOM   1990  CA  ALA P 712     -20.956   5.040 -19.808  0.00  0.00      PROA  
ATOM   1991  HA  ALA P 712     -21.294   5.964 -20.254  0.00  0.00      PROA  
ATOM   1992  CB  ALA P 712     -20.445   5.432 -18.456  0.00  0.00      PROA  
ATOM   1993  HB1 ALA P 712     -21.267   5.363 -17.712  0.00  0.00      PROA  
ATOM   1994  HB2 ALA P 712     -20.059   6.466 -18.331  0.00  0.00      PROA  
ATOM   1995  HB3 ALA P 712     -19.679   4.691 -18.140  0.00  0.00      PROA  
ATOM   1996  C   ALA P 712     -19.741   4.597 -20.600  0.00  0.00      PROA  
ATOM   1997  O   ALA P 712     -18.598   5.059 -20.447  0.00  0.00      PROA  
ATOM   1998  N   SER P 713     -19.784   3.549 -21.422  0.00  0.00      PROA  
ATOM   1999  HN  SER P 713     -20.604   2.993 -21.532  0.00  0.00      PROA  
ATOM   2000  CA  SER P 713     -18.689   2.962 -22.247  0.00  0.00      PROA  
ATOM   2001  HA  SER P 713     -17.852   2.771 -21.592  0.00  0.00      PROA  
ATOM   2002  CB  SER P 713     -19.171   1.697 -23.073  0.00  0.00      PROA  
ATOM   2003  HB1 SER P 713     -19.512   0.908 -22.370  0.00  0.00      PROA  
ATOM   2004  HB2 SER P 713     -18.329   1.274 -23.662  0.00  0.00      PROA  
ATOM   2005  OG  SER P 713     -20.263   1.908 -24.039  0.00  0.00      PROA  
ATOM   2006  HG1 SER P 713     -21.018   1.960 -23.448  0.00  0.00      PROA  
ATOM   2007  C   SER P 713     -18.056   3.890 -23.215  0.00  0.00      PROA  
ATOM   2008  O   SER P 713     -16.894   3.824 -23.562  0.00  0.00      PROA  
ATOM   2009  N   SER P 714     -18.830   4.825 -23.779  0.00  0.00      PROA  
ATOM   2010  HN  SER P 714     -19.818   4.750 -23.670  0.00  0.00      PROA  
ATOM   2011  CA  SER P 714     -18.227   5.895 -24.680  0.00  0.00      PROA  
ATOM   2012  HA  SER P 714     -17.541   5.322 -25.287  0.00  0.00      PROA  
ATOM   2013  CB  SER P 714     -19.341   6.544 -25.586  0.00  0.00      PROA  
ATOM   2014  HB1 SER P 714     -19.634   5.699 -26.247  0.00  0.00      PROA  
ATOM   2015  HB2 SER P 714     -19.035   7.401 -26.223  0.00  0.00      PROA  
ATOM   2016  OG  SER P 714     -20.430   6.982 -24.715  0.00  0.00      PROA  
ATOM   2017  HG1 SER P 714     -20.894   6.227 -24.346  0.00  0.00      PROA  
ATOM   2018  C   SER P 714     -17.381   6.970 -24.041  0.00  0.00      PROA  
ATOM   2019  O   SER P 714     -16.592   7.681 -24.722  0.00  0.00      PROA  
ATOM   2020  N   LEU P 715     -17.500   7.198 -22.697  0.00  0.00      PROA  
ATOM   2021  HN  LEU P 715     -18.064   6.631 -22.102  0.00  0.00      PROA  
ATOM   2022  CA  LEU P 715     -16.800   8.204 -21.917  0.00  0.00      PROA  
ATOM   2023  HA  LEU P 715     -16.925   9.098 -22.510  0.00  0.00      PROA  
ATOM   2024  CB  LEU P 715     -17.541   8.339 -20.580  0.00  0.00      PROA  
ATOM   2025  HB1 LEU P 715     -16.895   8.731 -19.765  0.00  0.00      PROA  
ATOM   2026  HB2 LEU P 715     -17.756   7.341 -20.142  0.00  0.00      PROA  
ATOM   2027  CG  LEU P 715     -18.893   9.100 -20.617  0.00  0.00      PROA  
ATOM   2028  HG  LEU P 715     -18.663  10.028 -21.182  0.00  0.00      PROA  
ATOM   2029  CD1 LEU P 715     -20.097   8.461 -21.374  0.00  0.00      PROA  
ATOM   2030 HD11 LEU P 715     -20.979   9.134 -21.319  0.00  0.00      PROA  
ATOM   2031 HD12 LEU P 715     -20.377   7.539 -20.822  0.00  0.00      PROA  
ATOM   2032 HD13 LEU P 715     -19.986   8.196 -22.448  0.00  0.00      PROA  
ATOM   2033  CD2 LEU P 715     -19.163   9.460 -19.078  0.00  0.00      PROA  
ATOM   2034 HD21 LEU P 715     -19.095   8.568 -18.419  0.00  0.00      PROA  
ATOM   2035 HD22 LEU P 715     -20.165   9.906 -18.899  0.00  0.00      PROA  
ATOM   2036 HD23 LEU P 715     -18.376  10.120 -18.656  0.00  0.00      PROA  
ATOM   2037  C   LEU P 715     -15.339   7.800 -21.698  0.00  0.00      PROA  
ATOM   2038  O   LEU P 715     -14.450   8.636 -21.613  0.00  0.00      PROA  
ATOM   2039  N   VAL P 716     -15.038   6.470 -21.735  0.00  0.00      PROA  
ATOM   2040  HN  VAL P 716     -15.708   5.732 -21.737  0.00  0.00      PROA  
ATOM   2041  CA  VAL P 716     -13.767   5.878 -21.689  0.00  0.00      PROA  
ATOM   2042  HA  VAL P 716     -13.372   5.998 -20.691  0.00  0.00      PROA  
ATOM   2043  CB  VAL P 716     -13.926   4.364 -21.744  0.00  0.00      PROA  
ATOM   2044  HB  VAL P 716     -14.236   3.949 -22.726  0.00  0.00      PROA  
ATOM   2045  CG1 VAL P 716     -12.582   3.617 -21.387  0.00  0.00      PROA  
ATOM   2046 HG11 VAL P 716     -11.844   3.848 -22.185  0.00  0.00      PROA  
ATOM   2047 HG12 VAL P 716     -12.782   2.525 -21.333  0.00  0.00      PROA  
ATOM   2048 HG13 VAL P 716     -12.165   3.947 -20.412  0.00  0.00      PROA  
ATOM   2049  CG2 VAL P 716     -14.995   3.896 -20.742  0.00  0.00      PROA  
ATOM   2050 HG21 VAL P 716     -15.967   4.304 -21.093  0.00  0.00      PROA  
ATOM   2051 HG22 VAL P 716     -14.822   4.203 -19.688  0.00  0.00      PROA  
ATOM   2052 HG23 VAL P 716     -15.175   2.800 -20.749  0.00  0.00      PROA  
ATOM   2053  C   VAL P 716     -12.778   6.388 -22.763  0.00  0.00      PROA  
ATOM   2054  O   VAL P 716     -12.909   5.956 -23.910  0.00  0.00      PROA  
ATOM   2055  N   CYS P 717     -11.702   7.212 -22.368  0.00  0.00      PROA  
ATOM   2056  HN  CYS P 717     -11.585   7.448 -21.406  0.00  0.00      PROA  
ATOM   2057  CA  CYS P 717     -10.711   7.833 -23.243  0.00  0.00      PROA  
ATOM   2058  HA  CYS P 717      -9.891   8.162 -22.622  0.00  0.00      PROA  
ATOM   2059  CB  CYS P 717     -10.085   6.863 -24.351  0.00  0.00      PROA  
ATOM   2060  HB1 CYS P 717      -9.405   7.479 -24.978  0.00  0.00      PROA  
ATOM   2061  HB2 CYS P 717     -10.878   6.640 -25.096  0.00  0.00      PROA  
ATOM   2062  SG  CYS P 717      -9.190   5.374 -23.612  0.00  0.00      PROA  
ATOM   2063  HG1 CYS P 717      -8.452   5.146 -24.689  0.00  0.00      PROA  
ATOM   2064  C   CYS P 717     -11.269   9.109 -23.894  0.00  0.00      PROA  
ATOM   2065  O   CYS P 717     -10.670   9.587 -24.842  0.00  0.00      PROA  
ATOM   2066  N   TYR P 718     -12.447   9.622 -23.481  0.00  0.00      PROA  
ATOM   2067  HN  TYR P 718     -13.012   9.125 -22.826  0.00  0.00      PROA  
ATOM   2068  CA  TYR P 718     -13.098  10.769 -24.004  0.00  0.00      PROA  
ATOM   2069  HA  TYR P 718     -12.359  11.419 -24.448  0.00  0.00      PROA  
ATOM   2070  CB  TYR P 718     -14.214  10.297 -24.961  0.00  0.00      PROA  
ATOM   2071  HB1 TYR P 718     -15.076   9.821 -24.446  0.00  0.00      PROA  
ATOM   2072  HB2 TYR P 718     -13.877   9.479 -25.633  0.00  0.00      PROA  
ATOM   2073  CG  TYR P 718     -14.898  11.383 -25.824  0.00  0.00      PROA  
ATOM   2074  CD1 TYR P 718     -16.074  11.927 -25.330  0.00  0.00      PROA  
ATOM   2075  HD1 TYR P 718     -16.448  11.561 -24.385  0.00  0.00      PROA  
ATOM   2076  CE1 TYR P 718     -16.799  12.883 -26.107  0.00  0.00      PROA  
ATOM   2077  HE1 TYR P 718     -17.714  13.314 -25.728  0.00  0.00      PROA  
ATOM   2078  CZ  TYR P 718     -16.357  13.211 -27.337  0.00  0.00      PROA  
ATOM   2079  OH  TYR P 718     -16.961  14.337 -27.951  0.00  0.00      PROA  
ATOM   2080  HH  TYR P 718     -16.491  14.520 -28.768  0.00  0.00      PROA  
ATOM   2081  CD2 TYR P 718     -14.429  11.695 -27.114  0.00  0.00      PROA  
ATOM   2082  HD2 TYR P 718     -13.513  11.267 -27.496  0.00  0.00      PROA  
ATOM   2083  CE2 TYR P 718     -15.156  12.648 -27.847  0.00  0.00      PROA  
ATOM   2084  HE2 TYR P 718     -14.771  12.989 -28.797  0.00  0.00      PROA  
ATOM   2085  C   TYR P 718     -13.573  11.717 -22.822  0.00  0.00      PROA  
ATOM   2086  O   TYR P 718     -14.601  12.397 -22.887  0.00  0.00      PROA  
ATOM   2087  N   ILE P 719     -12.799  11.822 -21.748  0.00  0.00      PROA  
ATOM   2088  HN  ILE P 719     -11.940  11.315 -21.770  0.00  0.00      PROA  
ATOM   2089  CA  ILE P 719     -13.089  12.694 -20.640  0.00  0.00      PROA  
ATOM   2090  HA  ILE P 719     -13.805  13.427 -20.983  0.00  0.00      PROA  
ATOM   2091  CB  ILE P 719     -13.843  11.884 -19.608  0.00  0.00      PROA  
ATOM   2092  HB  ILE P 719     -14.660  11.312 -20.097  0.00  0.00      PROA  
ATOM   2093  CG2 ILE P 719     -12.894  10.873 -18.873  0.00  0.00      PROA  
ATOM   2094 HG21 ILE P 719     -12.206  10.417 -19.616  0.00  0.00      PROA  
ATOM   2095 HG22 ILE P 719     -13.386  10.016 -18.365  0.00  0.00      PROA  
ATOM   2096 HG23 ILE P 719     -12.190  11.397 -18.192  0.00  0.00      PROA  
ATOM   2097  CG1 ILE P 719     -14.517  12.763 -18.539  0.00  0.00      PROA  
ATOM   2098 HG11 ILE P 719     -13.800  13.377 -17.953  0.00  0.00      PROA  
ATOM   2099 HG12 ILE P 719     -14.887  12.056 -17.767  0.00  0.00      PROA  
ATOM   2100  CD  ILE P 719     -15.593  13.718 -19.131  0.00  0.00      PROA  
ATOM   2101  HD1 ILE P 719     -16.231  14.183 -18.349  0.00  0.00      PROA  
ATOM   2102  HD2 ILE P 719     -16.294  13.130 -19.760  0.00  0.00      PROA  
ATOM   2103  HD3 ILE P 719     -15.140  14.449 -19.834  0.00  0.00      PROA  
ATOM   2104  C   ILE P 719     -11.875  13.495 -20.192  0.00  0.00      PROA  
ATOM   2105  O   ILE P 719     -10.749  12.964 -20.068  0.00  0.00      PROA  
ATOM   2106  N   THR P 720     -12.011  14.711 -19.955  0.00  0.00      PROA  
ATOM   2107  HN  THR P 720     -12.882  15.190 -20.034  0.00  0.00      PROA  
ATOM   2108  CA  THR P 720     -10.896  15.589 -19.474  0.00  0.00      PROA  
ATOM   2109  HA  THR P 720     -10.222  15.475 -20.311  0.00  0.00      PROA  
ATOM   2110  CB  THR P 720     -11.249  17.066 -19.432  0.00  0.00      PROA  
ATOM   2111  HB  THR P 720     -11.487  17.360 -20.476  0.00  0.00      PROA  
ATOM   2112  OG1 THR P 720     -10.103  17.879 -19.123  0.00  0.00      PROA  
ATOM   2113  HG1 THR P 720      -9.790  18.160 -19.986  0.00  0.00      PROA  
ATOM   2114  CG2 THR P 720     -12.332  17.422 -18.374  0.00  0.00      PROA  
ATOM   2115 HG21 THR P 720     -13.172  16.696 -18.345  0.00  0.00      PROA  
ATOM   2116 HG22 THR P 720     -12.734  18.453 -18.474  0.00  0.00      PROA  
ATOM   2117 HG23 THR P 720     -11.808  17.409 -17.394  0.00  0.00      PROA  
ATOM   2118  C   THR P 720     -10.031  15.225 -18.298  0.00  0.00      PROA  
ATOM   2119  O   THR P 720     -10.551  14.903 -17.284  0.00  0.00      PROA  
ATOM   2120  N   ARG P 721      -8.667  15.266 -18.366  0.00  0.00      PROA  
ATOM   2121  HN  ARG P 721      -8.186  15.420 -19.225  0.00  0.00      PROA  
ATOM   2122  CA  ARG P 721      -7.823  14.952 -17.269  0.00  0.00      PROA  
ATOM   2123  HA  ARG P 721      -8.463  14.499 -16.527  0.00  0.00      PROA  
ATOM   2124  CB  ARG P 721      -6.748  13.945 -17.771  0.00  0.00      PROA  
ATOM   2125  HB1 ARG P 721      -5.955  13.815 -17.004  0.00  0.00      PROA  
ATOM   2126  HB2 ARG P 721      -6.259  14.360 -18.678  0.00  0.00      PROA  
ATOM   2127  CG  ARG P 721      -7.293  12.474 -17.871  0.00  0.00      PROA  
ATOM   2128  HG1 ARG P 721      -8.106  12.363 -18.621  0.00  0.00      PROA  
ATOM   2129  HG2 ARG P 721      -7.756  12.227 -16.892  0.00  0.00      PROA  
ATOM   2130  CD  ARG P 721      -6.326  11.306 -18.137  0.00  0.00      PROA  
ATOM   2131  HD1 ARG P 721      -6.885  10.356 -18.275  0.00  0.00      PROA  
ATOM   2132  HD2 ARG P 721      -5.647  11.238 -17.261  0.00  0.00      PROA  
ATOM   2133  NE  ARG P 721      -5.536  11.678 -19.379  0.00  0.00      PROA  
ATOM   2134  HE  ARG P 721      -5.428  12.632 -19.658  0.00  0.00      PROA  
ATOM   2135  CZ  ARG P 721      -4.868  10.804 -20.101  0.00  0.00      PROA  
ATOM   2136  NH1 ARG P 721      -5.150   9.522 -20.199  0.00  0.00      PROA  
ATOM   2137 HH11 ARG P 721      -5.976   9.210 -19.728  0.00  0.00      PROA  
ATOM   2138 HH12 ARG P 721      -4.646   8.989 -20.878  0.00  0.00      PROA  
ATOM   2139  NH2 ARG P 721      -3.768  11.189 -20.758  0.00  0.00      PROA  
ATOM   2140 HH21 ARG P 721      -3.623  12.178 -20.785  0.00  0.00      PROA  
ATOM   2141 HH22 ARG P 721      -3.278  10.469 -21.250  0.00  0.00      PROA  
ATOM   2142  C   ARG P 721      -7.201  16.199 -16.593  0.00  0.00      PROA  
ATOM   2143  O   ARG P 721      -6.188  16.087 -15.921  0.00  0.00      PROA  
ATOM   2144  N   PHE P 722      -7.898  17.305 -16.718  0.00  0.00      PROA  
ATOM   2145  HN  PHE P 722      -8.675  17.369 -17.338  0.00  0.00      PROA  
ATOM   2146  CA  PHE P 722      -7.601  18.539 -16.074  0.00  0.00      PROA  
ATOM   2147  HA  PHE P 722      -6.544  18.724 -16.198  0.00  0.00      PROA  
ATOM   2148  CB  PHE P 722      -8.484  19.723 -16.521  0.00  0.00      PROA  
ATOM   2149  HB1 PHE P 722      -9.543  19.615 -16.201  0.00  0.00      PROA  
ATOM   2150  HB2 PHE P 722      -8.441  19.674 -17.630  0.00  0.00      PROA  
ATOM   2151  CG  PHE P 722      -8.028  21.053 -16.022  0.00  0.00      PROA  
ATOM   2152  CD1 PHE P 722      -8.667  21.667 -14.962  0.00  0.00      PROA  
ATOM   2153  HD1 PHE P 722      -9.435  21.044 -14.529  0.00  0.00      PROA  
ATOM   2154  CE1 PHE P 722      -8.287  22.955 -14.521  0.00  0.00      PROA  
ATOM   2155  HE1 PHE P 722      -8.812  23.521 -13.765  0.00  0.00      PROA  
ATOM   2156  CZ  PHE P 722      -7.146  23.630 -15.138  0.00  0.00      PROA  
ATOM   2157  HZ  PHE P 722      -6.772  24.512 -14.640  0.00  0.00      PROA  
ATOM   2158  CD2 PHE P 722      -6.956  21.728 -16.636  0.00  0.00      PROA  
ATOM   2159  HD2 PHE P 722      -6.401  21.222 -17.412  0.00  0.00      PROA  
ATOM   2160  CE2 PHE P 722      -6.480  22.943 -16.207  0.00  0.00      PROA  
ATOM   2161  HE2 PHE P 722      -5.544  23.313 -16.600  0.00  0.00      PROA  
ATOM   2162  C   PHE P 722      -7.687  18.429 -14.533  0.00  0.00      PROA  
ATOM   2163  O   PHE P 722      -6.802  18.833 -13.815  0.00  0.00      PROA  
ATOM   2164  N   THR P 723      -8.773  17.840 -14.061  0.00  0.00      PROA  
ATOM   2165  HN  THR P 723      -9.507  17.595 -14.689  0.00  0.00      PROA  
ATOM   2166  CA  THR P 723      -8.923  17.259 -12.723  0.00  0.00      PROA  
ATOM   2167  HA  THR P 723      -8.581  18.036 -12.054  0.00  0.00      PROA  
ATOM   2168  CB  THR P 723     -10.312  16.867 -12.252  0.00  0.00      PROA  
ATOM   2169  HB  THR P 723     -10.314  16.122 -11.428  0.00  0.00      PROA  
ATOM   2170  OG1 THR P 723     -11.157  16.243 -13.205  0.00  0.00      PROA  
ATOM   2171  HG1 THR P 723     -10.673  15.470 -13.504  0.00  0.00      PROA  
ATOM   2172  CG2 THR P 723     -10.929  18.169 -11.879  0.00  0.00      PROA  
ATOM   2173 HG21 THR P 723     -10.629  18.452 -10.847  0.00  0.00      PROA  
ATOM   2174 HG22 THR P 723     -12.034  18.114 -11.975  0.00  0.00      PROA  
ATOM   2175 HG23 THR P 723     -10.576  18.956 -12.579  0.00  0.00      PROA  
ATOM   2176  C   THR P 723      -7.894  16.234 -12.298  0.00  0.00      PROA  
ATOM   2177  O   THR P 723      -7.114  16.363 -11.372  0.00  0.00      PROA  
ATOM   2178  N   GLU P 724      -7.754  15.038 -13.014  0.00  0.00      PROA  
ATOM   2179  HN  GLU P 724      -8.356  14.722 -13.744  0.00  0.00      PROA  
ATOM   2180  CA  GLU P 724      -6.835  13.927 -12.698  0.00  0.00      PROA  
ATOM   2181  HA  GLU P 724      -7.173  13.465 -11.782  0.00  0.00      PROA  
ATOM   2182  CB  GLU P 724      -6.969  12.817 -13.767  0.00  0.00      PROA  
ATOM   2183  HB1 GLU P 724      -7.081  13.292 -14.765  0.00  0.00      PROA  
ATOM   2184  HB2 GLU P 724      -7.920  12.345 -13.441  0.00  0.00      PROA  
ATOM   2185  CG  GLU P 724      -5.954  11.598 -13.620  0.00  0.00      PROA  
ATOM   2186  HG1 GLU P 724      -5.849  11.096 -12.634  0.00  0.00      PROA  
ATOM   2187  HG2 GLU P 724      -4.913  11.942 -13.796  0.00  0.00      PROA  
ATOM   2188  CD  GLU P 724      -6.258  10.479 -14.560  0.00  0.00      PROA  
ATOM   2189  OE1 GLU P 724      -5.222   9.853 -14.966  0.00  0.00      PROA  
ATOM   2190  OE2 GLU P 724      -7.376  10.284 -14.993  0.00  0.00      PROA  
ATOM   2191  C   GLU P 724      -5.403  14.406 -12.629  0.00  0.00      PROA  
ATOM   2192  O   GLU P 724      -4.762  14.003 -11.666  0.00  0.00      PROA  
ATOM   2193  N   GLU P 725      -4.803  15.225 -13.623  0.00  0.00      PROA  
ATOM   2194  HN  GLU P 725      -5.337  15.320 -14.460  0.00  0.00      PROA  
ATOM   2195  CA  GLU P 725      -3.360  15.576 -13.503  0.00  0.00      PROA  
ATOM   2196  HA  GLU P 725      -2.837  14.739 -13.067  0.00  0.00      PROA  
ATOM   2197  CB  GLU P 725      -2.622  15.923 -14.863  0.00  0.00      PROA  
ATOM   2198  HB1 GLU P 725      -1.599  16.315 -14.678  0.00  0.00      PROA  
ATOM   2199  HB2 GLU P 725      -3.131  16.735 -15.424  0.00  0.00      PROA  
ATOM   2200  CG  GLU P 725      -2.497  14.690 -15.777  0.00  0.00      PROA  
ATOM   2201  HG1 GLU P 725      -3.418  14.076 -15.872  0.00  0.00      PROA  
ATOM   2202  HG2 GLU P 725      -1.824  14.083 -15.135  0.00  0.00      PROA  
ATOM   2203  CD  GLU P 725      -1.720  15.042 -17.001  0.00  0.00      PROA  
ATOM   2204  OE1 GLU P 725      -0.777  15.924 -16.949  0.00  0.00      PROA  
ATOM   2205  OE2 GLU P 725      -2.024  14.575 -18.136  0.00  0.00      PROA  
ATOM   2206  C   GLU P 725      -3.068  16.626 -12.427  0.00  0.00      PROA  
ATOM   2207  O   GLU P 725      -1.932  16.619 -11.945  0.00  0.00      PROA  
ATOM   2208  N   ALA P 726      -3.937  17.503 -11.986  0.00  0.00      PROA  
ATOM   2209  HN  ALA P 726      -4.834  17.362 -12.398  0.00  0.00      PROA  
ATOM   2210  CA  ALA P 726      -3.809  18.422 -10.856  0.00  0.00      PROA  
ATOM   2211  HA  ALA P 726      -2.986  19.110 -10.984  0.00  0.00      PROA  
ATOM   2212  CB  ALA P 726      -5.153  19.183 -10.812  0.00  0.00      PROA  
ATOM   2213  HB1 ALA P 726      -6.025  18.539 -10.570  0.00  0.00      PROA  
ATOM   2214  HB2 ALA P 726      -5.355  19.585 -11.828  0.00  0.00      PROA  
ATOM   2215  HB3 ALA P 726      -5.177  19.886  -9.952  0.00  0.00      PROA  
ATOM   2216  C   ALA P 726      -3.600  17.638  -9.521  0.00  0.00      PROA  
ATOM   2217  O   ALA P 726      -2.630  17.775  -8.821  0.00  0.00      PROA  
ATOM   2218  N   PHE P 727      -4.502  16.739  -9.194  0.00  0.00      PROA  
ATOM   2219  HN  PHE P 727      -5.337  16.707  -9.737  0.00  0.00      PROA  
ATOM   2220  CA  PHE P 727      -4.451  16.102  -7.940  0.00  0.00      PROA  
ATOM   2221  HA  PHE P 727      -4.206  16.809  -7.161  0.00  0.00      PROA  
ATOM   2222  CB  PHE P 727      -5.865  15.445  -7.605  0.00  0.00      PROA  
ATOM   2223  HB1 PHE P 727      -5.767  14.729  -6.761  0.00  0.00      PROA  
ATOM   2224  HB2 PHE P 727      -6.256  15.074  -8.577  0.00  0.00      PROA  
ATOM   2225  CG  PHE P 727      -6.831  16.562  -7.026  0.00  0.00      PROA  
ATOM   2226  CD1 PHE P 727      -7.843  17.072  -7.926  0.00  0.00      PROA  
ATOM   2227  HD1 PHE P 727      -7.843  16.681  -8.932  0.00  0.00      PROA  
ATOM   2228  CE1 PHE P 727      -8.776  17.930  -7.467  0.00  0.00      PROA  
ATOM   2229  HE1 PHE P 727      -9.592  18.336  -8.046  0.00  0.00      PROA  
ATOM   2230  CZ  PHE P 727      -8.634  18.473  -6.127  0.00  0.00      PROA  
ATOM   2231  HZ  PHE P 727      -9.332  19.231  -5.803  0.00  0.00      PROA  
ATOM   2232  CD2 PHE P 727      -6.785  16.960  -5.665  0.00  0.00      PROA  
ATOM   2233  HD2 PHE P 727      -6.043  16.513  -5.020  0.00  0.00      PROA  
ATOM   2234  CE2 PHE P 727      -7.665  17.988  -5.241  0.00  0.00      PROA  
ATOM   2235  HE2 PHE P 727      -7.616  18.284  -4.204  0.00  0.00      PROA  
ATOM   2236  C   PHE P 727      -3.401  14.989  -7.877  0.00  0.00      PROA  
ATOM   2237  O   PHE P 727      -2.761  14.691  -6.869  0.00  0.00      PROA  
ATOM   2238  N   ALA P 728      -3.065  14.421  -9.051  0.00  0.00      PROA  
ATOM   2239  HN  ALA P 728      -3.575  14.682  -9.867  0.00  0.00      PROA  
ATOM   2240  CA  ALA P 728      -1.956  13.487  -9.200  0.00  0.00      PROA  
ATOM   2241  HA  ALA P 728      -2.071  12.711  -8.458  0.00  0.00      PROA  
ATOM   2242  CB  ALA P 728      -1.907  12.969 -10.628  0.00  0.00      PROA  
ATOM   2243  HB1 ALA P 728      -1.995  13.788 -11.373  0.00  0.00      PROA  
ATOM   2244  HB2 ALA P 728      -2.824  12.439 -10.963  0.00  0.00      PROA  
ATOM   2245  HB3 ALA P 728      -0.971  12.378 -10.723  0.00  0.00      PROA  
ATOM   2246  C   ALA P 728      -0.561  14.138  -8.867  0.00  0.00      PROA  
ATOM   2247  O   ALA P 728       0.192  13.549  -8.170  0.00  0.00      PROA  
ATOM   2248  N   ALA P 729      -0.184  15.352  -9.337  0.00  0.00      PROA  
ATOM   2249  HN  ALA P 729      -0.839  15.893  -9.860  0.00  0.00      PROA  
ATOM   2250  CA  ALA P 729       0.927  16.138  -8.855  0.00  0.00      PROA  
ATOM   2251  HA  ALA P 729       1.838  15.574  -8.984  0.00  0.00      PROA  
ATOM   2252  CB  ALA P 729       0.966  17.434  -9.741  0.00  0.00      PROA  
ATOM   2253  HB1 ALA P 729       1.858  18.055  -9.514  0.00  0.00      PROA  
ATOM   2254  HB2 ALA P 729       0.122  18.080  -9.418  0.00  0.00      PROA  
ATOM   2255  HB3 ALA P 729       1.141  17.307 -10.831  0.00  0.00      PROA  
ATOM   2256  C   ALA P 729       0.886  16.560  -7.342  0.00  0.00      PROA  
ATOM   2257  O   ALA P 729       1.840  16.644  -6.568  0.00  0.00      PROA  
ATOM   2258  N   LEU P 730      -0.310  16.773  -6.884  0.00  0.00      PROA  
ATOM   2259  HN  LEU P 730      -1.115  16.733  -7.471  0.00  0.00      PROA  
ATOM   2260  CA  LEU P 730      -0.579  16.812  -5.407  0.00  0.00      PROA  
ATOM   2261  HA  LEU P 730       0.047  17.600  -5.014  0.00  0.00      PROA  
ATOM   2262  CB  LEU P 730      -2.090  17.313  -5.105  0.00  0.00      PROA  
ATOM   2263  HB1 LEU P 730      -2.770  16.471  -5.355  0.00  0.00      PROA  
ATOM   2264  HB2 LEU P 730      -2.290  18.127  -5.834  0.00  0.00      PROA  
ATOM   2265  CG  LEU P 730      -2.226  17.684  -3.641  0.00  0.00      PROA  
ATOM   2266  HG  LEU P 730      -1.701  16.955  -2.987  0.00  0.00      PROA  
ATOM   2267  CD1 LEU P 730      -1.488  18.949  -3.187  0.00  0.00      PROA  
ATOM   2268 HD11 LEU P 730      -0.433  18.976  -3.534  0.00  0.00      PROA  
ATOM   2269 HD12 LEU P 730      -1.379  19.025  -2.083  0.00  0.00      PROA  
ATOM   2270 HD13 LEU P 730      -1.963  19.889  -3.542  0.00  0.00      PROA  
ATOM   2271  CD2 LEU P 730      -3.680  17.851  -3.189  0.00  0.00      PROA  
ATOM   2272 HD21 LEU P 730      -4.182  18.524  -3.917  0.00  0.00      PROA  
ATOM   2273 HD22 LEU P 730      -3.742  18.246  -2.153  0.00  0.00      PROA  
ATOM   2274 HD23 LEU P 730      -4.286  16.920  -3.153  0.00  0.00      PROA  
ATOM   2275  C   LEU P 730      -0.268  15.499  -4.655  0.00  0.00      PROA  
ATOM   2276  O   LEU P 730       0.454  15.571  -3.649  0.00  0.00      PROA  
ATOM   2277  N   ILE P 731      -0.683  14.326  -5.167  0.00  0.00      PROA  
ATOM   2278  HN  ILE P 731      -1.301  14.307  -5.949  0.00  0.00      PROA  
ATOM   2279  CA  ILE P 731      -0.274  13.049  -4.657  0.00  0.00      PROA  
ATOM   2280  HA  ILE P 731      -0.704  13.076  -3.667  0.00  0.00      PROA  
ATOM   2281  CB  ILE P 731      -0.914  11.924  -5.446  0.00  0.00      PROA  
ATOM   2282  HB  ILE P 731      -0.633  12.058  -6.513  0.00  0.00      PROA  
ATOM   2283  CG2 ILE P 731      -0.380  10.471  -4.994  0.00  0.00      PROA  
ATOM   2284 HG21 ILE P 731      -0.676  10.427  -3.924  0.00  0.00      PROA  
ATOM   2285 HG22 ILE P 731       0.703  10.335  -5.200  0.00  0.00      PROA  
ATOM   2286 HG23 ILE P 731      -1.032   9.653  -5.367  0.00  0.00      PROA  
ATOM   2287  CG1 ILE P 731      -2.515  11.898  -5.382  0.00  0.00      PROA  
ATOM   2288 HG11 ILE P 731      -2.788  10.884  -5.744  0.00  0.00      PROA  
ATOM   2289 HG12 ILE P 731      -2.753  12.613  -6.198  0.00  0.00      PROA  
ATOM   2290  CD  ILE P 731      -3.236  12.469  -4.162  0.00  0.00      PROA  
ATOM   2291  HD1 ILE P 731      -3.064  11.789  -3.300  0.00  0.00      PROA  
ATOM   2292  HD2 ILE P 731      -4.329  12.579  -4.333  0.00  0.00      PROA  
ATOM   2293  HD3 ILE P 731      -2.763  13.450  -3.940  0.00  0.00      PROA  
ATOM   2294  C   ILE P 731       1.196  12.872  -4.526  0.00  0.00      PROA  
ATOM   2295  O   ILE P 731       1.659  12.468  -3.468  0.00  0.00      PROA  
ATOM   2296  N   CYS P 732       2.019  13.274  -5.510  0.00  0.00      PROA  
ATOM   2297  HN  CYS P 732       1.637  13.642  -6.354  0.00  0.00      PROA  
ATOM   2298  CA  CYS P 732       3.463  13.080  -5.341  0.00  0.00      PROA  
ATOM   2299  HA  CYS P 732       3.537  12.035  -5.076  0.00  0.00      PROA  
ATOM   2300  CB  CYS P 732       4.114  13.393  -6.701  0.00  0.00      PROA  
ATOM   2301  HB1 CYS P 732       5.209  13.220  -6.628  0.00  0.00      PROA  
ATOM   2302  HB2 CYS P 732       4.203  14.496  -6.808  0.00  0.00      PROA  
ATOM   2303  SG  CYS P 732       3.208  12.516  -8.028  0.00  0.00      PROA  
ATOM   2304  HG1 CYS P 732       2.825  11.452  -7.337  0.00  0.00      PROA  
ATOM   2305  C   CYS P 732       4.019  13.939  -4.274  0.00  0.00      PROA  
ATOM   2306  O   CYS P 732       4.996  13.581  -3.603  0.00  0.00      PROA  
ATOM   2307  N   ILE P 733       3.458  15.269  -4.137  0.00  0.00      PROA  
ATOM   2308  HN  ILE P 733       2.748  15.575  -4.767  0.00  0.00      PROA  
ATOM   2309  CA  ILE P 733       4.104  16.156  -3.254  0.00  0.00      PROA  
ATOM   2310  HA  ILE P 733       5.150  15.903  -3.337  0.00  0.00      PROA  
ATOM   2311  CB  ILE P 733       3.924  17.573  -3.653  0.00  0.00      PROA  
ATOM   2312  HB  ILE P 733       2.840  17.816  -3.651  0.00  0.00      PROA  
ATOM   2313  CG2 ILE P 733       4.681  18.511  -2.634  0.00  0.00      PROA  
ATOM   2314 HG21 ILE P 733       5.738  18.177  -2.550  0.00  0.00      PROA  
ATOM   2315 HG22 ILE P 733       4.295  18.409  -1.598  0.00  0.00      PROA  
ATOM   2316 HG23 ILE P 733       4.581  19.529  -3.068  0.00  0.00      PROA  
ATOM   2317  CG1 ILE P 733       4.420  17.822  -5.059  0.00  0.00      PROA  
ATOM   2318 HG11 ILE P 733       3.980  17.028  -5.699  0.00  0.00      PROA  
ATOM   2319 HG12 ILE P 733       5.497  17.552  -5.045  0.00  0.00      PROA  
ATOM   2320  CD  ILE P 733       4.116  19.124  -5.765  0.00  0.00      PROA  
ATOM   2321  HD1 ILE P 733       4.489  19.179  -6.810  0.00  0.00      PROA  
ATOM   2322  HD2 ILE P 733       4.571  20.029  -5.308  0.00  0.00      PROA  
ATOM   2323  HD3 ILE P 733       3.011  19.216  -5.705  0.00  0.00      PROA  
ATOM   2324  C   ILE P 733       3.730  15.782  -1.796  0.00  0.00      PROA  
ATOM   2325  O   ILE P 733       4.539  15.776  -0.897  0.00  0.00      PROA  
ATOM   2326  N   ILE P 734       2.511  15.258  -1.615  0.00  0.00      PROA  
ATOM   2327  HN  ILE P 734       1.863  15.127  -2.362  0.00  0.00      PROA  
ATOM   2328  CA  ILE P 734       2.139  14.611  -0.392  0.00  0.00      PROA  
ATOM   2329  HA  ILE P 734       2.301  15.288   0.433  0.00  0.00      PROA  
ATOM   2330  CB  ILE P 734       0.603  14.239  -0.299  0.00  0.00      PROA  
ATOM   2331  HB  ILE P 734       0.369  13.716  -1.251  0.00  0.00      PROA  
ATOM   2332  CG2 ILE P 734       0.201  13.296   0.854  0.00  0.00      PROA  
ATOM   2333 HG21 ILE P 734      -0.909  13.318   0.910  0.00  0.00      PROA  
ATOM   2334 HG22 ILE P 734       0.443  13.691   1.864  0.00  0.00      PROA  
ATOM   2335 HG23 ILE P 734       0.637  12.279   0.760  0.00  0.00      PROA  
ATOM   2336  CG1 ILE P 734      -0.307  15.475  -0.337  0.00  0.00      PROA  
ATOM   2337 HG11 ILE P 734       0.092  16.199  -1.079  0.00  0.00      PROA  
ATOM   2338 HG12 ILE P 734      -0.111  16.030   0.605  0.00  0.00      PROA  
ATOM   2339  CD  ILE P 734      -1.789  15.261  -0.671  0.00  0.00      PROA  
ATOM   2340  HD1 ILE P 734      -2.255  14.714   0.177  0.00  0.00      PROA  
ATOM   2341  HD2 ILE P 734      -1.903  14.828  -1.688  0.00  0.00      PROA  
ATOM   2342  HD3 ILE P 734      -2.318  16.238  -0.639  0.00  0.00      PROA  
ATOM   2343  C   ILE P 734       3.051  13.408   0.026  0.00  0.00      PROA  
ATOM   2344  O   ILE P 734       3.544  13.373   1.153  0.00  0.00      PROA  
ATOM   2345  N   PHE P 735       3.299  12.425  -0.855  0.00  0.00      PROA  
ATOM   2346  HN  PHE P 735       2.884  12.456  -1.761  0.00  0.00      PROA  
ATOM   2347  CA  PHE P 735       4.157  11.253  -0.669  0.00  0.00      PROA  
ATOM   2348  HA  PHE P 735       3.761  10.642   0.129  0.00  0.00      PROA  
ATOM   2349  CB  PHE P 735       4.196  10.337  -1.917  0.00  0.00      PROA  
ATOM   2350  HB1 PHE P 735       5.187   9.846  -2.023  0.00  0.00      PROA  
ATOM   2351  HB2 PHE P 735       4.176  11.038  -2.779  0.00  0.00      PROA  
ATOM   2352  CG  PHE P 735       3.066   9.285  -2.126  0.00  0.00      PROA  
ATOM   2353  CD1 PHE P 735       1.775   9.595  -1.717  0.00  0.00      PROA  
ATOM   2354  HD1 PHE P 735       1.667  10.557  -1.238  0.00  0.00      PROA  
ATOM   2355  CE1 PHE P 735       0.667   8.740  -1.894  0.00  0.00      PROA  
ATOM   2356  HE1 PHE P 735      -0.261   8.935  -1.376  0.00  0.00      PROA  
ATOM   2357  CZ  PHE P 735       0.830   7.561  -2.658  0.00  0.00      PROA  
ATOM   2358  HZ  PHE P 735       0.059   6.813  -2.774  0.00  0.00      PROA  
ATOM   2359  CD2 PHE P 735       3.218   8.113  -2.906  0.00  0.00      PROA  
ATOM   2360  HD2 PHE P 735       4.161   7.897  -3.387  0.00  0.00      PROA  
ATOM   2361  CE2 PHE P 735       2.099   7.306  -3.101  0.00  0.00      PROA  
ATOM   2362  HE2 PHE P 735       2.391   6.544  -3.808  0.00  0.00      PROA  
ATOM   2363  C   PHE P 735       5.569  11.720  -0.242  0.00  0.00      PROA  
ATOM   2364  O   PHE P 735       6.281  11.162   0.583  0.00  0.00      PROA  
ATOM   2365  N   ILE P 736       6.114  12.755  -0.898  0.00  0.00      PROA  
ATOM   2366  HN  ILE P 736       5.573  13.200  -1.608  0.00  0.00      PROA  
ATOM   2367  CA  ILE P 736       7.430  13.349  -0.487  0.00  0.00      PROA  
ATOM   2368  HA  ILE P 736       8.049  12.473  -0.363  0.00  0.00      PROA  
ATOM   2369  CB  ILE P 736       7.908  14.335  -1.605  0.00  0.00      PROA  
ATOM   2370  HB  ILE P 736       7.000  14.915  -1.876  0.00  0.00      PROA  
ATOM   2371  CG2 ILE P 736       8.971  15.330  -1.246  0.00  0.00      PROA  
ATOM   2372 HG21 ILE P 736       9.187  15.988  -2.115  0.00  0.00      PROA  
ATOM   2373 HG22 ILE P 736       9.870  14.784  -0.889  0.00  0.00      PROA  
ATOM   2374 HG23 ILE P 736       8.746  16.076  -0.455  0.00  0.00      PROA  
ATOM   2375  CG1 ILE P 736       8.202  13.562  -2.907  0.00  0.00      PROA  
ATOM   2376 HG11 ILE P 736       7.377  12.848  -3.120  0.00  0.00      PROA  
ATOM   2377 HG12 ILE P 736       9.140  12.969  -2.939  0.00  0.00      PROA  
ATOM   2378  CD  ILE P 736       8.290  14.520  -4.140  0.00  0.00      PROA  
ATOM   2379  HD1 ILE P 736       9.202  15.150  -4.079  0.00  0.00      PROA  
ATOM   2380  HD2 ILE P 736       7.468  15.267  -4.175  0.00  0.00      PROA  
ATOM   2381  HD3 ILE P 736       8.373  13.942  -5.085  0.00  0.00      PROA  
ATOM   2382  C   ILE P 736       7.485  14.016   0.899  0.00  0.00      PROA  
ATOM   2383  O   ILE P 736       8.276  13.603   1.753  0.00  0.00      PROA  
ATOM   2384  N   TYR P 737       6.496  14.914   1.160  0.00  0.00      PROA  
ATOM   2385  HN  TYR P 737       5.885  15.204   0.428  0.00  0.00      PROA  
ATOM   2386  CA  TYR P 737       6.427  15.692   2.433  0.00  0.00      PROA  
ATOM   2387  HA  TYR P 737       7.325  16.292   2.466  0.00  0.00      PROA  
ATOM   2388  CB  TYR P 737       5.222  16.593   2.075  0.00  0.00      PROA  
ATOM   2389  HB1 TYR P 737       4.292  15.987   2.037  0.00  0.00      PROA  
ATOM   2390  HB2 TYR P 737       5.400  17.243   1.191  0.00  0.00      PROA  
ATOM   2391  CG  TYR P 737       5.019  17.577   3.231  0.00  0.00      PROA  
ATOM   2392  CD1 TYR P 737       4.116  17.351   4.240  0.00  0.00      PROA  
ATOM   2393  HD1 TYR P 737       3.640  16.382   4.228  0.00  0.00      PROA  
ATOM   2394  CE1 TYR P 737       3.907  18.202   5.321  0.00  0.00      PROA  
ATOM   2395  HE1 TYR P 737       3.117  18.124   6.053  0.00  0.00      PROA  
ATOM   2396  CZ  TYR P 737       4.719  19.359   5.308  0.00  0.00      PROA  
ATOM   2397  OH  TYR P 737       4.703  20.145   6.432  0.00  0.00      PROA  
ATOM   2398  HH  TYR P 737       4.187  19.726   7.125  0.00  0.00      PROA  
ATOM   2399  CD2 TYR P 737       5.749  18.763   3.216  0.00  0.00      PROA  
ATOM   2400  HD2 TYR P 737       6.485  18.992   2.460  0.00  0.00      PROA  
ATOM   2401  CE2 TYR P 737       5.675  19.584   4.288  0.00  0.00      PROA  
ATOM   2402  HE2 TYR P 737       6.329  20.441   4.218  0.00  0.00      PROA  
ATOM   2403  C   TYR P 737       6.138  14.940   3.632  0.00  0.00      PROA  
ATOM   2404  O   TYR P 737       6.719  15.220   4.686  0.00  0.00      PROA  
ATOM   2405  N   GLU P 738       5.220  13.946   3.504  0.00  0.00      PROA  
ATOM   2406  HN  GLU P 738       4.812  13.841   2.600  0.00  0.00      PROA  
ATOM   2407  CA  GLU P 738       4.740  13.156   4.655  0.00  0.00      PROA  
ATOM   2408  HA  GLU P 738       4.772  13.889   5.447  0.00  0.00      PROA  
ATOM   2409  CB  GLU P 738       3.335  12.576   4.359  0.00  0.00      PROA  
ATOM   2410  HB1 GLU P 738       3.048  11.776   5.075  0.00  0.00      PROA  
ATOM   2411  HB2 GLU P 738       3.316  12.218   3.308  0.00  0.00      PROA  
ATOM   2412  CG  GLU P 738       2.348  13.729   4.526  0.00  0.00      PROA  
ATOM   2413  HG1 GLU P 738       2.069  14.140   3.532  0.00  0.00      PROA  
ATOM   2414  HG2 GLU P 738       2.736  14.590   5.112  0.00  0.00      PROA  
ATOM   2415  CD  GLU P 738       1.070  13.298   5.204  0.00  0.00      PROA  
ATOM   2416  OE1 GLU P 738       0.885  12.113   5.347  0.00  0.00      PROA  
ATOM   2417  OE2 GLU P 738       0.232  14.176   5.612  0.00  0.00      PROA  
ATOM   2418  C   GLU P 738       5.675  12.093   5.070  0.00  0.00      PROA  
ATOM   2419  O   GLU P 738       5.734  11.691   6.243  0.00  0.00      PROA  
ATOM   2420  N   ALA P 739       6.468  11.507   4.155  0.00  0.00      PROA  
ATOM   2421  HN  ALA P 739       6.369  11.771   3.198  0.00  0.00      PROA  
ATOM   2422  CA  ALA P 739       7.710  10.880   4.564  0.00  0.00      PROA  
ATOM   2423  HA  ALA P 739       7.409  10.083   5.228  0.00  0.00      PROA  
ATOM   2424  CB  ALA P 739       8.444  10.256   3.336  0.00  0.00      PROA  
ATOM   2425  HB1 ALA P 739       7.831   9.655   2.631  0.00  0.00      PROA  
ATOM   2426  HB2 ALA P 739       9.201   9.558   3.753  0.00  0.00      PROA  
ATOM   2427  HB3 ALA P 739       8.835  11.097   2.724  0.00  0.00      PROA  
ATOM   2428  C   ALA P 739       8.723  11.704   5.424  0.00  0.00      PROA  
ATOM   2429  O   ALA P 739       9.102  11.305   6.533  0.00  0.00      PROA  
ATOM   2430  N   LEU P 740       9.169  12.839   4.864  0.00  0.00      PROA  
ATOM   2431  HN  LEU P 740       8.760  13.179   4.020  0.00  0.00      PROA  
ATOM   2432  CA  LEU P 740      10.170  13.715   5.503  0.00  0.00      PROA  
ATOM   2433  HA  LEU P 740      11.038  13.100   5.693  0.00  0.00      PROA  
ATOM   2434  CB  LEU P 740      10.565  14.946   4.597  0.00  0.00      PROA  
ATOM   2435  HB1 LEU P 740      11.034  15.759   5.191  0.00  0.00      PROA  
ATOM   2436  HB2 LEU P 740       9.652  15.437   4.197  0.00  0.00      PROA  
ATOM   2437  CG  LEU P 740      11.439  14.585   3.304  0.00  0.00      PROA  
ATOM   2438  HG  LEU P 740      11.031  13.614   2.951  0.00  0.00      PROA  
ATOM   2439  CD1 LEU P 740      11.286  15.656   2.230  0.00  0.00      PROA  
ATOM   2440 HD11 LEU P 740      10.204  15.703   1.979  0.00  0.00      PROA  
ATOM   2441 HD12 LEU P 740      11.831  15.204   1.374  0.00  0.00      PROA  
ATOM   2442 HD13 LEU P 740      11.677  16.674   2.441  0.00  0.00      PROA  
ATOM   2443  CD2 LEU P 740      12.957  14.463   3.695  0.00  0.00      PROA  
ATOM   2444 HD21 LEU P 740      13.561  13.846   2.996  0.00  0.00      PROA  
ATOM   2445 HD22 LEU P 740      13.169  14.125   4.732  0.00  0.00      PROA  
ATOM   2446 HD23 LEU P 740      13.519  15.418   3.616  0.00  0.00      PROA  
ATOM   2447  C   LEU P 740       9.747  14.238   6.876  0.00  0.00      PROA  
ATOM   2448  O   LEU P 740      10.561  14.242   7.827  0.00  0.00      PROA  
ATOM   2449  N   GLU P 741       8.505  14.571   7.026  0.00  0.00      PROA  
ATOM   2450  HN  GLU P 741       7.835  14.364   6.317  0.00  0.00      PROA  
ATOM   2451  CA  GLU P 741       7.843  15.060   8.236  0.00  0.00      PROA  
ATOM   2452  HA  GLU P 741       8.422  15.882   8.633  0.00  0.00      PROA  
ATOM   2453  CB  GLU P 741       6.348  15.313   7.933  0.00  0.00      PROA  
ATOM   2454  HB1 GLU P 741       5.942  14.439   7.380  0.00  0.00      PROA  
ATOM   2455  HB2 GLU P 741       6.247  16.204   7.277  0.00  0.00      PROA  
ATOM   2456  CG  GLU P 741       5.507  15.539   9.208  0.00  0.00      PROA  
ATOM   2457  HG1 GLU P 741       6.052  16.322   9.778  0.00  0.00      PROA  
ATOM   2458  HG2 GLU P 741       5.457  14.630   9.845  0.00  0.00      PROA  
ATOM   2459  CD  GLU P 741       4.004  15.884   9.092  0.00  0.00      PROA  
ATOM   2460  OE1 GLU P 741       3.312  15.193   8.336  0.00  0.00      PROA  
ATOM   2461  OE2 GLU P 741       3.668  16.909   9.688  0.00  0.00      PROA  
ATOM   2462  C   GLU P 741       7.948  14.039   9.394  0.00  0.00      PROA  
ATOM   2463  O   GLU P 741       8.228  14.386  10.544  0.00  0.00      PROA  
ATOM   2464  N   LYS P 742       7.883  12.683   9.107  0.00  0.00      PROA  
ATOM   2465  HN  LYS P 742       7.605  12.441   8.180  0.00  0.00      PROA  
ATOM   2466  CA  LYS P 742       7.895  11.607  10.120  0.00  0.00      PROA  
ATOM   2467  HA  LYS P 742       7.019  11.763  10.732  0.00  0.00      PROA  
ATOM   2468  CB  LYS P 742       7.719  10.195   9.628  0.00  0.00      PROA  
ATOM   2469  HB1 LYS P 742       8.108   9.406  10.306  0.00  0.00      PROA  
ATOM   2470  HB2 LYS P 742       8.202  10.079   8.634  0.00  0.00      PROA  
ATOM   2471  CG  LYS P 742       6.226   9.750   9.482  0.00  0.00      PROA  
ATOM   2472  HG1 LYS P 742       6.244   8.659   9.270  0.00  0.00      PROA  
ATOM   2473  HG2 LYS P 742       5.733  10.282   8.641  0.00  0.00      PROA  
ATOM   2474  CD  LYS P 742       5.294   9.829  10.718  0.00  0.00      PROA  
ATOM   2475  HD1 LYS P 742       4.431   9.232  10.354  0.00  0.00      PROA  
ATOM   2476  HD2 LYS P 742       4.989  10.883  10.896  0.00  0.00      PROA  
ATOM   2477  CE  LYS P 742       5.860   9.370  12.046  0.00  0.00      PROA  
ATOM   2478  HE1 LYS P 742       6.807   9.912  12.256  0.00  0.00      PROA  
ATOM   2479  HE2 LYS P 742       6.181   8.315  11.910  0.00  0.00      PROA  
ATOM   2480  NZ  LYS P 742       4.930   9.527  13.136  0.00  0.00      PROA  
ATOM   2481  HZ1 LYS P 742       4.028   9.016  13.052  0.00  0.00      PROA  
ATOM   2482  HZ2 LYS P 742       4.647  10.501  13.369  0.00  0.00      PROA  
ATOM   2483  HZ3 LYS P 742       5.384   9.088  13.963  0.00  0.00      PROA  
ATOM   2484  C   LYS P 742       9.185  11.623  10.982  0.00  0.00      PROA  
ATOM   2485  O   LYS P 742       9.098  11.370  12.156  0.00  0.00      PROA  
ATOM   2486  N   LEU P 743      10.356  11.997  10.374  0.00  0.00      PROA  
ATOM   2487  HN  LEU P 743      10.359  12.015   9.378  0.00  0.00      PROA  
ATOM   2488  CA  LEU P 743      11.623  12.146  11.066  0.00  0.00      PROA  
ATOM   2489  HA  LEU P 743      11.678  11.380  11.825  0.00  0.00      PROA  
ATOM   2490  CB  LEU P 743      12.879  12.030  10.139  0.00  0.00      PROA  
ATOM   2491  HB1 LEU P 743      13.682  12.444  10.785  0.00  0.00      PROA  
ATOM   2492  HB2 LEU P 743      12.697  12.720   9.286  0.00  0.00      PROA  
ATOM   2493  CG  LEU P 743      13.219  10.720   9.530  0.00  0.00      PROA  
ATOM   2494  HG  LEU P 743      14.230  10.694   9.070  0.00  0.00      PROA  
ATOM   2495  CD1 LEU P 743      13.205   9.601  10.629  0.00  0.00      PROA  
ATOM   2496 HD11 LEU P 743      14.057   9.697  11.336  0.00  0.00      PROA  
ATOM   2497 HD12 LEU P 743      13.370   8.602  10.172  0.00  0.00      PROA  
ATOM   2498 HD13 LEU P 743      12.331   9.463  11.301  0.00  0.00      PROA  
ATOM   2499  CD2 LEU P 743      12.198  10.204   8.475  0.00  0.00      PROA  
ATOM   2500 HD21 LEU P 743      11.169  10.181   8.894  0.00  0.00      PROA  
ATOM   2501 HD22 LEU P 743      12.451   9.164   8.178  0.00  0.00      PROA  
ATOM   2502 HD23 LEU P 743      12.196  10.870   7.586  0.00  0.00      PROA  
ATOM   2503  C   LEU P 743      11.596  13.418  11.959  0.00  0.00      PROA  
ATOM   2504  O   LEU P 743      12.097  13.328  13.059  0.00  0.00      PROA  
ATOM   2505  N   PHE P 744      10.915  14.546  11.658  0.00  0.00      PROA  
ATOM   2506  HN  PHE P 744      10.440  14.545  10.781  0.00  0.00      PROA  
ATOM   2507  CA  PHE P 744      10.633  15.649  12.554  0.00  0.00      PROA  
ATOM   2508  HA  PHE P 744      11.588  15.946  12.961  0.00  0.00      PROA  
ATOM   2509  CB  PHE P 744       9.953  16.841  11.703  0.00  0.00      PROA  
ATOM   2510  HB1 PHE P 744       9.402  17.513  12.395  0.00  0.00      PROA  
ATOM   2511  HB2 PHE P 744       9.285  16.409  10.927  0.00  0.00      PROA  
ATOM   2512  CG  PHE P 744      10.939  17.508  10.845  0.00  0.00      PROA  
ATOM   2513  CD1 PHE P 744      11.368  16.903   9.700  0.00  0.00      PROA  
ATOM   2514  HD1 PHE P 744      11.179  15.850   9.552  0.00  0.00      PROA  
ATOM   2515  CE1 PHE P 744      12.217  17.629   8.863  0.00  0.00      PROA  
ATOM   2516  HE1 PHE P 744      12.594  17.153   7.970  0.00  0.00      PROA  
ATOM   2517  CZ  PHE P 744      12.685  18.906   9.169  0.00  0.00      PROA  
ATOM   2518  HZ  PHE P 744      13.351  19.517   8.579  0.00  0.00      PROA  
ATOM   2519  CD2 PHE P 744      11.293  18.886  11.096  0.00  0.00      PROA  
ATOM   2520  HD2 PHE P 744      10.743  19.291  11.933  0.00  0.00      PROA  
ATOM   2521  CE2 PHE P 744      12.229  19.562  10.291  0.00  0.00      PROA  
ATOM   2522  HE2 PHE P 744      12.485  20.573  10.572  0.00  0.00      PROA  
ATOM   2523  C   PHE P 744       9.708  15.322  13.753  0.00  0.00      PROA  
ATOM   2524  O   PHE P 744       9.971  15.664  14.901  0.00  0.00      PROA  
ATOM   2525  N   ASP P 745       8.647  14.464  13.478  0.00  0.00      PROA  
ATOM   2526  HN  ASP P 745       8.621  14.157  12.530  0.00  0.00      PROA  
ATOM   2527  CA  ASP P 745       7.780  13.902  14.405  0.00  0.00      PROA  
ATOM   2528  HA  ASP P 745       7.377  14.694  15.019  0.00  0.00      PROA  
ATOM   2529  CB  ASP P 745       6.740  13.197  13.521  0.00  0.00      PROA  
ATOM   2530  HB1 ASP P 745       7.085  12.223  13.112  0.00  0.00      PROA  
ATOM   2531  HB2 ASP P 745       6.432  13.761  12.615  0.00  0.00      PROA  
ATOM   2532  CG  ASP P 745       5.540  12.922  14.410  0.00  0.00      PROA  
ATOM   2533  OD1 ASP P 745       5.221  13.717  15.340  0.00  0.00      PROA  
ATOM   2534  OD2 ASP P 745       4.751  11.998  14.002  0.00  0.00      PROA  
ATOM   2535  C   ASP P 745       8.495  12.921  15.395  0.00  0.00      PROA  
ATOM   2536  O   ASP P 745       8.114  12.826  16.552  0.00  0.00      PROA  
ATOM   2537  N   LEU P 746       9.565  12.150  14.949  0.00  0.00      PROA  
ATOM   2538  HN  LEU P 746       9.735  12.038  13.973  0.00  0.00      PROA  
ATOM   2539  CA  LEU P 746      10.418  11.430  15.872  0.00  0.00      PROA  
ATOM   2540  HA  LEU P 746       9.797  10.766  16.454  0.00  0.00      PROA  
ATOM   2541  CB  LEU P 746      11.307  10.512  15.039  0.00  0.00      PROA  
ATOM   2542  HB1 LEU P 746      11.976  11.123  14.396  0.00  0.00      PROA  
ATOM   2543  HB2 LEU P 746      10.749   9.872  14.322  0.00  0.00      PROA  
ATOM   2544  CG  LEU P 746      11.974   9.423  15.881  0.00  0.00      PROA  
ATOM   2545  HG  LEU P 746      12.745   9.845  16.561  0.00  0.00      PROA  
ATOM   2546  CD1 LEU P 746      11.046   8.591  16.787  0.00  0.00      PROA  
ATOM   2547 HD11 LEU P 746      11.667   7.868  17.358  0.00  0.00      PROA  
ATOM   2548 HD12 LEU P 746      10.270   8.015  16.237  0.00  0.00      PROA  
ATOM   2549 HD13 LEU P 746      10.611   9.230  17.585  0.00  0.00      PROA  
ATOM   2550  CD2 LEU P 746      12.753   8.395  15.016  0.00  0.00      PROA  
ATOM   2551 HD21 LEU P 746      13.005   7.542  15.682  0.00  0.00      PROA  
ATOM   2552 HD22 LEU P 746      13.670   8.807  14.543  0.00  0.00      PROA  
ATOM   2553 HD23 LEU P 746      12.140   8.029  14.165  0.00  0.00      PROA  
ATOM   2554  C   LEU P 746      11.306  12.357  16.609  0.00  0.00      PROA  
ATOM   2555  O   LEU P 746      11.791  12.022  17.662  0.00  0.00      PROA  
ATOM   2556  N   GLY P 747      11.690  13.556  16.116  0.00  0.00      PROA  
ATOM   2557  HN  GLY P 747      11.372  13.891  15.232  0.00  0.00      PROA  
ATOM   2558  CA  GLY P 747      12.578  14.511  16.741  0.00  0.00      PROA  
ATOM   2559  HA1 GLY P 747      12.932  15.145  15.942  0.00  0.00      PROA  
ATOM   2560  HA2 GLY P 747      13.450  14.008  17.135  0.00  0.00      PROA  
ATOM   2561  C   GLY P 747      12.030  15.279  17.909  0.00  0.00      PROA  
ATOM   2562  O   GLY P 747      12.488  15.329  19.052  0.00  0.00      PROA  
ATOM   2563  N   GLU P 748      10.845  15.884  17.646  0.00  0.00      PROA  
ATOM   2564  HN  GLU P 748      10.463  15.876  16.725  0.00  0.00      PROA  
ATOM   2565  CA  GLU P 748       9.926  16.444  18.563  0.00  0.00      PROA  
ATOM   2566  HA  GLU P 748      10.379  17.328  18.987  0.00  0.00      PROA  
ATOM   2567  CB  GLU P 748       8.760  16.892  17.682  0.00  0.00      PROA  
ATOM   2568  HB1 GLU P 748       8.442  16.026  17.064  0.00  0.00      PROA  
ATOM   2569  HB2 GLU P 748       9.126  17.739  17.063  0.00  0.00      PROA  
ATOM   2570  CG  GLU P 748       7.453  17.336  18.509  0.00  0.00      PROA  
ATOM   2571  HG1 GLU P 748       7.666  18.192  19.184  0.00  0.00      PROA  
ATOM   2572  HG2 GLU P 748       7.040  16.447  19.031  0.00  0.00      PROA  
ATOM   2573  CD  GLU P 748       6.382  17.759  17.468  0.00  0.00      PROA  
ATOM   2574  OE1 GLU P 748       6.699  18.687  16.704  0.00  0.00      PROA  
ATOM   2575  OE2 GLU P 748       5.207  17.224  17.439  0.00  0.00      PROA  
ATOM   2576  C   GLU P 748       9.422  15.532  19.678  0.00  0.00      PROA  
ATOM   2577  O   GLU P 748       9.178  15.886  20.811  0.00  0.00      PROA  
ATOM   2578  N   THR P 749       9.220  14.216  19.266  0.00  0.00      PROA  
ATOM   2579  HN  THR P 749       9.549  13.967  18.358  0.00  0.00      PROA  
ATOM   2580  CA  THR P 749       9.103  13.096  20.291  0.00  0.00      PROA  
ATOM   2581  HA  THR P 749       8.349  13.419  20.992  0.00  0.00      PROA  
ATOM   2582  CB  THR P 749       8.743  11.776  19.581  0.00  0.00      PROA  
ATOM   2583  HB  THR P 749       9.420  11.738  18.702  0.00  0.00      PROA  
ATOM   2584  OG1 THR P 749       7.378  11.761  19.102  0.00  0.00      PROA  
ATOM   2585  HG1 THR P 749       7.358  12.152  18.226  0.00  0.00      PROA  
ATOM   2586  CG2 THR P 749       8.881  10.544  20.509  0.00  0.00      PROA  
ATOM   2587 HG21 THR P 749       9.952  10.255  20.559  0.00  0.00      PROA  
ATOM   2588 HG22 THR P 749       8.307   9.712  20.048  0.00  0.00      PROA  
ATOM   2589 HG23 THR P 749       8.378  10.781  21.472  0.00  0.00      PROA  
ATOM   2590  C   THR P 749      10.370  12.875  21.198  0.00  0.00      PROA  
ATOM   2591  O   THR P 749      10.233  12.615  22.354  0.00  0.00      PROA  
ATOM   2592  N   TYR P 750      11.632  13.009  20.625  0.00  0.00      PROA  
ATOM   2593  HN  TYR P 750      11.662  13.121  19.635  0.00  0.00      PROA  
ATOM   2594  CA  TYR P 750      12.863  13.015  21.410  0.00  0.00      PROA  
ATOM   2595  HA  TYR P 750      13.599  13.520  20.801  0.00  0.00      PROA  
ATOM   2596  CB  TYR P 750      12.978  13.923  22.693  0.00  0.00      PROA  
ATOM   2597  HB1 TYR P 750      13.985  13.818  23.149  0.00  0.00      PROA  
ATOM   2598  HB2 TYR P 750      12.193  13.724  23.454  0.00  0.00      PROA  
ATOM   2599  CG  TYR P 750      12.923  15.450  22.411  0.00  0.00      PROA  
ATOM   2600  CD1 TYR P 750      14.121  16.067  21.928  0.00  0.00      PROA  
ATOM   2601  HD1 TYR P 750      14.894  15.477  21.458  0.00  0.00      PROA  
ATOM   2602  CE1 TYR P 750      14.218  17.462  21.862  0.00  0.00      PROA  
ATOM   2603  HE1 TYR P 750      15.116  17.805  21.369  0.00  0.00      PROA  
ATOM   2604  CZ  TYR P 750      13.104  18.307  22.154  0.00  0.00      PROA  
ATOM   2605  OH  TYR P 750      13.055  19.703  22.133  0.00  0.00      PROA  
ATOM   2606  HH  TYR P 750      12.124  19.864  22.302  0.00  0.00      PROA  
ATOM   2607  CD2 TYR P 750      11.920  16.275  22.888  0.00  0.00      PROA  
ATOM   2608  HD2 TYR P 750      11.042  15.795  23.295  0.00  0.00      PROA  
ATOM   2609  CE2 TYR P 750      12.018  17.717  22.790  0.00  0.00      PROA  
ATOM   2610  HE2 TYR P 750      11.285  18.351  23.267  0.00  0.00      PROA  
ATOM   2611  C   TYR P 750      13.421  11.681  21.553  0.00  0.00      PROA  
ATOM   2612  O   TYR P 750      14.023  11.429  22.617  0.00  0.00      PROA  
ATOM   2613  N   ALA P 751      13.257  10.771  20.566  0.00  0.00      PROA  
ATOM   2614  HN  ALA P 751      12.851  11.011  19.688  0.00  0.00      PROA  
ATOM   2615  CA  ALA P 751      14.020   9.533  20.561  0.00  0.00      PROA  
ATOM   2616  HA  ALA P 751      13.877   9.176  21.570  0.00  0.00      PROA  
ATOM   2617  CB  ALA P 751      13.531   8.551  19.551  0.00  0.00      PROA  
ATOM   2618  HB1 ALA P 751      14.020   7.554  19.500  0.00  0.00      PROA  
ATOM   2619  HB2 ALA P 751      13.430   9.005  18.543  0.00  0.00      PROA  
ATOM   2620  HB3 ALA P 751      12.484   8.263  19.785  0.00  0.00      PROA  
ATOM   2621  C   ALA P 751      15.543   9.605  20.469  0.00  0.00      PROA  
ATOM   2622  O   ALA P 751      16.111  10.454  19.856  0.00  0.00      PROA  
ATOM   2623  N   ASP P 823      16.317   8.684  21.180  0.00  0.00      PROA  
ATOM   2624  HN  ASP P 823      15.936   7.826  21.514  0.00  0.00      PROA  
ATOM   2625  CA  ASP P 823      17.797   8.795  21.212  0.00  0.00      PROA  
ATOM   2626  HA  ASP P 823      18.144   9.815  21.144  0.00  0.00      PROA  
ATOM   2627  CB  ASP P 823      18.327   8.186  22.546  0.00  0.00      PROA  
ATOM   2628  HB1 ASP P 823      19.438   8.222  22.554  0.00  0.00      PROA  
ATOM   2629  HB2 ASP P 823      17.980   7.139  22.673  0.00  0.00      PROA  
ATOM   2630  CG  ASP P 823      17.854   8.994  23.698  0.00  0.00      PROA  
ATOM   2631  OD1 ASP P 823      17.318   8.361  24.646  0.00  0.00      PROA  
ATOM   2632  OD2 ASP P 823      18.009  10.201  23.775  0.00  0.00      PROA  
ATOM   2633  C   ASP P 823      18.435   7.945  20.032  0.00  0.00      PROA  
ATOM   2634  O   ASP P 823      19.638   7.978  19.776  0.00  0.00      PROA  
ATOM   2635  N   VAL P 824      17.555   7.280  19.183  0.00  0.00      PROA  
ATOM   2636  HN  VAL P 824      16.621   7.088  19.471  0.00  0.00      PROA  
ATOM   2637  CA  VAL P 824      17.904   6.547  18.015  0.00  0.00      PROA  
ATOM   2638  HA  VAL P 824      18.977   6.437  17.960  0.00  0.00      PROA  
ATOM   2639  CB  VAL P 824      17.158   5.190  18.116  0.00  0.00      PROA  
ATOM   2640  HB  VAL P 824      17.374   4.700  19.089  0.00  0.00      PROA  
ATOM   2641  CG1 VAL P 824      15.685   5.389  18.061  0.00  0.00      PROA  
ATOM   2642 HG11 VAL P 824      15.454   5.917  17.110  0.00  0.00      PROA  
ATOM   2643 HG12 VAL P 824      15.304   6.000  18.907  0.00  0.00      PROA  
ATOM   2644 HG13 VAL P 824      15.052   4.477  18.096  0.00  0.00      PROA  
ATOM   2645  CG2 VAL P 824      17.595   4.279  16.995  0.00  0.00      PROA  
ATOM   2646 HG21 VAL P 824      18.666   4.472  16.774  0.00  0.00      PROA  
ATOM   2647 HG22 VAL P 824      17.070   4.573  16.060  0.00  0.00      PROA  
ATOM   2648 HG23 VAL P 824      17.338   3.207  17.128  0.00  0.00      PROA  
ATOM   2649  C   VAL P 824      17.590   7.307  16.743  0.00  0.00      PROA  
ATOM   2650  O   VAL P 824      17.780   6.899  15.616  0.00  0.00      PROA  
ATOM   2651  N   LEU P 825      17.155   8.604  16.968  0.00  0.00      PROA  
ATOM   2652  HN  LEU P 825      17.215   8.871  17.927  0.00  0.00      PROA  
ATOM   2653  CA  LEU P 825      16.764   9.606  15.980  0.00  0.00      PROA  
ATOM   2654  HA  LEU P 825      15.853   9.208  15.560  0.00  0.00      PROA  
ATOM   2655  CB  LEU P 825      16.405  10.955  16.581  0.00  0.00      PROA  
ATOM   2656  HB1 LEU P 825      17.369  11.300  17.013  0.00  0.00      PROA  
ATOM   2657  HB2 LEU P 825      15.680  10.760  17.400  0.00  0.00      PROA  
ATOM   2658  CG  LEU P 825      16.080  12.163  15.676  0.00  0.00      PROA  
ATOM   2659  HG  LEU P 825      16.924  12.381  14.987  0.00  0.00      PROA  
ATOM   2660  CD1 LEU P 825      14.811  12.035  14.814  0.00  0.00      PROA  
ATOM   2661 HD11 LEU P 825      14.942  11.201  14.091  0.00  0.00      PROA  
ATOM   2662 HD12 LEU P 825      14.757  12.957  14.195  0.00  0.00      PROA  
ATOM   2663 HD13 LEU P 825      13.906  11.864  15.435  0.00  0.00      PROA  
ATOM   2664  CD2 LEU P 825      16.042  13.425  16.528  0.00  0.00      PROA  
ATOM   2665 HD21 LEU P 825      17.042  13.783  16.853  0.00  0.00      PROA  
ATOM   2666 HD22 LEU P 825      15.401  13.316  17.428  0.00  0.00      PROA  
ATOM   2667 HD23 LEU P 825      15.662  14.233  15.867  0.00  0.00      PROA  
ATOM   2668  C   LEU P 825      17.745   9.810  14.758  0.00  0.00      PROA  
ATOM   2669  O   LEU P 825      17.333   9.395  13.681  0.00  0.00      PROA  
ATOM   2670  N   PHE P 826      19.029  10.089  14.946  0.00  0.00      PROA  
ATOM   2671  HN  PHE P 826      19.324  10.264  15.882  0.00  0.00      PROA  
ATOM   2672  CA  PHE P 826      20.044  10.199  13.943  0.00  0.00      PROA  
ATOM   2673  HA  PHE P 826      19.622  10.877  13.215  0.00  0.00      PROA  
ATOM   2674  CB  PHE P 826      21.345  10.927  14.454  0.00  0.00      PROA  
ATOM   2675  HB1 PHE P 826      21.735  10.273  15.262  0.00  0.00      PROA  
ATOM   2676  HB2 PHE P 826      20.959  11.916  14.782  0.00  0.00      PROA  
ATOM   2677  CG  PHE P 826      22.396  11.095  13.326  0.00  0.00      PROA  
ATOM   2678  CD1 PHE P 826      22.157  11.865  12.188  0.00  0.00      PROA  
ATOM   2679  HD1 PHE P 826      21.225  12.408  12.140  0.00  0.00      PROA  
ATOM   2680  CE1 PHE P 826      23.160  11.949  11.164  0.00  0.00      PROA  
ATOM   2681  HE1 PHE P 826      22.937  12.592  10.326  0.00  0.00      PROA  
ATOM   2682  CZ  PHE P 826      24.335  11.267  11.243  0.00  0.00      PROA  
ATOM   2683  HZ  PHE P 826      25.068  11.219  10.451  0.00  0.00      PROA  
ATOM   2684  CD2 PHE P 826      23.626  10.574  13.508  0.00  0.00      PROA  
ATOM   2685  HD2 PHE P 826      24.018   9.958  14.303  0.00  0.00      PROA  
ATOM   2686  CE2 PHE P 826      24.585  10.472  12.422  0.00  0.00      PROA  
ATOM   2687  HE2 PHE P 826      25.487   9.885  12.519  0.00  0.00      PROA  
ATOM   2688  C   PHE P 826      20.258   8.957  13.114  0.00  0.00      PROA  
ATOM   2689  O   PHE P 826      20.306   9.031  11.870  0.00  0.00      PROA  
ATOM   2690  N   TRP P 827      20.296   7.791  13.693  0.00  0.00      PROA  
ATOM   2691  HN  TRP P 827      20.318   7.769  14.690  0.00  0.00      PROA  
ATOM   2692  CA  TRP P 827      20.443   6.508  13.060  0.00  0.00      PROA  
ATOM   2693  HA  TRP P 827      21.340   6.531  12.460  0.00  0.00      PROA  
ATOM   2694  CB  TRP P 827      20.723   5.458  14.127  0.00  0.00      PROA  
ATOM   2695  HB1 TRP P 827      19.950   5.557  14.919  0.00  0.00      PROA  
ATOM   2696  HB2 TRP P 827      21.675   5.690  14.651  0.00  0.00      PROA  
ATOM   2697  CG  TRP P 827      20.714   4.068  13.697  0.00  0.00      PROA  
ATOM   2698  CD1 TRP P 827      19.550   3.302  13.883  0.00  0.00      PROA  
ATOM   2699  HD1 TRP P 827      18.586   3.787  13.930  0.00  0.00      PROA  
ATOM   2700  NE1 TRP P 827      19.883   1.995  13.742  0.00  0.00      PROA  
ATOM   2701  HE1 TRP P 827      19.174   1.339  13.884  0.00  0.00      PROA  
ATOM   2702  CE2 TRP P 827      21.255   1.814  13.515  0.00  0.00      PROA  
ATOM   2703  CD2 TRP P 827      21.796   3.167  13.475  0.00  0.00      PROA  
ATOM   2704  CE3 TRP P 827      23.147   3.277  13.327  0.00  0.00      PROA  
ATOM   2705  HE3 TRP P 827      23.579   4.265  13.376  0.00  0.00      PROA  
ATOM   2706  CZ3 TRP P 827      23.877   2.144  13.157  0.00  0.00      PROA  
ATOM   2707  HZ3 TRP P 827      24.953   2.232  13.133  0.00  0.00      PROA  
ATOM   2708  CZ2 TRP P 827      22.030   0.674  13.546  0.00  0.00      PROA  
ATOM   2709  HZ2 TRP P 827      21.648  -0.313  13.761  0.00  0.00      PROA  
ATOM   2710  CH2 TRP P 827      23.366   0.861  13.361  0.00  0.00      PROA  
ATOM   2711  HH2 TRP P 827      24.027   0.023  13.526  0.00  0.00      PROA  
ATOM   2712  C   TRP P 827      19.261   6.163  12.098  0.00  0.00      PROA  
ATOM   2713  O   TRP P 827      19.334   5.794  10.965  0.00  0.00      PROA  
ATOM   2714  N   CYS P 828      18.014   6.390  12.568  0.00  0.00      PROA  
ATOM   2715  HN  CYS P 828      17.961   6.812  13.470  0.00  0.00      PROA  
ATOM   2716  CA  CYS P 828      16.822   6.438  11.752  0.00  0.00      PROA  
ATOM   2717  HA  CYS P 828      16.592   5.438  11.416  0.00  0.00      PROA  
ATOM   2718  CB  CYS P 828      15.551   6.652  12.730  0.00  0.00      PROA  
ATOM   2719  HB1 CYS P 828      14.589   6.741  12.181  0.00  0.00      PROA  
ATOM   2720  HB2 CYS P 828      15.726   7.610  13.264  0.00  0.00      PROA  
ATOM   2721  SG  CYS P 828      15.272   5.344  13.929  0.00  0.00      PROA  
ATOM   2722  HG1 CYS P 828      16.498   5.547  14.389  0.00  0.00      PROA  
ATOM   2723  C   CYS P 828      16.813   7.502  10.606  0.00  0.00      PROA  
ATOM   2724  O   CYS P 828      16.430   7.222   9.475  0.00  0.00      PROA  
ATOM   2725  N   VAL P 829      17.286   8.740  10.868  0.00  0.00      PROA  
ATOM   2726  HN  VAL P 829      17.633   8.997  11.767  0.00  0.00      PROA  
ATOM   2727  CA  VAL P 829      17.474   9.752   9.821  0.00  0.00      PROA  
ATOM   2728  HA  VAL P 829      16.485   9.859   9.402  0.00  0.00      PROA  
ATOM   2729  CB  VAL P 829      17.881  11.066  10.489  0.00  0.00      PROA  
ATOM   2730  HB  VAL P 829      18.588  10.919  11.334  0.00  0.00      PROA  
ATOM   2731  CG1 VAL P 829      18.533  12.077   9.476  0.00  0.00      PROA  
ATOM   2732 HG11 VAL P 829      18.683  13.014  10.053  0.00  0.00      PROA  
ATOM   2733 HG12 VAL P 829      17.956  12.310   8.555  0.00  0.00      PROA  
ATOM   2734 HG13 VAL P 829      19.594  11.779   9.337  0.00  0.00      PROA  
ATOM   2735  CG2 VAL P 829      16.552  11.678  11.005  0.00  0.00      PROA  
ATOM   2736 HG21 VAL P 829      16.009  11.137  11.809  0.00  0.00      PROA  
ATOM   2737 HG22 VAL P 829      15.860  11.737  10.138  0.00  0.00      PROA  
ATOM   2738 HG23 VAL P 829      16.810  12.715  11.309  0.00  0.00      PROA  
ATOM   2739  C   VAL P 829      18.448   9.225   8.676  0.00  0.00      PROA  
ATOM   2740  O   VAL P 829      18.083   9.427   7.515  0.00  0.00      PROA  
ATOM   2741  N   ILE P 830      19.508   8.467   8.950  0.00  0.00      PROA  
ATOM   2742  HN  ILE P 830      19.692   8.149   9.876  0.00  0.00      PROA  
ATOM   2743  CA  ILE P 830      20.454   8.041   7.919  0.00  0.00      PROA  
ATOM   2744  HA  ILE P 830      20.567   8.753   7.115  0.00  0.00      PROA  
ATOM   2745  CB  ILE P 830      21.865   7.887   8.434  0.00  0.00      PROA  
ATOM   2746  HB  ILE P 830      21.731   7.281   9.356  0.00  0.00      PROA  
ATOM   2747  CG2 ILE P 830      22.725   7.130   7.371  0.00  0.00      PROA  
ATOM   2748 HG21 ILE P 830      22.484   7.489   6.347  0.00  0.00      PROA  
ATOM   2749 HG22 ILE P 830      22.500   6.045   7.305  0.00  0.00      PROA  
ATOM   2750 HG23 ILE P 830      23.804   7.245   7.611  0.00  0.00      PROA  
ATOM   2751  CG1 ILE P 830      22.346   9.260   8.973  0.00  0.00      PROA  
ATOM   2752 HG11 ILE P 830      23.224   9.053   9.620  0.00  0.00      PROA  
ATOM   2753 HG12 ILE P 830      21.552   9.717   9.602  0.00  0.00      PROA  
ATOM   2754  CD  ILE P 830      22.843  10.239   7.854  0.00  0.00      PROA  
ATOM   2755  HD1 ILE P 830      23.238  11.187   8.277  0.00  0.00      PROA  
ATOM   2756  HD2 ILE P 830      22.100  10.472   7.062  0.00  0.00      PROA  
ATOM   2757  HD3 ILE P 830      23.658   9.687   7.338  0.00  0.00      PROA  
ATOM   2758  C   ILE P 830      19.916   6.807   7.217  0.00  0.00      PROA  
ATOM   2759  O   ILE P 830      20.036   6.623   6.064  0.00  0.00      PROA  
ATOM   2760  N   LEU P 831      19.223   5.926   7.942  0.00  0.00      PROA  
ATOM   2761  HN  LEU P 831      19.103   6.004   8.929  0.00  0.00      PROA  
ATOM   2762  CA  LEU P 831      18.596   4.715   7.375  0.00  0.00      PROA  
ATOM   2763  HA  LEU P 831      19.309   4.083   6.866  0.00  0.00      PROA  
ATOM   2764  CB  LEU P 831      17.951   3.855   8.555  0.00  0.00      PROA  
ATOM   2765  HB1 LEU P 831      17.313   4.513   9.185  0.00  0.00      PROA  
ATOM   2766  HB2 LEU P 831      18.793   3.581   9.226  0.00  0.00      PROA  
ATOM   2767  CG  LEU P 831      17.046   2.679   8.212  0.00  0.00      PROA  
ATOM   2768  HG  LEU P 831      16.052   2.983   7.818  0.00  0.00      PROA  
ATOM   2769  CD1 LEU P 831      17.616   1.655   7.205  0.00  0.00      PROA  
ATOM   2770 HD11 LEU P 831      18.647   1.324   7.453  0.00  0.00      PROA  
ATOM   2771 HD12 LEU P 831      17.695   2.086   6.184  0.00  0.00      PROA  
ATOM   2772 HD13 LEU P 831      16.929   0.782   7.164  0.00  0.00      PROA  
ATOM   2773  CD2 LEU P 831      16.879   1.844   9.508  0.00  0.00      PROA  
ATOM   2774 HD21 LEU P 831      16.285   2.517  10.162  0.00  0.00      PROA  
ATOM   2775 HD22 LEU P 831      17.773   1.459  10.042  0.00  0.00      PROA  
ATOM   2776 HD23 LEU P 831      16.207   0.967   9.389  0.00  0.00      PROA  
ATOM   2777  C   LEU P 831      17.599   5.063   6.362  0.00  0.00      PROA  
ATOM   2778  O   LEU P 831      17.582   4.566   5.231  0.00  0.00      PROA  
ATOM   2779  N   PHE P 832      16.741   6.042   6.677  0.00  0.00      PROA  
ATOM   2780  HN  PHE P 832      16.914   6.599   7.486  0.00  0.00      PROA  
ATOM   2781  CA  PHE P 832      15.761   6.768   5.817  0.00  0.00      PROA  
ATOM   2782  HA  PHE P 832      14.947   6.099   5.576  0.00  0.00      PROA  
ATOM   2783  CB  PHE P 832      15.196   7.916   6.617  0.00  0.00      PROA  
ATOM   2784  HB1 PHE P 832      15.931   8.483   7.228  0.00  0.00      PROA  
ATOM   2785  HB2 PHE P 832      14.460   7.612   7.392  0.00  0.00      PROA  
ATOM   2786  CG  PHE P 832      14.385   8.873   5.870  0.00  0.00      PROA  
ATOM   2787  CD1 PHE P 832      13.089   8.487   5.421  0.00  0.00      PROA  
ATOM   2788  HD1 PHE P 832      12.711   7.510   5.684  0.00  0.00      PROA  
ATOM   2789  CE1 PHE P 832      12.317   9.315   4.665  0.00  0.00      PROA  
ATOM   2790  HE1 PHE P 832      11.398   8.985   4.204  0.00  0.00      PROA  
ATOM   2791  CZ  PHE P 832      12.646  10.675   4.509  0.00  0.00      PROA  
ATOM   2792  HZ  PHE P 832      12.023  11.291   3.877  0.00  0.00      PROA  
ATOM   2793  CD2 PHE P 832      14.759  10.163   5.560  0.00  0.00      PROA  
ATOM   2794  HD2 PHE P 832      15.683  10.461   6.033  0.00  0.00      PROA  
ATOM   2795  CE2 PHE P 832      13.982  11.090   4.897  0.00  0.00      PROA  
ATOM   2796  HE2 PHE P 832      14.350  12.103   4.830  0.00  0.00      PROA  
ATOM   2797  C   PHE P 832      16.323   7.269   4.438  0.00  0.00      PROA  
ATOM   2798  O   PHE P 832      15.793   6.899   3.375  0.00  0.00      PROA  
ATOM   2799  N   PHE P 833      17.408   8.064   4.450  0.00  0.00      PROA  
ATOM   2800  HN  PHE P 833      17.697   8.430   5.331  0.00  0.00      PROA  
ATOM   2801  CA  PHE P 833      18.284   8.353   3.277  0.00  0.00      PROA  
ATOM   2802  HA  PHE P 833      17.684   8.785   2.490  0.00  0.00      PROA  
ATOM   2803  CB  PHE P 833      19.360   9.428   3.604  0.00  0.00      PROA  
ATOM   2804  HB1 PHE P 833      20.270   9.522   2.974  0.00  0.00      PROA  
ATOM   2805  HB2 PHE P 833      19.803   9.045   4.548  0.00  0.00      PROA  
ATOM   2806  CG  PHE P 833      18.929  10.893   3.799  0.00  0.00      PROA  
ATOM   2807  CD1 PHE P 833      18.373  11.610   2.687  0.00  0.00      PROA  
ATOM   2808  HD1 PHE P 833      18.295  11.141   1.716  0.00  0.00      PROA  
ATOM   2809  CE1 PHE P 833      17.824  12.870   2.798  0.00  0.00      PROA  
ATOM   2810  HE1 PHE P 833      17.390  13.405   1.967  0.00  0.00      PROA  
ATOM   2811  CZ  PHE P 833      17.968  13.458   4.113  0.00  0.00      PROA  
ATOM   2812  HZ  PHE P 833      17.527  14.423   4.314  0.00  0.00      PROA  
ATOM   2813  CD2 PHE P 833      19.135  11.544   4.989  0.00  0.00      PROA  
ATOM   2814  HD2 PHE P 833      19.695  11.010   5.743  0.00  0.00      PROA  
ATOM   2815  CE2 PHE P 833      18.590  12.809   5.189  0.00  0.00      PROA  
ATOM   2816  HE2 PHE P 833      18.763  13.428   6.057  0.00  0.00      PROA  
ATOM   2817  C   PHE P 833      19.006   7.163   2.711  0.00  0.00      PROA  
ATOM   2818  O   PHE P 833      18.935   7.098   1.520  0.00  0.00      PROA  
ATOM   2819  N   THR P 834      19.610   6.214   3.449  0.00  0.00      PROA  
ATOM   2820  HN  THR P 834      19.599   6.433   4.422  0.00  0.00      PROA  
ATOM   2821  CA  THR P 834      20.278   4.989   2.906  0.00  0.00      PROA  
ATOM   2822  HA  THR P 834      21.126   5.328   2.329  0.00  0.00      PROA  
ATOM   2823  CB  THR P 834      20.800   4.048   4.000  0.00  0.00      PROA  
ATOM   2824  HB  THR P 834      19.998   3.764   4.714  0.00  0.00      PROA  
ATOM   2825  OG1 THR P 834      21.612   4.837   4.802  0.00  0.00      PROA  
ATOM   2826  HG1 THR P 834      21.031   5.360   5.360  0.00  0.00      PROA  
ATOM   2827  CG2 THR P 834      21.724   2.883   3.479  0.00  0.00      PROA  
ATOM   2828 HG21 THR P 834      22.208   2.231   4.238  0.00  0.00      PROA  
ATOM   2829 HG22 THR P 834      22.640   3.406   3.131  0.00  0.00      PROA  
ATOM   2830 HG23 THR P 834      21.205   2.280   2.703  0.00  0.00      PROA  
ATOM   2831  C   THR P 834      19.485   4.164   2.023  0.00  0.00      PROA  
ATOM   2832  O   THR P 834      19.745   3.821   0.859  0.00  0.00      PROA  
ATOM   2833  N   THR P 835      18.238   3.942   2.557  0.00  0.00      PROA  
ATOM   2834  HN  THR P 835      18.033   4.342   3.447  0.00  0.00      PROA  
ATOM   2835  CA  THR P 835      17.100   3.200   1.942  0.00  0.00      PROA  
ATOM   2836  HA  THR P 835      17.376   2.193   1.665  0.00  0.00      PROA  
ATOM   2837  CB  THR P 835      15.898   3.081   2.927  0.00  0.00      PROA  
ATOM   2838  HB  THR P 835      15.567   4.045   3.368  0.00  0.00      PROA  
ATOM   2839  OG1 THR P 835      16.154   2.114   3.932  0.00  0.00      PROA  
ATOM   2840  HG1 THR P 835      16.124   2.614   4.751  0.00  0.00      PROA  
ATOM   2841  CG2 THR P 835      14.706   2.484   2.156  0.00  0.00      PROA  
ATOM   2842 HG21 THR P 835      15.043   1.763   1.381  0.00  0.00      PROA  
ATOM   2843 HG22 THR P 835      14.095   3.336   1.788  0.00  0.00      PROA  
ATOM   2844 HG23 THR P 835      13.865   1.992   2.691  0.00  0.00      PROA  
ATOM   2845  C   THR P 835      16.684   4.013   0.733  0.00  0.00      PROA  
ATOM   2846  O   THR P 835      16.489   3.409  -0.296  0.00  0.00      PROA  
ATOM   2847  N   PHE P 836      16.529   5.344   0.834  0.00  0.00      PROA  
ATOM   2848  HN  PHE P 836      16.613   5.788   1.722  0.00  0.00      PROA  
ATOM   2849  CA  PHE P 836      16.073   6.174  -0.296  0.00  0.00      PROA  
ATOM   2850  HA  PHE P 836      15.244   5.618  -0.707  0.00  0.00      PROA  
ATOM   2851  CB  PHE P 836      15.652   7.617   0.252  0.00  0.00      PROA  
ATOM   2852  HB1 PHE P 836      16.577   7.960   0.762  0.00  0.00      PROA  
ATOM   2853  HB2 PHE P 836      14.762   7.553   0.913  0.00  0.00      PROA  
ATOM   2854  CG  PHE P 836      15.383   8.536  -0.908  0.00  0.00      PROA  
ATOM   2855  CD1 PHE P 836      14.135   8.522  -1.596  0.00  0.00      PROA  
ATOM   2856  HD1 PHE P 836      13.461   7.681  -1.529  0.00  0.00      PROA  
ATOM   2857  CE1 PHE P 836      13.947   9.343  -2.703  0.00  0.00      PROA  
ATOM   2858  HE1 PHE P 836      13.032   9.038  -3.190  0.00  0.00      PROA  
ATOM   2859  CZ  PHE P 836      14.857  10.373  -3.049  0.00  0.00      PROA  
ATOM   2860  HZ  PHE P 836      14.620  10.935  -3.941  0.00  0.00      PROA  
ATOM   2861  CD2 PHE P 836      16.219   9.664  -1.210  0.00  0.00      PROA  
ATOM   2862  HD2 PHE P 836      17.132   9.733  -0.638  0.00  0.00      PROA  
ATOM   2863  CE2 PHE P 836      15.932  10.532  -2.298  0.00  0.00      PROA  
ATOM   2864  HE2 PHE P 836      16.745  11.202  -2.539  0.00  0.00      PROA  
ATOM   2865  C   PHE P 836      17.157   6.184  -1.398  0.00  0.00      PROA  
ATOM   2866  O   PHE P 836      16.837   5.930  -2.578  0.00  0.00      PROA  
ATOM   2867  N   PHE P 837      18.437   6.547  -1.060  0.00  0.00      PROA  
ATOM   2868  HN  PHE P 837      18.726   6.858  -0.158  0.00  0.00      PROA  
ATOM   2869  CA  PHE P 837      19.450   6.444  -2.094  0.00  0.00      PROA  
ATOM   2870  HA  PHE P 837      19.229   7.051  -2.960  0.00  0.00      PROA  
ATOM   2871  CB  PHE P 837      20.852   6.761  -1.500  0.00  0.00      PROA  
ATOM   2872  HB1 PHE P 837      21.604   6.804  -2.316  0.00  0.00      PROA  
ATOM   2873  HB2 PHE P 837      21.147   6.019  -0.727  0.00  0.00      PROA  
ATOM   2874  CG  PHE P 837      20.913   8.210  -0.957  0.00  0.00      PROA  
ATOM   2875  CD1 PHE P 837      21.924   8.595  -0.088  0.00  0.00      PROA  
ATOM   2876  HD1 PHE P 837      22.605   7.812   0.210  0.00  0.00      PROA  
ATOM   2877  CE1 PHE P 837      21.940   9.846   0.541  0.00  0.00      PROA  
ATOM   2878  HE1 PHE P 837      22.674  10.089   1.294  0.00  0.00      PROA  
ATOM   2879  CZ  PHE P 837      21.009  10.818   0.171  0.00  0.00      PROA  
ATOM   2880  HZ  PHE P 837      20.974  11.774   0.672  0.00  0.00      PROA  
ATOM   2881  CD2 PHE P 837      19.953   9.197  -1.256  0.00  0.00      PROA  
ATOM   2882  HD2 PHE P 837      19.111   8.770  -1.779  0.00  0.00      PROA  
ATOM   2883  CE2 PHE P 837      20.003  10.480  -0.745  0.00  0.00      PROA  
ATOM   2884  HE2 PHE P 837      19.260  11.239  -0.936  0.00  0.00      PROA  
ATOM   2885  C   PHE P 837      19.627   5.003  -2.683  0.00  0.00      PROA  
ATOM   2886  O   PHE P 837      19.815   4.933  -3.882  0.00  0.00      PROA  
ATOM   2887  N   LEU P 838      19.500   3.868  -1.917  0.00  0.00      PROA  
ATOM   2888  HN  LEU P 838      19.453   3.980  -0.928  0.00  0.00      PROA  
ATOM   2889  CA  LEU P 838      19.593   2.467  -2.295  0.00  0.00      PROA  
ATOM   2890  HA  LEU P 838      20.622   2.345  -2.599  0.00  0.00      PROA  
ATOM   2891  CB  LEU P 838      19.577   1.485  -1.138  0.00  0.00      PROA  
ATOM   2892  HB1 LEU P 838      18.754   1.767  -0.447  0.00  0.00      PROA  
ATOM   2893  HB2 LEU P 838      20.392   1.727  -0.424  0.00  0.00      PROA  
ATOM   2894  CG  LEU P 838      19.614   0.020  -1.622  0.00  0.00      PROA  
ATOM   2895  HG  LEU P 838      18.654  -0.251  -2.112  0.00  0.00      PROA  
ATOM   2896  CD1 LEU P 838      20.815  -0.272  -2.580  0.00  0.00      PROA  
ATOM   2897 HD11 LEU P 838      21.857  -0.290  -2.194  0.00  0.00      PROA  
ATOM   2898 HD12 LEU P 838      20.826   0.455  -3.419  0.00  0.00      PROA  
ATOM   2899 HD13 LEU P 838      20.651  -1.322  -2.905  0.00  0.00      PROA  
ATOM   2900  CD2 LEU P 838      19.719  -0.923  -0.463  0.00  0.00      PROA  
ATOM   2901 HD21 LEU P 838      20.656  -0.770   0.113  0.00  0.00      PROA  
ATOM   2902 HD22 LEU P 838      19.735  -2.016  -0.666  0.00  0.00      PROA  
ATOM   2903 HD23 LEU P 838      18.821  -0.675   0.142  0.00  0.00      PROA  
ATOM   2904  C   LEU P 838      18.564   2.124  -3.346  0.00  0.00      PROA  
ATOM   2905  O   LEU P 838      18.941   1.593  -4.386  0.00  0.00      PROA  
ATOM   2906  N   SER P 839      17.213   2.396  -3.081  0.00  0.00      PROA  
ATOM   2907  HN  SER P 839      16.942   2.795  -2.209  0.00  0.00      PROA  
ATOM   2908  CA  SER P 839      16.181   2.100  -3.998  0.00  0.00      PROA  
ATOM   2909  HA  SER P 839      16.154   1.029  -4.135  0.00  0.00      PROA  
ATOM   2910  CB  SER P 839      14.808   2.489  -3.471  0.00  0.00      PROA  
ATOM   2911  HB1 SER P 839      14.629   1.751  -2.660  0.00  0.00      PROA  
ATOM   2912  HB2 SER P 839      13.956   2.277  -4.151  0.00  0.00      PROA  
ATOM   2913  OG  SER P 839      14.732   3.758  -2.822  0.00  0.00      PROA  
ATOM   2914  HG1 SER P 839      15.003   3.537  -1.928  0.00  0.00      PROA  
ATOM   2915  C   SER P 839      16.329   2.785  -5.307  0.00  0.00      PROA  
ATOM   2916  O   SER P 839      16.016   2.195  -6.351  0.00  0.00      PROA  
ATOM   2917  N   SER P 840      16.672   4.052  -5.238  0.00  0.00      PROA  
ATOM   2918  HN  SER P 840      16.696   4.605  -4.408  0.00  0.00      PROA  
ATOM   2919  CA  SER P 840      16.977   4.953  -6.340  0.00  0.00      PROA  
ATOM   2920  HA  SER P 840      16.111   5.024  -6.981  0.00  0.00      PROA  
ATOM   2921  CB  SER P 840      17.406   6.365  -5.762  0.00  0.00      PROA  
ATOM   2922  HB1 SER P 840      17.724   7.145  -6.486  0.00  0.00      PROA  
ATOM   2923  HB2 SER P 840      18.308   6.096  -5.172  0.00  0.00      PROA  
ATOM   2924  OG  SER P 840      16.390   6.993  -5.003  0.00  0.00      PROA  
ATOM   2925  HG1 SER P 840      16.323   6.555  -4.151  0.00  0.00      PROA  
ATOM   2926  C   SER P 840      18.165   4.427  -7.245  0.00  0.00      PROA  
ATOM   2927  O   SER P 840      17.993   4.418  -8.465  0.00  0.00      PROA  
ATOM   2928  N   PHE P 841      19.271   3.946  -6.640  0.00  0.00      PROA  
ATOM   2929  HN  PHE P 841      19.309   4.111  -5.657  0.00  0.00      PROA  
ATOM   2930  CA  PHE P 841      20.399   3.375  -7.324  0.00  0.00      PROA  
ATOM   2931  HA  PHE P 841      20.663   4.075  -8.103  0.00  0.00      PROA  
ATOM   2932  CB  PHE P 841      21.463   3.041  -6.244  0.00  0.00      PROA  
ATOM   2933  HB1 PHE P 841      20.809   2.563  -5.483  0.00  0.00      PROA  
ATOM   2934  HB2 PHE P 841      21.892   3.992  -5.861  0.00  0.00      PROA  
ATOM   2935  CG  PHE P 841      22.488   2.078  -6.723  0.00  0.00      PROA  
ATOM   2936  CD1 PHE P 841      23.208   2.394  -7.870  0.00  0.00      PROA  
ATOM   2937  HD1 PHE P 841      22.825   3.166  -8.521  0.00  0.00      PROA  
ATOM   2938  CE1 PHE P 841      24.185   1.585  -8.392  0.00  0.00      PROA  
ATOM   2939  HE1 PHE P 841      24.720   1.782  -9.309  0.00  0.00      PROA  
ATOM   2940  CZ  PHE P 841      24.553   0.430  -7.725  0.00  0.00      PROA  
ATOM   2941  HZ  PHE P 841      25.261  -0.259  -8.161  0.00  0.00      PROA  
ATOM   2942  CD2 PHE P 841      22.769   0.851  -6.101  0.00  0.00      PROA  
ATOM   2943  HD2 PHE P 841      22.335   0.558  -5.157  0.00  0.00      PROA  
ATOM   2944  CE2 PHE P 841      23.819   0.049  -6.563  0.00  0.00      PROA  
ATOM   2945  HE2 PHE P 841      24.141  -0.841  -6.043  0.00  0.00      PROA  
ATOM   2946  C   PHE P 841      19.842   2.125  -7.961  0.00  0.00      PROA  
ATOM   2947  O   PHE P 841      20.105   1.944  -9.191  0.00  0.00      PROA  
ATOM   2948  N   LEU P 842      19.069   1.276  -7.273  0.00  0.00      PROA  
ATOM   2949  HN  LEU P 842      18.796   1.439  -6.328  0.00  0.00      PROA  
ATOM   2950  CA  LEU P 842      18.522   0.117  -7.877  0.00  0.00      PROA  
ATOM   2951  HA  LEU P 842      19.330  -0.331  -8.436  0.00  0.00      PROA  
ATOM   2952  CB  LEU P 842      18.011  -0.920  -6.921  0.00  0.00      PROA  
ATOM   2953  HB1 LEU P 842      17.539  -1.740  -7.503  0.00  0.00      PROA  
ATOM   2954  HB2 LEU P 842      17.294  -0.386  -6.262  0.00  0.00      PROA  
ATOM   2955  CG  LEU P 842      19.150  -1.459  -5.931  0.00  0.00      PROA  
ATOM   2956  HG  LEU P 842      19.630  -0.577  -5.456  0.00  0.00      PROA  
ATOM   2957  CD1 LEU P 842      18.482  -2.166  -4.808  0.00  0.00      PROA  
ATOM   2958 HD11 LEU P 842      17.870  -1.475  -4.189  0.00  0.00      PROA  
ATOM   2959 HD12 LEU P 842      19.294  -2.628  -4.207  0.00  0.00      PROA  
ATOM   2960 HD13 LEU P 842      17.716  -2.900  -5.137  0.00  0.00      PROA  
ATOM   2961  CD2 LEU P 842      20.276  -2.330  -6.653  0.00  0.00      PROA  
ATOM   2962 HD21 LEU P 842      20.967  -1.779  -7.325  0.00  0.00      PROA  
ATOM   2963 HD22 LEU P 842      19.786  -3.029  -7.364  0.00  0.00      PROA  
ATOM   2964 HD23 LEU P 842      20.962  -2.838  -5.942  0.00  0.00      PROA  
ATOM   2965  C   LEU P 842      17.531   0.288  -9.080  0.00  0.00      PROA  
ATOM   2966  O   LEU P 842      17.523  -0.587  -9.929  0.00  0.00      PROA  
ATOM   2967  N   LYS P 843      16.812   1.406  -9.152  0.00  0.00      PROA  
ATOM   2968  HN  LYS P 843      16.880   2.082  -8.422  0.00  0.00      PROA  
ATOM   2969  CA  LYS P 843      15.946   1.626 -10.232  0.00  0.00      PROA  
ATOM   2970  HA  LYS P 843      15.351   0.742 -10.408  0.00  0.00      PROA  
ATOM   2971  CB  LYS P 843      14.870   2.772  -9.880  0.00  0.00      PROA  
ATOM   2972  HB1 LYS P 843      15.481   3.480  -9.280  0.00  0.00      PROA  
ATOM   2973  HB2 LYS P 843      14.195   2.402  -9.079  0.00  0.00      PROA  
ATOM   2974  CG  LYS P 843      14.176   3.476 -11.010  0.00  0.00      PROA  
ATOM   2975  HG1 LYS P 843      14.852   4.053 -11.677  0.00  0.00      PROA  
ATOM   2976  HG2 LYS P 843      13.387   4.061 -10.492  0.00  0.00      PROA  
ATOM   2977  CD  LYS P 843      13.384   2.469 -11.927  0.00  0.00      PROA  
ATOM   2978  HD1 LYS P 843      12.582   2.148 -11.228  0.00  0.00      PROA  
ATOM   2979  HD2 LYS P 843      13.994   1.554 -12.089  0.00  0.00      PROA  
ATOM   2980  CE  LYS P 843      13.152   2.992 -13.349  0.00  0.00      PROA  
ATOM   2981  HE1 LYS P 843      14.165   2.872 -13.789  0.00  0.00      PROA  
ATOM   2982  HE2 LYS P 843      12.650   3.982 -13.400  0.00  0.00      PROA  
ATOM   2983  NZ  LYS P 843      12.331   2.063 -14.039  0.00  0.00      PROA  
ATOM   2984  HZ1 LYS P 843      12.460   2.311 -15.041  0.00  0.00      PROA  
ATOM   2985  HZ2 LYS P 843      11.310   1.979 -13.860  0.00  0.00      PROA  
ATOM   2986  HZ3 LYS P 843      12.754   1.116 -13.962  0.00  0.00      PROA  
ATOM   2987  C   LYS P 843      16.800   2.050 -11.477  0.00  0.00      PROA  
ATOM   2988  O   LYS P 843      16.416   1.835 -12.613  0.00  0.00      PROA  
ATOM   2989  N   GLN P 844      18.051   2.522 -11.362  0.00  0.00      PROA  
ATOM   2990  HN  GLN P 844      18.377   2.545 -10.420  0.00  0.00      PROA  
ATOM   2991  CA  GLN P 844      18.902   2.928 -12.461  0.00  0.00      PROA  
ATOM   2992  HA  GLN P 844      18.214   3.162 -13.260  0.00  0.00      PROA  
ATOM   2993  CB  GLN P 844      19.825   4.072 -12.078  0.00  0.00      PROA  
ATOM   2994  HB1 GLN P 844      20.581   4.339 -12.847  0.00  0.00      PROA  
ATOM   2995  HB2 GLN P 844      20.237   3.730 -11.104  0.00  0.00      PROA  
ATOM   2996  CG  GLN P 844      19.070   5.396 -11.638  0.00  0.00      PROA  
ATOM   2997  HG1 GLN P 844      19.867   6.168 -11.678  0.00  0.00      PROA  
ATOM   2998  HG2 GLN P 844      18.844   5.574 -10.565  0.00  0.00      PROA  
ATOM   2999  CD  GLN P 844      17.998   5.766 -12.596  0.00  0.00      PROA  
ATOM   3000  OE1 GLN P 844      18.262   6.136 -13.791  0.00  0.00      PROA  
ATOM   3001  NE2 GLN P 844      16.776   5.755 -12.039  0.00  0.00      PROA  
ATOM   3002 HE21 GLN P 844      15.968   5.927 -12.603  0.00  0.00      PROA  
ATOM   3003 HE22 GLN P 844      16.704   5.450 -11.089  0.00  0.00      PROA  
ATOM   3004  C   GLN P 844      19.851   1.802 -12.827  0.00  0.00      PROA  
ATOM   3005  O   GLN P 844      20.614   1.969 -13.780  0.00  0.00      PROA  
ATOM   3006  N   PHE P 845      19.777   0.676 -12.175  0.00  0.00      PROA  
ATOM   3007  HN  PHE P 845      18.976   0.522 -11.601  0.00  0.00      PROA  
ATOM   3008  CA  PHE P 845      20.675  -0.498 -12.282  0.00  0.00      PROA  
ATOM   3009  HA  PHE P 845      21.721  -0.245 -12.183  0.00  0.00      PROA  
ATOM   3010  CB  PHE P 845      20.332  -1.522 -11.197  0.00  0.00      PROA  
ATOM   3011  HB1 PHE P 845      19.433  -2.130 -11.436  0.00  0.00      PROA  
ATOM   3012  HB2 PHE P 845      20.151  -0.989 -10.239  0.00  0.00      PROA  
ATOM   3013  CG  PHE P 845      21.485  -2.502 -10.819  0.00  0.00      PROA  
ATOM   3014  CD1 PHE P 845      22.453  -2.280  -9.731  0.00  0.00      PROA  
ATOM   3015  HD1 PHE P 845      22.417  -1.369  -9.153  0.00  0.00      PROA  
ATOM   3016  CE1 PHE P 845      23.350  -3.282  -9.541  0.00  0.00      PROA  
ATOM   3017  HE1 PHE P 845      24.039  -3.247  -8.710  0.00  0.00      PROA  
ATOM   3018  CZ  PHE P 845      23.468  -4.403 -10.386  0.00  0.00      PROA  
ATOM   3019  HZ  PHE P 845      24.317  -5.048 -10.216  0.00  0.00      PROA  
ATOM   3020  CD2 PHE P 845      21.547  -3.598 -11.654  0.00  0.00      PROA  
ATOM   3021  HD2 PHE P 845      20.823  -3.657 -12.453  0.00  0.00      PROA  
ATOM   3022  CE2 PHE P 845      22.581  -4.505 -11.469  0.00  0.00      PROA  
ATOM   3023  HE2 PHE P 845      22.741  -5.294 -12.189  0.00  0.00      PROA  
ATOM   3024  C   PHE P 845      20.770  -1.110 -13.670  0.00  0.00      PROA  
ATOM   3025  O   PHE P 845      21.777  -1.713 -14.022  0.00  0.00      PROA  
ATOM   3026  N   LYS P 846      19.704  -1.019 -14.490  0.00  0.00      PROA  
ATOM   3027  HN  LYS P 846      18.788  -0.813 -14.155  0.00  0.00      PROA  
ATOM   3028  CA  LYS P 846      19.723  -1.653 -15.751  0.00  0.00      PROA  
ATOM   3029  HA  LYS P 846      20.364  -2.521 -15.716  0.00  0.00      PROA  
ATOM   3030  CB  LYS P 846      18.310  -2.042 -16.247  0.00  0.00      PROA  
ATOM   3031  HB1 LYS P 846      18.005  -2.925 -15.645  0.00  0.00      PROA  
ATOM   3032  HB2 LYS P 846      18.456  -2.347 -17.305  0.00  0.00      PROA  
ATOM   3033  CG  LYS P 846      17.186  -0.942 -16.309  0.00  0.00      PROA  
ATOM   3034  HG1 LYS P 846      17.439  -0.175 -17.072  0.00  0.00      PROA  
ATOM   3035  HG2 LYS P 846      17.051  -0.536 -15.284  0.00  0.00      PROA  
ATOM   3036  CD  LYS P 846      15.789  -1.367 -16.640  0.00  0.00      PROA  
ATOM   3037  HD1 LYS P 846      15.606  -2.292 -16.052  0.00  0.00      PROA  
ATOM   3038  HD2 LYS P 846      15.596  -1.635 -17.700  0.00  0.00      PROA  
ATOM   3039  CE  LYS P 846      14.592  -0.420 -16.269  0.00  0.00      PROA  
ATOM   3040  HE1 LYS P 846      14.633  -0.261 -15.170  0.00  0.00      PROA  
ATOM   3041  HE2 LYS P 846      13.656  -0.859 -16.678  0.00  0.00      PROA  
ATOM   3042  NZ  LYS P 846      14.785   0.897 -16.966  0.00  0.00      PROA  
ATOM   3043  HZ1 LYS P 846      14.856   0.811 -18.000  0.00  0.00      PROA  
ATOM   3044  HZ2 LYS P 846      15.599   1.424 -16.591  0.00  0.00      PROA  
ATOM   3045  HZ3 LYS P 846      13.933   1.481 -16.840  0.00  0.00      PROA  
ATOM   3046  C   LYS P 846      20.400  -0.801 -16.824  0.00  0.00      PROA  
ATOM   3047  O   LYS P 846      20.795  -1.343 -17.849  0.00  0.00      PROA  
ATOM   3048  N   THR P 847      20.614   0.506 -16.575  0.00  0.00      PROA  
ATOM   3049  HN  THR P 847      20.293   0.928 -15.730  0.00  0.00      PROA  
ATOM   3050  CA  THR P 847      21.523   1.348 -17.321  0.00  0.00      PROA  
ATOM   3051  HA  THR P 847      21.744   0.921 -18.289  0.00  0.00      PROA  
ATOM   3052  CB  THR P 847      20.950   2.757 -17.512  0.00  0.00      PROA  
ATOM   3053  HB  THR P 847      21.747   3.323 -18.039  0.00  0.00      PROA  
ATOM   3054  OG1 THR P 847      20.467   3.429 -16.331  0.00  0.00      PROA  
ATOM   3055  HG1 THR P 847      21.124   3.395 -15.632  0.00  0.00      PROA  
ATOM   3056  CG2 THR P 847      19.783   2.634 -18.522  0.00  0.00      PROA  
ATOM   3057 HG21 THR P 847      20.204   2.494 -19.541  0.00  0.00      PROA  
ATOM   3058 HG22 THR P 847      19.291   3.630 -18.560  0.00  0.00      PROA  
ATOM   3059 HG23 THR P 847      19.059   1.830 -18.272  0.00  0.00      PROA  
ATOM   3060  C   THR P 847      22.859   1.482 -16.620  0.00  0.00      PROA  
ATOM   3061  O   THR P 847      23.695   2.177 -17.222  0.00  0.00      PROA  
ATOM   3062  N   LYS P 848      23.114   0.890 -15.473  0.00  0.00      PROA  
ATOM   3063  HN  LYS P 848      22.422   0.435 -14.918  0.00  0.00      PROA  
ATOM   3064  CA  LYS P 848      24.475   0.471 -15.093  0.00  0.00      PROA  
ATOM   3065  HA  LYS P 848      25.074   1.268 -15.509  0.00  0.00      PROA  
ATOM   3066  CB  LYS P 848      24.650   0.214 -13.577  0.00  0.00      PROA  
ATOM   3067  HB1 LYS P 848      25.710  -0.089 -13.441  0.00  0.00      PROA  
ATOM   3068  HB2 LYS P 848      24.034  -0.656 -13.263  0.00  0.00      PROA  
ATOM   3069  CG  LYS P 848      24.146   1.359 -12.659  0.00  0.00      PROA  
ATOM   3070  HG1 LYS P 848      24.463   1.066 -11.635  0.00  0.00      PROA  
ATOM   3071  HG2 LYS P 848      23.036   1.411 -12.680  0.00  0.00      PROA  
ATOM   3072  CD  LYS P 848      24.902   2.634 -13.002  0.00  0.00      PROA  
ATOM   3073  HD1 LYS P 848      24.406   3.482 -12.484  0.00  0.00      PROA  
ATOM   3074  HD2 LYS P 848      24.842   2.821 -14.095  0.00  0.00      PROA  
ATOM   3075  CE  LYS P 848      26.466   2.627 -12.753  0.00  0.00      PROA  
ATOM   3076  HE1 LYS P 848      27.057   1.935 -13.390  0.00  0.00      PROA  
ATOM   3077  HE2 LYS P 848      26.568   2.233 -11.720  0.00  0.00      PROA  
ATOM   3078  NZ  LYS P 848      26.919   3.975 -12.717  0.00  0.00      PROA  
ATOM   3079  HZ1 LYS P 848      26.252   4.597 -13.217  0.00  0.00      PROA  
ATOM   3080  HZ2 LYS P 848      27.877   4.032 -13.117  0.00  0.00      PROA  
ATOM   3081  HZ3 LYS P 848      27.008   4.362 -11.756  0.00  0.00      PROA  
ATOM   3082  C   LYS P 848      24.878  -0.885 -15.814  0.00  0.00      PROA  
ATOM   3083  O   LYS P 848      24.054  -1.598 -16.352  0.00  0.00      PROA  
ATOM   3084  N   ARG P 849      26.168  -1.255 -15.905  0.00  0.00      PROA  
ATOM   3085  HN  ARG P 849      26.922  -0.639 -15.690  0.00  0.00      PROA  
ATOM   3086  CA  ARG P 849      26.551  -2.505 -16.709  0.00  0.00      PROA  
ATOM   3087  HA  ARG P 849      25.834  -2.826 -17.449  0.00  0.00      PROA  
ATOM   3088  CB  ARG P 849      27.905  -2.232 -17.464  0.00  0.00      PROA  
ATOM   3089  HB1 ARG P 849      28.299  -3.106 -18.026  0.00  0.00      PROA  
ATOM   3090  HB2 ARG P 849      28.627  -2.061 -16.638  0.00  0.00      PROA  
ATOM   3091  CG  ARG P 849      27.814  -0.922 -18.368  0.00  0.00      PROA  
ATOM   3092  HG1 ARG P 849      28.816  -0.783 -18.829  0.00  0.00      PROA  
ATOM   3093  HG2 ARG P 849      27.716   0.017 -17.783  0.00  0.00      PROA  
ATOM   3094  CD  ARG P 849      26.787  -1.008 -19.489  0.00  0.00      PROA  
ATOM   3095  HD1 ARG P 849      26.811  -0.038 -20.029  0.00  0.00      PROA  
ATOM   3096  HD2 ARG P 849      25.761  -1.238 -19.130  0.00  0.00      PROA  
ATOM   3097  NE  ARG P 849      27.296  -1.936 -20.547  0.00  0.00      PROA  
ATOM   3098  HE  ARG P 849      28.134  -1.672 -21.025  0.00  0.00      PROA  
ATOM   3099  CZ  ARG P 849      26.697  -2.990 -21.061  0.00  0.00      PROA  
ATOM   3100  NH1 ARG P 849      27.222  -3.603 -22.116  0.00  0.00      PROA  
ATOM   3101 HH11 ARG P 849      28.008  -3.261 -22.632  0.00  0.00      PROA  
ATOM   3102 HH12 ARG P 849      26.610  -4.163 -22.674  0.00  0.00      PROA  
ATOM   3103  NH2 ARG P 849      25.455  -3.386 -20.809  0.00  0.00      PROA  
ATOM   3104 HH21 ARG P 849      24.848  -2.804 -20.267  0.00  0.00      PROA  
ATOM   3105 HH22 ARG P 849      25.100  -4.197 -21.272  0.00  0.00      PROA  
ATOM   3106  C   ARG P 849      26.830  -3.715 -15.894  0.00  0.00      PROA  
ATOM   3107  O   ARG P 849      27.203  -4.744 -16.359  0.00  0.00      PROA  
ATOM   3108  N   TYR P 850      26.596  -3.610 -14.619  0.00  0.00      PROA  
ATOM   3109  HN  TYR P 850      26.240  -2.821 -14.125  0.00  0.00      PROA  
ATOM   3110  CA  TYR P 850      26.644  -4.706 -13.785  0.00  0.00      PROA  
ATOM   3111  HA  TYR P 850      27.683  -4.999 -13.777  0.00  0.00      PROA  
ATOM   3112  CB  TYR P 850      26.322  -4.314 -12.318  0.00  0.00      PROA  
ATOM   3113  HB1 TYR P 850      26.541  -5.091 -11.554  0.00  0.00      PROA  
ATOM   3114  HB2 TYR P 850      25.219  -4.186 -12.311  0.00  0.00      PROA  
ATOM   3115  CG  TYR P 850      26.977  -3.027 -11.890  0.00  0.00      PROA  
ATOM   3116  CD1 TYR P 850      28.358  -2.889 -12.169  0.00  0.00      PROA  
ATOM   3117  HD1 TYR P 850      28.978  -3.706 -12.507  0.00  0.00      PROA  
ATOM   3118  CE1 TYR P 850      29.006  -1.753 -11.756  0.00  0.00      PROA  
ATOM   3119  HE1 TYR P 850      30.076  -1.680 -11.888  0.00  0.00      PROA  
ATOM   3120  CZ  TYR P 850      28.272  -0.611 -11.236  0.00  0.00      PROA  
ATOM   3121  OH  TYR P 850      28.911   0.616 -10.955  0.00  0.00      PROA  
ATOM   3122  HH  TYR P 850      29.513   0.795 -11.681  0.00  0.00      PROA  
ATOM   3123  CD2 TYR P 850      26.304  -1.992 -11.212  0.00  0.00      PROA  
ATOM   3124  HD2 TYR P 850      25.240  -2.102 -11.061  0.00  0.00      PROA  
ATOM   3125  CE2 TYR P 850      26.912  -0.804 -10.852  0.00  0.00      PROA  
ATOM   3126  HE2 TYR P 850      26.324  -0.018 -10.401  0.00  0.00      PROA  
ATOM   3127  C   TYR P 850      25.822  -5.954 -14.153  0.00  0.00      PROA  
ATOM   3128  O   TYR P 850      24.723  -5.801 -14.760  0.00  0.00      PROA  
ATOM   3129  N   PHE P 851      26.316  -7.175 -13.867  0.00  0.00      PROA  
ATOM   3130  HN  PHE P 851      27.045  -7.268 -13.194  0.00  0.00      PROA  
ATOM   3131  CA  PHE P 851      25.670  -8.451 -14.078  0.00  0.00      PROA  
ATOM   3132  HA  PHE P 851      26.357  -9.245 -13.824  0.00  0.00      PROA  
ATOM   3133  CB  PHE P 851      24.408  -8.645 -13.217  0.00  0.00      PROA  
ATOM   3134  HB1 PHE P 851      23.825  -9.590 -13.262  0.00  0.00      PROA  
ATOM   3135  HB2 PHE P 851      23.750  -7.796 -13.502  0.00  0.00      PROA  
ATOM   3136  CG  PHE P 851      24.609  -8.513 -11.735  0.00  0.00      PROA  
ATOM   3137  CD1 PHE P 851      23.672  -7.848 -10.951  0.00  0.00      PROA  
ATOM   3138  HD1 PHE P 851      22.822  -7.323 -11.361  0.00  0.00      PROA  
ATOM   3139  CE1 PHE P 851      23.809  -7.961  -9.552  0.00  0.00      PROA  
ATOM   3140  HE1 PHE P 851      23.091  -7.386  -8.987  0.00  0.00      PROA  
ATOM   3141  CZ  PHE P 851      24.688  -8.946  -8.956  0.00  0.00      PROA  
ATOM   3142  HZ  PHE P 851      24.581  -9.139  -7.899  0.00  0.00      PROA  
ATOM   3143  CD2 PHE P 851      25.595  -9.343 -11.182  0.00  0.00      PROA  
ATOM   3144  HD2 PHE P 851      26.306  -9.885 -11.788  0.00  0.00      PROA  
ATOM   3145  CE2 PHE P 851      25.603  -9.560  -9.802  0.00  0.00      PROA  
ATOM   3146  HE2 PHE P 851      26.304 -10.276  -9.400  0.00  0.00      PROA  
ATOM   3147  C   PHE P 851      25.432  -8.706 -15.619  0.00  0.00      PROA  
ATOM   3148  O   PHE P 851      25.882  -7.856 -16.442  0.00  0.00      PROA  
ATOM   3149  N   PRO P 852      24.823  -9.840 -16.116  0.00  0.00      PROA  
ATOM   3150  CD  PRO P 852      25.000 -11.134 -15.478  0.00  0.00      PROA  
ATOM   3151  HD1 PRO P 852      24.533 -11.173 -14.471  0.00  0.00      PROA  
ATOM   3152  HD2 PRO P 852      26.090 -11.165 -15.263  0.00  0.00      PROA  
ATOM   3153  CA  PRO P 852      24.293 -10.002 -17.442  0.00  0.00      PROA  
ATOM   3154  HA  PRO P 852      24.973  -9.515 -18.125  0.00  0.00      PROA  
ATOM   3155  CB  PRO P 852      24.084 -11.505 -17.704  0.00  0.00      PROA  
ATOM   3156  HB1 PRO P 852      24.572 -11.775 -18.665  0.00  0.00      PROA  
ATOM   3157  HB2 PRO P 852      23.002 -11.759 -17.714  0.00  0.00      PROA  
ATOM   3158  CG  PRO P 852      24.699 -12.217 -16.544  0.00  0.00      PROA  
ATOM   3159  HG1 PRO P 852      24.085 -12.978 -16.017  0.00  0.00      PROA  
ATOM   3160  HG2 PRO P 852      25.633 -12.702 -16.902  0.00  0.00      PROA  
ATOM   3161  C   PRO P 852      22.956  -9.260 -17.553  0.00  0.00      PROA  
ATOM   3162  O   PRO P 852      22.368  -8.962 -16.534  0.00  0.00      PROA  
ATOM   3163  N   THR P 853      22.593  -9.014 -18.775  0.00  0.00      PROA  
ATOM   3164  HN  THR P 853      23.109  -9.431 -19.519  0.00  0.00      PROA  
ATOM   3165  CA  THR P 853      21.439  -8.134 -19.161  0.00  0.00      PROA  
ATOM   3166  HA  THR P 853      21.772  -7.169 -18.809  0.00  0.00      PROA  
ATOM   3167  CB  THR P 853      21.054  -8.105 -20.642  0.00  0.00      PROA  
ATOM   3168  HB  THR P 853      20.672  -9.118 -20.892  0.00  0.00      PROA  
ATOM   3169  OG1 THR P 853      22.210  -8.114 -21.446  0.00  0.00      PROA  
ATOM   3170  HG1 THR P 853      22.655  -7.296 -21.214  0.00  0.00      PROA  
ATOM   3171  CG2 THR P 853      20.092  -7.020 -21.131  0.00  0.00      PROA  
ATOM   3172 HG21 THR P 853      19.734  -7.277 -22.150  0.00  0.00      PROA  
ATOM   3173 HG22 THR P 853      20.561  -6.015 -21.074  0.00  0.00      PROA  
ATOM   3174 HG23 THR P 853      19.083  -7.193 -20.699  0.00  0.00      PROA  
ATOM   3175  C   THR P 853      20.218  -8.479 -18.358  0.00  0.00      PROA  
ATOM   3176  O   THR P 853      19.609  -7.599 -17.728  0.00  0.00      PROA  
ATOM   3177  N   LYS P 854      19.771  -9.750 -18.326  0.00  0.00      PROA  
ATOM   3178  HN  LYS P 854      20.092 -10.475 -18.930  0.00  0.00      PROA  
ATOM   3179  CA  LYS P 854      18.595 -10.209 -17.558  0.00  0.00      PROA  
ATOM   3180  HA  LYS P 854      17.706  -9.785 -18.000  0.00  0.00      PROA  
ATOM   3181  CB  LYS P 854      18.321 -11.776 -17.656  0.00  0.00      PROA  
ATOM   3182  HB1 LYS P 854      17.514 -12.082 -16.956  0.00  0.00      PROA  
ATOM   3183  HB2 LYS P 854      19.217 -12.274 -17.228  0.00  0.00      PROA  
ATOM   3184  CG  LYS P 854      17.826 -12.284 -19.062  0.00  0.00      PROA  
ATOM   3185  HG1 LYS P 854      18.615 -11.957 -19.773  0.00  0.00      PROA  
ATOM   3186  HG2 LYS P 854      16.942 -11.656 -19.304  0.00  0.00      PROA  
ATOM   3187  CD  LYS P 854      17.587 -13.755 -18.920  0.00  0.00      PROA  
ATOM   3188  HD1 LYS P 854      16.798 -14.027 -18.187  0.00  0.00      PROA  
ATOM   3189  HD2 LYS P 854      18.513 -14.310 -18.657  0.00  0.00      PROA  
ATOM   3190  CE  LYS P 854      16.959 -14.411 -20.185  0.00  0.00      PROA  
ATOM   3191  HE1 LYS P 854      17.712 -14.478 -21.000  0.00  0.00      PROA  
ATOM   3192  HE2 LYS P 854      16.141 -13.789 -20.606  0.00  0.00      PROA  
ATOM   3193  NZ  LYS P 854      16.437 -15.745 -19.944  0.00  0.00      PROA  
ATOM   3194  HZ1 LYS P 854      17.101 -16.338 -19.407  0.00  0.00      PROA  
ATOM   3195  HZ2 LYS P 854      16.216 -16.220 -20.842  0.00  0.00      PROA  
ATOM   3196  HZ3 LYS P 854      15.608 -15.645 -19.324  0.00  0.00      PROA  
ATOM   3197  C   LYS P 854      18.597  -9.936 -16.059  0.00  0.00      PROA  
ATOM   3198  O   LYS P 854      17.569  -9.502 -15.563  0.00  0.00      PROA  
ATOM   3199  N   VAL P 855      19.757 -10.021 -15.342  0.00  0.00      PROA  
ATOM   3200  HN  VAL P 855      20.611 -10.166 -15.835  0.00  0.00      PROA  
ATOM   3201  CA  VAL P 855      19.724  -9.899 -13.922  0.00  0.00      PROA  
ATOM   3202  HA  VAL P 855      18.886 -10.420 -13.484  0.00  0.00      PROA  
ATOM   3203  CB  VAL P 855      21.038 -10.372 -13.430  0.00  0.00      PROA  
ATOM   3204  HB  VAL P 855      21.899  -9.820 -13.864  0.00  0.00      PROA  
ATOM   3205  CG1 VAL P 855      21.105 -10.223 -11.846  0.00  0.00      PROA  
ATOM   3206 HG11 VAL P 855      21.090  -9.162 -11.515  0.00  0.00      PROA  
ATOM   3207 HG12 VAL P 855      21.963 -10.747 -11.373  0.00  0.00      PROA  
ATOM   3208 HG13 VAL P 855      20.192 -10.678 -11.405  0.00  0.00      PROA  
ATOM   3209  CG2 VAL P 855      21.266 -11.787 -13.725  0.00  0.00      PROA  
ATOM   3210 HG21 VAL P 855      22.026 -11.960 -14.517  0.00  0.00      PROA  
ATOM   3211 HG22 VAL P 855      20.334 -12.342 -13.967  0.00  0.00      PROA  
ATOM   3212 HG23 VAL P 855      21.657 -12.336 -12.841  0.00  0.00      PROA  
ATOM   3213  C   VAL P 855      19.656  -8.433 -13.476  0.00  0.00      PROA  
ATOM   3214  O   VAL P 855      18.764  -8.097 -12.663  0.00  0.00      PROA  
ATOM   3215  N   ARG P 856      20.418  -7.555 -14.116  0.00  0.00      PROA  
ATOM   3216  HN  ARG P 856      21.033  -7.884 -14.829  0.00  0.00      PROA  
ATOM   3217  CA  ARG P 856      20.287  -6.078 -13.954  0.00  0.00      PROA  
ATOM   3218  HA  ARG P 856      20.275  -5.939 -12.883  0.00  0.00      PROA  
ATOM   3219  CB  ARG P 856      21.481  -5.361 -14.652  0.00  0.00      PROA  
ATOM   3220  HB1 ARG P 856      22.410  -5.905 -14.374  0.00  0.00      PROA  
ATOM   3221  HB2 ARG P 856      21.471  -4.301 -14.320  0.00  0.00      PROA  
ATOM   3222  CG  ARG P 856      21.504  -5.318 -16.191  0.00  0.00      PROA  
ATOM   3223  HG1 ARG P 856      20.606  -4.949 -16.731  0.00  0.00      PROA  
ATOM   3224  HG2 ARG P 856      21.681  -6.336 -16.599  0.00  0.00      PROA  
ATOM   3225  CD  ARG P 856      22.589  -4.275 -16.617  0.00  0.00      PROA  
ATOM   3226  HD1 ARG P 856      22.845  -3.682 -15.713  0.00  0.00      PROA  
ATOM   3227  HD2 ARG P 856      22.322  -3.526 -17.393  0.00  0.00      PROA  
ATOM   3228  NE  ARG P 856      23.774  -5.029 -17.042  0.00  0.00      PROA  
ATOM   3229  HE  ARG P 856      24.465  -5.167 -16.333  0.00  0.00      PROA  
ATOM   3230  CZ  ARG P 856      23.996  -5.409 -18.268  0.00  0.00      PROA  
ATOM   3231  NH1 ARG P 856      23.231  -4.922 -19.278  0.00  0.00      PROA  
ATOM   3232 HH11 ARG P 856      22.317  -4.553 -19.105  0.00  0.00      PROA  
ATOM   3233 HH12 ARG P 856      23.569  -5.248 -20.161  0.00  0.00      PROA  
ATOM   3234  NH2 ARG P 856      25.000  -6.219 -18.556  0.00  0.00      PROA  
ATOM   3235 HH21 ARG P 856      25.502  -6.695 -17.834  0.00  0.00      PROA  
ATOM   3236 HH22 ARG P 856      24.882  -6.549 -19.493  0.00  0.00      PROA  
ATOM   3237  C   ARG P 856      18.975  -5.452 -14.320  0.00  0.00      PROA  
ATOM   3238  O   ARG P 856      18.455  -4.643 -13.582  0.00  0.00      PROA  
ATOM   3239  N   SER P 857      18.306  -5.824 -15.408  0.00  0.00      PROA  
ATOM   3240  HN  SER P 857      18.693  -6.380 -16.140  0.00  0.00      PROA  
ATOM   3241  CA  SER P 857      16.905  -5.447 -15.616  0.00  0.00      PROA  
ATOM   3242  HA  SER P 857      16.721  -4.392 -15.476  0.00  0.00      PROA  
ATOM   3243  CB  SER P 857      16.503  -5.709 -17.066  0.00  0.00      PROA  
ATOM   3244  HB1 SER P 857      16.251  -6.777 -17.239  0.00  0.00      PROA  
ATOM   3245  HB2 SER P 857      17.271  -5.340 -17.781  0.00  0.00      PROA  
ATOM   3246  OG  SER P 857      15.277  -5.016 -17.321  0.00  0.00      PROA  
ATOM   3247  HG1 SER P 857      15.366  -4.570 -18.167  0.00  0.00      PROA  
ATOM   3248  C   SER P 857      15.905  -5.978 -14.587  0.00  0.00      PROA  
ATOM   3249  O   SER P 857      15.122  -5.232 -14.050  0.00  0.00      PROA  
ATOM   3250  N   THR P 858      15.982  -7.270 -14.218  0.00  0.00      PROA  
ATOM   3251  HN  THR P 858      16.755  -7.692 -14.685  0.00  0.00      PROA  
ATOM   3252  CA  THR P 858      15.147  -8.003 -13.265  0.00  0.00      PROA  
ATOM   3253  HA  THR P 858      14.109  -7.807 -13.489  0.00  0.00      PROA  
ATOM   3254  CB  THR P 858      15.454  -9.456 -13.202  0.00  0.00      PROA  
ATOM   3255  HB  THR P 858      16.467  -9.595 -12.767  0.00  0.00      PROA  
ATOM   3256  OG1 THR P 858      15.316 -10.003 -14.529  0.00  0.00      PROA  
ATOM   3257  HG1 THR P 858      16.162  -9.911 -14.973  0.00  0.00      PROA  
ATOM   3258  CG2 THR P 858      14.490 -10.226 -12.380  0.00  0.00      PROA  
ATOM   3259 HG21 THR P 858      14.737 -11.309 -12.385  0.00  0.00      PROA  
ATOM   3260 HG22 THR P 858      13.401 -10.147 -12.583  0.00  0.00      PROA  
ATOM   3261 HG23 THR P 858      14.575  -9.834 -11.343  0.00  0.00      PROA  
ATOM   3262  C   THR P 858      15.422  -7.342 -11.860  0.00  0.00      PROA  
ATOM   3263  O   THR P 858      14.448  -7.042 -11.187  0.00  0.00      PROA  
ATOM   3264  N   ILE P 859      16.651  -7.028 -11.387  0.00  0.00      PROA  
ATOM   3265  HN  ILE P 859      17.442  -7.330 -11.913  0.00  0.00      PROA  
ATOM   3266  CA  ILE P 859      16.940  -6.297 -10.177  0.00  0.00      PROA  
ATOM   3267  HA  ILE P 859      16.438  -6.823  -9.379  0.00  0.00      PROA  
ATOM   3268  CB  ILE P 859      18.452  -6.296  -9.903  0.00  0.00      PROA  
ATOM   3269  HB  ILE P 859      19.113  -5.990 -10.742  0.00  0.00      PROA  
ATOM   3270  CG2 ILE P 859      18.808  -5.277  -8.790  0.00  0.00      PROA  
ATOM   3271 HG21 ILE P 859      18.649  -4.215  -9.078  0.00  0.00      PROA  
ATOM   3272 HG22 ILE P 859      19.877  -5.411  -8.520  0.00  0.00      PROA  
ATOM   3273 HG23 ILE P 859      18.290  -5.527  -7.839  0.00  0.00      PROA  
ATOM   3274  CG1 ILE P 859      18.810  -7.712  -9.447  0.00  0.00      PROA  
ATOM   3275 HG11 ILE P 859      18.480  -8.358 -10.288  0.00  0.00      PROA  
ATOM   3276 HG12 ILE P 859      18.166  -7.939  -8.570  0.00  0.00      PROA  
ATOM   3277  CD  ILE P 859      20.259  -7.995  -9.057  0.00  0.00      PROA  
ATOM   3278  HD1 ILE P 859      20.513  -9.048  -8.809  0.00  0.00      PROA  
ATOM   3279  HD2 ILE P 859      20.475  -7.403  -8.142  0.00  0.00      PROA  
ATOM   3280  HD3 ILE P 859      20.913  -7.695  -9.904  0.00  0.00      PROA  
ATOM   3281  C   ILE P 859      16.398  -4.883 -10.198  0.00  0.00      PROA  
ATOM   3282  O   ILE P 859      15.924  -4.332  -9.200  0.00  0.00      PROA  
ATOM   3283  N   SER P 860      16.238  -4.267 -11.405  0.00  0.00      PROA  
ATOM   3284  HN  SER P 860      16.365  -4.699 -12.294  0.00  0.00      PROA  
ATOM   3285  CA  SER P 860      15.649  -2.940 -11.392  0.00  0.00      PROA  
ATOM   3286  HA  SER P 860      16.072  -2.425 -10.542  0.00  0.00      PROA  
ATOM   3287  CB  SER P 860      15.916  -1.951 -12.581  0.00  0.00      PROA  
ATOM   3288  HB1 SER P 860      15.620  -0.909 -12.338  0.00  0.00      PROA  
ATOM   3289  HB2 SER P 860      15.366  -2.012 -13.544  0.00  0.00      PROA  
ATOM   3290  OG  SER P 860      17.306  -2.024 -12.833  0.00  0.00      PROA  
ATOM   3291  HG1 SER P 860      17.474  -2.954 -13.002  0.00  0.00      PROA  
ATOM   3292  C   SER P 860      14.141  -2.893 -11.194  0.00  0.00      PROA  
ATOM   3293  O   SER P 860      13.571  -1.933 -10.668  0.00  0.00      PROA  
ATOM   3294  N   ASP P 861      13.304  -3.885 -11.644  0.00  0.00      PROA  
ATOM   3295  HN  ASP P 861      13.709  -4.601 -12.208  0.00  0.00      PROA  
ATOM   3296  CA  ASP P 861      11.870  -4.018 -11.414  0.00  0.00      PROA  
ATOM   3297  HA  ASP P 861      11.382  -3.065 -11.554  0.00  0.00      PROA  
ATOM   3298  CB  ASP P 861      11.230  -5.004 -12.402  0.00  0.00      PROA  
ATOM   3299  HB1 ASP P 861      10.177  -5.279 -12.180  0.00  0.00      PROA  
ATOM   3300  HB2 ASP P 861      11.872  -5.903 -12.524  0.00  0.00      PROA  
ATOM   3301  CG  ASP P 861      11.227  -4.396 -13.834  0.00  0.00      PROA  
ATOM   3302  OD1 ASP P 861      10.964  -5.150 -14.797  0.00  0.00      PROA  
ATOM   3303  OD2 ASP P 861      11.495  -3.202 -13.980  0.00  0.00      PROA  
ATOM   3304  C   ASP P 861      11.629  -4.550  -9.981  0.00  0.00      PROA  
ATOM   3305  O   ASP P 861      10.664  -4.130  -9.297  0.00  0.00      PROA  
ATOM   3306  N   PHE P 862      12.581  -5.315  -9.484  0.00  0.00      PROA  
ATOM   3307  HN  PHE P 862      13.329  -5.762  -9.969  0.00  0.00      PROA  
ATOM   3308  CA  PHE P 862      12.535  -5.889  -8.149  0.00  0.00      PROA  
ATOM   3309  HA  PHE P 862      11.530  -6.205  -7.912  0.00  0.00      PROA  
ATOM   3310  CB  PHE P 862      13.398  -7.215  -8.347  0.00  0.00      PROA  
ATOM   3311  HB1 PHE P 862      14.406  -6.839  -8.623  0.00  0.00      PROA  
ATOM   3312  HB2 PHE P 862      13.190  -7.856  -9.231  0.00  0.00      PROA  
ATOM   3313  CG  PHE P 862      13.518  -8.194  -7.221  0.00  0.00      PROA  
ATOM   3314  CD1 PHE P 862      14.731  -8.647  -6.816  0.00  0.00      PROA  
ATOM   3315  HD1 PHE P 862      15.598  -8.211  -7.291  0.00  0.00      PROA  
ATOM   3316  CE1 PHE P 862      14.826  -9.520  -5.744  0.00  0.00      PROA  
ATOM   3317  HE1 PHE P 862      15.765  -9.861  -5.335  0.00  0.00      PROA  
ATOM   3318  CZ  PHE P 862      13.725 -10.158  -5.197  0.00  0.00      PROA  
ATOM   3319  HZ  PHE P 862      13.768 -10.879  -4.394  0.00  0.00      PROA  
ATOM   3320  CD2 PHE P 862      12.334  -8.815  -6.648  0.00  0.00      PROA  
ATOM   3321  HD2 PHE P 862      11.370  -8.524  -7.041  0.00  0.00      PROA  
ATOM   3322  CE2 PHE P 862      12.481  -9.904  -5.754  0.00  0.00      PROA  
ATOM   3323  HE2 PHE P 862      11.588 -10.388  -5.387  0.00  0.00      PROA  
ATOM   3324  C   PHE P 862      13.171  -5.042  -7.013  0.00  0.00      PROA  
ATOM   3325  O   PHE P 862      13.232  -5.385  -5.837  0.00  0.00      PROA  
ATOM   3326  N   ALA P 863      13.734  -3.828  -7.370  0.00  0.00      PROA  
ATOM   3327  HN  ALA P 863      13.760  -3.629  -8.347  0.00  0.00      PROA  
ATOM   3328  CA  ALA P 863      14.665  -2.919  -6.656  0.00  0.00      PROA  
ATOM   3329  HA  ALA P 863      15.588  -3.452  -6.482  0.00  0.00      PROA  
ATOM   3330  CB  ALA P 863      14.618  -1.669  -7.522  0.00  0.00      PROA  
ATOM   3331  HB1 ALA P 863      15.198  -1.840  -8.455  0.00  0.00      PROA  
ATOM   3332  HB2 ALA P 863      14.996  -0.748  -7.030  0.00  0.00      PROA  
ATOM   3333  HB3 ALA P 863      13.568  -1.461  -7.820  0.00  0.00      PROA  
ATOM   3334  C   ALA P 863      14.239  -2.708  -5.253  0.00  0.00      PROA  
ATOM   3335  O   ALA P 863      15.053  -2.897  -4.337  0.00  0.00      PROA  
ATOM   3336  N   VAL P 864      12.992  -2.235  -5.096  0.00  0.00      PROA  
ATOM   3337  HN  VAL P 864      12.383  -2.007  -5.851  0.00  0.00      PROA  
ATOM   3338  CA  VAL P 864      12.382  -1.920  -3.780  0.00  0.00      PROA  
ATOM   3339  HA  VAL P 864      12.943  -1.178  -3.232  0.00  0.00      PROA  
ATOM   3340  CB  VAL P 864      11.077  -1.352  -4.083  0.00  0.00      PROA  
ATOM   3341  HB  VAL P 864      10.639  -1.947  -4.913  0.00  0.00      PROA  
ATOM   3342  CG1 VAL P 864      10.018  -1.276  -2.977  0.00  0.00      PROA  
ATOM   3343 HG11 VAL P 864       9.069  -0.847  -3.364  0.00  0.00      PROA  
ATOM   3344 HG12 VAL P 864      10.456  -0.680  -2.147  0.00  0.00      PROA  
ATOM   3345 HG13 VAL P 864       9.682  -2.215  -2.487  0.00  0.00      PROA  
ATOM   3346  CG2 VAL P 864      11.315   0.045  -4.577  0.00  0.00      PROA  
ATOM   3347 HG21 VAL P 864      11.533   0.766  -3.760  0.00  0.00      PROA  
ATOM   3348 HG22 VAL P 864      10.391   0.424  -5.063  0.00  0.00      PROA  
ATOM   3349 HG23 VAL P 864      11.949   0.119  -5.486  0.00  0.00      PROA  
ATOM   3350  C   VAL P 864      12.135  -3.175  -2.994  0.00  0.00      PROA  
ATOM   3351  O   VAL P 864      12.570  -3.305  -1.870  0.00  0.00      PROA  
ATOM   3352  N   PHE P 865      11.482  -4.288  -3.533  0.00  0.00      PROA  
ATOM   3353  HN  PHE P 865      10.978  -4.248  -4.393  0.00  0.00      PROA  
ATOM   3354  CA  PHE P 865      11.557  -5.514  -2.809  0.00  0.00      PROA  
ATOM   3355  HA  PHE P 865      10.956  -5.292  -1.939  0.00  0.00      PROA  
ATOM   3356  CB  PHE P 865      10.894  -6.650  -3.667  0.00  0.00      PROA  
ATOM   3357  HB1 PHE P 865      11.535  -6.958  -4.520  0.00  0.00      PROA  
ATOM   3358  HB2 PHE P 865       9.957  -6.266  -4.126  0.00  0.00      PROA  
ATOM   3359  CG  PHE P 865      10.429  -7.824  -2.772  0.00  0.00      PROA  
ATOM   3360  CD1 PHE P 865       9.195  -7.883  -2.092  0.00  0.00      PROA  
ATOM   3361  HD1 PHE P 865       8.441  -7.117  -2.194  0.00  0.00      PROA  
ATOM   3362  CE1 PHE P 865       8.820  -9.033  -1.319  0.00  0.00      PROA  
ATOM   3363  HE1 PHE P 865       7.900  -9.005  -0.754  0.00  0.00      PROA  
ATOM   3364  CZ  PHE P 865       9.823 -10.048  -1.215  0.00  0.00      PROA  
ATOM   3365  HZ  PHE P 865       9.710 -10.840  -0.490  0.00  0.00      PROA  
ATOM   3366  CD2 PHE P 865      11.292  -8.916  -2.731  0.00  0.00      PROA  
ATOM   3367  HD2 PHE P 865      12.155  -8.958  -3.379  0.00  0.00      PROA  
ATOM   3368  CE2 PHE P 865      11.023  -9.976  -1.920  0.00  0.00      PROA  
ATOM   3369  HE2 PHE P 865      11.775 -10.750  -1.882  0.00  0.00      PROA  
ATOM   3370  C   PHE P 865      12.918  -6.028  -2.322  0.00  0.00      PROA  
ATOM   3371  O   PHE P 865      12.988  -6.604  -1.269  0.00  0.00      PROA  
ATOM   3372  N   LEU P 866      14.018  -5.913  -3.162  0.00  0.00      PROA  
ATOM   3373  HN  LEU P 866      13.909  -5.514  -4.069  0.00  0.00      PROA  
ATOM   3374  CA  LEU P 866      15.359  -6.334  -2.720  0.00  0.00      PROA  
ATOM   3375  HA  LEU P 866      15.279  -7.298  -2.239  0.00  0.00      PROA  
ATOM   3376  CB  LEU P 866      16.375  -6.524  -3.892  0.00  0.00      PROA  
ATOM   3377  HB1 LEU P 866      16.336  -5.555  -4.434  0.00  0.00      PROA  
ATOM   3378  HB2 LEU P 866      15.802  -7.165  -4.597  0.00  0.00      PROA  
ATOM   3379  CG  LEU P 866      17.810  -7.102  -3.556  0.00  0.00      PROA  
ATOM   3380  HG  LEU P 866      18.507  -6.304  -3.223  0.00  0.00      PROA  
ATOM   3381  CD1 LEU P 866      17.686  -8.218  -2.528  0.00  0.00      PROA  
ATOM   3382 HD11 LEU P 866      17.041  -9.093  -2.760  0.00  0.00      PROA  
ATOM   3383 HD12 LEU P 866      17.333  -7.883  -1.529  0.00  0.00      PROA  
ATOM   3384 HD13 LEU P 866      18.708  -8.642  -2.422  0.00  0.00      PROA  
ATOM   3385  CD2 LEU P 866      18.415  -7.687  -4.868  0.00  0.00      PROA  
ATOM   3386 HD21 LEU P 866      18.233  -7.030  -5.746  0.00  0.00      PROA  
ATOM   3387 HD22 LEU P 866      18.195  -8.753  -5.090  0.00  0.00      PROA  
ATOM   3388 HD23 LEU P 866      19.518  -7.592  -4.781  0.00  0.00      PROA  
ATOM   3389  C   LEU P 866      15.880  -5.386  -1.621  0.00  0.00      PROA  
ATOM   3390  O   LEU P 866      16.487  -5.852  -0.610  0.00  0.00      PROA  
ATOM   3391  N   THR P 867      15.612  -4.101  -1.755  0.00  0.00      PROA  
ATOM   3392  HN  THR P 867      15.133  -3.785  -2.571  0.00  0.00      PROA  
ATOM   3393  CA  THR P 867      15.886  -3.038  -0.834  0.00  0.00      PROA  
ATOM   3394  HA  THR P 867      16.961  -2.941  -0.800  0.00  0.00      PROA  
ATOM   3395  CB  THR P 867      15.357  -1.699  -1.368  0.00  0.00      PROA  
ATOM   3396  HB  THR P 867      14.329  -1.722  -1.787  0.00  0.00      PROA  
ATOM   3397  OG1 THR P 867      16.101  -1.231  -2.467  0.00  0.00      PROA  
ATOM   3398  HG1 THR P 867      15.852  -1.831  -3.174  0.00  0.00      PROA  
ATOM   3399  CG2 THR P 867      15.440  -0.557  -0.296  0.00  0.00      PROA  
ATOM   3400 HG21 THR P 867      16.499  -0.508   0.037  0.00  0.00      PROA  
ATOM   3401 HG22 THR P 867      14.728  -0.545   0.556  0.00  0.00      PROA  
ATOM   3402 HG23 THR P 867      15.192   0.417  -0.770  0.00  0.00      PROA  
ATOM   3403  C   THR P 867      15.212  -3.222   0.487  0.00  0.00      PROA  
ATOM   3404  O   THR P 867      15.809  -3.249   1.554  0.00  0.00      PROA  
ATOM   3405  N   ILE P 868      13.870  -3.483   0.537  0.00  0.00      PROA  
ATOM   3406  HN  ILE P 868      13.318  -3.456  -0.293  0.00  0.00      PROA  
ATOM   3407  CA  ILE P 868      13.188  -3.924   1.729  0.00  0.00      PROA  
ATOM   3408  HA  ILE P 868      13.313  -3.190   2.512  0.00  0.00      PROA  
ATOM   3409  CB  ILE P 868      11.745  -4.034   1.547  0.00  0.00      PROA  
ATOM   3410  HB  ILE P 868      11.529  -4.649   0.647  0.00  0.00      PROA  
ATOM   3411  CG2 ILE P 868      11.122  -4.800   2.730  0.00  0.00      PROA  
ATOM   3412 HG21 ILE P 868      10.025  -4.706   2.873  0.00  0.00      PROA  
ATOM   3413 HG22 ILE P 868      11.696  -4.551   3.649  0.00  0.00      PROA  
ATOM   3414 HG23 ILE P 868      11.353  -5.871   2.548  0.00  0.00      PROA  
ATOM   3415  CG1 ILE P 868      11.284  -2.627   1.252  0.00  0.00      PROA  
ATOM   3416 HG11 ILE P 868      11.840  -2.293   0.350  0.00  0.00      PROA  
ATOM   3417 HG12 ILE P 868      11.436  -1.942   2.114  0.00  0.00      PROA  
ATOM   3418  CD  ILE P 868       9.728  -2.555   0.874  0.00  0.00      PROA  
ATOM   3419  HD1 ILE P 868       9.101  -2.577   1.792  0.00  0.00      PROA  
ATOM   3420  HD2 ILE P 868       9.456  -3.426   0.239  0.00  0.00      PROA  
ATOM   3421  HD3 ILE P 868       9.482  -1.587   0.388  0.00  0.00      PROA  
ATOM   3422  C   ILE P 868      13.809  -5.236   2.260  0.00  0.00      PROA  
ATOM   3423  O   ILE P 868      14.102  -5.409   3.437  0.00  0.00      PROA  
ATOM   3424  N   VAL P 869      13.987  -6.276   1.429  0.00  0.00      PROA  
ATOM   3425  HN  VAL P 869      13.782  -6.161   0.461  0.00  0.00      PROA  
ATOM   3426  CA  VAL P 869      14.612  -7.579   1.893  0.00  0.00      PROA  
ATOM   3427  HA  VAL P 869      13.883  -8.007   2.566  0.00  0.00      PROA  
ATOM   3428  CB  VAL P 869      14.532  -8.648   0.777  0.00  0.00      PROA  
ATOM   3429  HB  VAL P 869      14.785  -8.139  -0.177  0.00  0.00      PROA  
ATOM   3430  CG1 VAL P 869      15.514  -9.827   0.954  0.00  0.00      PROA  
ATOM   3431 HG11 VAL P 869      15.329 -10.283   1.949  0.00  0.00      PROA  
ATOM   3432 HG12 VAL P 869      16.582  -9.526   0.890  0.00  0.00      PROA  
ATOM   3433 HG13 VAL P 869      15.358 -10.520   0.100  0.00  0.00      PROA  
ATOM   3434  CG2 VAL P 869      13.116  -9.241   0.603  0.00  0.00      PROA  
ATOM   3435 HG21 VAL P 869      13.039  -9.855  -0.319  0.00  0.00      PROA  
ATOM   3436 HG22 VAL P 869      12.447  -8.356   0.668  0.00  0.00      PROA  
ATOM   3437 HG23 VAL P 869      12.914  -9.922   1.457  0.00  0.00      PROA  
ATOM   3438  C   VAL P 869      15.927  -7.575   2.562  0.00  0.00      PROA  
ATOM   3439  O   VAL P 869      16.131  -8.253   3.552  0.00  0.00      PROA  
ATOM   3440  N   ILE P 870      16.846  -6.731   2.078  0.00  0.00      PROA  
ATOM   3441  HN  ILE P 870      16.548  -6.217   1.277  0.00  0.00      PROA  
ATOM   3442  CA  ILE P 870      18.091  -6.426   2.655  0.00  0.00      PROA  
ATOM   3443  HA  ILE P 870      18.559  -7.391   2.786  0.00  0.00      PROA  
ATOM   3444  CB  ILE P 870      19.088  -5.581   1.683  0.00  0.00      PROA  
ATOM   3445  HB  ILE P 870      18.483  -4.727   1.310  0.00  0.00      PROA  
ATOM   3446  CG2 ILE P 870      20.255  -5.022   2.575  0.00  0.00      PROA  
ATOM   3447 HG21 ILE P 870      20.782  -5.882   3.039  0.00  0.00      PROA  
ATOM   3448 HG22 ILE P 870      20.044  -4.283   3.377  0.00  0.00      PROA  
ATOM   3449 HG23 ILE P 870      20.987  -4.515   1.910  0.00  0.00      PROA  
ATOM   3450  CG1 ILE P 870      19.566  -6.372   0.451  0.00  0.00      PROA  
ATOM   3451 HG11 ILE P 870      18.630  -6.718  -0.039  0.00  0.00      PROA  
ATOM   3452 HG12 ILE P 870      20.171  -7.241   0.788  0.00  0.00      PROA  
ATOM   3453  CD  ILE P 870      20.243  -5.431  -0.582  0.00  0.00      PROA  
ATOM   3454  HD1 ILE P 870      19.591  -4.551  -0.766  0.00  0.00      PROA  
ATOM   3455  HD2 ILE P 870      20.432  -5.952  -1.545  0.00  0.00      PROA  
ATOM   3456  HD3 ILE P 870      21.237  -5.076  -0.233  0.00  0.00      PROA  
ATOM   3457  C   ILE P 870      18.012  -6.029   4.148  0.00  0.00      PROA  
ATOM   3458  O   ILE P 870      18.618  -6.548   5.069  0.00  0.00      PROA  
ATOM   3459  N   MET P 871      17.291  -4.975   4.351  0.00  0.00      PROA  
ATOM   3460  HN  MET P 871      16.703  -4.570   3.655  0.00  0.00      PROA  
ATOM   3461  CA  MET P 871      17.038  -4.346   5.598  0.00  0.00      PROA  
ATOM   3462  HA  MET P 871      18.024  -4.136   5.986  0.00  0.00      PROA  
ATOM   3463  CB  MET P 871      16.198  -3.066   5.692  0.00  0.00      PROA  
ATOM   3464  HB1 MET P 871      16.144  -2.637   6.715  0.00  0.00      PROA  
ATOM   3465  HB2 MET P 871      15.113  -3.247   5.531  0.00  0.00      PROA  
ATOM   3466  CG  MET P 871      16.826  -1.996   4.808  0.00  0.00      PROA  
ATOM   3467  HG1 MET P 871      16.262  -1.051   4.965  0.00  0.00      PROA  
ATOM   3468  HG2 MET P 871      16.654  -2.339   3.765  0.00  0.00      PROA  
ATOM   3469  SD  MET P 871      18.588  -1.629   4.957  0.00  0.00      PROA  
ATOM   3470  CE  MET P 871      18.634  -0.353   3.676  0.00  0.00      PROA  
ATOM   3471  HE1 MET P 871      17.818   0.370   3.893  0.00  0.00      PROA  
ATOM   3472  HE2 MET P 871      18.396  -0.812   2.693  0.00  0.00      PROA  
ATOM   3473  HE3 MET P 871      19.587   0.214   3.603  0.00  0.00      PROA  
ATOM   3474  C   MET P 871      16.422  -5.335   6.583  0.00  0.00      PROA  
ATOM   3475  O   MET P 871      16.792  -5.359   7.764  0.00  0.00      PROA  
ATOM   3476  N   VAL P 872      15.415  -6.222   6.117  0.00  0.00      PROA  
ATOM   3477  HN  VAL P 872      15.152  -6.215   5.155  0.00  0.00      PROA  
ATOM   3478  CA  VAL P 872      14.700  -7.274   6.853  0.00  0.00      PROA  
ATOM   3479  HA  VAL P 872      14.294  -6.867   7.768  0.00  0.00      PROA  
ATOM   3480  CB  VAL P 872      13.644  -7.936   5.957  0.00  0.00      PROA  
ATOM   3481  HB  VAL P 872      14.220  -7.984   5.008  0.00  0.00      PROA  
ATOM   3482  CG1 VAL P 872      13.248  -9.333   6.418  0.00  0.00      PROA  
ATOM   3483 HG11 VAL P 872      12.447  -9.842   5.840  0.00  0.00      PROA  
ATOM   3484 HG12 VAL P 872      13.103  -9.417   7.516  0.00  0.00      PROA  
ATOM   3485 HG13 VAL P 872      14.085 -10.062   6.440  0.00  0.00      PROA  
ATOM   3486  CG2 VAL P 872      12.429  -7.010   5.968  0.00  0.00      PROA  
ATOM   3487 HG21 VAL P 872      12.731  -5.946   6.070  0.00  0.00      PROA  
ATOM   3488 HG22 VAL P 872      11.744  -7.256   6.808  0.00  0.00      PROA  
ATOM   3489 HG23 VAL P 872      11.853  -7.055   5.019  0.00  0.00      PROA  
ATOM   3490  C   VAL P 872      15.614  -8.343   7.325  0.00  0.00      PROA  
ATOM   3491  O   VAL P 872      15.656  -8.734   8.503  0.00  0.00      PROA  
ATOM   3492  N   THR P 873      16.536  -8.819   6.384  0.00  0.00      PROA  
ATOM   3493  HN  THR P 873      16.429  -8.553   5.429  0.00  0.00      PROA  
ATOM   3494  CA  THR P 873      17.616  -9.716   6.637  0.00  0.00      PROA  
ATOM   3495  HA  THR P 873      17.225 -10.590   7.137  0.00  0.00      PROA  
ATOM   3496  CB  THR P 873      18.305 -10.198   5.372  0.00  0.00      PROA  
ATOM   3497  HB  THR P 873      18.817  -9.360   4.852  0.00  0.00      PROA  
ATOM   3498  OG1 THR P 873      17.328 -10.528   4.344  0.00  0.00      PROA  
ATOM   3499  HG1 THR P 873      17.010  -9.692   3.996  0.00  0.00      PROA  
ATOM   3500  CG2 THR P 873      19.277 -11.255   5.639  0.00  0.00      PROA  
ATOM   3501 HG21 THR P 873      18.746 -12.149   6.030  0.00  0.00      PROA  
ATOM   3502 HG22 THR P 873      19.961 -10.784   6.376  0.00  0.00      PROA  
ATOM   3503 HG23 THR P 873      19.820 -11.419   4.684  0.00  0.00      PROA  
ATOM   3504  C   THR P 873      18.675  -9.212   7.663  0.00  0.00      PROA  
ATOM   3505  O   THR P 873      19.005  -9.954   8.569  0.00  0.00      PROA  
ATOM   3506  N   ILE P 874      19.145  -7.950   7.419  0.00  0.00      PROA  
ATOM   3507  HN  ILE P 874      18.794  -7.409   6.658  0.00  0.00      PROA  
ATOM   3508  CA  ILE P 874      19.951  -7.310   8.399  0.00  0.00      PROA  
ATOM   3509  HA  ILE P 874      20.836  -7.901   8.580  0.00  0.00      PROA  
ATOM   3510  CB  ILE P 874      20.370  -5.920   7.832  0.00  0.00      PROA  
ATOM   3511  HB  ILE P 874      19.579  -5.471   7.194  0.00  0.00      PROA  
ATOM   3512  CG2 ILE P 874      20.775  -5.021   8.967  0.00  0.00      PROA  
ATOM   3513 HG21 ILE P 874      19.808  -4.637   9.358  0.00  0.00      PROA  
ATOM   3514 HG22 ILE P 874      21.132  -4.009   8.680  0.00  0.00      PROA  
ATOM   3515 HG23 ILE P 874      21.460  -5.521   9.685  0.00  0.00      PROA  
ATOM   3516  CG1 ILE P 874      21.501  -6.055   6.798  0.00  0.00      PROA  
ATOM   3517 HG11 ILE P 874      21.291  -6.959   6.188  0.00  0.00      PROA  
ATOM   3518 HG12 ILE P 874      22.487  -6.171   7.296  0.00  0.00      PROA  
ATOM   3519  CD  ILE P 874      21.668  -4.726   6.004  0.00  0.00      PROA  
ATOM   3520  HD1 ILE P 874      22.446  -4.628   5.217  0.00  0.00      PROA  
ATOM   3521  HD2 ILE P 874      21.727  -3.879   6.720  0.00  0.00      PROA  
ATOM   3522  HD3 ILE P 874      20.706  -4.596   5.464  0.00  0.00      PROA  
ATOM   3523  C   ILE P 874      19.332  -7.219   9.806  0.00  0.00      PROA  
ATOM   3524  O   ILE P 874      19.982  -7.612  10.774  0.00  0.00      PROA  
ATOM   3525  N   ASP P 875      18.101  -6.745  10.005  0.00  0.00      PROA  
ATOM   3526  HN  ASP P 875      17.626  -6.361   9.217  0.00  0.00      PROA  
ATOM   3527  CA  ASP P 875      17.373  -6.646  11.223  0.00  0.00      PROA  
ATOM   3528  HA  ASP P 875      17.995  -6.197  11.984  0.00  0.00      PROA  
ATOM   3529  CB  ASP P 875      16.107  -5.806  11.057  0.00  0.00      PROA  
ATOM   3530  HB1 ASP P 875      15.385  -6.323  10.389  0.00  0.00      PROA  
ATOM   3531  HB2 ASP P 875      16.359  -4.901  10.463  0.00  0.00      PROA  
ATOM   3532  CG  ASP P 875      15.415  -5.593  12.321  0.00  0.00      PROA  
ATOM   3533  OD1 ASP P 875      14.182  -5.386  12.400  0.00  0.00      PROA  
ATOM   3534  OD2 ASP P 875      16.167  -5.421  13.335  0.00  0.00      PROA  
ATOM   3535  C   ASP P 875      17.096  -8.020  11.816  0.00  0.00      PROA  
ATOM   3536  O   ASP P 875      17.345  -8.279  12.984  0.00  0.00      PROA  
ATOM   3537  N   TYR P 876      16.696  -9.015  11.045  0.00  0.00      PROA  
ATOM   3538  HN  TYR P 876      16.408  -8.904  10.098  0.00  0.00      PROA  
ATOM   3539  CA  TYR P 876      16.686 -10.374  11.539  0.00  0.00      PROA  
ATOM   3540  HA  TYR P 876      15.986 -10.422  12.360  0.00  0.00      PROA  
ATOM   3541  CB  TYR P 876      16.061 -11.189  10.379  0.00  0.00      PROA  
ATOM   3542  HB1 TYR P 876      16.627 -11.021   9.438  0.00  0.00      PROA  
ATOM   3543  HB2 TYR P 876      15.070 -10.765  10.110  0.00  0.00      PROA  
ATOM   3544  CG  TYR P 876      16.032 -12.656  10.743  0.00  0.00      PROA  
ATOM   3545  CD1 TYR P 876      17.039 -13.570  10.469  0.00  0.00      PROA  
ATOM   3546  HD1 TYR P 876      18.036 -13.360  10.110  0.00  0.00      PROA  
ATOM   3547  CE1 TYR P 876      16.924 -14.870  10.980  0.00  0.00      PROA  
ATOM   3548  HE1 TYR P 876      17.790 -15.503  10.849  0.00  0.00      PROA  
ATOM   3549  CZ  TYR P 876      15.846 -15.259  11.762  0.00  0.00      PROA  
ATOM   3550  OH  TYR P 876      15.723 -16.600  12.369  0.00  0.00      PROA  
ATOM   3551  HH  TYR P 876      16.506 -17.122  12.179  0.00  0.00      PROA  
ATOM   3552  CD2 TYR P 876      14.812 -13.055  11.427  0.00  0.00      PROA  
ATOM   3553  HD2 TYR P 876      14.066 -12.292  11.590  0.00  0.00      PROA  
ATOM   3554  CE2 TYR P 876      14.841 -14.358  11.979  0.00  0.00      PROA  
ATOM   3555  HE2 TYR P 876      14.009 -14.706  12.572  0.00  0.00      PROA  
ATOM   3556  C   TYR P 876      18.014 -10.967  12.000  0.00  0.00      PROA  
ATOM   3557  O   TYR P 876      18.065 -11.686  13.039  0.00  0.00      PROA  
ATOM   3558  N   LEU P 877      19.139 -10.738  11.222  0.00  0.00      PROA  
ATOM   3559  HN  LEU P 877      18.957 -10.265  10.364  0.00  0.00      PROA  
ATOM   3560  CA  LEU P 877      20.390 -11.290  11.628  0.00  0.00      PROA  
ATOM   3561  HA  LEU P 877      20.293 -12.307  11.981  0.00  0.00      PROA  
ATOM   3562  CB  LEU P 877      21.390 -11.327  10.416  0.00  0.00      PROA  
ATOM   3563  HB1 LEU P 877      22.432 -11.518  10.749  0.00  0.00      PROA  
ATOM   3564  HB2 LEU P 877      21.422 -10.319   9.951  0.00  0.00      PROA  
ATOM   3565  CG  LEU P 877      21.082 -12.473   9.449  0.00  0.00      PROA  
ATOM   3566  HG  LEU P 877      20.000 -12.410   9.206  0.00  0.00      PROA  
ATOM   3567  CD1 LEU P 877      21.894 -12.315   8.117  0.00  0.00      PROA  
ATOM   3568 HD11 LEU P 877      22.909 -12.766   8.108  0.00  0.00      PROA  
ATOM   3569 HD12 LEU P 877      22.026 -11.249   7.833  0.00  0.00      PROA  
ATOM   3570 HD13 LEU P 877      21.345 -12.720   7.240  0.00  0.00      PROA  
ATOM   3571  CD2 LEU P 877      21.287 -13.875  10.038  0.00  0.00      PROA  
ATOM   3572 HD21 LEU P 877      21.111 -14.552   9.175  0.00  0.00      PROA  
ATOM   3573 HD22 LEU P 877      20.662 -14.028  10.943  0.00  0.00      PROA  
ATOM   3574 HD23 LEU P 877      22.376 -13.883  10.256  0.00  0.00      PROA  
ATOM   3575  C   LEU P 877      21.117 -10.706  12.784  0.00  0.00      PROA  
ATOM   3576  O   LEU P 877      21.726 -11.377  13.549  0.00  0.00      PROA  
ATOM   3577  N   VAL P 878      21.166  -9.378  12.984  0.00  0.00      PROA  
ATOM   3578  HN  VAL P 878      20.899  -8.840  12.188  0.00  0.00      PROA  
ATOM   3579  CA  VAL P 878      22.084  -8.710  13.850  0.00  0.00      PROA  
ATOM   3580  HA  VAL P 878      22.583  -9.496  14.398  0.00  0.00      PROA  
ATOM   3581  CB  VAL P 878      23.278  -7.948  13.176  0.00  0.00      PROA  
ATOM   3582  HB  VAL P 878      23.898  -7.484  13.973  0.00  0.00      PROA  
ATOM   3583  CG1 VAL P 878      24.201  -8.986  12.444  0.00  0.00      PROA  
ATOM   3584 HG11 VAL P 878      24.507  -9.816  13.116  0.00  0.00      PROA  
ATOM   3585 HG12 VAL P 878      25.067  -8.374  12.114  0.00  0.00      PROA  
ATOM   3586 HG13 VAL P 878      23.662  -9.461  11.596  0.00  0.00      PROA  
ATOM   3587  CG2 VAL P 878      22.814  -6.966  12.105  0.00  0.00      PROA  
ATOM   3588 HG21 VAL P 878      21.941  -6.403  12.500  0.00  0.00      PROA  
ATOM   3589 HG22 VAL P 878      22.485  -7.616  11.266  0.00  0.00      PROA  
ATOM   3590 HG23 VAL P 878      23.642  -6.268  11.856  0.00  0.00      PROA  
ATOM   3591  C   VAL P 878      21.312  -7.742  14.749  0.00  0.00      PROA  
ATOM   3592  O   VAL P 878      21.684  -7.461  15.882  0.00  0.00      PROA  
ATOM   3593  N   GLY P 879      20.160  -7.312  14.315  0.00  0.00      PROA  
ATOM   3594  HN  GLY P 879      19.911  -7.565  13.383  0.00  0.00      PROA  
ATOM   3595  CA  GLY P 879      19.130  -6.557  15.036  0.00  0.00      PROA  
ATOM   3596  HA1 GLY P 879      19.141  -6.962  16.037  0.00  0.00      PROA  
ATOM   3597  HA2 GLY P 879      18.167  -6.657  14.559  0.00  0.00      PROA  
ATOM   3598  C   GLY P 879      19.442  -5.041  15.102  0.00  0.00      PROA  
ATOM   3599  O   GLY P 879      20.534  -4.704  15.593  0.00  0.00      PROA  
ATOM   3600  N   VAL P 880      18.547  -4.233  14.485  0.00  0.00      PROA  
ATOM   3601  HN  VAL P 880      17.686  -4.616  14.160  0.00  0.00      PROA  
ATOM   3602  CA  VAL P 880      18.860  -2.852  14.220  0.00  0.00      PROA  
ATOM   3603  HA  VAL P 880      19.873  -2.618  14.512  0.00  0.00      PROA  
ATOM   3604  CB  VAL P 880      18.716  -2.806  12.701  0.00  0.00      PROA  
ATOM   3605  HB  VAL P 880      17.777  -3.271  12.331  0.00  0.00      PROA  
ATOM   3606  CG1 VAL P 880      18.891  -1.358  12.202  0.00  0.00      PROA  
ATOM   3607 HG11 VAL P 880      18.467  -1.195  11.189  0.00  0.00      PROA  
ATOM   3608 HG12 VAL P 880      19.992  -1.213  12.167  0.00  0.00      PROA  
ATOM   3609 HG13 VAL P 880      18.472  -0.596  12.894  0.00  0.00      PROA  
ATOM   3610  CG2 VAL P 880      19.890  -3.582  12.079  0.00  0.00      PROA  
ATOM   3611 HG21 VAL P 880      19.896  -4.627  12.456  0.00  0.00      PROA  
ATOM   3612 HG22 VAL P 880      20.894  -3.194  12.353  0.00  0.00      PROA  
ATOM   3613 HG23 VAL P 880      19.890  -3.549  10.968  0.00  0.00      PROA  
ATOM   3614  C   VAL P 880      17.909  -1.955  14.979  0.00  0.00      PROA  
ATOM   3615  O   VAL P 880      16.721  -1.921  14.638  0.00  0.00      PROA  
ATOM   3616  N   PRO P 881      18.352  -1.185  16.022  0.00  0.00      PROA  
ATOM   3617  CD  PRO P 881      19.683  -1.314  16.497  0.00  0.00      PROA  
ATOM   3618  HD1 PRO P 881      20.387  -0.833  15.785  0.00  0.00      PROA  
ATOM   3619  HD2 PRO P 881      19.941  -2.378  16.682  0.00  0.00      PROA  
ATOM   3620  CA  PRO P 881      17.604  -0.124  16.669  0.00  0.00      PROA  
ATOM   3621  HA  PRO P 881      16.934  -0.567  17.391  0.00  0.00      PROA  
ATOM   3622  CB  PRO P 881      18.778   0.723  17.262  0.00  0.00      PROA  
ATOM   3623  HB1 PRO P 881      18.463   1.350  18.123  0.00  0.00      PROA  
ATOM   3624  HB2 PRO P 881      19.181   1.388  16.468  0.00  0.00      PROA  
ATOM   3625  CG  PRO P 881      19.697  -0.383  17.711  0.00  0.00      PROA  
ATOM   3626  HG1 PRO P 881      20.743  -0.057  17.896  0.00  0.00      PROA  
ATOM   3627  HG2 PRO P 881      19.182  -0.757  18.622  0.00  0.00      PROA  
ATOM   3628  C   PRO P 881      16.809   0.783  15.707  0.00  0.00      PROA  
ATOM   3629  O   PRO P 881      17.363   1.199  14.714  0.00  0.00      PROA  
ATOM   3630  N   SER P 882      15.555   1.150  16.064  0.00  0.00      PROA  
ATOM   3631  HN  SER P 882      15.209   0.966  16.981  0.00  0.00      PROA  
ATOM   3632  CA  SER P 882      14.521   1.602  15.082  0.00  0.00      PROA  
ATOM   3633  HA  SER P 882      14.842   2.631  15.136  0.00  0.00      PROA  
ATOM   3634  CB  SER P 882      14.632   1.099  13.598  0.00  0.00      PROA  
ATOM   3635  HB1 SER P 882      13.644   1.055  13.091  0.00  0.00      PROA  
ATOM   3636  HB2 SER P 882      14.932   0.033  13.685  0.00  0.00      PROA  
ATOM   3637  OG  SER P 882      15.564   1.841  12.820  0.00  0.00      PROA  
ATOM   3638  HG1 SER P 882      16.408   1.806  13.276  0.00  0.00      PROA  
ATOM   3639  C   SER P 882      13.065   1.284  15.529  0.00  0.00      PROA  
ATOM   3640  O   SER P 882      12.790   0.190  16.062  0.00  0.00      PROA  
ATOM   3641  N   PRO P 883      12.055   2.178  15.370  0.00  0.00      PROA  
ATOM   3642  CD  PRO P 883      12.248   3.569  15.308  0.00  0.00      PROA  
ATOM   3643  HD1 PRO P 883      12.455   3.823  14.246  0.00  0.00      PROA  
ATOM   3644  HD2 PRO P 883      13.001   3.980  16.014  0.00  0.00      PROA  
ATOM   3645  CA  PRO P 883      10.625   1.756  15.358  0.00  0.00      PROA  
ATOM   3646  HA  PRO P 883      10.343   1.443  16.353  0.00  0.00      PROA  
ATOM   3647  CB  PRO P 883      10.004   3.124  15.043  0.00  0.00      PROA  
ATOM   3648  HB1 PRO P 883       8.938   3.158  15.356  0.00  0.00      PROA  
ATOM   3649  HB2 PRO P 883      10.123   3.489  14.001  0.00  0.00      PROA  
ATOM   3650  CG  PRO P 883      10.911   4.116  15.741  0.00  0.00      PROA  
ATOM   3651  HG1 PRO P 883      10.770   5.124  15.298  0.00  0.00      PROA  
ATOM   3652  HG2 PRO P 883      10.851   4.093  16.851  0.00  0.00      PROA  
ATOM   3653  C   PRO P 883      10.308   0.667  14.282  0.00  0.00      PROA  
ATOM   3654  O   PRO P 883      10.827   0.776  13.225  0.00  0.00      PROA  
ATOM   3655  N   LYS P 884       9.601  -0.431  14.512  0.00  0.00      PROA  
ATOM   3656  HN  LYS P 884       9.218  -0.527  15.427  0.00  0.00      PROA  
ATOM   3657  CA  LYS P 884       9.369  -1.474  13.547  0.00  0.00      PROA  
ATOM   3658  HA  LYS P 884       9.748  -1.281  12.554  0.00  0.00      PROA  
ATOM   3659  CB  LYS P 884       9.788  -2.876  14.126  0.00  0.00      PROA  
ATOM   3660  HB1 LYS P 884       9.751  -3.733  13.421  0.00  0.00      PROA  
ATOM   3661  HB2 LYS P 884       9.111  -3.078  14.983  0.00  0.00      PROA  
ATOM   3662  CG  LYS P 884      11.147  -3.105  14.763  0.00  0.00      PROA  
ATOM   3663  HG1 LYS P 884      11.210  -4.152  15.131  0.00  0.00      PROA  
ATOM   3664  HG2 LYS P 884      11.274  -2.533  15.706  0.00  0.00      PROA  
ATOM   3665  CD  LYS P 884      12.392  -2.778  13.848  0.00  0.00      PROA  
ATOM   3666  HD1 LYS P 884      12.207  -1.753  13.462  0.00  0.00      PROA  
ATOM   3667  HD2 LYS P 884      12.360  -3.435  12.952  0.00  0.00      PROA  
ATOM   3668  CE  LYS P 884      13.749  -2.875  14.501  0.00  0.00      PROA  
ATOM   3669  HE1 LYS P 884      14.002  -2.221  15.363  0.00  0.00      PROA  
ATOM   3670  HE2 LYS P 884      14.553  -2.475  13.846  0.00  0.00      PROA  
ATOM   3671  NZ  LYS P 884      14.149  -4.232  14.807  0.00  0.00      PROA  
ATOM   3672  HZ1 LYS P 884      14.661  -4.179  15.710  0.00  0.00      PROA  
ATOM   3673  HZ2 LYS P 884      14.671  -4.574  13.975  0.00  0.00      PROA  
ATOM   3674  HZ3 LYS P 884      13.309  -4.845  14.834  0.00  0.00      PROA  
ATOM   3675  C   LYS P 884       7.938  -1.652  13.358  0.00  0.00      PROA  
ATOM   3676  O   LYS P 884       7.180  -1.321  14.220  0.00  0.00      PROA  
ATOM   3677  N   LEU P 885       7.441  -2.129  12.204  0.00  0.00      PROA  
ATOM   3678  HN  LEU P 885       8.114  -2.418  11.527  0.00  0.00      PROA  
ATOM   3679  CA  LEU P 885       5.998  -2.257  11.864  0.00  0.00      PROA  
ATOM   3680  HA  LEU P 885       5.580  -1.294  12.116  0.00  0.00      PROA  
ATOM   3681  CB  LEU P 885       5.695  -2.772  10.324  0.00  0.00      PROA  
ATOM   3682  HB1 LEU P 885       6.270  -3.692  10.082  0.00  0.00      PROA  
ATOM   3683  HB2 LEU P 885       6.167  -1.967   9.720  0.00  0.00      PROA  
ATOM   3684  CG  LEU P 885       4.229  -2.922   9.911  0.00  0.00      PROA  
ATOM   3685  HG  LEU P 885       3.661  -3.515  10.660  0.00  0.00      PROA  
ATOM   3686  CD1 LEU P 885       3.560  -1.593   9.617  0.00  0.00      PROA  
ATOM   3687 HD11 LEU P 885       2.471  -1.758   9.478  0.00  0.00      PROA  
ATOM   3688 HD12 LEU P 885       3.880  -1.254   8.608  0.00  0.00      PROA  
ATOM   3689 HD13 LEU P 885       3.809  -0.858  10.412  0.00  0.00      PROA  
ATOM   3690  CD2 LEU P 885       4.187  -3.850   8.707  0.00  0.00      PROA  
ATOM   3691 HD21 LEU P 885       4.846  -4.708   8.958  0.00  0.00      PROA  
ATOM   3692 HD22 LEU P 885       4.538  -3.371   7.769  0.00  0.00      PROA  
ATOM   3693 HD23 LEU P 885       3.113  -4.018   8.479  0.00  0.00      PROA  
ATOM   3694  C   LEU P 885       5.399  -3.221  12.840  0.00  0.00      PROA  
ATOM   3695  O   LEU P 885       5.949  -4.234  13.141  0.00  0.00      PROA  
ATOM   3696  N   HSD P 886       4.143  -2.818  13.261  0.00  0.00      PROA  
ATOM   3697  HN  HSD P 886       3.796  -1.948  12.920  0.00  0.00      PROA  
ATOM   3698  CA  HSD P 886       3.324  -3.588  14.155  0.00  0.00      PROA  
ATOM   3699  HA  HSD P 886       3.931  -4.415  14.491  0.00  0.00      PROA  
ATOM   3700  CB  HSD P 886       3.054  -2.639  15.381  0.00  0.00      PROA  
ATOM   3701  HB1 HSD P 886       2.176  -3.073  15.906  0.00  0.00      PROA  
ATOM   3702  HB2 HSD P 886       2.797  -1.621  15.019  0.00  0.00      PROA  
ATOM   3703  ND1 HSD P 886       4.223  -1.268  17.284  0.00  0.00      PROA  
ATOM   3704  HD1 HSD P 886       3.554  -0.593  17.595  0.00  0.00      PROA  
ATOM   3705  CG  HSD P 886       4.199  -2.264  16.304  0.00  0.00      PROA  
ATOM   3706  CE1 HSD P 886       5.386  -1.468  17.971  0.00  0.00      PROA  
ATOM   3707  HE1 HSD P 886       5.756  -0.887  18.816  0.00  0.00      PROA  
ATOM   3708  NE2 HSD P 886       6.077  -2.542  17.489  0.00  0.00      PROA  
ATOM   3709  CD2 HSD P 886       5.342  -2.940  16.412  0.00  0.00      PROA  
ATOM   3710  HD2 HSD P 886       5.708  -3.679  15.710  0.00  0.00      PROA  
ATOM   3711  C   HSD P 886       2.054  -4.009  13.450  0.00  0.00      PROA  
ATOM   3712  O   HSD P 886       1.723  -3.417  12.425  0.00  0.00      PROA  
ATOM   3713  N   VAL P 887       1.401  -5.040  14.029  0.00  0.00      PROA  
ATOM   3714  HN  VAL P 887       1.673  -5.450  14.896  0.00  0.00      PROA  
ATOM   3715  CA  VAL P 887       0.163  -5.460  13.443  0.00  0.00      PROA  
ATOM   3716  HA  VAL P 887      -0.233  -4.771  12.711  0.00  0.00      PROA  
ATOM   3717  CB  VAL P 887       0.288  -6.706  12.671  0.00  0.00      PROA  
ATOM   3718  HB  VAL P 887       0.779  -7.494  13.282  0.00  0.00      PROA  
ATOM   3719  CG1 VAL P 887      -1.177  -7.252  12.299  0.00  0.00      PROA  
ATOM   3720 HG11 VAL P 887      -1.723  -7.611  13.198  0.00  0.00      PROA  
ATOM   3721 HG12 VAL P 887      -1.092  -8.175  11.687  0.00  0.00      PROA  
ATOM   3722 HG13 VAL P 887      -1.843  -6.497  11.830  0.00  0.00      PROA  
ATOM   3723  CG2 VAL P 887       0.989  -6.667  11.288  0.00  0.00      PROA  
ATOM   3724 HG21 VAL P 887       0.426  -6.532  10.339  0.00  0.00      PROA  
ATOM   3725 HG22 VAL P 887       1.391  -7.687  11.108  0.00  0.00      PROA  
ATOM   3726 HG23 VAL P 887       1.887  -6.015  11.257  0.00  0.00      PROA  
ATOM   3727  C   VAL P 887      -0.825  -5.489  14.614  0.00  0.00      PROA  
ATOM   3728  O   VAL P 887      -0.581  -6.280  15.529  0.00  0.00      PROA  
ATOM   3729  N   PRO P 888      -1.915  -4.673  14.659  0.00  0.00      PROA  
ATOM   3730  CD  PRO P 888      -1.979  -3.516  13.758  0.00  0.00      PROA  
ATOM   3731  HD1 PRO P 888      -2.340  -3.827  12.755  0.00  0.00      PROA  
ATOM   3732  HD2 PRO P 888      -1.016  -2.964  13.709  0.00  0.00      PROA  
ATOM   3733  CA  PRO P 888      -3.089  -4.797  15.518  0.00  0.00      PROA  
ATOM   3734  HA  PRO P 888      -2.823  -4.616  16.549  0.00  0.00      PROA  
ATOM   3735  CB  PRO P 888      -3.961  -3.741  14.949  0.00  0.00      PROA  
ATOM   3736  HB1 PRO P 888      -4.494  -3.307  15.823  0.00  0.00      PROA  
ATOM   3737  HB2 PRO P 888      -4.684  -4.042  14.162  0.00  0.00      PROA  
ATOM   3738  CG  PRO P 888      -3.000  -2.654  14.416  0.00  0.00      PROA  
ATOM   3739  HG1 PRO P 888      -3.353  -1.967  13.617  0.00  0.00      PROA  
ATOM   3740  HG2 PRO P 888      -2.493  -2.041  15.191  0.00  0.00      PROA  
ATOM   3741  C   PRO P 888      -3.705  -6.141  15.533  0.00  0.00      PROA  
ATOM   3742  O   PRO P 888      -3.547  -6.866  14.585  0.00  0.00      PROA  
ATOM   3743  N   GLU P 889      -4.407  -6.423  16.613  0.00  0.00      PROA  
ATOM   3744  HN  GLU P 889      -4.723  -5.656  17.165  0.00  0.00      PROA  
ATOM   3745  CA  GLU P 889      -5.065  -7.661  16.785  0.00  0.00      PROA  
ATOM   3746  HA  GLU P 889      -4.824  -8.319  15.963  0.00  0.00      PROA  
ATOM   3747  CB  GLU P 889      -4.718  -8.281  18.136  0.00  0.00      PROA  
ATOM   3748  HB1 GLU P 889      -5.036  -9.337  18.004  0.00  0.00      PROA  
ATOM   3749  HB2 GLU P 889      -5.320  -7.791  18.931  0.00  0.00      PROA  
ATOM   3750  CG  GLU P 889      -3.204  -8.232  18.513  0.00  0.00      PROA  
ATOM   3751  HG1 GLU P 889      -2.719  -7.243  18.374  0.00  0.00      PROA  
ATOM   3752  HG2 GLU P 889      -2.710  -9.015  17.899  0.00  0.00      PROA  
ATOM   3753  CD  GLU P 889      -2.867  -8.635  19.969  0.00  0.00      PROA  
ATOM   3754  OE1 GLU P 889      -2.135  -9.690  20.103  0.00  0.00      PROA  
ATOM   3755  OE2 GLU P 889      -3.294  -7.897  20.902  0.00  0.00      PROA  
ATOM   3756  C   GLU P 889      -6.607  -7.470  16.699  0.00  0.00      PROA  
ATOM   3757  O   GLU P 889      -7.233  -6.558  17.211  0.00  0.00      PROA  
ATOM   3758  N   LYS P 890      -7.266  -8.425  15.952  0.00  0.00      PROA  
ATOM   3759  HN  LYS P 890      -6.746  -9.217  15.641  0.00  0.00      PROA  
ATOM   3760  CA  LYS P 890      -8.664  -8.503  15.774  0.00  0.00      PROA  
ATOM   3761  HA  LYS P 890      -9.064  -7.630  16.269  0.00  0.00      PROA  
ATOM   3762  CB  LYS P 890      -8.966  -8.653  14.267  0.00  0.00      PROA  
ATOM   3763  HB1 LYS P 890     -10.044  -8.783  14.033  0.00  0.00      PROA  
ATOM   3764  HB2 LYS P 890      -8.465  -9.579  13.911  0.00  0.00      PROA  
ATOM   3765  CG  LYS P 890      -8.425  -7.480  13.429  0.00  0.00      PROA  
ATOM   3766  HG1 LYS P 890      -8.639  -7.676  12.357  0.00  0.00      PROA  
ATOM   3767  HG2 LYS P 890      -7.323  -7.603  13.503  0.00  0.00      PROA  
ATOM   3768  CD  LYS P 890      -8.958  -6.143  13.725  0.00  0.00      PROA  
ATOM   3769  HD1 LYS P 890      -9.017  -5.897  14.807  0.00  0.00      PROA  
ATOM   3770  HD2 LYS P 890      -9.988  -6.113  13.309  0.00  0.00      PROA  
ATOM   3771  CE  LYS P 890      -8.124  -4.920  13.096  0.00  0.00      PROA  
ATOM   3772  HE1 LYS P 890      -8.095  -4.859  11.987  0.00  0.00      PROA  
ATOM   3773  HE2 LYS P 890      -7.147  -5.144  13.575  0.00  0.00      PROA  
ATOM   3774  NZ  LYS P 890      -8.677  -3.694  13.632  0.00  0.00      PROA  
ATOM   3775  HZ1 LYS P 890      -8.006  -3.210  14.263  0.00  0.00      PROA  
ATOM   3776  HZ2 LYS P 890      -9.616  -3.688  14.079  0.00  0.00      PROA  
ATOM   3777  HZ3 LYS P 890      -8.932  -3.129  12.797  0.00  0.00      PROA  
ATOM   3778  C   LYS P 890      -9.229  -9.612  16.610  0.00  0.00      PROA  
ATOM   3779  O   LYS P 890      -8.770 -10.762  16.640  0.00  0.00      PROA  
ATOM   3780  N   PHE P 891     -10.339  -9.209  17.284  0.00  0.00      PROA  
ATOM   3781  HN  PHE P 891     -10.534  -8.239  17.163  0.00  0.00      PROA  
ATOM   3782  CA  PHE P 891     -11.304  -9.989  18.199  0.00  0.00      PROA  
ATOM   3783  HA  PHE P 891     -12.193  -9.377  18.233  0.00  0.00      PROA  
ATOM   3784  CB  PHE P 891     -11.950 -11.302  17.530  0.00  0.00      PROA  
ATOM   3785  HB1 PHE P 891     -11.078 -11.857  17.122  0.00  0.00      PROA  
ATOM   3786  HB2 PHE P 891     -12.680 -10.937  16.775  0.00  0.00      PROA  
ATOM   3787  CG  PHE P 891     -12.590 -12.199  18.541  0.00  0.00      PROA  
ATOM   3788  CD1 PHE P 891     -13.838 -11.954  18.943  0.00  0.00      PROA  
ATOM   3789  HD1 PHE P 891     -14.426 -11.151  18.522  0.00  0.00      PROA  
ATOM   3790  CE1 PHE P 891     -14.496 -12.699  19.937  0.00  0.00      PROA  
ATOM   3791  HE1 PHE P 891     -15.491 -12.438  20.263  0.00  0.00      PROA  
ATOM   3792  CZ  PHE P 891     -13.758 -13.670  20.610  0.00  0.00      PROA  
ATOM   3793  HZ  PHE P 891     -14.333 -14.344  21.227  0.00  0.00      PROA  
ATOM   3794  CD2 PHE P 891     -11.842 -13.154  19.210  0.00  0.00      PROA  
ATOM   3795  HD2 PHE P 891     -10.828 -13.264  18.854  0.00  0.00      PROA  
ATOM   3796  CE2 PHE P 891     -12.482 -14.036  20.204  0.00  0.00      PROA  
ATOM   3797  HE2 PHE P 891     -11.941 -14.766  20.788  0.00  0.00      PROA  
ATOM   3798  C   PHE P 891     -10.821 -10.037  19.666  0.00  0.00      PROA  
ATOM   3799  O   PHE P 891      -9.786 -10.596  19.887  0.00  0.00      PROA  
ATOM   3800  N   GLU P 892     -11.517  -9.474  20.689  0.00  0.00      PROA  
ATOM   3801  HN  GLU P 892     -12.436  -9.166  20.452  0.00  0.00      PROA  
ATOM   3802  CA  GLU P 892     -11.170  -9.544  22.041  0.00  0.00      PROA  
ATOM   3803  HA  GLU P 892     -10.343 -10.187  22.303  0.00  0.00      PROA  
ATOM   3804  CB  GLU P 892     -10.651  -8.128  22.507  0.00  0.00      PROA  
ATOM   3805  HB1 GLU P 892     -11.304  -7.353  22.050  0.00  0.00      PROA  
ATOM   3806  HB2 GLU P 892      -9.609  -7.994  22.147  0.00  0.00      PROA  
ATOM   3807  CG  GLU P 892     -10.430  -7.890  24.005  0.00  0.00      PROA  
ATOM   3808  HG1 GLU P 892     -11.401  -7.754  24.527  0.00  0.00      PROA  
ATOM   3809  HG2 GLU P 892      -9.823  -6.994  24.257  0.00  0.00      PROA  
ATOM   3810  CD  GLU P 892      -9.771  -9.143  24.675  0.00  0.00      PROA  
ATOM   3811  OE1 GLU P 892     -10.455  -9.840  25.441  0.00  0.00      PROA  
ATOM   3812  OE2 GLU P 892      -8.615  -9.468  24.360  0.00  0.00      PROA  
ATOM   3813  C   GLU P 892     -12.435 -10.020  22.764  0.00  0.00      PROA  
ATOM   3814  O   GLU P 892     -13.476  -9.312  22.681  0.00  0.00      PROA  
ATOM   3815  N   PRO P 893     -12.483 -11.172  23.386  0.00  0.00      PROA  
ATOM   3816  CD  PRO P 893     -11.568 -12.276  23.129  0.00  0.00      PROA  
ATOM   3817  HD1 PRO P 893     -10.512 -11.934  23.097  0.00  0.00      PROA  
ATOM   3818  HD2 PRO P 893     -11.782 -12.604  22.089  0.00  0.00      PROA  
ATOM   3819  CA  PRO P 893     -13.769 -11.634  23.976  0.00  0.00      PROA  
ATOM   3820  HA  PRO P 893     -14.543 -11.382  23.267  0.00  0.00      PROA  
ATOM   3821  CB  PRO P 893     -13.556 -13.162  24.200  0.00  0.00      PROA  
ATOM   3822  HB1 PRO P 893     -13.997 -13.574  23.267  0.00  0.00      PROA  
ATOM   3823  HB2 PRO P 893     -14.136 -13.684  24.991  0.00  0.00      PROA  
ATOM   3824  CG  PRO P 893     -12.023 -13.326  24.137  0.00  0.00      PROA  
ATOM   3825  HG1 PRO P 893     -11.691 -13.203  25.190  0.00  0.00      PROA  
ATOM   3826  HG2 PRO P 893     -11.745 -14.360  23.841  0.00  0.00      PROA  
ATOM   3827  C   PRO P 893     -14.118 -10.941  25.258  0.00  0.00      PROA  
ATOM   3828  O   PRO P 893     -15.196 -11.210  25.801  0.00  0.00      PROA  
ATOM   3829  N   THR P 894     -13.269 -10.128  25.803  0.00  0.00      PROA  
ATOM   3830  HN  THR P 894     -12.414  -9.829  25.386  0.00  0.00      PROA  
ATOM   3831  CA  THR P 894     -13.529  -9.440  27.054  0.00  0.00      PROA  
ATOM   3832  HA  THR P 894     -14.344  -9.935  27.562  0.00  0.00      PROA  
ATOM   3833  CB  THR P 894     -12.483  -9.462  28.147  0.00  0.00      PROA  
ATOM   3834  HB  THR P 894     -12.933  -8.947  29.023  0.00  0.00      PROA  
ATOM   3835  OG1 THR P 894     -11.227  -8.945  27.789  0.00  0.00      PROA  
ATOM   3836  HG1 THR P 894     -10.997  -9.554  27.084  0.00  0.00      PROA  
ATOM   3837  CG2 THR P 894     -12.250 -10.900  28.648  0.00  0.00      PROA  
ATOM   3838 HG21 THR P 894     -11.573 -10.954  29.527  0.00  0.00      PROA  
ATOM   3839 HG22 THR P 894     -11.752 -11.543  27.891  0.00  0.00      PROA  
ATOM   3840 HG23 THR P 894     -13.187 -11.328  29.066  0.00  0.00      PROA  
ATOM   3841  C   THR P 894     -13.909  -7.918  26.732  0.00  0.00      PROA  
ATOM   3842  O   THR P 894     -13.828  -7.094  27.597  0.00  0.00      PROA  
ATOM   3843  N   HSD P 895     -14.172  -7.624  25.447  0.00  0.00      PROA  
ATOM   3844  HN  HSD P 895     -14.191  -8.375  24.791  0.00  0.00      PROA  
ATOM   3845  CA  HSD P 895     -14.494  -6.302  24.892  0.00  0.00      PROA  
ATOM   3846  HA  HSD P 895     -14.021  -5.659  25.620  0.00  0.00      PROA  
ATOM   3847  CB  HSD P 895     -13.934  -6.102  23.463  0.00  0.00      PROA  
ATOM   3848  HB1 HSD P 895     -14.517  -6.707  22.736  0.00  0.00      PROA  
ATOM   3849  HB2 HSD P 895     -12.883  -6.461  23.438  0.00  0.00      PROA  
ATOM   3850  ND1 HSD P 895     -12.908  -3.788  23.309  0.00  0.00      PROA  
ATOM   3851  HD1 HSD P 895     -12.072  -4.134  23.735  0.00  0.00      PROA  
ATOM   3852  CG  HSD P 895     -13.952  -4.636  23.095  0.00  0.00      PROA  
ATOM   3853  CE1 HSD P 895     -13.238  -2.607  22.786  0.00  0.00      PROA  
ATOM   3854  HE1 HSD P 895     -12.697  -1.691  23.024  0.00  0.00      PROA  
ATOM   3855  NE2 HSD P 895     -14.512  -2.612  22.368  0.00  0.00      PROA  
ATOM   3856  CD2 HSD P 895     -14.915  -3.890  22.501  0.00  0.00      PROA  
ATOM   3857  HD2 HSD P 895     -15.914  -4.176  22.197  0.00  0.00      PROA  
ATOM   3858  C   HSD P 895     -15.991  -6.183  24.941  0.00  0.00      PROA  
ATOM   3859  O   HSD P 895     -16.657  -7.123  24.529  0.00  0.00      PROA  
ATOM   3860  N   PRO P 896     -16.634  -5.160  25.387  0.00  0.00      PROA  
ATOM   3861  CD  PRO P 896     -15.948  -3.995  26.045  0.00  0.00      PROA  
ATOM   3862  HD1 PRO P 896     -15.406  -3.409  25.272  0.00  0.00      PROA  
ATOM   3863  HD2 PRO P 896     -15.182  -4.198  26.824  0.00  0.00      PROA  
ATOM   3864  CA  PRO P 896     -18.106  -4.930  25.307  0.00  0.00      PROA  
ATOM   3865  HA  PRO P 896     -18.522  -5.740  25.888  0.00  0.00      PROA  
ATOM   3866  CB  PRO P 896     -18.372  -3.511  25.827  0.00  0.00      PROA  
ATOM   3867  HB1 PRO P 896     -19.255  -3.485  26.500  0.00  0.00      PROA  
ATOM   3868  HB2 PRO P 896     -18.499  -2.799  24.984  0.00  0.00      PROA  
ATOM   3869  CG  PRO P 896     -17.086  -3.118  26.557  0.00  0.00      PROA  
ATOM   3870  HG1 PRO P 896     -17.042  -2.022  26.383  0.00  0.00      PROA  
ATOM   3871  HG2 PRO P 896     -17.341  -3.332  27.617  0.00  0.00      PROA  
ATOM   3872  C   PRO P 896     -18.645  -5.194  23.904  0.00  0.00      PROA  
ATOM   3873  O   PRO P 896     -17.982  -4.909  22.918  0.00  0.00      PROA  
ATOM   3874  N   GLU P 897     -19.898  -5.753  23.849  0.00  0.00      PROA  
ATOM   3875  HN  GLU P 897     -20.509  -5.835  24.633  0.00  0.00      PROA  
ATOM   3876  CA  GLU P 897     -20.371  -6.136  22.492  0.00  0.00      PROA  
ATOM   3877  HA  GLU P 897     -19.562  -6.626  21.972  0.00  0.00      PROA  
ATOM   3878  CB  GLU P 897     -21.497  -7.226  22.681  0.00  0.00      PROA  
ATOM   3879  HB1 GLU P 897     -21.933  -7.632  21.743  0.00  0.00      PROA  
ATOM   3880  HB2 GLU P 897     -22.317  -6.745  23.256  0.00  0.00      PROA  
ATOM   3881  CG  GLU P 897     -20.896  -8.457  23.376  0.00  0.00      PROA  
ATOM   3882  HG1 GLU P 897     -20.602  -8.213  24.419  0.00  0.00      PROA  
ATOM   3883  HG2 GLU P 897     -19.921  -8.731  22.920  0.00  0.00      PROA  
ATOM   3884  CD  GLU P 897     -21.805  -9.587  23.360  0.00  0.00      PROA  
ATOM   3885  OE1 GLU P 897     -22.950  -9.528  23.843  0.00  0.00      PROA  
ATOM   3886  OE2 GLU P 897     -21.487 -10.618  22.696  0.00  0.00      PROA  
ATOM   3887  C   GLU P 897     -20.790  -5.037  21.527  0.00  0.00      PROA  
ATOM   3888  O   GLU P 897     -21.614  -4.135  21.850  0.00  0.00      PROA  
ATOM   3889  N   ARG P 898     -20.215  -5.081  20.305  0.00  0.00      PROA  
ATOM   3890  HN  ARG P 898     -19.789  -5.948  20.059  0.00  0.00      PROA  
ATOM   3891  CA  ARG P 898     -20.227  -3.890  19.455  0.00  0.00      PROA  
ATOM   3892  HA  ARG P 898     -21.205  -3.435  19.499  0.00  0.00      PROA  
ATOM   3893  CB  ARG P 898     -19.163  -2.782  19.786  0.00  0.00      PROA  
ATOM   3894  HB1 ARG P 898     -19.504  -2.259  20.705  0.00  0.00      PROA  
ATOM   3895  HB2 ARG P 898     -19.229  -1.985  19.015  0.00  0.00      PROA  
ATOM   3896  CG  ARG P 898     -17.709  -3.276  19.926  0.00  0.00      PROA  
ATOM   3897  HG1 ARG P 898     -17.703  -3.991  20.777  0.00  0.00      PROA  
ATOM   3898  HG2 ARG P 898     -17.038  -2.423  20.164  0.00  0.00      PROA  
ATOM   3899  CD  ARG P 898     -17.094  -3.904  18.740  0.00  0.00      PROA  
ATOM   3900  HD1 ARG P 898     -17.705  -4.810  18.540  0.00  0.00      PROA  
ATOM   3901  HD2 ARG P 898     -16.066  -4.279  18.928  0.00  0.00      PROA  
ATOM   3902  NE  ARG P 898     -17.170  -2.877  17.633  0.00  0.00      PROA  
ATOM   3903  HE  ARG P 898     -18.101  -2.823  17.271  0.00  0.00      PROA  
ATOM   3904  CZ  ARG P 898     -16.225  -2.790  16.720  0.00  0.00      PROA  
ATOM   3905  NH1 ARG P 898     -14.951  -2.937  16.996  0.00  0.00      PROA  
ATOM   3906 HH11 ARG P 898     -14.356  -2.637  16.251  0.00  0.00      PROA  
ATOM   3907 HH12 ARG P 898     -14.525  -2.896  17.900  0.00  0.00      PROA  
ATOM   3908  NH2 ARG P 898     -16.644  -2.615  15.450  0.00  0.00      PROA  
ATOM   3909 HH21 ARG P 898     -15.898  -2.498  14.794  0.00  0.00      PROA  
ATOM   3910 HH22 ARG P 898     -17.616  -2.632  15.215  0.00  0.00      PROA  
ATOM   3911  C   ARG P 898     -20.135  -4.261  17.997  0.00  0.00      PROA  
ATOM   3912  O   ARG P 898     -19.739  -3.479  17.078  0.00  0.00      PROA  
ATOM   3913  N   GLY P 899     -20.462  -5.519  17.572  0.00  0.00      PROA  
ATOM   3914  HN  GLY P 899     -20.877  -6.151  18.221  0.00  0.00      PROA  
ATOM   3915  CA  GLY P 899     -20.192  -6.033  16.238  0.00  0.00      PROA  
ATOM   3916  HA1 GLY P 899     -20.504  -5.320  15.489  0.00  0.00      PROA  
ATOM   3917  HA2 GLY P 899     -20.729  -6.970  16.234  0.00  0.00      PROA  
ATOM   3918  C   GLY P 899     -18.786  -6.380  15.785  0.00  0.00      PROA  
ATOM   3919  O   GLY P 899     -17.800  -6.211  16.481  0.00  0.00      PROA  
ATOM   3920  N   TRP P 900     -18.655  -6.751  14.479  0.00  0.00      PROA  
ATOM   3921  HN  TRP P 900     -19.461  -6.978  13.937  0.00  0.00      PROA  
ATOM   3922  CA  TRP P 900     -17.333  -6.973  13.883  0.00  0.00      PROA  
ATOM   3923  HA  TRP P 900     -16.628  -6.312  14.365  0.00  0.00      PROA  
ATOM   3924  CB  TRP P 900     -17.032  -8.488  14.014  0.00  0.00      PROA  
ATOM   3925  HB1 TRP P 900     -17.002  -8.801  15.080  0.00  0.00      PROA  
ATOM   3926  HB2 TRP P 900     -16.015  -8.615  13.585  0.00  0.00      PROA  
ATOM   3927  CG  TRP P 900     -17.814  -9.557  13.262  0.00  0.00      PROA  
ATOM   3928  CD1 TRP P 900     -19.003 -10.142  13.617  0.00  0.00      PROA  
ATOM   3929  HD1 TRP P 900     -19.633  -9.954  14.474  0.00  0.00      PROA  
ATOM   3930  NE1 TRP P 900     -19.373 -11.022  12.630  0.00  0.00      PROA  
ATOM   3931  HE1 TRP P 900     -20.298 -11.326  12.561  0.00  0.00      PROA  
ATOM   3932  CE2 TRP P 900     -18.555 -10.921  11.594  0.00  0.00      PROA  
ATOM   3933  CD2 TRP P 900     -17.452 -10.123  12.000  0.00  0.00      PROA  
ATOM   3934  CE3 TRP P 900     -16.327 -10.031  11.161  0.00  0.00      PROA  
ATOM   3935  HE3 TRP P 900     -15.524  -9.364  11.439  0.00  0.00      PROA  
ATOM   3936  CZ3 TRP P 900     -16.315 -10.636   9.911  0.00  0.00      PROA  
ATOM   3937  HZ3 TRP P 900     -15.439 -10.652   9.280  0.00  0.00      PROA  
ATOM   3938  CZ2 TRP P 900     -18.588 -11.434  10.311  0.00  0.00      PROA  
ATOM   3939  HZ2 TRP P 900     -19.411 -12.006   9.909  0.00  0.00      PROA  
ATOM   3940  CH2 TRP P 900     -17.472 -11.248   9.490  0.00  0.00      PROA  
ATOM   3941  HH2 TRP P 900     -17.510 -11.712   8.516  0.00  0.00      PROA  
ATOM   3942  C   TRP P 900     -17.338  -6.528  12.382  0.00  0.00      PROA  
ATOM   3943  O   TRP P 900     -16.383  -6.042  11.779  0.00  0.00      PROA  
ATOM   3944  N   ILE P 901     -18.558  -6.601  11.784  0.00  0.00      PROA  
ATOM   3945  HN  ILE P 901     -19.376  -7.042  12.145  0.00  0.00      PROA  
ATOM   3946  CA  ILE P 901     -18.801  -5.920  10.497  0.00  0.00      PROA  
ATOM   3947  HA  ILE P 901     -17.901  -5.857   9.903  0.00  0.00      PROA  
ATOM   3948  CB  ILE P 901     -19.765  -6.595   9.482  0.00  0.00      PROA  
ATOM   3949  HB  ILE P 901     -19.858  -5.758   8.756  0.00  0.00      PROA  
ATOM   3950  CG2 ILE P 901     -18.967  -7.794   8.799  0.00  0.00      PROA  
ATOM   3951 HG21 ILE P 901     -19.482  -8.138   7.877  0.00  0.00      PROA  
ATOM   3952 HG22 ILE P 901     -19.040  -8.693   9.448  0.00  0.00      PROA  
ATOM   3953 HG23 ILE P 901     -17.901  -7.630   8.531  0.00  0.00      PROA  
ATOM   3954  CG1 ILE P 901     -21.167  -6.930  10.030  0.00  0.00      PROA  
ATOM   3955 HG11 ILE P 901     -21.620  -6.057  10.545  0.00  0.00      PROA  
ATOM   3956 HG12 ILE P 901     -21.102  -7.784  10.739  0.00  0.00      PROA  
ATOM   3957  CD  ILE P 901     -22.228  -7.391   9.022  0.00  0.00      PROA  
ATOM   3958  HD1 ILE P 901     -23.183  -7.585   9.554  0.00  0.00      PROA  
ATOM   3959  HD2 ILE P 901     -21.910  -8.412   8.720  0.00  0.00      PROA  
ATOM   3960  HD3 ILE P 901     -22.364  -6.653   8.202  0.00  0.00      PROA  
ATOM   3961  C   ILE P 901     -19.080  -4.471  10.835  0.00  0.00      PROA  
ATOM   3962  O   ILE P 901     -19.632  -4.132  11.907  0.00  0.00      PROA  
ATOM   3963  N   ILE P 902     -18.726  -3.556   9.930  0.00  0.00      PROA  
ATOM   3964  HN  ILE P 902     -18.377  -3.849   9.044  0.00  0.00      PROA  
ATOM   3965  CA  ILE P 902     -18.878  -2.116  10.114  0.00  0.00      PROA  
ATOM   3966  HA  ILE P 902     -18.736  -1.777  11.129  0.00  0.00      PROA  
ATOM   3967  CB  ILE P 902     -17.721  -1.395   9.453  0.00  0.00      PROA  
ATOM   3968  HB  ILE P 902     -17.861  -1.547   8.361  0.00  0.00      PROA  
ATOM   3969  CG2 ILE P 902     -17.818   0.135   9.659  0.00  0.00      PROA  
ATOM   3970 HG21 ILE P 902     -17.194   0.722   8.952  0.00  0.00      PROA  
ATOM   3971 HG22 ILE P 902     -17.534   0.432  10.691  0.00  0.00      PROA  
ATOM   3972 HG23 ILE P 902     -18.830   0.561   9.490  0.00  0.00      PROA  
ATOM   3973  CG1 ILE P 902     -16.308  -1.803   9.733  0.00  0.00      PROA  
ATOM   3974 HG11 ILE P 902     -15.600  -1.124   9.211  0.00  0.00      PROA  
ATOM   3975 HG12 ILE P 902     -16.143  -2.752   9.179  0.00  0.00      PROA  
ATOM   3976  CD  ILE P 902     -15.882  -1.814  11.220  0.00  0.00      PROA  
ATOM   3977  HD1 ILE P 902     -16.498  -2.611  11.688  0.00  0.00      PROA  
ATOM   3978  HD2 ILE P 902     -16.201  -0.926  11.806  0.00  0.00      PROA  
ATOM   3979  HD3 ILE P 902     -14.792  -1.940  11.396  0.00  0.00      PROA  
ATOM   3980  C   ILE P 902     -20.237  -1.559   9.698  0.00  0.00      PROA  
ATOM   3981  O   ILE P 902     -20.627  -1.777   8.555  0.00  0.00      PROA  
ATOM   3982  N   SER P 903     -20.886  -0.789  10.588  0.00  0.00      PROA  
ATOM   3983  HN  SER P 903     -20.553  -0.632  11.514  0.00  0.00      PROA  
ATOM   3984  CA  SER P 903     -22.124  -0.131  10.183  0.00  0.00      PROA  
ATOM   3985  HA  SER P 903     -22.552  -0.816   9.466  0.00  0.00      PROA  
ATOM   3986  CB  SER P 903     -23.060   0.107  11.409  0.00  0.00      PROA  
ATOM   3987  HB1 SER P 903     -22.392   0.558  12.174  0.00  0.00      PROA  
ATOM   3988  HB2 SER P 903     -23.446  -0.820  11.883  0.00  0.00      PROA  
ATOM   3989  OG  SER P 903     -24.247   0.829  11.129  0.00  0.00      PROA  
ATOM   3990  HG1 SER P 903     -24.767   0.872  11.935  0.00  0.00      PROA  
ATOM   3991  C   SER P 903     -21.811   1.172   9.562  0.00  0.00      PROA  
ATOM   3992  O   SER P 903     -21.014   1.904  10.137  0.00  0.00      PROA  
ATOM   3993  N   PRO P 904     -22.446   1.535   8.439  0.00  0.00      PROA  
ATOM   3994  CD  PRO P 904     -23.448   0.772   7.703  0.00  0.00      PROA  
ATOM   3995  HD1 PRO P 904     -24.243   0.371   8.367  0.00  0.00      PROA  
ATOM   3996  HD2 PRO P 904     -23.002  -0.031   7.077  0.00  0.00      PROA  
ATOM   3997  CA  PRO P 904     -22.113   2.826   7.862  0.00  0.00      PROA  
ATOM   3998  HA  PRO P 904     -21.055   2.977   7.703  0.00  0.00      PROA  
ATOM   3999  CB  PRO P 904     -22.805   2.761   6.473  0.00  0.00      PROA  
ATOM   4000  HB1 PRO P 904     -21.986   2.355   5.841  0.00  0.00      PROA  
ATOM   4001  HB2 PRO P 904     -23.072   3.784   6.133  0.00  0.00      PROA  
ATOM   4002  CG  PRO P 904     -23.961   1.739   6.634  0.00  0.00      PROA  
ATOM   4003  HG1 PRO P 904     -24.870   2.320   6.903  0.00  0.00      PROA  
ATOM   4004  HG2 PRO P 904     -24.213   1.272   5.659  0.00  0.00      PROA  
ATOM   4005  C   PRO P 904     -22.623   4.072   8.666  0.00  0.00      PROA  
ATOM   4006  O   PRO P 904     -22.689   5.197   8.177  0.00  0.00      PROA  
ATOM   4007  N   LEU P 905     -23.075   3.817   9.889  0.00  0.00      PROA  
ATOM   4008  HN  LEU P 905     -22.978   2.887  10.235  0.00  0.00      PROA  
ATOM   4009  CA  LEU P 905     -23.581   4.794  10.801  0.00  0.00      PROA  
ATOM   4010  HA  LEU P 905     -23.257   5.785  10.518  0.00  0.00      PROA  
ATOM   4011  CB  LEU P 905     -25.121   4.504  10.771  0.00  0.00      PROA  
ATOM   4012  HB1 LEU P 905     -25.238   3.406  10.893  0.00  0.00      PROA  
ATOM   4013  HB2 LEU P 905     -25.473   4.709   9.737  0.00  0.00      PROA  
ATOM   4014  CG  LEU P 905     -26.018   5.222  11.716  0.00  0.00      PROA  
ATOM   4015  HG  LEU P 905     -25.641   5.122  12.756  0.00  0.00      PROA  
ATOM   4016  CD1 LEU P 905     -26.146   6.709  11.415  0.00  0.00      PROA  
ATOM   4017 HD11 LEU P 905     -25.108   7.079  11.277  0.00  0.00      PROA  
ATOM   4018 HD12 LEU P 905     -26.655   7.389  12.132  0.00  0.00      PROA  
ATOM   4019 HD13 LEU P 905     -26.479   6.822  10.361  0.00  0.00      PROA  
ATOM   4020  CD2 LEU P 905     -27.423   4.645  11.704  0.00  0.00      PROA  
ATOM   4021 HD21 LEU P 905     -28.079   5.305  12.310  0.00  0.00      PROA  
ATOM   4022 HD22 LEU P 905     -27.402   3.593  12.059  0.00  0.00      PROA  
ATOM   4023 HD23 LEU P 905     -27.790   4.590  10.657  0.00  0.00      PROA  
ATOM   4024  C   LEU P 905     -22.972   4.606  12.207  0.00  0.00      PROA  
ATOM   4025  O   LEU P 905     -22.381   5.480  12.813  0.00  0.00      PROA  
ATOM   4026  N   GLY P 906     -23.136   3.391  12.814  0.00  0.00      PROA  
ATOM   4027  HN  GLY P 906     -23.695   2.683  12.389  0.00  0.00      PROA  
ATOM   4028  CA  GLY P 906     -22.830   3.169  14.221  0.00  0.00      PROA  
ATOM   4029  HA1 GLY P 906     -21.758   3.042  14.269  0.00  0.00      PROA  
ATOM   4030  HA2 GLY P 906     -23.350   2.295  14.583  0.00  0.00      PROA  
ATOM   4031  C   GLY P 906     -23.326   4.222  15.249  0.00  0.00      PROA  
ATOM   4032  O   GLY P 906     -24.509   4.438  15.406  0.00  0.00      PROA  
ATOM   4033  N   ASP P 907     -22.388   4.981  15.924  0.00  0.00      PROA  
ATOM   4034  HN  ASP P 907     -21.440   4.926  15.619  0.00  0.00      PROA  
ATOM   4035  CA  ASP P 907     -22.728   5.995  16.950  0.00  0.00      PROA  
ATOM   4036  HA  ASP P 907     -23.585   5.662  17.517  0.00  0.00      PROA  
ATOM   4037  CB  ASP P 907     -21.517   6.135  17.867  0.00  0.00      PROA  
ATOM   4038  HB1 ASP P 907     -21.748   6.794  18.730  0.00  0.00      PROA  
ATOM   4039  HB2 ASP P 907     -20.551   6.465  17.427  0.00  0.00      PROA  
ATOM   4040  CG  ASP P 907     -21.351   4.795  18.548  0.00  0.00      PROA  
ATOM   4041  OD1 ASP P 907     -22.387   4.397  19.126  0.00  0.00      PROA  
ATOM   4042  OD2 ASP P 907     -20.191   4.291  18.667  0.00  0.00      PROA  
ATOM   4043  C   ASP P 907     -23.182   7.301  16.301  0.00  0.00      PROA  
ATOM   4044  O   ASP P 907     -23.693   8.204  16.941  0.00  0.00      PROA  
ATOM   4045  N   ASN P 908     -22.946   7.337  14.966  0.00  0.00      PROA  
ATOM   4046  HN  ASN P 908     -22.739   6.610  14.317  0.00  0.00      PROA  
ATOM   4047  CA  ASN P 908     -22.965   8.655  14.268  0.00  0.00      PROA  
ATOM   4048  HA  ASN P 908     -22.521   9.351  14.966  0.00  0.00      PROA  
ATOM   4049  CB  ASN P 908     -22.177   8.550  12.950  0.00  0.00      PROA  
ATOM   4050  HB1 ASN P 908     -22.215   9.534  12.436  0.00  0.00      PROA  
ATOM   4051  HB2 ASN P 908     -22.496   7.828  12.168  0.00  0.00      PROA  
ATOM   4052  CG  ASN P 908     -20.710   8.336  13.280  0.00  0.00      PROA  
ATOM   4053  OD1 ASN P 908     -20.276   8.641  14.401  0.00  0.00      PROA  
ATOM   4054  ND2 ASN P 908     -19.902   7.809  12.359  0.00  0.00      PROA  
ATOM   4055 HD21 ASN P 908     -20.389   7.436  11.569  0.00  0.00      PROA  
ATOM   4056 HD22 ASN P 908     -19.009   7.504  12.689  0.00  0.00      PROA  
ATOM   4057  C   ASN P 908     -24.319   9.288  14.075  0.00  0.00      PROA  
ATOM   4058  O   ASN P 908     -25.340   8.648  13.861  0.00  0.00      PROA  
ATOM   4059  N   PRO P 909     -24.393  10.623  14.024  0.00  0.00      PROA  
ATOM   4060  CD  PRO P 909     -23.439  11.553  14.589  0.00  0.00      PROA  
ATOM   4061  HD1 PRO P 909     -22.569  11.607  13.900  0.00  0.00      PROA  
ATOM   4062  HD2 PRO P 909     -23.083  11.283  15.606  0.00  0.00      PROA  
ATOM   4063  CA  PRO P 909     -25.482  11.347  13.435  0.00  0.00      PROA  
ATOM   4064  HA  PRO P 909     -26.305  11.275  14.132  0.00  0.00      PROA  
ATOM   4065  CB  PRO P 909     -25.020  12.834  13.343  0.00  0.00      PROA  
ATOM   4066  HB1 PRO P 909     -25.902  13.504  13.423  0.00  0.00      PROA  
ATOM   4067  HB2 PRO P 909     -24.421  13.062  12.436  0.00  0.00      PROA  
ATOM   4068  CG  PRO P 909     -24.129  12.912  14.576  0.00  0.00      PROA  
ATOM   4069  HG1 PRO P 909     -23.451  13.791  14.622  0.00  0.00      PROA  
ATOM   4070  HG2 PRO P 909     -24.816  12.956  15.447  0.00  0.00      PROA  
ATOM   4071  C   PRO P 909     -26.029  10.906  12.041  0.00  0.00      PROA  
ATOM   4072  O   PRO P 909     -25.230  10.540  11.136  0.00  0.00      PROA  
ATOM   4073  N   TRP P 910     -27.352  10.804  11.862  0.00  0.00      PROA  
ATOM   4074  HN  TRP P 910     -27.895  11.123  12.635  0.00  0.00      PROA  
ATOM   4075  CA  TRP P 910     -28.007  10.287  10.695  0.00  0.00      PROA  
ATOM   4076  HA  TRP P 910     -27.618   9.280  10.662  0.00  0.00      PROA  
ATOM   4077  CB  TRP P 910     -29.609  10.267  10.781  0.00  0.00      PROA  
ATOM   4078  HB1 TRP P 910     -29.977  10.027   9.760  0.00  0.00      PROA  
ATOM   4079  HB2 TRP P 910     -29.886  11.331  10.942  0.00  0.00      PROA  
ATOM   4080  CG  TRP P 910     -30.107   9.435  11.889  0.00  0.00      PROA  
ATOM   4081  CD1 TRP P 910     -30.664   9.810  13.067  0.00  0.00      PROA  
ATOM   4082  HD1 TRP P 910     -30.848  10.825  13.386  0.00  0.00      PROA  
ATOM   4083  NE1 TRP P 910     -31.159   8.751  13.727  0.00  0.00      PROA  
ATOM   4084  HE1 TRP P 910     -31.623   8.727  14.585  0.00  0.00      PROA  
ATOM   4085  CE2 TRP P 910     -31.115   7.645  12.966  0.00  0.00      PROA  
ATOM   4086  CD2 TRP P 910     -30.447   8.004  11.755  0.00  0.00      PROA  
ATOM   4087  CE3 TRP P 910     -30.298   7.002  10.765  0.00  0.00      PROA  
ATOM   4088  HE3 TRP P 910     -29.813   7.181   9.817  0.00  0.00      PROA  
ATOM   4089  CZ3 TRP P 910     -30.705   5.661  11.076  0.00  0.00      PROA  
ATOM   4090  HZ3 TRP P 910     -30.639   4.820  10.401  0.00  0.00      PROA  
ATOM   4091  CZ2 TRP P 910     -31.482   6.320  13.278  0.00  0.00      PROA  
ATOM   4092  HZ2 TRP P 910     -31.959   6.008  14.196  0.00  0.00      PROA  
ATOM   4093  CH2 TRP P 910     -31.205   5.384  12.302  0.00  0.00      PROA  
ATOM   4094  HH2 TRP P 910     -31.481   4.365  12.527  0.00  0.00      PROA  
ATOM   4095  C   TRP P 910     -27.520  11.007   9.372  0.00  0.00      PROA  
ATOM   4096  O   TRP P 910     -27.159  10.354   8.400  0.00  0.00      PROA  
ATOM   4097  N   TRP P 911     -27.388  12.341   9.450  0.00  0.00      PROA  
ATOM   4098  HN  TRP P 911     -27.690  12.783  10.291  0.00  0.00      PROA  
ATOM   4099  CA  TRP P 911     -26.678  13.037   8.355  0.00  0.00      PROA  
ATOM   4100  HA  TRP P 911     -27.424  12.939   7.580  0.00  0.00      PROA  
ATOM   4101  CB  TRP P 911     -26.547  14.634   8.736  0.00  0.00      PROA  
ATOM   4102  HB1 TRP P 911     -27.593  15.005   8.782  0.00  0.00      PROA  
ATOM   4103  HB2 TRP P 911     -26.234  15.207   7.837  0.00  0.00      PROA  
ATOM   4104  CG  TRP P 911     -25.805  15.013   9.994  0.00  0.00      PROA  
ATOM   4105  CD1 TRP P 911     -26.360  15.566  11.128  0.00  0.00      PROA  
ATOM   4106  HD1 TRP P 911     -27.432  15.634  11.239  0.00  0.00      PROA  
ATOM   4107  NE1 TRP P 911     -25.367  15.868  12.016  0.00  0.00      PROA  
ATOM   4108  HE1 TRP P 911     -25.369  16.409  12.828  0.00  0.00      PROA  
ATOM   4109  CE2 TRP P 911     -24.143  15.505  11.529  0.00  0.00      PROA  
ATOM   4110  CD2 TRP P 911     -24.325  15.028  10.204  0.00  0.00      PROA  
ATOM   4111  CE3 TRP P 911     -23.294  14.790   9.424  0.00  0.00      PROA  
ATOM   4112  HE3 TRP P 911     -23.422  14.423   8.416  0.00  0.00      PROA  
ATOM   4113  CZ3 TRP P 911     -21.962  15.064   9.918  0.00  0.00      PROA  
ATOM   4114  HZ3 TRP P 911     -21.141  14.741   9.296  0.00  0.00      PROA  
ATOM   4115  CZ2 TRP P 911     -22.846  15.727  12.060  0.00  0.00      PROA  
ATOM   4116  HZ2 TRP P 911     -22.563  16.013  13.063  0.00  0.00      PROA  
ATOM   4117  CH2 TRP P 911     -21.778  15.440  11.230  0.00  0.00      PROA  
ATOM   4118  HH2 TRP P 911     -20.766  15.581  11.579  0.00  0.00      PROA  
ATOM   4119  C   TRP P 911     -25.323  12.556   7.840  0.00  0.00      PROA  
ATOM   4120  O   TRP P 911     -25.016  12.956   6.731  0.00  0.00      PROA  
ATOM   4121  N   THR P 912     -24.541  11.748   8.530  0.00  0.00      PROA  
ATOM   4122  HN  THR P 912     -24.867  11.461   9.428  0.00  0.00      PROA  
ATOM   4123  CA  THR P 912     -23.326  11.179   8.111  0.00  0.00      PROA  
ATOM   4124  HA  THR P 912     -22.779  12.068   7.833  0.00  0.00      PROA  
ATOM   4125  CB  THR P 912     -22.560  10.449   9.187  0.00  0.00      PROA  
ATOM   4126  HB  THR P 912     -21.635  10.016   8.749  0.00  0.00      PROA  
ATOM   4127  OG1 THR P 912     -23.277   9.341   9.762  0.00  0.00      PROA  
ATOM   4128  HG1 THR P 912     -23.980   9.835  10.191  0.00  0.00      PROA  
ATOM   4129  CG2 THR P 912     -22.206  11.470  10.233  0.00  0.00      PROA  
ATOM   4130 HG21 THR P 912     -21.525  10.965  10.950  0.00  0.00      PROA  
ATOM   4131 HG22 THR P 912     -23.115  11.801  10.779  0.00  0.00      PROA  
ATOM   4132 HG23 THR P 912     -21.809  12.412   9.795  0.00  0.00      PROA  
ATOM   4133  C   THR P 912     -23.355  10.383   6.750  0.00  0.00      PROA  
ATOM   4134  O   THR P 912     -22.403  10.372   5.975  0.00  0.00      PROA  
ATOM   4135  N   LEU P 913     -24.506   9.725   6.566  0.00  0.00      PROA  
ATOM   4136  HN  LEU P 913     -25.064   9.678   7.391  0.00  0.00      PROA  
ATOM   4137  CA  LEU P 913     -24.963   9.075   5.380  0.00  0.00      PROA  
ATOM   4138  HA  LEU P 913     -24.152   8.439   5.059  0.00  0.00      PROA  
ATOM   4139  CB  LEU P 913     -26.306   8.412   5.728  0.00  0.00      PROA  
ATOM   4140  HB1 LEU P 913     -26.692   7.856   4.846  0.00  0.00      PROA  
ATOM   4141  HB2 LEU P 913     -27.016   9.193   6.074  0.00  0.00      PROA  
ATOM   4142  CG  LEU P 913     -26.299   7.501   6.968  0.00  0.00      PROA  
ATOM   4143  HG  LEU P 913     -26.218   8.000   7.957  0.00  0.00      PROA  
ATOM   4144  CD1 LEU P 913     -27.726   6.852   7.108  0.00  0.00      PROA  
ATOM   4145 HD11 LEU P 913     -27.524   6.023   7.820  0.00  0.00      PROA  
ATOM   4146 HD12 LEU P 913     -28.078   6.501   6.114  0.00  0.00      PROA  
ATOM   4147 HD13 LEU P 913     -28.396   7.503   7.709  0.00  0.00      PROA  
ATOM   4148  CD2 LEU P 913     -25.219   6.354   6.784  0.00  0.00      PROA  
ATOM   4149 HD21 LEU P 913     -24.220   6.814   6.627  0.00  0.00      PROA  
ATOM   4150 HD22 LEU P 913     -25.407   5.821   5.828  0.00  0.00      PROA  
ATOM   4151 HD23 LEU P 913     -25.271   5.632   7.627  0.00  0.00      PROA  
ATOM   4152  C   LEU P 913     -25.155  10.076   4.235  0.00  0.00      PROA  
ATOM   4153  O   LEU P 913     -24.678   9.962   3.124  0.00  0.00      PROA  
ATOM   4154  N   LEU P 914     -25.747  11.292   4.446  0.00  0.00      PROA  
ATOM   4155  HN  LEU P 914     -26.086  11.617   5.326  0.00  0.00      PROA  
ATOM   4156  CA  LEU P 914     -26.022  12.288   3.432  0.00  0.00      PROA  
ATOM   4157  HA  LEU P 914     -26.297  11.685   2.580  0.00  0.00      PROA  
ATOM   4158  CB  LEU P 914     -27.074  13.263   3.866  0.00  0.00      PROA  
ATOM   4159  HB1 LEU P 914     -27.197  14.096   3.142  0.00  0.00      PROA  
ATOM   4160  HB2 LEU P 914     -26.941  13.695   4.881  0.00  0.00      PROA  
ATOM   4161  CG  LEU P 914     -28.521  12.523   3.908  0.00  0.00      PROA  
ATOM   4162  HG  LEU P 914     -28.604  11.967   2.950  0.00  0.00      PROA  
ATOM   4163  CD1 LEU P 914     -28.726  11.573   5.013  0.00  0.00      PROA  
ATOM   4164 HD11 LEU P 914     -29.766  11.602   5.401  0.00  0.00      PROA  
ATOM   4165 HD12 LEU P 914     -28.046  11.754   5.873  0.00  0.00      PROA  
ATOM   4166 HD13 LEU P 914     -28.464  10.542   4.692  0.00  0.00      PROA  
ATOM   4167  CD2 LEU P 914     -29.670  13.613   3.931  0.00  0.00      PROA  
ATOM   4168 HD21 LEU P 914     -29.516  14.502   3.283  0.00  0.00      PROA  
ATOM   4169 HD22 LEU P 914     -29.786  13.835   5.013  0.00  0.00      PROA  
ATOM   4170 HD23 LEU P 914     -30.584  13.121   3.536  0.00  0.00      PROA  
ATOM   4171  C   LEU P 914     -24.810  13.028   3.039  0.00  0.00      PROA  
ATOM   4172  O   LEU P 914     -24.652  13.601   1.955  0.00  0.00      PROA  
ATOM   4173  N   ILE P 915     -23.771  13.169   3.892  0.00  0.00      PROA  
ATOM   4174  HN  ILE P 915     -23.851  12.810   4.819  0.00  0.00      PROA  
ATOM   4175  CA  ILE P 915     -22.562  13.944   3.528  0.00  0.00      PROA  
ATOM   4176  HA  ILE P 915     -22.817  14.797   2.918  0.00  0.00      PROA  
ATOM   4177  CB  ILE P 915     -21.924  14.542   4.715  0.00  0.00      PROA  
ATOM   4178  HB  ILE P 915     -20.929  15.014   4.567  0.00  0.00      PROA  
ATOM   4179  CG2 ILE P 915     -22.886  15.597   5.300  0.00  0.00      PROA  
ATOM   4180 HG21 ILE P 915     -23.171  16.285   4.475  0.00  0.00      PROA  
ATOM   4181 HG22 ILE P 915     -22.375  16.183   6.094  0.00  0.00      PROA  
ATOM   4182 HG23 ILE P 915     -23.871  15.219   5.645  0.00  0.00      PROA  
ATOM   4183  CG1 ILE P 915     -21.608  13.441   5.679  0.00  0.00      PROA  
ATOM   4184 HG11 ILE P 915     -20.982  12.640   5.231  0.00  0.00      PROA  
ATOM   4185 HG12 ILE P 915     -22.547  13.189   6.218  0.00  0.00      PROA  
ATOM   4186  CD  ILE P 915     -20.676  13.986   6.738  0.00  0.00      PROA  
ATOM   4187  HD1 ILE P 915     -20.932  14.985   7.151  0.00  0.00      PROA  
ATOM   4188  HD2 ILE P 915     -19.648  14.139   6.345  0.00  0.00      PROA  
ATOM   4189  HD3 ILE P 915     -20.753  13.243   7.560  0.00  0.00      PROA  
ATOM   4190  C   ILE P 915     -21.582  13.093   2.724  0.00  0.00      PROA  
ATOM   4191  O   ILE P 915     -20.778  13.678   1.983  0.00  0.00      PROA  
ATOM   4192  N   ALA P 916     -21.603  11.716   2.852  0.00  0.00      PROA  
ATOM   4193  HN  ALA P 916     -22.317  11.359   3.449  0.00  0.00      PROA  
ATOM   4194  CA  ALA P 916     -20.690  10.755   2.264  0.00  0.00      PROA  
ATOM   4195  HA  ALA P 916     -19.671  11.047   2.467  0.00  0.00      PROA  
ATOM   4196  CB  ALA P 916     -21.038   9.313   2.845  0.00  0.00      PROA  
ATOM   4197  HB1 ALA P 916     -21.022   9.259   3.955  0.00  0.00      PROA  
ATOM   4198  HB2 ALA P 916     -20.265   8.607   2.474  0.00  0.00      PROA  
ATOM   4199  HB3 ALA P 916     -22.006   8.882   2.510  0.00  0.00      PROA  
ATOM   4200  C   ALA P 916     -20.796  10.626   0.714  0.00  0.00      PROA  
ATOM   4201  O   ALA P 916     -19.938  10.099   0.073  0.00  0.00      PROA  
ATOM   4202  N   ALA P 917     -21.937  11.053   0.163  0.00  0.00      PROA  
ATOM   4203  HN  ALA P 917     -22.746  11.371   0.652  0.00  0.00      PROA  
ATOM   4204  CA  ALA P 917     -22.231  11.023  -1.229  0.00  0.00      PROA  
ATOM   4205  HA  ALA P 917     -22.069  10.018  -1.590  0.00  0.00      PROA  
ATOM   4206  CB  ALA P 917     -23.761  11.274  -1.223  0.00  0.00      PROA  
ATOM   4207  HB1 ALA P 917     -24.298  10.549  -0.575  0.00  0.00      PROA  
ATOM   4208  HB2 ALA P 917     -24.094  11.283  -2.283  0.00  0.00      PROA  
ATOM   4209  HB3 ALA P 917     -23.892  12.329  -0.900  0.00  0.00      PROA  
ATOM   4210  C   ALA P 917     -21.302  11.869  -2.020  0.00  0.00      PROA  
ATOM   4211  O   ALA P 917     -20.853  11.492  -3.088  0.00  0.00      PROA  
ATOM   4212  N   ILE P 918     -21.027  13.089  -1.499  0.00  0.00      PROA  
ATOM   4213  HN  ILE P 918     -21.353  13.386  -0.604  0.00  0.00      PROA  
ATOM   4214  CA  ILE P 918     -20.121  14.013  -2.201  0.00  0.00      PROA  
ATOM   4215  HA  ILE P 918     -20.463  14.099  -3.221  0.00  0.00      PROA  
ATOM   4216  CB  ILE P 918     -20.212  15.447  -1.625  0.00  0.00      PROA  
ATOM   4217  HB  ILE P 918     -19.859  15.385  -0.574  0.00  0.00      PROA  
ATOM   4218  CG2 ILE P 918     -19.158  16.413  -2.359  0.00  0.00      PROA  
ATOM   4219 HG21 ILE P 918     -19.432  16.148  -3.402  0.00  0.00      PROA  
ATOM   4220 HG22 ILE P 918     -18.094  16.120  -2.229  0.00  0.00      PROA  
ATOM   4221 HG23 ILE P 918     -19.262  17.519  -2.357  0.00  0.00      PROA  
ATOM   4222  CG1 ILE P 918     -21.606  16.075  -1.556  0.00  0.00      PROA  
ATOM   4223 HG11 ILE P 918     -22.416  15.369  -1.276  0.00  0.00      PROA  
ATOM   4224 HG12 ILE P 918     -21.698  16.357  -2.627  0.00  0.00      PROA  
ATOM   4225  CD  ILE P 918     -21.603  17.299  -0.603  0.00  0.00      PROA  
ATOM   4226  HD1 ILE P 918     -20.703  17.929  -0.769  0.00  0.00      PROA  
ATOM   4227  HD2 ILE P 918     -21.535  16.993   0.463  0.00  0.00      PROA  
ATOM   4228  HD3 ILE P 918     -22.491  17.962  -0.676  0.00  0.00      PROA  
ATOM   4229  C   ILE P 918     -18.652  13.521  -2.464  0.00  0.00      PROA  
ATOM   4230  O   ILE P 918     -18.134  13.675  -3.586  0.00  0.00      PROA  
ATOM   4231  N   PRO P 919     -17.940  12.820  -1.552  0.00  0.00      PROA  
ATOM   4232  CD  PRO P 919     -18.161  12.986  -0.160  0.00  0.00      PROA  
ATOM   4233  HD1 PRO P 919     -19.154  12.812   0.306  0.00  0.00      PROA  
ATOM   4234  HD2 PRO P 919     -17.807  14.010   0.086  0.00  0.00      PROA  
ATOM   4235  CA  PRO P 919     -16.669  12.125  -1.916  0.00  0.00      PROA  
ATOM   4236  HA  PRO P 919     -16.032  12.728  -2.545  0.00  0.00      PROA  
ATOM   4237  CB  PRO P 919     -16.061  11.841  -0.508  0.00  0.00      PROA  
ATOM   4238  HB1 PRO P 919     -15.452  12.717  -0.201  0.00  0.00      PROA  
ATOM   4239  HB2 PRO P 919     -15.445  10.923  -0.390  0.00  0.00      PROA  
ATOM   4240  CG  PRO P 919     -17.226  11.944   0.459  0.00  0.00      PROA  
ATOM   4241  HG1 PRO P 919     -17.709  10.945   0.388  0.00  0.00      PROA  
ATOM   4242  HG2 PRO P 919     -16.807  12.143   1.468  0.00  0.00      PROA  
ATOM   4243  C   PRO P 919     -16.917  10.930  -2.776  0.00  0.00      PROA  
ATOM   4244  O   PRO P 919     -16.212  10.590  -3.738  0.00  0.00      PROA  
ATOM   4245  N   ALA P 920     -18.054  10.153  -2.488  0.00  0.00      PROA  
ATOM   4246  HN  ALA P 920     -18.573  10.346  -1.659  0.00  0.00      PROA  
ATOM   4247  CA  ALA P 920     -18.442   9.058  -3.320  0.00  0.00      PROA  
ATOM   4248  HA  ALA P 920     -17.501   8.535  -3.233  0.00  0.00      PROA  
ATOM   4249  CB  ALA P 920     -19.710   8.365  -2.773  0.00  0.00      PROA  
ATOM   4250  HB1 ALA P 920     -19.621   7.984  -1.733  0.00  0.00      PROA  
ATOM   4251  HB2 ALA P 920     -20.092   7.533  -3.402  0.00  0.00      PROA  
ATOM   4252  HB3 ALA P 920     -20.530   9.114  -2.742  0.00  0.00      PROA  
ATOM   4253  C   ALA P 920     -18.576   9.425  -4.764  0.00  0.00      PROA  
ATOM   4254  O   ALA P 920     -17.949   8.701  -5.577  0.00  0.00      PROA  
ATOM   4255  N   LEU P 921     -19.158  10.547  -5.096  0.00  0.00      PROA  
ATOM   4256  HN  LEU P 921     -19.601  11.172  -4.458  0.00  0.00      PROA  
ATOM   4257  CA  LEU P 921     -19.339  11.062  -6.436  0.00  0.00      PROA  
ATOM   4258  HA  LEU P 921     -19.985  10.413  -7.009  0.00  0.00      PROA  
ATOM   4259  CB  LEU P 921     -20.094  12.378  -6.301  0.00  0.00      PROA  
ATOM   4260  HB1 LEU P 921     -19.836  13.099  -7.106  0.00  0.00      PROA  
ATOM   4261  HB2 LEU P 921     -19.729  12.950  -5.421  0.00  0.00      PROA  
ATOM   4262  CG  LEU P 921     -21.602  12.178  -6.140  0.00  0.00      PROA  
ATOM   4263  HG  LEU P 921     -21.790  11.391  -5.378  0.00  0.00      PROA  
ATOM   4264  CD1 LEU P 921     -22.274  13.451  -5.659  0.00  0.00      PROA  
ATOM   4265 HD11 LEU P 921     -23.360  13.218  -5.637  0.00  0.00      PROA  
ATOM   4266 HD12 LEU P 921     -22.083  14.327  -6.315  0.00  0.00      PROA  
ATOM   4267 HD13 LEU P 921     -22.008  13.708  -4.612  0.00  0.00      PROA  
ATOM   4268  CD2 LEU P 921     -22.209  11.704  -7.432  0.00  0.00      PROA  
ATOM   4269 HD21 LEU P 921     -22.320  12.509  -8.190  0.00  0.00      PROA  
ATOM   4270 HD22 LEU P 921     -23.244  11.346  -7.245  0.00  0.00      PROA  
ATOM   4271 HD23 LEU P 921     -21.535  10.925  -7.847  0.00  0.00      PROA  
ATOM   4272  C   LEU P 921     -17.950  11.174  -7.180  0.00  0.00      PROA  
ATOM   4273  O   LEU P 921     -17.783  10.695  -8.295  0.00  0.00      PROA  
ATOM   4274  N   LEU P 922     -16.943  11.725  -6.464  0.00  0.00      PROA  
ATOM   4275  HN  LEU P 922     -17.162  11.969  -5.523  0.00  0.00      PROA  
ATOM   4276  CA  LEU P 922     -15.596  11.830  -6.851  0.00  0.00      PROA  
ATOM   4277  HA  LEU P 922     -15.651  12.269  -7.836  0.00  0.00      PROA  
ATOM   4278  CB  LEU P 922     -14.791  12.818  -5.961  0.00  0.00      PROA  
ATOM   4279  HB1 LEU P 922     -13.723  12.859  -6.263  0.00  0.00      PROA  
ATOM   4280  HB2 LEU P 922     -14.689  12.296  -4.985  0.00  0.00      PROA  
ATOM   4281  CG  LEU P 922     -15.425  14.161  -5.780  0.00  0.00      PROA  
ATOM   4282  HG  LEU P 922     -16.452  14.013  -5.383  0.00  0.00      PROA  
ATOM   4283  CD1 LEU P 922     -14.595  14.866  -4.707  0.00  0.00      PROA  
ATOM   4284 HD11 LEU P 922     -13.770  15.256  -5.340  0.00  0.00      PROA  
ATOM   4285 HD12 LEU P 922     -14.222  14.128  -3.965  0.00  0.00      PROA  
ATOM   4286 HD13 LEU P 922     -15.101  15.733  -4.231  0.00  0.00      PROA  
ATOM   4287  CD2 LEU P 922     -15.477  15.011  -7.042  0.00  0.00      PROA  
ATOM   4288 HD21 LEU P 922     -14.439  15.143  -7.416  0.00  0.00      PROA  
ATOM   4289 HD22 LEU P 922     -15.819  16.004  -6.682  0.00  0.00      PROA  
ATOM   4290 HD23 LEU P 922     -16.033  14.548  -7.885  0.00  0.00      PROA  
ATOM   4291  C   LEU P 922     -15.000  10.515  -7.036  0.00  0.00      PROA  
ATOM   4292  O   LEU P 922     -14.481  10.186  -8.093  0.00  0.00      PROA  
ATOM   4293  N   CYS P 923     -15.047   9.656  -6.007  0.00  0.00      PROA  
ATOM   4294  HN  CYS P 923     -15.575   9.981  -5.226  0.00  0.00      PROA  
ATOM   4295  CA  CYS P 923     -14.459   8.294  -6.071  0.00  0.00      PROA  
ATOM   4296  HA  CYS P 923     -13.425   8.531  -6.274  0.00  0.00      PROA  
ATOM   4297  CB  CYS P 923     -14.396   7.598  -4.724  0.00  0.00      PROA  
ATOM   4298  HB1 CYS P 923     -13.830   6.652  -4.860  0.00  0.00      PROA  
ATOM   4299  HB2 CYS P 923     -15.452   7.483  -4.397  0.00  0.00      PROA  
ATOM   4300  SG  CYS P 923     -13.490   8.579  -3.422  0.00  0.00      PROA  
ATOM   4301  HG1 CYS P 923     -14.355   9.547  -3.159  0.00  0.00      PROA  
ATOM   4302  C   CYS P 923     -15.066   7.353  -7.114  0.00  0.00      PROA  
ATOM   4303  O   CYS P 923     -14.371   6.571  -7.719  0.00  0.00      PROA  
ATOM   4304  N   THR P 924     -16.375   7.445  -7.411  0.00  0.00      PROA  
ATOM   4305  HN  THR P 924     -16.857   8.180  -6.940  0.00  0.00      PROA  
ATOM   4306  CA  THR P 924     -16.959   6.451  -8.327  0.00  0.00      PROA  
ATOM   4307  HA  THR P 924     -16.660   5.483  -7.952  0.00  0.00      PROA  
ATOM   4308  CB  THR P 924     -18.455   6.684  -8.433  0.00  0.00      PROA  
ATOM   4309  HB  THR P 924     -18.642   7.779  -8.398  0.00  0.00      PROA  
ATOM   4310  OG1 THR P 924     -19.155   6.110  -7.306  0.00  0.00      PROA  
ATOM   4311  HG1 THR P 924     -19.099   6.759  -6.600  0.00  0.00      PROA  
ATOM   4312  CG2 THR P 924     -19.214   6.049  -9.628  0.00  0.00      PROA  
ATOM   4313 HG21 THR P 924     -18.591   5.931 -10.539  0.00  0.00      PROA  
ATOM   4314 HG22 THR P 924     -20.098   6.668  -9.892  0.00  0.00      PROA  
ATOM   4315 HG23 THR P 924     -19.609   5.044  -9.369  0.00  0.00      PROA  
ATOM   4316  C   THR P 924     -16.326   6.467  -9.681  0.00  0.00      PROA  
ATOM   4317  O   THR P 924     -16.094   5.406 -10.232  0.00  0.00      PROA  
ATOM   4318  N   ILE P 925     -15.993   7.706 -10.132  0.00  0.00      PROA  
ATOM   4319  HN  ILE P 925     -16.151   8.449  -9.486  0.00  0.00      PROA  
ATOM   4320  CA  ILE P 925     -15.180   8.147 -11.275  0.00  0.00      PROA  
ATOM   4321  HA  ILE P 925     -15.612   7.673 -12.143  0.00  0.00      PROA  
ATOM   4322  CB  ILE P 925     -15.350   9.679 -11.558  0.00  0.00      PROA  
ATOM   4323  HB  ILE P 925     -15.111  10.297 -10.666  0.00  0.00      PROA  
ATOM   4324  CG2 ILE P 925     -14.348  10.057 -12.628  0.00  0.00      PROA  
ATOM   4325 HG21 ILE P 925     -14.227   9.246 -13.377  0.00  0.00      PROA  
ATOM   4326 HG22 ILE P 925     -13.383  10.187 -12.093  0.00  0.00      PROA  
ATOM   4327 HG23 ILE P 925     -14.610  10.864 -13.345  0.00  0.00      PROA  
ATOM   4328  CG1 ILE P 925     -16.688  10.183 -12.062  0.00  0.00      PROA  
ATOM   4329 HG11 ILE P 925     -16.525  11.267 -12.242  0.00  0.00      PROA  
ATOM   4330 HG12 ILE P 925     -17.395  10.083 -11.210  0.00  0.00      PROA  
ATOM   4331  CD  ILE P 925     -17.404   9.600 -13.387  0.00  0.00      PROA  
ATOM   4332  HD1 ILE P 925     -16.747   9.537 -14.282  0.00  0.00      PROA  
ATOM   4333  HD2 ILE P 925     -18.334  10.190 -13.531  0.00  0.00      PROA  
ATOM   4334  HD3 ILE P 925     -17.779   8.630 -12.996  0.00  0.00      PROA  
ATOM   4335  C   ILE P 925     -13.791   7.591 -11.167  0.00  0.00      PROA  
ATOM   4336  O   ILE P 925     -13.269   6.903 -12.051  0.00  0.00      PROA  
ATOM   4337  N   LEU P 926     -13.155   7.827 -10.049  0.00  0.00      PROA  
ATOM   4338  HN  LEU P 926     -13.475   8.498  -9.385  0.00  0.00      PROA  
ATOM   4339  CA  LEU P 926     -11.868   7.261  -9.907  0.00  0.00      PROA  
ATOM   4340  HA  LEU P 926     -11.221   7.726 -10.635  0.00  0.00      PROA  
ATOM   4341  CB  LEU P 926     -11.521   7.844  -8.456  0.00  0.00      PROA  
ATOM   4342  HB1 LEU P 926     -12.245   7.480  -7.696  0.00  0.00      PROA  
ATOM   4343  HB2 LEU P 926     -11.686   8.941  -8.524  0.00  0.00      PROA  
ATOM   4344  CG  LEU P 926     -10.136   7.613  -7.947  0.00  0.00      PROA  
ATOM   4345  HG  LEU P 926      -9.897   6.528  -7.932  0.00  0.00      PROA  
ATOM   4346  CD1 LEU P 926      -9.027   8.220  -8.862  0.00  0.00      PROA  
ATOM   4347 HD11 LEU P 926      -8.902   9.321  -8.790  0.00  0.00      PROA  
ATOM   4348 HD12 LEU P 926      -9.159   8.070  -9.955  0.00  0.00      PROA  
ATOM   4349 HD13 LEU P 926      -8.088   7.804  -8.439  0.00  0.00      PROA  
ATOM   4350  CD2 LEU P 926     -10.057   8.145  -6.458  0.00  0.00      PROA  
ATOM   4351 HD21 LEU P 926      -9.136   7.817  -5.928  0.00  0.00      PROA  
ATOM   4352 HD22 LEU P 926     -10.912   7.780  -5.849  0.00  0.00      PROA  
ATOM   4353 HD23 LEU P 926      -9.931   9.249  -6.453  0.00  0.00      PROA  
ATOM   4354  C   LEU P 926     -11.672   5.795 -10.022  0.00  0.00      PROA  
ATOM   4355  O   LEU P 926     -10.721   5.382 -10.675  0.00  0.00      PROA  
ATOM   4356  N   ILE P 927     -12.506   4.994  -9.445  0.00  0.00      PROA  
ATOM   4357  HN  ILE P 927     -13.167   5.443  -8.850  0.00  0.00      PROA  
ATOM   4358  CA  ILE P 927     -12.577   3.582  -9.681  0.00  0.00      PROA  
ATOM   4359  HA  ILE P 927     -11.577   3.178  -9.622  0.00  0.00      PROA  
ATOM   4360  CB  ILE P 927     -13.510   2.896  -8.684  0.00  0.00      PROA  
ATOM   4361  HB  ILE P 927     -14.525   3.316  -8.851  0.00  0.00      PROA  
ATOM   4362  CG2 ILE P 927     -13.573   1.410  -8.805  0.00  0.00      PROA  
ATOM   4363 HG21 ILE P 927     -14.063   1.004  -7.895  0.00  0.00      PROA  
ATOM   4364 HG22 ILE P 927     -12.550   1.002  -8.950  0.00  0.00      PROA  
ATOM   4365 HG23 ILE P 927     -14.236   1.192  -9.670  0.00  0.00      PROA  
ATOM   4366  CG1 ILE P 927     -13.072   3.436  -7.246  0.00  0.00      PROA  
ATOM   4367 HG11 ILE P 927     -13.740   2.913  -6.529  0.00  0.00      PROA  
ATOM   4368 HG12 ILE P 927     -13.496   4.458  -7.146  0.00  0.00      PROA  
ATOM   4369  CD  ILE P 927     -11.607   3.463  -6.904  0.00  0.00      PROA  
ATOM   4370  HD1 ILE P 927     -11.177   2.503  -7.263  0.00  0.00      PROA  
ATOM   4371  HD2 ILE P 927     -11.429   3.616  -5.818  0.00  0.00      PROA  
ATOM   4372  HD3 ILE P 927     -11.149   4.307  -7.462  0.00  0.00      PROA  
ATOM   4373  C   ILE P 927     -13.002   3.167 -11.035  0.00  0.00      PROA  
ATOM   4374  O   ILE P 927     -12.400   2.319 -11.668  0.00  0.00      PROA  
ATOM   4375  N   PHE P 928     -14.002   3.849 -11.597  0.00  0.00      PROA  
ATOM   4376  HN  PHE P 928     -14.422   4.585 -11.072  0.00  0.00      PROA  
ATOM   4377  CA  PHE P 928     -14.433   3.596 -12.983  0.00  0.00      PROA  
ATOM   4378  HA  PHE P 928     -14.777   2.572 -12.984  0.00  0.00      PROA  
ATOM   4379  CB  PHE P 928     -15.632   4.633 -13.252  0.00  0.00      PROA  
ATOM   4380  HB1 PHE P 928     -15.370   5.564 -12.706  0.00  0.00      PROA  
ATOM   4381  HB2 PHE P 928     -16.591   4.190 -12.907  0.00  0.00      PROA  
ATOM   4382  CG  PHE P 928     -15.974   4.949 -14.673  0.00  0.00      PROA  
ATOM   4383  CD1 PHE P 928     -16.195   6.263 -15.199  0.00  0.00      PROA  
ATOM   4384  HD1 PHE P 928     -15.983   7.137 -14.602  0.00  0.00      PROA  
ATOM   4385  CE1 PHE P 928     -16.661   6.482 -16.465  0.00  0.00      PROA  
ATOM   4386  HE1 PHE P 928     -16.919   7.418 -16.937  0.00  0.00      PROA  
ATOM   4387  CZ  PHE P 928     -17.020   5.413 -17.252  0.00  0.00      PROA  
ATOM   4388  HZ  PHE P 928     -17.344   5.551 -18.273  0.00  0.00      PROA  
ATOM   4389  CD2 PHE P 928     -16.360   3.884 -15.462  0.00  0.00      PROA  
ATOM   4390  HD2 PHE P 928     -16.305   2.861 -15.121  0.00  0.00      PROA  
ATOM   4391  CE2 PHE P 928     -16.766   4.116 -16.801  0.00  0.00      PROA  
ATOM   4392  HE2 PHE P 928     -16.881   3.253 -17.441  0.00  0.00      PROA  
ATOM   4393  C   PHE P 928     -13.335   3.805 -14.045  0.00  0.00      PROA  
ATOM   4394  O   PHE P 928     -13.101   2.871 -14.778  0.00  0.00      PROA  
ATOM   4395  N   MET P 929     -12.606   4.966 -14.031  0.00  0.00      PROA  
ATOM   4396  HN  MET P 929     -12.939   5.617 -13.353  0.00  0.00      PROA  
ATOM   4397  CA  MET P 929     -11.620   5.227 -15.024  0.00  0.00      PROA  
ATOM   4398  HA  MET P 929     -12.135   4.995 -15.945  0.00  0.00      PROA  
ATOM   4399  CB  MET P 929     -11.191   6.749 -14.976  0.00  0.00      PROA  
ATOM   4400  HB1 MET P 929     -10.210   6.803 -15.494  0.00  0.00      PROA  
ATOM   4401  HB2 MET P 929     -11.103   7.138 -13.939  0.00  0.00      PROA  
ATOM   4402  CG  MET P 929     -12.162   7.665 -15.717  0.00  0.00      PROA  
ATOM   4403  HG1 MET P 929     -11.932   8.687 -15.349  0.00  0.00      PROA  
ATOM   4404  HG2 MET P 929     -13.225   7.584 -15.403  0.00  0.00      PROA  
ATOM   4405  SD  MET P 929     -11.808   7.603 -17.484  0.00  0.00      PROA  
ATOM   4406  CE  MET P 929     -13.416   6.909 -17.967  0.00  0.00      PROA  
ATOM   4407  HE1 MET P 929     -13.254   6.045 -18.646  0.00  0.00      PROA  
ATOM   4408  HE2 MET P 929     -14.134   7.616 -18.435  0.00  0.00      PROA  
ATOM   4409  HE3 MET P 929     -14.012   6.628 -17.073  0.00  0.00      PROA  
ATOM   4410  C   MET P 929     -10.372   4.304 -14.894  0.00  0.00      PROA  
ATOM   4411  O   MET P 929      -9.812   3.789 -15.852  0.00  0.00      PROA  
ATOM   4412  N   ASP P 930      -9.898   4.006 -13.662  0.00  0.00      PROA  
ATOM   4413  HN  ASP P 930     -10.274   4.353 -12.806  0.00  0.00      PROA  
ATOM   4414  CA  ASP P 930      -8.776   3.025 -13.529  0.00  0.00      PROA  
ATOM   4415  HA  ASP P 930      -8.080   3.296 -14.309  0.00  0.00      PROA  
ATOM   4416  CB  ASP P 930      -8.044   3.119 -12.160  0.00  0.00      PROA  
ATOM   4417  HB1 ASP P 930      -7.473   2.254 -11.761  0.00  0.00      PROA  
ATOM   4418  HB2 ASP P 930      -8.802   3.293 -11.366  0.00  0.00      PROA  
ATOM   4419  CG  ASP P 930      -7.042   4.288 -12.262  0.00  0.00      PROA  
ATOM   4420  OD1 ASP P 930      -6.924   4.890 -13.362  0.00  0.00      PROA  
ATOM   4421  OD2 ASP P 930      -6.394   4.688 -11.295  0.00  0.00      PROA  
ATOM   4422  C   ASP P 930      -9.068   1.655 -13.930  0.00  0.00      PROA  
ATOM   4423  O   ASP P 930      -8.252   1.021 -14.617  0.00  0.00      PROA  
ATOM   4424  N   GLN P 931     -10.328   1.210 -13.611  0.00  0.00      PROA  
ATOM   4425  HN  GLN P 931     -10.907   1.626 -12.913  0.00  0.00      PROA  
ATOM   4426  CA  GLN P 931     -10.917  -0.060 -14.007  0.00  0.00      PROA  
ATOM   4427  HA  GLN P 931     -10.150  -0.782 -13.770  0.00  0.00      PROA  
ATOM   4428  CB  GLN P 931     -12.276  -0.260 -13.247  0.00  0.00      PROA  
ATOM   4429  HB1 GLN P 931     -13.160   0.358 -13.512  0.00  0.00      PROA  
ATOM   4430  HB2 GLN P 931     -12.116  -0.134 -12.155  0.00  0.00      PROA  
ATOM   4431  CG  GLN P 931     -12.826  -1.741 -13.413  0.00  0.00      PROA  
ATOM   4432  HG1 GLN P 931     -13.119  -1.904 -14.473  0.00  0.00      PROA  
ATOM   4433  HG2 GLN P 931     -13.748  -1.915 -12.818  0.00  0.00      PROA  
ATOM   4434  CD  GLN P 931     -11.708  -2.737 -13.097  0.00  0.00      PROA  
ATOM   4435  OE1 GLN P 931     -11.334  -2.966 -11.959  0.00  0.00      PROA  
ATOM   4436  NE2 GLN P 931     -11.191  -3.407 -14.209  0.00  0.00      PROA  
ATOM   4437 HE21 GLN P 931     -10.721  -4.272 -14.032  0.00  0.00      PROA  
ATOM   4438 HE22 GLN P 931     -11.395  -3.157 -15.155  0.00  0.00      PROA  
ATOM   4439  C   GLN P 931     -11.152  -0.252 -15.522  0.00  0.00      PROA  
ATOM   4440  O   GLN P 931     -10.800  -1.288 -16.084  0.00  0.00      PROA  
ATOM   4441  N   GLN P 932     -11.764   0.718 -16.219  0.00  0.00      PROA  
ATOM   4442  HN  GLN P 932     -12.310   1.437 -15.796  0.00  0.00      PROA  
ATOM   4443  CA  GLN P 932     -11.851   0.772 -17.629  0.00  0.00      PROA  
ATOM   4444  HA  GLN P 932     -12.171  -0.195 -17.987  0.00  0.00      PROA  
ATOM   4445  CB  GLN P 932     -12.989   1.750 -18.060  0.00  0.00      PROA  
ATOM   4446  HB1 GLN P 932     -13.003   1.724 -19.171  0.00  0.00      PROA  
ATOM   4447  HB2 GLN P 932     -12.616   2.773 -17.843  0.00  0.00      PROA  
ATOM   4448  CG  GLN P 932     -14.424   1.539 -17.498  0.00  0.00      PROA  
ATOM   4449  HG1 GLN P 932     -15.287   1.871 -18.115  0.00  0.00      PROA  
ATOM   4450  HG2 GLN P 932     -14.580   2.151 -16.585  0.00  0.00      PROA  
ATOM   4451  CD  GLN P 932     -14.782   0.106 -17.069  0.00  0.00      PROA  
ATOM   4452  OE1 GLN P 932     -14.478  -0.338 -15.942  0.00  0.00      PROA  
ATOM   4453  NE2 GLN P 932     -15.341  -0.728 -17.947  0.00  0.00      PROA  
ATOM   4454 HE21 GLN P 932     -15.528  -1.662 -17.643  0.00  0.00      PROA  
ATOM   4455 HE22 GLN P 932     -15.713  -0.264 -18.751  0.00  0.00      PROA  
ATOM   4456  C   GLN P 932     -10.660   1.014 -18.422  0.00  0.00      PROA  
ATOM   4457  O   GLN P 932     -10.345   0.307 -19.390  0.00  0.00      PROA  
ATOM   4458  N   ILE P 933      -9.819   1.965 -18.005  0.00  0.00      PROA  
ATOM   4459  HN  ILE P 933     -10.042   2.478 -17.180  0.00  0.00      PROA  
ATOM   4460  CA  ILE P 933      -8.627   2.283 -18.728  0.00  0.00      PROA  
ATOM   4461  HA  ILE P 933      -8.816   2.261 -19.791  0.00  0.00      PROA  
ATOM   4462  CB  ILE P 933      -8.112   3.638 -18.337  0.00  0.00      PROA  
ATOM   4463  HB  ILE P 933      -8.005   3.714 -17.234  0.00  0.00      PROA  
ATOM   4464  CG2 ILE P 933      -6.621   3.915 -18.750  0.00  0.00      PROA  
ATOM   4465 HG21 ILE P 933      -5.868   3.239 -18.293  0.00  0.00      PROA  
ATOM   4466 HG22 ILE P 933      -6.455   5.005 -18.618  0.00  0.00      PROA  
ATOM   4467 HG23 ILE P 933      -6.506   3.780 -19.847  0.00  0.00      PROA  
ATOM   4468  CG1 ILE P 933      -9.196   4.755 -18.711  0.00  0.00      PROA  
ATOM   4469 HG11 ILE P 933      -8.914   5.766 -18.345  0.00  0.00      PROA  
ATOM   4470 HG12 ILE P 933     -10.181   4.503 -18.264  0.00  0.00      PROA  
ATOM   4471  CD  ILE P 933      -9.111   4.997 -20.189  0.00  0.00      PROA  
ATOM   4472  HD1 ILE P 933      -8.144   5.520 -20.350  0.00  0.00      PROA  
ATOM   4473  HD2 ILE P 933      -9.865   5.697 -20.606  0.00  0.00      PROA  
ATOM   4474  HD3 ILE P 933      -9.197   4.087 -20.821  0.00  0.00      PROA  
ATOM   4475  C   ILE P 933      -7.558   1.235 -18.640  0.00  0.00      PROA  
ATOM   4476  O   ILE P 933      -6.914   0.916 -19.633  0.00  0.00      PROA  
ATOM   4477  N   THR P 934      -7.342   0.728 -17.397  0.00  0.00      PROA  
ATOM   4478  HN  THR P 934      -7.871   1.034 -16.609  0.00  0.00      PROA  
ATOM   4479  CA  THR P 934      -6.447  -0.474 -17.335  0.00  0.00      PROA  
ATOM   4480  HA  THR P 934      -5.452  -0.198 -17.652  0.00  0.00      PROA  
ATOM   4481  CB  THR P 934      -6.336  -1.047 -15.934  0.00  0.00      PROA  
ATOM   4482  HB  THR P 934      -7.362  -1.214 -15.543  0.00  0.00      PROA  
ATOM   4483  OG1 THR P 934      -5.655  -0.042 -15.152  0.00  0.00      PROA  
ATOM   4484  HG1 THR P 934      -6.362   0.491 -14.782  0.00  0.00      PROA  
ATOM   4485  CG2 THR P 934      -5.536  -2.356 -15.844  0.00  0.00      PROA  
ATOM   4486 HG21 THR P 934      -4.514  -2.134 -16.220  0.00  0.00      PROA  
ATOM   4487 HG22 THR P 934      -5.843  -3.286 -16.369  0.00  0.00      PROA  
ATOM   4488 HG23 THR P 934      -5.644  -2.636 -14.774  0.00  0.00      PROA  
ATOM   4489  C   THR P 934      -6.778  -1.654 -18.254  0.00  0.00      PROA  
ATOM   4490  O   THR P 934      -5.925  -2.248 -18.898  0.00  0.00      PROA  
ATOM   4491  N   ALA P 935      -8.022  -2.171 -18.327  0.00  0.00      PROA  
ATOM   4492  HN  ALA P 935      -8.794  -1.962 -17.732  0.00  0.00      PROA  
ATOM   4493  CA  ALA P 935      -8.293  -3.159 -19.328  0.00  0.00      PROA  
ATOM   4494  HA  ALA P 935      -7.589  -3.962 -19.170  0.00  0.00      PROA  
ATOM   4495  CB  ALA P 935      -9.685  -3.892 -19.037  0.00  0.00      PROA  
ATOM   4496  HB1 ALA P 935     -10.407  -3.048 -19.039  0.00  0.00      PROA  
ATOM   4497  HB2 ALA P 935      -9.661  -4.355 -18.028  0.00  0.00      PROA  
ATOM   4498  HB3 ALA P 935     -10.002  -4.655 -19.780  0.00  0.00      PROA  
ATOM   4499  C   ALA P 935      -8.168  -2.703 -20.731  0.00  0.00      PROA  
ATOM   4500  O   ALA P 935      -7.789  -3.468 -21.624  0.00  0.00      PROA  
ATOM   4501  N   VAL P 936      -8.668  -1.515 -21.049  0.00  0.00      PROA  
ATOM   4502  HN  VAL P 936      -9.047  -0.953 -20.318  0.00  0.00      PROA  
ATOM   4503  CA  VAL P 936      -8.614  -0.935 -22.377  0.00  0.00      PROA  
ATOM   4504  HA  VAL P 936      -9.176  -1.581 -23.036  0.00  0.00      PROA  
ATOM   4505  CB  VAL P 936      -9.330   0.436 -22.524  0.00  0.00      PROA  
ATOM   4506  HB  VAL P 936      -9.016   1.019 -21.631  0.00  0.00      PROA  
ATOM   4507  CG1 VAL P 936      -8.944   1.256 -23.838  0.00  0.00      PROA  
ATOM   4508 HG11 VAL P 936      -9.661   2.103 -23.890  0.00  0.00      PROA  
ATOM   4509 HG12 VAL P 936      -9.203   0.654 -24.736  0.00  0.00      PROA  
ATOM   4510 HG13 VAL P 936      -7.916   1.677 -23.804  0.00  0.00      PROA  
ATOM   4511  CG2 VAL P 936     -10.867   0.099 -22.665  0.00  0.00      PROA  
ATOM   4512 HG21 VAL P 936     -11.179  -0.551 -21.819  0.00  0.00      PROA  
ATOM   4513 HG22 VAL P 936     -11.139  -0.407 -23.616  0.00  0.00      PROA  
ATOM   4514 HG23 VAL P 936     -11.498   1.005 -22.542  0.00  0.00      PROA  
ATOM   4515  C   VAL P 936      -7.216  -0.821 -22.972  0.00  0.00      PROA  
ATOM   4516  O   VAL P 936      -6.980  -1.178 -24.135  0.00  0.00      PROA  
ATOM   4517  N   ILE P 937      -6.200  -0.342 -22.215  0.00  0.00      PROA  
ATOM   4518  HN  ILE P 937      -6.374   0.166 -21.375  0.00  0.00      PROA  
ATOM   4519  CA  ILE P 937      -4.745  -0.359 -22.510  0.00  0.00      PROA  
ATOM   4520  HA  ILE P 937      -4.478   0.139 -23.430  0.00  0.00      PROA  
ATOM   4521  CB  ILE P 937      -4.000   0.336 -21.317  0.00  0.00      PROA  
ATOM   4522  HB  ILE P 937      -4.747   0.383 -20.496  0.00  0.00      PROA  
ATOM   4523  CG2 ILE P 937      -2.696  -0.313 -20.908  0.00  0.00      PROA  
ATOM   4524 HG21 ILE P 937      -2.303   0.280 -20.055  0.00  0.00      PROA  
ATOM   4525 HG22 ILE P 937      -1.906  -0.228 -21.684  0.00  0.00      PROA  
ATOM   4526 HG23 ILE P 937      -2.830  -1.301 -20.417  0.00  0.00      PROA  
ATOM   4527  CG1 ILE P 937      -3.675   1.806 -21.600  0.00  0.00      PROA  
ATOM   4528 HG11 ILE P 937      -2.850   1.790 -22.345  0.00  0.00      PROA  
ATOM   4529 HG12 ILE P 937      -3.352   2.326 -20.672  0.00  0.00      PROA  
ATOM   4530  CD  ILE P 937      -4.859   2.598 -22.129  0.00  0.00      PROA  
ATOM   4531  HD1 ILE P 937      -4.552   3.659 -22.249  0.00  0.00      PROA  
ATOM   4532  HD2 ILE P 937      -5.689   2.506 -21.396  0.00  0.00      PROA  
ATOM   4533  HD3 ILE P 937      -5.154   2.237 -23.137  0.00  0.00      PROA  
ATOM   4534  C   ILE P 937      -4.230  -1.788 -22.787  0.00  0.00      PROA  
ATOM   4535  O   ILE P 937      -3.581  -2.075 -23.813  0.00  0.00      PROA  
ATOM   4536  N   ILE P 938      -4.626  -2.797 -21.909  0.00  0.00      PROA  
ATOM   4537  HN  ILE P 938      -5.086  -2.491 -21.079  0.00  0.00      PROA  
ATOM   4538  CA  ILE P 938      -4.335  -4.193 -22.150  0.00  0.00      PROA  
ATOM   4539  HA  ILE P 938      -3.272  -4.301 -22.308  0.00  0.00      PROA  
ATOM   4540  CB  ILE P 938      -4.685  -5.046 -20.890  0.00  0.00      PROA  
ATOM   4541  HB  ILE P 938      -5.624  -4.543 -20.577  0.00  0.00      PROA  
ATOM   4542  CG2 ILE P 938      -5.012  -6.537 -21.253  0.00  0.00      PROA  
ATOM   4543 HG21 ILE P 938      -5.036  -7.092 -20.291  0.00  0.00      PROA  
ATOM   4544 HG22 ILE P 938      -4.195  -7.052 -21.803  0.00  0.00      PROA  
ATOM   4545 HG23 ILE P 938      -5.963  -6.747 -21.789  0.00  0.00      PROA  
ATOM   4546  CG1 ILE P 938      -3.738  -4.736 -19.723  0.00  0.00      PROA  
ATOM   4547 HG11 ILE P 938      -4.184  -5.043 -18.753  0.00  0.00      PROA  
ATOM   4548 HG12 ILE P 938      -3.755  -3.625 -19.696  0.00  0.00      PROA  
ATOM   4549  CD  ILE P 938      -2.311  -5.320 -19.897  0.00  0.00      PROA  
ATOM   4550  HD1 ILE P 938      -1.551  -4.810 -19.268  0.00  0.00      PROA  
ATOM   4551  HD2 ILE P 938      -2.061  -5.083 -20.954  0.00  0.00      PROA  
ATOM   4552  HD3 ILE P 938      -2.345  -6.415 -19.715  0.00  0.00      PROA  
ATOM   4553  C   ILE P 938      -4.919  -4.660 -23.433  0.00  0.00      PROA  
ATOM   4554  O   ILE P 938      -4.242  -5.355 -24.241  0.00  0.00      PROA  
ATOM   4555  N   ASN P 939      -6.167  -4.216 -23.735  0.00  0.00      PROA  
ATOM   4556  HN  ASN P 939      -6.726  -3.665 -23.120  0.00  0.00      PROA  
ATOM   4557  CA  ASN P 939      -6.893  -4.655 -24.964  0.00  0.00      PROA  
ATOM   4558  HA  ASN P 939      -6.512  -5.631 -25.226  0.00  0.00      PROA  
ATOM   4559  CB  ASN P 939      -8.363  -5.016 -24.818  0.00  0.00      PROA  
ATOM   4560  HB1 ASN P 939      -8.804  -5.532 -25.698  0.00  0.00      PROA  
ATOM   4561  HB2 ASN P 939      -8.845  -4.030 -24.645  0.00  0.00      PROA  
ATOM   4562  CG  ASN P 939      -8.620  -6.026 -23.673  0.00  0.00      PROA  
ATOM   4563  OD1 ASN P 939      -7.801  -6.985 -23.347  0.00  0.00      PROA  
ATOM   4564  ND2 ASN P 939      -9.782  -5.914 -23.086  0.00  0.00      PROA  
ATOM   4565 HD21 ASN P 939     -10.064  -6.686 -22.516  0.00  0.00      PROA  
ATOM   4566 HD22 ASN P 939     -10.315  -5.275 -23.641  0.00  0.00      PROA  
ATOM   4567  C   ASN P 939      -6.583  -3.887 -26.217  0.00  0.00      PROA  
ATOM   4568  O   ASN P 939      -7.443  -4.028 -27.153  0.00  0.00      PROA  
ATOM   4569  N   ARG P 940      -5.489  -3.127 -26.304  0.00  0.00      PROA  
ATOM   4570  HN  ARG P 940      -4.943  -2.923 -25.495  0.00  0.00      PROA  
ATOM   4571  CA  ARG P 940      -4.928  -2.676 -27.532  0.00  0.00      PROA  
ATOM   4572  HA  ARG P 940      -5.673  -1.999 -27.924  0.00  0.00      PROA  
ATOM   4573  CB  ARG P 940      -3.727  -1.727 -27.253  0.00  0.00      PROA  
ATOM   4574  HB1 ARG P 940      -3.010  -1.645 -28.098  0.00  0.00      PROA  
ATOM   4575  HB2 ARG P 940      -3.142  -2.039 -26.361  0.00  0.00      PROA  
ATOM   4576  CG  ARG P 940      -4.353  -0.398 -26.892  0.00  0.00      PROA  
ATOM   4577  HG1 ARG P 940      -5.008  -0.480 -25.998  0.00  0.00      PROA  
ATOM   4578  HG2 ARG P 940      -4.906  -0.001 -27.770  0.00  0.00      PROA  
ATOM   4579  CD  ARG P 940      -3.298   0.606 -26.501  0.00  0.00      PROA  
ATOM   4580  HD1 ARG P 940      -2.650   0.864 -27.366  0.00  0.00      PROA  
ATOM   4581  HD2 ARG P 940      -2.724   0.168 -25.656  0.00  0.00      PROA  
ATOM   4582  NE  ARG P 940      -3.926   1.894 -26.064  0.00  0.00      PROA  
ATOM   4583  HE  ARG P 940      -4.913   2.024 -26.159  0.00  0.00      PROA  
ATOM   4584  CZ  ARG P 940      -3.234   2.833 -25.486  0.00  0.00      PROA  
ATOM   4585  NH1 ARG P 940      -3.834   4.052 -25.409  0.00  0.00      PROA  
ATOM   4586 HH11 ARG P 940      -4.802   4.209 -25.602  0.00  0.00      PROA  
ATOM   4587 HH12 ARG P 940      -3.310   4.735 -24.900  0.00  0.00      PROA  
ATOM   4588  NH2 ARG P 940      -2.084   2.669 -24.861  0.00  0.00      PROA  
ATOM   4589 HH21 ARG P 940      -1.575   1.811 -24.934  0.00  0.00      PROA  
ATOM   4590 HH22 ARG P 940      -1.646   3.520 -24.573  0.00  0.00      PROA  
ATOM   4591  C   ARG P 940      -4.728  -3.638 -28.704  0.00  0.00      PROA  
ATOM   4592  O   ARG P 940      -4.707  -4.865 -28.574  0.00  0.00      PROA  
ATOM   4593  N   LYS P 941      -4.550  -3.115 -29.888  0.00  0.00      PROA  
ATOM   4594  HN  LYS P 941      -4.412  -2.141 -30.048  0.00  0.00      PROA  
ATOM   4595  CA  LYS P 941      -4.172  -3.961 -31.046  0.00  0.00      PROA  
ATOM   4596  HA  LYS P 941      -4.930  -4.726 -31.125  0.00  0.00      PROA  
ATOM   4597  CB  LYS P 941      -4.188  -3.105 -32.329  0.00  0.00      PROA  
ATOM   4598  HB1 LYS P 941      -3.937  -3.706 -33.229  0.00  0.00      PROA  
ATOM   4599  HB2 LYS P 941      -3.380  -2.346 -32.263  0.00  0.00      PROA  
ATOM   4600  CG  LYS P 941      -5.546  -2.451 -32.699  0.00  0.00      PROA  
ATOM   4601  HG1 LYS P 941      -5.556  -1.853 -33.635  0.00  0.00      PROA  
ATOM   4602  HG2 LYS P 941      -5.776  -1.716 -31.898  0.00  0.00      PROA  
ATOM   4603  CD  LYS P 941      -6.655  -3.477 -32.688  0.00  0.00      PROA  
ATOM   4604  HD1 LYS P 941      -6.745  -3.832 -31.639  0.00  0.00      PROA  
ATOM   4605  HD2 LYS P 941      -6.513  -4.326 -33.390  0.00  0.00      PROA  
ATOM   4606  CE  LYS P 941      -8.101  -2.915 -33.013  0.00  0.00      PROA  
ATOM   4607  HE1 LYS P 941      -8.160  -2.780 -34.114  0.00  0.00      PROA  
ATOM   4608  HE2 LYS P 941      -8.359  -2.016 -32.413  0.00  0.00      PROA  
ATOM   4609  NZ  LYS P 941      -9.099  -3.872 -32.539  0.00  0.00      PROA  
ATOM   4610  HZ1 LYS P 941      -9.980  -3.802 -33.088  0.00  0.00      PROA  
ATOM   4611  HZ2 LYS P 941      -9.122  -3.738 -31.508  0.00  0.00      PROA  
ATOM   4612  HZ3 LYS P 941      -8.697  -4.819 -32.688  0.00  0.00      PROA  
ATOM   4613  C   LYS P 941      -2.863  -4.727 -30.945  0.00  0.00      PROA  
ATOM   4614  O   LYS P 941      -1.878  -4.233 -30.415  0.00  0.00      PROA  
ATOM   4615  N   GLU P 942      -2.945  -5.972 -31.531  0.00  0.00      PROA  
ATOM   4616  HN  GLU P 942      -3.872  -6.207 -31.814  0.00  0.00      PROA  
ATOM   4617  CA  GLU P 942      -1.815  -6.835 -31.785  0.00  0.00      PROA  
ATOM   4618  HA  GLU P 942      -2.073  -7.604 -32.498  0.00  0.00      PROA  
ATOM   4619  CB  GLU P 942      -0.623  -6.137 -32.495  0.00  0.00      PROA  
ATOM   4620  HB1 GLU P 942       0.306  -6.737 -32.391  0.00  0.00      PROA  
ATOM   4621  HB2 GLU P 942      -0.408  -5.138 -32.060  0.00  0.00      PROA  
ATOM   4622  CG  GLU P 942      -0.944  -5.857 -33.974  0.00  0.00      PROA  
ATOM   4623  HG1 GLU P 942      -1.922  -5.340 -34.076  0.00  0.00      PROA  
ATOM   4624  HG2 GLU P 942      -0.931  -6.755 -34.627  0.00  0.00      PROA  
ATOM   4625  CD  GLU P 942       0.078  -5.043 -34.652  0.00  0.00      PROA  
ATOM   4626  OE1 GLU P 942       1.186  -4.805 -34.018  0.00  0.00      PROA  
ATOM   4627  OE2 GLU P 942      -0.116  -4.608 -35.820  0.00  0.00      PROA  
ATOM   4628  C   GLU P 942      -1.324  -7.641 -30.558  0.00  0.00      PROA  
ATOM   4629  O   GLU P 942      -1.524  -7.216 -29.425  0.00  0.00      PROA  
ATOM   4630  N   HSD P 943      -0.812  -8.792 -30.814  0.00  0.00      PROA  
ATOM   4631  HN  HSD P 943      -0.684  -9.012 -31.778  0.00  0.00      PROA  
ATOM   4632  CA  HSD P 943      -0.187  -9.719 -29.879  0.00  0.00      PROA  
ATOM   4633  HA  HSD P 943       0.201 -10.457 -30.566  0.00  0.00      PROA  
ATOM   4634  CB  HSD P 943       1.050  -9.192 -29.262  0.00  0.00      PROA  
ATOM   4635  HB1 HSD P 943       1.494 -10.023 -28.674  0.00  0.00      PROA  
ATOM   4636  HB2 HSD P 943       0.788  -8.362 -28.571  0.00  0.00      PROA  
ATOM   4637  ND1 HSD P 943       2.669  -7.498 -30.057  0.00  0.00      PROA  
ATOM   4638  HD1 HSD P 943       2.753  -6.877 -29.277  0.00  0.00      PROA  
ATOM   4639  CG  HSD P 943       2.037  -8.736 -30.142  0.00  0.00      PROA  
ATOM   4640  CE1 HSD P 943       3.456  -7.394 -31.166  0.00  0.00      PROA  
ATOM   4641  HE1 HSD P 943       4.162  -6.570 -31.269  0.00  0.00      PROA  
ATOM   4642  NE2 HSD P 943       3.336  -8.457 -31.931  0.00  0.00      PROA  
ATOM   4643  CD2 HSD P 943       2.441  -9.301 -31.386  0.00  0.00      PROA  
ATOM   4644  HD2 HSD P 943       2.320 -10.251 -31.891  0.00  0.00      PROA  
ATOM   4645  C   HSD P 943      -1.081 -10.479 -28.877  0.00  0.00      PROA  
ATOM   4646  O   HSD P 943      -0.668 -10.776 -27.768  0.00  0.00      PROA  
ATOM   4647  N   LYS P 944      -2.337 -10.740 -29.289  0.00  0.00      PROA  
ATOM   4648  HN  LYS P 944      -2.673 -10.280 -30.107  0.00  0.00      PROA  
ATOM   4649  CA  LYS P 944      -3.374 -11.343 -28.409  0.00  0.00      PROA  
ATOM   4650  HA  LYS P 944      -2.875 -11.677 -27.511  0.00  0.00      PROA  
ATOM   4651  CB  LYS P 944      -4.566 -10.402 -28.026  0.00  0.00      PROA  
ATOM   4652  HB1 LYS P 944      -5.266 -10.794 -27.258  0.00  0.00      PROA  
ATOM   4653  HB2 LYS P 944      -5.216 -10.179 -28.898  0.00  0.00      PROA  
ATOM   4654  CG  LYS P 944      -3.963  -9.034 -27.479  0.00  0.00      PROA  
ATOM   4655  HG1 LYS P 944      -3.704  -8.464 -28.397  0.00  0.00      PROA  
ATOM   4656  HG2 LYS P 944      -3.005  -9.123 -26.922  0.00  0.00      PROA  
ATOM   4657  CD  LYS P 944      -5.035  -8.169 -26.763  0.00  0.00      PROA  
ATOM   4658  HD1 LYS P 944      -4.600  -7.215 -26.396  0.00  0.00      PROA  
ATOM   4659  HD2 LYS P 944      -5.342  -8.740 -25.861  0.00  0.00      PROA  
ATOM   4660  CE  LYS P 944      -6.324  -7.957 -27.571  0.00  0.00      PROA  
ATOM   4661  HE1 LYS P 944      -7.045  -7.417 -26.921  0.00  0.00      PROA  
ATOM   4662  HE2 LYS P 944      -6.937  -8.848 -27.824  0.00  0.00      PROA  
ATOM   4663  NZ  LYS P 944      -6.146  -7.089 -28.708  0.00  0.00      PROA  
ATOM   4664  HZ1 LYS P 944      -6.992  -6.963 -29.300  0.00  0.00      PROA  
ATOM   4665  HZ2 LYS P 944      -5.444  -7.492 -29.360  0.00  0.00      PROA  
ATOM   4666  HZ3 LYS P 944      -5.832  -6.138 -28.430  0.00  0.00      PROA  
ATOM   4667  C   LYS P 944      -4.017 -12.600 -28.925  0.00  0.00      PROA  
ATOM   4668  O   LYS P 944      -4.350 -12.729 -30.110  0.00  0.00      PROA  
ATOM   4669  N   LEU P 945      -4.313 -13.474 -28.018  0.00  0.00      PROA  
ATOM   4670  HN  LEU P 945      -4.099 -13.240 -27.072  0.00  0.00      PROA  
ATOM   4671  CA  LEU P 945      -5.021 -14.711 -28.347  0.00  0.00      PROA  
ATOM   4672  HA  LEU P 945      -4.619 -15.328 -29.137  0.00  0.00      PROA  
ATOM   4673  CB  LEU P 945      -4.955 -15.691 -27.070  0.00  0.00      PROA  
ATOM   4674  HB1 LEU P 945      -5.120 -15.049 -26.178  0.00  0.00      PROA  
ATOM   4675  HB2 LEU P 945      -3.944 -16.130 -26.936  0.00  0.00      PROA  
ATOM   4676  CG  LEU P 945      -5.983 -16.803 -26.809  0.00  0.00      PROA  
ATOM   4677  HG  LEU P 945      -7.016 -16.412 -26.922  0.00  0.00      PROA  
ATOM   4678  CD1 LEU P 945      -5.977 -17.948 -27.821  0.00  0.00      PROA  
ATOM   4679 HD11 LEU P 945      -4.934 -18.069 -28.183  0.00  0.00      PROA  
ATOM   4680 HD12 LEU P 945      -6.685 -17.749 -28.653  0.00  0.00      PROA  
ATOM   4681 HD13 LEU P 945      -6.238 -18.889 -27.290  0.00  0.00      PROA  
ATOM   4682  CD2 LEU P 945      -6.007 -17.324 -25.327  0.00  0.00      PROA  
ATOM   4683 HD21 LEU P 945      -6.916 -17.901 -25.052  0.00  0.00      PROA  
ATOM   4684 HD22 LEU P 945      -5.868 -16.475 -24.624  0.00  0.00      PROA  
ATOM   4685 HD23 LEU P 945      -5.144 -18.018 -25.245  0.00  0.00      PROA  
ATOM   4686  C   LEU P 945      -6.529 -14.462 -28.758  0.00  0.00      PROA  
ATOM   4687  O   LEU P 945      -7.085 -15.131 -29.637  0.00  0.00      PROA  
ATOM   4688  N   LYS P 946      -7.136 -13.392 -28.214  0.00  0.00      PROA  
ATOM   4689  HN  LYS P 946      -6.603 -12.637 -27.840  0.00  0.00      PROA  
ATOM   4690  CA  LYS P 946      -8.565 -13.153 -28.424  0.00  0.00      PROA  
ATOM   4691  HA  LYS P 946      -8.798 -13.390 -29.452  0.00  0.00      PROA  
ATOM   4692  CB  LYS P 946      -9.405 -14.028 -27.424  0.00  0.00      PROA  
ATOM   4693  HB1 LYS P 946      -9.250 -15.081 -27.741  0.00  0.00      PROA  
ATOM   4694  HB2 LYS P 946     -10.494 -13.850 -27.560  0.00  0.00      PROA  
ATOM   4695  CG  LYS P 946      -9.095 -13.673 -25.911  0.00  0.00      PROA  
ATOM   4696  HG1 LYS P 946      -9.388 -12.610 -25.775  0.00  0.00      PROA  
ATOM   4697  HG2 LYS P 946      -8.043 -13.835 -25.593  0.00  0.00      PROA  
ATOM   4698  CD  LYS P 946     -10.008 -14.633 -25.053  0.00  0.00      PROA  
ATOM   4699  HD1 LYS P 946     -10.992 -14.120 -25.087  0.00  0.00      PROA  
ATOM   4700  HD2 LYS P 946      -9.675 -14.549 -23.996  0.00  0.00      PROA  
ATOM   4701  CE  LYS P 946      -9.933 -16.193 -25.220  0.00  0.00      PROA  
ATOM   4702  HE1 LYS P 946      -8.891 -16.466 -24.947  0.00  0.00      PROA  
ATOM   4703  HE2 LYS P 946      -9.980 -16.406 -26.309  0.00  0.00      PROA  
ATOM   4704  NZ  LYS P 946     -10.895 -16.979 -24.510  0.00  0.00      PROA  
ATOM   4705  HZ1 LYS P 946     -10.840 -16.652 -23.524  0.00  0.00      PROA  
ATOM   4706  HZ2 LYS P 946     -10.693 -17.999 -24.503  0.00  0.00      PROA  
ATOM   4707  HZ3 LYS P 946     -11.852 -16.746 -24.844  0.00  0.00      PROA  
ATOM   4708  C   LYS P 946      -8.968 -11.686 -28.422  0.00  0.00      PROA  
ATOM   4709  O   LYS P 946      -8.202 -10.819 -27.972  0.00  0.00      PROA  
ATOM   4710  N   LYS P 947     -10.159 -11.322 -28.890  0.00  0.00      PROA  
ATOM   4711  HN  LYS P 947     -10.618 -11.963 -29.499  0.00  0.00      PROA  
ATOM   4712  CA  LYS P 947     -10.632  -9.959 -28.706  0.00  0.00      PROA  
ATOM   4713  HA  LYS P 947      -9.866  -9.205 -28.810  0.00  0.00      PROA  
ATOM   4714  CB  LYS P 947     -11.595  -9.571 -29.870  0.00  0.00      PROA  
ATOM   4715  HB1 LYS P 947     -11.975  -8.554 -29.634  0.00  0.00      PROA  
ATOM   4716  HB2 LYS P 947     -12.390 -10.342 -29.955  0.00  0.00      PROA  
ATOM   4717  CG  LYS P 947     -10.816  -9.543 -31.170  0.00  0.00      PROA  
ATOM   4718  HG1 LYS P 947     -10.132 -10.416 -31.228  0.00  0.00      PROA  
ATOM   4719  HG2 LYS P 947     -10.301  -8.559 -31.217  0.00  0.00      PROA  
ATOM   4720  CD  LYS P 947     -11.784  -9.499 -32.311  0.00  0.00      PROA  
ATOM   4721  HD1 LYS P 947     -12.415  -8.605 -32.115  0.00  0.00      PROA  
ATOM   4722  HD2 LYS P 947     -12.350 -10.453 -32.363  0.00  0.00      PROA  
ATOM   4723  CE  LYS P 947     -11.178  -9.170 -33.685  0.00  0.00      PROA  
ATOM   4724  HE1 LYS P 947     -11.875  -9.449 -34.503  0.00  0.00      PROA  
ATOM   4725  HE2 LYS P 947     -10.274  -9.790 -33.864  0.00  0.00      PROA  
ATOM   4726  NZ  LYS P 947     -10.709  -7.754 -33.936  0.00  0.00      PROA  
ATOM   4727  HZ1 LYS P 947      -9.945  -7.496 -33.279  0.00  0.00      PROA  
ATOM   4728  HZ2 LYS P 947     -11.471  -7.063 -33.783  0.00  0.00      PROA  
ATOM   4729  HZ3 LYS P 947     -10.387  -7.720 -34.924  0.00  0.00      PROA  
ATOM   4730  C   LYS P 947     -11.247  -9.637 -27.431  0.00  0.00      PROA  
ATOM   4731  O   LYS P 947     -12.307 -10.205 -27.198  0.00  0.00      PROA  
ATOM   4732  N   GLY P 948     -10.764  -8.662 -26.642  0.00  0.00      PROA  
ATOM   4733  HN  GLY P 948     -10.014  -8.168 -27.075  0.00  0.00      PROA  
ATOM   4734  CA  GLY P 948     -11.235  -8.294 -25.329  0.00  0.00      PROA  
ATOM   4735  HA1 GLY P 948     -10.668  -7.404 -25.101  0.00  0.00      PROA  
ATOM   4736  HA2 GLY P 948     -10.989  -9.126 -24.685  0.00  0.00      PROA  
ATOM   4737  C   GLY P 948     -12.757  -8.040 -25.289  0.00  0.00      PROA  
ATOM   4738  O   GLY P 948     -13.377  -7.315 -26.075  0.00  0.00      PROA  
ATOM   4739  N   ALA P 949     -13.462  -8.632 -24.285  0.00  0.00      PROA  
ATOM   4740  HN  ALA P 949     -13.060  -9.246 -23.610  0.00  0.00      PROA  
ATOM   4741  CA  ALA P 949     -14.835  -8.265 -24.084  0.00  0.00      PROA  
ATOM   4742  HA  ALA P 949     -15.002  -7.211 -24.253  0.00  0.00      PROA  
ATOM   4743  CB  ALA P 949     -15.733  -9.085 -25.078  0.00  0.00      PROA  
ATOM   4744  HB1 ALA P 949     -15.440  -8.886 -26.131  0.00  0.00      PROA  
ATOM   4745  HB2 ALA P 949     -16.803  -8.814 -24.953  0.00  0.00      PROA  
ATOM   4746  HB3 ALA P 949     -15.578 -10.166 -24.872  0.00  0.00      PROA  
ATOM   4747  C   ALA P 949     -15.115  -8.532 -22.649  0.00  0.00      PROA  
ATOM   4748  O   ALA P 949     -14.412  -9.279 -21.970  0.00  0.00      PROA  
ATOM   4749  N   GLY P 950     -16.091  -7.865 -22.096  0.00  0.00      PROA  
ATOM   4750  HN  GLY P 950     -16.591  -7.286 -22.735  0.00  0.00      PROA  
ATOM   4751  CA  GLY P 950     -16.542  -8.035 -20.728  0.00  0.00      PROA  
ATOM   4752  HA1 GLY P 950     -16.016  -8.861 -20.273  0.00  0.00      PROA  
ATOM   4753  HA2 GLY P 950     -17.589  -8.291 -20.800  0.00  0.00      PROA  
ATOM   4754  C   GLY P 950     -16.149  -6.882 -19.823  0.00  0.00      PROA  
ATOM   4755  O   GLY P 950     -16.088  -7.064 -18.608  0.00  0.00      PROA  
ATOM   4756  N   TYR P 951     -15.912  -5.669 -20.379  0.00  0.00      PROA  
ATOM   4757  HN  TYR P 951     -15.702  -5.726 -21.352  0.00  0.00      PROA  
ATOM   4758  CA  TYR P 951     -15.549  -4.384 -19.688  0.00  0.00      PROA  
ATOM   4759  HA  TYR P 951     -14.635  -4.556 -19.139  0.00  0.00      PROA  
ATOM   4760  CB  TYR P 951     -15.297  -3.263 -20.764  0.00  0.00      PROA  
ATOM   4761  HB1 TYR P 951     -15.003  -2.277 -20.343  0.00  0.00      PROA  
ATOM   4762  HB2 TYR P 951     -16.282  -3.206 -21.275  0.00  0.00      PROA  
ATOM   4763  CG  TYR P 951     -14.320  -3.661 -21.828  0.00  0.00      PROA  
ATOM   4764  CD1 TYR P 951     -14.811  -4.307 -22.925  0.00  0.00      PROA  
ATOM   4765  HD1 TYR P 951     -15.863  -4.529 -23.026  0.00  0.00      PROA  
ATOM   4766  CE1 TYR P 951     -13.866  -4.720 -23.838  0.00  0.00      PROA  
ATOM   4767  HE1 TYR P 951     -14.173  -5.140 -24.784  0.00  0.00      PROA  
ATOM   4768  CZ  TYR P 951     -12.457  -4.334 -23.760  0.00  0.00      PROA  
ATOM   4769  OH  TYR P 951     -11.531  -4.658 -24.772  0.00  0.00      PROA  
ATOM   4770  HH  TYR P 951     -12.021  -5.010 -25.518  0.00  0.00      PROA  
ATOM   4771  CD2 TYR P 951     -12.960  -3.152 -21.687  0.00  0.00      PROA  
ATOM   4772  HD2 TYR P 951     -12.641  -2.486 -20.899  0.00  0.00      PROA  
ATOM   4773  CE2 TYR P 951     -11.981  -3.678 -22.613  0.00  0.00      PROA  
ATOM   4774  HE2 TYR P 951     -10.955  -3.396 -22.430  0.00  0.00      PROA  
ATOM   4775  C   TYR P 951     -16.665  -3.962 -18.692  0.00  0.00      PROA  
ATOM   4776  O   TYR P 951     -16.388  -3.488 -17.588  0.00  0.00      PROA  
ATOM   4777  N   HSD P 952     -17.916  -4.190 -19.061  0.00  0.00      PROA  
ATOM   4778  HN  HSD P 952     -18.120  -4.483 -19.991  0.00  0.00      PROA  
ATOM   4779  CA  HSD P 952     -19.031  -4.063 -18.148  0.00  0.00      PROA  
ATOM   4780  HA  HSD P 952     -18.898  -3.100 -17.677  0.00  0.00      PROA  
ATOM   4781  CB  HSD P 952     -20.425  -4.216 -18.733  0.00  0.00      PROA  
ATOM   4782  HB1 HSD P 952     -21.281  -4.481 -18.075  0.00  0.00      PROA  
ATOM   4783  HB2 HSD P 952     -20.458  -5.052 -19.465  0.00  0.00      PROA  
ATOM   4784  ND1 HSD P 952     -20.932  -2.851 -20.914  0.00  0.00      PROA  
ATOM   4785  HD1 HSD P 952     -20.376  -3.334 -21.589  0.00  0.00      PROA  
ATOM   4786  CG  HSD P 952     -21.045  -3.047 -19.527  0.00  0.00      PROA  
ATOM   4787  CE1 HSD P 952     -21.774  -1.872 -21.269  0.00  0.00      PROA  
ATOM   4788  HE1 HSD P 952     -21.991  -1.671 -22.318  0.00  0.00      PROA  
ATOM   4789  NE2 HSD P 952     -22.385  -1.344 -20.223  0.00  0.00      PROA  
ATOM   4790  CD2 HSD P 952     -21.912  -2.101 -19.140  0.00  0.00      PROA  
ATOM   4791  HD2 HSD P 952     -22.347  -1.943 -18.162  0.00  0.00      PROA  
ATOM   4792  C   HSD P 952     -19.053  -5.010 -16.908  0.00  0.00      PROA  
ATOM   4793  O   HSD P 952     -19.304  -4.620 -15.788  0.00  0.00      PROA  
ATOM   4794  N   LEU P 953     -18.629  -6.276 -17.086  0.00  0.00      PROA  
ATOM   4795  HN  LEU P 953     -18.405  -6.471 -18.038  0.00  0.00      PROA  
ATOM   4796  CA  LEU P 953     -18.364  -7.292 -16.033  0.00  0.00      PROA  
ATOM   4797  HA  LEU P 953     -19.196  -7.186 -15.352  0.00  0.00      PROA  
ATOM   4798  CB  LEU P 953     -18.346  -8.604 -16.788  0.00  0.00      PROA  
ATOM   4799  HB1 LEU P 953     -17.448  -8.705 -17.434  0.00  0.00      PROA  
ATOM   4800  HB2 LEU P 953     -19.318  -8.634 -17.325  0.00  0.00      PROA  
ATOM   4801  CG  LEU P 953     -18.265  -9.841 -15.906  0.00  0.00      PROA  
ATOM   4802  HG  LEU P 953     -17.243  -9.921 -15.477  0.00  0.00      PROA  
ATOM   4803  CD1 LEU P 953     -19.120  -9.837 -14.657  0.00  0.00      PROA  
ATOM   4804 HD11 LEU P 953     -19.029  -8.918 -14.039  0.00  0.00      PROA  
ATOM   4805 HD12 LEU P 953     -18.952 -10.750 -14.047  0.00  0.00      PROA  
ATOM   4806 HD13 LEU P 953     -20.156  -9.878 -15.055  0.00  0.00      PROA  
ATOM   4807  CD2 LEU P 953     -18.526 -11.144 -16.646  0.00  0.00      PROA  
ATOM   4808 HD21 LEU P 953     -18.539 -11.978 -15.912  0.00  0.00      PROA  
ATOM   4809 HD22 LEU P 953     -17.731 -11.295 -17.407  0.00  0.00      PROA  
ATOM   4810 HD23 LEU P 953     -19.504 -11.148 -17.175  0.00  0.00      PROA  
ATOM   4811  C   LEU P 953     -17.179  -6.948 -15.188  0.00  0.00      PROA  
ATOM   4812  O   LEU P 953     -17.222  -7.203 -13.959  0.00  0.00      PROA  
ATOM   4813  N   ASP P 954     -16.090  -6.386 -15.723  0.00  0.00      PROA  
ATOM   4814  HN  ASP P 954     -16.141  -6.272 -16.712  0.00  0.00      PROA  
ATOM   4815  CA  ASP P 954     -15.027  -5.802 -14.875  0.00  0.00      PROA  
ATOM   4816  HA  ASP P 954     -14.665  -6.578 -14.216  0.00  0.00      PROA  
ATOM   4817  CB  ASP P 954     -13.910  -5.208 -15.742  0.00  0.00      PROA  
ATOM   4818  HB1 ASP P 954     -13.033  -4.729 -15.257  0.00  0.00      PROA  
ATOM   4819  HB2 ASP P 954     -14.409  -4.540 -16.477  0.00  0.00      PROA  
ATOM   4820  CG  ASP P 954     -13.380  -6.264 -16.670  0.00  0.00      PROA  
ATOM   4821  OD1 ASP P 954     -13.620  -7.446 -16.836  0.00  0.00      PROA  
ATOM   4822  OD2 ASP P 954     -12.620  -5.608 -17.682  0.00  0.00      PROA  
ATOM   4823  HD2 ASP P 954     -12.348  -6.269 -18.323  0.00  0.00      PROA  
ATOM   4824  C   ASP P 954     -15.545  -4.689 -13.959  0.00  0.00      PROA  
ATOM   4825  O   ASP P 954     -15.313  -4.728 -12.734  0.00  0.00      PROA  
ATOM   4826  N   LEU P 955     -16.326  -3.750 -14.477  0.00  0.00      PROA  
ATOM   4827  HN  LEU P 955     -16.517  -3.634 -15.448  0.00  0.00      PROA  
ATOM   4828  CA  LEU P 955     -16.821  -2.651 -13.517  0.00  0.00      PROA  
ATOM   4829  HA  LEU P 955     -15.980  -2.162 -13.048  0.00  0.00      PROA  
ATOM   4830  CB  LEU P 955     -17.479  -1.515 -14.341  0.00  0.00      PROA  
ATOM   4831  HB1 LEU P 955     -18.312  -1.986 -14.906  0.00  0.00      PROA  
ATOM   4832  HB2 LEU P 955     -16.715  -1.183 -15.076  0.00  0.00      PROA  
ATOM   4833  CG  LEU P 955     -18.017  -0.312 -13.558  0.00  0.00      PROA  
ATOM   4834  HG  LEU P 955     -18.836  -0.673 -12.899  0.00  0.00      PROA  
ATOM   4835  CD1 LEU P 955     -16.879   0.368 -12.813  0.00  0.00      PROA  
ATOM   4836 HD11 LEU P 955     -16.682  -0.114 -11.832  0.00  0.00      PROA  
ATOM   4837 HD12 LEU P 955     -17.158   1.401 -12.515  0.00  0.00      PROA  
ATOM   4838 HD13 LEU P 955     -15.958   0.481 -13.425  0.00  0.00      PROA  
ATOM   4839  CD2 LEU P 955     -18.822   0.667 -14.574  0.00  0.00      PROA  
ATOM   4840 HD21 LEU P 955     -19.585   0.118 -15.166  0.00  0.00      PROA  
ATOM   4841 HD22 LEU P 955     -18.114   1.053 -15.339  0.00  0.00      PROA  
ATOM   4842 HD23 LEU P 955     -19.381   1.376 -13.927  0.00  0.00      PROA  
ATOM   4843  C   LEU P 955     -17.863  -3.078 -12.429  0.00  0.00      PROA  
ATOM   4844  O   LEU P 955     -17.840  -2.663 -11.285  0.00  0.00      PROA  
ATOM   4845  N   LEU P 956     -18.664  -4.061 -12.900  0.00  0.00      PROA  
ATOM   4846  HN  LEU P 956     -18.578  -4.406 -13.831  0.00  0.00      PROA  
ATOM   4847  CA  LEU P 956     -19.638  -4.652 -12.057  0.00  0.00      PROA  
ATOM   4848  HA  LEU P 956     -20.210  -3.869 -11.582  0.00  0.00      PROA  
ATOM   4849  CB  LEU P 956     -20.653  -5.430 -12.890  0.00  0.00      PROA  
ATOM   4850  HB1 LEU P 956     -20.148  -6.270 -13.412  0.00  0.00      PROA  
ATOM   4851  HB2 LEU P 956     -21.161  -4.729 -13.587  0.00  0.00      PROA  
ATOM   4852  CG  LEU P 956     -21.817  -6.137 -12.016  0.00  0.00      PROA  
ATOM   4853  HG  LEU P 956     -21.445  -6.946 -11.352  0.00  0.00      PROA  
ATOM   4854  CD1 LEU P 956     -22.606  -5.050 -11.256  0.00  0.00      PROA  
ATOM   4855 HD11 LEU P 956     -22.736  -4.148 -11.891  0.00  0.00      PROA  
ATOM   4856 HD12 LEU P 956     -22.110  -4.642 -10.350  0.00  0.00      PROA  
ATOM   4857 HD13 LEU P 956     -23.607  -5.458 -10.998  0.00  0.00      PROA  
ATOM   4858  CD2 LEU P 956     -22.896  -6.788 -12.861  0.00  0.00      PROA  
ATOM   4859 HD21 LEU P 956     -23.587  -6.124 -13.423  0.00  0.00      PROA  
ATOM   4860 HD22 LEU P 956     -23.507  -7.475 -12.237  0.00  0.00      PROA  
ATOM   4861 HD23 LEU P 956     -22.415  -7.431 -13.628  0.00  0.00      PROA  
ATOM   4862  C   LEU P 956     -18.967  -5.407 -10.940  0.00  0.00      PROA  
ATOM   4863  O   LEU P 956     -19.356  -5.262  -9.760  0.00  0.00      PROA  
ATOM   4864  N   MET P 957     -17.952  -6.196 -11.256  0.00  0.00      PROA  
ATOM   4865  HN  MET P 957     -17.889  -6.386 -12.233  0.00  0.00      PROA  
ATOM   4866  CA  MET P 957     -17.065  -6.872 -10.360  0.00  0.00      PROA  
ATOM   4867  HA  MET P 957     -17.619  -7.518  -9.695  0.00  0.00      PROA  
ATOM   4868  CB  MET P 957     -16.137  -7.863 -11.071  0.00  0.00      PROA  
ATOM   4869  HB1 MET P 957     -15.324  -8.137 -10.364  0.00  0.00      PROA  
ATOM   4870  HB2 MET P 957     -15.578  -7.533 -11.972  0.00  0.00      PROA  
ATOM   4871  CG  MET P 957     -16.807  -9.145 -11.459  0.00  0.00      PROA  
ATOM   4872  HG1 MET P 957     -16.013  -9.695 -12.008  0.00  0.00      PROA  
ATOM   4873  HG2 MET P 957     -17.553  -8.936 -12.255  0.00  0.00      PROA  
ATOM   4874  SD  MET P 957     -17.579 -10.280 -10.129  0.00  0.00      PROA  
ATOM   4875  CE  MET P 957     -16.026 -10.515  -9.194  0.00  0.00      PROA  
ATOM   4876  HE1 MET P 957     -15.230 -10.921  -9.854  0.00  0.00      PROA  
ATOM   4877  HE2 MET P 957     -16.238 -11.188  -8.336  0.00  0.00      PROA  
ATOM   4878  HE3 MET P 957     -15.582  -9.636  -8.681  0.00  0.00      PROA  
ATOM   4879  C   MET P 957     -16.275  -5.863  -9.382  0.00  0.00      PROA  
ATOM   4880  O   MET P 957     -16.105  -6.133  -8.226  0.00  0.00      PROA  
ATOM   4881  N   VAL P 958     -15.770  -4.714  -9.897  0.00  0.00      PROA  
ATOM   4882  HN  VAL P 958     -15.723  -4.452 -10.858  0.00  0.00      PROA  
ATOM   4883  CA  VAL P 958     -15.045  -3.847  -8.962  0.00  0.00      PROA  
ATOM   4884  HA  VAL P 958     -14.479  -4.549  -8.368  0.00  0.00      PROA  
ATOM   4885  CB  VAL P 958     -14.112  -2.930  -9.775  0.00  0.00      PROA  
ATOM   4886  HB  VAL P 958     -13.655  -3.577 -10.554  0.00  0.00      PROA  
ATOM   4887  CG1 VAL P 958     -14.876  -1.737 -10.353  0.00  0.00      PROA  
ATOM   4888 HG11 VAL P 958     -15.316  -0.923  -9.738  0.00  0.00      PROA  
ATOM   4889 HG12 VAL P 958     -15.691  -2.053 -11.039  0.00  0.00      PROA  
ATOM   4890 HG13 VAL P 958     -14.135  -1.174 -10.959  0.00  0.00      PROA  
ATOM   4891  CG2 VAL P 958     -12.892  -2.542  -9.009  0.00  0.00      PROA  
ATOM   4892 HG21 VAL P 958     -13.183  -1.840  -8.198  0.00  0.00      PROA  
ATOM   4893 HG22 VAL P 958     -12.241  -2.019  -9.742  0.00  0.00      PROA  
ATOM   4894 HG23 VAL P 958     -12.294  -3.351  -8.538  0.00  0.00      PROA  
ATOM   4895  C   VAL P 958     -15.983  -3.148  -8.007  0.00  0.00      PROA  
ATOM   4896  O   VAL P 958     -15.619  -3.040  -6.827  0.00  0.00      PROA  
ATOM   4897  N   GLY P 959     -17.147  -2.690  -8.477  0.00  0.00      PROA  
ATOM   4898  HN  GLY P 959     -17.313  -2.765  -9.457  0.00  0.00      PROA  
ATOM   4899  CA  GLY P 959     -18.184  -2.019  -7.729  0.00  0.00      PROA  
ATOM   4900  HA1 GLY P 959     -19.038  -1.828  -8.361  0.00  0.00      PROA  
ATOM   4901  HA2 GLY P 959     -17.640  -1.191  -7.298  0.00  0.00      PROA  
ATOM   4902  C   GLY P 959     -18.722  -2.895  -6.572  0.00  0.00      PROA  
ATOM   4903  O   GLY P 959     -18.555  -2.525  -5.424  0.00  0.00      PROA  
ATOM   4904  N   VAL P 960     -19.150  -4.175  -6.839  0.00  0.00      PROA  
ATOM   4905  HN  VAL P 960     -19.245  -4.565  -7.752  0.00  0.00      PROA  
ATOM   4906  CA  VAL P 960     -19.537  -5.156  -5.825  0.00  0.00      PROA  
ATOM   4907  HA  VAL P 960     -20.347  -4.732  -5.249  0.00  0.00      PROA  
ATOM   4908  CB  VAL P 960     -19.964  -6.402  -6.635  0.00  0.00      PROA  
ATOM   4909  HB  VAL P 960     -19.077  -6.619  -7.268  0.00  0.00      PROA  
ATOM   4910  CG1 VAL P 960     -20.320  -7.596  -5.735  0.00  0.00      PROA  
ATOM   4911 HG11 VAL P 960     -21.235  -7.344  -5.157  0.00  0.00      PROA  
ATOM   4912 HG12 VAL P 960     -19.623  -7.869  -4.914  0.00  0.00      PROA  
ATOM   4913 HG13 VAL P 960     -20.588  -8.516  -6.296  0.00  0.00      PROA  
ATOM   4914  CG2 VAL P 960     -21.206  -6.189  -7.499  0.00  0.00      PROA  
ATOM   4915 HG21 VAL P 960     -21.562  -7.053  -8.101  0.00  0.00      PROA  
ATOM   4916 HG22 VAL P 960     -20.998  -5.411  -8.264  0.00  0.00      PROA  
ATOM   4917 HG23 VAL P 960     -22.071  -5.883  -6.872  0.00  0.00      PROA  
ATOM   4918  C   VAL P 960     -18.414  -5.422  -4.855  0.00  0.00      PROA  
ATOM   4919  O   VAL P 960     -18.626  -5.254  -3.639  0.00  0.00      PROA  
ATOM   4920  N   MET P 961     -17.176  -5.741  -5.328  0.00  0.00      PROA  
ATOM   4921  HN  MET P 961     -16.998  -5.982  -6.279  0.00  0.00      PROA  
ATOM   4922  CA  MET P 961     -16.140  -6.097  -4.335  0.00  0.00      PROA  
ATOM   4923  HA  MET P 961     -16.596  -6.775  -3.630  0.00  0.00      PROA  
ATOM   4924  CB  MET P 961     -14.945  -6.855  -4.958  0.00  0.00      PROA  
ATOM   4925  HB1 MET P 961     -14.086  -6.991  -4.267  0.00  0.00      PROA  
ATOM   4926  HB2 MET P 961     -14.616  -6.295  -5.859  0.00  0.00      PROA  
ATOM   4927  CG  MET P 961     -15.448  -8.236  -5.390  0.00  0.00      PROA  
ATOM   4928  HG1 MET P 961     -14.647  -8.754  -5.960  0.00  0.00      PROA  
ATOM   4929  HG2 MET P 961     -16.369  -8.112  -6.000  0.00  0.00      PROA  
ATOM   4930  SD  MET P 961     -15.816  -9.308  -3.938  0.00  0.00      PROA  
ATOM   4931  CE  MET P 961     -14.450  -9.057  -2.687  0.00  0.00      PROA  
ATOM   4932  HE1 MET P 961     -14.668  -9.521  -1.702  0.00  0.00      PROA  
ATOM   4933  HE2 MET P 961     -14.235  -7.988  -2.475  0.00  0.00      PROA  
ATOM   4934  HE3 MET P 961     -13.467  -9.424  -3.053  0.00  0.00      PROA  
ATOM   4935  C   MET P 961     -15.596  -4.949  -3.479  0.00  0.00      PROA  
ATOM   4936  O   MET P 961     -15.263  -5.047  -2.325  0.00  0.00      PROA  
ATOM   4937  N   LEU P 962     -15.777  -3.729  -3.988  0.00  0.00      PROA  
ATOM   4938  HN  LEU P 962     -15.981  -3.478  -4.931  0.00  0.00      PROA  
ATOM   4939  CA  LEU P 962     -15.546  -2.593  -3.112  0.00  0.00      PROA  
ATOM   4940  HA  LEU P 962     -14.563  -2.740  -2.690  0.00  0.00      PROA  
ATOM   4941  CB  LEU P 962     -15.459  -1.280  -4.039  0.00  0.00      PROA  
ATOM   4942  HB1 LEU P 962     -16.489  -1.105  -4.417  0.00  0.00      PROA  
ATOM   4943  HB2 LEU P 962     -14.818  -1.456  -4.929  0.00  0.00      PROA  
ATOM   4944  CG  LEU P 962     -14.942   0.016  -3.378  0.00  0.00      PROA  
ATOM   4945  HG  LEU P 962     -14.227  -0.239  -2.566  0.00  0.00      PROA  
ATOM   4946  CD1 LEU P 962     -14.334   0.958  -4.438  0.00  0.00      PROA  
ATOM   4947 HD11 LEU P 962     -15.113   1.197  -5.194  0.00  0.00      PROA  
ATOM   4948 HD12 LEU P 962     -13.598   0.404  -5.059  0.00  0.00      PROA  
ATOM   4949 HD13 LEU P 962     -13.932   1.817  -3.859  0.00  0.00      PROA  
ATOM   4950  CD2 LEU P 962     -16.104   0.747  -2.620  0.00  0.00      PROA  
ATOM   4951 HD21 LEU P 962     -16.945   1.102  -3.253  0.00  0.00      PROA  
ATOM   4952 HD22 LEU P 962     -15.650   1.554  -2.008  0.00  0.00      PROA  
ATOM   4953 HD23 LEU P 962     -16.602   0.118  -1.852  0.00  0.00      PROA  
ATOM   4954  C   LEU P 962     -16.574  -2.425  -2.021  0.00  0.00      PROA  
ATOM   4955  O   LEU P 962     -16.212  -1.978  -0.942  0.00  0.00      PROA  
ATOM   4956  N   GLY P 963     -17.910  -2.818  -2.382  0.00  0.00      PROA  
ATOM   4957  HN  GLY P 963     -18.213  -3.168  -3.265  0.00  0.00      PROA  
ATOM   4958  CA  GLY P 963     -19.046  -2.917  -1.514  0.00  0.00      PROA  
ATOM   4959  HA1 GLY P 963     -19.995  -3.031  -2.016  0.00  0.00      PROA  
ATOM   4960  HA2 GLY P 963     -19.134  -1.988  -0.972  0.00  0.00      PROA  
ATOM   4961  C   GLY P 963     -18.926  -4.096  -0.615  0.00  0.00      PROA  
ATOM   4962  O   GLY P 963     -19.355  -4.139   0.500  0.00  0.00      PROA  
ATOM   4963  N   VAL P 964     -18.388  -5.283  -1.016  0.00  0.00      PROA  
ATOM   4964  HN  VAL P 964     -18.108  -5.364  -1.969  0.00  0.00      PROA  
ATOM   4965  CA  VAL P 964     -18.084  -6.357  -0.096  0.00  0.00      PROA  
ATOM   4966  HA  VAL P 964     -18.993  -6.675   0.393  0.00  0.00      PROA  
ATOM   4967  CB  VAL P 964     -17.452  -7.496  -0.888  0.00  0.00      PROA  
ATOM   4968  HB  VAL P 964     -16.529  -7.138  -1.391  0.00  0.00      PROA  
ATOM   4969  CG1 VAL P 964     -17.069  -8.613   0.007  0.00  0.00      PROA  
ATOM   4970 HG11 VAL P 964     -17.801  -8.700   0.838  0.00  0.00      PROA  
ATOM   4971 HG12 VAL P 964     -16.080  -8.558   0.509  0.00  0.00      PROA  
ATOM   4972 HG13 VAL P 964     -17.010  -9.570  -0.556  0.00  0.00      PROA  
ATOM   4973  CG2 VAL P 964     -18.533  -8.042  -1.948  0.00  0.00      PROA  
ATOM   4974 HG21 VAL P 964     -19.328  -8.567  -1.376  0.00  0.00      PROA  
ATOM   4975 HG22 VAL P 964     -17.994  -8.708  -2.655  0.00  0.00      PROA  
ATOM   4976 HG23 VAL P 964     -19.067  -7.258  -2.526  0.00  0.00      PROA  
ATOM   4977  C   VAL P 964     -17.075  -5.937   0.918  0.00  0.00      PROA  
ATOM   4978  O   VAL P 964     -17.269  -6.026   2.137  0.00  0.00      PROA  
ATOM   4979  N   CYS P 965     -15.929  -5.397   0.471  0.00  0.00      PROA  
ATOM   4980  HN  CYS P 965     -15.732  -5.367  -0.506  0.00  0.00      PROA  
ATOM   4981  CA  CYS P 965     -14.920  -4.840   1.320  0.00  0.00      PROA  
ATOM   4982  HA  CYS P 965     -14.460  -5.613   1.918  0.00  0.00      PROA  
ATOM   4983  CB  CYS P 965     -13.756  -4.188   0.536  0.00  0.00      PROA  
ATOM   4984  HB1 CYS P 965     -13.246  -3.399   1.128  0.00  0.00      PROA  
ATOM   4985  HB2 CYS P 965     -14.099  -3.566  -0.319  0.00  0.00      PROA  
ATOM   4986  SG  CYS P 965     -12.558  -5.421  -0.035  0.00  0.00      PROA  
ATOM   4987  HG1 CYS P 965     -11.982  -4.682  -0.972  0.00  0.00      PROA  
ATOM   4988  C   CYS P 965     -15.456  -3.769   2.257  0.00  0.00      PROA  
ATOM   4989  O   CYS P 965     -15.194  -3.788   3.457  0.00  0.00      PROA  
ATOM   4990  N   SER P 966     -16.327  -2.848   1.793  0.00  0.00      PROA  
ATOM   4991  HN  SER P 966     -16.513  -2.848   0.813  0.00  0.00      PROA  
ATOM   4992  CA  SER P 966     -16.895  -1.867   2.677  0.00  0.00      PROA  
ATOM   4993  HA  SER P 966     -16.074  -1.333   3.132  0.00  0.00      PROA  
ATOM   4994  CB  SER P 966     -17.761  -0.788   1.960  0.00  0.00      PROA  
ATOM   4995  HB1 SER P 966     -18.229  -0.036   2.630  0.00  0.00      PROA  
ATOM   4996  HB2 SER P 966     -18.607  -1.335   1.492  0.00  0.00      PROA  
ATOM   4997  OG  SER P 966     -17.019  -0.240   0.892  0.00  0.00      PROA  
ATOM   4998  HG1 SER P 966     -16.781  -0.854   0.194  0.00  0.00      PROA  
ATOM   4999  C   SER P 966     -17.722  -2.398   3.847  0.00  0.00      PROA  
ATOM   5000  O   SER P 966     -17.650  -1.873   4.907  0.00  0.00      PROA  
ATOM   5001  N   VAL P 967     -18.416  -3.528   3.642  0.00  0.00      PROA  
ATOM   5002  HN  VAL P 967     -18.338  -4.020   2.778  0.00  0.00      PROA  
ATOM   5003  CA  VAL P 967     -19.094  -4.204   4.782  0.00  0.00      PROA  
ATOM   5004  HA  VAL P 967     -19.719  -3.522   5.339  0.00  0.00      PROA  
ATOM   5005  CB  VAL P 967     -20.035  -5.268   4.299  0.00  0.00      PROA  
ATOM   5006  HB  VAL P 967     -19.553  -6.001   3.617  0.00  0.00      PROA  
ATOM   5007  CG1 VAL P 967     -20.617  -6.153   5.469  0.00  0.00      PROA  
ATOM   5008 HG11 VAL P 967     -21.557  -6.700   5.243  0.00  0.00      PROA  
ATOM   5009 HG12 VAL P 967     -20.991  -5.518   6.300  0.00  0.00      PROA  
ATOM   5010 HG13 VAL P 967     -19.866  -6.807   5.961  0.00  0.00      PROA  
ATOM   5011  CG2 VAL P 967     -21.165  -4.489   3.585  0.00  0.00      PROA  
ATOM   5012 HG21 VAL P 967     -21.971  -5.184   3.266  0.00  0.00      PROA  
ATOM   5013 HG22 VAL P 967     -20.852  -4.066   2.606  0.00  0.00      PROA  
ATOM   5014 HG23 VAL P 967     -21.723  -3.798   4.252  0.00  0.00      PROA  
ATOM   5015  C   VAL P 967     -18.122  -4.684   5.790  0.00  0.00      PROA  
ATOM   5016  O   VAL P 967     -18.348  -4.555   7.011  0.00  0.00      PROA  
ATOM   5017  N   MET P 968     -17.048  -5.325   5.361  0.00  0.00      PROA  
ATOM   5018  HN  MET P 968     -16.978  -5.448   4.374  0.00  0.00      PROA  
ATOM   5019  CA  MET P 968     -15.998  -5.889   6.246  0.00  0.00      PROA  
ATOM   5020  HA  MET P 968     -16.534  -6.513   6.947  0.00  0.00      PROA  
ATOM   5021  CB  MET P 968     -15.032  -6.653   5.361  0.00  0.00      PROA  
ATOM   5022  HB1 MET P 968     -14.156  -7.123   5.859  0.00  0.00      PROA  
ATOM   5023  HB2 MET P 968     -14.684  -6.091   4.468  0.00  0.00      PROA  
ATOM   5024  CG  MET P 968     -15.819  -7.930   4.744  0.00  0.00      PROA  
ATOM   5025  HG1 MET P 968     -15.116  -8.382   4.013  0.00  0.00      PROA  
ATOM   5026  HG2 MET P 968     -16.724  -7.685   4.149  0.00  0.00      PROA  
ATOM   5027  SD  MET P 968     -16.346  -9.127   5.960  0.00  0.00      PROA  
ATOM   5028  CE  MET P 968     -14.753  -9.429   6.832  0.00  0.00      PROA  
ATOM   5029  HE1 MET P 968     -13.975  -9.551   6.047  0.00  0.00      PROA  
ATOM   5030  HE2 MET P 968     -14.763 -10.404   7.363  0.00  0.00      PROA  
ATOM   5031  HE3 MET P 968     -14.387  -8.665   7.551  0.00  0.00      PROA  
ATOM   5032  C   MET P 968     -15.230  -4.741   6.922  0.00  0.00      PROA  
ATOM   5033  O   MET P 968     -14.654  -4.973   8.000  0.00  0.00      PROA  
ATOM   5034  N   GLY P 969     -15.260  -3.528   6.240  0.00  0.00      PROA  
ATOM   5035  HN  GLY P 969     -15.792  -3.600   5.400  0.00  0.00      PROA  
ATOM   5036  CA  GLY P 969     -14.385  -2.312   6.494  0.00  0.00      PROA  
ATOM   5037  HA1 GLY P 969     -14.305  -2.207   7.566  0.00  0.00      PROA  
ATOM   5038  HA2 GLY P 969     -15.013  -1.556   6.045  0.00  0.00      PROA  
ATOM   5039  C   GLY P 969     -12.969  -2.399   5.936  0.00  0.00      PROA  
ATOM   5040  O   GLY P 969     -12.058  -1.795   6.527  0.00  0.00      PROA  
ATOM   5041  N   LEU P 970     -12.751  -3.234   4.905  0.00  0.00      PROA  
ATOM   5042  HN  LEU P 970     -13.488  -3.698   4.419  0.00  0.00      PROA  
ATOM   5043  CA  LEU P 970     -11.501  -3.458   4.356  0.00  0.00      PROA  
ATOM   5044  HA  LEU P 970     -10.820  -3.278   5.175  0.00  0.00      PROA  
ATOM   5045  CB  LEU P 970     -11.305  -4.828   3.669  0.00  0.00      PROA  
ATOM   5046  HB1 LEU P 970     -10.261  -4.851   3.290  0.00  0.00      PROA  
ATOM   5047  HB2 LEU P 970     -12.028  -4.913   2.830  0.00  0.00      PROA  
ATOM   5048  CG  LEU P 970     -11.427  -6.049   4.595  0.00  0.00      PROA  
ATOM   5049  HG  LEU P 970     -12.386  -5.882   5.131  0.00  0.00      PROA  
ATOM   5050  CD1 LEU P 970     -11.568  -7.391   3.809  0.00  0.00      PROA  
ATOM   5051 HD11 LEU P 970     -10.564  -7.696   3.444  0.00  0.00      PROA  
ATOM   5052 HD12 LEU P 970     -12.287  -7.247   2.974  0.00  0.00      PROA  
ATOM   5053 HD13 LEU P 970     -11.966  -8.127   4.540  0.00  0.00      PROA  
ATOM   5054  CD2 LEU P 970     -10.266  -6.119   5.577  0.00  0.00      PROA  
ATOM   5055 HD21 LEU P 970     -10.355  -7.034   6.200  0.00  0.00      PROA  
ATOM   5056 HD22 LEU P 970     -10.214  -5.418   6.437  0.00  0.00      PROA  
ATOM   5057 HD23 LEU P 970      -9.282  -6.042   5.066  0.00  0.00      PROA  
ATOM   5058  C   LEU P 970     -11.167  -2.360   3.327  0.00  0.00      PROA  
ATOM   5059  O   LEU P 970     -12.022  -1.785   2.740  0.00  0.00      PROA  
ATOM   5060  N   PRO P 971      -9.805  -2.123   3.134  0.00  0.00      PROA  
ATOM   5061  CD  PRO P 971      -8.702  -2.664   3.922  0.00  0.00      PROA  
ATOM   5062  HD1 PRO P 971      -8.335  -3.606   3.463  0.00  0.00      PROA
[truncated: 11,375,610 more chars]
