# Supplementary material for: CryoEM and computational modeling structural insights into the pH regulator NBCn1
Source: Nat Commun. 2025 Nov 11;16:9932. doi: 10.1038/s41467-025-64868-z (PMC12606367; doi:10.1038/s41467-025-64868-z)
Supplement: Supplementary file 9 — Supplementary Data 7 [file 41467_2025_64868_MOESM9_ESM.zip › 1us_unrestr_MD_apoNBCn1/hNBCn1_OF_1us_rep2_first_step.pdb]

CRYST1  117.768  117.768  113.843  90.00  90.00  90.00 P 1           1
ATOM      1  N   LEU P 581     -28.235 -11.734 -13.620  0.00  0.00      PROA  
ATOM      2  HT1 LEU P 581     -29.121 -11.986 -13.137  0.00  0.00      PROA  
ATOM      3  HT2 LEU P 581     -27.432 -12.336 -13.347  0.00  0.00      PROA  
ATOM      4  HT3 LEU P 581     -28.317 -11.918 -14.640  0.00  0.00      PROA  
ATOM      5  CA  LEU P 581     -28.052 -10.272 -13.268  0.00  0.00      PROA  
ATOM      6  HA  LEU P 581     -28.946  -9.829 -12.854  0.00  0.00      PROA  
ATOM      7  CB  LEU P 581     -26.922 -10.137 -12.152  0.00  0.00      PROA  
ATOM      8  HB1 LEU P 581     -26.821  -9.165 -11.624  0.00  0.00      PROA  
ATOM      9  HB2 LEU P 581     -25.900 -10.370 -12.520  0.00  0.00      PROA  
ATOM     10  CG  LEU P 581     -27.167 -11.064 -10.895  0.00  0.00      PROA  
ATOM     11  HG  LEU P 581     -27.071 -12.119 -11.230  0.00  0.00      PROA  
ATOM     12  CD1 LEU P 581     -26.060 -10.823  -9.925  0.00  0.00      PROA  
ATOM     13 HD11 LEU P 581     -25.127 -10.901 -10.523  0.00  0.00      PROA  
ATOM     14 HD12 LEU P 581     -26.119 -11.516  -9.059  0.00  0.00      PROA  
ATOM     15 HD13 LEU P 581     -26.114  -9.798  -9.498  0.00  0.00      PROA  
ATOM     16  CD2 LEU P 581     -28.495 -10.905 -10.041  0.00  0.00      PROA  
ATOM     17 HD21 LEU P 581     -28.356 -10.073  -9.318  0.00  0.00      PROA  
ATOM     18 HD22 LEU P 581     -28.499 -11.848  -9.453  0.00  0.00      PROA  
ATOM     19 HD23 LEU P 581     -29.411 -10.798 -10.660  0.00  0.00      PROA  
ATOM     20  C   LEU P 581     -27.746  -9.465 -14.477  0.00  0.00      PROA  
ATOM     21  O   LEU P 581     -27.977  -9.911 -15.613  0.00  0.00      PROA  
ATOM     22  N   PHE P 582     -27.311  -8.269 -14.284  0.00  0.00      PROA  
ATOM     23  HN  PHE P 582     -26.920  -8.009 -13.405  0.00  0.00      PROA  
ATOM     24  CA  PHE P 582     -27.250  -7.287 -15.331  0.00  0.00      PROA  
ATOM     25  HA  PHE P 582     -27.018  -7.629 -16.329  0.00  0.00      PROA  
ATOM     26  CB  PHE P 582     -28.573  -6.436 -15.599  0.00  0.00      PROA  
ATOM     27  HB1 PHE P 582     -29.479  -6.884 -16.060  0.00  0.00      PROA  
ATOM     28  HB2 PHE P 582     -28.332  -5.545 -16.217  0.00  0.00      PROA  
ATOM     29  CG  PHE P 582     -29.109  -6.067 -14.224  0.00  0.00      PROA  
ATOM     30  CD1 PHE P 582     -28.617  -4.947 -13.563  0.00  0.00      PROA  
ATOM     31  HD1 PHE P 582     -27.840  -4.330 -13.989  0.00  0.00      PROA  
ATOM     32  CE1 PHE P 582     -29.200  -4.477 -12.408  0.00  0.00      PROA  
ATOM     33  HE1 PHE P 582     -28.826  -3.555 -11.988  0.00  0.00      PROA  
ATOM     34  CZ  PHE P 582     -30.231  -5.237 -11.787  0.00  0.00      PROA  
ATOM     35  HZ  PHE P 582     -30.616  -4.894 -10.838  0.00  0.00      PROA  
ATOM     36  CD2 PHE P 582     -30.100  -6.828 -13.575  0.00  0.00      PROA  
ATOM     37  HD2 PHE P 582     -30.514  -7.733 -13.995  0.00  0.00      PROA  
ATOM     38  CE2 PHE P 582     -30.585  -6.480 -12.322  0.00  0.00      PROA  
ATOM     39  HE2 PHE P 582     -31.419  -7.050 -11.939  0.00  0.00      PROA  
ATOM     40  C   PHE P 582     -26.070  -6.348 -14.978  0.00  0.00      PROA  
ATOM     41  O   PHE P 582     -25.552  -6.354 -13.835  0.00  0.00      PROA  
ATOM     42  N   GLY P 583     -25.780  -5.372 -15.884  0.00  0.00      PROA  
ATOM     43  HN  GLY P 583     -26.436  -5.292 -16.630  0.00  0.00      PROA  
ATOM     44  CA  GLY P 583     -24.828  -4.242 -15.707  0.00  0.00      PROA  
ATOM     45  HA1 GLY P 583     -24.685  -4.126 -14.642  0.00  0.00      PROA  
ATOM     46  HA2 GLY P 583     -25.195  -3.370 -16.227  0.00  0.00      PROA  
ATOM     47  C   GLY P 583     -23.420  -4.564 -16.167  0.00  0.00      PROA  
ATOM     48  O   GLY P 583     -23.128  -5.720 -16.643  0.00  0.00      PROA  
ATOM     49  N   GLY P 584     -22.426  -3.657 -16.149  0.00  0.00      PROA  
ATOM     50  HN  GLY P 584     -22.586  -2.793 -15.678  0.00  0.00      PROA  
ATOM     51  CA  GLY P 584     -21.081  -3.861 -16.541  0.00  0.00      PROA  
ATOM     52  HA1 GLY P 584     -20.556  -2.935 -16.362  0.00  0.00      PROA  
ATOM     53  HA2 GLY P 584     -21.125  -4.063 -17.601  0.00  0.00      PROA  
ATOM     54  C   GLY P 584     -20.424  -5.064 -15.881  0.00  0.00      PROA  
ATOM     55  O   GLY P 584     -19.472  -5.635 -16.425  0.00  0.00      PROA  
ATOM     56  N   LEU P 585     -20.929  -5.534 -14.663  0.00  0.00      PROA  
ATOM     57  HN  LEU P 585     -21.717  -5.073 -14.262  0.00  0.00      PROA  
ATOM     58  CA  LEU P 585     -20.535  -6.750 -13.935  0.00  0.00      PROA  
ATOM     59  HA  LEU P 585     -19.498  -6.753 -13.632  0.00  0.00      PROA  
ATOM     60  CB  LEU P 585     -21.415  -6.899 -12.633  0.00  0.00      PROA  
ATOM     61  HB1 LEU P 585     -22.434  -7.297 -12.826  0.00  0.00      PROA  
ATOM     62  HB2 LEU P 585     -21.537  -5.897 -12.169  0.00  0.00      PROA  
ATOM     63  CG  LEU P 585     -20.849  -7.804 -11.494  0.00  0.00      PROA  
ATOM     64  HG  LEU P 585     -20.666  -8.792 -11.970  0.00  0.00      PROA  
ATOM     65  CD1 LEU P 585     -19.449  -7.437 -10.934  0.00  0.00      PROA  
ATOM     66 HD11 LEU P 585     -18.924  -8.183 -10.300  0.00  0.00      PROA  
ATOM     67 HD12 LEU P 585     -19.367  -6.474 -10.386  0.00  0.00      PROA  
ATOM     68 HD13 LEU P 585     -18.752  -7.472 -11.798  0.00  0.00      PROA  
ATOM     69  CD2 LEU P 585     -21.802  -8.125 -10.314  0.00  0.00      PROA  
ATOM     70 HD21 LEU P 585     -22.753  -8.566 -10.682  0.00  0.00      PROA  
ATOM     71 HD22 LEU P 585     -21.894  -7.173  -9.748  0.00  0.00      PROA  
ATOM     72 HD23 LEU P 585     -21.443  -8.942  -9.653  0.00  0.00      PROA  
ATOM     73  C   LEU P 585     -20.611  -8.028 -14.714  0.00  0.00      PROA  
ATOM     74  O   LEU P 585     -19.711  -8.812 -14.555  0.00  0.00      PROA  
ATOM     75  N   ILE P 586     -21.644  -8.214 -15.545  0.00  0.00      PROA  
ATOM     76  HN  ILE P 586     -22.295  -7.474 -15.693  0.00  0.00      PROA  
ATOM     77  CA  ILE P 586     -21.828  -9.429 -16.324  0.00  0.00      PROA  
ATOM     78  HA  ILE P 586     -21.746 -10.385 -15.827  0.00  0.00      PROA  
ATOM     79  CB  ILE P 586     -23.206  -9.538 -17.008  0.00  0.00      PROA  
ATOM     80  HB  ILE P 586     -23.368  -8.588 -17.560  0.00  0.00      PROA  
ATOM     81  CG2 ILE P 586     -23.327 -10.675 -18.094  0.00  0.00      PROA  
ATOM     82 HG21 ILE P 586     -23.153 -10.307 -19.127  0.00  0.00      PROA  
ATOM     83 HG22 ILE P 586     -24.360 -11.082 -18.062  0.00  0.00      PROA  
ATOM     84 HG23 ILE P 586     -22.601 -11.503 -17.947  0.00  0.00      PROA  
ATOM     85  CG1 ILE P 586     -24.320  -9.711 -15.874  0.00  0.00      PROA  
ATOM     86 HG11 ILE P 586     -25.287  -9.825 -16.409  0.00  0.00      PROA  
ATOM     87 HG12 ILE P 586     -24.226  -8.765 -15.301  0.00  0.00      PROA  
ATOM     88  CD  ILE P 586     -24.228 -10.923 -14.911  0.00  0.00      PROA  
ATOM     89  HD1 ILE P 586     -24.141 -11.919 -15.396  0.00  0.00      PROA  
ATOM     90  HD2 ILE P 586     -25.153 -10.874 -14.298  0.00  0.00      PROA  
ATOM     91  HD3 ILE P 586     -23.379 -10.809 -14.204  0.00  0.00      PROA  
ATOM     92  C   ILE P 586     -20.721  -9.481 -17.343  0.00  0.00      PROA  
ATOM     93  O   ILE P 586     -20.165 -10.579 -17.617  0.00  0.00      PROA  
ATOM     94  N   LEU P 587     -20.387  -8.369 -18.010  0.00  0.00      PROA  
ATOM     95  HN  LEU P 587     -20.865  -7.549 -17.704  0.00  0.00      PROA  
ATOM     96  CA  LEU P 587     -19.398  -8.206 -19.031  0.00  0.00      PROA  
ATOM     97  HA  LEU P 587     -19.591  -8.987 -19.753  0.00  0.00      PROA  
ATOM     98  CB  LEU P 587     -19.437  -6.858 -19.687  0.00  0.00      PROA  
ATOM     99  HB1 LEU P 587     -18.634  -6.906 -20.454  0.00  0.00      PROA  
ATOM    100  HB2 LEU P 587     -19.278  -6.093 -18.897  0.00  0.00      PROA  
ATOM    101  CG  LEU P 587     -20.715  -6.465 -20.360  0.00  0.00      PROA  
ATOM    102  HG  LEU P 587     -21.587  -6.572 -19.680  0.00  0.00      PROA  
ATOM    103  CD1 LEU P 587     -20.633  -4.998 -20.872  0.00  0.00      PROA  
ATOM    104 HD11 LEU P 587     -20.075  -4.301 -20.210  0.00  0.00      PROA  
ATOM    105 HD12 LEU P 587     -21.549  -4.495 -21.251  0.00  0.00      PROA  
ATOM    106 HD13 LEU P 587     -20.035  -5.120 -21.800  0.00  0.00      PROA  
ATOM    107  CD2 LEU P 587     -21.007  -7.412 -21.518  0.00  0.00      PROA  
ATOM    108 HD21 LEU P 587     -21.326  -8.383 -21.083  0.00  0.00      PROA  
ATOM    109 HD22 LEU P 587     -20.177  -7.620 -22.226  0.00  0.00      PROA  
ATOM    110 HD23 LEU P 587     -21.844  -6.992 -22.116  0.00  0.00      PROA  
ATOM    111  C   LEU P 587     -17.997  -8.484 -18.472  0.00  0.00      PROA  
ATOM    112  O   LEU P 587     -17.352  -9.194 -19.213  0.00  0.00      PROA  
ATOM    113  N   ASP P 588     -17.686  -8.119 -17.244  0.00  0.00      PROA  
ATOM    114  HN  ASP P 588     -18.182  -7.379 -16.796  0.00  0.00      PROA  
ATOM    115  CA  ASP P 588     -16.588  -8.553 -16.386  0.00  0.00      PROA  
ATOM    116  HA  ASP P 588     -15.685  -8.435 -16.967  0.00  0.00      PROA  
ATOM    117  CB  ASP P 588     -16.359  -7.671 -15.082  0.00  0.00      PROA  
ATOM    118  HB1 ASP P 588     -15.444  -8.050 -14.578  0.00  0.00      PROA  
ATOM    119  HB2 ASP P 588     -17.272  -7.797 -14.462  0.00  0.00      PROA  
ATOM    120  CG  ASP P 588     -16.100  -6.191 -15.300  0.00  0.00      PROA  
ATOM    121  OD1 ASP P 588     -15.805  -5.816 -16.504  0.00  0.00      PROA  
ATOM    122  OD2 ASP P 588     -15.864  -5.413 -14.312  0.00  0.00      PROA  
ATOM    123  C   ASP P 588     -16.545  -9.990 -16.029  0.00  0.00      PROA  
ATOM    124  O   ASP P 588     -15.470 -10.551 -16.015  0.00  0.00      PROA  
ATOM    125  N   ILE P 589     -17.654 -10.711 -15.707  0.00  0.00      PROA  
ATOM    126  HN  ILE P 589     -18.525 -10.255 -15.540  0.00  0.00      PROA  
ATOM    127  CA  ILE P 589     -17.681 -12.122 -15.605  0.00  0.00      PROA  
ATOM    128  HA  ILE P 589     -16.957 -12.434 -14.867  0.00  0.00      PROA  
ATOM    129  CB  ILE P 589     -19.031 -12.627 -15.135  0.00  0.00      PROA  
ATOM    130  HB  ILE P 589     -19.809 -12.273 -15.845  0.00  0.00      PROA  
ATOM    131  CG2 ILE P 589     -19.087 -14.219 -15.140  0.00  0.00      PROA  
ATOM    132 HG21 ILE P 589     -18.086 -14.527 -14.770  0.00  0.00      PROA  
ATOM    133 HG22 ILE P 589     -19.307 -14.610 -16.157  0.00  0.00      PROA  
ATOM    134 HG23 ILE P 589     -19.888 -14.610 -14.477  0.00  0.00      PROA  
ATOM    135  CG1 ILE P 589     -19.274 -12.188 -13.690  0.00  0.00      PROA  
ATOM    136 HG11 ILE P 589     -18.800 -11.226 -13.400  0.00  0.00      PROA  
ATOM    137 HG12 ILE P 589     -18.768 -12.951 -13.060  0.00  0.00      PROA  
ATOM    138  CD  ILE P 589     -20.748 -12.098 -13.339  0.00  0.00      PROA  
ATOM    139  HD1 ILE P 589     -20.935 -11.934 -12.256  0.00  0.00      PROA  
ATOM    140  HD2 ILE P 589     -21.254 -13.014 -13.709  0.00  0.00      PROA  
ATOM    141  HD3 ILE P 589     -21.195 -11.257 -13.910  0.00  0.00      PROA  
ATOM    142  C   ILE P 589     -17.388 -12.793 -16.881  0.00  0.00      PROA  
ATOM    143  O   ILE P 589     -16.468 -13.656 -16.886  0.00  0.00      PROA  
ATOM    144  N   LYS P 590     -17.982 -12.399 -17.984  0.00  0.00      PROA  
ATOM    145  HN  LYS P 590     -18.608 -11.624 -17.978  0.00  0.00      PROA  
ATOM    146  CA  LYS P 590     -17.758 -12.886 -19.254  0.00  0.00      PROA  
ATOM    147  HA  LYS P 590     -17.933 -13.952 -19.236  0.00  0.00      PROA  
ATOM    148  CB  LYS P 590     -18.775 -12.285 -20.377  0.00  0.00      PROA  
ATOM    149  HB1 LYS P 590     -18.585 -12.636 -21.413  0.00  0.00      PROA  
ATOM    150  HB2 LYS P 590     -18.712 -11.176 -20.375  0.00  0.00      PROA  
ATOM    151  CG  LYS P 590     -20.309 -12.682 -20.199  0.00  0.00      PROA  
ATOM    152  HG1 LYS P 590     -20.663 -12.240 -19.243  0.00  0.00      PROA  
ATOM    153  HG2 LYS P 590     -20.380 -13.790 -20.168  0.00  0.00      PROA  
ATOM    154  CD  LYS P 590     -21.144 -12.071 -21.368  0.00  0.00      PROA  
ATOM    155  HD1 LYS P 590     -20.632 -12.156 -22.350  0.00  0.00      PROA  
ATOM    156  HD2 LYS P 590     -21.188 -10.994 -21.097  0.00  0.00      PROA  
ATOM    157  CE  LYS P 590     -22.495 -12.721 -21.575  0.00  0.00      PROA  
ATOM    158  HE1 LYS P 590     -23.115 -12.585 -20.664  0.00  0.00      PROA  
ATOM    159  HE2 LYS P 590     -22.466 -13.829 -21.650  0.00  0.00      PROA  
ATOM    160  NZ  LYS P 590     -23.112 -12.156 -22.792  0.00  0.00      PROA  
ATOM    161  HZ1 LYS P 590     -24.140 -12.023 -22.713  0.00  0.00      PROA  
ATOM    162  HZ2 LYS P 590     -22.710 -12.693 -23.587  0.00  0.00      PROA  
ATOM    163  HZ3 LYS P 590     -22.786 -11.187 -22.984  0.00  0.00      PROA  
ATOM    164  C   LYS P 590     -16.342 -12.722 -19.760  0.00  0.00      PROA  
ATOM    165  O   LYS P 590     -15.789 -13.579 -20.453  0.00  0.00      PROA  
ATOM    166  N   ARG P 591     -15.636 -11.562 -19.581  0.00  0.00      PROA  
ATOM    167  HN  ARG P 591     -16.041 -10.797 -19.085  0.00  0.00      PROA  
ATOM    168  CA  ARG P 591     -14.344 -11.236 -20.232  0.00  0.00      PROA  
ATOM    169  HA  ARG P 591     -14.397 -11.524 -21.271  0.00  0.00      PROA  
ATOM    170  CB  ARG P 591     -14.033  -9.676 -20.137  0.00  0.00      PROA  
ATOM    171  HB1 ARG P 591     -14.917  -9.107 -20.498  0.00  0.00      PROA  
ATOM    172  HB2 ARG P 591     -13.295  -9.544 -20.956  0.00  0.00      PROA  
ATOM    173  CG  ARG P 591     -13.475  -9.144 -18.796  0.00  0.00      PROA  
ATOM    174  HG1 ARG P 591     -12.507  -9.666 -18.641  0.00  0.00      PROA  
ATOM    175  HG2 ARG P 591     -14.130  -9.309 -17.914  0.00  0.00      PROA  
ATOM    176  CD  ARG P 591     -13.072  -7.705 -18.939  0.00  0.00      PROA  
ATOM    177  HD1 ARG P 591     -12.559  -7.582 -19.917  0.00  0.00      PROA  
ATOM    178  HD2 ARG P 591     -12.258  -7.396 -18.250  0.00  0.00      PROA  
ATOM    179  NE  ARG P 591     -14.327  -6.939 -18.711  0.00  0.00      PROA  
ATOM    180  HE  ARG P 591     -14.671  -6.817 -17.780  0.00  0.00      PROA  
ATOM    181  CZ  ARG P 591     -15.104  -6.328 -19.642  0.00  0.00      PROA  
ATOM    182  NH1 ARG P 591     -14.818  -6.202 -20.879  0.00  0.00      PROA  
ATOM    183 HH11 ARG P 591     -13.987  -6.691 -21.146  0.00  0.00      PROA  
ATOM    184 HH12 ARG P 591     -15.233  -5.382 -21.271  0.00  0.00      PROA  
ATOM    185  NH2 ARG P 591     -16.195  -5.780 -19.130  0.00  0.00      PROA  
ATOM    186 HH21 ARG P 591     -16.344  -5.824 -18.142  0.00  0.00      PROA  
ATOM    187 HH22 ARG P 591     -16.631  -5.076 -19.691  0.00  0.00      PROA  
ATOM    188  C   ARG P 591     -13.270 -11.933 -19.422  0.00  0.00      PROA  
ATOM    189  O   ARG P 591     -12.094 -12.021 -19.845  0.00  0.00      PROA  
ATOM    190  N   LYS P 592     -13.566 -12.486 -18.264  0.00  0.00      PROA  
ATOM    191  HN  LYS P 592     -14.507 -12.357 -17.962  0.00  0.00      PROA  
ATOM    192  CA  LYS P 592     -12.667 -13.310 -17.484  0.00  0.00      PROA  
ATOM    193  HA  LYS P 592     -11.649 -13.064 -17.749  0.00  0.00      PROA  
ATOM    194  CB  LYS P 592     -12.765 -13.004 -15.923  0.00  0.00      PROA  
ATOM    195  HB1 LYS P 592     -12.151 -13.786 -15.427  0.00  0.00      PROA  
ATOM    196  HB2 LYS P 592     -13.818 -13.173 -15.612  0.00  0.00      PROA  
ATOM    197  CG  LYS P 592     -12.298 -11.629 -15.371  0.00  0.00      PROA  
ATOM    198  HG1 LYS P 592     -12.228 -11.674 -14.263  0.00  0.00      PROA  
ATOM    199  HG2 LYS P 592     -13.058 -10.871 -15.660  0.00  0.00      PROA  
ATOM    200  CD  LYS P 592     -11.005 -11.169 -16.048  0.00  0.00      PROA  
ATOM    201  HD1 LYS P 592     -10.735 -10.173 -15.636  0.00  0.00      PROA  
ATOM    202  HD2 LYS P 592     -11.177 -10.970 -17.127  0.00  0.00      PROA  
ATOM    203  CE  LYS P 592      -9.775 -12.045 -15.819  0.00  0.00      PROA  
ATOM    204  HE1 LYS P 592     -10.049 -13.084 -16.100  0.00  0.00      PROA  
ATOM    205  HE2 LYS P 592      -9.468 -11.882 -14.764  0.00  0.00      PROA  
ATOM    206  NZ  LYS P 592      -8.702 -11.664 -16.662  0.00  0.00      PROA  
ATOM    207  HZ1 LYS P 592      -8.050 -12.466 -16.773  0.00  0.00      PROA  
ATOM    208  HZ2 LYS P 592      -8.254 -10.733 -16.537  0.00  0.00      PROA  
ATOM    209  HZ3 LYS P 592      -9.114 -11.635 -17.617  0.00  0.00      PROA  
ATOM    210  C   LYS P 592     -12.869 -14.737 -17.685  0.00  0.00      PROA  
ATOM    211  O   LYS P 592     -11.965 -15.515 -17.672  0.00  0.00      PROA  
ATOM    212  N   ALA P 593     -14.157 -15.168 -17.906  0.00  0.00      PROA  
ATOM    213  HN  ALA P 593     -14.916 -14.527 -17.983  0.00  0.00      PROA  
ATOM    214  CA  ALA P 593     -14.552 -16.612 -17.828  0.00  0.00      PROA  
ATOM    215  HA  ALA P 593     -14.199 -17.007 -16.887  0.00  0.00      PROA  
ATOM    216  CB  ALA P 593     -16.130 -16.637 -17.916  0.00  0.00      PROA  
ATOM    217  HB1 ALA P 593     -16.462 -17.672 -18.143  0.00  0.00      PROA  
ATOM    218  HB2 ALA P 593     -16.473 -16.069 -18.807  0.00  0.00      PROA  
ATOM    219  HB3 ALA P 593     -16.572 -16.277 -16.962  0.00  0.00      PROA  
ATOM    220  C   ALA P 593     -13.811 -17.603 -18.817  0.00  0.00      PROA  
ATOM    221  O   ALA P 593     -13.448 -18.688 -18.402  0.00  0.00      PROA  
ATOM    222  N   PRO P 594     -13.538 -17.322 -20.099  0.00  0.00      PROA  
ATOM    223  CD  PRO P 594     -14.042 -16.125 -20.755  0.00  0.00      PROA  
ATOM    224  HD1 PRO P 594     -13.405 -15.309 -20.352  0.00  0.00      PROA  
ATOM    225  HD2 PRO P 594     -15.121 -15.912 -20.598  0.00  0.00      PROA  
ATOM    226  CA  PRO P 594     -12.627 -18.071 -21.016  0.00  0.00      PROA  
ATOM    227  HA  PRO P 594     -13.066 -19.052 -21.124  0.00  0.00      PROA  
ATOM    228  CB  PRO P 594     -12.633 -17.300 -22.382  0.00  0.00      PROA  
ATOM    229  HB1 PRO P 594     -12.759 -18.000 -23.236  0.00  0.00      PROA  
ATOM    230  HB2 PRO P 594     -11.654 -16.814 -22.577  0.00  0.00      PROA  
ATOM    231  CG  PRO P 594     -13.790 -16.308 -22.212  0.00  0.00      PROA  
ATOM    232  HG1 PRO P 594     -13.630 -15.353 -22.756  0.00  0.00      PROA  
ATOM    233  HG2 PRO P 594     -14.722 -16.732 -22.644  0.00  0.00      PROA  
ATOM    234  C   PRO P 594     -11.208 -18.198 -20.464  0.00  0.00      PROA  
ATOM    235  O   PRO P 594     -10.542 -19.159 -20.776  0.00  0.00      PROA  
ATOM    236  N   PHE P 595     -10.721 -17.195 -19.675  0.00  0.00      PROA  
ATOM    237  HN  PHE P 595     -11.310 -16.441 -19.394  0.00  0.00      PROA  
ATOM    238  CA  PHE P 595      -9.308 -17.139 -19.403  0.00  0.00      PROA  
ATOM    239  HA  PHE P 595      -8.769 -17.925 -19.912  0.00  0.00      PROA  
ATOM    240  CB  PHE P 595      -8.818 -15.800 -19.899  0.00  0.00      PROA  
ATOM    241  HB1 PHE P 595      -7.710 -15.740 -19.946  0.00  0.00      PROA  
ATOM    242  HB2 PHE P 595      -9.258 -15.025 -19.236  0.00  0.00      PROA  
ATOM    243  CG  PHE P 595      -9.300 -15.383 -21.295  0.00  0.00      PROA  
ATOM    244  CD1 PHE P 595      -8.529 -15.629 -22.463  0.00  0.00      PROA  
ATOM    245  HD1 PHE P 595      -7.593 -16.100 -22.200  0.00  0.00      PROA  
ATOM    246  CE1 PHE P 595      -9.019 -15.337 -23.640  0.00  0.00      PROA  
ATOM    247  HE1 PHE P 595      -8.459 -15.358 -24.563  0.00  0.00      PROA  
ATOM    248  CZ  PHE P 595     -10.145 -14.556 -23.760  0.00  0.00      PROA  
ATOM    249  HZ  PHE P 595     -10.471 -14.166 -24.713  0.00  0.00      PROA  
ATOM    250  CD2 PHE P 595     -10.534 -14.706 -21.395  0.00  0.00      PROA  
ATOM    251  HD2 PHE P 595     -11.157 -14.498 -20.538  0.00  0.00      PROA  
ATOM    252  CE2 PHE P 595     -10.984 -14.362 -22.653  0.00  0.00      PROA  
ATOM    253  HE2 PHE P 595     -11.802 -13.666 -22.765  0.00  0.00      PROA  
ATOM    254  C   PHE P 595      -9.027 -17.269 -17.928  0.00  0.00      PROA  
ATOM    255  O   PHE P 595      -7.886 -17.088 -17.461  0.00  0.00      PROA  
ATOM    256  N   PHE P 596      -9.980 -17.643 -17.091  0.00  0.00      PROA  
ATOM    257  HN  PHE P 596     -10.918 -17.693 -17.424  0.00  0.00      PROA  
ATOM    258  CA  PHE P 596      -9.781 -17.813 -15.641  0.00  0.00      PROA  
ATOM    259  HA  PHE P 596      -9.293 -16.944 -15.225  0.00  0.00      PROA  
ATOM    260  CB  PHE P 596     -11.225 -18.131 -15.098  0.00  0.00      PROA  
ATOM    261  HB1 PHE P 596     -11.623 -19.058 -15.562  0.00  0.00      PROA  
ATOM    262  HB2 PHE P 596     -11.931 -17.329 -15.402  0.00  0.00      PROA  
ATOM    263  CG  PHE P 596     -11.444 -18.193 -13.637  0.00  0.00      PROA  
ATOM    264  CD1 PHE P 596     -10.834 -17.195 -12.917  0.00  0.00      PROA  
ATOM    265  HD1 PHE P 596     -10.299 -16.362 -13.346  0.00  0.00      PROA  
ATOM    266  CE1 PHE P 596     -10.772 -17.223 -11.517  0.00  0.00      PROA  
ATOM    267  HE1 PHE P 596     -10.237 -16.444 -10.994  0.00  0.00      PROA  
ATOM    268  CZ  PHE P 596     -11.369 -18.296 -10.836  0.00  0.00      PROA  
ATOM    269  HZ  PHE P 596     -11.252 -18.433  -9.771  0.00  0.00      PROA  
ATOM    270  CD2 PHE P 596     -11.884 -19.352 -12.930  0.00  0.00      PROA  
ATOM    271  HD2 PHE P 596     -12.259 -20.207 -13.474  0.00  0.00      PROA  
ATOM    272  CE2 PHE P 596     -11.835 -19.415 -11.552  0.00  0.00      PROA  
ATOM    273  HE2 PHE P 596     -12.446 -20.131 -11.021  0.00  0.00      PROA  
ATOM    274  C   PHE P 596      -8.758 -18.886 -15.304  0.00  0.00      PROA  
ATOM    275  O   PHE P 596      -7.811 -18.646 -14.527  0.00  0.00      PROA  
ATOM    276  N   LEU P 597      -8.899 -20.030 -15.970  0.00  0.00      PROA  
ATOM    277  HN  LEU P 597      -9.770 -20.229 -16.414  0.00  0.00      PROA  
ATOM    278  CA  LEU P 597      -7.921 -21.157 -15.980  0.00  0.00      PROA  
ATOM    279  HA  LEU P 597      -7.937 -21.528 -14.966  0.00  0.00      PROA  
ATOM    280  CB  LEU P 597      -8.613 -22.264 -16.811  0.00  0.00      PROA  
ATOM    281  HB1 LEU P 597      -8.994 -21.779 -17.735  0.00  0.00      PROA  
ATOM    282  HB2 LEU P 597      -9.470 -22.728 -16.278  0.00  0.00      PROA  
ATOM    283  CG  LEU P 597      -7.664 -23.416 -17.203  0.00  0.00      PROA  
ATOM    284  HG  LEU P 597      -6.661 -23.137 -17.590  0.00  0.00      PROA  
ATOM    285  CD1 LEU P 597      -7.496 -24.244 -15.964  0.00  0.00      PROA  
ATOM    286 HD11 LEU P 597      -7.238 -23.656 -15.057  0.00  0.00      PROA  
ATOM    287 HD12 LEU P 597      -6.643 -24.955 -16.016  0.00  0.00      PROA  
ATOM    288 HD13 LEU P 597      -8.439 -24.805 -15.788  0.00  0.00      PROA  
ATOM    289  CD2 LEU P 597      -8.233 -24.166 -18.371  0.00  0.00      PROA  
ATOM    290 HD21 LEU P 597      -8.134 -23.670 -19.360  0.00  0.00      PROA  
ATOM    291 HD22 LEU P 597      -9.316 -24.298 -18.161  0.00  0.00      PROA  
ATOM    292 HD23 LEU P 597      -7.758 -25.165 -18.481  0.00  0.00      PROA  
ATOM    293  C   LEU P 597      -6.491 -20.831 -16.407  0.00  0.00      PROA  
ATOM    294  O   LEU P 597      -5.451 -21.333 -15.920  0.00  0.00      PROA  
ATOM    295  N   SER P 598      -6.441 -19.876 -17.316  0.00  0.00      PROA  
ATOM    296  HN  SER P 598      -7.311 -19.441 -17.534  0.00  0.00      PROA  
ATOM    297  CA  SER P 598      -5.223 -19.476 -18.058  0.00  0.00      PROA  
ATOM    298  HA  SER P 598      -4.714 -20.326 -18.487  0.00  0.00      PROA  
ATOM    299  CB  SER P 598      -5.358 -18.490 -19.307  0.00  0.00      PROA  
ATOM    300  HB1 SER P 598      -4.319 -18.261 -19.630  0.00  0.00      PROA  
ATOM    301  HB2 SER P 598      -5.779 -17.538 -18.920  0.00  0.00      PROA  
ATOM    302  OG  SER P 598      -6.170 -19.208 -20.238  0.00  0.00      PROA  
ATOM    303  HG1 SER P 598      -5.630 -19.657 -20.892  0.00  0.00      PROA  
ATOM    304  C   SER P 598      -4.359 -18.715 -17.095  0.00  0.00      PROA  
ATOM    305  O   SER P 598      -3.187 -18.728 -17.282  0.00  0.00      PROA  
ATOM    306  N   ASP P 599      -4.885 -18.059 -16.038  0.00  0.00      PROA  
ATOM    307  HN  ASP P 599      -5.872 -17.924 -16.020  0.00  0.00      PROA  
ATOM    308  CA  ASP P 599      -4.036 -17.437 -15.045  0.00  0.00      PROA  
ATOM    309  HA  ASP P 599      -3.226 -16.928 -15.545  0.00  0.00      PROA  
ATOM    310  CB  ASP P 599      -4.807 -16.635 -14.067  0.00  0.00      PROA  
ATOM    311  HB1 ASP P 599      -4.077 -16.309 -13.295  0.00  0.00      PROA  
ATOM    312  HB2 ASP P 599      -5.630 -17.157 -13.533  0.00  0.00      PROA  
ATOM    313  CG  ASP P 599      -5.444 -15.464 -14.768  0.00  0.00      PROA  
ATOM    314  OD1 ASP P 599      -4.990 -15.041 -15.855  0.00  0.00      PROA  
ATOM    315  OD2 ASP P 599      -6.441 -14.911 -14.162  0.00  0.00      PROA  
ATOM    316  C   ASP P 599      -3.275 -18.471 -14.217  0.00  0.00      PROA  
ATOM    317  O   ASP P 599      -2.077 -18.360 -13.878  0.00  0.00      PROA  
ATOM    318  N   PHE P 600      -3.940 -19.587 -13.867  0.00  0.00      PROA  
ATOM    319  HN  PHE P 600      -4.778 -19.802 -14.361  0.00  0.00      PROA  
ATOM    320  CA  PHE P 600      -3.336 -20.630 -13.076  0.00  0.00      PROA  
ATOM    321  HA  PHE P 600      -2.788 -20.259 -12.223  0.00  0.00      PROA  
ATOM    322  CB  PHE P 600      -4.419 -21.569 -12.509  0.00  0.00      PROA  
ATOM    323  HB1 PHE P 600      -3.909 -22.379 -11.946  0.00  0.00      PROA  
ATOM    324  HB2 PHE P 600      -5.005 -22.160 -13.246  0.00  0.00      PROA  
ATOM    325  CG  PHE P 600      -5.332 -20.822 -11.579  0.00  0.00      PROA  
ATOM    326  CD1 PHE P 600      -4.933 -20.264 -10.362  0.00  0.00      PROA  
ATOM    327  HD1 PHE P 600      -3.981 -20.513  -9.915  0.00  0.00      PROA  
ATOM    328  CE1 PHE P 600      -5.877 -19.739  -9.469  0.00  0.00      PROA  
ATOM    329  HE1 PHE P 600      -5.571 -19.635  -8.438  0.00  0.00      PROA  
ATOM    330  CZ  PHE P 600      -7.221 -19.565  -9.847  0.00  0.00      PROA  
ATOM    331  HZ  PHE P 600      -7.855 -19.112  -9.099  0.00  0.00      PROA  
ATOM    332  CD2 PHE P 600      -6.680 -20.606 -11.955  0.00  0.00      PROA  
ATOM    333  HD2 PHE P 600      -6.928 -20.872 -12.972  0.00  0.00      PROA  
ATOM    334  CE2 PHE P 600      -7.613 -19.991 -11.125  0.00  0.00      PROA  
ATOM    335  HE2 PHE P 600      -8.611 -19.805 -11.491  0.00  0.00      PROA  
ATOM    336  C   PHE P 600      -2.339 -21.444 -13.891  0.00  0.00      PROA  
ATOM    337  O   PHE P 600      -1.424 -22.038 -13.389  0.00  0.00      PROA  
ATOM    338  N   LYS P 601      -2.511 -21.396 -15.248  0.00  0.00      PROA  
ATOM    339  HN  LYS P 601      -3.377 -21.043 -15.595  0.00  0.00      PROA  
ATOM    340  CA  LYS P 601      -1.505 -21.904 -16.195  0.00  0.00      PROA  
ATOM    341  HA  LYS P 601      -1.115 -22.834 -15.810  0.00  0.00      PROA  
ATOM    342  CB  LYS P 601      -2.235 -22.179 -17.584  0.00  0.00      PROA  
ATOM    343  HB1 LYS P 601      -1.472 -22.147 -18.392  0.00  0.00      PROA  
ATOM    344  HB2 LYS P 601      -3.080 -21.459 -17.542  0.00  0.00      PROA  
ATOM    345  CG  LYS P 601      -2.692 -23.726 -17.511  0.00  0.00      PROA  
ATOM    346  HG1 LYS P 601      -3.225 -23.878 -16.548  0.00  0.00      PROA  
ATOM    347  HG2 LYS P 601      -1.818 -24.382 -17.715  0.00  0.00      PROA  
ATOM    348  CD  LYS P 601      -3.865 -23.900 -18.495  0.00  0.00      PROA  
ATOM    349  HD1 LYS P 601      -3.633 -23.526 -19.515  0.00  0.00      PROA  
ATOM    350  HD2 LYS P 601      -4.684 -23.237 -18.143  0.00  0.00      PROA  
ATOM    351  CE  LYS P 601      -4.572 -25.269 -18.726  0.00  0.00      PROA  
ATOM    352  HE1 LYS P 601      -5.533 -25.224 -19.282  0.00  0.00      PROA  
ATOM    353  HE2 LYS P 601      -4.739 -25.637 -17.691  0.00  0.00      PROA  
ATOM    354  NZ  LYS P 601      -3.581 -26.071 -19.490  0.00  0.00      PROA  
ATOM    355  HZ1 LYS P 601      -2.646 -26.108 -19.035  0.00  0.00      PROA  
ATOM    356  HZ2 LYS P 601      -3.430 -25.580 -20.395  0.00  0.00      PROA  
ATOM    357  HZ3 LYS P 601      -3.933 -27.006 -19.779  0.00  0.00      PROA  
ATOM    358  C   LYS P 601      -0.315 -21.002 -16.353  0.00  0.00      PROA  
ATOM    359  O   LYS P 601       0.794 -21.370 -16.704  0.00  0.00      PROA  
ATOM    360  N   ASP P 602      -0.489 -19.719 -16.009  0.00  0.00      PROA  
ATOM    361  HN  ASP P 602      -1.379 -19.421 -15.675  0.00  0.00      PROA  
ATOM    362  CA  ASP P 602       0.545 -18.623 -16.162  0.00  0.00      PROA  
ATOM    363  HA  ASP P 602       1.273 -18.980 -16.875  0.00  0.00      PROA  
ATOM    364  CB  ASP P 602      -0.072 -17.206 -16.411  0.00  0.00      PROA  
ATOM    365  HB1 ASP P 602       0.732 -16.447 -16.305  0.00  0.00      PROA  
ATOM    366  HB2 ASP P 602      -0.878 -17.048 -15.663  0.00  0.00      PROA  
ATOM    367  CG  ASP P 602      -0.510 -17.031 -17.839  0.00  0.00      PROA  
ATOM    368  OD1 ASP P 602       0.168 -17.601 -18.768  0.00  0.00      PROA  
ATOM    369  OD2 ASP P 602      -1.323 -16.157 -18.177  0.00  0.00      PROA  
ATOM    370  C   ASP P 602       1.304 -18.584 -14.835  0.00  0.00      PROA  
ATOM    371  O   ASP P 602       2.421 -17.993 -14.768  0.00  0.00      PROA  
ATOM    372  N   ALA P 603       0.811 -19.217 -13.802  0.00  0.00      PROA  
ATOM    373  HN  ALA P 603      -0.148 -19.486 -13.767  0.00  0.00      PROA  
ATOM    374  CA  ALA P 603       1.602 -19.476 -12.580  0.00  0.00      PROA  
ATOM    375  HA  ALA P 603       2.058 -18.525 -12.345  0.00  0.00      PROA  
ATOM    376  CB  ALA P 603       0.752 -19.819 -11.277  0.00  0.00      PROA  
ATOM    377  HB1 ALA P 603       1.247 -19.534 -10.324  0.00  0.00      PROA  
ATOM    378  HB2 ALA P 603       0.615 -20.920 -11.218  0.00  0.00      PROA  
ATOM    379  HB3 ALA P 603      -0.259 -19.364 -11.202  0.00  0.00      PROA  
ATOM    380  C   ALA P 603       2.706 -20.496 -12.626  0.00  0.00      PROA  
ATOM    381  O   ALA P 603       3.657 -20.401 -11.780  0.00  0.00      PROA  
ATOM    382  N   LEU P 604       2.712 -21.429 -13.628  0.00  0.00      PROA  
ATOM    383  HN  LEU P 604       1.933 -21.501 -14.247  0.00  0.00      PROA  
ATOM    384  CA  LEU P 604       3.713 -22.462 -13.950  0.00  0.00      PROA  
ATOM    385  HA  LEU P 604       4.024 -22.850 -12.991  0.00  0.00      PROA  
ATOM    386  CB  LEU P 604       3.165 -23.542 -14.865  0.00  0.00      PROA  
ATOM    387  HB1 LEU P 604       3.852 -24.375 -15.126  0.00  0.00      PROA  
ATOM    388  HB2 LEU P 604       2.821 -23.134 -15.839  0.00  0.00      PROA  
ATOM    389  CG  LEU P 604       1.927 -24.178 -14.228  0.00  0.00      PROA  
ATOM    390  HG  LEU P 604       1.311 -23.306 -13.923  0.00  0.00      PROA  
ATOM    391  CD1 LEU P 604       1.115 -24.943 -15.240  0.00  0.00      PROA  
ATOM    392 HD11 LEU P 604       0.334 -25.473 -14.654  0.00  0.00      PROA  
ATOM    393 HD12 LEU P 604       1.831 -25.640 -15.725  0.00  0.00      PROA  
ATOM    394 HD13 LEU P 604       0.580 -24.264 -15.938  0.00  0.00      PROA  
ATOM    395  CD2 LEU P 604       2.247 -24.964 -12.969  0.00  0.00      PROA  
ATOM    396 HD21 LEU P 604       1.338 -25.539 -12.693  0.00  0.00      PROA  
ATOM    397 HD22 LEU P 604       2.400 -24.317 -12.079  0.00  0.00      PROA  
ATOM    398 HD23 LEU P 604       3.115 -25.647 -13.086  0.00  0.00      PROA  
ATOM    399  C   LEU P 604       5.050 -21.947 -14.477  0.00  0.00      PROA  
ATOM    400  O   LEU P 604       5.834 -22.702 -15.022  0.00  0.00      PROA  
ATOM    401  N   SER P 605       5.274 -20.609 -14.331  0.00  0.00      PROA  
ATOM    402  HN  SER P 605       4.630 -19.905 -14.040  0.00  0.00      PROA  
ATOM    403  CA  SER P 605       6.519 -20.159 -15.026  0.00  0.00      PROA  
ATOM    404  HA  SER P 605       7.344 -20.854 -14.962  0.00  0.00      PROA  
ATOM    405  CB  SER P 605       6.258 -19.828 -16.572  0.00  0.00      PROA  
ATOM    406  HB1 SER P 605       5.930 -20.797 -17.006  0.00  0.00      PROA  
ATOM    407  HB2 SER P 605       7.172 -19.572 -17.149  0.00  0.00      PROA  
ATOM    408  OG  SER P 605       5.140 -18.940 -16.799  0.00  0.00      PROA  
ATOM    409  HG1 SER P 605       5.288 -18.161 -16.257  0.00  0.00      PROA  
ATOM    410  C   SER P 605       7.084 -18.857 -14.444  0.00  0.00      PROA  
ATOM    411  O   SER P 605       6.746 -17.762 -14.907  0.00  0.00      PROA  
ATOM    412  N   LEU P 606       8.031 -18.984 -13.466  0.00  0.00      PROA  
ATOM    413  HN  LEU P 606       8.114 -19.916 -13.121  0.00  0.00      PROA  
ATOM    414  CA  LEU P 606       8.880 -17.973 -12.788  0.00  0.00      PROA  
ATOM    415  HA  LEU P 606       9.290 -18.508 -11.944  0.00  0.00      PROA  
ATOM    416  CB  LEU P 606      10.106 -17.542 -13.698  0.00  0.00      PROA  
ATOM    417  HB1 LEU P 606      10.773 -16.859 -13.130  0.00  0.00      PROA  
ATOM    418  HB2 LEU P 606       9.776 -16.971 -14.592  0.00  0.00      PROA  
ATOM    419  CG  LEU P 606      11.061 -18.653 -14.260  0.00  0.00      PROA  
ATOM    420  HG  LEU P 606      10.446 -19.232 -14.983  0.00  0.00      PROA  
ATOM    421  CD1 LEU P 606      12.248 -18.153 -15.112  0.00  0.00      PROA  
ATOM    422 HD11 LEU P 606      12.638 -17.254 -14.587  0.00  0.00      PROA  
ATOM    423 HD12 LEU P 606      11.696 -17.831 -16.021  0.00  0.00      PROA  
ATOM    424 HD13 LEU P 606      13.000 -18.927 -15.375  0.00  0.00      PROA  
ATOM    425  CD2 LEU P 606      11.531 -19.702 -13.178  0.00  0.00      PROA  
ATOM    426 HD21 LEU P 606      10.750 -19.893 -12.410  0.00  0.00      PROA  
ATOM    427 HD22 LEU P 606      12.284 -19.233 -12.509  0.00  0.00      PROA  
ATOM    428 HD23 LEU P 606      12.002 -20.589 -13.653  0.00  0.00      PROA  
ATOM    429  C   LEU P 606       8.119 -16.763 -12.189  0.00  0.00      PROA  
ATOM    430  O   LEU P 606       6.954 -16.470 -12.403  0.00  0.00      PROA  
ATOM    431  N   GLN P 607       8.779 -16.019 -11.282  0.00  0.00      PROA  
ATOM    432  HN  GLN P 607       9.702 -16.261 -10.992  0.00  0.00      PROA  
ATOM    433  CA  GLN P 607       8.334 -14.814 -10.618  0.00  0.00      PROA  
ATOM    434  HA  GLN P 607       9.251 -14.413 -10.212  0.00  0.00      PROA  
ATOM    435  CB  GLN P 607       7.913 -13.702 -11.642  0.00  0.00      PROA  
ATOM    436  HB1 GLN P 607       7.496 -12.805 -11.136  0.00  0.00      PROA  
ATOM    437  HB2 GLN P 607       7.388 -14.117 -12.529  0.00  0.00      PROA  
ATOM    438  CG  GLN P 607       9.219 -13.175 -12.223  0.00  0.00      PROA  
ATOM    439  HG1 GLN P 607       9.633 -14.005 -12.835  0.00  0.00      PROA  
ATOM    440  HG2 GLN P 607      10.022 -12.806 -11.549  0.00  0.00      PROA  
ATOM    441  CD  GLN P 607       8.908 -12.137 -13.258  0.00  0.00      PROA  
ATOM    442  OE1 GLN P 607       8.854 -12.476 -14.460  0.00  0.00      PROA  
ATOM    443  NE2 GLN P 607       8.571 -10.902 -12.875  0.00  0.00      PROA  
ATOM    444 HE21 GLN P 607       8.272 -10.281 -13.600  0.00  0.00      PROA  
ATOM    445 HE22 GLN P 607       8.576 -10.720 -11.892  0.00  0.00      PROA  
ATOM    446  C   GLN P 607       7.420 -15.054  -9.385  0.00  0.00      PROA  
ATOM    447  O   GLN P 607       7.460 -14.269  -8.391  0.00  0.00      PROA  
ATOM    448  N   CYS P 608       6.602 -16.087  -9.426  0.00  0.00      PROA  
ATOM    449  HN  CYS P 608       6.667 -16.826 -10.092  0.00  0.00      PROA  
ATOM    450  CA  CYS P 608       5.583 -16.471  -8.493  0.00  0.00      PROA  
ATOM    451  HA  CYS P 608       4.781 -15.750  -8.555  0.00  0.00      PROA  
ATOM    452  CB  CYS P 608       5.016 -17.812  -8.984  0.00  0.00      PROA  
ATOM    453  HB1 CYS P 608       5.795 -18.589  -8.826  0.00  0.00      PROA  
ATOM    454  HB2 CYS P 608       4.709 -17.658 -10.040  0.00  0.00      PROA  
ATOM    455  SG  CYS P 608       3.446 -18.560  -8.208  0.00  0.00      PROA  
ATOM    456  HG1 CYS P 608       3.720 -19.820  -8.511  0.00  0.00      PROA  
ATOM    457  C   CYS P 608       6.045 -16.626  -7.000  0.00  0.00      PROA  
ATOM    458  O   CYS P 608       5.716 -15.792  -6.089  0.00  0.00      PROA  
ATOM    459  N   LEU P 609       7.028 -17.561  -6.693  0.00  0.00      PROA  
ATOM    460  HN  LEU P 609       7.606 -18.075  -7.322  0.00  0.00      PROA  
ATOM    461  CA  LEU P 609       7.539 -17.606  -5.387  0.00  0.00      PROA  
ATOM    462  HA  LEU P 609       6.784 -17.783  -4.636  0.00  0.00      PROA  
ATOM    463  CB  LEU P 609       8.394 -18.986  -5.381  0.00  0.00      PROA  
ATOM    464  HB1 LEU P 609       9.273 -19.020  -6.059  0.00  0.00      PROA  
ATOM    465  HB2 LEU P 609       7.714 -19.811  -5.684  0.00  0.00      PROA  
ATOM    466  CG  LEU P 609       8.864 -19.323  -3.909  0.00  0.00      PROA  
ATOM    467  HG  LEU P 609       9.608 -18.521  -3.716  0.00  0.00      PROA  
ATOM    468  CD1 LEU P 609       7.769 -19.364  -2.827  0.00  0.00      PROA  
ATOM    469 HD11 LEU P 609       7.242 -18.406  -2.632  0.00  0.00      PROA  
ATOM    470 HD12 LEU P 609       8.239 -19.794  -1.916  0.00  0.00      PROA  
ATOM    471 HD13 LEU P 609       7.022 -20.143  -3.091  0.00  0.00      PROA  
ATOM    472  CD2 LEU P 609       9.566 -20.698  -3.848  0.00  0.00      PROA  
ATOM    473 HD21 LEU P 609      10.120 -20.850  -2.897  0.00  0.00      PROA  
ATOM    474 HD22 LEU P 609      10.276 -20.734  -4.702  0.00  0.00      PROA  
ATOM    475 HD23 LEU P 609       8.744 -21.401  -4.100  0.00  0.00      PROA  
ATOM    476  C   LEU P 609       8.329 -16.441  -4.854  0.00  0.00      PROA  
ATOM    477  O   LEU P 609       8.334 -16.055  -3.706  0.00  0.00      PROA  
ATOM    478  N   ALA P 610       8.868 -15.683  -5.785  0.00  0.00      PROA  
ATOM    479  HN  ALA P 610       8.847 -15.935  -6.749  0.00  0.00      PROA  
ATOM    480  CA  ALA P 610       9.576 -14.552  -5.497  0.00  0.00      PROA  
ATOM    481  HA  ALA P 610      10.231 -14.835  -4.686  0.00  0.00      PROA  
ATOM    482  CB  ALA P 610      10.491 -14.239  -6.799  0.00  0.00      PROA  
ATOM    483  HB1 ALA P 610      11.103 -15.144  -7.003  0.00  0.00      PROA  
ATOM    484  HB2 ALA P 610      11.262 -13.450  -6.668  0.00  0.00      PROA  
ATOM    485  HB3 ALA P 610       9.913 -14.144  -7.743  0.00  0.00      PROA  
ATOM    486  C   ALA P 610       8.768 -13.354  -5.089  0.00  0.00      PROA  
ATOM    487  O   ALA P 610       9.047 -12.689  -4.065  0.00  0.00      PROA  
ATOM    488  N   SER P 611       7.715 -13.122  -5.866  0.00  0.00      PROA  
ATOM    489  HN  SER P 611       7.661 -13.696  -6.679  0.00  0.00      PROA  
ATOM    490  CA  SER P 611       6.535 -12.358  -5.664  0.00  0.00      PROA  
ATOM    491  HA  SER P 611       6.889 -11.339  -5.714  0.00  0.00      PROA  
ATOM    492  CB  SER P 611       5.525 -12.527  -6.858  0.00  0.00      PROA  
ATOM    493  HB1 SER P 611       5.142 -13.570  -6.846  0.00  0.00      PROA  
ATOM    494  HB2 SER P 611       6.031 -12.391  -7.837  0.00  0.00      PROA  
ATOM    495  OG  SER P 611       4.354 -11.717  -6.837  0.00  0.00      PROA  
ATOM    496  HG1 SER P 611       4.608 -10.796  -6.927  0.00  0.00      PROA  
ATOM    497  C   SER P 611       5.849 -12.622  -4.348  0.00  0.00      PROA  
ATOM    498  O   SER P 611       5.666 -11.728  -3.531  0.00  0.00      PROA  
ATOM    499  N   ILE P 612       5.503 -13.885  -3.989  0.00  0.00      PROA  
ATOM    500  HN  ILE P 612       5.607 -14.626  -4.648  0.00  0.00      PROA  
ATOM    501  CA  ILE P 612       5.077 -14.293  -2.679  0.00  0.00      PROA  
ATOM    502  HA  ILE P 612       4.128 -13.805  -2.512  0.00  0.00      PROA  
ATOM    503  CB  ILE P 612       4.717 -15.748  -2.692  0.00  0.00      PROA  
ATOM    504  HB  ILE P 612       5.658 -16.275  -2.957  0.00  0.00      PROA  
ATOM    505  CG2 ILE P 612       4.317 -16.122  -1.261  0.00  0.00      PROA  
ATOM    506 HG21 ILE P 612       4.027 -17.184  -1.114  0.00  0.00      PROA  
ATOM    507 HG22 ILE P 612       3.529 -15.500  -0.785  0.00  0.00      PROA  
ATOM    508 HG23 ILE P 612       5.206 -16.102  -0.596  0.00  0.00      PROA  
ATOM    509  CG1 ILE P 612       3.590 -16.157  -3.699  0.00  0.00      PROA  
ATOM    510 HG11 ILE P 612       3.773 -15.657  -4.673  0.00  0.00      PROA  
ATOM    511 HG12 ILE P 612       2.582 -15.899  -3.308  0.00  0.00      PROA  
ATOM    512  CD  ILE P 612       3.691 -17.668  -4.004  0.00  0.00      PROA  
ATOM    513  HD1 ILE P 612       3.155 -17.937  -4.939  0.00  0.00      PROA  
ATOM    514  HD2 ILE P 612       3.421 -18.397  -3.210  0.00  0.00      PROA  
ATOM    515  HD3 ILE P 612       4.736 -17.991  -4.198  0.00  0.00      PROA  
ATOM    516  C   ILE P 612       6.019 -13.936  -1.569  0.00  0.00      PROA  
ATOM    517  O   ILE P 612       5.582 -13.358  -0.592  0.00  0.00      PROA  
ATOM    518  N   LEU P 613       7.280 -14.199  -1.636  0.00  0.00      PROA  
ATOM    519  HN  LEU P 613       7.698 -14.685  -2.399  0.00  0.00      PROA  
ATOM    520  CA  LEU P 613       8.126 -13.948  -0.496  0.00  0.00      PROA  
ATOM    521  HA  LEU P 613       7.595 -14.233   0.400  0.00  0.00      PROA  
ATOM    522  CB  LEU P 613       9.455 -14.754  -0.582  0.00  0.00      PROA  
ATOM    523  HB1 LEU P 613      10.094 -14.395   0.252  0.00  0.00      PROA  
ATOM    524  HB2 LEU P 613      10.008 -14.592  -1.532  0.00  0.00      PROA  
ATOM    525  CG  LEU P 613       9.307 -16.343  -0.485  0.00  0.00      PROA  
ATOM    526  HG  LEU P 613       8.448 -16.652  -1.119  0.00  0.00      PROA  
ATOM    527  CD1 LEU P 613      10.584 -17.053  -1.012  0.00  0.00      PROA  
ATOM    528 HD11 LEU P 613      10.564 -18.156  -0.880  0.00  0.00      PROA  
ATOM    529 HD12 LEU P 613      11.485 -16.651  -0.503  0.00  0.00      PROA  
ATOM    530 HD13 LEU P 613      10.840 -16.853  -2.074  0.00  0.00      PROA  
ATOM    531  CD2 LEU P 613       9.043 -16.680   0.952  0.00  0.00      PROA  
ATOM    532 HD21 LEU P 613       8.194 -16.101   1.373  0.00  0.00      PROA  
ATOM    533 HD22 LEU P 613       9.851 -16.317   1.623  0.00  0.00      PROA  
ATOM    534 HD23 LEU P 613       8.835 -17.758   1.117  0.00  0.00      PROA  
ATOM    535  C   LEU P 613       8.358 -12.500  -0.252  0.00  0.00      PROA  
ATOM    536  O   LEU P 613       8.460 -12.008   0.837  0.00  0.00      PROA  
ATOM    537  N   PHE P 614       8.502 -11.748  -1.368  0.00  0.00      PROA  
ATOM    538  HN  PHE P 614       8.406 -12.208  -2.247  0.00  0.00      PROA  
ATOM    539  CA  PHE P 614       8.643 -10.308  -1.364  0.00  0.00      PROA  
ATOM    540  HA  PHE P 614       9.559 -10.170  -0.808  0.00  0.00      PROA  
ATOM    541  CB  PHE P 614       8.828  -9.817  -2.858  0.00  0.00      PROA  
ATOM    542  HB1 PHE P 614       8.052 -10.345  -3.453  0.00  0.00      PROA  
ATOM    543  HB2 PHE P 614       9.813 -10.077  -3.302  0.00  0.00      PROA  
ATOM    544  CG  PHE P 614       8.778  -8.365  -3.029  0.00  0.00      PROA  
ATOM    545  CD1 PHE P 614       9.260  -7.480  -2.036  0.00  0.00      PROA  
ATOM    546  HD1 PHE P 614       9.723  -7.879  -1.146  0.00  0.00      PROA  
ATOM    547  CE1 PHE P 614       9.286  -6.089  -2.243  0.00  0.00      PROA  
ATOM    548  HE1 PHE P 614       9.737  -5.491  -1.465  0.00  0.00      PROA  
ATOM    549  CZ  PHE P 614       8.673  -5.538  -3.361  0.00  0.00      PROA  
ATOM    550  HZ  PHE P 614       8.802  -4.471  -3.468  0.00  0.00      PROA  
ATOM    551  CD2 PHE P 614       8.350  -7.753  -4.217  0.00  0.00      PROA  
ATOM    552  HD2 PHE P 614       8.031  -8.374  -5.041  0.00  0.00      PROA  
ATOM    553  CE2 PHE P 614       8.246  -6.384  -4.378  0.00  0.00      PROA  
ATOM    554  HE2 PHE P 614       7.941  -6.066  -5.364  0.00  0.00      PROA  
ATOM    555  C   PHE P 614       7.543  -9.576  -0.592  0.00  0.00      PROA  
ATOM    556  O   PHE P 614       7.811  -8.793   0.342  0.00  0.00      PROA  
ATOM    557  N   LEU P 615       6.338  -9.969  -0.944  0.00  0.00      PROA  
ATOM    558  HN  LEU P 615       6.281 -10.681  -1.640  0.00  0.00      PROA  
ATOM    559  CA  LEU P 615       5.145  -9.265  -0.587  0.00  0.00      PROA  
ATOM    560  HA  LEU P 615       5.327  -8.201  -0.533  0.00  0.00      PROA  
ATOM    561  CB  LEU P 615       4.130  -9.442  -1.794  0.00  0.00      PROA  
ATOM    562  HB1 LEU P 615       3.205  -8.834  -1.710  0.00  0.00      PROA  
ATOM    563  HB2 LEU P 615       3.811 -10.506  -1.783  0.00  0.00      PROA  
ATOM    564  CG  LEU P 615       4.689  -8.871  -3.099  0.00  0.00      PROA  
ATOM    565  HG  LEU P 615       5.696  -9.281  -3.329  0.00  0.00      PROA  
ATOM    566  CD1 LEU P 615       3.771  -9.155  -4.284  0.00  0.00      PROA  
ATOM    567 HD11 LEU P 615       4.224  -8.755  -5.216  0.00  0.00      PROA  
ATOM    568 HD12 LEU P 615       2.758  -8.706  -4.206  0.00  0.00      PROA  
ATOM    569 HD13 LEU P 615       3.707 -10.260  -4.379  0.00  0.00      PROA  
ATOM    570  CD2 LEU P 615       4.857  -7.329  -3.156  0.00  0.00      PROA  
ATOM    571 HD21 LEU P 615       3.911  -6.762  -3.024  0.00  0.00      PROA  
ATOM    572 HD22 LEU P 615       5.374  -6.962  -4.068  0.00  0.00      PROA  
ATOM    573 HD23 LEU P 615       5.343  -6.881  -2.262  0.00  0.00      PROA  
ATOM    574  C   LEU P 615       4.533  -9.797   0.603  0.00  0.00      PROA  
ATOM    575  O   LEU P 615       3.787  -9.019   1.263  0.00  0.00      PROA  
ATOM    576  N   TYR P 616       4.803 -11.073   1.037  0.00  0.00      PROA  
ATOM    577  HN  TYR P 616       5.516 -11.626   0.612  0.00  0.00      PROA  
ATOM    578  CA  TYR P 616       4.294 -11.664   2.270  0.00  0.00      PROA  
ATOM    579  HA  TYR P 616       3.243 -11.417   2.311  0.00  0.00      PROA  
ATOM    580  CB  TYR P 616       4.578 -13.218   2.392  0.00  0.00      PROA  
ATOM    581  HB1 TYR P 616       5.635 -13.417   2.113  0.00  0.00      PROA  
ATOM    582  HB2 TYR P 616       3.991 -13.734   1.602  0.00  0.00      PROA  
ATOM    583  CG  TYR P 616       4.275 -13.760   3.751  0.00  0.00      PROA  
ATOM    584  CD1 TYR P 616       2.978 -13.626   4.290  0.00  0.00      PROA  
ATOM    585  HD1 TYR P 616       2.201 -13.131   3.728  0.00  0.00      PROA  
ATOM    586  CE1 TYR P 616       2.727 -14.114   5.525  0.00  0.00      PROA  
ATOM    587  HE1 TYR P 616       1.812 -13.943   6.072  0.00  0.00      PROA  
ATOM    588  CZ  TYR P 616       3.757 -14.744   6.281  0.00  0.00      PROA  
ATOM    589  OH  TYR P 616       3.640 -14.980   7.686  0.00  0.00      PROA  
ATOM    590  HH  TYR P 616       2.746 -14.802   7.985  0.00  0.00      PROA  
ATOM    591  CD2 TYR P 616       5.292 -14.320   4.458  0.00  0.00      PROA  
ATOM    592  HD2 TYR P 616       6.287 -14.377   4.041  0.00  0.00      PROA  
ATOM    593  CE2 TYR P 616       5.044 -14.803   5.709  0.00  0.00      PROA  
ATOM    594  HE2 TYR P 616       5.901 -15.103   6.293  0.00  0.00      PROA  
ATOM    595  C   TYR P 616       4.878 -10.882   3.430  0.00  0.00      PROA  
ATOM    596  O   TYR P 616       4.216 -10.473   4.337  0.00  0.00      PROA  
ATOM    597  N   CYS P 617       6.259 -10.714   3.466  0.00  0.00      PROA  
ATOM    598  HN  CYS P 617       6.844 -11.080   2.746  0.00  0.00      PROA  
ATOM    599  CA  CYS P 617       6.923 -10.044   4.574  0.00  0.00      PROA  
ATOM    600  HA  CYS P 617       6.495 -10.434   5.485  0.00  0.00      PROA  
ATOM    601  CB  CYS P 617       8.461 -10.185   4.512  0.00  0.00      PROA  
ATOM    602  HB1 CYS P 617       8.903  -9.676   5.395  0.00  0.00      PROA  
ATOM    603  HB2 CYS P 617       8.736  -9.628   3.590  0.00  0.00      PROA  
ATOM    604  SG  CYS P 617       8.923 -11.912   4.332  0.00  0.00      PROA  
ATOM    605  HG1 CYS P 617       8.361 -11.908   3.132  0.00  0.00      PROA  
ATOM    606  C   CYS P 617       6.531  -8.616   4.625  0.00  0.00      PROA  
ATOM    607  O   CYS P 617       6.197  -7.961   5.643  0.00  0.00      PROA  
ATOM    608  N   ALA P 618       6.473  -7.979   3.352  0.00  0.00      PROA  
ATOM    609  HN  ALA P 618       6.743  -8.509   2.552  0.00  0.00      PROA  
ATOM    610  CA  ALA P 618       6.222  -6.518   3.284  0.00  0.00      PROA  
ATOM    611  HA  ALA P 618       6.999  -6.040   3.862  0.00  0.00      PROA  
ATOM    612  CB  ALA P 618       6.446  -6.081   1.850  0.00  0.00      PROA  
ATOM    613  HB1 ALA P 618       7.396  -6.576   1.554  0.00  0.00      PROA  
ATOM    614  HB2 ALA P 618       6.499  -4.972   1.891  0.00  0.00      PROA  
ATOM    615  HB3 ALA P 618       5.747  -6.475   1.081  0.00  0.00      PROA  
ATOM    616  C   ALA P 618       4.861  -6.077   3.717  0.00  0.00      PROA  
ATOM    617  O   ALA P 618       4.752  -4.926   4.174  0.00  0.00      PROA  
ATOM    618  N   CYS P 619       3.869  -6.881   3.541  0.00  0.00      PROA  
ATOM    619  HN  CYS P 619       3.917  -7.763   3.079  0.00  0.00      PROA  
ATOM    620  CA  CYS P 619       2.464  -6.581   3.809  0.00  0.00      PROA  
ATOM    621  HA  CYS P 619       2.243  -5.534   3.660  0.00  0.00      PROA  
ATOM    622  CB  CYS P 619       1.661  -7.503   2.830  0.00  0.00      PROA  
ATOM    623  HB1 CYS P 619       1.980  -8.505   3.189  0.00  0.00      PROA  
ATOM    624  HB2 CYS P 619       2.120  -7.347   1.831  0.00  0.00      PROA  
ATOM    625  SG  CYS P 619      -0.199  -7.294   2.632  0.00  0.00      PROA  
ATOM    626  HG1 CYS P 619      -0.658  -7.847   3.745  0.00  0.00      PROA  
ATOM    627  C   CYS P 619       2.019  -6.780   5.293  0.00  0.00      PROA  
ATOM    628  O   CYS P 619       1.059  -6.135   5.748  0.00  0.00      PROA  
ATOM    629  N   MET P 620       2.856  -7.537   6.052  0.00  0.00      PROA  
ATOM    630  HN  MET P 620       3.630  -7.953   5.581  0.00  0.00      PROA  
ATOM    631  CA  MET P 620       2.783  -7.809   7.430  0.00  0.00      PROA  
ATOM    632  HA  MET P 620       1.782  -8.196   7.553  0.00  0.00      PROA  
ATOM    633  CB  MET P 620       3.866  -8.822   7.851  0.00  0.00      PROA  
ATOM    634  HB1 MET P 620       4.766  -8.191   7.693  0.00  0.00      PROA  
ATOM    635  HB2 MET P 620       3.804  -9.719   7.199  0.00  0.00      PROA  
ATOM    636  CG  MET P 620       3.790  -9.180   9.394  0.00  0.00      PROA  
ATOM    637  HG1 MET P 620       3.960  -8.252   9.979  0.00  0.00      PROA  
ATOM    638  HG2 MET P 620       4.554  -9.943   9.658  0.00  0.00      PROA  
ATOM    639  SD  MET P 620       2.211  -9.808   9.898  0.00  0.00      PROA  
ATOM    640  CE  MET P 620       2.379 -11.524   9.120  0.00  0.00      PROA  
ATOM    641  HE1 MET P 620       1.927 -11.528   8.105  0.00  0.00      PROA  
ATOM    642  HE2 MET P 620       1.709 -12.098   9.794  0.00  0.00      PROA  
ATOM    643  HE3 MET P 620       3.387 -11.964   8.964  0.00  0.00      PROA  
ATOM    644  C   MET P 620       2.888  -6.532   8.263  0.00  0.00      PROA  
ATOM    645  O   MET P 620       2.004  -6.146   9.058  0.00  0.00      PROA  
ATOM    646  N   SER P 621       3.920  -5.661   8.099  0.00  0.00      PROA  
ATOM    647  HN  SER P 621       4.646  -5.819   7.433  0.00  0.00      PROA  
ATOM    648  CA  SER P 621       4.032  -4.436   8.919  0.00  0.00      PROA  
ATOM    649  HA  SER P 621       3.964  -4.762   9.947  0.00  0.00      PROA  
ATOM    650  CB  SER P 621       5.442  -3.896   8.885  0.00  0.00      PROA  
ATOM    651  HB1 SER P 621       5.642  -3.542   7.852  0.00  0.00      PROA  
ATOM    652  HB2 SER P 621       6.213  -4.646   9.164  0.00  0.00      PROA  
ATOM    653  OG  SER P 621       5.527  -2.621   9.636  0.00  0.00      PROA  
ATOM    654  HG1 SER P 621       5.647  -2.829  10.565  0.00  0.00      PROA  
ATOM    655  C   SER P 621       2.977  -3.354   8.880  0.00  0.00      PROA  
ATOM    656  O   SER P 621       2.573  -2.834   9.878  0.00  0.00      PROA  
ATOM    657  N   PRO P 622       2.446  -2.953   7.765  0.00  0.00      PROA  
ATOM    658  CD  PRO P 622       3.221  -2.856   6.518  0.00  0.00      PROA  
ATOM    659  HD1 PRO P 622       3.404  -3.842   6.041  0.00  0.00      PROA  
ATOM    660  HD2 PRO P 622       4.221  -2.414   6.716  0.00  0.00      PROA  
ATOM    661  CA  PRO P 622       1.276  -2.117   7.624  0.00  0.00      PROA  
ATOM    662  HA  PRO P 622       1.441  -1.243   8.237  0.00  0.00      PROA  
ATOM    663  CB  PRO P 622       1.039  -1.966   6.124  0.00  0.00      PROA  
ATOM    664  HB1 PRO P 622       0.648  -0.940   5.956  0.00  0.00      PROA  
ATOM    665  HB2 PRO P 622       0.417  -2.747   5.637  0.00  0.00      PROA  
ATOM    666  CG  PRO P 622       2.447  -1.999   5.559  0.00  0.00      PROA  
ATOM    667  HG1 PRO P 622       2.447  -2.486   4.561  0.00  0.00      PROA  
ATOM    668  HG2 PRO P 622       3.021  -1.050   5.625  0.00  0.00      PROA  
ATOM    669  C   PRO P 622       0.063  -2.738   8.261  0.00  0.00      PROA  
ATOM    670  O   PRO P 622      -0.499  -2.084   9.186  0.00  0.00      PROA  
ATOM    671  N   VAL P 623      -0.385  -3.987   7.853  0.00  0.00      PROA  
ATOM    672  HN  VAL P 623      -0.094  -4.443   7.016  0.00  0.00      PROA  
ATOM    673  CA  VAL P 623      -1.603  -4.552   8.495  0.00  0.00      PROA  
ATOM    674  HA  VAL P 623      -2.412  -3.851   8.354  0.00  0.00      PROA  
ATOM    675  CB  VAL P 623      -1.991  -5.883   7.710  0.00  0.00      PROA  
ATOM    676  HB  VAL P 623      -1.023  -6.345   7.420  0.00  0.00      PROA  
ATOM    677  CG1 VAL P 623      -3.008  -6.752   8.521  0.00  0.00      PROA  
ATOM    678 HG11 VAL P 623      -2.502  -6.966   9.487  0.00  0.00      PROA  
ATOM    679 HG12 VAL P 623      -3.268  -7.673   7.956  0.00  0.00      PROA  
ATOM    680 HG13 VAL P 623      -3.938  -6.205   8.785  0.00  0.00      PROA  
ATOM    681  CG2 VAL P 623      -2.655  -5.492   6.380  0.00  0.00      PROA  
ATOM    682 HG21 VAL P 623      -2.029  -4.798   5.780  0.00  0.00      PROA  
ATOM    683 HG22 VAL P 623      -3.642  -4.983   6.388  0.00  0.00      PROA  
ATOM    684 HG23 VAL P 623      -2.848  -6.372   5.729  0.00  0.00      PROA  
ATOM    685  C   VAL P 623      -1.511  -4.759   9.982  0.00  0.00      PROA  
ATOM    686  O   VAL P 623      -2.459  -4.595  10.755  0.00  0.00      PROA  
ATOM    687  N   ILE P 624      -0.269  -5.157  10.491  0.00  0.00      PROA  
ATOM    688  HN  ILE P 624       0.435  -5.386   9.823  0.00  0.00      PROA  
ATOM    689  CA  ILE P 624       0.023  -5.284  11.874  0.00  0.00      PROA  
ATOM    690  HA  ILE P 624      -0.674  -5.980  12.316  0.00  0.00      PROA  
ATOM    691  CB  ILE P 624       1.438  -5.870  12.126  0.00  0.00      PROA  
ATOM    692  HB  ILE P 624       2.071  -5.333  11.387  0.00  0.00      PROA  
ATOM    693  CG2 ILE P 624       2.085  -5.615  13.527  0.00  0.00      PROA  
ATOM    694 HG21 ILE P 624       1.399  -5.904  14.352  0.00  0.00      PROA  
ATOM    695 HG22 ILE P 624       2.352  -4.540  13.611  0.00  0.00      PROA  
ATOM    696 HG23 ILE P 624       3.049  -6.136  13.710  0.00  0.00      PROA  
ATOM    697  CG1 ILE P 624       1.413  -7.400  11.849  0.00  0.00      PROA  
ATOM    698 HG11 ILE P 624       2.435  -7.749  12.111  0.00  0.00      PROA  
ATOM    699 HG12 ILE P 624       1.310  -7.623  10.765  0.00  0.00      PROA  
ATOM    700  CD  ILE P 624       0.451  -8.209  12.769  0.00  0.00      PROA  
ATOM    701  HD1 ILE P 624       0.520  -8.027  13.862  0.00  0.00      PROA  
ATOM    702  HD2 ILE P 624       0.808  -9.249  12.611  0.00  0.00      PROA  
ATOM    703  HD3 ILE P 624      -0.624  -8.148  12.495  0.00  0.00      PROA  
ATOM    704  C   ILE P 624      -0.005  -3.948  12.678  0.00  0.00      PROA  
ATOM    705  O   ILE P 624      -0.490  -3.996  13.840  0.00  0.00      PROA  
ATOM    706  N   THR P 625       0.465  -2.848  12.120  0.00  0.00      PROA  
ATOM    707  HN  THR P 625       0.793  -2.852  11.178  0.00  0.00      PROA  
ATOM    708  CA  THR P 625       0.520  -1.480  12.657  0.00  0.00      PROA  
ATOM    709  HA  THR P 625       0.884  -1.475  13.673  0.00  0.00      PROA  
ATOM    710  CB  THR P 625       1.471  -0.605  11.894  0.00  0.00      PROA  
ATOM    711  HB  THR P 625       1.179  -0.425  10.837  0.00  0.00      PROA  
ATOM    712  OG1 THR P 625       2.738  -1.148  11.955  0.00  0.00      PROA  
ATOM    713  HG1 THR P 625       2.768  -1.745  11.205  0.00  0.00      PROA  
ATOM    714  CG2 THR P 625       1.622   0.735  12.607  0.00  0.00      PROA  
ATOM    715 HG21 THR P 625       1.955   0.658  13.664  0.00  0.00      PROA  
ATOM    716 HG22 THR P 625       0.765   1.427  12.756  0.00  0.00      PROA  
ATOM    717 HG23 THR P 625       2.484   1.267  12.151  0.00  0.00      PROA  
ATOM    718  C   THR P 625      -0.932  -0.930  12.852  0.00  0.00      PROA  
ATOM    719  O   THR P 625      -1.340  -0.418  13.887  0.00  0.00      PROA  
ATOM    720  N   PHE P 626      -1.827  -1.213  11.895  0.00  0.00      PROA  
ATOM    721  HN  PHE P 626      -1.550  -1.577  11.009  0.00  0.00      PROA  
ATOM    722  CA  PHE P 626      -3.211  -0.912  11.994  0.00  0.00      PROA  
ATOM    723  HA  PHE P 626      -3.328   0.152  12.135  0.00  0.00      PROA  
ATOM    724  CB  PHE P 626      -3.793  -1.356  10.610  0.00  0.00      PROA  
ATOM    725  HB1 PHE P 626      -3.726  -2.457  10.481  0.00  0.00      PROA  
ATOM    726  HB2 PHE P 626      -3.210  -0.791   9.851  0.00  0.00      PROA  
ATOM    727  CG  PHE P 626      -5.247  -1.048  10.315  0.00  0.00      PROA  
ATOM    728  CD1 PHE P 626      -6.007  -1.905   9.599  0.00  0.00      PROA  
ATOM    729  HD1 PHE P 626      -5.578  -2.832   9.250  0.00  0.00      PROA  
ATOM    730  CE1 PHE P 626      -7.360  -1.673   9.380  0.00  0.00      PROA  
ATOM    731  HE1 PHE P 626      -8.024  -2.390   8.920  0.00  0.00      PROA  
ATOM    732  CZ  PHE P 626      -8.027  -0.554   9.967  0.00  0.00      PROA  
ATOM    733  HZ  PHE P 626      -9.062  -0.443   9.678  0.00  0.00      PROA  
ATOM    734  CD2 PHE P 626      -5.863   0.030  10.936  0.00  0.00      PROA  
ATOM    735  HD2 PHE P 626      -5.287   0.548  11.688  0.00  0.00      PROA  
ATOM    736  CE2 PHE P 626      -7.239   0.246  10.786  0.00  0.00      PROA  
ATOM    737  HE2 PHE P 626      -7.863   0.867  11.412  0.00  0.00      PROA  
ATOM    738  C   PHE P 626      -3.806  -1.627  13.188  0.00  0.00      PROA  
ATOM    739  O   PHE P 626      -4.530  -1.005  13.916  0.00  0.00      PROA  
ATOM    740  N   GLY P 627      -3.457  -2.919  13.426  0.00  0.00      PROA  
ATOM    741  HN  GLY P 627      -2.930  -3.389  12.721  0.00  0.00      PROA  
ATOM    742  CA  GLY P 627      -3.904  -3.582  14.651  0.00  0.00      PROA  
ATOM    743  HA1 GLY P 627      -3.604  -4.608  14.499  0.00  0.00      PROA  
ATOM    744  HA2 GLY P 627      -4.981  -3.563  14.564  0.00  0.00      PROA  
ATOM    745  C   GLY P 627      -3.458  -3.064  15.962  0.00  0.00      PROA  
ATOM    746  O   GLY P 627      -4.098  -3.328  16.977  0.00  0.00      PROA  
ATOM    747  N   GLY P 628      -2.382  -2.260  16.038  0.00  0.00      PROA  
ATOM    748  HN  GLY P 628      -1.877  -2.037  15.207  0.00  0.00      PROA  
ATOM    749  CA  GLY P 628      -1.875  -1.673  17.282  0.00  0.00      PROA  
ATOM    750  HA1 GLY P 628      -0.832  -1.529  17.039  0.00  0.00      PROA  
ATOM    751  HA2 GLY P 628      -2.121  -2.394  18.048  0.00  0.00      PROA  
ATOM    752  C   GLY P 628      -2.473  -0.346  17.429  0.00  0.00      PROA  
ATOM    753  O   GLY P 628      -2.910   0.127  18.511  0.00  0.00      PROA  
ATOM    754  N   LEU P 629      -2.625   0.451  16.295  0.00  0.00      PROA  
ATOM    755  HN  LEU P 629      -2.225   0.271  15.400  0.00  0.00      PROA  
ATOM    756  CA  LEU P 629      -3.452   1.623  16.305  0.00  0.00      PROA  
ATOM    757  HA  LEU P 629      -2.978   2.274  17.025  0.00  0.00      PROA  
ATOM    758  CB  LEU P 629      -3.495   2.280  14.844  0.00  0.00      PROA  
ATOM    759  HB1 LEU P 629      -4.154   3.174  14.868  0.00  0.00      PROA  
ATOM    760  HB2 LEU P 629      -3.983   1.505  14.215  0.00  0.00      PROA  
ATOM    761  CG  LEU P 629      -2.120   2.743  14.294  0.00  0.00      PROA  
ATOM    762  HG  LEU P 629      -1.302   2.010  14.461  0.00  0.00      PROA  
ATOM    763  CD1 LEU P 629      -2.030   3.039  12.736  0.00  0.00      PROA  
ATOM    764 HD11 LEU P 629      -2.612   3.950  12.478  0.00  0.00      PROA  
ATOM    765 HD12 LEU P 629      -2.566   2.207  12.230  0.00  0.00      PROA  
ATOM    766 HD13 LEU P 629      -0.969   3.255  12.487  0.00  0.00      PROA  
ATOM    767  CD2 LEU P 629      -1.864   4.050  15.034  0.00  0.00      PROA  
ATOM    768 HD21 LEU P 629      -1.699   3.848  16.114  0.00  0.00      PROA  
ATOM    769 HD22 LEU P 629      -2.763   4.668  14.825  0.00  0.00      PROA  
ATOM    770 HD23 LEU P 629      -0.922   4.564  14.744  0.00  0.00      PROA  
ATOM    771  C   LEU P 629      -4.966   1.413  16.544  0.00  0.00      PROA  
ATOM    772  O   LEU P 629      -5.541   2.173  17.331  0.00  0.00      PROA  
ATOM    773  N   LEU P 630      -5.518   0.375  15.993  0.00  0.00      PROA  
ATOM    774  HN  LEU P 630      -5.024  -0.137  15.294  0.00  0.00      PROA  
ATOM    775  CA  LEU P 630      -6.834  -0.152  16.355  0.00  0.00      PROA  
ATOM    776  HA  LEU P 630      -7.566   0.641  16.348  0.00  0.00      PROA  
ATOM    777  CB  LEU P 630      -7.446  -1.296  15.504  0.00  0.00      PROA  
ATOM    778  HB1 LEU P 630      -8.379  -1.622  16.012  0.00  0.00      PROA  
ATOM    779  HB2 LEU P 630      -6.847  -2.220  15.358  0.00  0.00      PROA  
ATOM    780  CG  LEU P 630      -7.927  -0.930  14.107  0.00  0.00      PROA  
ATOM    781  HG  LEU P 630      -7.111  -0.399  13.572  0.00  0.00      PROA  
ATOM    782  CD1 LEU P 630      -8.118  -2.176  13.317  0.00  0.00      PROA  
ATOM    783 HD11 LEU P 630      -8.524  -1.963  12.305  0.00  0.00      PROA  
ATOM    784 HD12 LEU P 630      -8.793  -2.840  13.899  0.00  0.00      PROA  
ATOM    785 HD13 LEU P 630      -7.162  -2.655  13.015  0.00  0.00      PROA  
ATOM    786  CD2 LEU P 630      -9.223  -0.106  14.187  0.00  0.00      PROA  
ATOM    787 HD21 LEU P 630      -9.640   0.101  13.178  0.00  0.00      PROA  
ATOM    788 HD22 LEU P 630      -9.055   0.817  14.782  0.00  0.00      PROA  
ATOM    789 HD23 LEU P 630      -9.978  -0.730  14.712  0.00  0.00      PROA  
ATOM    790  C   LEU P 630      -6.893  -0.550  17.843  0.00  0.00      PROA  
ATOM    791  O   LEU P 630      -7.939  -0.445  18.487  0.00  0.00      PROA  
ATOM    792  N   GLY P 631      -5.789  -1.145  18.409  0.00  0.00      PROA  
ATOM    793  HN  GLY P 631      -5.024  -1.459  17.852  0.00  0.00      PROA  
ATOM    794  CA  GLY P 631      -5.712  -1.671  19.736  0.00  0.00      PROA  
ATOM    795  HA1 GLY P 631      -4.753  -2.153  19.853  0.00  0.00      PROA  
ATOM    796  HA2 GLY P 631      -6.610  -2.209  19.998  0.00  0.00      PROA  
ATOM    797  C   GLY P 631      -5.688  -0.521  20.744  0.00  0.00      PROA  
ATOM    798  O   GLY P 631      -6.268  -0.693  21.813  0.00  0.00      PROA  
ATOM    799  N   GLU P 632      -5.023   0.576  20.401  0.00  0.00      PROA  
ATOM    800  HN  GLU P 632      -4.356   0.546  19.660  0.00  0.00      PROA  
ATOM    801  CA  GLU P 632      -5.252   1.872  21.085  0.00  0.00      PROA  
ATOM    802  HA  GLU P 632      -5.157   1.723  22.150  0.00  0.00      PROA  
ATOM    803  CB  GLU P 632      -4.281   2.952  20.582  0.00  0.00      PROA  
ATOM    804  HB1 GLU P 632      -4.284   3.075  19.478  0.00  0.00      PROA  
ATOM    805  HB2 GLU P 632      -3.241   2.603  20.760  0.00  0.00      PROA  
ATOM    806  CG  GLU P 632      -4.599   4.369  21.178  0.00  0.00      PROA  
ATOM    807  HG1 GLU P 632      -4.749   4.343  22.278  0.00  0.00      PROA  
ATOM    808  HG2 GLU P 632      -5.598   4.675  20.798  0.00  0.00      PROA  
ATOM    809  CD  GLU P 632      -3.423   5.305  20.898  0.00  0.00      PROA  
ATOM    810  OE1 GLU P 632      -3.447   5.975  19.819  0.00  0.00      PROA  
ATOM    811  OE2 GLU P 632      -2.470   5.366  21.725  0.00  0.00      PROA  
ATOM    812  C   GLU P 632      -6.594   2.435  20.928  0.00  0.00      PROA  
ATOM    813  O   GLU P 632      -7.323   2.772  21.894  0.00  0.00      PROA  
ATOM    814  N   ALA P 633      -7.153   2.567  19.712  0.00  0.00      PROA  
ATOM    815  HN  ALA P 633      -6.757   2.101  18.925  0.00  0.00      PROA  
ATOM    816  CA  ALA P 633      -8.287   3.410  19.452  0.00  0.00      PROA  
ATOM    817  HA  ALA P 633      -8.171   4.393  19.884  0.00  0.00      PROA  
ATOM    818  CB  ALA P 633      -8.509   3.588  17.974  0.00  0.00      PROA  
ATOM    819  HB1 ALA P 633      -8.849   2.667  17.455  0.00  0.00      PROA  
ATOM    820  HB2 ALA P 633      -7.515   3.914  17.601  0.00  0.00      PROA  
ATOM    821  HB3 ALA P 633      -9.173   4.456  17.771  0.00  0.00      PROA  
ATOM    822  C   ALA P 633      -9.630   2.834  20.017  0.00  0.00      PROA  
ATOM    823  O   ALA P 633     -10.532   3.515  20.441  0.00  0.00      PROA  
ATOM    824  N   THR P 634      -9.736   1.508  20.047  0.00  0.00      PROA  
ATOM    825  HN  THR P 634      -8.939   0.941  19.854  0.00  0.00      PROA  
ATOM    826  CA  THR P 634     -10.934   0.862  20.579  0.00  0.00      PROA  
ATOM    827  HA  THR P 634     -11.701   1.575  20.844  0.00  0.00      PROA  
ATOM    828  CB  THR P 634     -11.548  -0.183  19.657  0.00  0.00      PROA  
ATOM    829  HB  THR P 634     -12.550  -0.475  20.038  0.00  0.00      PROA  
ATOM    830  OG1 THR P 634     -10.712  -1.253  19.545  0.00  0.00      PROA  
ATOM    831  HG1 THR P 634      -9.906  -0.965  19.111  0.00  0.00      PROA  
ATOM    832  CG2 THR P 634     -11.750   0.350  18.269  0.00  0.00      PROA  
ATOM    833 HG21 THR P 634     -12.201   1.361  18.183  0.00  0.00      PROA  
ATOM    834 HG22 THR P 634     -12.278  -0.392  17.633  0.00  0.00      PROA  
ATOM    835 HG23 THR P 634     -10.733   0.410  17.825  0.00  0.00      PROA  
ATOM    836  C   THR P 634     -10.769   0.216  21.953  0.00  0.00      PROA  
ATOM    837  O   THR P 634     -11.600  -0.547  22.361  0.00  0.00      PROA  
ATOM    838  N   GLU P 635      -9.642   0.576  22.722  0.00  0.00      PROA  
ATOM    839  HN  GLU P 635      -9.101   1.351  22.406  0.00  0.00      PROA  
ATOM    840  CA  GLU P 635      -9.229  -0.175  23.946  0.00  0.00      PROA  
ATOM    841  HA  GLU P 635      -8.259   0.250  24.160  0.00  0.00      PROA  
ATOM    842  CB  GLU P 635     -10.119   0.222  25.151  0.00  0.00      PROA  
ATOM    843  HB1 GLU P 635     -10.022  -0.555  25.940  0.00  0.00      PROA  
ATOM    844  HB2 GLU P 635     -11.151   0.029  24.787  0.00  0.00      PROA  
ATOM    845  CG  GLU P 635      -9.921   1.670  25.703  0.00  0.00      PROA  
ATOM    846  HG1 GLU P 635     -10.154   2.364  24.867  0.00  0.00      PROA  
ATOM    847  HG2 GLU P 635      -8.869   1.815  26.030  0.00  0.00      PROA  
ATOM    848  CD  GLU P 635     -10.745   1.933  26.902  0.00  0.00      PROA  
ATOM    849  OE1 GLU P 635     -10.564   1.208  27.882  0.00  0.00      PROA  
ATOM    850  OE2 GLU P 635     -11.568   2.854  26.870  0.00  0.00      PROA  
ATOM    851  C   GLU P 635      -9.217  -1.686  23.746  0.00  0.00      PROA  
ATOM    852  O   GLU P 635      -9.644  -2.445  24.592  0.00  0.00      PROA  
ATOM    853  N   GLY P 636      -8.602  -1.984  22.608  0.00  0.00      PROA  
ATOM    854  HN  GLY P 636      -8.236  -1.253  22.037  0.00  0.00      PROA  
ATOM    855  CA  GLY P 636      -8.361  -3.312  22.092  0.00  0.00      PROA  
ATOM    856  HA1 GLY P 636      -7.703  -3.807  22.790  0.00  0.00      PROA  
ATOM    857  HA2 GLY P 636      -7.853  -3.125  21.158  0.00  0.00      PROA  
ATOM    858  C   GLY P 636      -9.448  -4.233  21.752  0.00  0.00      PROA  
ATOM    859  O   GLY P 636      -9.253  -5.429  21.854  0.00  0.00      PROA  
ATOM    860  N   ARG P 637     -10.603  -3.775  21.243  0.00  0.00      PROA  
ATOM    861  HN  ARG P 637     -10.754  -2.799  21.109  0.00  0.00      PROA  
ATOM    862  CA  ARG P 637     -11.760  -4.661  20.936  0.00  0.00      PROA  
ATOM    863  HA  ARG P 637     -11.819  -5.481  21.637  0.00  0.00      PROA  
ATOM    864  CB  ARG P 637     -13.067  -3.874  20.945  0.00  0.00      PROA  
ATOM    865  HB1 ARG P 637     -13.820  -4.443  20.357  0.00  0.00      PROA  
ATOM    866  HB2 ARG P 637     -12.989  -2.876  20.464  0.00  0.00      PROA  
ATOM    867  CG  ARG P 637     -13.653  -3.772  22.396  0.00  0.00      PROA  
ATOM    868  HG1 ARG P 637     -12.823  -3.751  23.134  0.00  0.00      PROA  
ATOM    869  HG2 ARG P 637     -14.227  -4.637  22.792  0.00  0.00      PROA  
ATOM    870  CD  ARG P 637     -14.463  -2.459  22.647  0.00  0.00      PROA  
ATOM    871  HD1 ARG P 637     -15.277  -2.346  21.900  0.00  0.00      PROA  
ATOM    872  HD2 ARG P 637     -13.854  -1.530  22.676  0.00  0.00      PROA  
ATOM    873  NE  ARG P 637     -15.043  -2.658  23.992  0.00  0.00      PROA  
ATOM    874  HE  ARG P 637     -15.886  -3.167  24.164  0.00  0.00      PROA  
ATOM    875  CZ  ARG P 637     -14.521  -2.235  25.175  0.00  0.00      PROA  
ATOM    876  NH1 ARG P 637     -13.279  -1.878  25.211  0.00  0.00      PROA  
ATOM    877 HH11 ARG P 637     -12.890  -1.497  26.049  0.00  0.00      PROA  
ATOM    878 HH12 ARG P 637     -12.794  -2.039  24.351  0.00  0.00      PROA  
ATOM    879  NH2 ARG P 637     -15.282  -2.178  26.271  0.00  0.00      PROA  
ATOM    880 HH21 ARG P 637     -16.269  -2.325  26.207  0.00  0.00      PROA  
ATOM    881 HH22 ARG P 637     -14.842  -1.756  27.063  0.00  0.00      PROA  
ATOM    882  C   ARG P 637     -11.640  -5.360  19.509  0.00  0.00      PROA  
ATOM    883  O   ARG P 637     -12.208  -6.410  19.266  0.00  0.00      PROA  
ATOM    884  N   LEU P 638     -10.768  -4.752  18.613  0.00  0.00      PROA  
ATOM    885  HN  LEU P 638     -10.464  -3.835  18.856  0.00  0.00      PROA  
ATOM    886  CA  LEU P 638     -10.324  -5.258  17.376  0.00  0.00      PROA  
ATOM    887  HA  LEU P 638     -10.800  -6.218  17.245  0.00  0.00      PROA  
ATOM    888  CB  LEU P 638     -10.619  -4.297  16.231  0.00  0.00      PROA  
ATOM    889  HB1 LEU P 638     -10.237  -4.703  15.270  0.00  0.00      PROA  
ATOM    890  HB2 LEU P 638     -10.199  -3.295  16.464  0.00  0.00      PROA  
ATOM    891  CG  LEU P 638     -12.097  -4.067  16.011  0.00  0.00      PROA  
ATOM    892  HG  LEU P 638     -12.596  -3.583  16.878  0.00  0.00      PROA  
ATOM    893  CD1 LEU P 638     -12.204  -3.141  14.808  0.00  0.00      PROA  
ATOM    894 HD11 LEU P 638     -13.233  -2.877  14.484  0.00  0.00      PROA  
ATOM    895 HD12 LEU P 638     -11.647  -3.496  13.914  0.00  0.00      PROA  
ATOM    896 HD13 LEU P 638     -11.919  -2.119  15.140  0.00  0.00      PROA  
ATOM    897  CD2 LEU P 638     -12.856  -5.313  15.623  0.00  0.00      PROA  
ATOM    898 HD21 LEU P 638     -12.837  -6.087  16.420  0.00  0.00      PROA  
ATOM    899 HD22 LEU P 638     -12.360  -5.818  14.767  0.00  0.00      PROA  
ATOM    900 HD23 LEU P 638     -13.937  -5.089  15.501  0.00  0.00      PROA  
ATOM    901  C   LEU P 638      -8.828  -5.565  17.486  0.00  0.00      PROA  
ATOM    902  O   LEU P 638      -7.989  -4.669  17.667  0.00  0.00      PROA  
ATOM    903  N   SER P 639      -8.414  -6.880  17.232  0.00  0.00      PROA  
ATOM    904  HN  SER P 639      -9.082  -7.562  16.943  0.00  0.00      PROA  
ATOM    905  CA  SER P 639      -7.038  -7.349  17.467  0.00  0.00      PROA  
ATOM    906  HA  SER P 639      -6.687  -6.642  18.203  0.00  0.00      PROA  
ATOM    907  CB  SER P 639      -6.953  -8.683  18.267  0.00  0.00      PROA  
ATOM    908  HB1 SER P 639      -7.479  -8.575  19.240  0.00  0.00      PROA  
ATOM    909  HB2 SER P 639      -5.935  -8.986  18.593  0.00  0.00      PROA  
ATOM    910  OG  SER P 639      -7.494  -9.742  17.571  0.00  0.00      PROA  
ATOM    911  HG1 SER P 639      -8.424  -9.635  17.785  0.00  0.00      PROA  
ATOM    912  C   SER P 639      -6.310  -7.361  16.204  0.00  0.00      PROA  
ATOM    913  O   SER P 639      -6.816  -7.396  15.119  0.00  0.00      PROA  
ATOM    914  N   ALA P 640      -4.980  -7.358  16.364  0.00  0.00      PROA  
ATOM    915  HN  ALA P 640      -4.573  -7.191  17.258  0.00  0.00      PROA  
ATOM    916  CA  ALA P 640      -4.003  -7.677  15.357  0.00  0.00      PROA  
ATOM    917  HA  ALA P 640      -4.015  -6.996  14.519  0.00  0.00      PROA  
ATOM    918  CB  ALA P 640      -2.573  -7.656  15.971  0.00  0.00      PROA  
ATOM    919  HB1 ALA P 640      -1.778  -7.707  15.196  0.00  0.00      PROA  
ATOM    920  HB2 ALA P 640      -2.488  -8.448  16.745  0.00  0.00      PROA  
ATOM    921  HB3 ALA P 640      -2.332  -6.734  16.543  0.00  0.00      PROA  
ATOM    922  C   ALA P 640      -4.285  -9.036  14.705  0.00  0.00      PROA  
ATOM    923  O   ALA P 640      -4.169  -9.262  13.486  0.00  0.00      PROA  
ATOM    924  N   ILE P 641      -4.705 -10.056  15.539  0.00  0.00      PROA  
ATOM    925  HN  ILE P 641      -4.535  -9.937  16.514  0.00  0.00      PROA  
ATOM    926  CA  ILE P 641      -5.055 -11.362  15.026  0.00  0.00      PROA  
ATOM    927  HA  ILE P 641      -4.136 -11.790  14.654  0.00  0.00      PROA  
ATOM    928  CB  ILE P 641      -5.506 -12.399  16.098  0.00  0.00      PROA  
ATOM    929  HB  ILE P 641      -6.477 -12.097  16.546  0.00  0.00      PROA  
ATOM    930  CG2 ILE P 641      -5.436 -13.788  15.436  0.00  0.00      PROA  
ATOM    931 HG21 ILE P 641      -5.713 -14.627  16.110  0.00  0.00      PROA  
ATOM    932 HG22 ILE P 641      -4.399 -13.866  15.045  0.00  0.00      PROA  
ATOM    933 HG23 ILE P 641      -6.126 -13.897  14.572  0.00  0.00      PROA  
ATOM    934  CG1 ILE P 641      -4.569 -12.432  17.292  0.00  0.00      PROA  
ATOM    935 HG11 ILE P 641      -3.534 -12.343  16.899  0.00  0.00      PROA  
ATOM    936 HG12 ILE P 641      -4.556 -13.460  17.712  0.00  0.00      PROA  
ATOM    937  CD  ILE P 641      -4.801 -11.459  18.478  0.00  0.00      PROA  
ATOM    938  HD1 ILE P 641      -4.601 -10.414  18.160  0.00  0.00      PROA  
ATOM    939  HD2 ILE P 641      -4.230 -11.760  19.382  0.00  0.00      PROA  
ATOM    940  HD3 ILE P 641      -5.869 -11.423  18.781  0.00  0.00      PROA  
ATOM    941  C   ILE P 641      -6.215 -11.237  14.036  0.00  0.00      PROA  
ATOM    942  O   ILE P 641      -6.203 -11.865  12.947  0.00  0.00      PROA  
ATOM    943  N   GLU P 642      -7.246 -10.442  14.551  0.00  0.00      PROA  
ATOM    944  HN  GLU P 642      -7.115 -10.102  15.479  0.00  0.00      PROA  
ATOM    945  CA  GLU P 642      -8.467 -10.127  13.770  0.00  0.00      PROA  
ATOM    946  HA  GLU P 642      -8.975 -11.029  13.462  0.00  0.00      PROA  
ATOM    947  CB  GLU P 642      -9.431  -9.326  14.692  0.00  0.00      PROA  
ATOM    948  HB1 GLU P 642     -10.062  -8.640  14.088  0.00  0.00      PROA  
ATOM    949  HB2 GLU P 642      -8.860  -8.602  15.312  0.00  0.00      PROA  
ATOM    950  CG  GLU P 642     -10.283 -10.189  15.628  0.00  0.00      PROA  
ATOM    951  HG1 GLU P 642      -9.537 -10.930  15.985  0.00  0.00      PROA  
ATOM    952  HG2 GLU P 642     -11.155 -10.643  15.110  0.00  0.00      PROA  
ATOM    953  CD  GLU P 642     -10.689  -9.417  16.882  0.00  0.00      PROA  
ATOM    954  OE1 GLU P 642     -10.003  -9.414  17.922  0.00  0.00      PROA  
ATOM    955  OE2 GLU P 642     -11.721  -8.731  16.840  0.00  0.00      PROA  
ATOM    956  C   GLU P 642      -8.174  -9.271  12.517  0.00  0.00      PROA  
ATOM    957  O   GLU P 642      -8.760  -9.560  11.499  0.00  0.00      PROA  
ATOM    958  N   SER P 643      -7.211  -8.351  12.548  0.00  0.00      PROA  
ATOM    959  HN  SER P 643      -6.805  -8.162  13.439  0.00  0.00      PROA  
ATOM    960  CA  SER P 643      -6.699  -7.637  11.382  0.00  0.00      PROA  
ATOM    961  HA  SER P 643      -7.503  -7.167  10.835  0.00  0.00      PROA  
ATOM    962  CB  SER P 643      -5.565  -6.480  11.707  0.00  0.00      PROA  
ATOM    963  HB1 SER P 643      -5.117  -5.993  10.815  0.00  0.00      PROA  
ATOM    964  HB2 SER P 643      -4.766  -6.985  12.291  0.00  0.00      PROA  
ATOM    965  OG  SER P 643      -6.111  -5.622  12.702  0.00  0.00      PROA  
ATOM    966  HG1 SER P 643      -6.198  -6.174  13.483  0.00  0.00      PROA  
ATOM    967  C   SER P 643      -6.104  -8.564  10.355  0.00  0.00      PROA  
ATOM    968  O   SER P 643      -6.483  -8.591   9.198  0.00  0.00      PROA  
ATOM    969  N   LEU P 644      -5.130  -9.412  10.732  0.00  0.00      PROA  
ATOM    970  HN  LEU P 644      -4.871  -9.548  11.686  0.00  0.00      PROA  
ATOM    971  CA  LEU P 644      -4.601 -10.489   9.845  0.00  0.00      PROA  
ATOM    972  HA  LEU P 644      -4.157 -10.017   8.981  0.00  0.00      PROA  
ATOM    973  CB  LEU P 644      -3.588 -11.415  10.561  0.00  0.00      PROA  
ATOM    974  HB1 LEU P 644      -3.391 -12.303   9.923  0.00  0.00      PROA  
ATOM    975  HB2 LEU P 644      -4.063 -11.721  11.518  0.00  0.00      PROA  
ATOM    976  CG  LEU P 644      -2.219 -10.706  10.836  0.00  0.00      PROA  
ATOM    977  HG  LEU P 644      -2.432  -9.648  11.100  0.00  0.00      PROA  
ATOM    978  CD1 LEU P 644      -1.443 -11.398  11.981  0.00  0.00      PROA  
ATOM    979 HD11 LEU P 644      -1.972 -11.226  12.943  0.00  0.00      PROA  
ATOM    980 HD12 LEU P 644      -0.407 -11.011  12.090  0.00  0.00      PROA  
ATOM    981 HD13 LEU P 644      -1.279 -12.493  11.896  0.00  0.00      PROA  
ATOM    982  CD2 LEU P 644      -1.373 -10.809   9.556  0.00  0.00      PROA  
ATOM    983 HD21 LEU P 644      -0.994 -11.813   9.268  0.00  0.00      PROA  
ATOM    984 HD22 LEU P 644      -0.404 -10.290   9.711  0.00  0.00      PROA  
ATOM    985 HD23 LEU P 644      -1.986 -10.396   8.727  0.00  0.00      PROA  
ATOM    986  C   LEU P 644      -5.692 -11.460   9.211  0.00  0.00      PROA  
ATOM    987  O   LEU P 644      -5.783 -11.679   8.022  0.00  0.00      PROA  
ATOM    988  N   PHE P 645      -6.540 -12.037  10.068  0.00  0.00      PROA  
ATOM    989  HN  PHE P 645      -6.364 -12.107  11.047  0.00  0.00      PROA  
ATOM    990  CA  PHE P 645      -7.599 -12.934   9.753  0.00  0.00      PROA  
ATOM    991  HA  PHE P 645      -7.311 -13.838   9.237  0.00  0.00      PROA  
ATOM    992  CB  PHE P 645      -8.414 -13.243  11.032  0.00  0.00      PROA  
ATOM    993  HB1 PHE P 645      -8.919 -12.328  11.411  0.00  0.00      PROA  
ATOM    994  HB2 PHE P 645      -7.834 -13.711  11.856  0.00  0.00      PROA  
ATOM    995  CG  PHE P 645      -9.453 -14.270  10.673  0.00  0.00      PROA  
ATOM    996  CD1 PHE P 645      -9.099 -15.629  10.936  0.00  0.00      PROA  
ATOM    997  HD1 PHE P 645      -8.092 -15.847  11.258  0.00  0.00      PROA  
ATOM    998  CE1 PHE P 645     -10.087 -16.659  10.701  0.00  0.00      PROA  
ATOM    999  HE1 PHE P 645      -9.717 -17.669  10.797  0.00  0.00      PROA  
ATOM   1000  CZ  PHE P 645     -11.301 -16.363  10.244  0.00  0.00      PROA  
ATOM   1001  HZ  PHE P 645     -12.074 -17.109  10.142  0.00  0.00      PROA  
ATOM   1002  CD2 PHE P 645     -10.773 -14.030  10.220  0.00  0.00      PROA  
ATOM   1003  HD2 PHE P 645     -10.952 -13.007   9.924  0.00  0.00      PROA  
ATOM   1004  CE2 PHE P 645     -11.670 -15.047   9.916  0.00  0.00      PROA  
ATOM   1005  HE2 PHE P 645     -12.516 -14.793   9.295  0.00  0.00      PROA  
ATOM   1006  C   PHE P 645      -8.568 -12.138   8.772  0.00  0.00      PROA  
ATOM   1007  O   PHE P 645      -9.064 -12.719   7.786  0.00  0.00      PROA  
ATOM   1008  N   GLY P 646      -8.895 -10.844   8.956  0.00  0.00      PROA  
ATOM   1009  HN  GLY P 646      -8.440 -10.534   9.787  0.00  0.00      PROA  
ATOM   1010  CA  GLY P 646      -9.733 -10.017   8.176  0.00  0.00      PROA  
ATOM   1011  HA1 GLY P 646      -9.884  -9.100   8.726  0.00  0.00      PROA  
ATOM   1012  HA2 GLY P 646     -10.665 -10.538   8.012  0.00  0.00      PROA  
ATOM   1013  C   GLY P 646      -9.174  -9.701   6.829  0.00  0.00      PROA  
ATOM   1014  O   GLY P 646      -9.926  -9.687   5.840  0.00  0.00      PROA  
ATOM   1015  N   ALA P 647      -7.909  -9.308   6.790  0.00  0.00      PROA  
ATOM   1016  HN  ALA P 647      -7.431  -9.337   7.664  0.00  0.00      PROA  
ATOM   1017  CA  ALA P 647      -7.225  -9.192   5.556  0.00  0.00      PROA  
ATOM   1018  HA  ALA P 647      -7.833  -8.618   4.873  0.00  0.00      PROA  
ATOM   1019  CB  ALA P 647      -5.905  -8.280   5.601  0.00  0.00      PROA  
ATOM   1020  HB1 ALA P 647      -5.083  -8.853   6.080  0.00  0.00      PROA  
ATOM   1021  HB2 ALA P 647      -6.064  -7.533   6.408  0.00  0.00      PROA  
ATOM   1022  HB3 ALA P 647      -5.620  -7.938   4.583  0.00  0.00      PROA  
ATOM   1023  C   ALA P 647      -7.136 -10.501   4.799  0.00  0.00      PROA  
ATOM   1024  O   ALA P 647      -7.296 -10.510   3.552  0.00  0.00      PROA  
ATOM   1025  N   SER P 648      -6.840 -11.656   5.450  0.00  0.00      PROA  
ATOM   1026  HN  SER P 648      -6.719 -11.692   6.439  0.00  0.00      PROA  
ATOM   1027  CA  SER P 648      -6.787 -12.893   4.703  0.00  0.00      PROA  
ATOM   1028  HA  SER P 648      -6.022 -12.823   3.944  0.00  0.00      PROA  
ATOM   1029  CB  SER P 648      -6.450 -13.971   5.740  0.00  0.00      PROA  
ATOM   1030  HB1 SER P 648      -7.151 -14.084   6.595  0.00  0.00      PROA  
ATOM   1031  HB2 SER P 648      -5.584 -13.543   6.288  0.00  0.00      PROA  
ATOM   1032  OG  SER P 648      -6.117 -15.212   5.278  0.00  0.00      PROA  
ATOM   1033  HG1 SER P 648      -5.389 -14.988   4.694  0.00  0.00      PROA  
ATOM   1034  C   SER P 648      -8.101 -13.299   4.120  0.00  0.00      PROA  
ATOM   1035  O   SER P 648      -8.209 -13.558   2.953  0.00  0.00      PROA  
ATOM   1036  N   LEU P 649      -9.184 -13.242   4.943  0.00  0.00      PROA  
ATOM   1037  HN  LEU P 649      -9.101 -13.183   5.935  0.00  0.00      PROA  
ATOM   1038  CA  LEU P 649     -10.530 -13.420   4.542  0.00  0.00      PROA  
ATOM   1039  HA  LEU P 649     -10.891 -14.412   4.311  0.00  0.00      PROA  
ATOM   1040  CB  LEU P 649     -11.528 -12.981   5.659  0.00  0.00      PROA  
ATOM   1041  HB1 LEU P 649     -11.210 -11.973   6.000  0.00  0.00      PROA  
ATOM   1042  HB2 LEU P 649     -11.485 -13.714   6.493  0.00  0.00      PROA  
ATOM   1043  CG  LEU P 649     -13.019 -12.759   5.344  0.00  0.00      PROA  
ATOM   1044  HG  LEU P 649     -13.051 -11.913   4.624  0.00  0.00      PROA  
ATOM   1045  CD1 LEU P 649     -13.580 -13.994   4.610  0.00  0.00      PROA  
ATOM   1046 HD11 LEU P 649     -12.841 -14.278   3.831  0.00  0.00      PROA  
ATOM   1047 HD12 LEU P 649     -14.625 -13.834   4.268  0.00  0.00      PROA  
ATOM   1048 HD13 LEU P 649     -13.615 -14.885   5.273  0.00  0.00      PROA  
ATOM   1049  CD2 LEU P 649     -13.949 -12.643   6.604  0.00  0.00      PROA  
ATOM   1050 HD21 LEU P 649     -13.497 -11.836   7.220  0.00  0.00      PROA  
ATOM   1051 HD22 LEU P 649     -14.071 -13.622   7.115  0.00  0.00      PROA  
ATOM   1052 HD23 LEU P 649     -14.952 -12.349   6.227  0.00  0.00      PROA  
ATOM   1053  C   LEU P 649     -10.862 -12.666   3.268  0.00  0.00      PROA  
ATOM   1054  O   LEU P 649     -11.283 -13.207   2.248  0.00  0.00      PROA  
ATOM   1055  N   THR P 650     -10.602 -11.304   3.294  0.00  0.00      PROA  
ATOM   1056  HN  THR P 650     -10.199 -10.918   4.120  0.00  0.00      PROA  
ATOM   1057  CA  THR P 650     -10.946 -10.468   2.115  0.00  0.00      PROA  
ATOM   1058  HA  THR P 650     -11.982 -10.637   1.862  0.00  0.00      PROA  
ATOM   1059  CB  THR P 650     -10.724  -8.972   2.322  0.00  0.00      PROA  
ATOM   1060  HB  THR P 650      -9.633  -8.809   2.454  0.00  0.00      PROA  
ATOM   1061  OG1 THR P 650     -11.524  -8.494   3.350  0.00  0.00      PROA  
ATOM   1062  HG1 THR P 650     -11.357  -9.076   4.095  0.00  0.00      PROA  
ATOM   1063  CG2 THR P 650     -11.175  -8.095   1.111  0.00  0.00      PROA  
ATOM   1064 HG21 THR P 650     -12.134  -8.531   0.759  0.00  0.00      PROA  
ATOM   1065 HG22 THR P 650     -10.520  -8.186   0.218  0.00  0.00      PROA  
ATOM   1066 HG23 THR P 650     -11.225  -7.003   1.308  0.00  0.00      PROA  
ATOM   1067  C   THR P 650     -10.128 -10.862   0.886  0.00  0.00      PROA  
ATOM   1068  O   THR P 650     -10.642 -10.936  -0.234  0.00  0.00      PROA  
ATOM   1069  N   GLY P 651      -8.819 -11.204   1.176  0.00  0.00      PROA  
ATOM   1070  HN  GLY P 651      -8.531 -11.317   2.124  0.00  0.00      PROA  
ATOM   1071  CA  GLY P 651      -7.841 -11.593   0.148  0.00  0.00      PROA  
ATOM   1072  HA1 GLY P 651      -6.925 -11.740   0.700  0.00  0.00      PROA  
ATOM   1073  HA2 GLY P 651      -7.748 -10.785  -0.564  0.00  0.00      PROA  
ATOM   1074  C   GLY P 651      -7.985 -12.851  -0.614  0.00  0.00      PROA  
ATOM   1075  O   GLY P 651      -7.741 -12.990  -1.812  0.00  0.00      PROA  
ATOM   1076  N   ILE P 652      -8.294 -13.907   0.081  0.00  0.00      PROA  
ATOM   1077  HN  ILE P 652      -8.182 -13.918   1.071  0.00  0.00      PROA  
ATOM   1078  CA  ILE P 652      -8.753 -15.192  -0.551  0.00  0.00      PROA  
ATOM   1079  HA  ILE P 652      -7.937 -15.542  -1.165  0.00  0.00      PROA  
ATOM   1080  CB  ILE P 652      -8.869 -16.326   0.383  0.00  0.00      PROA  
ATOM   1081  HB  ILE P 652      -9.388 -15.989   1.305  0.00  0.00      PROA  
ATOM   1082  CG2 ILE P 652      -9.737 -17.521  -0.088  0.00  0.00      PROA  
ATOM   1083 HG21 ILE P 652      -9.902 -18.075   0.861  0.00  0.00      PROA  
ATOM   1084 HG22 ILE P 652      -9.049 -17.971  -0.835  0.00  0.00      PROA  
ATOM   1085 HG23 ILE P 652     -10.739 -17.201  -0.447  0.00  0.00      PROA  
ATOM   1086  CG1 ILE P 652      -7.457 -16.803   0.973  0.00  0.00      PROA  
ATOM   1087 HG11 ILE P 652      -6.690 -16.020   0.798  0.00  0.00      PROA  
ATOM   1088 HG12 ILE P 652      -7.137 -17.657   0.339  0.00  0.00      PROA  
ATOM   1089  CD  ILE P 652      -7.574 -17.180   2.457  0.00  0.00      PROA  
ATOM   1090  HD1 ILE P 652      -8.269 -18.025   2.651  0.00  0.00      PROA  
ATOM   1091  HD2 ILE P 652      -7.937 -16.319   3.059  0.00  0.00      PROA  
ATOM   1092  HD3 ILE P 652      -6.592 -17.559   2.815  0.00  0.00      PROA  
ATOM   1093  C   ILE P 652      -9.977 -15.148  -1.498  0.00  0.00      PROA  
ATOM   1094  O   ILE P 652      -9.782 -15.563  -2.662  0.00  0.00      PROA  
ATOM   1095  N   ALA P 653     -11.114 -14.460  -1.159  0.00  0.00      PROA  
ATOM   1096  HN  ALA P 653     -11.082 -14.108  -0.227  0.00  0.00      PROA  
ATOM   1097  CA  ALA P 653     -12.333 -14.388  -1.976  0.00  0.00      PROA  
ATOM   1098  HA  ALA P 653     -12.493 -15.363  -2.414  0.00  0.00      PROA  
ATOM   1099  CB  ALA P 653     -13.631 -14.015  -1.274  0.00  0.00      PROA  
ATOM   1100  HB1 ALA P 653     -13.739 -14.726  -0.427  0.00  0.00      PROA  
ATOM   1101  HB2 ALA P 653     -14.559 -14.020  -1.884  0.00  0.00      PROA  
ATOM   1102  HB3 ALA P 653     -13.543 -13.042  -0.744  0.00  0.00      PROA  
ATOM   1103  C   ALA P 653     -11.994 -13.458  -3.149  0.00  0.00      PROA  
ATOM   1104  O   ALA P 653     -12.339 -13.801  -4.255  0.00  0.00      PROA  
ATOM   1105  N   TYR P 654     -11.379 -12.294  -2.893  0.00  0.00      PROA  
ATOM   1106  HN  TYR P 654     -11.199 -11.960  -1.971  0.00  0.00      PROA  
ATOM   1107  CA  TYR P 654     -10.901 -11.387  -3.908  0.00  0.00      PROA  
ATOM   1108  HA  TYR P 654     -11.746 -10.892  -4.362  0.00  0.00      PROA  
ATOM   1109  CB  TYR P 654     -10.215 -10.275  -3.098  0.00  0.00      PROA  
ATOM   1110  HB1 TYR P 654      -9.403 -10.568  -2.399  0.00  0.00      PROA  
ATOM   1111  HB2 TYR P 654     -10.935  -9.848  -2.368  0.00  0.00      PROA  
ATOM   1112  CG  TYR P 654      -9.805  -9.059  -3.870  0.00  0.00      PROA  
ATOM   1113  CD1 TYR P 654      -8.493  -8.963  -4.415  0.00  0.00      PROA  
ATOM   1114  HD1 TYR P 654      -7.917  -9.867  -4.278  0.00  0.00      PROA  
ATOM   1115  CE1 TYR P 654      -8.041  -7.754  -4.934  0.00  0.00      PROA  
ATOM   1116  HE1 TYR P 654      -7.026  -7.721  -5.301  0.00  0.00      PROA  
ATOM   1117  CZ  TYR P 654      -8.892  -6.660  -4.986  0.00  0.00      PROA  
ATOM   1118  OH  TYR P 654      -8.400  -5.400  -5.528  0.00  0.00      PROA  
ATOM   1119  HH  TYR P 654      -7.634  -5.560  -6.085  0.00  0.00      PROA  
ATOM   1120  CD2 TYR P 654     -10.676  -7.977  -3.883  0.00  0.00      PROA  
ATOM   1121  HD2 TYR P 654     -11.696  -8.007  -3.527  0.00  0.00      PROA  
ATOM   1122  CE2 TYR P 654     -10.223  -6.817  -4.477  0.00  0.00      PROA  
ATOM   1123  HE2 TYR P 654     -10.853  -5.955  -4.636  0.00  0.00      PROA  
ATOM   1124  C   TYR P 654     -10.012 -12.030  -4.921  0.00  0.00      PROA  
ATOM   1125  O   TYR P 654     -10.161 -11.800  -6.109  0.00  0.00      PROA  
ATOM   1126  N   SER P 655      -8.966 -12.745  -4.509  0.00  0.00      PROA  
ATOM   1127  HN  SER P 655      -8.916 -12.940  -3.533  0.00  0.00      PROA  
ATOM   1128  CA  SER P 655      -7.962 -13.235  -5.429  0.00  0.00      PROA  
ATOM   1129  HA  SER P 655      -7.585 -12.360  -5.938  0.00  0.00      PROA  
ATOM   1130  CB  SER P 655      -6.770 -13.887  -4.699  0.00  0.00      PROA  
ATOM   1131  HB1 SER P 655      -6.020 -14.397  -5.340  0.00  0.00      PROA  
ATOM   1132  HB2 SER P 655      -7.182 -14.595  -3.949  0.00  0.00      PROA  
ATOM   1133  OG  SER P 655      -6.022 -12.892  -4.016  0.00  0.00      PROA  
ATOM   1134  HG1 SER P 655      -6.566 -12.399  -3.397  0.00  0.00      PROA  
ATOM   1135  C   SER P 655      -8.436 -14.270  -6.487  0.00  0.00      PROA  
ATOM   1136  O   SER P 655      -8.109 -14.234  -7.672  0.00  0.00      PROA  
ATOM   1137  N   LEU P 656      -9.294 -15.168  -5.930  0.00  0.00      PROA  
ATOM   1138  HN  LEU P 656      -9.480 -15.116  -4.952  0.00  0.00      PROA  
ATOM   1139  CA  LEU P 656     -10.034 -16.002  -6.859  0.00  0.00      PROA  
ATOM   1140  HA  LEU P 656      -9.294 -16.460  -7.498  0.00  0.00      PROA  
ATOM   1141  CB  LEU P 656     -10.810 -17.125  -6.068  0.00  0.00      PROA  
ATOM   1142  HB1 LEU P 656     -11.532 -17.589  -6.774  0.00  0.00      PROA  
ATOM   1143  HB2 LEU P 656     -11.507 -16.678  -5.327  0.00  0.00      PROA  
ATOM   1144  CG  LEU P 656      -9.891 -18.166  -5.432  0.00  0.00      PROA  
ATOM   1145  HG  LEU P 656      -9.208 -17.632  -4.738  0.00  0.00      PROA  
ATOM   1146  CD1 LEU P 656     -10.815 -19.111  -4.576  0.00  0.00      PROA  
ATOM   1147 HD11 LEU P 656     -11.780 -19.433  -5.022  0.00  0.00      PROA  
ATOM   1148 HD12 LEU P 656     -11.037 -18.544  -3.647  0.00  0.00      PROA  
ATOM   1149 HD13 LEU P 656     -10.328 -20.076  -4.320  0.00  0.00      PROA  
ATOM   1150  CD2 LEU P 656      -9.077 -19.041  -6.445  0.00  0.00      PROA  
ATOM   1151 HD21 LEU P 656      -8.314 -18.374  -6.900  0.00  0.00      PROA  
ATOM   1152 HD22 LEU P 656      -9.813 -19.376  -7.208  0.00  0.00      PROA  
ATOM   1153 HD23 LEU P 656      -8.659 -19.868  -5.833  0.00  0.00      PROA  
ATOM   1154  C   LEU P 656     -10.949 -15.265  -7.838  0.00  0.00      PROA  
ATOM   1155  O   LEU P 656     -10.848 -15.523  -8.996  0.00  0.00      PROA  
ATOM   1156  N   PHE P 657     -11.931 -14.452  -7.387  0.00  0.00      PROA  
ATOM   1157  HN  PHE P 657     -11.937 -14.140  -6.440  0.00  0.00      PROA  
ATOM   1158  CA  PHE P 657     -13.047 -14.040  -8.180  0.00  0.00      PROA  
ATOM   1159  HA  PHE P 657     -13.238 -14.532  -9.122  0.00  0.00      PROA  
ATOM   1160  CB  PHE P 657     -14.258 -14.221  -7.246  0.00  0.00      PROA  
ATOM   1161  HB1 PHE P 657     -15.283 -13.937  -7.569  0.00  0.00      PROA  
ATOM   1162  HB2 PHE P 657     -14.084 -13.576  -6.358  0.00  0.00      PROA  
ATOM   1163  CG  PHE P 657     -14.453 -15.718  -6.874  0.00  0.00      PROA  
ATOM   1164  CD1 PHE P 657     -14.584 -16.649  -7.899  0.00  0.00      PROA  
ATOM   1165  HD1 PHE P 657     -14.465 -16.335  -8.926  0.00  0.00      PROA  
ATOM   1166  CE1 PHE P 657     -14.753 -17.973  -7.554  0.00  0.00      PROA  
ATOM   1167  HE1 PHE P 657     -14.583 -18.715  -8.320  0.00  0.00      PROA  
ATOM   1168  CZ  PHE P 657     -14.934 -18.364  -6.159  0.00  0.00      PROA  
ATOM   1169  HZ  PHE P 657     -15.115 -19.406  -5.938  0.00  0.00      PROA  
ATOM   1170  CD2 PHE P 657     -14.616 -16.094  -5.530  0.00  0.00      PROA  
ATOM   1171  HD2 PHE P 657     -14.530 -15.268  -4.840  0.00  0.00      PROA  
ATOM   1172  CE2 PHE P 657     -14.785 -17.434  -5.130  0.00  0.00      PROA  
ATOM   1173  HE2 PHE P 657     -14.945 -17.667  -4.088  0.00  0.00      PROA  
ATOM   1174  C   PHE P 657     -12.929 -12.582  -8.610  0.00  0.00      PROA  
ATOM   1175  O   PHE P 657     -13.834 -12.071  -9.284  0.00  0.00      PROA  
ATOM   1176  N   ALA P 658     -11.878 -11.760  -8.389  0.00  0.00      PROA  
ATOM   1177  HN  ALA P 658     -11.163 -11.987  -7.733  0.00  0.00      PROA  
ATOM   1178  CA  ALA P 658     -11.752 -10.438  -8.939  0.00  0.00      PROA  
ATOM   1179  HA  ALA P 658     -12.741 -10.061  -9.149  0.00  0.00      PROA  
ATOM   1180  CB  ALA P 658     -11.152  -9.419  -8.032  0.00  0.00      PROA  
ATOM   1181  HB1 ALA P 658     -11.586  -9.564  -7.019  0.00  0.00      PROA  
ATOM   1182  HB2 ALA P 658     -11.280  -8.367  -8.363  0.00  0.00      PROA  
ATOM   1183  HB3 ALA P 658     -10.053  -9.474  -7.884  0.00  0.00      PROA  
ATOM   1184  C   ALA P 658     -10.922 -10.442 -10.268  0.00  0.00      PROA  
ATOM   1185  O   ALA P 658     -10.085 -11.313 -10.636  0.00  0.00      PROA  
ATOM   1186  N   GLY P 659     -11.298  -9.521 -11.124  0.00  0.00      PROA  
ATOM   1187  HN  GLY P 659     -12.027  -8.949 -10.757  0.00  0.00      PROA  
ATOM   1188  CA  GLY P 659     -10.861  -9.350 -12.517  0.00  0.00      PROA  
ATOM   1189  HA1 GLY P 659     -11.583  -8.696 -12.983  0.00  0.00      PROA  
ATOM   1190  HA2 GLY P 659     -10.779 -10.300 -13.025  0.00  0.00      PROA  
ATOM   1191  C   GLY P 659      -9.519  -8.669 -12.704  0.00  0.00      PROA  
ATOM   1192  O   GLY P 659      -9.011  -8.554 -13.794  0.00  0.00      PROA  
ATOM   1193  N   GLN P 660      -8.964  -8.112 -11.561  0.00  0.00      PROA  
ATOM   1194  HN  GLN P 660      -9.406  -8.193 -10.671  0.00  0.00      PROA  
ATOM   1195  CA  GLN P 660      -7.605  -7.781 -11.434  0.00  0.00      PROA  
ATOM   1196  HA  GLN P 660      -7.061  -7.986 -12.344  0.00  0.00      PROA  
ATOM   1197  CB  GLN P 660      -7.565  -6.216 -11.312  0.00  0.00      PROA  
ATOM   1198  HB1 GLN P 660      -8.133  -5.890 -10.415  0.00  0.00      PROA  
ATOM   1199  HB2 GLN P 660      -8.064  -5.915 -12.258  0.00  0.00      PROA  
ATOM   1200  CG  GLN P 660      -6.184  -5.528 -11.373  0.00  0.00      PROA  
ATOM   1201  HG1 GLN P 660      -5.761  -5.721 -10.364  0.00  0.00      PROA  
ATOM   1202  HG2 GLN P 660      -6.186  -4.464 -11.693  0.00  0.00      PROA  
ATOM   1203  CD  GLN P 660      -5.321  -6.263 -12.400  0.00  0.00      PROA  
ATOM   1204  OE1 GLN P 660      -4.653  -7.298 -12.184  0.00  0.00      PROA  
ATOM   1205  NE2 GLN P 660      -5.384  -5.716 -13.663  0.00  0.00      PROA  
ATOM   1206 HE21 GLN P 660      -5.013  -6.315 -14.373  0.00  0.00      PROA  
ATOM   1207 HE22 GLN P 660      -6.079  -5.000 -13.734  0.00  0.00      PROA  
ATOM   1208  C   GLN P 660      -6.906  -8.489 -10.278  0.00  0.00      PROA  
ATOM   1209  O   GLN P 660      -7.154  -8.077  -9.139  0.00  0.00      PROA  
ATOM   1210  N   PRO P 661      -6.032  -9.505 -10.452  0.00  0.00      PROA  
ATOM   1211  CD  PRO P 661      -5.917 -10.265 -11.660  0.00  0.00      PROA  
ATOM   1212  HD1 PRO P 661      -5.623  -9.643 -12.532  0.00  0.00      PROA  
ATOM   1213  HD2 PRO P 661      -6.964 -10.607 -11.807  0.00  0.00      PROA  
ATOM   1214  CA  PRO P 661      -5.440 -10.178  -9.383  0.00  0.00      PROA  
ATOM   1215  HA  PRO P 661      -6.042 -10.245  -8.489  0.00  0.00      PROA  
ATOM   1216  CB  PRO P 661      -5.172 -11.626  -9.884  0.00  0.00      PROA  
ATOM   1217  HB1 PRO P 661      -6.021 -12.338  -9.816  0.00  0.00      PROA  
ATOM   1218  HB2 PRO P 661      -4.245 -12.014  -9.409  0.00  0.00      PROA  
ATOM   1219  CG  PRO P 661      -4.915 -11.424 -11.352  0.00  0.00      PROA  
ATOM   1220  HG1 PRO P 661      -3.860 -11.106 -11.495  0.00  0.00      PROA  
ATOM   1221  HG2 PRO P 661      -5.147 -12.277 -12.025  0.00  0.00      PROA  
ATOM   1222  C   PRO P 661      -4.152  -9.413  -8.933  0.00  0.00      PROA  
ATOM   1223  O   PRO P 661      -3.664  -9.687  -7.839  0.00  0.00      PROA  
ATOM   1224  N   LEU P 662      -3.713  -8.366  -9.645  0.00  0.00      PROA  
ATOM   1225  HN  LEU P 662      -4.306  -8.105 -10.403  0.00  0.00      PROA  
ATOM   1226  CA  LEU P 662      -2.545  -7.554  -9.311  0.00  0.00      PROA  
ATOM   1227  HA  LEU P 662      -1.807  -8.199  -8.856  0.00  0.00      PROA  
ATOM   1228  CB  LEU P 662      -2.020  -6.860 -10.546  0.00  0.00      PROA  
ATOM   1229  HB1 LEU P 662      -1.121  -6.255 -10.303  0.00  0.00      PROA  
ATOM   1230  HB2 LEU P 662      -2.792  -6.166 -10.942  0.00  0.00      PROA  
ATOM   1231  CG  LEU P 662      -1.581  -7.800 -11.756  0.00  0.00      PROA  
ATOM   1232  HG  LEU P 662      -2.433  -8.473 -11.991  0.00  0.00      PROA  
ATOM   1233  CD1 LEU P 662      -1.146  -6.989 -12.994  0.00  0.00      PROA  
ATOM   1234 HD11 LEU P 662      -0.728  -7.590 -13.830  0.00  0.00      PROA  
ATOM   1235 HD12 LEU P 662      -0.404  -6.240 -12.642  0.00  0.00      PROA  
ATOM   1236 HD13 LEU P 662      -2.019  -6.394 -13.339  0.00  0.00      PROA  
ATOM   1237  CD2 LEU P 662      -0.399  -8.611 -11.401  0.00  0.00      PROA  
ATOM   1238 HD21 LEU P 662      -0.676  -9.395 -10.664  0.00  0.00      PROA  
ATOM   1239 HD22 LEU P 662       0.272  -7.865 -10.925  0.00  0.00      PROA  
ATOM   1240 HD23 LEU P 662      -0.019  -9.064 -12.341  0.00  0.00      PROA  
ATOM   1241  C   LEU P 662      -2.799  -6.454  -8.261  0.00  0.00      PROA  
ATOM   1242  O   LEU P 662      -2.121  -5.438  -8.184  0.00  0.00      PROA  
ATOM   1243  N   THR P 663      -3.710  -6.612  -7.355  0.00  0.00      PROA  
ATOM   1244  HN  THR P 663      -4.217  -7.467  -7.426  0.00  0.00      PROA  
ATOM   1245  CA  THR P 663      -4.129  -5.578  -6.440  0.00  0.00      PROA  
ATOM   1246  HA  THR P 663      -3.390  -4.793  -6.375  0.00  0.00      PROA  
ATOM   1247  CB  THR P 663      -5.425  -4.931  -6.708  0.00  0.00      PROA  
ATOM   1248  HB  THR P 663      -5.934  -4.487  -5.826  0.00  0.00      PROA  
ATOM   1249  OG1 THR P 663      -6.346  -5.927  -7.228  0.00  0.00      PROA  
ATOM   1250  HG1 THR P 663      -5.943  -6.512  -7.873  0.00  0.00      PROA  
ATOM   1251  CG2 THR P 663      -5.311  -3.788  -7.766  0.00  0.00      PROA  
ATOM   1252 HG21 THR P 663      -6.393  -3.626  -7.960  0.00  0.00      PROA  
ATOM   1253 HG22 THR P 663      -4.824  -4.146  -8.698  0.00  0.00      PROA  
ATOM   1254 HG23 THR P 663      -4.800  -2.954  -7.240  0.00  0.00      PROA  
ATOM   1255  C   THR P 663      -4.171  -6.198  -5.072  0.00  0.00      PROA  
ATOM   1256  O   THR P 663      -4.468  -7.374  -4.922  0.00  0.00      PROA  
ATOM   1257  N   ILE P 664      -3.887  -5.416  -4.047  0.00  0.00      PROA  
ATOM   1258  HN  ILE P 664      -3.843  -4.426  -4.158  0.00  0.00      PROA  
ATOM   1259  CA  ILE P 664      -3.476  -5.818  -2.716  0.00  0.00      PROA  
ATOM   1260  HA  ILE P 664      -3.652  -6.882  -2.664  0.00  0.00      PROA  
ATOM   1261  CB  ILE P 664      -1.993  -5.743  -2.370  0.00  0.00      PROA  
ATOM   1262  HB  ILE P 664      -1.529  -4.745  -2.527  0.00  0.00      PROA  
ATOM   1263  CG2 ILE P 664      -1.789  -5.883  -0.835  0.00  0.00      PROA  
ATOM   1264 HG21 ILE P 664      -2.078  -6.878  -0.435  0.00  0.00      PROA  
ATOM   1265 HG22 ILE P 664      -2.500  -5.238  -0.275  0.00  0.00      PROA  
ATOM   1266 HG23 ILE P 664      -0.709  -5.666  -0.692  0.00  0.00      PROA  
ATOM   1267  CG1 ILE P 664      -1.139  -6.754  -3.192  0.00  0.00      PROA  
ATOM   1268 HG11 ILE P 664      -0.102  -6.539  -2.854  0.00  0.00      PROA  
ATOM   1269 HG12 ILE P 664      -1.124  -6.430  -4.255  0.00  0.00      PROA  
ATOM   1270  CD  ILE P 664      -1.404  -8.290  -2.928  0.00  0.00      PROA  
ATOM   1271  HD1 ILE P 664      -0.978  -8.440  -1.913  0.00  0.00      PROA  
ATOM   1272  HD2 ILE P 664      -0.838  -8.955  -3.615  0.00  0.00      PROA  
ATOM   1273  HD3 ILE P 664      -2.464  -8.610  -2.842  0.00  0.00      PROA  
ATOM   1274  C   ILE P 664      -4.369  -5.019  -1.771  0.00  0.00      PROA  
ATOM   1275  O   ILE P 664      -4.549  -3.838  -2.002  0.00  0.00      PROA  
ATOM   1276  N   LEU P 665      -4.937  -5.553  -0.658  0.00  0.00      PROA  
ATOM   1277  HN  LEU P 665      -4.744  -6.422  -0.210  0.00  0.00      PROA  
ATOM   1278  CA  LEU P 665      -5.888  -4.866   0.186  0.00  0.00      PROA  
ATOM   1279  HA  LEU P 665      -6.249  -3.993  -0.339  0.00  0.00      PROA  
ATOM   1280  CB  LEU P 665      -7.024  -5.845   0.662  0.00  0.00      PROA  
ATOM   1281  HB1 LEU P 665      -7.779  -5.148   1.086  0.00  0.00      PROA  
ATOM   1282  HB2 LEU P 665      -6.737  -6.665   1.354  0.00  0.00      PROA  
ATOM   1283  CG  LEU P 665      -7.866  -6.504  -0.449  0.00  0.00      PROA  
ATOM   1284  HG  LEU P 665      -8.861  -6.404   0.036  0.00  0.00      PROA  
ATOM   1285  CD1 LEU P 665      -7.982  -5.738  -1.811  0.00  0.00      PROA  
ATOM   1286 HD11 LEU P 665      -7.068  -5.885  -2.425  0.00  0.00      PROA  
ATOM   1287 HD12 LEU P 665      -8.240  -4.659  -1.740  0.00  0.00      PROA  
ATOM   1288 HD13 LEU P 665      -8.812  -6.202  -2.386  0.00  0.00      PROA  
ATOM   1289  CD2 LEU P 665      -7.440  -7.971  -0.685  0.00  0.00      PROA  
ATOM   1290 HD21 LEU P 665      -8.132  -8.564  -1.321  0.00  0.00      PROA  
ATOM   1291 HD22 LEU P 665      -7.506  -8.577   0.244  0.00  0.00      PROA  
ATOM   1292 HD23 LEU P 665      -6.390  -7.931  -1.047  0.00  0.00      PROA  
ATOM   1293  C   LEU P 665      -5.224  -4.433   1.481  0.00  0.00      PROA  
ATOM   1294  O   LEU P 665      -4.639  -5.207   2.176  0.00  0.00      PROA  
ATOM   1295  N   GLY P 666      -5.307  -3.146   1.878  0.00  0.00      PROA  
ATOM   1296  HN  GLY P 666      -5.711  -2.533   1.205  0.00  0.00      PROA  
ATOM   1297  CA  GLY P 666      -4.958  -2.690   3.218  0.00  0.00      PROA  
ATOM   1298  HA1 GLY P 666      -4.068  -2.085   3.131  0.00  0.00      PROA  
ATOM   1299  HA2 GLY P 666      -4.833  -3.534   3.881  0.00  0.00      PROA  
ATOM   1300  C   GLY P 666      -6.034  -1.812   3.734  0.00  0.00      PROA  
ATOM   1301  O   GLY P 666      -7.192  -2.015   3.434  0.00  0.00      PROA  
ATOM   1302  N   SER P 667      -5.764  -0.823   4.539  0.00  0.00      PROA  
ATOM   1303  HN  SER P 667      -4.846  -0.508   4.769  0.00  0.00      PROA  
ATOM   1304  CA  SER P 667      -6.756   0.161   5.105  0.00  0.00      PROA  
ATOM   1305  HA  SER P 667      -7.662   0.016   4.534  0.00  0.00      PROA  
ATOM   1306  CB  SER P 667      -7.103  -0.149   6.518  0.00  0.00      PROA  
ATOM   1307  HB1 SER P 667      -6.322   0.197   7.229  0.00  0.00      PROA  
ATOM   1308  HB2 SER P 667      -7.065  -1.257   6.582  0.00  0.00      PROA  
ATOM   1309  OG  SER P 667      -8.417   0.305   6.907  0.00  0.00      PROA  
ATOM   1310  HG1 SER P 667      -8.884  -0.531   6.838  0.00  0.00      PROA  
ATOM   1311  C   SER P 667      -6.379   1.626   5.060  0.00  0.00      PROA  
ATOM   1312  O   SER P 667      -5.240   2.056   5.226  0.00  0.00      PROA  
ATOM   1313  N   THR P 668      -7.445   2.524   4.931  0.00  0.00      PROA  
ATOM   1314  HN  THR P 668      -8.364   2.205   5.151  0.00  0.00      PROA  
ATOM   1315  CA  THR P 668      -7.325   3.899   4.472  0.00  0.00      PROA  
ATOM   1316  HA  THR P 668      -6.299   4.138   4.237  0.00  0.00      PROA  
ATOM   1317  CB  THR P 668      -8.177   4.189   3.252  0.00  0.00      PROA  
ATOM   1318  HB  THR P 668      -7.684   3.864   2.310  0.00  0.00      PROA  
ATOM   1319  OG1 THR P 668      -8.363   5.616   2.984  0.00  0.00      PROA  
ATOM   1320  HG1 THR P 668      -8.672   5.583   2.076  0.00  0.00      PROA  
ATOM   1321  CG2 THR P 668      -9.621   3.563   3.478  0.00  0.00      PROA  
ATOM   1322 HG21 THR P 668     -10.157   4.031   4.331  0.00  0.00      PROA  
ATOM   1323 HG22 THR P 668      -9.580   2.482   3.730  0.00  0.00      PROA  
ATOM   1324 HG23 THR P 668     -10.267   3.716   2.588  0.00  0.00      PROA  
ATOM   1325  C   THR P 668      -7.760   4.787   5.606  0.00  0.00      PROA  
ATOM   1326  O   THR P 668      -8.660   4.442   6.367  0.00  0.00      PROA  
ATOM   1327  N   GLY P 669      -7.127   5.970   5.818  0.00  0.00      PROA  
ATOM   1328  HN  GLY P 669      -6.480   6.343   5.158  0.00  0.00      PROA  
ATOM   1329  CA  GLY P 669      -7.164   6.683   7.114  0.00  0.00      PROA  
ATOM   1330  HA1 GLY P 669      -6.701   7.634   6.896  0.00  0.00      PROA  
ATOM   1331  HA2 GLY P 669      -6.613   6.091   7.830  0.00  0.00      PROA  
ATOM   1332  C   GLY P 669      -8.473   7.035   7.777  0.00  0.00      PROA  
ATOM   1333  O   GLY P 669      -8.638   6.820   8.995  0.00  0.00      PROA  
ATOM   1334  N   PRO P 670      -9.560   7.484   7.049  0.00  0.00      PROA  
ATOM   1335  CD  PRO P 670      -9.437   7.926   5.653  0.00  0.00      PROA  
ATOM   1336  HD1 PRO P 670      -9.509   6.972   5.088  0.00  0.00      PROA  
ATOM   1337  HD2 PRO P 670      -8.472   8.424   5.420  0.00  0.00      PROA  
ATOM   1338  CA  PRO P 670     -10.821   7.834   7.651  0.00  0.00      PROA  
ATOM   1339  HA  PRO P 670     -10.505   8.492   8.447  0.00  0.00      PROA  
ATOM   1340  CB  PRO P 670     -11.629   8.392   6.442  0.00  0.00      PROA  
ATOM   1341  HB1 PRO P 670     -12.346   9.172   6.779  0.00  0.00      PROA  
ATOM   1342  HB2 PRO P 670     -12.148   7.515   6.000  0.00  0.00      PROA  
ATOM   1343  CG  PRO P 670     -10.585   8.886   5.520  0.00  0.00      PROA  
ATOM   1344  HG1 PRO P 670     -11.066   8.941   4.521  0.00  0.00      PROA  
ATOM   1345  HG2 PRO P 670     -10.354   9.932   5.816  0.00  0.00      PROA  
ATOM   1346  C   PRO P 670     -11.494   6.602   8.256  0.00  0.00      PROA  
ATOM   1347  O   PRO P 670     -12.340   6.857   9.123  0.00  0.00      PROA  
ATOM   1348  N   VAL P 671     -11.212   5.368   7.943  0.00  0.00      PROA  
ATOM   1349  HN  VAL P 671     -10.453   5.213   7.315  0.00  0.00      PROA  
ATOM   1350  CA  VAL P 671     -11.621   4.176   8.684  0.00  0.00      PROA  
ATOM   1351  HA  VAL P 671     -12.690   4.258   8.815  0.00  0.00      PROA  
ATOM   1352  CB  VAL P 671     -11.273   2.876   8.009  0.00  0.00      PROA  
ATOM   1353  HB  VAL P 671     -10.181   2.701   8.118  0.00  0.00      PROA  
ATOM   1354  CG1 VAL P 671     -12.001   1.663   8.731  0.00  0.00      PROA  
ATOM   1355 HG11 VAL P 671     -11.701   0.682   8.305  0.00  0.00      PROA  
ATOM   1356 HG12 VAL P 671     -13.099   1.821   8.788  0.00  0.00      PROA  
ATOM   1357 HG13 VAL P 671     -11.904   1.602   9.836  0.00  0.00      PROA  
ATOM   1358  CG2 VAL P 671     -11.729   2.911   6.538  0.00  0.00      PROA  
ATOM   1359 HG21 VAL P 671     -12.839   2.918   6.586  0.00  0.00      PROA  
ATOM   1360 HG22 VAL P 671     -11.453   1.932   6.092  0.00  0.00      PROA  
ATOM   1361 HG23 VAL P 671     -11.290   3.756   5.966  0.00  0.00      PROA  
ATOM   1362  C   VAL P 671     -11.118   4.230  10.152  0.00  0.00      PROA  
ATOM   1363  O   VAL P 671     -11.961   4.180  11.024  0.00  0.00      PROA  
ATOM   1364  N   LEU P 672      -9.844   4.321  10.443  0.00  0.00      PROA  
ATOM   1365  HN  LEU P 672      -9.186   4.345   9.695  0.00  0.00      PROA  
ATOM   1366  CA  LEU P 672      -9.391   4.362  11.822  0.00  0.00      PROA  
ATOM   1367  HA  LEU P 672      -9.768   3.464  12.289  0.00  0.00      PROA  
ATOM   1368  CB  LEU P 672      -7.837   4.158  11.807  0.00  0.00      PROA  
ATOM   1369  HB1 LEU P 672      -7.412   4.892  11.089  0.00  0.00      PROA  
ATOM   1370  HB2 LEU P 672      -7.581   3.210  11.288  0.00  0.00      PROA  
ATOM   1371  CG  LEU P 672      -6.927   4.481  13.042  0.00  0.00      PROA  
ATOM   1372  HG  LEU P 672      -7.041   5.542  13.350  0.00  0.00      PROA  
ATOM   1373  CD1 LEU P 672      -7.332   3.591  14.238  0.00  0.00      PROA  
ATOM   1374 HD11 LEU P 672      -8.429   3.738  14.330  0.00  0.00      PROA  
ATOM   1375 HD12 LEU P 672      -6.882   3.862  15.217  0.00  0.00      PROA  
ATOM   1376 HD13 LEU P 672      -7.086   2.556  13.917  0.00  0.00      PROA  
ATOM   1377  CD2 LEU P 672      -5.449   4.383  12.681  0.00  0.00      PROA  
ATOM   1378 HD21 LEU P 672      -4.910   4.903  13.501  0.00  0.00      PROA  
ATOM   1379 HD22 LEU P 672      -5.285   4.774  11.654  0.00  0.00      PROA  
ATOM   1380 HD23 LEU P 672      -5.204   3.307  12.554  0.00  0.00      PROA  
ATOM   1381  C   LEU P 672      -9.826   5.552  12.627  0.00  0.00      PROA  
ATOM   1382  O   LEU P 672     -10.110   5.551  13.868  0.00  0.00      PROA  
ATOM   1383  N   VAL P 673      -9.993   6.676  11.924  0.00  0.00      PROA  
ATOM   1384  HN  VAL P 673      -9.626   6.807  11.007  0.00  0.00      PROA  
ATOM   1385  CA  VAL P 673     -10.641   7.811  12.588  0.00  0.00      PROA  
ATOM   1386  HA  VAL P 673     -10.104   7.925  13.518  0.00  0.00      PROA  
ATOM   1387  CB  VAL P 673     -10.456   9.071  11.762  0.00  0.00      PROA  
ATOM   1388  HB  VAL P 673     -10.895   8.917  10.753  0.00  0.00      PROA  
ATOM   1389  CG1 VAL P 673     -11.037  10.319  12.461  0.00  0.00      PROA  
ATOM   1390 HG11 VAL P 673     -10.553  10.457  13.452  0.00  0.00      PROA  
ATOM   1391 HG12 VAL P 673     -12.141  10.300  12.580  0.00  0.00      PROA  
ATOM   1392 HG13 VAL P 673     -10.822  11.171  11.781  0.00  0.00      PROA  
ATOM   1393  CG2 VAL P 673      -8.939   9.349  11.640  0.00  0.00      PROA  
ATOM   1394 HG21 VAL P 673      -8.623   9.425  12.703  0.00  0.00      PROA  
ATOM   1395 HG22 VAL P 673      -8.711  10.283  11.084  0.00  0.00      PROA  
ATOM   1396 HG23 VAL P 673      -8.407   8.539  11.098  0.00  0.00      PROA  
ATOM   1397  C   VAL P 673     -12.085   7.631  12.987  0.00  0.00      PROA  
ATOM   1398  O   VAL P 673     -12.456   7.974  14.087  0.00  0.00      PROA  
ATOM   1399  N   PHE P 674     -12.879   6.958  12.121  0.00  0.00      PROA  
ATOM   1400  HN  PHE P 674     -12.511   6.537  11.296  0.00  0.00      PROA  
ATOM   1401  CA  PHE P 674     -14.258   6.473  12.385  0.00  0.00      PROA  
ATOM   1402  HA  PHE P 674     -14.807   7.326  12.756  0.00  0.00      PROA  
ATOM   1403  CB  PHE P 674     -14.846   5.979  10.990  0.00  0.00      PROA  
ATOM   1404  HB1 PHE P 674     -14.042   5.273  10.692  0.00  0.00      PROA  
ATOM   1405  HB2 PHE P 674     -14.958   6.787  10.237  0.00  0.00      PROA  
ATOM   1406  CG  PHE P 674     -16.107   5.172  11.109  0.00  0.00      PROA  
ATOM   1407  CD1 PHE P 674     -17.352   5.796  11.455  0.00  0.00      PROA  
ATOM   1408  HD1 PHE P 674     -17.286   6.822  11.787  0.00  0.00      PROA  
ATOM   1409  CE1 PHE P 674     -18.465   5.028  11.555  0.00  0.00      PROA  
ATOM   1410  HE1 PHE P 674     -19.300   5.532  12.018  0.00  0.00      PROA  
ATOM   1411  CZ  PHE P 674     -18.492   3.664  11.229  0.00  0.00      PROA  
ATOM   1412  HZ  PHE P 674     -19.364   3.028  11.271  0.00  0.00      PROA  
ATOM   1413  CD2 PHE P 674     -16.169   3.794  10.631  0.00  0.00      PROA  
ATOM   1414  HD2 PHE P 674     -15.266   3.225  10.468  0.00  0.00      PROA  
ATOM   1415  CE2 PHE P 674     -17.347   3.038  10.759  0.00  0.00      PROA  
ATOM   1416  HE2 PHE P 674     -17.407   1.968  10.626  0.00  0.00      PROA  
ATOM   1417  C   PHE P 674     -14.305   5.409  13.523  0.00  0.00      PROA  
ATOM   1418  O   PHE P 674     -15.082   5.515  14.440  0.00  0.00      PROA  
ATOM   1419  N   GLU P 675     -13.407   4.422  13.477  0.00  0.00      PROA  
ATOM   1420  HN  GLU P 675     -12.825   4.363  12.670  0.00  0.00      PROA  
ATOM   1421  CA  GLU P 675     -13.356   3.571  14.592  0.00  0.00      PROA  
ATOM   1422  HA  GLU P 675     -14.303   3.101  14.812  0.00  0.00      PROA  
ATOM   1423  CB  GLU P 675     -12.330   2.477  14.396  0.00  0.00      PROA  
ATOM   1424  HB1 GLU P 675     -12.361   1.796  15.274  0.00  0.00      PROA  
ATOM   1425  HB2 GLU P 675     -11.286   2.849  14.313  0.00  0.00      PROA  
ATOM   1426  CG  GLU P 675     -12.528   1.581  13.160  0.00  0.00      PROA  
ATOM   1427  HG1 GLU P 675     -11.525   1.227  12.839  0.00  0.00      PROA  
ATOM   1428  HG2 GLU P 675     -13.001   2.187  12.358  0.00  0.00      PROA  
ATOM   1429  CD  GLU P 675     -13.531   0.438  13.337  0.00  0.00      PROA  
ATOM   1430  OE1 GLU P 675     -14.474   0.492  14.177  0.00  0.00      PROA  
ATOM   1431  OE2 GLU P 675     -13.276  -0.507  12.591  0.00  0.00      PROA  
ATOM   1432  C   GLU P 675     -12.984   4.286  15.964  0.00  0.00      PROA  
ATOM   1433  O   GLU P 675     -13.634   4.047  16.964  0.00  0.00      PROA  
ATOM   1434  N   LYS P 676     -12.079   5.281  15.986  0.00  0.00      PROA  
ATOM   1435  HN  LYS P 676     -11.704   5.607  15.122  0.00  0.00      PROA  
ATOM   1436  CA  LYS P 676     -11.667   5.989  17.224  0.00  0.00      PROA  
ATOM   1437  HA  LYS P 676     -11.454   5.234  17.967  0.00  0.00      PROA  
ATOM   1438  CB  LYS P 676     -10.328   6.800  16.939  0.00  0.00      PROA  
ATOM   1439  HB1 LYS P 676     -10.497   7.194  15.914  0.00  0.00      PROA  
ATOM   1440  HB2 LYS P 676      -9.433   6.178  16.725  0.00  0.00      PROA  
ATOM   1441  CG  LYS P 676      -9.948   7.922  17.856  0.00  0.00      PROA  
ATOM   1442  HG1 LYS P 676      -9.616   7.443  18.801  0.00  0.00      PROA  
ATOM   1443  HG2 LYS P 676     -10.751   8.609  18.198  0.00  0.00      PROA  
ATOM   1444  CD  LYS P 676      -8.789   8.802  17.377  0.00  0.00      PROA  
ATOM   1445  HD1 LYS P 676      -8.625   9.653  18.073  0.00  0.00      PROA  
ATOM   1446  HD2 LYS P 676      -9.242   9.253  16.468  0.00  0.00      PROA  
ATOM   1447  CE  LYS P 676      -7.443   8.206  16.956  0.00  0.00      PROA  
ATOM   1448  HE1 LYS P 676      -7.443   7.391  16.201  0.00  0.00      PROA  
ATOM   1449  HE2 LYS P 676      -7.052   7.703  17.866  0.00  0.00      PROA  
ATOM   1450  NZ  LYS P 676      -6.517   9.327  16.464  0.00  0.00      PROA  
ATOM   1451  HZ1 LYS P 676      -6.959   9.811  15.657  0.00  0.00      PROA  
ATOM   1452  HZ2 LYS P 676      -5.518   9.086  16.302  0.00  0.00      PROA  
ATOM   1453  HZ3 LYS P 676      -6.613  10.104  17.149  0.00  0.00      PROA  
ATOM   1454  C   LYS P 676     -12.877   6.890  17.791  0.00  0.00      PROA  
ATOM   1455  O   LYS P 676     -13.236   6.828  18.983  0.00  0.00      PROA  
ATOM   1456  N   ILE P 677     -13.540   7.618  16.800  0.00  0.00      PROA  
ATOM   1457  HN  ILE P 677     -13.243   7.568  15.849  0.00  0.00      PROA  
ATOM   1458  CA  ILE P 677     -14.687   8.449  17.053  0.00  0.00      PROA  
ATOM   1459  HA  ILE P 677     -14.516   8.984  17.976  0.00  0.00      PROA  
ATOM   1460  CB  ILE P 677     -14.760   9.537  15.937  0.00  0.00      PROA  
ATOM   1461  HB  ILE P 677     -14.676   9.006  14.965  0.00  0.00      PROA  
ATOM   1462  CG2 ILE P 677     -16.113  10.338  15.951  0.00  0.00      PROA  
ATOM   1463 HG21 ILE P 677     -16.966   9.686  15.664  0.00  0.00      PROA  
ATOM   1464 HG22 ILE P 677     -16.173  11.167  15.214  0.00  0.00      PROA  
ATOM   1465 HG23 ILE P 677     -16.276  10.733  16.976  0.00  0.00      PROA  
ATOM   1466  CG1 ILE P 677     -13.458  10.488  16.146  0.00  0.00      PROA  
ATOM   1467 HG11 ILE P 677     -13.641  11.280  15.388  0.00  0.00      PROA  
ATOM   1468 HG12 ILE P 677     -12.555   9.904  15.866  0.00  0.00      PROA  
ATOM   1469  CD  ILE P 677     -13.434  11.133  17.499  0.00  0.00      PROA  
ATOM   1470  HD1 ILE P 677     -14.428  11.583  17.710  0.00  0.00      PROA  
ATOM   1471  HD2 ILE P 677     -12.769  12.019  17.589  0.00  0.00      PROA  
ATOM   1472  HD3 ILE P 677     -13.180  10.480  18.360  0.00  0.00      PROA  
ATOM   1473  C   ILE P 677     -16.030   7.698  17.312  0.00  0.00      PROA  
ATOM   1474  O   ILE P 677     -16.880   8.206  18.081  0.00  0.00      PROA  
ATOM   1475  N   LEU P 678     -16.221   6.528  16.799  0.00  0.00      PROA  
ATOM   1476  HN  LEU P 678     -15.619   6.042  16.170  0.00  0.00      PROA  
ATOM   1477  CA  LEU P 678     -17.367   5.789  17.162  0.00  0.00      PROA  
ATOM   1478  HA  LEU P 678     -18.284   6.358  17.198  0.00  0.00      PROA  
ATOM   1479  CB  LEU P 678     -17.585   4.718  16.081  0.00  0.00      PROA  
ATOM   1480  HB1 LEU P 678     -16.681   4.074  16.123  0.00  0.00      PROA  
ATOM   1481  HB2 LEU P 678     -17.612   5.239  15.100  0.00  0.00      PROA  
ATOM   1482  CG  LEU P 678     -18.893   3.782  16.128  0.00  0.00      PROA  
ATOM   1483  HG  LEU P 678     -18.999   3.334  17.140  0.00  0.00      PROA  
ATOM   1484  CD1 LEU P 678     -20.138   4.621  15.798  0.00  0.00      PROA  
ATOM   1485 HD11 LEU P 678     -19.775   5.251  14.958  0.00  0.00      PROA  
ATOM   1486 HD12 LEU P 678     -20.573   5.281  16.579  0.00  0.00      PROA  
ATOM   1487 HD13 LEU P 678     -20.940   4.037  15.297  0.00  0.00      PROA  
ATOM   1488  CD2 LEU P 678     -18.701   2.580  15.137  0.00  0.00      PROA  
ATOM   1489 HD21 LEU P 678     -17.772   2.014  15.361  0.00  0.00      PROA  
ATOM   1490 HD22 LEU P 678     -18.604   2.886  14.073  0.00  0.00      PROA  
ATOM   1491 HD23 LEU P 678     -19.489   1.798  15.172  0.00  0.00      PROA  
ATOM   1492  C   LEU P 678     -17.142   5.212  18.565  0.00  0.00      PROA  
ATOM   1493  O   LEU P 678     -18.089   5.199  19.333  0.00  0.00      PROA  
ATOM   1494  N   TYR P 679     -15.931   4.723  18.901  0.00  0.00      PROA  
ATOM   1495  HN  TYR P 679     -15.166   4.729  18.261  0.00  0.00      PROA  
ATOM   1496  CA  TYR P 679     -15.715   4.119  20.163  0.00  0.00      PROA  
ATOM   1497  HA  TYR P 679     -16.563   3.470  20.326  0.00  0.00      PROA  
ATOM   1498  CB  TYR P 679     -14.428   3.217  20.159  0.00  0.00      PROA  
ATOM   1499  HB1 TYR P 679     -13.531   3.790  19.838  0.00  0.00      PROA  
ATOM   1500  HB2 TYR P 679     -14.633   2.343  19.505  0.00  0.00      PROA  
ATOM   1501  CG  TYR P 679     -14.017   2.699  21.506  0.00  0.00      PROA  
ATOM   1502  CD1 TYR P 679     -13.082   3.321  22.291  0.00  0.00      PROA  
ATOM   1503  HD1 TYR P 679     -12.651   4.261  21.980  0.00  0.00      PROA  
ATOM   1504  CE1 TYR P 679     -12.824   2.985  23.645  0.00  0.00      PROA  
ATOM   1505  HE1 TYR P 679     -12.088   3.602  24.140  0.00  0.00      PROA  
ATOM   1506  CZ  TYR P 679     -13.531   1.950  24.163  0.00  0.00      PROA  
ATOM   1507  OH  TYR P 679     -13.420   1.581  25.544  0.00  0.00      PROA  
ATOM   1508  HH  TYR P 679     -12.883   2.222  26.016  0.00  0.00      PROA  
ATOM   1509  CD2 TYR P 679     -14.720   1.653  22.013  0.00  0.00      PROA  
ATOM   1510  HD2 TYR P 679     -15.491   1.148  21.450  0.00  0.00      PROA  
ATOM   1511  CE2 TYR P 679     -14.558   1.303  23.378  0.00  0.00      PROA  
ATOM   1512  HE2 TYR P 679     -15.192   0.544  23.812  0.00  0.00      PROA  
ATOM   1513  C   TYR P 679     -15.887   4.970  21.440  0.00  0.00      PROA  
ATOM   1514  O   TYR P 679     -16.634   4.631  22.422  0.00  0.00      PROA  
ATOM   1515  N   LYS P 680     -15.309   6.135  21.297  0.00  0.00      PROA  
ATOM   1516  HN  LYS P 680     -14.675   6.317  20.548  0.00  0.00      PROA  
ATOM   1517  CA  LYS P 680     -15.495   7.269  22.216  0.00  0.00      PROA  
ATOM   1518  HA  LYS P 680     -15.334   6.878  23.210  0.00  0.00      PROA  
ATOM   1519  CB  LYS P 680     -14.557   8.462  21.893  0.00  0.00      PROA  
ATOM   1520  HB1 LYS P 680     -14.799   8.626  20.821  0.00  0.00      PROA  
ATOM   1521  HB2 LYS P 680     -13.506   8.137  22.050  0.00  0.00      PROA  
ATOM   1522  CG  LYS P 680     -14.763   9.781  22.593  0.00  0.00      PROA  
ATOM   1523  HG1 LYS P 680     -13.868  10.414  22.412  0.00  0.00      PROA  
ATOM   1524  HG2 LYS P 680     -14.785   9.588  23.687  0.00  0.00      PROA  
ATOM   1525  CD  LYS P 680     -15.999  10.610  22.192  0.00  0.00      PROA  
ATOM   1526  HD1 LYS P 680     -16.910  10.193  22.674  0.00  0.00      PROA  
ATOM   1527  HD2 LYS P 680     -16.051  10.464  21.092  0.00  0.00      PROA  
ATOM   1528  CE  LYS P 680     -15.943  12.126  22.403  0.00  0.00      PROA  
ATOM   1529  HE1 LYS P 680     -16.819  12.559  21.874  0.00  0.00      PROA  
ATOM   1530  HE2 LYS P 680     -15.050  12.656  22.009  0.00  0.00      PROA  
ATOM   1531  NZ  LYS P 680     -16.060  12.413  23.830  0.00  0.00      PROA  
ATOM   1532  HZ1 LYS P 680     -16.894  11.903  24.185  0.00  0.00      PROA  
ATOM   1533  HZ2 LYS P 680     -16.375  13.388  24.010  0.00  0.00      PROA  
ATOM   1534  HZ3 LYS P 680     -15.171  12.103  24.272  0.00  0.00      PROA  
ATOM   1535  C   LYS P 680     -16.950   7.679  22.254  0.00  0.00      PROA  
ATOM   1536  O   LYS P 680     -17.441   7.922  23.389  0.00  0.00      PROA  
ATOM   1537  N   PHE P 681     -17.696   7.743  21.060  0.00  0.00      PROA  
ATOM   1538  HN  PHE P 681     -17.217   7.754  20.185  0.00  0.00      PROA  
ATOM   1539  CA  PHE P 681     -19.048   8.212  20.908  0.00  0.00      PROA  
ATOM   1540  HA  PHE P 681     -18.949   9.181  21.374  0.00  0.00      PROA  
ATOM   1541  CB  PHE P 681     -19.540   8.517  19.469  0.00  0.00      PROA  
ATOM   1542  HB1 PHE P 681     -19.090   7.792  18.757  0.00  0.00      PROA  
ATOM   1543  HB2 PHE P 681     -18.951   9.374  19.079  0.00  0.00      PROA  
ATOM   1544  CG  PHE P 681     -21.023   8.619  19.281  0.00  0.00      PROA  
ATOM   1545  CD1 PHE P 681     -21.772   7.469  18.789  0.00  0.00      PROA  
ATOM   1546  HD1 PHE P 681     -21.374   6.488  18.578  0.00  0.00      PROA  
ATOM   1547  CE1 PHE P 681     -23.139   7.508  18.542  0.00  0.00      PROA  
ATOM   1548  HE1 PHE P 681     -23.609   6.609  18.172  0.00  0.00      PROA  
ATOM   1549  CZ  PHE P 681     -23.759   8.770  18.689  0.00  0.00      PROA  
ATOM   1550  HZ  PHE P 681     -24.791   8.912  18.404  0.00  0.00      PROA  
ATOM   1551  CD2 PHE P 681     -21.708   9.799  19.592  0.00  0.00      PROA  
ATOM   1552  HD2 PHE P 681     -21.232  10.682  19.994  0.00  0.00      PROA  
ATOM   1553  CE2 PHE P 681     -23.058   9.848  19.261  0.00  0.00      PROA  
ATOM   1554  HE2 PHE P 681     -23.586  10.772  19.446  0.00  0.00      PROA  
ATOM   1555  C   PHE P 681     -19.949   7.254  21.718  0.00  0.00      PROA  
ATOM   1556  O   PHE P 681     -20.903   7.664  22.433  0.00  0.00      PROA  
ATOM   1557  N   CYS P 682     -19.773   5.924  21.573  0.00  0.00      PROA  
ATOM   1558  HN  CYS P 682     -19.164   5.691  20.818  0.00  0.00      PROA  
ATOM   1559  CA  CYS P 682     -20.540   4.966  22.257  0.00  0.00      PROA  
ATOM   1560  HA  CYS P 682     -21.570   5.236  22.075  0.00  0.00      PROA  
ATOM   1561  CB  CYS P 682     -20.234   3.545  21.648  0.00  0.00      PROA  
ATOM   1562  HB1 CYS P 682     -20.906   2.855  22.201  0.00  0.00      PROA  
ATOM   1563  HB2 CYS P 682     -19.206   3.193  21.880  0.00  0.00      PROA  
ATOM   1564  SG  CYS P 682     -20.594   3.425  19.959  0.00  0.00      PROA  
ATOM   1565  HG1 CYS P 682     -19.409   3.695  19.431  0.00  0.00      PROA  
ATOM   1566  C   CYS P 682     -20.288   4.872  23.734  0.00  0.00      PROA  
ATOM   1567  O   CYS P 682     -21.216   4.707  24.534  0.00  0.00      PROA  
ATOM   1568  N   ARG P 683     -18.966   5.083  24.138  0.00  0.00      PROA  
ATOM   1569  HN  ARG P 683     -18.240   5.194  23.464  0.00  0.00      PROA  
ATOM   1570  CA  ARG P 683     -18.655   5.191  25.547  0.00  0.00      PROA  
ATOM   1571  HA  ARG P 683     -19.099   4.346  26.052  0.00  0.00      PROA  
ATOM   1572  CB  ARG P 683     -17.119   5.052  25.695  0.00  0.00      PROA  
ATOM   1573  HB1 ARG P 683     -16.634   5.771  25.001  0.00  0.00      PROA  
ATOM   1574  HB2 ARG P 683     -16.803   4.032  25.386  0.00  0.00      PROA  
ATOM   1575  CG  ARG P 683     -16.571   5.128  27.171  0.00  0.00      PROA  
ATOM   1576  HG1 ARG P 683     -17.131   4.437  27.836  0.00  0.00      PROA  
ATOM   1577  HG2 ARG P 683     -16.881   6.130  27.536  0.00  0.00      PROA  
ATOM   1578  CD  ARG P 683     -15.082   4.936  27.294  0.00  0.00      PROA  
ATOM   1579  HD1 ARG P 683     -14.713   3.937  26.978  0.00  0.00      PROA  
ATOM   1580  HD2 ARG P 683     -14.701   5.232  28.295  0.00  0.00      PROA  
ATOM   1581  NE  ARG P 683     -14.551   5.976  26.399  0.00  0.00      PROA  
ATOM   1582  HE  ARG P 683     -15.048   6.834  26.273  0.00  0.00      PROA  
ATOM   1583  CZ  ARG P 683     -13.416   6.066  25.805  0.00  0.00      PROA  
ATOM   1584  NH1 ARG P 683     -12.386   5.266  26.022  0.00  0.00      PROA  
ATOM   1585 HH11 ARG P 683     -12.501   4.426  26.553  0.00  0.00      PROA  
ATOM   1586 HH12 ARG P 683     -11.575   5.500  25.485  0.00  0.00      PROA  
ATOM   1587  NH2 ARG P 683     -13.193   7.066  24.962  0.00  0.00      PROA  
ATOM   1588 HH21 ARG P 683     -13.886   7.786  24.934  0.00  0.00      PROA  
ATOM   1589 HH22 ARG P 683     -12.259   7.423  24.964  0.00  0.00      PROA  
ATOM   1590  C   ARG P 683     -19.334   6.336  26.237  0.00  0.00      PROA  
ATOM   1591  O   ARG P 683     -19.693   6.180  27.402  0.00  0.00      PROA  
ATOM   1592  N   ASP P 684     -19.528   7.524  25.654  0.00  0.00      PROA  
ATOM   1593  HN  ASP P 684     -19.146   7.680  24.746  0.00  0.00      PROA  
ATOM   1594  CA  ASP P 684     -20.387   8.591  26.226  0.00  0.00      PROA  
ATOM   1595  HA  ASP P 684     -20.173   8.771  27.269  0.00  0.00      PROA  
ATOM   1596  CB  ASP P 684     -20.217  10.006  25.480  0.00  0.00      PROA  
ATOM   1597  HB1 ASP P 684     -20.834  10.833  25.891  0.00  0.00      PROA  
ATOM   1598  HB2 ASP P 684     -20.383   9.753  24.411  0.00  0.00      PROA  
ATOM   1599  CG  ASP P 684     -18.730  10.503  25.656  0.00  0.00      PROA  
ATOM   1600  OD1 ASP P 684     -18.249  10.373  26.803  0.00  0.00      PROA  
ATOM   1601  OD2 ASP P 684     -18.161  11.162  24.733  0.00  0.00      PROA  
ATOM   1602  C   ASP P 684     -21.827   8.242  26.150  0.00  0.00      PROA  
ATOM   1603  O   ASP P 684     -22.514   8.274  27.161  0.00  0.00      PROA  
ATOM   1604  N   TYR P 685     -22.295   7.758  25.014  0.00  0.00      PROA  
ATOM   1605  HN  TYR P 685     -21.675   7.807  24.235  0.00  0.00      PROA  
ATOM   1606  CA  TYR P 685     -23.698   7.645  24.793  0.00  0.00      PROA  
ATOM   1607  HA  TYR P 685     -24.216   8.304  25.474  0.00  0.00      PROA  
ATOM   1608  CB  TYR P 685     -24.038   7.963  23.317  0.00  0.00      PROA  
ATOM   1609  HB1 TYR P 685     -23.807   7.101  22.655  0.00  0.00      PROA  
ATOM   1610  HB2 TYR P 685     -23.425   8.799  22.917  0.00  0.00      PROA  
ATOM   1611  CG  TYR P 685     -25.455   8.596  23.288  0.00  0.00      PROA  
ATOM   1612  CD1 TYR P 685     -25.712   9.779  24.005  0.00  0.00      PROA  
ATOM   1613  HD1 TYR P 685     -24.897  10.247  24.536  0.00  0.00      PROA  
ATOM   1614  CE1 TYR P 685     -26.869  10.485  23.913  0.00  0.00      PROA  
ATOM   1615  HE1 TYR P 685     -27.087  11.326  24.555  0.00  0.00      PROA  
ATOM   1616  CZ  TYR P 685     -27.893   9.968  23.046  0.00  0.00      PROA  
ATOM   1617  OH  TYR P 685     -29.104  10.591  23.057  0.00  0.00      PROA  
ATOM   1618  HH  TYR P 685     -28.965  11.313  23.674  0.00  0.00      PROA  
ATOM   1619  CD2 TYR P 685     -26.567   8.090  22.578  0.00  0.00      PROA  
ATOM   1620  HD2 TYR P 685     -26.430   7.295  21.860  0.00  0.00      PROA  
ATOM   1621  CE2 TYR P 685     -27.750   8.844  22.435  0.00  0.00      PROA  
ATOM   1622  HE2 TYR P 685     -28.585   8.439  21.882  0.00  0.00      PROA  
ATOM   1623  C   TYR P 685     -24.252   6.253  25.208  0.00  0.00      PROA  
ATOM   1624  O   TYR P 685     -25.350   5.839  24.780  0.00  0.00      PROA  
ATOM   1625  N   GLN P 686     -23.472   5.494  26.119  0.00  0.00      PROA  
ATOM   1626  HN  GLN P 686     -22.590   5.859  26.407  0.00  0.00      PROA  
ATOM   1627  CA  GLN P 686     -23.742   4.163  26.637  0.00  0.00      PROA  
ATOM   1628  HA  GLN P 686     -22.756   3.800  26.888  0.00  0.00      PROA  
ATOM   1629  CB  GLN P 686     -24.675   4.079  27.830  0.00  0.00      PROA  
ATOM   1630  HB1 GLN P 686     -24.642   3.024  28.177  0.00  0.00      PROA  
ATOM   1631  HB2 GLN P 686     -25.692   4.100  27.383  0.00  0.00      PROA  
ATOM   1632  CG  GLN P 686     -24.490   5.008  29.055  0.00  0.00      PROA  
ATOM   1633  HG1 GLN P 686     -25.314   4.992  29.800  0.00  0.00      PROA  
ATOM   1634  HG2 GLN P 686     -24.414   6.093  28.827  0.00  0.00      PROA  
ATOM   1635  CD  GLN P 686     -23.186   4.644  29.870  0.00  0.00      PROA  
ATOM   1636  OE1 GLN P 686     -22.090   5.061  29.553  0.00  0.00      PROA  
ATOM   1637  NE2 GLN P 686     -23.396   3.960  31.008  0.00  0.00      PROA  
ATOM   1638 HE21 GLN P 686     -22.694   3.767  31.693  0.00  0.00      PROA  
ATOM   1639 HE22 GLN P 686     -24.245   3.439  31.091  0.00  0.00      PROA  
ATOM   1640  C   GLN P 686     -24.017   3.106  25.572  0.00  0.00      PROA  
ATOM   1641  O   GLN P 686     -24.628   2.025  25.846  0.00  0.00      PROA  
ATOM   1642  N   LEU P 687     -23.626   3.199  24.265  0.00  0.00      PROA  
ATOM   1643  HN  LEU P 687     -23.087   4.005  24.033  0.00  0.00      PROA  
ATOM   1644  CA  LEU P 687     -23.991   2.248  23.253  0.00  0.00      PROA  
ATOM   1645  HA  LEU P 687     -24.900   1.717  23.494  0.00  0.00      PROA  
ATOM   1646  CB  LEU P 687     -24.029   2.927  21.863  0.00  0.00      PROA  
ATOM   1647  HB1 LEU P 687     -24.235   2.180  21.068  0.00  0.00      PROA  
ATOM   1648  HB2 LEU P 687     -22.989   3.286  21.710  0.00  0.00      PROA  
ATOM   1649  CG  LEU P 687     -24.915   4.151  21.774  0.00  0.00      PROA  
ATOM   1650  HG  LEU P 687     -24.883   4.689  22.746  0.00  0.00      PROA  
ATOM   1651  CD1 LEU P 687     -24.637   5.002  20.508  0.00  0.00      PROA  
ATOM   1652 HD11 LEU P 687     -25.371   5.827  20.385  0.00  0.00      PROA  
ATOM   1653 HD12 LEU P 687     -24.630   4.379  19.588  0.00  0.00      PROA  
ATOM   1654 HD13 LEU P 687     -23.683   5.560  20.618  0.00  0.00      PROA  
ATOM   1655  CD2 LEU P 687     -26.364   3.647  21.631  0.00  0.00      PROA  
ATOM   1656 HD21 LEU P 687     -27.090   4.436  21.919  0.00  0.00      PROA  
ATOM   1657 HD22 LEU P 687     -26.526   2.779  22.306  0.00  0.00      PROA  
ATOM   1658 HD23 LEU P 687     -26.533   3.273  20.598  0.00  0.00      PROA  
ATOM   1659  C   LEU P 687     -22.885   1.166  23.204  0.00  0.00      PROA  
ATOM   1660  O   LEU P 687     -21.806   1.306  23.696  0.00  0.00      PROA  
ATOM   1661  N   SER P 688     -23.135   0.052  22.507  0.00  0.00      PROA  
ATOM   1662  HN  SER P 688     -24.038  -0.191  22.161  0.00  0.00      PROA  
ATOM   1663  CA  SER P 688     -22.131  -0.917  22.080  0.00  0.00      PROA  
ATOM   1664  HA  SER P 688     -21.340  -0.995  22.811  0.00  0.00      PROA  
ATOM   1665  CB  SER P 688     -22.759  -2.363  21.989  0.00  0.00      PROA  
ATOM   1666  HB1 SER P 688     -22.045  -2.980  21.403  0.00  0.00      PROA  
ATOM   1667  HB2 SER P 688     -23.768  -2.381  21.523  0.00  0.00      PROA  
ATOM   1668  OG  SER P 688     -22.946  -2.828  23.312  0.00  0.00      PROA  
ATOM   1669  HG1 SER P 688     -22.879  -3.785  23.358  0.00  0.00      PROA  
ATOM   1670  C   SER P 688     -21.529  -0.568  20.768  0.00  0.00      PROA  
ATOM   1671  O   SER P 688     -22.240  -0.563  19.780  0.00  0.00      PROA  
ATOM   1672  N   TYR P 689     -20.186  -0.351  20.791  0.00  0.00      PROA  
ATOM   1673  HN  TYR P 689     -19.706  -0.619  21.623  0.00  0.00      PROA  
ATOM   1674  CA  TYR P 689     -19.389   0.062  19.712  0.00  0.00      PROA  
ATOM   1675  HA  TYR P 689     -19.858   0.947  19.308  0.00  0.00      PROA  
ATOM   1676  CB  TYR P 689     -17.995   0.404  20.254  0.00  0.00      PROA  
ATOM   1677  HB1 TYR P 689     -17.758  -0.045  21.242  0.00  0.00      PROA  
ATOM   1678  HB2 TYR P 689     -17.965   1.505  20.400  0.00  0.00      PROA  
ATOM   1679  CG  TYR P 689     -16.980   0.046  19.237  0.00  0.00      PROA  
ATOM   1680  CD1 TYR P 689     -16.657   0.934  18.216  0.00  0.00      PROA  
ATOM   1681  HD1 TYR P 689     -17.265   1.807  18.032  0.00  0.00      PROA  
ATOM   1682  CE1 TYR P 689     -15.665   0.593  17.287  0.00  0.00      PROA  
ATOM   1683  HE1 TYR P 689     -15.310   1.267  16.521  0.00  0.00      PROA  
ATOM   1684  CZ  TYR P 689     -15.145  -0.681  17.275  0.00  0.00      PROA  
ATOM   1685  OH  TYR P 689     -14.365  -1.142  16.181  0.00  0.00      PROA  
ATOM   1686  HH  TYR P 689     -14.442  -0.497  15.474  0.00  0.00      PROA  
ATOM   1687  CD2 TYR P 689     -16.364  -1.189  19.274  0.00  0.00      PROA  
ATOM   1688  HD2 TYR P 689     -16.493  -1.907  20.070  0.00  0.00      PROA  
ATOM   1689  CE2 TYR P 689     -15.432  -1.569  18.304  0.00  0.00      PROA  
ATOM   1690  HE2 TYR P 689     -14.984  -2.551  18.348  0.00  0.00      PROA  
ATOM   1691  C   TYR P 689     -19.471  -0.950  18.551  0.00  0.00      PROA  
ATOM   1692  O   TYR P 689     -19.798  -0.503  17.483  0.00  0.00      PROA  
ATOM   1693  N   LEU P 690     -19.280  -2.324  18.724  0.00  0.00      PROA  
ATOM   1694  HN  LEU P 690     -19.349  -2.692  19.648  0.00  0.00      PROA  
ATOM   1695  CA  LEU P 690     -18.969  -3.202  17.567  0.00  0.00      PROA  
ATOM   1696  HA  LEU P 690     -18.405  -2.616  16.856  0.00  0.00      PROA  
ATOM   1697  CB  LEU P 690     -18.037  -4.351  18.125  0.00  0.00      PROA  
ATOM   1698  HB1 LEU P 690     -18.718  -5.038  18.671  0.00  0.00      PROA  
ATOM   1699  HB2 LEU P 690     -17.201  -4.002  18.768  0.00  0.00      PROA  
ATOM   1700  CG  LEU P 690     -17.401  -5.269  17.012  0.00  0.00      PROA  
ATOM   1701  HG  LEU P 690     -18.185  -5.718  16.365  0.00  0.00      PROA  
ATOM   1702  CD1 LEU P 690     -16.389  -4.557  16.079  0.00  0.00      PROA  
ATOM   1703 HD11 LEU P 690     -16.034  -5.311  15.344  0.00  0.00      PROA  
ATOM   1704 HD12 LEU P 690     -15.549  -4.013  16.563  0.00  0.00      PROA  
ATOM   1705 HD13 LEU P 690     -16.905  -3.810  15.438  0.00  0.00      PROA  
ATOM   1706  CD2 LEU P 690     -16.734  -6.456  17.692  0.00  0.00      PROA  
ATOM   1707 HD21 LEU P 690     -15.655  -6.276  17.886  0.00  0.00      PROA  
ATOM   1708 HD22 LEU P 690     -16.797  -7.402  17.112  0.00  0.00      PROA  
ATOM   1709 HD23 LEU P 690     -17.116  -6.586  18.727  0.00  0.00      PROA  
ATOM   1710  C   LEU P 690     -20.300  -3.753  16.966  0.00  0.00      PROA  
ATOM   1711  O   LEU P 690     -20.457  -3.878  15.724  0.00  0.00      PROA  
ATOM   1712  N   SER P 691     -21.336  -3.861  17.851  0.00  0.00      PROA  
ATOM   1713  HN  SER P 691     -21.146  -3.699  18.817  0.00  0.00      PROA  
ATOM   1714  CA  SER P 691     -22.749  -3.991  17.488  0.00  0.00      PROA  
ATOM   1715  HA  SER P 691     -22.870  -4.842  16.833  0.00  0.00      PROA  
ATOM   1716  CB  SER P 691     -23.527  -4.105  18.814  0.00  0.00      PROA  
ATOM   1717  HB1 SER P 691     -24.561  -4.332  18.476  0.00  0.00      PROA  
ATOM   1718  HB2 SER P 691     -23.637  -3.186  19.429  0.00  0.00      PROA  
ATOM   1719  OG  SER P 691     -23.007  -5.140  19.669  0.00  0.00      PROA  
ATOM   1720  HG1 SER P 691     -23.766  -5.665  19.934  0.00  0.00      PROA  
ATOM   1721  C   SER P 691     -23.312  -2.887  16.633  0.00  0.00      PROA  
ATOM   1722  O   SER P 691     -23.986  -3.130  15.639  0.00  0.00      PROA  
ATOM   1723  N   LEU P 692     -23.020  -1.608  16.991  0.00  0.00      PROA  
ATOM   1724  HN  LEU P 692     -22.482  -1.283  17.765  0.00  0.00      PROA  
ATOM   1725  CA  LEU P 692     -23.695  -0.661  16.191  0.00  0.00      PROA  
ATOM   1726  HA  LEU P 692     -24.741  -0.849  16.002  0.00  0.00      PROA  
ATOM   1727  CB  LEU P 692     -23.696   0.799  16.898  0.00  0.00      PROA  
ATOM   1728  HB1 LEU P 692     -22.640   0.977  17.192  0.00  0.00      PROA  
ATOM   1729  HB2 LEU P 692     -24.261   0.694  17.849  0.00  0.00      PROA  
ATOM   1730  CG  LEU P 692     -24.331   1.878  15.967  0.00  0.00      PROA  
ATOM   1731  HG  LEU P 692     -23.693   2.106  15.086  0.00  0.00      PROA  
ATOM   1732  CD1 LEU P 692     -25.791   1.711  15.581  0.00  0.00      PROA  
ATOM   1733 HD11 LEU P 692     -26.453   1.553  16.459  0.00  0.00      PROA  
ATOM   1734 HD12 LEU P 692     -25.803   0.887  14.836  0.00  0.00      PROA  
ATOM   1735 HD13 LEU P 692     -26.184   2.628  15.093  0.00  0.00      PROA  
ATOM   1736  CD2 LEU P 692     -24.228   3.266  16.695  0.00  0.00      PROA  
ATOM   1737 HD21 LEU P 692     -23.260   3.582  17.138  0.00  0.00      PROA  
ATOM   1738 HD22 LEU P 692     -24.845   3.242  17.619  0.00  0.00      PROA  
ATOM   1739 HD23 LEU P 692     -24.644   4.078  16.062  0.00  0.00      PROA  
ATOM   1740  C   LEU P 692     -22.882  -0.474  14.928  0.00  0.00      PROA  
ATOM   1741  O   LEU P 692     -23.373  -0.214  13.866  0.00  0.00      PROA  
ATOM   1742  N   ARG P 693     -21.506  -0.740  14.899  0.00  0.00      PROA  
ATOM   1743  HN  ARG P 693     -21.096  -0.910  15.792  0.00  0.00      PROA  
ATOM   1744  CA  ARG P 693     -20.696  -0.691  13.759  0.00  0.00      PROA  
ATOM   1745  HA  ARG P 693     -20.718   0.333  13.414  0.00  0.00      PROA  
ATOM   1746  CB  ARG P 693     -19.243  -0.974  14.079  0.00  0.00      PROA  
ATOM   1747  HB1 ARG P 693     -19.200  -2.079  14.183  0.00  0.00      PROA  
ATOM   1748  HB2 ARG P 693     -18.981  -0.570  15.080  0.00  0.00      PROA  
ATOM   1749  CG  ARG P 693     -18.235  -0.598  12.997  0.00  0.00      PROA  
ATOM   1750  HG1 ARG P 693     -18.246   0.501  12.832  0.00  0.00      PROA  
ATOM   1751  HG2 ARG P 693     -18.675  -1.000  12.059  0.00  0.00      PROA  
ATOM   1752  CD  ARG P 693     -16.858  -1.106  13.223  0.00  0.00      PROA  
ATOM   1753  HD1 ARG P 693     -16.400  -1.031  14.232  0.00  0.00      PROA  
ATOM   1754  HD2 ARG P 693     -16.222  -0.694  12.410  0.00  0.00      PROA  
ATOM   1755  NE  ARG P 693     -16.845  -2.605  12.935  0.00  0.00      PROA  
ATOM   1756  HE  ARG P 693     -17.690  -3.088  13.162  0.00  0.00      PROA  
ATOM   1757  CZ  ARG P 693     -15.799  -3.316  12.526  0.00  0.00      PROA  
ATOM   1758  NH1 ARG P 693     -14.630  -2.857  12.301  0.00  0.00      PROA  
ATOM   1759 HH11 ARG P 693     -14.438  -1.900  12.516  0.00  0.00      PROA  
ATOM   1760 HH12 ARG P 693     -13.912  -3.452  11.940  0.00  0.00      PROA  
ATOM   1761  NH2 ARG P 693     -16.051  -4.601  12.265  0.00  0.00      PROA  
ATOM   1762 HH21 ARG P 693     -16.930  -4.945  12.596  0.00  0.00      PROA  
ATOM   1763 HH22 ARG P 693     -15.331  -5.129  11.813  0.00  0.00      PROA  
ATOM   1764  C   ARG P 693     -21.165  -1.560  12.666  0.00  0.00      PROA  
ATOM   1765  O   ARG P 693     -21.090  -1.240  11.499  0.00  0.00      PROA  
ATOM   1766  N   THR P 694     -21.733  -2.761  13.013  0.00  0.00      PROA  
ATOM   1767  HN  THR P 694     -21.695  -3.129  13.938  0.00  0.00      PROA  
ATOM   1768  CA  THR P 694     -22.244  -3.798  12.089  0.00  0.00      PROA  
ATOM   1769  HA  THR P 694     -21.369  -4.074  11.519  0.00  0.00      PROA  
ATOM   1770  CB  THR P 694     -22.602  -5.069  12.815  0.00  0.00      PROA  
ATOM   1771  HB  THR P 694     -23.225  -4.808  13.696  0.00  0.00      PROA  
ATOM   1772  OG1 THR P 694     -21.469  -5.816  13.216  0.00  0.00      PROA  
ATOM   1773  HG1 THR P 694     -21.327  -6.478  12.536  0.00  0.00      PROA  
ATOM   1774  CG2 THR P 694     -23.454  -6.125  12.056  0.00  0.00      PROA  
ATOM   1775 HG21 THR P 694     -23.054  -6.408  11.059  0.00  0.00      PROA  
ATOM   1776 HG22 THR P 694     -24.434  -5.608  11.970  0.00  0.00      PROA  
ATOM   1777 HG23 THR P 694     -23.698  -6.969  12.736  0.00  0.00      PROA  
ATOM   1778  C   THR P 694     -23.405  -3.309  11.277  0.00  0.00      PROA  
ATOM   1779  O   THR P 694     -23.455  -3.618  10.082  0.00  0.00      PROA  
ATOM   1780  N   SER P 695     -24.257  -2.480  11.846  0.00  0.00      PROA  
ATOM   1781  HN  SER P 695     -24.263  -2.298  12.827  0.00  0.00      PROA  
ATOM   1782  CA  SER P 695     -25.476  -1.878  11.281  0.00  0.00      PROA  
ATOM   1783  HA  SER P 695     -26.182  -2.614  10.927  0.00  0.00      PROA  
ATOM   1784  CB  SER P 695     -26.156  -1.103  12.462  0.00  0.00      PROA  
ATOM   1785  HB1 SER P 695     -25.416  -0.341  12.788  0.00  0.00      PROA  
ATOM   1786  HB2 SER P 695     -26.219  -1.820  13.307  0.00  0.00      PROA  
ATOM   1787  OG  SER P 695     -27.312  -0.521  11.925  0.00  0.00      PROA  
ATOM   1788  HG1 SER P 695     -27.766  -0.191  12.704  0.00  0.00      PROA  
ATOM   1789  C   SER P 695     -25.131  -0.955  10.039  0.00  0.00      PROA  
ATOM   1790  O   SER P 695     -25.596  -1.063   8.954  0.00  0.00      PROA  
ATOM   1791  N   ILE P 696     -24.039  -0.188  10.307  0.00  0.00      PROA  
ATOM   1792  HN  ILE P 696     -23.541  -0.201  11.171  0.00  0.00      PROA  
ATOM   1793  CA  ILE P 696     -23.234   0.629   9.306  0.00  0.00      PROA  
ATOM   1794  HA  ILE P 696     -24.003   1.188   8.795  0.00  0.00      PROA  
ATOM   1795  CB  ILE P 696     -22.268   1.532  10.045  0.00  0.00      PROA  
ATOM   1796  HB  ILE P 696     -21.421   0.952  10.468  0.00  0.00      PROA  
ATOM   1797  CG2 ILE P 696     -21.803   2.614   9.005  0.00  0.00      PROA  
ATOM   1798 HG21 ILE P 696     -20.892   3.098   9.419  0.00  0.00      PROA  
ATOM   1799 HG22 ILE P 696     -22.660   3.280   8.770  0.00  0.00      PROA  
ATOM   1800 HG23 ILE P 696     -21.555   2.130   8.036  0.00  0.00      PROA  
ATOM   1801  CG1 ILE P 696     -23.004   2.316  11.271  0.00  0.00      PROA  
ATOM   1802 HG11 ILE P 696     -23.531   1.616  11.955  0.00  0.00      PROA  
ATOM   1803 HG12 ILE P 696     -23.739   3.098  10.982  0.00  0.00      PROA  
ATOM   1804  CD  ILE P 696     -22.075   3.086  12.085  0.00  0.00      PROA  
ATOM   1805  HD1 ILE P 696     -21.159   2.462  12.168  0.00  0.00      PROA  
ATOM   1806  HD2 ILE P 696     -22.570   3.207  13.072  0.00  0.00      PROA  
ATOM   1807  HD3 ILE P 696     -21.833   4.046  11.581  0.00  0.00      PROA  
ATOM   1808  C   ILE P 696     -22.549  -0.271   8.299  0.00  0.00      PROA  
ATOM   1809  O   ILE P 696     -22.729   0.053   7.121  0.00  0.00      PROA  
ATOM   1810  N   GLY P 697     -22.002  -1.428   8.702  0.00  0.00      PROA  
ATOM   1811  HN  GLY P 697     -21.963  -1.708   9.658  0.00  0.00      PROA  
ATOM   1812  CA  GLY P 697     -21.502  -2.427   7.722  0.00  0.00      PROA  
ATOM   1813  HA1 GLY P 697     -21.129  -3.206   8.371  0.00  0.00      PROA  
ATOM   1814  HA2 GLY P 697     -20.725  -1.951   7.142  0.00  0.00      PROA  
ATOM   1815  C   GLY P 697     -22.465  -2.957   6.688  0.00  0.00      PROA  
ATOM   1816  O   GLY P 697     -22.254  -3.017   5.484  0.00  0.00      PROA  
ATOM   1817  N   LEU P 698     -23.617  -3.413   7.202  0.00  0.00      PROA  
ATOM   1818  HN  LEU P 698     -23.797  -3.287   8.174  0.00  0.00      PROA  
ATOM   1819  CA  LEU P 698     -24.697  -3.966   6.429  0.00  0.00      PROA  
ATOM   1820  HA  LEU P 698     -24.223  -4.690   5.783  0.00  0.00      PROA  
ATOM   1821  CB  LEU P 698     -25.691  -4.888   7.167  0.00  0.00      PROA  
ATOM   1822  HB1 LEU P 698     -26.405  -5.337   6.443  0.00  0.00      PROA  
ATOM   1823  HB2 LEU P 698     -26.186  -4.244   7.925  0.00  0.00      PROA  
ATOM   1824  CG  LEU P 698     -24.989  -6.134   7.840  0.00  0.00      PROA  
ATOM   1825  HG  LEU P 698     -24.072  -5.703   8.295  0.00  0.00      PROA  
ATOM   1826  CD1 LEU P 698     -25.843  -6.572   9.073  0.00  0.00      PROA  
ATOM   1827 HD11 LEU P 698     -25.646  -5.886   9.924  0.00  0.00      PROA  
ATOM   1828 HD12 LEU P 698     -25.612  -7.566   9.513  0.00  0.00      PROA  
ATOM   1829 HD13 LEU P 698     -26.894  -6.506   8.719  0.00  0.00      PROA  
ATOM   1830  CD2 LEU P 698     -24.623  -7.261   6.833  0.00  0.00      PROA  
ATOM   1831 HD21 LEU P 698     -23.998  -8.019   7.352  0.00  0.00      PROA  
ATOM   1832 HD22 LEU P 698     -24.185  -6.757   5.946  0.00  0.00      PROA  
ATOM   1833 HD23 LEU P 698     -25.592  -7.660   6.464  0.00  0.00      PROA  
ATOM   1834  C   LEU P 698     -25.300  -2.942   5.547  0.00  0.00      PROA  
ATOM   1835  O   LEU P 698     -25.438  -3.265   4.391  0.00  0.00      PROA  
ATOM   1836  N   TRP P 699     -25.575  -1.683   6.019  0.00  0.00      PROA  
ATOM   1837  HN  TRP P 699     -25.463  -1.548   7.000  0.00  0.00      PROA  
ATOM   1838  CA  TRP P 699     -25.907  -0.626   5.167  0.00  0.00      PROA  
ATOM   1839  HA  TRP P 699     -26.798  -0.964   4.659  0.00  0.00      PROA  
ATOM   1840  CB  TRP P 699     -26.335   0.789   5.855  0.00  0.00      PROA  
ATOM   1841  HB1 TRP P 699     -26.331   1.539   5.035  0.00  0.00      PROA  
ATOM   1842  HB2 TRP P 699     -25.466   1.099   6.474  0.00  0.00      PROA  
ATOM   1843  CG  TRP P 699     -27.636   0.922   6.556  0.00  0.00      PROA  
ATOM   1844  CD1 TRP P 699     -27.900   0.908   7.855  0.00  0.00      PROA  
ATOM   1845  HD1 TRP P 699     -27.212   0.750   8.672  0.00  0.00      PROA  
ATOM   1846  NE1 TRP P 699     -29.258   0.980   8.028  0.00  0.00      PROA  
ATOM   1847  HE1 TRP P 699     -29.750   1.256   8.824  0.00  0.00      PROA  
ATOM   1848  CE2 TRP P 699     -29.919   1.179   6.825  0.00  0.00      PROA  
ATOM   1849  CD2 TRP P 699     -28.878   1.219   5.836  0.00  0.00      PROA  
ATOM   1850  CE3 TRP P 699     -29.215   1.278   4.495  0.00  0.00      PROA  
ATOM   1851  HE3 TRP P 699     -28.457   1.227   3.727  0.00  0.00      PROA  
ATOM   1852  CZ3 TRP P 699     -30.589   1.494   4.160  0.00  0.00      PROA  
ATOM   1853  HZ3 TRP P 699     -30.910   1.461   3.129  0.00  0.00      PROA  
ATOM   1854  CZ2 TRP P 699     -31.288   1.331   6.468  0.00  0.00      PROA  
ATOM   1855  HZ2 TRP P 699     -32.037   1.245   7.241  0.00  0.00      PROA  
ATOM   1856  CH2 TRP P 699     -31.603   1.568   5.116  0.00  0.00      PROA  
ATOM   1857  HH2 TRP P 699     -32.633   1.636   4.797  0.00  0.00      PROA  
ATOM   1858  C   TRP P 699     -24.776  -0.316   4.092  0.00  0.00      PROA  
ATOM   1859  O   TRP P 699     -25.107  -0.003   2.982  0.00  0.00      PROA  
ATOM   1860  N   THR P 700     -23.490  -0.385   4.463  0.00  0.00      PROA  
ATOM   1861  HN  THR P 700     -23.313  -0.732   5.380  0.00  0.00      PROA  
ATOM   1862  CA  THR P 700     -22.287  -0.063   3.644  0.00  0.00      PROA  
ATOM   1863  HA  THR P 700     -22.432   0.860   3.103  0.00  0.00      PROA  
ATOM   1864  CB  THR P 700     -20.971  -0.022   4.352  0.00  0.00      PROA  
ATOM   1865  HB  THR P 700     -20.828  -0.943   4.957  0.00  0.00      PROA  
ATOM   1866  OG1 THR P 700     -20.970   1.077   5.275  0.00  0.00      PROA  
ATOM   1867  HG1 THR P 700     -21.556   0.814   5.988  0.00  0.00      PROA  
ATOM   1868  CG2 THR P 700     -19.788   0.231   3.413  0.00  0.00      PROA  
ATOM   1869 HG21 THR P 700     -19.935   1.273   3.056  0.00  0.00      PROA  
ATOM   1870 HG22 THR P 700     -19.790  -0.480   2.559  0.00  0.00      PROA  
ATOM   1871 HG23 THR P 700     -18.860   0.129   4.014  0.00  0.00      PROA  
ATOM   1872  C   THR P 700     -22.154  -1.117   2.546  0.00  0.00      PROA  
ATOM   1873  O   THR P 700     -22.104  -0.840   1.335  0.00  0.00      PROA  
ATOM   1874  N   SER P 701     -22.193  -2.428   2.876  0.00  0.00      PROA  
ATOM   1875  HN  SER P 701     -22.240  -2.698   3.835  0.00  0.00      PROA  
ATOM   1876  CA  SER P 701     -22.133  -3.519   1.954  0.00  0.00      PROA  
ATOM   1877  HA  SER P 701     -21.216  -3.381   1.401  0.00  0.00      PROA  
ATOM   1878  CB  SER P 701     -21.965  -4.885   2.615  0.00  0.00      PROA  
ATOM   1879  HB1 SER P 701     -21.009  -4.803   3.175  0.00  0.00      PROA  
ATOM   1880  HB2 SER P 701     -21.804  -5.694   1.871  0.00  0.00      PROA  
ATOM   1881  OG  SER P 701     -23.020  -5.201   3.543  0.00  0.00      PROA  
ATOM   1882  HG1 SER P 701     -23.252  -4.503   4.159  0.00  0.00      PROA  
ATOM   1883  C   SER P 701     -23.264  -3.550   0.941  0.00  0.00      PROA  
ATOM   1884  O   SER P 701     -23.041  -3.744  -0.237  0.00  0.00      PROA  
ATOM   1885  N   PHE P 702     -24.523  -3.366   1.438  0.00  0.00      PROA  
ATOM   1886  HN  PHE P 702     -24.600  -3.314   2.431  0.00  0.00      PROA  
ATOM   1887  CA  PHE P 702     -25.679  -3.103   0.607  0.00  0.00      PROA  
ATOM   1888  HA  PHE P 702     -25.843  -3.975  -0.009  0.00  0.00      PROA  
ATOM   1889  CB  PHE P 702     -26.893  -2.775   1.566  0.00  0.00      PROA  
ATOM   1890  HB1 PHE P 702     -26.723  -1.914   2.247  0.00  0.00      PROA  
ATOM   1891  HB2 PHE P 702     -27.000  -3.659   2.230  0.00  0.00      PROA  
ATOM   1892  CG  PHE P 702     -28.157  -2.490   0.827  0.00  0.00      PROA  
ATOM   1893  CD1 PHE P 702     -28.479  -3.190  -0.349  0.00  0.00      PROA  
ATOM   1894  HD1 PHE P 702     -27.821  -3.957  -0.729  0.00  0.00      PROA  
ATOM   1895  CE1 PHE P 702     -29.761  -3.107  -0.915  0.00  0.00      PROA  
ATOM   1896  HE1 PHE P 702     -30.015  -3.661  -1.807  0.00  0.00      PROA  
ATOM   1897  CZ  PHE P 702     -30.684  -2.300  -0.390  0.00  0.00      PROA  
ATOM   1898  HZ  PHE P 702     -31.669  -2.134  -0.800  0.00  0.00      PROA  
ATOM   1899  CD2 PHE P 702     -29.186  -1.686   1.409  0.00  0.00      PROA  
ATOM   1900  HD2 PHE P 702     -28.909  -1.282   2.371  0.00  0.00      PROA  
ATOM   1901  CE2 PHE P 702     -30.404  -1.532   0.784  0.00  0.00      PROA  
ATOM   1902  HE2 PHE P 702     -31.209  -0.915   1.155  0.00  0.00      PROA  
ATOM   1903  C   PHE P 702     -25.531  -1.947  -0.394  0.00  0.00      PROA  
ATOM   1904  O   PHE P 702     -25.733  -2.155  -1.587  0.00  0.00      PROA  
ATOM   1905  N   LEU P 703     -25.092  -0.801   0.055  0.00  0.00      PROA  
ATOM   1906  HN  LEU P 703     -24.891  -0.730   1.028  0.00  0.00      PROA  
ATOM   1907  CA  LEU P 703     -24.888   0.403  -0.676  0.00  0.00      PROA  
ATOM   1908  HA  LEU P 703     -25.715   0.471  -1.368  0.00  0.00      PROA  
ATOM   1909  CB  LEU P 703     -24.695   1.595   0.372  0.00  0.00      PROA  
ATOM   1910  HB1 LEU P 703     -24.018   2.340  -0.097  0.00  0.00      PROA  
ATOM   1911  HB2 LEU P 703     -23.964   1.265   1.141  0.00  0.00      PROA  
ATOM   1912  CG  LEU P 703     -26.005   2.175   0.962  0.00  0.00      PROA  
ATOM   1913  HG  LEU P 703     -26.401   1.456   1.710  0.00  0.00      PROA  
ATOM   1914  CD1 LEU P 703     -25.689   3.466   1.655  0.00  0.00      PROA  
ATOM   1915 HD11 LEU P 703     -24.991   3.397   2.516  0.00  0.00      PROA  
ATOM   1916 HD12 LEU P 703     -26.601   3.766   2.213  0.00  0.00      PROA  
ATOM   1917 HD13 LEU P 703     -25.427   4.271   0.936  0.00  0.00      PROA  
ATOM   1918  CD2 LEU P 703     -27.303   2.175   0.060  0.00  0.00      PROA  
ATOM   1919 HD21 LEU P 703     -26.947   2.377  -0.973  0.00  0.00      PROA  
ATOM   1920 HD22 LEU P 703     -28.152   2.741   0.498  0.00  0.00      PROA  
ATOM   1921 HD23 LEU P 703     -27.644   1.124  -0.055  0.00  0.00      PROA  
ATOM   1922  C   LEU P 703     -23.746   0.247  -1.688  0.00  0.00      PROA  
ATOM   1923  O   LEU P 703     -23.785   0.641  -2.847  0.00  0.00      PROA  
ATOM   1924  N   CYS P 704     -22.655  -0.445  -1.330  0.00  0.00      PROA  
ATOM   1925  HN  CYS P 704     -22.687  -0.815  -0.404  0.00  0.00      PROA  
ATOM   1926  CA  CYS P 704     -21.689  -0.887  -2.280  0.00  0.00      PROA  
ATOM   1927  HA  CYS P 704     -21.237  -0.053  -2.795  0.00  0.00      PROA  
ATOM   1928  CB  CYS P 704     -20.544  -1.588  -1.512  0.00  0.00      PROA  
ATOM   1929  HB1 CYS P 704     -19.934  -2.108  -2.282  0.00  0.00      PROA  
ATOM   1930  HB2 CYS P 704     -20.954  -2.431  -0.916  0.00  0.00      PROA  
ATOM   1931  SG  CYS P 704     -19.402  -0.479  -0.540  0.00  0.00      PROA  
ATOM   1932  HG1 CYS P 704     -20.277  -0.471   0.455  0.00  0.00      PROA  
ATOM   1933  C   CYS P 704     -22.141  -1.816  -3.386  0.00  0.00      PROA  
ATOM   1934  O   CYS P 704     -21.770  -1.554  -4.540  0.00  0.00      PROA  
ATOM   1935  N   ILE P 705     -23.016  -2.823  -3.080  0.00  0.00      PROA  
ATOM   1936  HN  ILE P 705     -23.153  -2.979  -2.105  0.00  0.00      PROA  
ATOM   1937  CA  ILE P 705     -23.580  -3.776  -4.046  0.00  0.00      PROA  
ATOM   1938  HA  ILE P 705     -22.830  -4.185  -4.706  0.00  0.00      PROA  
ATOM   1939  CB  ILE P 705     -24.277  -5.076  -3.572  0.00  0.00      PROA  
ATOM   1940  HB  ILE P 705     -25.096  -4.848  -2.857  0.00  0.00      PROA  
ATOM   1941  CG2 ILE P 705     -24.846  -5.977  -4.736  0.00  0.00      PROA  
ATOM   1942 HG21 ILE P 705     -25.654  -5.470  -5.306  0.00  0.00      PROA  
ATOM   1943 HG22 ILE P 705     -25.318  -6.820  -4.187  0.00  0.00      PROA  
ATOM   1944 HG23 ILE P 705     -24.086  -6.328  -5.466  0.00  0.00      PROA  
ATOM   1945  CG1 ILE P 705     -23.369  -5.929  -2.523  0.00  0.00      PROA  
ATOM   1946 HG11 ILE P 705     -22.660  -5.289  -1.956  0.00  0.00      PROA  
ATOM   1947 HG12 ILE P 705     -22.762  -6.689  -3.060  0.00  0.00      PROA  
ATOM   1948  CD  ILE P 705     -24.180  -6.655  -1.456  0.00  0.00      PROA  
ATOM   1949  HD1 ILE P 705     -24.980  -7.269  -1.923  0.00  0.00      PROA  
ATOM   1950  HD2 ILE P 705     -24.642  -5.906  -0.778  0.00  0.00      PROA  
ATOM   1951  HD3 ILE P 705     -23.501  -7.307  -0.867  0.00  0.00      PROA  
ATOM   1952  C   ILE P 705     -24.529  -3.076  -4.970  0.00  0.00      PROA  
ATOM   1953  O   ILE P 705     -24.567  -3.193  -6.183  0.00  0.00      PROA  
ATOM   1954  N   VAL P 706     -25.307  -2.164  -4.307  0.00  0.00      PROA  
ATOM   1955  HN  VAL P 706     -25.307  -2.042  -3.318  0.00  0.00      PROA  
ATOM   1956  CA  VAL P 706     -26.107  -1.230  -5.022  0.00  0.00      PROA  
ATOM   1957  HA  VAL P 706     -26.848  -1.828  -5.532  0.00  0.00      PROA  
ATOM   1958  CB  VAL P 706     -27.028  -0.358  -4.143  0.00  0.00      PROA  
ATOM   1959  HB  VAL P 706     -26.424   0.099  -3.330  0.00  0.00      PROA  
ATOM   1960  CG1 VAL P 706     -27.687   0.786  -5.037  0.00  0.00      PROA  
ATOM   1961 HG11 VAL P 706     -26.928   1.528  -5.367  0.00  0.00      PROA  
ATOM   1962 HG12 VAL P 706     -28.507   1.387  -4.588  0.00  0.00      PROA  
ATOM   1963 HG13 VAL P 706     -28.096   0.297  -5.946  0.00  0.00      PROA  
ATOM   1964  CG2 VAL P 706     -28.149  -1.180  -3.587  0.00  0.00      PROA  
ATOM   1965 HG21 VAL P 706     -28.797  -0.562  -2.930  0.00  0.00      PROA  
ATOM   1966 HG22 VAL P 706     -27.680  -1.900  -2.882  0.00  0.00      PROA  
ATOM   1967 HG23 VAL P 706     -28.650  -1.826  -4.340  0.00  0.00      PROA  
ATOM   1968  C   VAL P 706     -25.310  -0.376  -6.054  0.00  0.00      PROA  
ATOM   1969  O   VAL P 706     -25.837  -0.130  -7.107  0.00  0.00      PROA  
ATOM   1970  N   LEU P 707     -23.999   0.030  -5.805  0.00  0.00      PROA  
ATOM   1971  HN  LEU P 707     -23.511  -0.189  -4.964  0.00  0.00      PROA  
ATOM   1972  CA  LEU P 707     -23.239   0.898  -6.672  0.00  0.00      PROA  
ATOM   1973  HA  LEU P 707     -23.885   1.655  -7.090  0.00  0.00      PROA  
ATOM   1974  CB  LEU P 707     -22.174   1.498  -5.705  0.00  0.00      PROA  
ATOM   1975  HB1 LEU P 707     -21.465   0.719  -5.351  0.00  0.00      PROA  
ATOM   1976  HB2 LEU P 707     -22.593   1.714  -4.699  0.00  0.00      PROA  
ATOM   1977  CG  LEU P 707     -21.448   2.716  -6.215  0.00  0.00      PROA  
ATOM   1978  HG  LEU P 707     -20.792   2.484  -7.081  0.00  0.00      PROA  
ATOM   1979  CD1 LEU P 707     -22.394   3.875  -6.496  0.00  0.00      PROA  
ATOM   1980 HD11 LEU P 707     -23.126   3.968  -5.666  0.00  0.00      PROA  
ATOM   1981 HD12 LEU P 707     -22.880   3.598  -7.456  0.00  0.00      PROA  
ATOM   1982 HD13 LEU P 707     -21.912   4.868  -6.621  0.00  0.00      PROA  
ATOM   1983  CD2 LEU P 707     -20.420   3.227  -5.172  0.00  0.00      PROA  
ATOM   1984 HD21 LEU P 707     -19.745   3.932  -5.702  0.00  0.00      PROA  
ATOM   1985 HD22 LEU P 707     -19.737   2.411  -4.853  0.00  0.00      PROA  
ATOM   1986 HD23 LEU P 707     -20.915   3.698  -4.296  0.00  0.00      PROA  
ATOM   1987  C   LEU P 707     -22.541   0.132  -7.869  0.00  0.00      PROA  
ATOM   1988  O   LEU P 707     -22.266   0.709  -8.890  0.00  0.00      PROA  
ATOM   1989  N   VAL P 708     -22.352  -1.212  -7.705  0.00  0.00      PROA  
ATOM   1990  HN  VAL P 708     -22.524  -1.694  -6.849  0.00  0.00      PROA  
ATOM   1991  CA  VAL P 708     -21.809  -2.146  -8.690  0.00  0.00      PROA  
ATOM   1992  HA  VAL P 708     -20.820  -1.796  -8.946  0.00  0.00      PROA  
ATOM   1993  CB  VAL P 708     -21.507  -3.541  -8.106  0.00  0.00      PROA  
ATOM   1994  HB  VAL P 708     -22.316  -3.890  -7.429  0.00  0.00      PROA  
ATOM   1995  CG1 VAL P 708     -21.307  -4.584  -9.186  0.00  0.00      PROA  
ATOM   1996 HG11 VAL P 708     -20.618  -4.138  -9.934  0.00  0.00      PROA  
ATOM   1997 HG12 VAL P 708     -22.271  -4.919  -9.624  0.00  0.00      PROA  
ATOM   1998 HG13 VAL P 708     -20.856  -5.466  -8.683  0.00  0.00      PROA  
ATOM   1999  CG2 VAL P 708     -20.255  -3.423  -7.251  0.00  0.00      PROA  
ATOM   2000 HG21 VAL P 708     -19.931  -4.420  -6.880  0.00  0.00      PROA  
ATOM   2001 HG22 VAL P 708     -20.520  -2.869  -6.326  0.00  0.00      PROA  
ATOM   2002 HG23 VAL P 708     -19.455  -2.953  -7.862  0.00  0.00      PROA  
ATOM   2003  C   VAL P 708     -22.587  -2.228  -9.979  0.00  0.00      PROA  
ATOM   2004  O   VAL P 708     -22.023  -2.390 -11.071  0.00  0.00      PROA  
ATOM   2005  N   ALA P 709     -23.869  -2.093  -9.792  0.00  0.00      PROA  
ATOM   2006  HN  ALA P 709     -24.243  -2.220  -8.877  0.00  0.00      PROA  
ATOM   2007  CA  ALA P 709     -24.860  -2.230 -10.843  0.00  0.00      PROA  
ATOM   2008  HA  ALA P 709     -24.518  -3.030 -11.483  0.00  0.00      PROA  
ATOM   2009  CB  ALA P 709     -26.212  -2.745 -10.183  0.00  0.00      PROA  
ATOM   2010  HB1 ALA P 709     -26.958  -2.967 -10.976  0.00  0.00      PROA  
ATOM   2011  HB2 ALA P 709     -26.590  -1.929  -9.530  0.00  0.00      PROA  
ATOM   2012  HB3 ALA P 709     -25.999  -3.705  -9.666  0.00  0.00      PROA  
ATOM   2013  C   ALA P 709     -25.050  -1.024 -11.720  0.00  0.00      PROA  
ATOM   2014  O   ALA P 709     -25.639  -1.063 -12.801  0.00  0.00      PROA  
ATOM   2015  N   THR P 710     -24.482   0.122 -11.265  0.00  0.00      PROA  
ATOM   2016  HN  THR P 710     -23.927   0.102 -10.438  0.00  0.00      PROA  
ATOM   2017  CA  THR P 710     -24.665   1.462 -11.809  0.00  0.00      PROA  
ATOM   2018  HA  THR P 710     -25.585   1.387 -12.370  0.00  0.00      PROA  
ATOM   2019  CB  THR P 710     -24.612   2.555 -10.722  0.00  0.00      PROA  
ATOM   2020  HB  THR P 710     -24.946   3.528 -11.142  0.00  0.00      PROA  
ATOM   2021  OG1 THR P 710     -23.356   2.875 -10.066  0.00  0.00      PROA  
ATOM   2022  HG1 THR P 710     -23.179   2.207  -9.400  0.00  0.00      PROA  
ATOM   2023  CG2 THR P 710     -25.738   2.180  -9.618  0.00  0.00      PROA  
ATOM   2024 HG21 THR P 710     -25.233   1.466  -8.933  0.00  0.00      PROA  
ATOM   2025 HG22 THR P 710     -26.638   1.750 -10.106  0.00  0.00      PROA  
ATOM   2026 HG23 THR P 710     -25.866   3.169  -9.127  0.00  0.00      PROA  
ATOM   2027  C   THR P 710     -23.442   1.707 -12.765  0.00  0.00      PROA  
ATOM   2028  O   THR P 710     -22.610   0.785 -12.902  0.00  0.00      PROA  
ATOM   2029  N   ASP P 711     -23.332   2.899 -13.306  0.00  0.00      PROA  
ATOM   2030  HN  ASP P 711     -24.008   3.629 -13.237  0.00  0.00      PROA  
ATOM   2031  CA  ASP P 711     -22.244   3.136 -14.174  0.00  0.00      PROA  
ATOM   2032  HA  ASP P 711     -21.779   2.239 -14.555  0.00  0.00      PROA  
ATOM   2033  CB  ASP P 711     -22.638   3.835 -15.485  0.00  0.00      PROA  
ATOM   2034  HB1 ASP P 711     -21.749   4.125 -16.085  0.00  0.00      PROA  
ATOM   2035  HB2 ASP P 711     -23.004   4.798 -15.071  0.00  0.00      PROA  
ATOM   2036  CG  ASP P 711     -23.571   3.026 -16.379  0.00  0.00      PROA  
ATOM   2037  OD1 ASP P 711     -23.668   1.789 -16.298  0.00  0.00      PROA  
ATOM   2038  OD2 ASP P 711     -24.061   3.778 -17.258  0.00  0.00      PROA  
ATOM   2039  C   ASP P 711     -21.056   3.885 -13.478  0.00  0.00      PROA  
ATOM   2040  O   ASP P 711     -20.121   4.375 -14.095  0.00  0.00      PROA  
ATOM   2041  N   ALA P 712     -21.074   3.962 -12.118  0.00  0.00      PROA  
ATOM   2042  HN  ALA P 712     -21.880   3.710 -11.588  0.00  0.00      PROA  
ATOM   2043  CA  ALA P 712     -20.086   4.685 -11.277  0.00  0.00      PROA  
ATOM   2044  HA  ALA P 712     -19.926   5.743 -11.425  0.00  0.00      PROA  
ATOM   2045  CB  ALA P 712     -20.479   4.529  -9.775  0.00  0.00      PROA  
ATOM   2046  HB1 ALA P 712     -21.422   5.051  -9.505  0.00  0.00      PROA  
ATOM   2047  HB2 ALA P 712     -19.654   4.922  -9.143  0.00  0.00      PROA  
ATOM   2048  HB3 ALA P 712     -20.584   3.499  -9.372  0.00  0.00      PROA  
ATOM   2049  C   ALA P 712     -18.624   4.179 -11.530  0.00  0.00      PROA  
ATOM   2050  O   ALA P 712     -17.656   4.950 -11.569  0.00  0.00      PROA  
ATOM   2051  N   SER P 713     -18.377   2.883 -11.745  0.00  0.00      PROA  
ATOM   2052  HN  SER P 713     -19.175   2.286 -11.710  0.00  0.00      PROA  
ATOM   2053  CA  SER P 713     -16.973   2.412 -11.905  0.00  0.00      PROA  
ATOM   2054  HA  SER P 713     -16.405   2.852 -11.099  0.00  0.00      PROA  
ATOM   2055  CB  SER P 713     -16.898   0.846 -11.766  0.00  0.00      PROA  
ATOM   2056  HB1 SER P 713     -15.854   0.470 -11.702  0.00  0.00      PROA  
ATOM   2057  HB2 SER P 713     -17.508   0.482 -12.620  0.00  0.00      PROA  
ATOM   2058  OG  SER P 713     -17.596   0.452 -10.574  0.00  0.00      PROA  
ATOM   2059  HG1 SER P 713     -18.528   0.514 -10.799  0.00  0.00      PROA  
ATOM   2060  C   SER P 713     -16.462   2.862 -13.273  0.00  0.00      PROA  
ATOM   2061  O   SER P 713     -15.256   2.998 -13.455  0.00  0.00      PROA  
ATOM   2062  N   SER P 714     -17.313   2.952 -14.264  0.00  0.00      PROA  
ATOM   2063  HN  SER P 714     -18.183   2.467 -14.233  0.00  0.00      PROA  
ATOM   2064  CA  SER P 714     -16.985   3.491 -15.509  0.00  0.00      PROA  
ATOM   2065  HA  SER P 714     -16.085   2.998 -15.843  0.00  0.00      PROA  
ATOM   2066  CB  SER P 714     -17.991   3.255 -16.608  0.00  0.00      PROA  
ATOM   2067  HB1 SER P 714     -18.892   3.884 -16.443  0.00  0.00      PROA  
ATOM   2068  HB2 SER P 714     -18.238   2.174 -16.536  0.00  0.00      PROA  
ATOM   2069  OG  SER P 714     -17.504   3.626 -17.913  0.00  0.00      PROA  
ATOM   2070  HG1 SER P 714     -17.354   4.574 -17.907  0.00  0.00      PROA  
ATOM   2071  C   SER P 714     -16.726   4.958 -15.395  0.00  0.00      PROA  
ATOM   2072  O   SER P 714     -15.944   5.458 -16.186  0.00  0.00      PROA  
ATOM   2073  N   LEU P 715     -17.399   5.624 -14.456  0.00  0.00      PROA  
ATOM   2074  HN  LEU P 715     -18.092   5.171 -13.902  0.00  0.00      PROA  
ATOM   2075  CA  LEU P 715     -17.137   7.085 -14.236  0.00  0.00      PROA  
ATOM   2076  HA  LEU P 715     -17.109   7.476 -15.242  0.00  0.00      PROA  
ATOM   2077  CB  LEU P 715     -18.233   7.750 -13.355  0.00  0.00      PROA  
ATOM   2078  HB1 LEU P 715     -17.763   8.600 -12.816  0.00  0.00      PROA  
ATOM   2079  HB2 LEU P 715     -18.552   7.157 -12.472  0.00  0.00      PROA  
ATOM   2080  CG  LEU P 715     -19.547   8.250 -14.004  0.00  0.00      PROA  
ATOM   2081  HG  LEU P 715     -20.011   7.416 -14.575  0.00  0.00      PROA  
ATOM   2082  CD1 LEU P 715     -20.509   8.767 -12.955  0.00  0.00      PROA  
ATOM   2083 HD11 LEU P 715     -20.727   8.034 -12.150  0.00  0.00      PROA  
ATOM   2084 HD12 LEU P 715     -21.426   9.139 -13.460  0.00  0.00      PROA  
ATOM   2085 HD13 LEU P 715     -19.900   9.613 -12.569  0.00  0.00      PROA  
ATOM   2086  CD2 LEU P 715     -19.224   9.318 -15.031  0.00  0.00      PROA  
ATOM   2087 HD21 LEU P 715     -18.606  10.053 -14.472  0.00  0.00      PROA  
ATOM   2088 HD22 LEU P 715     -20.105   9.836 -15.466  0.00  0.00      PROA  
ATOM   2089 HD23 LEU P 715     -18.591   8.810 -15.790  0.00  0.00      PROA  
ATOM   2090  C   LEU P 715     -15.754   7.520 -13.828  0.00  0.00      PROA  
ATOM   2091  O   LEU P 715     -15.215   8.480 -14.300  0.00  0.00      PROA  
ATOM   2092  N   VAL P 716     -15.105   6.630 -12.998  0.00  0.00      PROA  
ATOM   2093  HN  VAL P 716     -15.628   5.812 -12.773  0.00  0.00      PROA  
ATOM   2094  CA  VAL P 716     -13.763   6.692 -12.547  0.00  0.00      PROA  
ATOM   2095  HA  VAL P 716     -13.383   7.699 -12.636  0.00  0.00      PROA  
ATOM   2096  CB  VAL P 716     -13.450   6.361 -11.040  0.00  0.00      PROA  
ATOM   2097  HB  VAL P 716     -12.367   6.424 -10.800  0.00  0.00      PROA  
ATOM   2098  CG1 VAL P 716     -14.268   7.336 -10.151  0.00  0.00      PROA  
ATOM   2099 HG11 VAL P 716     -14.144   8.401 -10.441  0.00  0.00      PROA  
ATOM   2100 HG12 VAL P 716     -13.968   7.283  -9.083  0.00  0.00      PROA  
ATOM   2101 HG13 VAL P 716     -15.357   7.127 -10.223  0.00  0.00      PROA  
ATOM   2102  CG2 VAL P 716     -13.963   4.924 -10.706  0.00  0.00      PROA  
ATOM   2103 HG21 VAL P 716     -14.980   4.840 -11.147  0.00  0.00      PROA  
ATOM   2104 HG22 VAL P 716     -13.985   4.669  -9.625  0.00  0.00      PROA  
ATOM   2105 HG23 VAL P 716     -13.394   4.147 -11.261  0.00  0.00      PROA  
ATOM   2106  C   VAL P 716     -12.790   5.913 -13.453  0.00  0.00      PROA  
ATOM   2107  O   VAL P 716     -11.596   6.013 -13.236  0.00  0.00      PROA  
ATOM   2108  N   CYS P 717     -13.273   5.049 -14.382  0.00  0.00      PROA  
ATOM   2109  HN  CYS P 717     -14.255   4.881 -14.424  0.00  0.00      PROA  
ATOM   2110  CA  CYS P 717     -12.305   4.608 -15.407  0.00  0.00      PROA  
ATOM   2111  HA  CYS P 717     -11.441   4.201 -14.903  0.00  0.00      PROA  
ATOM   2112  CB  CYS P 717     -12.900   3.436 -16.266  0.00  0.00      PROA  
ATOM   2113  HB1 CYS P 717     -13.931   3.653 -16.618  0.00  0.00      PROA  
ATOM   2114  HB2 CYS P 717     -13.165   2.603 -15.581  0.00  0.00      PROA  
ATOM   2115  SG  CYS P 717     -11.929   2.873 -17.730  0.00  0.00      PROA  
ATOM   2116  HG1 CYS P 717     -12.285   4.050 -18.225  0.00  0.00      PROA  
ATOM   2117  C   CYS P 717     -11.932   5.729 -16.428  0.00  0.00      PROA  
ATOM   2118  O   CYS P 717     -10.730   5.993 -16.635  0.00  0.00      PROA  
ATOM   2119  N   TYR P 718     -12.932   6.441 -17.038  0.00  0.00      PROA  
ATOM   2120  HN  TYR P 718     -13.897   6.410 -16.793  0.00  0.00      PROA  
ATOM   2121  CA  TYR P 718     -12.591   7.573 -17.877  0.00  0.00      PROA  
ATOM   2122  HA  TYR P 718     -11.715   7.240 -18.415  0.00  0.00      PROA  
ATOM   2123  CB  TYR P 718     -13.818   7.852 -18.687  0.00  0.00      PROA  
ATOM   2124  HB1 TYR P 718     -13.643   8.720 -19.358  0.00  0.00      PROA  
ATOM   2125  HB2 TYR P 718     -14.661   8.150 -18.029  0.00  0.00      PROA  
ATOM   2126  CG  TYR P 718     -14.235   6.712 -19.555  0.00  0.00      PROA  
ATOM   2127  CD1 TYR P 718     -13.405   6.028 -20.479  0.00  0.00      PROA  
ATOM   2128  HD1 TYR P 718     -12.346   6.160 -20.315  0.00  0.00      PROA  
ATOM   2129  CE1 TYR P 718     -13.954   4.960 -21.264  0.00  0.00      PROA  
ATOM   2130  HE1 TYR P 718     -13.337   4.261 -21.811  0.00  0.00      PROA  
ATOM   2131  CZ  TYR P 718     -15.285   4.645 -21.163  0.00  0.00      PROA  
ATOM   2132  OH  TYR P 718     -15.743   3.408 -21.672  0.00  0.00      PROA  
ATOM   2133  HH  TYR P 718     -16.698   3.372 -21.585  0.00  0.00      PROA  
ATOM   2134  CD2 TYR P 718     -15.630   6.456 -19.568  0.00  0.00      PROA  
ATOM   2135  HD2 TYR P 718     -16.289   7.054 -18.955  0.00  0.00      PROA  
ATOM   2136  CE2 TYR P 718     -16.138   5.409 -20.309  0.00  0.00      PROA  
ATOM   2137  HE2 TYR P 718     -17.180   5.161 -20.174  0.00  0.00      PROA  
ATOM   2138  C   TYR P 718     -12.162   8.801 -17.126  0.00  0.00      PROA  
ATOM   2139  O   TYR P 718     -12.659   9.907 -17.342  0.00  0.00      PROA  
ATOM   2140  N   ILE P 719     -11.193   8.634 -16.198  0.00  0.00      PROA  
ATOM   2141  HN  ILE P 719     -10.931   7.683 -16.051  0.00  0.00      PROA  
ATOM   2142  CA  ILE P 719     -10.874   9.668 -15.255  0.00  0.00      PROA  
ATOM   2143  HA  ILE P 719     -11.745  10.261 -15.016  0.00  0.00      PROA  
ATOM   2144  CB  ILE P 719     -10.515   9.036 -13.902  0.00  0.00      PROA  
ATOM   2145  HB  ILE P 719     -11.209   8.175 -13.798  0.00  0.00      PROA  
ATOM   2146  CG2 ILE P 719      -9.152   8.480 -13.889  0.00  0.00      PROA  
ATOM   2147 HG21 ILE P 719      -9.051   7.663 -14.636  0.00  0.00      PROA  
ATOM   2148 HG22 ILE P 719      -8.869   8.060 -12.900  0.00  0.00      PROA  
ATOM   2149 HG23 ILE P 719      -8.330   9.159 -14.201  0.00  0.00      PROA  
ATOM   2150  CG1 ILE P 719     -10.782   9.924 -12.596  0.00  0.00      PROA  
ATOM   2151 HG11 ILE P 719     -11.846  10.230 -12.693  0.00  0.00      PROA  
ATOM   2152 HG12 ILE P 719     -10.232  10.889 -12.603  0.00  0.00      PROA  
ATOM   2153  CD  ILE P 719     -10.536   9.206 -11.216  0.00  0.00      PROA  
ATOM   2154  HD1 ILE P 719      -9.482   8.935 -10.991  0.00  0.00      PROA  
ATOM   2155  HD2 ILE P 719     -10.997   8.199 -11.127  0.00  0.00      PROA  
ATOM   2156  HD3 ILE P 719     -10.829   9.822 -10.339  0.00  0.00      PROA  
ATOM   2157  C   ILE P 719      -9.828  10.632 -15.781  0.00  0.00      PROA  
ATOM   2158  O   ILE P 719      -9.447  11.487 -15.023  0.00  0.00      PROA  
ATOM   2159  N   THR P 720      -9.377  10.643 -17.083  0.00  0.00      PROA  
ATOM   2160  HN  THR P 720      -9.807   9.976 -17.686  0.00  0.00      PROA  
ATOM   2161  CA  THR P 720      -8.216  11.360 -17.587  0.00  0.00      PROA  
ATOM   2162  HA  THR P 720      -8.070  10.884 -18.545  0.00  0.00      PROA  
ATOM   2163  CB  THR P 720      -8.386  12.861 -18.066  0.00  0.00      PROA  
ATOM   2164  HB  THR P 720      -7.569  13.119 -18.773  0.00  0.00      PROA  
ATOM   2165  OG1 THR P 720      -8.387  13.856 -17.012  0.00  0.00      PROA  
ATOM   2166  HG1 THR P 720      -7.769  14.506 -17.356  0.00  0.00      PROA  
ATOM   2167  CG2 THR P 720      -9.767  13.070 -18.855  0.00  0.00      PROA  
ATOM   2168 HG21 THR P 720     -10.607  13.154 -18.132  0.00  0.00      PROA  
ATOM   2169 HG22 THR P 720      -9.844  12.116 -19.419  0.00  0.00      PROA  
ATOM   2170 HG23 THR P 720      -9.892  14.007 -19.438  0.00  0.00      PROA  
ATOM   2171  C   THR P 720      -6.921  11.064 -16.838  0.00  0.00      PROA  
ATOM   2172  O   THR P 720      -6.895  10.064 -16.126  0.00  0.00      PROA  
ATOM   2173  N   ARG P 721      -5.781  11.760 -17.067  0.00  0.00      PROA  
ATOM   2174  HN  ARG P 721      -5.669  12.514 -17.710  0.00  0.00      PROA  
ATOM   2175  CA  ARG P 721      -4.598  11.415 -16.306  0.00  0.00      PROA  
ATOM   2176  HA  ARG P 721      -4.731  10.503 -15.744  0.00  0.00      PROA  
ATOM   2177  CB  ARG P 721      -3.320  11.291 -17.159  0.00  0.00      PROA  
ATOM   2178  HB1 ARG P 721      -2.494  10.881 -16.539  0.00  0.00      PROA  
ATOM   2179  HB2 ARG P 721      -2.995  12.335 -17.353  0.00  0.00      PROA  
ATOM   2180  CG  ARG P 721      -3.517  10.388 -18.370  0.00  0.00      PROA  
ATOM   2181  HG1 ARG P 721      -4.078  10.991 -19.116  0.00  0.00      PROA  
ATOM   2182  HG2 ARG P 721      -4.007   9.465 -17.993  0.00  0.00      PROA  
ATOM   2183  CD  ARG P 721      -2.362   9.930 -19.224  0.00  0.00      PROA  
ATOM   2184  HD1 ARG P 721      -1.881  10.839 -19.644  0.00  0.00      PROA  
ATOM   2185  HD2 ARG P 721      -2.705   9.216 -20.003  0.00  0.00      PROA  
ATOM   2186  NE  ARG P 721      -1.400   9.266 -18.325  0.00  0.00      PROA  
ATOM   2187  HE  ARG P 721      -1.529   9.315 -17.334  0.00  0.00      PROA  
ATOM   2188  CZ  ARG P 721      -0.282   8.642 -18.834  0.00  0.00      PROA  
ATOM   2189  NH1 ARG P 721      -0.080   8.623 -20.152  0.00  0.00      PROA  
ATOM   2190 HH11 ARG P 721      -0.685   8.941 -20.882  0.00  0.00      PROA  
ATOM   2191 HH12 ARG P 721       0.634   7.992 -20.456  0.00  0.00      PROA  
ATOM   2192  NH2 ARG P 721       0.385   7.988 -17.936  0.00  0.00      PROA  
ATOM   2193 HH21 ARG P 721       1.237   7.503 -18.135  0.00  0.00      PROA  
ATOM   2194 HH22 ARG P 721       0.250   8.100 -16.951  0.00  0.00      PROA  
ATOM   2195  C   ARG P 721      -4.302  12.524 -15.180  0.00  0.00      PROA  
ATOM   2196  O   ARG P 721      -3.605  12.205 -14.238  0.00  0.00      PROA  
ATOM   2197  N   PHE P 722      -4.901  13.752 -15.249  0.00  0.00      PROA  
ATOM   2198  HN  PHE P 722      -5.485  13.812 -16.055  0.00  0.00      PROA  
ATOM   2199  CA  PHE P 722      -4.652  14.885 -14.321  0.00  0.00      PROA  
ATOM   2200  HA  PHE P 722      -3.636  15.155 -14.567  0.00  0.00      PROA  
ATOM   2201  CB  PHE P 722      -5.627  16.040 -14.743  0.00  0.00      PROA  
ATOM   2202  HB1 PHE P 722      -6.644  15.655 -14.516  0.00  0.00      PROA  
ATOM   2203  HB2 PHE P 722      -5.443  16.224 -15.823  0.00  0.00      PROA  
ATOM   2204  CG  PHE P 722      -5.698  17.226 -13.968  0.00  0.00      PROA  
ATOM   2205  CD1 PHE P 722      -4.874  18.323 -14.287  0.00  0.00      PROA  
ATOM   2206  HD1 PHE P 722      -4.149  18.213 -15.079  0.00  0.00      PROA  
ATOM   2207  CE1 PHE P 722      -4.992  19.505 -13.458  0.00  0.00      PROA  
ATOM   2208  HE1 PHE P 722      -4.309  20.320 -13.648  0.00  0.00      PROA  
ATOM   2209  CZ  PHE P 722      -5.967  19.543 -12.440  0.00  0.00      PROA  
ATOM   2210  HZ  PHE P 722      -5.986  20.492 -11.924  0.00  0.00      PROA  
ATOM   2211  CD2 PHE P 722      -6.655  17.350 -12.953  0.00  0.00      PROA  
ATOM   2212  HD2 PHE P 722      -7.277  16.489 -12.758  0.00  0.00      PROA  
ATOM   2213  CE2 PHE P 722      -6.863  18.464 -12.219  0.00  0.00      PROA  
ATOM   2214  HE2 PHE P 722      -7.580  18.459 -11.412  0.00  0.00      PROA  
ATOM   2215  C   PHE P 722      -4.677  14.689 -12.847  0.00  0.00      PROA  
ATOM   2216  O   PHE P 722      -3.644  14.900 -12.193  0.00  0.00      PROA  
ATOM   2217  N   THR P 723      -5.900  14.271 -12.261  0.00  0.00      PROA  
ATOM   2218  HN  THR P 723      -6.747  14.360 -12.781  0.00  0.00      PROA  
ATOM   2219  CA  THR P 723      -6.078  13.869 -10.872  0.00  0.00      PROA  
ATOM   2220  HA  THR P 723      -5.749  14.652 -10.206  0.00  0.00      PROA  
ATOM   2221  CB  THR P 723      -7.562  13.751 -10.492  0.00  0.00      PROA  
ATOM   2222  HB  THR P 723      -7.867  12.878  -9.876  0.00  0.00      PROA  
ATOM   2223  OG1 THR P 723      -8.292  13.565 -11.755  0.00  0.00      PROA  
ATOM   2224  HG1 THR P 723      -8.052  12.727 -12.158  0.00  0.00      PROA  
ATOM   2225  CG2 THR P 723      -8.173  14.952  -9.679  0.00  0.00      PROA  
ATOM   2226 HG21 THR P 723      -7.469  15.452  -8.980  0.00  0.00      PROA  
ATOM   2227 HG22 THR P 723      -9.097  14.627  -9.156  0.00  0.00      PROA  
ATOM   2228 HG23 THR P 723      -8.513  15.720 -10.405  0.00  0.00      PROA  
ATOM   2229  C   THR P 723      -5.288  12.633 -10.499  0.00  0.00      PROA  
ATOM   2230  O   THR P 723      -4.635  12.522  -9.440  0.00  0.00      PROA  
ATOM   2231  N   GLU P 724      -5.216  11.716 -11.418  0.00  0.00      PROA  
ATOM   2232  HN  GLU P 724      -5.709  11.895 -12.266  0.00  0.00      PROA  
ATOM   2233  CA  GLU P 724      -4.593  10.394 -11.286  0.00  0.00      PROA  
ATOM   2234  HA  GLU P 724      -4.976  10.039 -10.341  0.00  0.00      PROA  
ATOM   2235  CB  GLU P 724      -4.972   9.485 -12.525  0.00  0.00      PROA  
ATOM   2236  HB1 GLU P 724      -4.516  10.015 -13.388  0.00  0.00      PROA  
ATOM   2237  HB2 GLU P 724      -6.070   9.396 -12.667  0.00  0.00      PROA  
ATOM   2238  CG  GLU P 724      -4.496   8.029 -12.354  0.00  0.00      PROA  
ATOM   2239  HG1 GLU P 724      -5.238   7.481 -11.733  0.00  0.00      PROA  
ATOM   2240  HG2 GLU P 724      -3.522   8.016 -11.821  0.00  0.00      PROA  
ATOM   2241  CD  GLU P 724      -4.155   7.330 -13.635  0.00  0.00      PROA  
ATOM   2242  OE1 GLU P 724      -3.133   7.653 -14.285  0.00  0.00      PROA  
ATOM   2243  OE2 GLU P 724      -4.940   6.400 -14.048  0.00  0.00      PROA  
ATOM   2244  C   GLU P 724      -3.090  10.579 -11.145  0.00  0.00      PROA  
ATOM   2245  O   GLU P 724      -2.475   9.900 -10.321  0.00  0.00      PROA  
ATOM   2246  N   GLU P 725      -2.467  11.528 -11.877  0.00  0.00      PROA  
ATOM   2247  HN  GLU P 725      -2.982  11.849 -12.668  0.00  0.00      PROA  
ATOM   2248  CA  GLU P 725      -1.047  11.839 -11.631  0.00  0.00      PROA  
ATOM   2249  HA  GLU P 725      -0.453  10.937 -11.667  0.00  0.00      PROA  
ATOM   2250  CB  GLU P 725      -0.600  12.802 -12.783  0.00  0.00      PROA  
ATOM   2251  HB1 GLU P 725       0.236  13.466 -12.475  0.00  0.00      PROA  
ATOM   2252  HB2 GLU P 725      -1.442  13.481 -13.035  0.00  0.00      PROA  
ATOM   2253  CG  GLU P 725      -0.219  11.932 -14.045  0.00  0.00      PROA  
ATOM   2254  HG1 GLU P 725       0.195  12.679 -14.756  0.00  0.00      PROA  
ATOM   2255  HG2 GLU P 725      -1.085  11.377 -14.465  0.00  0.00      PROA  
ATOM   2256  CD  GLU P 725       1.052  11.010 -13.815  0.00  0.00      PROA  
ATOM   2257  OE1 GLU P 725       2.045  11.484 -13.277  0.00  0.00      PROA  
ATOM   2258  OE2 GLU P 725       0.901   9.786 -14.057  0.00  0.00      PROA  
ATOM   2259  C   GLU P 725      -0.690  12.493 -10.342  0.00  0.00      PROA  
ATOM   2260  O   GLU P 725       0.284  12.108  -9.669  0.00  0.00      PROA  
ATOM   2261  N   ALA P 726      -1.586  13.486  -9.884  0.00  0.00      PROA  
ATOM   2262  HN  ALA P 726      -2.370  13.621 -10.485  0.00  0.00      PROA  
ATOM   2263  CA  ALA P 726      -1.610  14.206  -8.669  0.00  0.00      PROA  
ATOM   2264  HA  ALA P 726      -0.681  14.740  -8.541  0.00  0.00      PROA  
ATOM   2265  CB  ALA P 726      -2.740  15.305  -8.778  0.00  0.00      PROA  
ATOM   2266  HB1 ALA P 726      -3.703  14.786  -8.968  0.00  0.00      PROA  
ATOM   2267  HB2 ALA P 726      -2.518  16.009  -9.609  0.00  0.00      PROA  
ATOM   2268  HB3 ALA P 726      -2.641  15.860  -7.821  0.00  0.00      PROA  
ATOM   2269  C   ALA P 726      -1.793  13.247  -7.465  0.00  0.00      PROA  
ATOM   2270  O   ALA P 726      -1.101  13.304  -6.444  0.00  0.00      PROA  
ATOM   2271  N   PHE P 727      -2.754  12.261  -7.535  0.00  0.00      PROA  
ATOM   2272  HN  PHE P 727      -3.431  12.199  -8.265  0.00  0.00      PROA  
ATOM   2273  CA  PHE P 727      -2.971  11.245  -6.562  0.00  0.00      PROA  
ATOM   2274  HA  PHE P 727      -2.841  11.712  -5.597  0.00  0.00      PROA  
ATOM   2275  CB  PHE P 727      -4.386  10.636  -6.678  0.00  0.00      PROA  
ATOM   2276  HB1 PHE P 727      -4.529  10.095  -7.638  0.00  0.00      PROA  
ATOM   2277  HB2 PHE P 727      -5.120  11.470  -6.668  0.00  0.00      PROA  
ATOM   2278  CG  PHE P 727      -4.618   9.670  -5.574  0.00  0.00      PROA  
ATOM   2279  CD1 PHE P 727      -5.358  10.057  -4.402  0.00  0.00      PROA  
ATOM   2280  HD1 PHE P 727      -5.685  11.078  -4.272  0.00  0.00      PROA  
ATOM   2281  CE1 PHE P 727      -5.692   9.139  -3.350  0.00  0.00      PROA  
ATOM   2282  HE1 PHE P 727      -6.149   9.531  -2.453  0.00  0.00      PROA  
ATOM   2283  CZ  PHE P 727      -5.176   7.857  -3.497  0.00  0.00      PROA  
ATOM   2284  HZ  PHE P 727      -5.447   7.264  -2.636  0.00  0.00      PROA  
ATOM   2285  CD2 PHE P 727      -4.206   8.318  -5.660  0.00  0.00      PROA  
ATOM   2286  HD2 PHE P 727      -3.718   8.015  -6.575  0.00  0.00      PROA  
ATOM   2287  CE2 PHE P 727      -4.481   7.420  -4.610  0.00  0.00      PROA  
ATOM   2288  HE2 PHE P 727      -4.041   6.437  -4.700  0.00  0.00      PROA  
ATOM   2289  C   PHE P 727      -1.864  10.167  -6.408  0.00  0.00      PROA  
ATOM   2290  O   PHE P 727      -1.315   9.934  -5.330  0.00  0.00      PROA  
ATOM   2291  N   ALA P 728      -1.380   9.557  -7.472  0.00  0.00      PROA  
ATOM   2292  HN  ALA P 728      -1.813   9.551  -8.370  0.00  0.00      PROA  
ATOM   2293  CA  ALA P 728      -0.314   8.625  -7.437  0.00  0.00      PROA  
ATOM   2294  HA  ALA P 728      -0.710   7.677  -7.103  0.00  0.00      PROA  
ATOM   2295  CB  ALA P 728      -0.005   8.271  -8.947  0.00  0.00      PROA  
ATOM   2296  HB1 ALA P 728      -0.946   8.046  -9.492  0.00  0.00      PROA  
ATOM   2297  HB2 ALA P 728       0.681   7.398  -8.947  0.00  0.00      PROA  
ATOM   2298  HB3 ALA P 728       0.505   9.163  -9.370  0.00  0.00      PROA  
ATOM   2299  C   ALA P 728       1.020   9.073  -6.824  0.00  0.00      PROA  
ATOM   2300  O   ALA P 728       1.447   8.512  -5.804  0.00  0.00      PROA  
ATOM   2301  N   ALA P 729       1.562  10.169  -7.294  0.00  0.00      PROA  
ATOM   2302  HN  ALA P 729       1.000  10.595  -7.999  0.00  0.00      PROA  
ATOM   2303  CA  ALA P 729       2.787  10.842  -6.796  0.00  0.00      PROA  
ATOM   2304  HA  ALA P 729       3.637  10.209  -7.000  0.00  0.00      PROA  
ATOM   2305  CB  ALA P 729       3.003  12.086  -7.720  0.00  0.00      PROA  
ATOM   2306  HB1 ALA P 729       3.194  11.609  -8.705  0.00  0.00      PROA  
ATOM   2307  HB2 ALA P 729       3.860  12.714  -7.395  0.00  0.00      PROA  
ATOM   2308  HB3 ALA P 729       2.073  12.687  -7.815  0.00  0.00      PROA  
ATOM   2309  C   ALA P 729       2.608  11.293  -5.260  0.00  0.00      PROA  
ATOM   2310  O   ALA P 729       3.492  11.129  -4.450  0.00  0.00      PROA  
ATOM   2311  N   LEU P 730       1.411  11.901  -4.834  0.00  0.00      PROA  
ATOM   2312  HN  LEU P 730       0.677  12.092  -5.480  0.00  0.00      PROA  
ATOM   2313  CA  LEU P 730       1.061  12.165  -3.509  0.00  0.00      PROA  
ATOM   2314  HA  LEU P 730       1.895  12.801  -3.249  0.00  0.00      PROA  
ATOM   2315  CB  LEU P 730      -0.324  12.837  -3.494  0.00  0.00      PROA  
ATOM   2316  HB1 LEU P 730      -1.139  12.233  -3.947  0.00  0.00      PROA  
ATOM   2317  HB2 LEU P 730      -0.258  13.795  -4.051  0.00  0.00      PROA  
ATOM   2318  CG  LEU P 730      -0.880  13.184  -2.051  0.00  0.00      PROA  
ATOM   2319  HG  LEU P 730      -1.098  12.230  -1.524  0.00  0.00      PROA  
ATOM   2320  CD1 LEU P 730       0.213  13.907  -1.234  0.00  0.00      PROA  
ATOM   2321 HD11 LEU P 730       1.099  13.240  -1.157  0.00  0.00      PROA  
ATOM   2322 HD12 LEU P 730      -0.106  14.146  -0.197  0.00  0.00      PROA  
ATOM   2323 HD13 LEU P 730       0.576  14.754  -1.854  0.00  0.00      PROA  
ATOM   2324  CD2 LEU P 730      -2.141  14.021  -2.021  0.00  0.00      PROA  
ATOM   2325 HD21 LEU P 730      -2.516  14.253  -1.001  0.00  0.00      PROA  
ATOM   2326 HD22 LEU P 730      -3.019  13.709  -2.626  0.00  0.00      PROA  
ATOM   2327 HD23 LEU P 730      -1.805  14.985  -2.459  0.00  0.00      PROA  
ATOM   2328  C   LEU P 730       1.145  10.926  -2.552  0.00  0.00      PROA  
ATOM   2329  O   LEU P 730       1.748  11.052  -1.498  0.00  0.00      PROA  
ATOM   2330  N   ILE P 731       0.515   9.775  -2.876  0.00  0.00      PROA  
ATOM   2331  HN  ILE P 731      -0.098   9.757  -3.662  0.00  0.00      PROA  
ATOM   2332  CA  ILE P 731       0.603   8.514  -2.189  0.00  0.00      PROA  
ATOM   2333  HA  ILE P 731       0.309   8.664  -1.160  0.00  0.00      PROA  
ATOM   2334  CB  ILE P 731      -0.399   7.590  -2.744  0.00  0.00      PROA  
ATOM   2335  HB  ILE P 731      -0.141   7.527  -3.823  0.00  0.00      PROA  
ATOM   2336  CG2 ILE P 731      -0.280   6.199  -2.041  0.00  0.00      PROA  
ATOM   2337 HG21 ILE P 731      -0.367   6.319  -0.940  0.00  0.00      PROA  
ATOM   2338 HG22 ILE P 731       0.595   5.601  -2.375  0.00  0.00      PROA  
ATOM   2339 HG23 ILE P 731      -1.039   5.440  -2.329  0.00  0.00      PROA  
ATOM   2340  CG1 ILE P 731      -1.896   8.038  -2.686  0.00  0.00      PROA  
ATOM   2341 HG11 ILE P 731      -2.483   7.185  -3.089  0.00  0.00      PROA  
ATOM   2342 HG12 ILE P 731      -2.169   8.882  -3.354  0.00  0.00      PROA  
ATOM   2343  CD  ILE P 731      -2.392   8.234  -1.225  0.00  0.00      PROA  
ATOM   2344  HD1 ILE P 731      -1.772   9.031  -0.763  0.00  0.00      PROA  
ATOM   2345  HD2 ILE P 731      -2.211   7.302  -0.647  0.00  0.00      PROA  
ATOM   2346  HD3 ILE P 731      -3.460   8.516  -1.111  0.00  0.00      PROA  
ATOM   2347  C   ILE P 731       2.001   7.895  -2.089  0.00  0.00      PROA  
ATOM   2348  O   ILE P 731       2.451   7.386  -1.085  0.00  0.00      PROA  
ATOM   2349  N   CYS P 732       2.777   7.943  -3.176  0.00  0.00      PROA  
ATOM   2350  HN  CYS P 732       2.255   8.243  -3.971  0.00  0.00      PROA  
ATOM   2351  CA  CYS P 732       4.207   7.606  -3.240  0.00  0.00      PROA  
ATOM   2352  HA  CYS P 732       4.282   6.569  -2.948  0.00  0.00      PROA  
ATOM   2353  CB  CYS P 732       4.802   7.746  -4.664  0.00  0.00      PROA  
ATOM   2354  HB1 CYS P 732       5.897   7.560  -4.663  0.00  0.00      PROA  
ATOM   2355  HB2 CYS P 732       4.753   8.756  -5.124  0.00  0.00      PROA  
ATOM   2356  SG  CYS P 732       4.063   6.520  -5.713  0.00  0.00      PROA  
ATOM   2357  HG1 CYS P 732       2.826   6.984  -5.816  0.00  0.00      PROA  
ATOM   2358  C   CYS P 732       5.041   8.369  -2.263  0.00  0.00      PROA  
ATOM   2359  O   CYS P 732       5.872   7.825  -1.507  0.00  0.00      PROA  
ATOM   2360  N   ILE P 733       4.804   9.705  -2.260  0.00  0.00      PROA  
ATOM   2361  HN  ILE P 733       4.234  10.081  -2.986  0.00  0.00      PROA  
ATOM   2362  CA  ILE P 733       5.439  10.580  -1.300  0.00  0.00      PROA  
ATOM   2363  HA  ILE P 733       6.493  10.350  -1.362  0.00  0.00      PROA  
ATOM   2364  CB  ILE P 733       5.395  12.072  -1.600  0.00  0.00      PROA  
ATOM   2365  HB  ILE P 733       4.334  12.278  -1.860  0.00  0.00      PROA  
ATOM   2366  CG2 ILE P 733       5.860  13.002  -0.417  0.00  0.00      PROA  
ATOM   2367 HG21 ILE P 733       5.201  12.892   0.470  0.00  0.00      PROA  
ATOM   2368 HG22 ILE P 733       5.950  14.017  -0.862  0.00  0.00      PROA  
ATOM   2369 HG23 ILE P 733       6.862  12.690  -0.054  0.00  0.00      PROA  
ATOM   2370  CG1 ILE P 733       6.134  12.341  -2.958  0.00  0.00      PROA  
ATOM   2371 HG11 ILE P 733       5.748  11.636  -3.725  0.00  0.00      PROA  
ATOM   2372 HG12 ILE P 733       7.239  12.235  -2.930  0.00  0.00      PROA  
ATOM   2373  CD  ILE P 733       5.901  13.765  -3.536  0.00  0.00      PROA  
ATOM   2374  HD1 ILE P 733       4.843  14.093  -3.452  0.00  0.00      PROA  
ATOM   2375  HD2 ILE P 733       6.217  13.837  -4.599  0.00  0.00      PROA  
ATOM   2376  HD3 ILE P 733       6.450  14.504  -2.914  0.00  0.00      PROA  
ATOM   2377  C   ILE P 733       4.961  10.261   0.109  0.00  0.00      PROA  
ATOM   2378  O   ILE P 733       5.801  10.056   0.944  0.00  0.00      PROA  
ATOM   2379  N   ILE P 734       3.684  10.021   0.346  0.00  0.00      PROA  
ATOM   2380  HN  ILE P 734       3.114  10.168  -0.458  0.00  0.00      PROA  
ATOM   2381  CA  ILE P 734       3.166   9.785   1.678  0.00  0.00      PROA  
ATOM   2382  HA  ILE P 734       3.420  10.618   2.318  0.00  0.00      PROA  
ATOM   2383  CB  ILE P 734       1.604   9.683   1.561  0.00  0.00      PROA  
ATOM   2384  HB  ILE P 734       1.420   9.217   0.570  0.00  0.00      PROA  
ATOM   2385  CG2 ILE P 734       0.968   8.658   2.625  0.00  0.00      PROA  
ATOM   2386 HG21 ILE P 734       1.289   9.104   3.590  0.00  0.00      PROA  
ATOM   2387 HG22 ILE P 734       1.375   7.647   2.409  0.00  0.00      PROA  
ATOM   2388 HG23 ILE P 734      -0.126   8.495   2.520  0.00  0.00      PROA  
ATOM   2389  CG1 ILE P 734       1.004  11.095   1.568  0.00  0.00      PROA  
ATOM   2390 HG11 ILE P 734       1.580  11.817   0.951  0.00  0.00      PROA  
ATOM   2391 HG12 ILE P 734       0.968  11.490   2.606  0.00  0.00      PROA  
ATOM   2392  CD  ILE P 734      -0.387  11.349   0.972  0.00  0.00      PROA  
ATOM   2393  HD1 ILE P 734      -0.487  11.056  -0.095  0.00  0.00      PROA  
ATOM   2394  HD2 ILE P 734      -0.571  12.443   0.899  0.00  0.00      PROA  
ATOM   2395  HD3 ILE P 734      -1.181  10.875   1.588  0.00  0.00      PROA  
ATOM   2396  C   ILE P 734       3.758   8.541   2.372  0.00  0.00      PROA  
ATOM   2397  O   ILE P 734       4.175   8.607   3.513  0.00  0.00      PROA  
ATOM   2398  N   PHE P 735       3.993   7.473   1.645  0.00  0.00      PROA  
ATOM   2399  HN  PHE P 735       3.590   7.364   0.739  0.00  0.00      PROA  
ATOM   2400  CA  PHE P 735       4.646   6.218   1.918  0.00  0.00      PROA  
ATOM   2401  HA  PHE P 735       4.250   5.863   2.858  0.00  0.00      PROA  
ATOM   2402  CB  PHE P 735       4.194   5.282   0.779  0.00  0.00      PROA  
ATOM   2403  HB1 PHE P 735       4.560   5.575  -0.228  0.00  0.00      PROA  
ATOM   2404  HB2 PHE P 735       3.087   5.377   0.797  0.00  0.00      PROA  
ATOM   2405  CG  PHE P 735       4.598   3.878   0.889  0.00  0.00      PROA  
ATOM   2406  CD1 PHE P 735       3.606   2.928   1.224  0.00  0.00      PROA  
ATOM   2407  HD1 PHE P 735       2.622   3.260   1.521  0.00  0.00      PROA  
ATOM   2408  CE1 PHE P 735       3.859   1.584   1.203  0.00  0.00      PROA  
ATOM   2409  HE1 PHE P 735       3.089   0.945   1.609  0.00  0.00      PROA  
ATOM   2410  CZ  PHE P 735       5.142   1.096   0.919  0.00  0.00      PROA  
ATOM   2411  HZ  PHE P 735       5.162   0.016   0.904  0.00  0.00      PROA  
ATOM   2412  CD2 PHE P 735       5.932   3.382   0.596  0.00  0.00      PROA  
ATOM   2413  HD2 PHE P 735       6.762   4.002   0.291  0.00  0.00      PROA  
ATOM   2414  CE2 PHE P 735       6.166   1.967   0.524  0.00  0.00      PROA  
ATOM   2415  HE2 PHE P 735       7.163   1.679   0.225  0.00  0.00      PROA  
ATOM   2416  C   PHE P 735       6.193   6.234   2.166  0.00  0.00      PROA  
ATOM   2417  O   PHE P 735       6.697   5.674   3.126  0.00  0.00      PROA  
ATOM   2418  N   ILE P 736       6.958   7.053   1.335  0.00  0.00      PROA  
ATOM   2419  HN  ILE P 736       6.450   7.561   0.645  0.00  0.00      PROA  
ATOM   2420  CA  ILE P 736       8.341   7.424   1.616  0.00  0.00      PROA  
ATOM   2421  HA  ILE P 736       8.974   6.607   1.929  0.00  0.00      PROA  
ATOM   2422  CB  ILE P 736       8.951   8.076   0.335  0.00  0.00      PROA  
ATOM   2423  HB  ILE P 736       8.322   8.943   0.038  0.00  0.00      PROA  
ATOM   2424  CG2 ILE P 736      10.448   8.546   0.654  0.00  0.00      PROA  
ATOM   2425 HG21 ILE P 736      10.701   9.084  -0.285  0.00  0.00      PROA  
ATOM   2426 HG22 ILE P 736      11.170   7.761   0.968  0.00  0.00      PROA  
ATOM   2427 HG23 ILE P 736      10.450   9.343   1.427  0.00  0.00      PROA  
ATOM   2428  CG1 ILE P 736       8.893   7.036  -0.852  0.00  0.00      PROA  
ATOM   2429 HG11 ILE P 736       8.015   6.374  -0.691  0.00  0.00      PROA  
ATOM   2430 HG12 ILE P 736       9.798   6.425  -0.648  0.00  0.00      PROA  
ATOM   2431  CD  ILE P 736       9.065   7.536  -2.294  0.00  0.00      PROA  
ATOM   2432  HD1 ILE P 736       9.170   8.642  -2.294  0.00  0.00      PROA  
ATOM   2433  HD2 ILE P 736       8.158   7.266  -2.877  0.00  0.00      PROA  
ATOM   2434  HD3 ILE P 736       9.960   7.151  -2.827  0.00  0.00      PROA  
ATOM   2435  C   ILE P 736       8.545   8.270   2.866  0.00  0.00      PROA  
ATOM   2436  O   ILE P 736       9.431   7.996   3.720  0.00  0.00      PROA  
ATOM   2437  N   TYR P 737       7.676   9.219   3.030  0.00  0.00      PROA  
ATOM   2438  HN  TYR P 737       6.920   9.354   2.394  0.00  0.00      PROA  
ATOM   2439  CA  TYR P 737       7.774  10.068   4.222  0.00  0.00      PROA  
ATOM   2440  HA  TYR P 737       8.811  10.286   4.431  0.00  0.00      PROA  
ATOM   2441  CB  TYR P 737       7.012  11.465   3.960  0.00  0.00      PROA  
ATOM   2442  HB1 TYR P 737       5.963  11.459   3.595  0.00  0.00      PROA  
ATOM   2443  HB2 TYR P 737       7.598  11.950   3.151  0.00  0.00      PROA  
ATOM   2444  CG  TYR P 737       7.069  12.442   5.160  0.00  0.00      PROA  
ATOM   2445  CD1 TYR P 737       8.020  13.430   5.189  0.00  0.00      PROA  
ATOM   2446  HD1 TYR P 737       8.802  13.435   4.445  0.00  0.00      PROA  
ATOM   2447  CE1 TYR P 737       7.957  14.567   6.060  0.00  0.00      PROA  
ATOM   2448  HE1 TYR P 737       8.732  15.319   6.039  0.00  0.00      PROA  
ATOM   2449  CZ  TYR P 737       7.059  14.414   7.106  0.00  0.00      PROA  
ATOM   2450  OH  TYR P 737       6.944  15.507   8.061  0.00  0.00      PROA  
ATOM   2451  HH  TYR P 737       6.676  15.065   8.870  0.00  0.00      PROA  
ATOM   2452  CD2 TYR P 737       6.208  12.338   6.261  0.00  0.00      PROA  
ATOM   2453  HD2 TYR P 737       5.572  11.465   6.293  0.00  0.00      PROA  
ATOM   2454  CE2 TYR P 737       6.137  13.366   7.224  0.00  0.00      PROA  
ATOM   2455  HE2 TYR P 737       5.397  13.247   8.002  0.00  0.00      PROA  
ATOM   2456  C   TYR P 737       7.293   9.270   5.441  0.00  0.00      PROA  
ATOM   2457  O   TYR P 737       7.729   9.482   6.577  0.00  0.00      PROA  
ATOM   2458  N   GLU P 738       6.458   8.252   5.245  0.00  0.00      PROA  
ATOM   2459  HN  GLU P 738       6.012   8.089   4.368  0.00  0.00      PROA  
ATOM   2460  CA  GLU P 738       5.934   7.357   6.358  0.00  0.00      PROA  
ATOM   2461  HA  GLU P 738       5.683   7.998   7.190  0.00  0.00      PROA  
ATOM   2462  CB  GLU P 738       4.693   6.475   5.953  0.00  0.00      PROA  
ATOM   2463  HB1 GLU P 738       5.035   5.838   5.109  0.00  0.00      PROA  
ATOM   2464  HB2 GLU P 738       3.866   7.137   5.619  0.00  0.00      PROA  
ATOM   2465  CG  GLU P 738       4.181   5.626   7.099  0.00  0.00      PROA  
ATOM   2466  HG1 GLU P 738       3.640   6.202   7.879  0.00  0.00      PROA  
ATOM   2467  HG2 GLU P 738       5.039   5.101   7.570  0.00  0.00      PROA  
ATOM   2468  CD  GLU P 738       3.202   4.565   6.740  0.00  0.00      PROA  
ATOM   2469  OE1 GLU P 738       2.118   4.878   6.290  0.00  0.00      PROA  
ATOM   2470  OE2 GLU P 738       3.519   3.326   6.955  0.00  0.00      PROA  
ATOM   2471  C   GLU P 738       7.131   6.443   6.870  0.00  0.00      PROA  
ATOM   2472  O   GLU P 738       7.211   6.355   8.107  0.00  0.00      PROA  
ATOM   2473  N   ALA P 739       7.999   5.836   5.989  0.00  0.00      PROA  
ATOM   2474  HN  ALA P 739       7.877   5.857   5.000  0.00  0.00      PROA  
ATOM   2475  CA  ALA P 739       9.210   5.118   6.436  0.00  0.00      PROA  
ATOM   2476  HA  ALA P 739       8.919   4.472   7.251  0.00  0.00      PROA  
ATOM   2477  CB  ALA P 739       9.802   4.465   5.141  0.00  0.00      PROA  
ATOM   2478  HB1 ALA P 739      10.252   5.228   4.470  0.00  0.00      PROA  
ATOM   2479  HB2 ALA P 739       9.012   3.956   4.548  0.00  0.00      PROA  
ATOM   2480  HB3 ALA P 739      10.703   3.873   5.411  0.00  0.00      PROA  
ATOM   2481  C   ALA P 739      10.156   6.031   7.127  0.00  0.00      PROA  
ATOM   2482  O   ALA P 739      10.631   5.732   8.222  0.00  0.00      PROA  
ATOM   2483  N   LEU P 740      10.349   7.227   6.620  0.00  0.00      PROA  
ATOM   2484  HN  LEU P 740       9.948   7.504   5.751  0.00  0.00      PROA  
ATOM   2485  CA  LEU P 740      11.247   8.188   7.196  0.00  0.00      PROA  
ATOM   2486  HA  LEU P 740      12.263   7.836   7.302  0.00  0.00      PROA  
ATOM   2487  CB  LEU P 740      11.462   9.464   6.227  0.00  0.00      PROA  
ATOM   2488  HB1 LEU P 740      12.009  10.253   6.787  0.00  0.00      PROA  
ATOM   2489  HB2 LEU P 740      10.488   9.920   5.947  0.00  0.00      PROA  
ATOM   2490  CG  LEU P 740      12.396   9.234   4.968  0.00  0.00      PROA  
ATOM   2491  HG  LEU P 740      11.736   8.481   4.485  0.00  0.00      PROA  
ATOM   2492  CD1 LEU P 740      12.488  10.510   4.182  0.00  0.00      PROA  
ATOM   2493 HD11 LEU P 740      13.105  11.186   4.811  0.00  0.00      PROA  
ATOM   2494 HD12 LEU P 740      11.545  11.022   3.894  0.00  0.00      PROA  
ATOM   2495 HD13 LEU P 740      13.061  10.228   3.273  0.00  0.00      PROA  
ATOM   2496  CD2 LEU P 740      13.728   8.550   5.230  0.00  0.00      PROA  
ATOM   2497 HD21 LEU P 740      14.158   8.319   4.231  0.00  0.00      PROA  
ATOM   2498 HD22 LEU P 740      13.576   7.607   5.797  0.00  0.00      PROA  
ATOM   2499 HD23 LEU P 740      14.382   9.175   5.876  0.00  0.00      PROA  
ATOM   2500  C   LEU P 740      10.777   8.755   8.556  0.00  0.00      PROA  
ATOM   2501  O   LEU P 740      11.456   8.907   9.528  0.00  0.00      PROA  
ATOM   2502  N   GLU P 741       9.458   9.057   8.696  0.00  0.00      PROA  
ATOM   2503  HN  GLU P 741       8.935   9.115   7.849  0.00  0.00      PROA  
ATOM   2504  CA  GLU P 741       8.777   9.497   9.914  0.00  0.00      PROA  
ATOM   2505  HA  GLU P 741       9.223  10.355  10.394  0.00  0.00      PROA  
ATOM   2506  CB  GLU P 741       7.289   9.756   9.500  0.00  0.00      PROA  
ATOM   2507  HB1 GLU P 741       6.796   8.890   9.011  0.00  0.00      PROA  
ATOM   2508  HB2 GLU P 741       7.299  10.607   8.786  0.00  0.00      PROA  
ATOM   2509  CG  GLU P 741       6.413  10.124  10.757  0.00  0.00      PROA  
ATOM   2510  HG1 GLU P 741       6.814  11.071  11.176  0.00  0.00      PROA  
ATOM   2511  HG2 GLU P 741       6.504   9.337  11.535  0.00  0.00      PROA  
ATOM   2512  CD  GLU P 741       4.975  10.492  10.518  0.00  0.00      PROA  
ATOM   2513  OE1 GLU P 741       4.178   9.659  10.010  0.00  0.00      PROA  
ATOM   2514  OE2 GLU P 741       4.567  11.610  10.864  0.00  0.00      PROA  
ATOM   2515  C   GLU P 741       8.761   8.420  10.959  0.00  0.00      PROA  
ATOM   2516  O   GLU P 741       8.879   8.604  12.148  0.00  0.00      PROA  
ATOM   2517  N   LYS P 742       8.673   7.153  10.541  0.00  0.00      PROA  
ATOM   2518  HN  LYS P 742       8.720   6.890   9.580  0.00  0.00      PROA  
ATOM   2519  CA  LYS P 742       8.724   6.015  11.437  0.00  0.00      PROA  
ATOM   2520  HA  LYS P 742       8.150   6.240  12.324  0.00  0.00      PROA  
ATOM   2521  CB  LYS P 742       8.095   4.715  10.746  0.00  0.00      PROA  
ATOM   2522  HB1 LYS P 742       8.334   3.785  11.304  0.00  0.00      PROA  
ATOM   2523  HB2 LYS P 742       8.517   4.576   9.728  0.00  0.00      PROA  
ATOM   2524  CG  LYS P 742       6.592   4.853  10.836  0.00  0.00      PROA  
ATOM   2525  HG1 LYS P 742       6.316   5.796  10.317  0.00  0.00      PROA  
ATOM   2526  HG2 LYS P 742       6.225   4.845  11.885  0.00  0.00      PROA  
ATOM   2527  CD  LYS P 742       5.855   3.692  10.126  0.00  0.00      PROA  
ATOM   2528  HD1 LYS P 742       6.313   2.690  10.272  0.00  0.00      PROA  
ATOM   2529  HD2 LYS P 742       6.008   3.793   9.030  0.00  0.00      PROA  
ATOM   2530  CE  LYS P 742       4.350   3.824  10.438  0.00  0.00      PROA  
ATOM   2531  HE1 LYS P 742       3.952   4.803  10.094  0.00  0.00      PROA  
ATOM   2532  HE2 LYS P 742       4.150   3.720  11.526  0.00  0.00      PROA  
ATOM   2533  NZ  LYS P 742       3.722   2.715   9.615  0.00  0.00      PROA  
ATOM   2534  HZ1 LYS P 742       4.205   1.794   9.652  0.00  0.00      PROA  
ATOM   2535  HZ2 LYS P 742       3.524   2.949   8.621  0.00  0.00      PROA  
ATOM   2536  HZ3 LYS P 742       2.757   2.613   9.989  0.00  0.00      PROA  
ATOM   2537  C   LYS P 742      10.136   5.644  11.981  0.00  0.00      PROA  
ATOM   2538  O   LYS P 742      10.262   5.494  13.172  0.00  0.00      PROA  
ATOM   2539  N   LEU P 743      11.141   5.635  11.065  0.00  0.00      PROA  
ATOM   2540  HN  LEU P 743      10.982   5.724  10.084  0.00  0.00      PROA  
ATOM   2541  CA  LEU P 743      12.569   5.793  11.349  0.00  0.00      PROA  
ATOM   2542  HA  LEU P 743      12.797   4.900  11.911  0.00  0.00      PROA  
ATOM   2543  CB  LEU P 743      13.275   5.745   9.981  0.00  0.00      PROA  
ATOM   2544  HB1 LEU P 743      12.933   6.603   9.364  0.00  0.00      PROA  
ATOM   2545  HB2 LEU P 743      13.010   4.831   9.408  0.00  0.00      PROA  
ATOM   2546  CG  LEU P 743      14.827   5.846   9.986  0.00  0.00      PROA  
ATOM   2547  HG  LEU P 743      15.062   6.685  10.675  0.00  0.00      PROA  
ATOM   2548  CD1 LEU P 743      15.452   4.507  10.380  0.00  0.00      PROA  
ATOM   2549 HD11 LEU P 743      15.161   3.722   9.649  0.00  0.00      PROA  
ATOM   2550 HD12 LEU P 743      15.079   4.157  11.366  0.00  0.00      PROA  
ATOM   2551 HD13 LEU P 743      16.555   4.635  10.351  0.00  0.00      PROA  
ATOM   2552  CD2 LEU P 743      15.387   6.238   8.617  0.00  0.00      PROA  
ATOM   2553 HD21 LEU P 743      14.883   5.594   7.866  0.00  0.00      PROA  
ATOM   2554 HD22 LEU P 743      16.472   6.072   8.445  0.00  0.00      PROA  
ATOM   2555 HD23 LEU P 743      14.991   7.245   8.363  0.00  0.00      PROA  
ATOM   2556  C   LEU P 743      12.917   6.999  12.227  0.00  0.00      PROA  
ATOM   2557  O   LEU P 743      13.583   6.870  13.241  0.00  0.00      PROA  
ATOM   2558  N   PHE P 744      12.452   8.192  11.995  0.00  0.00      PROA  
ATOM   2559  HN  PHE P 744      11.903   8.381  11.184  0.00  0.00      PROA  
ATOM   2560  CA  PHE P 744      12.568   9.479  12.877  0.00  0.00      PROA  
ATOM   2561  HA  PHE P 744      13.616   9.696  13.024  0.00  0.00      PROA  
ATOM   2562  CB  PHE P 744      11.809  10.737  12.248  0.00  0.00      PROA  
ATOM   2563  HB1 PHE P 744      10.702  10.692  12.330  0.00  0.00      PROA  
ATOM   2564  HB2 PHE P 744      12.019  10.773  11.157  0.00  0.00      PROA  
ATOM   2565  CG  PHE P 744      12.277  11.952  12.914  0.00  0.00      PROA  
ATOM   2566  CD1 PHE P 744      11.643  12.443  14.072  0.00  0.00      PROA  
ATOM   2567  HD1 PHE P 744      11.042  11.757  14.651  0.00  0.00      PROA  
ATOM   2568  CE1 PHE P 744      11.907  13.758  14.582  0.00  0.00      PROA  
ATOM   2569  HE1 PHE P 744      11.478  14.099  15.513  0.00  0.00      PROA  
ATOM   2570  CZ  PHE P 744      12.863  14.526  13.919  0.00  0.00      PROA  
ATOM   2571  HZ  PHE P 744      13.082  15.511  14.306  0.00  0.00      PROA  
ATOM   2572  CD2 PHE P 744      13.202  12.808  12.281  0.00  0.00      PROA  
ATOM   2573  HD2 PHE P 744      13.710  12.416  11.412  0.00  0.00      PROA  
ATOM   2574  CE2 PHE P 744      13.536  14.027  12.763  0.00  0.00      PROA  
ATOM   2575  HE2 PHE P 744      14.233  14.651  12.224  0.00  0.00      PROA  
ATOM   2576  C   PHE P 744      11.978   9.247  14.304  0.00  0.00      PROA  
ATOM   2577  O   PHE P 744      12.675   9.649  15.254  0.00  0.00      PROA  
ATOM   2578  N   ASP P 745      10.793   8.735  14.505  0.00  0.00      PROA  
ATOM   2579  HN  ASP P 745      10.280   8.562  13.668  0.00  0.00      PROA  
ATOM   2580  CA  ASP P 745      10.239   8.384  15.824  0.00  0.00      PROA  
ATOM   2581  HA  ASP P 745      10.172   9.237  16.484  0.00  0.00      PROA  
ATOM   2582  CB  ASP P 745       8.814   7.804  15.663  0.00  0.00      PROA  
ATOM   2583  HB1 ASP P 745       8.836   6.746  15.325  0.00  0.00      PROA  
ATOM   2584  HB2 ASP P 745       8.428   8.395  14.805  0.00  0.00      PROA  
ATOM   2585  CG  ASP P 745       7.816   7.920  16.755  0.00  0.00      PROA  
ATOM   2586  OD1 ASP P 745       8.046   8.791  17.672  0.00  0.00      PROA  
ATOM   2587  OD2 ASP P 745       6.741   7.295  16.640  0.00  0.00      PROA  
ATOM   2588  C   ASP P 745      11.098   7.328  16.654  0.00  0.00      PROA  
ATOM   2589  O   ASP P 745      11.256   7.375  17.877  0.00  0.00      PROA  
ATOM   2590  N   LEU P 746      11.602   6.262  15.955  0.00  0.00      PROA  
ATOM   2591  HN  LEU P 746      11.348   6.212  14.992  0.00  0.00      PROA  
ATOM   2592  CA  LEU P 746      12.701   5.437  16.386  0.00  0.00      PROA  
ATOM   2593  HA  LEU P 746      12.331   4.904  17.250  0.00  0.00      PROA  
ATOM   2594  CB  LEU P 746      12.976   4.354  15.257  0.00  0.00      PROA  
ATOM   2595  HB1 LEU P 746      13.149   4.851  14.279  0.00  0.00      PROA  
ATOM   2596  HB2 LEU P 746      12.020   3.821  15.069  0.00  0.00      PROA  
ATOM   2597  CG  LEU P 746      14.122   3.338  15.590  0.00  0.00      PROA  
ATOM   2598  HG  LEU P 746      13.852   2.883  16.567  0.00  0.00      PROA  
ATOM   2599  CD1 LEU P 746      13.914   2.192  14.641  0.00  0.00      PROA  
ATOM   2600 HD11 LEU P 746      14.637   1.393  14.911  0.00  0.00      PROA  
ATOM   2601 HD12 LEU P 746      14.238   2.491  13.621  0.00  0.00      PROA  
ATOM   2602 HD13 LEU P 746      12.857   1.849  14.622  0.00  0.00      PROA  
ATOM   2603  CD2 LEU P 746      15.644   3.774  15.536  0.00  0.00      PROA  
ATOM   2604 HD21 LEU P 746      16.000   4.330  16.430  0.00  0.00      PROA  
ATOM   2605 HD22 LEU P 746      15.843   4.484  14.705  0.00  0.00      PROA  
ATOM   2606 HD23 LEU P 746      16.191   2.827  15.339  0.00  0.00      PROA  
ATOM   2607  C   LEU P 746      13.830   6.237  16.972  0.00  0.00      PROA  
ATOM   2608  O   LEU P 746      14.253   6.046  18.122  0.00  0.00      PROA  
ATOM   2609  N   GLY P 747      14.334   7.222  16.258  0.00  0.00      PROA  
ATOM   2610  HN  GLY P 747      14.056   7.326  15.307  0.00  0.00      PROA  
ATOM   2611  CA  GLY P 747      15.293   8.232  16.742  0.00  0.00      PROA  
ATOM   2612  HA1 GLY P 747      15.353   8.989  15.973  0.00  0.00      PROA  
ATOM   2613  HA2 GLY P 747      16.243   7.748  16.916  0.00  0.00      PROA  
ATOM   2614  C   GLY P 747      14.944   9.033  18.038  0.00  0.00      PROA  
ATOM   2615  O   GLY P 747      15.754   9.080  18.922  0.00  0.00      PROA  
ATOM   2616  N   GLU P 748      13.767   9.658  18.112  0.00  0.00      PROA  
ATOM   2617  HN  GLU P 748      13.127   9.725  17.351  0.00  0.00      PROA  
ATOM   2618  CA  GLU P 748      13.453  10.437  19.371  0.00  0.00      PROA  
ATOM   2619  HA  GLU P 748      14.268  11.105  19.607  0.00  0.00      PROA  
ATOM   2620  CB  GLU P 748      12.120  11.265  19.219  0.00  0.00      PROA  
ATOM   2621  HB1 GLU P 748      11.840  11.827  20.136  0.00  0.00      PROA  
ATOM   2622  HB2 GLU P 748      11.243  10.593  19.102  0.00  0.00      PROA  
ATOM   2623  CG  GLU P 748      12.144  12.255  18.044  0.00  0.00      PROA  
ATOM   2624  HG1 GLU P 748      11.978  11.647  17.129  0.00  0.00      PROA  
ATOM   2625  HG2 GLU P 748      13.092  12.831  17.978  0.00  0.00      PROA  
ATOM   2626  CD  GLU P 748      10.938  13.135  18.028  0.00  0.00      PROA  
ATOM   2627  OE1 GLU P 748       9.841  12.574  18.040  0.00  0.00      PROA  
ATOM   2628  OE2 GLU P 748      11.103  14.401  18.105  0.00  0.00      PROA  
ATOM   2629  C   GLU P 748      13.306   9.506  20.539  0.00  0.00      PROA  
ATOM   2630  O   GLU P 748      13.600   9.807  21.722  0.00  0.00      PROA  
ATOM   2631  N   THR P 749      12.776   8.278  20.279  0.00  0.00      PROA  
ATOM   2632  HN  THR P 749      12.519   7.942  19.376  0.00  0.00      PROA  
ATOM   2633  CA  THR P 749      12.712   7.286  21.339  0.00  0.00      PROA  
ATOM   2634  HA  THR P 749      12.233   7.692  22.218  0.00  0.00      PROA  
ATOM   2635  CB  THR P 749      11.923   6.044  20.856  0.00  0.00      PROA  
ATOM   2636  HB  THR P 749      12.419   5.658  19.940  0.00  0.00      PROA  
ATOM   2637  OG1 THR P 749      10.575   6.459  20.464  0.00  0.00      PROA  
ATOM   2638  HG1 THR P 749      10.737   6.911  19.632  0.00  0.00      PROA  
ATOM   2639  CG2 THR P 749      11.781   4.992  21.924  0.00  0.00      PROA  
ATOM   2640 HG21 THR P 749      12.753   4.518  22.178  0.00  0.00      PROA  
ATOM   2641 HG22 THR P 749      11.186   4.113  21.597  0.00  0.00      PROA  
ATOM   2642 HG23 THR P 749      11.272   5.391  22.827  0.00  0.00      PROA  
ATOM   2643  C   THR P 749      14.020   6.801  21.893  0.00  0.00      PROA  
ATOM   2644  O   THR P 749      14.272   6.787  23.097  0.00  0.00      PROA  
ATOM   2645  N   TYR P 750      14.934   6.339  21.003  0.00  0.00      PROA  
ATOM   2646  HN  TYR P 750      14.773   6.409  20.021  0.00  0.00      PROA  
ATOM   2647  CA  TYR P 750      16.171   5.603  21.348  0.00  0.00      PROA  
ATOM   2648  HA  TYR P 750      16.067   5.357  22.395  0.00  0.00      PROA  
ATOM   2649  CB  TYR P 750      16.339   4.319  20.369  0.00  0.00      PROA  
ATOM   2650  HB1 TYR P 750      17.321   3.803  20.421  0.00  0.00      PROA  
ATOM   2651  HB2 TYR P 750      16.116   4.684  19.343  0.00  0.00      PROA  
ATOM   2652  CG  TYR P 750      15.296   3.311  20.852  0.00  0.00      PROA  
ATOM   2653  CD1 TYR P 750      15.572   2.469  21.992  0.00  0.00      PROA  
ATOM   2654  HD1 TYR P 750      16.500   2.615  22.525  0.00  0.00      PROA  
ATOM   2655  CE1 TYR P 750      14.702   1.464  22.374  0.00  0.00      PROA  
ATOM   2656  HE1 TYR P 750      14.816   0.902  23.289  0.00  0.00      PROA  
ATOM   2657  CZ  TYR P 750      13.486   1.322  21.751  0.00  0.00      PROA  
ATOM   2658  OH  TYR P 750      12.646   0.373  22.262  0.00  0.00      PROA  
ATOM   2659  HH  TYR P 750      11.783   0.498  21.860  0.00  0.00      PROA  
ATOM   2660  CD2 TYR P 750      14.135   2.978  20.175  0.00  0.00      PROA  
ATOM   2661  HD2 TYR P 750      13.947   3.445  19.220  0.00  0.00      PROA  
ATOM   2662  CE2 TYR P 750      13.129   2.099  20.647  0.00  0.00      PROA  
ATOM   2663  HE2 TYR P 750      12.164   1.901  20.203  0.00  0.00      PROA  
ATOM   2664  C   TYR P 750      17.392   6.493  21.196  0.00  0.00      PROA  
ATOM   2665  O   TYR P 750      18.515   6.016  21.065  0.00  0.00      PROA  
ATOM   2666  N   ALA P 751      17.146   7.858  21.339  0.00  0.00      PROA  
ATOM   2667  HN  ALA P 751      16.218   8.221  21.378  0.00  0.00      PROA  
ATOM   2668  CA  ALA P 751      18.088   8.919  21.242  0.00  0.00      PROA  
ATOM   2669  HA  ALA P 751      18.154   9.120  20.183  0.00  0.00      PROA  
ATOM   2670  CB  ALA P 751      17.448  10.246  21.861  0.00  0.00      PROA  
ATOM   2671  HB1 ALA P 751      18.179  11.078  21.772  0.00  0.00      PROA  
ATOM   2672  HB2 ALA P 751      17.191  10.127  22.936  0.00  0.00      PROA  
ATOM   2673  HB3 ALA P 751      16.563  10.568  21.272  0.00  0.00      PROA  
ATOM   2674  C   ALA P 751      19.552   8.816  21.744  0.00  0.00      PROA  
ATOM   2675  O   ALA P 751      19.831   8.102  22.701  0.00  0.00      PROA  
ATOM   2676  N   PHE P 752      20.466   9.571  21.161  0.00  0.00      PROA  
ATOM   2677  HN  PHE P 752      20.219  10.207  20.434  0.00  0.00      PROA  
ATOM   2678  CA  PHE P 752      21.803   9.791  21.772  0.00  0.00      PROA  
ATOM   2679  HA  PHE P 752      22.307   8.846  21.631  0.00  0.00      PROA  
ATOM   2680  CB  PHE P 752      22.547  10.763  20.821  0.00  0.00      PROA  
ATOM   2681  HB1 PHE P 752      23.123  10.201  20.055  0.00  0.00      PROA  
ATOM   2682  HB2 PHE P 752      23.400  11.302  21.286  0.00  0.00      PROA  
ATOM   2683  CG  PHE P 752      21.664  11.839  20.094  0.00  0.00      PROA  
ATOM   2684  CD1 PHE P 752      21.185  11.461  18.774  0.00  0.00      PROA  
ATOM   2685  HD1 PHE P 752      21.268  10.503  18.281  0.00  0.00      PROA  
ATOM   2686  CE1 PHE P 752      20.394  12.280  18.036  0.00  0.00      PROA  
ATOM   2687  HE1 PHE P 752      19.990  11.887  17.115  0.00  0.00      PROA  
ATOM   2688  CZ  PHE P 752      19.959  13.445  18.566  0.00  0.00      PROA  
ATOM   2689  HZ  PHE P 752      19.290  14.182  18.146  0.00  0.00      PROA  
ATOM   2690  CD2 PHE P 752      21.303  13.065  20.600  0.00  0.00      PROA  
ATOM   2691  HD2 PHE P 752      21.586  13.336  21.606  0.00  0.00      PROA  
ATOM   2692  CE2 PHE P 752      20.427  13.839  19.828  0.00  0.00      PROA  
ATOM   2693  HE2 PHE P 752      20.101  14.824  20.126  0.00  0.00      PROA  
ATOM   2694  C   PHE P 752      21.903  10.343  23.143  0.00  0.00      PROA  
ATOM   2695  O   PHE P 752      21.122  11.128  23.630  0.00  0.00      PROA  
ATOM   2696  N   ASN P 753      22.918   9.957  23.955  0.00  0.00      PROA  
ATOM   2697  HN  ASN P 753      23.041  10.259  24.897  0.00  0.00      PROA  
ATOM   2698  CA  ASN P 753      24.171   9.434  23.500  0.00  0.00      PROA  
ATOM   2699  HA  ASN P 753      24.407  10.136  22.714  0.00  0.00      PROA  
ATOM   2700  CB  ASN P 753      25.362   9.689  24.470  0.00  0.00      PROA  
ATOM   2701  HB1 ASN P 753      26.363   9.680  23.989  0.00  0.00      PROA  
ATOM   2702  HB2 ASN P 753      25.193   9.003  25.328  0.00  0.00      PROA  
ATOM   2703  CG  ASN P 753      25.172  11.211  24.910  0.00  0.00      PROA  
ATOM   2704  OD1 ASN P 753      24.299  11.475  25.717  0.00  0.00      PROA  
ATOM   2705  ND2 ASN P 753      25.937  12.109  24.356  0.00  0.00      PROA  
ATOM   2706 HD21 ASN P 753      25.868  13.022  24.758  0.00  0.00      PROA  
ATOM   2707 HD22 ASN P 753      26.578  11.791  23.658  0.00  0.00      PROA  
ATOM   2708  C   ASN P 753      24.198   7.971  22.827  0.00  0.00      PROA  
ATOM   2709  O   ASN P 753      24.988   7.837  21.882  0.00  0.00      PROA  
ATOM   2710  N   PRO P 822      23.527   6.842  23.233  0.00  0.00      PROA  
ATOM   2711  CD  PRO P 822      22.664   6.794  24.437  0.00  0.00      PROA  
ATOM   2712  HD1 PRO P 822      21.660   7.233  24.254  0.00  0.00      PROA  
ATOM   2713  HD2 PRO P 822      23.130   7.244  25.340  0.00  0.00      PROA  
ATOM   2714  CA  PRO P 822      23.551   5.488  22.585  0.00  0.00      PROA  
ATOM   2715  HA  PRO P 822      24.532   5.121  22.850  0.00  0.00      PROA  
ATOM   2716  CB  PRO P 822      22.396   4.775  23.311  0.00  0.00      PROA  
ATOM   2717  HB1 PRO P 822      22.395   3.665  23.343  0.00  0.00      PROA  
ATOM   2718  HB2 PRO P 822      21.404   5.145  22.973  0.00  0.00      PROA  
ATOM   2719  CG  PRO P 822      22.499   5.317  24.723  0.00  0.00      PROA  
ATOM   2720  HG1 PRO P 822      21.748   5.103  25.513  0.00  0.00      PROA  
ATOM   2721  HG2 PRO P 822      23.423   4.977  25.239  0.00  0.00      PROA  
ATOM   2722  C   PRO P 822      23.463   5.508  21.067  0.00  0.00      PROA  
ATOM   2723  O   PRO P 822      22.837   6.388  20.507  0.00  0.00      PROA  
ATOM   2724  N   ASP P 823      24.161   4.511  20.436  0.00  0.00      PROA  
ATOM   2725  HN  ASP P 823      24.664   3.851  20.989  0.00  0.00      PROA  
ATOM   2726  CA  ASP P 823      24.386   4.624  19.022  0.00  0.00      PROA  
ATOM   2727  HA  ASP P 823      24.403   5.656  18.704  0.00  0.00      PROA  
ATOM   2728  CB  ASP P 823      25.829   4.186  18.613  0.00  0.00      PROA  
ATOM   2729  HB1 ASP P 823      26.660   4.670  19.169  0.00  0.00      PROA  
ATOM   2730  HB2 ASP P 823      25.953   4.494  17.553  0.00  0.00      PROA  
ATOM   2731  CG  ASP P 823      26.161   2.810  18.757  0.00  0.00      PROA  
ATOM   2732  OD1 ASP P 823      25.820   2.124  19.753  0.00  0.00      PROA  
ATOM   2733  OD2 ASP P 823      27.024   2.307  17.902  0.00  0.00      PROA  
ATOM   2734  C   ASP P 823      23.248   3.925  18.292  0.00  0.00      PROA  
ATOM   2735  O   ASP P 823      23.383   3.458  17.157  0.00  0.00      PROA  
ATOM   2736  N   VAL P 824      22.062   3.738  18.922  0.00  0.00      PROA  
ATOM   2737  HN  VAL P 824      21.879   4.008  19.864  0.00  0.00      PROA  
ATOM   2738  CA  VAL P 824      21.059   2.919  18.348  0.00  0.00      PROA  
ATOM   2739  HA  VAL P 824      21.495   1.949  18.160  0.00  0.00      PROA  
ATOM   2740  CB  VAL P 824      19.900   2.674  19.259  0.00  0.00      PROA  
ATOM   2741  HB  VAL P 824      19.230   3.547  19.404  0.00  0.00      PROA  
ATOM   2742  CG1 VAL P 824      19.047   1.476  18.796  0.00  0.00      PROA  
ATOM   2743 HG11 VAL P 824      18.333   1.797  18.008  0.00  0.00      PROA  
ATOM   2744 HG12 VAL P 824      18.403   1.221  19.666  0.00  0.00      PROA  
ATOM   2745 HG13 VAL P 824      19.680   0.643  18.423  0.00  0.00      PROA  
ATOM   2746  CG2 VAL P 824      20.455   2.408  20.683  0.00  0.00      PROA  
ATOM   2747 HG21 VAL P 824      21.168   1.557  20.643  0.00  0.00      PROA  
ATOM   2748 HG22 VAL P 824      19.604   1.982  21.256  0.00  0.00      PROA  
ATOM   2749 HG23 VAL P 824      20.876   3.284  21.222  0.00  0.00      PROA  
ATOM   2750  C   VAL P 824      20.474   3.401  16.972  0.00  0.00      PROA  
ATOM   2751  O   VAL P 824      20.324   2.659  16.044  0.00  0.00      PROA  
ATOM   2752  N   LEU P 825      20.205   4.731  16.960  0.00  0.00      PROA  
ATOM   2753  HN  LEU P 825      20.368   5.324  17.745  0.00  0.00      PROA  
ATOM   2754  CA  LEU P 825      19.704   5.457  15.766  0.00  0.00      PROA  
ATOM   2755  HA  LEU P 825      18.792   4.967  15.461  0.00  0.00      PROA  
ATOM   2756  CB  LEU P 825      19.548   6.963  16.071  0.00  0.00      PROA  
ATOM   2757  HB1 LEU P 825      20.526   7.209  16.536  0.00  0.00      PROA  
ATOM   2758  HB2 LEU P 825      18.855   7.064  16.934  0.00  0.00      PROA  
ATOM   2759  CG  LEU P 825      19.064   7.912  14.927  0.00  0.00      PROA  
ATOM   2760  HG  LEU P 825      19.922   7.710  14.252  0.00  0.00      PROA  
ATOM   2761  CD1 LEU P 825      17.729   7.381  14.274  0.00  0.00      PROA  
ATOM   2762 HD11 LEU P 825      17.088   7.318  15.179  0.00  0.00      PROA  
ATOM   2763 HD12 LEU P 825      17.687   6.388  13.778  0.00  0.00      PROA  
ATOM   2764 HD13 LEU P 825      17.296   8.227  13.699  0.00  0.00      PROA  
ATOM   2765  CD2 LEU P 825      18.998   9.379  15.456  0.00  0.00      PROA  
ATOM   2766 HD21 LEU P 825      18.175   9.495  16.193  0.00  0.00      PROA  
ATOM   2767 HD22 LEU P 825      18.876  10.117  14.634  0.00  0.00      PROA  
ATOM   2768 HD23 LEU P 825      19.936   9.605  16.008  0.00  0.00      PROA  
ATOM   2769  C   LEU P 825      20.649   5.326  14.615  0.00  0.00      PROA  
ATOM   2770  O   LEU P 825      20.267   5.124  13.493  0.00  0.00      PROA  
ATOM   2771  N   PHE P 826      21.932   5.454  14.867  0.00  0.00      PROA  
ATOM   2772  HN  PHE P 826      22.238   5.432  15.816  0.00  0.00      PROA  
ATOM   2773  CA  PHE P 826      22.980   5.518  13.858  0.00  0.00      PROA  
ATOM   2774  HA  PHE P 826      22.637   6.243  13.134  0.00  0.00      PROA  
ATOM   2775  CB  PHE P 826      24.339   5.939  14.408  0.00  0.00      PROA  
ATOM   2776  HB1 PHE P 826      25.000   6.156  13.541  0.00  0.00      PROA  
ATOM   2777  HB2 PHE P 826      24.799   5.119  15.000  0.00  0.00      PROA  
ATOM   2778  CG  PHE P 826      24.336   7.226  15.279  0.00  0.00      PROA  
ATOM   2779  CD1 PHE P 826      23.452   8.260  15.139  0.00  0.00      PROA  
ATOM   2780  HD1 PHE P 826      22.696   8.175  14.372  0.00  0.00      PROA  
ATOM   2781  CE1 PHE P 826      23.475   9.368  15.943  0.00  0.00      PROA  
ATOM   2782  HE1 PHE P 826      22.709  10.112  15.775  0.00  0.00      PROA  
ATOM   2783  CZ  PHE P 826      24.452   9.478  16.937  0.00  0.00      PROA  
ATOM   2784  HZ  PHE P 826      24.502  10.254  17.687  0.00  0.00      PROA  
ATOM   2785  CD2 PHE P 826      25.320   7.296  16.335  0.00  0.00      PROA  
ATOM   2786  HD2 PHE P 826      26.009   6.494  16.554  0.00  0.00      PROA  
ATOM   2787  CE2 PHE P 826      25.372   8.430  17.183  0.00  0.00      PROA  
ATOM   2788  HE2 PHE P 826      26.063   8.545  18.005  0.00  0.00      PROA  
ATOM   2789  C   PHE P 826      23.093   4.155  13.100  0.00  0.00      PROA  
ATOM   2790  O   PHE P 826      23.301   4.072  11.891  0.00  0.00      PROA  
ATOM   2791  N   TRP P 827      23.048   3.099  13.876  0.00  0.00      PROA  
ATOM   2792  HN  TRP P 827      22.937   3.162  14.865  0.00  0.00      PROA  
ATOM   2793  CA  TRP P 827      23.125   1.790  13.305  0.00  0.00      PROA  
ATOM   2794  HA  TRP P 827      23.916   1.854  12.571  0.00  0.00      PROA  
ATOM   2795  CB  TRP P 827      23.462   0.789  14.472  0.00  0.00      PROA  
ATOM   2796  HB1 TRP P 827      22.759   1.138  15.257  0.00  0.00      PROA  
ATOM   2797  HB2 TRP P 827      24.484   1.007  14.851  0.00  0.00      PROA  
ATOM   2798  CG  TRP P 827      23.334  -0.709  14.231  0.00  0.00      PROA  
ATOM   2799  CD1 TRP P 827      22.709  -1.620  15.006  0.00  0.00      PROA  
ATOM   2800  HD1 TRP P 827      22.077  -1.506  15.875  0.00  0.00      PROA  
ATOM   2801  NE1 TRP P 827      22.630  -2.778  14.274  0.00  0.00      PROA  
ATOM   2802  HE1 TRP P 827      22.524  -3.638  14.723  0.00  0.00      PROA  
ATOM   2803  CE2 TRP P 827      23.440  -2.657  13.177  0.00  0.00      PROA  
ATOM   2804  CD2 TRP P 827      23.868  -1.354  13.063  0.00  0.00      PROA  
ATOM   2805  CE3 TRP P 827      24.612  -0.915  11.985  0.00  0.00      PROA  
ATOM   2806  HE3 TRP P 827      25.104   0.045  11.932  0.00  0.00      PROA  
ATOM   2807  CZ3 TRP P 827      24.993  -1.898  11.037  0.00  0.00      PROA  
ATOM   2808  HZ3 TRP P 827      25.641  -1.655  10.208  0.00  0.00      PROA  
ATOM   2809  CZ2 TRP P 827      23.854  -3.598  12.276  0.00  0.00      PROA  
ATOM   2810  HZ2 TRP P 827      23.582  -4.612  12.527  0.00  0.00      PROA  
ATOM   2811  CH2 TRP P 827      24.676  -3.208  11.224  0.00  0.00      PROA  
ATOM   2812  HH2 TRP P 827      24.976  -3.868  10.423  0.00  0.00      PROA  
ATOM   2813  C   TRP P 827      21.867   1.370  12.559  0.00  0.00      PROA  
ATOM   2814  O   TRP P 827      21.932   0.949  11.429  0.00  0.00      PROA  
ATOM   2815  N   CYS P 828      20.634   1.682  13.056  0.00  0.00      PROA  
ATOM   2816  HN  CYS P 828      20.559   1.996  13.999  0.00  0.00      PROA  
ATOM   2817  CA  CYS P 828      19.410   1.620  12.315  0.00  0.00      PROA  
ATOM   2818  HA  CYS P 828      19.257   0.587  12.040  0.00  0.00      PROA  
ATOM   2819  CB  CYS P 828      18.193   2.133  13.154  0.00  0.00      PROA  
ATOM   2820  HB1 CYS P 828      17.384   1.951  12.414  0.00  0.00      PROA  
ATOM   2821  HB2 CYS P 828      18.270   3.193  13.480  0.00  0.00      PROA  
ATOM   2822  SG  CYS P 828      18.064   0.960  14.547  0.00  0.00      PROA  
ATOM   2823  HG1 CYS P 828      18.935   1.538  15.361  0.00  0.00      PROA  
ATOM   2824  C   CYS P 828      19.400   2.382  10.988  0.00  0.00      PROA  
ATOM   2825  O   CYS P 828      18.937   1.913   9.952  0.00  0.00      PROA  
ATOM   2826  N   VAL P 829      19.962   3.600  11.009  0.00  0.00      PROA  
ATOM   2827  HN  VAL P 829      20.289   4.080  11.820  0.00  0.00      PROA  
ATOM   2828  CA  VAL P 829      20.077   4.388   9.758  0.00  0.00      PROA  
ATOM   2829  HA  VAL P 829      19.118   4.281   9.273  0.00  0.00      PROA  
ATOM   2830  CB  VAL P 829      20.330   5.911  10.069  0.00  0.00      PROA  
ATOM   2831  HB  VAL P 829      21.097   5.946  10.873  0.00  0.00      PROA  
ATOM   2832  CG1 VAL P 829      21.055   6.583   8.865  0.00  0.00      PROA  
ATOM   2833 HG11 VAL P 829      21.327   7.638   9.084  0.00  0.00      PROA  
ATOM   2834 HG12 VAL P 829      20.480   6.729   7.926  0.00  0.00      PROA  
ATOM   2835 HG13 VAL P 829      22.051   6.146   8.639  0.00  0.00      PROA  
ATOM   2836  CG2 VAL P 829      19.082   6.569  10.659  0.00  0.00      PROA  
ATOM   2837 HG21 VAL P 829      19.388   7.598  10.949  0.00  0.00      PROA  
ATOM   2838 HG22 VAL P 829      18.665   6.048  11.547  0.00  0.00      PROA  
ATOM   2839 HG23 VAL P 829      18.264   6.648   9.911  0.00  0.00      PROA  
ATOM   2840  C   VAL P 829      21.030   3.793   8.751  0.00  0.00      PROA  
ATOM   2841  O   VAL P 829      20.844   3.775   7.514  0.00  0.00      PROA  
ATOM   2842  N   ILE P 830      22.218   3.194   9.207  0.00  0.00      PROA  
ATOM   2843  HN  ILE P 830      22.545   3.188  10.149  0.00  0.00      PROA  
ATOM   2844  CA  ILE P 830      22.989   2.395   8.353  0.00  0.00      PROA  
ATOM   2845  HA  ILE P 830      23.299   2.914   7.458  0.00  0.00      PROA  
ATOM   2846  CB  ILE P 830      24.237   1.880   9.056  0.00  0.00      PROA  
ATOM   2847  HB  ILE P 830      23.971   1.312   9.973  0.00  0.00      PROA  
ATOM   2848  CG2 ILE P 830      25.088   0.942   8.182  0.00  0.00      PROA  
ATOM   2849 HG21 ILE P 830      24.579  -0.040   8.070  0.00  0.00      PROA  
ATOM   2850 HG22 ILE P 830      26.079   0.742   8.641  0.00  0.00      PROA  
ATOM   2851 HG23 ILE P 830      25.239   1.311   7.145  0.00  0.00      PROA  
ATOM   2852  CG1 ILE P 830      25.293   2.992   9.389  0.00  0.00      PROA  
ATOM   2853 HG11 ILE P 830      24.731   3.868   9.776  0.00  0.00      PROA  
ATOM   2854 HG12 ILE P 830      25.565   3.326   8.365  0.00  0.00      PROA  
ATOM   2855  CD  ILE P 830      26.525   2.620  10.175  0.00  0.00      PROA  
ATOM   2856  HD1 ILE P 830      27.344   2.232   9.532  0.00  0.00      PROA  
ATOM   2857  HD2 ILE P 830      26.296   2.005  11.071  0.00  0.00      PROA  
ATOM   2858  HD3 ILE P 830      26.824   3.590  10.627  0.00  0.00      PROA  
ATOM   2859  C   ILE P 830      22.297   1.153   7.741  0.00  0.00      PROA  
ATOM   2860  O   ILE P 830      22.406   0.927   6.530  0.00  0.00      PROA  
ATOM   2861  N   LEU P 831      21.607   0.272   8.510  0.00  0.00      PROA  
ATOM   2862  HN  LEU P 831      21.512   0.344   9.500  0.00  0.00      PROA  
ATOM   2863  CA  LEU P 831      20.753  -0.818   8.049  0.00  0.00      PROA  
ATOM   2864  HA  LEU P 831      21.309  -1.629   7.602  0.00  0.00      PROA  
ATOM   2865  CB  LEU P 831      19.925  -1.495   9.159  0.00  0.00      PROA  
ATOM   2866  HB1 LEU P 831      19.043  -2.000   8.711  0.00  0.00      PROA  
ATOM   2867  HB2 LEU P 831      19.576  -0.738   9.894  0.00  0.00      PROA  
ATOM   2868  CG  LEU P 831      20.809  -2.542   9.960  0.00  0.00      PROA  
ATOM   2869  HG  LEU P 831      21.859  -2.187   9.896  0.00  0.00      PROA  
ATOM   2870  CD1 LEU P 831      20.375  -2.699  11.479  0.00  0.00      PROA  
ATOM   2871 HD11 LEU P 831      19.441  -3.294  11.576  0.00  0.00      PROA  
ATOM   2872 HD12 LEU P 831      20.127  -1.722  11.947  0.00  0.00      PROA  
ATOM   2873 HD13 LEU P 831      21.082  -3.236  12.147  0.00  0.00      PROA  
ATOM   2874  CD2 LEU P 831      20.758  -3.930   9.211  0.00  0.00      PROA  
ATOM   2875 HD21 LEU P 831      19.735  -4.359   9.272  0.00  0.00      PROA  
ATOM   2876 HD22 LEU P 831      21.406  -4.707   9.669  0.00  0.00      PROA  
ATOM   2877 HD23 LEU P 831      21.096  -3.769   8.165  0.00  0.00      PROA  
ATOM   2878  C   LEU P 831      19.734  -0.309   7.100  0.00  0.00      PROA  
ATOM   2879  O   LEU P 831      19.652  -0.851   6.003  0.00  0.00      PROA  
ATOM   2880  N   PHE P 832      19.031   0.819   7.354  0.00  0.00      PROA  
ATOM   2881  HN  PHE P 832      19.058   1.259   8.248  0.00  0.00      PROA  
ATOM   2882  CA  PHE P 832      18.000   1.394   6.515  0.00  0.00      PROA  
ATOM   2883  HA  PHE P 832      17.170   0.710   6.413  0.00  0.00      PROA  
ATOM   2884  CB  PHE P 832      17.536   2.557   7.343  0.00  0.00      PROA  
ATOM   2885  HB1 PHE P 832      18.511   3.013   7.619  0.00  0.00      PROA  
ATOM   2886  HB2 PHE P 832      16.998   2.309   8.282  0.00  0.00      PROA  
ATOM   2887  CG  PHE P 832      16.630   3.405   6.525  0.00  0.00      PROA  
ATOM   2888  CD1 PHE P 832      15.321   2.990   6.370  0.00  0.00      PROA  
ATOM   2889  HD1 PHE P 832      15.068   2.050   6.840  0.00  0.00      PROA  
ATOM   2890  CE1 PHE P 832      14.398   3.744   5.679  0.00  0.00      PROA  
ATOM   2891  HE1 PHE P 832      13.347   3.500   5.624  0.00  0.00      PROA  
ATOM   2892  CZ  PHE P 832      14.815   4.925   5.103  0.00  0.00      PROA  
ATOM   2893  HZ  PHE P 832      14.047   5.548   4.667  0.00  0.00      PROA  
ATOM   2894  CD2 PHE P 832      17.023   4.706   6.036  0.00  0.00      PROA  
ATOM   2895  HD2 PHE P 832      18.046   5.027   6.166  0.00  0.00      PROA  
ATOM   2896  CE2 PHE P 832      16.071   5.366   5.225  0.00  0.00      PROA  
ATOM   2897  HE2 PHE P 832      16.388   6.328   4.850  0.00  0.00      PROA  
ATOM   2898  C   PHE P 832      18.458   1.745   5.013  0.00  0.00      PROA  
ATOM   2899  O   PHE P 832      17.810   1.305   4.057  0.00  0.00      PROA  
ATOM   2900  N   PHE P 833      19.596   2.416   4.868  0.00  0.00      PROA  
ATOM   2901  HN  PHE P 833      20.071   2.765   5.672  0.00  0.00      PROA  
ATOM   2902  CA  PHE P 833      20.397   2.683   3.634  0.00  0.00      PROA  
ATOM   2903  HA  PHE P 833      19.625   3.012   2.954  0.00  0.00      PROA  
ATOM   2904  CB  PHE P 833      21.525   3.675   3.875  0.00  0.00      PROA  
ATOM   2905  HB1 PHE P 833      22.113   3.857   2.950  0.00  0.00      PROA  
ATOM   2906  HB2 PHE P 833      22.203   3.220   4.629  0.00  0.00      PROA  
ATOM   2907  CG  PHE P 833      21.122   5.115   4.246  0.00  0.00      PROA  
ATOM   2908  CD1 PHE P 833      19.828   5.680   3.992  0.00  0.00      PROA  
ATOM   2909  HD1 PHE P 833      19.080   4.963   3.687  0.00  0.00      PROA  
ATOM   2910  CE1 PHE P 833      19.542   6.989   4.381  0.00  0.00      PROA  
ATOM   2911  HE1 PHE P 833      18.536   7.382   4.376  0.00  0.00      PROA  
ATOM   2912  CZ  PHE P 833      20.563   7.808   4.942  0.00  0.00      PROA  
ATOM   2913  HZ  PHE P 833      20.398   8.821   5.280  0.00  0.00      PROA  
ATOM   2914  CD2 PHE P 833      22.106   5.985   4.849  0.00  0.00      PROA  
ATOM   2915  HD2 PHE P 833      23.069   5.562   5.095  0.00  0.00      PROA  
ATOM   2916  CE2 PHE P 833      21.770   7.310   5.171  0.00  0.00      PROA  
ATOM   2917  HE2 PHE P 833      22.522   7.965   5.586  0.00  0.00      PROA  
ATOM   2918  C   PHE P 833      21.029   1.449   3.002  0.00  0.00      PROA  
ATOM   2919  O   PHE P 833      20.966   1.187   1.789  0.00  0.00      PROA  
ATOM   2920  N   THR P 834      21.501   0.508   3.852  0.00  0.00      PROA  
ATOM   2921  HN  THR P 834      21.664   0.694   4.818  0.00  0.00      PROA  
ATOM   2922  CA  THR P 834      22.132  -0.701   3.424  0.00  0.00      PROA  
ATOM   2923  HA  THR P 834      22.774  -0.425   2.601  0.00  0.00      PROA  
ATOM   2924  CB  THR P 834      22.893  -1.431   4.518  0.00  0.00      PROA  
ATOM   2925  HB  THR P 834      22.227  -1.738   5.352  0.00  0.00      PROA  
ATOM   2926  OG1 THR P 834      23.960  -0.608   5.016  0.00  0.00      PROA  
ATOM   2927  HG1 THR P 834      23.547  -0.059   5.686  0.00  0.00      PROA  
ATOM   2928  CG2 THR P 834      23.502  -2.757   3.986  0.00  0.00      PROA  
ATOM   2929 HG21 THR P 834      22.779  -3.553   3.708  0.00  0.00      PROA  
ATOM   2930 HG22 THR P 834      24.161  -3.135   4.797  0.00  0.00      PROA  
ATOM   2931 HG23 THR P 834      24.058  -2.586   3.039  0.00  0.00      PROA  
ATOM   2932  C   THR P 834      21.086  -1.654   2.879  0.00  0.00      PROA  
ATOM   2933  O   THR P 834      21.434  -2.338   1.926  0.00  0.00      PROA  
ATOM   2934  N   THR P 835      19.867  -1.672   3.430  0.00  0.00      PROA  
ATOM   2935  HN  THR P 835      19.801  -1.081   4.230  0.00  0.00      PROA  
ATOM   2936  CA  THR P 835      18.768  -2.407   2.915  0.00  0.00      PROA  
ATOM   2937  HA  THR P 835      19.168  -3.404   2.807  0.00  0.00      PROA  
ATOM   2938  CB  THR P 835      17.518  -2.273   3.723  0.00  0.00      PROA  
ATOM   2939  HB  THR P 835      17.332  -1.190   3.888  0.00  0.00      PROA  
ATOM   2940  OG1 THR P 835      17.829  -2.627   5.045  0.00  0.00      PROA  
ATOM   2941  HG1 THR P 835      18.594  -2.077   5.229  0.00  0.00      PROA  
ATOM   2942  CG2 THR P 835      16.348  -3.123   3.264  0.00  0.00      PROA  
ATOM   2943 HG21 THR P 835      16.043  -3.070   2.197  0.00  0.00      PROA  
ATOM   2944 HG22 THR P 835      15.450  -2.888   3.875  0.00  0.00      PROA  
ATOM   2945 HG23 THR P 835      16.657  -4.189   3.321  0.00  0.00      PROA  
ATOM   2946  C   THR P 835      18.352  -1.987   1.536  0.00  0.00      PROA  
ATOM   2947  O   THR P 835      18.272  -2.762   0.544  0.00  0.00      PROA  
ATOM   2948  N   PHE P 836      18.072  -0.631   1.371  0.00  0.00      PROA  
ATOM   2949  HN  PHE P 836      18.170   0.038   2.103  0.00  0.00      PROA  
ATOM   2950  CA  PHE P 836      17.671  -0.156   0.080  0.00  0.00      PROA  
ATOM   2951  HA  PHE P 836      16.862  -0.750  -0.318  0.00  0.00      PROA  
ATOM   2952  CB  PHE P 836      17.114   1.316   0.266  0.00  0.00      PROA  
ATOM   2953  HB1 PHE P 836      17.794   1.776   1.014  0.00  0.00      PROA  
ATOM   2954  HB2 PHE P 836      16.107   1.260   0.734  0.00  0.00      PROA  
ATOM   2955  CG  PHE P 836      16.960   2.232  -0.960  0.00  0.00      PROA  
ATOM   2956  CD1 PHE P 836      16.146   1.822  -1.995  0.00  0.00      PROA  
ATOM   2957  HD1 PHE P 836      15.785   0.813  -1.858  0.00  0.00      PROA  
ATOM   2958  CE1 PHE P 836      15.787   2.637  -3.098  0.00  0.00      PROA  
ATOM   2959  HE1 PHE P 836      15.289   2.168  -3.933  0.00  0.00      PROA  
ATOM   2960  CZ  PHE P 836      16.311   3.939  -3.160  0.00  0.00      PROA  
ATOM   2961  HZ  PHE P 836      16.161   4.612  -3.991  0.00  0.00      PROA  
ATOM   2962  CD2 PHE P 836      17.309   3.621  -0.964  0.00  0.00      PROA  
ATOM   2963  HD2 PHE P 836      17.835   3.888  -0.060  0.00  0.00      PROA  
ATOM   2964  CE2 PHE P 836      16.997   4.438  -2.035  0.00  0.00      PROA  
ATOM   2965  HE2 PHE P 836      17.303   5.474  -2.062  0.00  0.00      PROA  
ATOM   2966  C   PHE P 836      18.806  -0.227  -0.983  0.00  0.00      PROA  
ATOM   2967  O   PHE P 836      18.627  -0.677  -2.085  0.00  0.00      PROA  
ATOM   2968  N   PHE P 837      20.056   0.033  -0.606  0.00  0.00      PROA  
ATOM   2969  HN  PHE P 837      20.112   0.551   0.244  0.00  0.00      PROA  
ATOM   2970  CA  PHE P 837      21.257  -0.321  -1.356  0.00  0.00      PROA  
ATOM   2971  HA  PHE P 837      21.364   0.248  -2.268  0.00  0.00      PROA  
ATOM   2972  CB  PHE P 837      22.494   0.002  -0.528  0.00  0.00      PROA  
ATOM   2973  HB1 PHE P 837      22.545  -0.449   0.486  0.00  0.00      PROA  
ATOM   2974  HB2 PHE P 837      22.608   1.104  -0.444  0.00  0.00      PROA  
ATOM   2975  CG  PHE P 837      23.902  -0.396  -1.186  0.00  0.00      PROA  
ATOM   2976  CD1 PHE P 837      24.660  -1.562  -0.774  0.00  0.00      PROA  
ATOM   2977  HD1 PHE P 837      24.283  -2.138   0.058  0.00  0.00      PROA  
ATOM   2978  CE1 PHE P 837      25.750  -2.019  -1.461  0.00  0.00      PROA  
ATOM   2979  HE1 PHE P 837      26.280  -2.924  -1.203  0.00  0.00      PROA  
ATOM   2980  CZ  PHE P 837      26.237  -1.290  -2.543  0.00  0.00      PROA  
ATOM   2981  HZ  PHE P 837      27.108  -1.636  -3.080  0.00  0.00      PROA  
ATOM   2982  CD2 PHE P 837      24.427   0.347  -2.240  0.00  0.00      PROA  
ATOM   2983  HD2 PHE P 837      23.899   1.259  -2.480  0.00  0.00      PROA  
ATOM   2984  CE2 PHE P 837      25.583  -0.135  -2.896  0.00  0.00      PROA  
ATOM   2985  HE2 PHE P 837      25.991   0.470  -3.691  0.00  0.00      PROA  
ATOM   2986  C   PHE P 837      21.237  -1.837  -1.761  0.00  0.00      PROA  
ATOM   2987  O   PHE P 837      21.178  -2.251  -2.904  0.00  0.00      PROA  
ATOM   2988  N   LEU P 838      21.185  -2.833  -0.832  0.00  0.00      PROA  
ATOM   2989  HN  LEU P 838      20.975  -2.678   0.130  0.00  0.00      PROA  
ATOM   2990  CA  LEU P 838      21.325  -4.225  -1.162  0.00  0.00      PROA  
ATOM   2991  HA  LEU P 838      22.202  -4.333  -1.784  0.00  0.00      PROA  
ATOM   2992  CB  LEU P 838      21.585  -5.005   0.160  0.00  0.00      PROA  
ATOM   2993  HB1 LEU P 838      20.660  -4.857   0.756  0.00  0.00      PROA  
ATOM   2994  HB2 LEU P 838      22.478  -4.589   0.673  0.00  0.00      PROA  
ATOM   2995  CG  LEU P 838      21.768  -6.568   0.001  0.00  0.00      PROA  
ATOM   2996  HG  LEU P 838      20.813  -7.014  -0.350  0.00  0.00      PROA  
ATOM   2997  CD1 LEU P 838      22.856  -6.912  -1.015  0.00  0.00      PROA  
ATOM   2998 HD11 LEU P 838      23.849  -6.619  -0.610  0.00  0.00      PROA  
ATOM   2999 HD12 LEU P 838      22.511  -6.359  -1.915  0.00  0.00      PROA  
ATOM   3000 HD13 LEU P 838      22.820  -7.997  -1.248  0.00  0.00      PROA  
ATOM   3001  CD2 LEU P 838      21.960  -7.342   1.296  0.00  0.00      PROA  
ATOM   3002 HD21 LEU P 838      21.232  -6.946   2.036  0.00  0.00      PROA  
ATOM   3003 HD22 LEU P 838      22.933  -7.248   1.824  0.00  0.00      PROA  
ATOM   3004 HD23 LEU P 838      21.646  -8.390   1.105  0.00  0.00      PROA  
ATOM   3005  C   LEU P 838      20.251  -4.832  -2.034  0.00  0.00      PROA  
ATOM   3006  O   LEU P 838      20.458  -5.584  -3.006  0.00  0.00      PROA  
ATOM   3007  N   SER P 839      18.993  -4.486  -1.784  0.00  0.00      PROA  
ATOM   3008  HN  SER P 839      18.750  -3.808  -1.094  0.00  0.00      PROA  
ATOM   3009  CA  SER P 839      17.803  -4.891  -2.648  0.00  0.00      PROA  
ATOM   3010  HA  SER P 839      17.730  -5.961  -2.775  0.00  0.00      PROA  
ATOM   3011  CB  SER P 839      16.401  -4.494  -2.085  0.00  0.00      PROA  
ATOM   3012  HB1 SER P 839      15.638  -4.584  -2.888  0.00  0.00      PROA  
ATOM   3013  HB2 SER P 839      16.551  -3.435  -1.786  0.00  0.00      PROA  
ATOM   3014  OG  SER P 839      15.882  -4.971  -0.804  0.00  0.00      PROA  
ATOM   3015  HG1 SER P 839      16.334  -5.816  -0.768  0.00  0.00      PROA  
ATOM   3016  C   SER P 839      17.942  -4.241  -4.013  0.00  0.00      PROA  
ATOM   3017  O   SER P 839      17.739  -4.856  -5.029  0.00  0.00      PROA  
ATOM   3018  N   SER P 840      18.402  -2.948  -4.140  0.00  0.00      PROA  
ATOM   3019  HN  SER P 840      18.757  -2.465  -3.343  0.00  0.00      PROA  
ATOM   3020  CA  SER P 840      18.565  -2.365  -5.501  0.00  0.00      PROA  
ATOM   3021  HA  SER P 840      17.583  -2.409  -5.951  0.00  0.00      PROA  
ATOM   3022  CB  SER P 840      18.904  -0.807  -5.506  0.00  0.00      PROA  
ATOM   3023  HB1 SER P 840      18.829  -0.397  -6.536  0.00  0.00      PROA  
ATOM   3024  HB2 SER P 840      19.892  -0.667  -5.017  0.00  0.00      PROA  
ATOM   3025  OG  SER P 840      17.874  -0.254  -4.755  0.00  0.00      PROA  
ATOM   3026  HG1 SER P 840      17.885  -0.588  -3.855  0.00  0.00      PROA  
ATOM   3027  C   SER P 840      19.707  -3.115  -6.304  0.00  0.00      PROA  
ATOM   3028  O   SER P 840      19.637  -3.483  -7.445  0.00  0.00      PROA  
ATOM   3029  N   PHE P 841      20.853  -3.418  -5.582  0.00  0.00      PROA  
ATOM   3030  HN  PHE P 841      20.790  -2.960  -4.699  0.00  0.00      PROA  
ATOM   3031  CA  PHE P 841      22.000  -4.289  -5.888  0.00  0.00      PROA  
ATOM   3032  HA  PHE P 841      22.530  -3.721  -6.639  0.00  0.00      PROA  
ATOM   3033  CB  PHE P 841      23.113  -4.413  -4.783  0.00  0.00      PROA  
ATOM   3034  HB1 PHE P 841      22.627  -4.773  -3.852  0.00  0.00      PROA  
ATOM   3035  HB2 PHE P 841      23.500  -3.452  -4.381  0.00  0.00      PROA  
ATOM   3036  CG  PHE P 841      24.242  -5.323  -5.178  0.00  0.00      PROA  
ATOM   3037  CD1 PHE P 841      24.987  -4.919  -6.267  0.00  0.00      PROA  
ATOM   3038  HD1 PHE P 841      24.892  -4.077  -6.937  0.00  0.00      PROA  
ATOM   3039  CE1 PHE P 841      26.065  -5.718  -6.694  0.00  0.00      PROA  
ATOM   3040  HE1 PHE P 841      26.654  -5.363  -7.527  0.00  0.00      PROA  
ATOM   3041  CZ  PHE P 841      26.390  -6.923  -6.108  0.00  0.00      PROA  
ATOM   3042  HZ  PHE P 841      27.148  -7.602  -6.471  0.00  0.00      PROA  
ATOM   3043  CD2 PHE P 841      24.535  -6.548  -4.607  0.00  0.00      PROA  
ATOM   3044  HD2 PHE P 841      24.016  -6.812  -3.698  0.00  0.00      PROA  
ATOM   3045  CE2 PHE P 841      25.571  -7.390  -5.117  0.00  0.00      PROA  
ATOM   3046  HE2 PHE P 841      25.850  -8.355  -4.720  0.00  0.00      PROA  
ATOM   3047  C   PHE P 841      21.534  -5.584  -6.444  0.00  0.00      PROA  
ATOM   3048  O   PHE P 841      21.935  -5.845  -7.585  0.00  0.00      PROA  
ATOM   3049  N   LEU P 842      20.768  -6.441  -5.791  0.00  0.00      PROA  
ATOM   3050  HN  LEU P 842      20.421  -6.149  -4.903  0.00  0.00      PROA  
ATOM   3051  CA  LEU P 842      20.450  -7.841  -6.173  0.00  0.00      PROA  
ATOM   3052  HA  LEU P 842      21.377  -8.310  -6.467  0.00  0.00      PROA  
ATOM   3053  CB  LEU P 842      19.775  -8.565  -4.959  0.00  0.00      PROA  
ATOM   3054  HB1 LEU P 842      19.260  -9.480  -5.323  0.00  0.00      PROA  
ATOM   3055  HB2 LEU P 842      18.990  -7.886  -4.564  0.00  0.00      PROA  
ATOM   3056  CG  LEU P 842      20.706  -8.890  -3.833  0.00  0.00      PROA  
ATOM   3057  HG  LEU P 842      21.631  -8.279  -3.754  0.00  0.00      PROA  
ATOM   3058  CD1 LEU P 842      19.931  -8.930  -2.476  0.00  0.00      PROA  
ATOM   3059 HD11 LEU P 842      19.111  -9.675  -2.565  0.00  0.00      PROA  
ATOM   3060 HD12 LEU P 842      19.446  -7.953  -2.262  0.00  0.00      PROA  
ATOM   3061 HD13 LEU P 842      20.575  -9.125  -1.592  0.00  0.00      PROA  
ATOM   3062  CD2 LEU P 842      21.201 -10.399  -3.942  0.00  0.00      PROA  
ATOM   3063 HD21 LEU P 842      21.698 -10.781  -4.859  0.00  0.00      PROA  
ATOM   3064 HD22 LEU P 842      20.345 -11.107  -3.930  0.00  0.00      PROA  
ATOM   3065 HD23 LEU P 842      21.902 -10.589  -3.101  0.00  0.00      PROA  
ATOM   3066  C   LEU P 842      19.559  -7.840  -7.456  0.00  0.00      PROA  
ATOM   3067  O   LEU P 842      19.630  -8.771  -8.244  0.00  0.00      PROA  
ATOM   3068  N   LYS P 843      18.539  -6.926  -7.516  0.00  0.00      PROA  
ATOM   3069  HN  LYS P 843      18.524  -6.237  -6.795  0.00  0.00      PROA  
ATOM   3070  CA  LYS P 843      17.749  -6.665  -8.666  0.00  0.00      PROA  
ATOM   3071  HA  LYS P 843      17.184  -7.540  -8.951  0.00  0.00      PROA  
ATOM   3072  CB  LYS P 843      16.623  -5.652  -8.293  0.00  0.00      PROA  
ATOM   3073  HB1 LYS P 843      17.024  -4.801  -7.703  0.00  0.00      PROA  
ATOM   3074  HB2 LYS P 843      16.012  -6.134  -7.500  0.00  0.00      PROA  
ATOM   3075  CG  LYS P 843      15.786  -5.109  -9.440  0.00  0.00      PROA  
ATOM   3076  HG1 LYS P 843      16.292  -4.423 -10.152  0.00  0.00      PROA  
ATOM   3077  HG2 LYS P 843      15.027  -4.447  -8.971  0.00  0.00      PROA  
ATOM   3078  CD  LYS P 843      14.873  -6.134 -10.196  0.00  0.00      PROA  
ATOM   3079  HD1 LYS P 843      14.041  -6.487  -9.550  0.00  0.00      PROA  
ATOM   3080  HD2 LYS P 843      15.512  -7.026 -10.372  0.00  0.00      PROA  
ATOM   3081  CE  LYS P 843      14.255  -5.531 -11.454  0.00  0.00      PROA  
ATOM   3082  HE1 LYS P 843      15.022  -5.239 -12.203  0.00  0.00      PROA  
ATOM   3083  HE2 LYS P 843      13.553  -4.739 -11.116  0.00  0.00      PROA  
ATOM   3084  NZ  LYS P 843      13.326  -6.575 -12.073  0.00  0.00      PROA  
ATOM   3085  HZ1 LYS P 843      13.130  -6.294 -13.055  0.00  0.00      PROA  
ATOM   3086  HZ2 LYS P 843      12.416  -6.660 -11.576  0.00  0.00      PROA  
ATOM   3087  HZ3 LYS P 843      13.790  -7.505 -12.101  0.00  0.00      PROA  
ATOM   3088  C   LYS P 843      18.407  -6.155  -9.937  0.00  0.00      PROA  
ATOM   3089  O   LYS P 843      18.170  -6.694 -11.053  0.00  0.00      PROA  
ATOM   3090  N   GLN P 844      19.393  -5.190  -9.816  0.00  0.00      PROA  
ATOM   3091  HN  GLN P 844      19.780  -4.910  -8.941  0.00  0.00      PROA  
ATOM   3092  CA  GLN P 844      20.171  -4.672 -10.979  0.00  0.00      PROA  
ATOM   3093  HA  GLN P 844      19.653  -4.738 -11.925  0.00  0.00      PROA  
ATOM   3094  CB  GLN P 844      20.591  -3.228 -10.692  0.00  0.00      PROA  
ATOM   3095  HB1 GLN P 844      21.214  -2.767 -11.488  0.00  0.00      PROA  
ATOM   3096  HB2 GLN P 844      21.237  -3.190  -9.789  0.00  0.00      PROA  
ATOM   3097  CG  GLN P 844      19.354  -2.403 -10.603  0.00  0.00      PROA  
ATOM   3098  HG1 GLN P 844      18.769  -2.542  -9.669  0.00  0.00      PROA  
ATOM   3099  HG2 GLN P 844      18.587  -2.646 -11.369  0.00  0.00      PROA  
ATOM   3100  CD  GLN P 844      19.578  -0.903 -10.579  0.00  0.00      PROA  
ATOM   3101  OE1 GLN P 844      20.283  -0.346  -9.720  0.00  0.00      PROA  
ATOM   3102  NE2 GLN P 844      18.916  -0.136 -11.554  0.00  0.00      PROA  
ATOM   3103 HE21 GLN P 844      18.978   0.861 -11.497  0.00  0.00      PROA  
ATOM   3104 HE22 GLN P 844      18.525  -0.625 -12.334  0.00  0.00      PROA  
ATOM   3105  C   GLN P 844      21.403  -5.529 -11.159  0.00  0.00      PROA  
ATOM   3106  O   GLN P 844      22.565  -4.993 -11.285  0.00  0.00      PROA  
ATOM   3107  N   PHE P 845      21.260  -6.887 -11.188  0.00  0.00      PROA  
ATOM   3108  HN  PHE P 845      20.347  -7.286 -11.235  0.00  0.00      PROA  
ATOM   3109  CA  PHE P 845      22.373  -7.903 -11.202  0.00  0.00      PROA  
ATOM   3110  HA  PHE P 845      23.296  -7.388 -10.980  0.00  0.00      PROA  
ATOM   3111  CB  PHE P 845      22.023  -9.099 -10.256  0.00  0.00      PROA  
ATOM   3112  HB1 PHE P 845      21.105  -9.584 -10.650  0.00  0.00      PROA  
ATOM   3113  HB2 PHE P 845      21.830  -8.789  -9.207  0.00  0.00      PROA  
ATOM   3114  CG  PHE P 845      23.134 -10.130 -10.057  0.00  0.00      PROA  
ATOM   3115  CD1 PHE P 845      24.417  -9.738  -9.933  0.00  0.00      PROA  
ATOM   3116  HD1 PHE P 845      24.701  -8.705 -10.072  0.00  0.00      PROA  
ATOM   3117  CE1 PHE P 845      25.446 -10.611  -9.714  0.00  0.00      PROA  
ATOM   3118  HE1 PHE P 845      26.414 -10.138  -9.643  0.00  0.00      PROA  
ATOM   3119  CZ  PHE P 845      25.234 -11.961  -9.506  0.00  0.00      PROA  
ATOM   3120  HZ  PHE P 845      25.971 -12.704  -9.239  0.00  0.00      PROA  
ATOM   3121  CD2 PHE P 845      22.837 -11.472  -9.768  0.00  0.00      PROA  
ATOM   3122  HD2 PHE P 845      21.814 -11.805  -9.673  0.00  0.00      PROA  
ATOM   3123  CE2 PHE P 845      23.903 -12.385  -9.626  0.00  0.00      PROA  
ATOM   3124  HE2 PHE P 845      23.641 -13.427  -9.521  0.00  0.00      PROA  
ATOM   3125  C   PHE P 845      22.595  -8.367 -12.629  0.00  0.00      PROA  
ATOM   3126  O   PHE P 845      23.528  -9.044 -12.774  0.00  0.00      PROA  
ATOM   3127  N   LYS P 846      21.646  -8.237 -13.595  0.00  0.00      PROA  
ATOM   3128  HN  LYS P 846      20.915  -7.584 -13.416  0.00  0.00      PROA  
ATOM   3129  CA  LYS P 846      21.573  -8.976 -14.807  0.00  0.00      PROA  
ATOM   3130  HA  LYS P 846      21.897  -9.984 -14.596  0.00  0.00      PROA  
ATOM   3131  CB  LYS P 846      20.109  -9.116 -15.295  0.00  0.00      PROA  
ATOM   3132  HB1 LYS P 846      20.282  -9.544 -16.305  0.00  0.00      PROA  
ATOM   3133  HB2 LYS P 846      19.571  -8.153 -15.428  0.00  0.00      PROA  
ATOM   3134  CG  LYS P 846      19.397 -10.155 -14.434  0.00  0.00      PROA  
ATOM   3135  HG1 LYS P 846      19.543  -9.738 -13.415  0.00  0.00      PROA  
ATOM   3136  HG2 LYS P 846      19.908 -11.142 -14.429  0.00  0.00      PROA  
ATOM   3137  CD  LYS P 846      17.936 -10.210 -14.711  0.00  0.00      PROA  
ATOM   3138  HD1 LYS P 846      17.451 -11.052 -14.173  0.00  0.00      PROA  
ATOM   3139  HD2 LYS P 846      17.776 -10.519 -15.766  0.00  0.00      PROA  
ATOM   3140  CE  LYS P 846      17.119  -8.892 -14.365  0.00  0.00      PROA  
ATOM   3141  HE1 LYS P 846      17.497  -7.993 -14.898  0.00  0.00      PROA  
ATOM   3142  HE2 LYS P 846      17.360  -8.682 -13.300  0.00  0.00      PROA  
ATOM   3143  NZ  LYS P 846      15.650  -8.979 -14.618  0.00  0.00      PROA  
ATOM   3144  HZ1 LYS P 846      15.477  -9.377 -15.563  0.00  0.00      PROA  
ATOM   3145  HZ2 LYS P 846      15.248  -8.024 -14.532  0.00  0.00      PROA  
ATOM   3146  HZ3 LYS P 846      15.098  -9.562 -13.957  0.00  0.00      PROA  
ATOM   3147  C   LYS P 846      22.557  -8.314 -15.765  0.00  0.00      PROA  
ATOM   3148  O   LYS P 846      23.512  -8.933 -16.217  0.00  0.00      PROA  
ATOM   3149  N   THR P 847      22.357  -7.002 -16.003  0.00  0.00      PROA  
ATOM   3150  HN  THR P 847      21.588  -6.655 -15.472  0.00  0.00      PROA  
ATOM   3151  CA  THR P 847      23.004  -6.131 -16.943  0.00  0.00      PROA  
ATOM   3152  HA  THR P 847      23.182  -6.703 -17.842  0.00  0.00      PROA  
ATOM   3153  CB  THR P 847      22.278  -4.825 -17.276  0.00  0.00      PROA  
ATOM   3154  HB  THR P 847      22.763  -4.293 -18.121  0.00  0.00      PROA  
ATOM   3155  OG1 THR P 847      22.180  -3.875 -16.178  0.00  0.00      PROA  
ATOM   3156  HG1 THR P 847      22.054  -3.025 -16.607  0.00  0.00      PROA  
ATOM   3157  CG2 THR P 847      20.832  -5.153 -17.809  0.00  0.00      PROA  
ATOM   3158 HG21 THR P 847      20.351  -5.727 -16.988  0.00  0.00      PROA  
ATOM   3159 HG22 THR P 847      21.148  -5.795 -18.659  0.00  0.00      PROA  
ATOM   3160 HG23 THR P 847      20.286  -4.217 -18.054  0.00  0.00      PROA  
ATOM   3161  C   THR P 847      24.442  -5.815 -16.506  0.00  0.00      PROA  
ATOM   3162  O   THR P 847      24.966  -4.768 -16.910  0.00  0.00      PROA  
ATOM   3163  N   LYS P 848      25.082  -6.519 -15.565  0.00  0.00      PROA  
ATOM   3164  HN  LYS P 848      24.658  -7.381 -15.297  0.00  0.00      PROA  
ATOM   3165  CA  LYS P 848      26.423  -6.210 -15.135  0.00  0.00      PROA  
ATOM   3166  HA  LYS P 848      26.660  -5.313 -15.687  0.00  0.00      PROA  
ATOM   3167  CB  LYS P 848      26.507  -6.052 -13.588  0.00  0.00      PROA  
ATOM   3168  HB1 LYS P 848      27.548  -6.289 -13.280  0.00  0.00      PROA  
ATOM   3169  HB2 LYS P 848      25.888  -6.755 -12.990  0.00  0.00      PROA  
ATOM   3170  CG  LYS P 848      26.138  -4.608 -13.110  0.00  0.00      PROA  
ATOM   3171  HG1 LYS P 848      25.199  -4.351 -13.644  0.00  0.00      PROA  
ATOM   3172  HG2 LYS P 848      26.917  -3.973 -13.583  0.00  0.00      PROA  
ATOM   3173  CD  LYS P 848      25.997  -4.545 -11.627  0.00  0.00      PROA  
ATOM   3174  HD1 LYS P 848      27.028  -4.632 -11.223  0.00  0.00      PROA  
ATOM   3175  HD2 LYS P 848      25.430  -5.392 -11.186  0.00  0.00      PROA  
ATOM   3176  CE  LYS P 848      25.486  -3.189 -10.972  0.00  0.00      PROA  
ATOM   3177  HE1 LYS P 848      26.168  -2.331 -11.153  0.00  0.00      PROA  
ATOM   3178  HE2 LYS P 848      25.568  -3.192  -9.865  0.00  0.00      PROA  
ATOM   3179  NZ  LYS P 848      24.113  -2.841 -11.369  0.00  0.00      PROA  
ATOM   3180  HZ1 LYS P 848      23.757  -2.195 -10.636  0.00  0.00      PROA  
ATOM   3181  HZ2 LYS P 848      23.503  -3.683 -11.385  0.00  0.00      PROA  
ATOM   3182  HZ3 LYS P 848      24.014  -2.365 -12.289  0.00  0.00      PROA  
ATOM   3183  C   LYS P 848      27.316  -7.429 -15.614  0.00  0.00      PROA  
ATOM   3184  O   LYS P 848      26.730  -8.463 -15.920  0.00  0.00      PROA  
ATOM   3185  N   ARG P 849      28.639  -7.378 -15.629  0.00  0.00      PROA  
ATOM   3186  HN  ARG P 849      29.227  -6.594 -15.446  0.00  0.00      PROA  
ATOM   3187  CA  ARG P 849      29.397  -8.441 -16.101  0.00  0.00      PROA  
ATOM   3188  HA  ARG P 849      28.991  -9.029 -16.911  0.00  0.00      PROA  
ATOM   3189  CB  ARG P 849      30.705  -7.825 -16.651  0.00  0.00      PROA  
ATOM   3190  HB1 ARG P 849      31.198  -8.662 -17.188  0.00  0.00      PROA  
ATOM   3191  HB2 ARG P 849      31.408  -7.413 -15.895  0.00  0.00      PROA  
ATOM   3192  CG  ARG P 849      30.479  -6.754 -17.747  0.00  0.00      PROA  
ATOM   3193  HG1 ARG P 849      31.452  -6.636 -18.269  0.00  0.00      PROA  
ATOM   3194  HG2 ARG P 849      30.207  -5.828 -17.196  0.00  0.00      PROA  
ATOM   3195  CD  ARG P 849      29.405  -7.116 -18.784  0.00  0.00      PROA  
ATOM   3196  HD1 ARG P 849      28.351  -7.002 -18.452  0.00  0.00      PROA  
ATOM   3197  HD2 ARG P 849      29.680  -8.174 -18.981  0.00  0.00      PROA  
ATOM   3198  NE  ARG P 849      29.506  -6.341 -20.091  0.00  0.00      PROA  
ATOM   3199  HE  ARG P 849      30.149  -5.576 -20.138  0.00  0.00      PROA  
ATOM   3200  CZ  ARG P 849      28.645  -6.493 -21.087  0.00  0.00      PROA  
ATOM   3201  NH1 ARG P 849      27.794  -7.432 -20.971  0.00  0.00      PROA  
ATOM   3202 HH11 ARG P 849      27.645  -7.965 -20.138  0.00  0.00      PROA  
ATOM   3203 HH12 ARG P 849      27.282  -7.632 -21.806  0.00  0.00      PROA  
ATOM   3204  NH2 ARG P 849      28.857  -5.975 -22.231  0.00  0.00      PROA  
ATOM   3205 HH21 ARG P 849      29.413  -5.147 -22.163  0.00  0.00      PROA  
ATOM   3206 HH22 ARG P 849      28.402  -6.292 -23.063  0.00  0.00      PROA  
ATOM   3207  C   ARG P 849      29.688  -9.456 -14.954  0.00  0.00      PROA  
ATOM   3208  O   ARG P 849      29.161  -9.427 -13.863  0.00  0.00      PROA  
ATOM   3209  N   TYR P 850      30.638 -10.419 -15.273  0.00  0.00      PROA  
ATOM   3210  HN  TYR P 850      31.042 -10.266 -16.172  0.00  0.00      PROA  
ATOM   3211  CA  TYR P 850      31.402 -11.101 -14.221  0.00  0.00      PROA  
ATOM   3212  HA  TYR P 850      32.338 -11.335 -14.706  0.00  0.00      PROA  
ATOM   3213  CB  TYR P 850      31.862 -10.270 -13.035  0.00  0.00      PROA  
ATOM   3214  HB1 TYR P 850      31.033 -10.154 -12.304  0.00  0.00      PROA  
ATOM   3215  HB2 TYR P 850      32.117  -9.290 -13.493  0.00  0.00      PROA  
ATOM   3216  CG  TYR P 850      33.048 -10.762 -12.333  0.00  0.00      PROA  
ATOM   3217  CD1 TYR P 850      34.330 -10.342 -12.815  0.00  0.00      PROA  
ATOM   3218  HD1 TYR P 850      34.528  -9.700 -13.660  0.00  0.00      PROA  
ATOM   3219  CE1 TYR P 850      35.444 -10.695 -12.090  0.00  0.00      PROA  
ATOM   3220  HE1 TYR P 850      36.389 -10.422 -12.535  0.00  0.00      PROA  
ATOM   3221  CZ  TYR P 850      35.356 -11.558 -10.997  0.00  0.00      PROA  
ATOM   3222  OH  TYR P 850      36.530 -11.924 -10.252  0.00  0.00      PROA  
ATOM   3223  HH  TYR P 850      37.177 -11.217 -10.289  0.00  0.00      PROA  
ATOM   3224  CD2 TYR P 850      32.926 -11.523 -11.257  0.00  0.00      PROA  
ATOM   3225  HD2 TYR P 850      31.952 -11.770 -10.862  0.00  0.00      PROA  
ATOM   3226  CE2 TYR P 850      34.096 -12.041 -10.584  0.00  0.00      PROA  
ATOM   3227  HE2 TYR P 850      33.961 -12.644  -9.698  0.00  0.00      PROA  
ATOM   3228  C   TYR P 850      30.885 -12.438 -13.938  0.00  0.00      PROA  
ATOM   3229  O   TYR P 850      31.265 -13.377 -14.583  0.00  0.00      PROA  
ATOM   3230  N   PHE P 851      30.061 -12.554 -12.892  0.00  0.00      PROA  
ATOM   3231  HN  PHE P 851      30.167 -11.760 -12.297  0.00  0.00      PROA  
ATOM   3232  CA  PHE P 851      29.455 -13.790 -12.351  0.00  0.00      PROA  
ATOM   3233  HA  PHE P 851      30.227 -14.506 -12.113  0.00  0.00      PROA  
ATOM   3234  CB  PHE P 851      28.491 -13.443 -11.124  0.00  0.00      PROA  
ATOM   3235  HB1 PHE P 851      28.114 -14.389 -10.678  0.00  0.00      PROA  
ATOM   3236  HB2 PHE P 851      27.621 -12.781 -11.320  0.00  0.00      PROA  
ATOM   3237  CG  PHE P 851      29.251 -12.739 -10.024  0.00  0.00      PROA  
ATOM   3238  CD1 PHE P 851      29.242 -11.369  -9.709  0.00  0.00      PROA  
ATOM   3239  HD1 PHE P 851      28.618 -10.700 -10.284  0.00  0.00      PROA  
ATOM   3240  CE1 PHE P 851      30.111 -10.773  -8.774  0.00  0.00      PROA  
ATOM   3241  HE1 PHE P 851      30.097  -9.710  -8.586  0.00  0.00      PROA  
ATOM   3242  CZ  PHE P 851      31.105 -11.652  -8.088  0.00  0.00      PROA  
ATOM   3243  HZ  PHE P 851      31.856 -11.362  -7.369  0.00  0.00      PROA  
ATOM   3244  CD2 PHE P 851      30.211 -13.528  -9.310  0.00  0.00      PROA  
ATOM   3245  HD2 PHE P 851      30.253 -14.593  -9.484  0.00  0.00      PROA  
ATOM   3246  CE2 PHE P 851      31.145 -13.017  -8.387  0.00  0.00      PROA  
ATOM   3247  HE2 PHE P 851      31.846 -13.716  -7.956  0.00  0.00      PROA  
ATOM   3248  C   PHE P 851      28.634 -14.491 -13.473  0.00  0.00      PROA  
ATOM   3249  O   PHE P 851      28.147 -13.873 -14.496  0.00  0.00      PROA  
ATOM   3250  N   PRO P 852      28.638 -15.918 -13.466  0.00  0.00      PROA  
ATOM   3251  CD  PRO P 852      29.102 -16.695 -12.284  0.00  0.00      PROA  
ATOM   3252  HD1 PRO P 852      28.433 -16.617 -11.401  0.00  0.00      PROA  
ATOM   3253  HD2 PRO P 852      30.172 -16.472 -12.084  0.00  0.00      PROA  
ATOM   3254  CA  PRO P 852      27.924 -16.754 -14.478  0.00  0.00      PROA  
ATOM   3255  HA  PRO P 852      28.487 -16.760 -15.400  0.00  0.00      PROA  
ATOM   3256  CB  PRO P 852      27.971 -18.213 -13.854  0.00  0.00      PROA  
ATOM   3257  HB1 PRO P 852      28.193 -18.991 -14.615  0.00  0.00      PROA  
ATOM   3258  HB2 PRO P 852      27.035 -18.414 -13.290  0.00  0.00      PROA  
ATOM   3259  CG  PRO P 852      29.068 -18.174 -12.798  0.00  0.00      PROA  
ATOM   3260  HG1 PRO P 852      29.090 -18.905 -11.961  0.00  0.00      PROA  
ATOM   3261  HG2 PRO P 852      29.929 -18.541 -13.397  0.00  0.00      PROA  
ATOM   3262  C   PRO P 852      26.490 -16.291 -14.755  0.00  0.00      PROA  
ATOM   3263  O   PRO P 852      25.606 -16.081 -13.896  0.00  0.00      PROA  
ATOM   3264  N   THR P 853      26.209 -16.112 -16.011  0.00  0.00      PROA  
ATOM   3265  HN  THR P 853      26.924 -16.354 -16.661  0.00  0.00      PROA  
ATOM   3266  CA  THR P 853      25.042 -15.509 -16.569  0.00  0.00      PROA  
ATOM   3267  HA  THR P 853      25.019 -14.496 -16.194  0.00  0.00      PROA  
ATOM   3268  CB  THR P 853      25.007 -15.361 -18.058  0.00  0.00      PROA  
ATOM   3269  HB  THR P 853      24.007 -15.093 -18.464  0.00  0.00      PROA  
ATOM   3270  OG1 THR P 853      25.431 -16.578 -18.748  0.00  0.00      PROA  
ATOM   3271  HG1 THR P 853      24.662 -17.142 -18.860  0.00  0.00      PROA  
ATOM   3272  CG2 THR P 853      25.983 -14.193 -18.421  0.00  0.00      PROA  
ATOM   3273 HG21 THR P 853      25.871 -14.015 -19.512  0.00  0.00      PROA  
ATOM   3274 HG22 THR P 853      27.028 -14.455 -18.149  0.00  0.00      PROA  
ATOM   3275 HG23 THR P 853      25.708 -13.220 -17.962  0.00  0.00      PROA  
ATOM   3276  C   THR P 853      23.745 -16.250 -16.143  0.00  0.00      PROA  
ATOM   3277  O   THR P 853      22.789 -15.612 -15.681  0.00  0.00      PROA  
ATOM   3278  N   LYS P 854      23.813 -17.620 -16.162  0.00  0.00      PROA  
ATOM   3279  HN  LYS P 854      24.650 -18.092 -16.427  0.00  0.00      PROA  
ATOM   3280  CA  LYS P 854      22.715 -18.507 -15.840  0.00  0.00      PROA  
ATOM   3281  HA  LYS P 854      22.026 -18.361 -16.659  0.00  0.00      PROA  
ATOM   3282  CB  LYS P 854      23.116 -19.984 -15.814  0.00  0.00      PROA  
ATOM   3283  HB1 LYS P 854      23.320 -20.245 -16.874  0.00  0.00      PROA  
ATOM   3284  HB2 LYS P 854      22.139 -20.470 -15.606  0.00  0.00      PROA  
ATOM   3285  CG  LYS P 854      24.359 -20.364 -14.961  0.00  0.00      PROA  
ATOM   3286  HG1 LYS P 854      24.413 -19.735 -14.047  0.00  0.00      PROA  
ATOM   3287  HG2 LYS P 854      25.240 -19.960 -15.504  0.00  0.00      PROA  
ATOM   3288  CD  LYS P 854      24.559 -21.844 -14.587  0.00  0.00      PROA  
ATOM   3289  HD1 LYS P 854      23.938 -22.231 -13.751  0.00  0.00      PROA  
ATOM   3290  HD2 LYS P 854      25.620 -22.044 -14.328  0.00  0.00      PROA  
ATOM   3291  CE  LYS P 854      24.238 -22.901 -15.669  0.00  0.00      PROA  
ATOM   3292  HE1 LYS P 854      23.304 -22.694 -16.234  0.00  0.00      PROA  
ATOM   3293  HE2 LYS P 854      24.196 -23.867 -15.123  0.00  0.00      PROA  
ATOM   3294  NZ  LYS P 854      25.343 -23.139 -16.566  0.00  0.00      PROA  
ATOM   3295  HZ1 LYS P 854      25.241 -22.543 -17.412  0.00  0.00      PROA  
ATOM   3296  HZ2 LYS P 854      25.454 -24.124 -16.880  0.00  0.00      PROA  
ATOM   3297  HZ3 LYS P 854      26.252 -22.844 -16.154  0.00  0.00      PROA  
ATOM   3298  C   LYS P 854      21.893 -18.128 -14.591  0.00  0.00      PROA  
ATOM   3299  O   LYS P 854      20.691 -18.056 -14.685  0.00  0.00      PROA  
ATOM   3300  N   VAL P 855      22.536 -17.837 -13.432  0.00  0.00      PROA  
ATOM   3301  HN  VAL P 855      23.517 -17.875 -13.258  0.00  0.00      PROA  
ATOM   3302  CA  VAL P 855      21.802 -17.766 -12.215  0.00  0.00      PROA  
ATOM   3303  HA  VAL P 855      20.971 -18.450 -12.304  0.00  0.00      PROA  
ATOM   3304  CB  VAL P 855      22.527 -18.438 -11.043  0.00  0.00      PROA  
ATOM   3305  HB  VAL P 855      21.957 -18.156 -10.132  0.00  0.00      PROA  
ATOM   3306  CG1 VAL P 855      22.722 -19.921 -11.292  0.00  0.00      PROA  
ATOM   3307 HG11 VAL P 855      23.176 -20.444 -10.423  0.00  0.00      PROA  
ATOM   3308 HG12 VAL P 855      23.354 -20.078 -12.192  0.00  0.00      PROA  
ATOM   3309 HG13 VAL P 855      21.705 -20.368 -11.306  0.00  0.00      PROA  
ATOM   3310  CG2 VAL P 855      23.911 -17.853 -10.814  0.00  0.00      PROA  
ATOM   3311 HG21 VAL P 855      23.896 -16.742 -10.799  0.00  0.00      PROA  
ATOM   3312 HG22 VAL P 855      24.661 -18.262 -11.524  0.00  0.00      PROA  
ATOM   3313 HG23 VAL P 855      24.306 -18.162  -9.823  0.00  0.00      PROA  
ATOM   3314  C   VAL P 855      21.450 -16.310 -11.781  0.00  0.00      PROA  
ATOM   3315  O   VAL P 855      20.740 -16.082 -10.727  0.00  0.00      PROA  
ATOM   3316  N   ARG P 856      21.953 -15.342 -12.531  0.00  0.00      PROA  
ATOM   3317  HN  ARG P 856      22.458 -15.504 -13.375  0.00  0.00      PROA  
ATOM   3318  CA  ARG P 856      21.671 -13.886 -12.181  0.00  0.00      PROA  
ATOM   3319  HA  ARG P 856      22.028 -13.694 -11.180  0.00  0.00      PROA  
ATOM   3320  CB  ARG P 856      22.308 -13.012 -13.266  0.00  0.00      PROA  
ATOM   3321  HB1 ARG P 856      22.202 -11.916 -13.119  0.00  0.00      PROA  
ATOM   3322  HB2 ARG P 856      21.798 -13.126 -14.246  0.00  0.00      PROA  
ATOM   3323  CG  ARG P 856      23.814 -13.227 -13.285  0.00  0.00      PROA  
ATOM   3324  HG1 ARG P 856      24.101 -14.273 -13.524  0.00  0.00      PROA  
ATOM   3325  HG2 ARG P 856      24.292 -13.034 -12.300  0.00  0.00      PROA  
ATOM   3326  CD  ARG P 856      24.594 -12.445 -14.305  0.00  0.00      PROA  
ATOM   3327  HD1 ARG P 856      23.912 -12.165 -15.137  0.00  0.00      PROA  
ATOM   3328  HD2 ARG P 856      25.538 -12.860 -14.719  0.00  0.00      PROA  
ATOM   3329  NE  ARG P 856      24.947 -11.131 -13.680  0.00  0.00      PROA  
ATOM   3330  HE  ARG P 856      24.218 -10.487 -13.446  0.00  0.00      PROA  
ATOM   3331  CZ  ARG P 856      26.183 -10.693 -13.447  0.00  0.00      PROA  
ATOM   3332  NH1 ARG P 856      27.195 -11.453 -13.662  0.00  0.00      PROA  
ATOM   3333 HH11 ARG P 856      28.012 -10.917 -13.874  0.00  0.00      PROA  
ATOM   3334 HH12 ARG P 856      27.120 -12.281 -14.217  0.00  0.00      PROA  
ATOM   3335  NH2 ARG P 856      26.391  -9.492 -13.004  0.00  0.00      PROA  
ATOM   3336 HH21 ARG P 856      25.564  -8.944 -12.880  0.00  0.00      PROA  
ATOM   3337 HH22 ARG P 856      27.307  -9.400 -12.614  0.00  0.00      PROA  
ATOM   3338  C   ARG P 856      20.144 -13.560 -12.031  0.00  0.00      PROA  
ATOM   3339  O   ARG P 856      19.755 -12.912 -11.010  0.00  0.00      PROA  
ATOM   3340  N   SER P 857      19.255 -14.187 -12.915  0.00  0.00      PROA  
ATOM   3341  HN  SER P 857      19.538 -14.767 -13.676  0.00  0.00      PROA  
ATOM   3342  CA  SER P 857      17.771 -14.051 -12.777  0.00  0.00      PROA  
ATOM   3343  HA  SER P 857      17.628 -12.981 -12.776  0.00  0.00      PROA  
ATOM   3344  CB  SER P 857      17.035 -14.643 -14.131  0.00  0.00      PROA  
ATOM   3345  HB1 SER P 857      17.178 -15.744 -14.176  0.00  0.00      PROA  
ATOM   3346  HB2 SER P 857      17.533 -14.194 -15.017  0.00  0.00      PROA  
ATOM   3347  OG  SER P 857      15.650 -14.256 -14.117  0.00  0.00      PROA  
ATOM   3348  HG1 SER P 857      15.320 -14.291 -15.018  0.00  0.00      PROA  
ATOM   3349  C   SER P 857      17.194 -14.593 -11.564  0.00  0.00      PROA  
ATOM   3350  O   SER P 857      16.524 -13.871 -10.829  0.00  0.00      PROA  
ATOM   3351  N   THR P 858      17.635 -15.799 -11.155  0.00  0.00      PROA  
ATOM   3352  HN  THR P 858      18.279 -16.324 -11.707  0.00  0.00      PROA  
ATOM   3353  CA  THR P 858      17.245 -16.409  -9.838  0.00  0.00      PROA  
ATOM   3354  HA  THR P 858      16.214 -16.722  -9.905  0.00  0.00      PROA  
ATOM   3355  CB  THR P 858      17.922 -17.713  -9.594  0.00  0.00      PROA  
ATOM   3356  HB  THR P 858      19.030 -17.628  -9.578  0.00  0.00      PROA  
ATOM   3357  OG1 THR P 858      17.580 -18.591 -10.636  0.00  0.00      PROA  
ATOM   3358  HG1 THR P 858      17.878 -18.262 -11.487  0.00  0.00      PROA  
ATOM   3359  CG2 THR P 858      17.371 -18.456  -8.367  0.00  0.00      PROA  
ATOM   3360 HG21 THR P 858      16.279 -18.252  -8.381  0.00  0.00      PROA  
ATOM   3361 HG22 THR P 858      17.708 -17.949  -7.438  0.00  0.00      PROA  
ATOM   3362 HG23 THR P 858      17.695 -19.519  -8.381  0.00  0.00      PROA  
ATOM   3363  C   THR P 858      17.409 -15.558  -8.648  0.00  0.00      PROA  
ATOM   3364  O   THR P 858      16.523 -15.300  -7.808  0.00  0.00      PROA  
ATOM   3365  N   ILE P 859      18.657 -15.000  -8.626  0.00  0.00      PROA  
ATOM   3366  HN  ILE P 859      19.347 -15.363  -9.248  0.00  0.00      PROA  
ATOM   3367  CA  ILE P 859      19.010 -14.033  -7.577  0.00  0.00      PROA  
ATOM   3368  HA  ILE P 859      18.709 -14.470  -6.636  0.00  0.00      PROA  
ATOM   3369  CB  ILE P 859      20.525 -13.831  -7.645  0.00  0.00      PROA  
ATOM   3370  HB  ILE P 859      20.759 -13.526  -8.688  0.00  0.00      PROA  
ATOM   3371  CG2 ILE P 859      20.970 -12.574  -6.814  0.00  0.00      PROA  
ATOM   3372 HG21 ILE P 859      20.727 -12.592  -5.730  0.00  0.00      PROA  
ATOM   3373 HG22 ILE P 859      20.717 -11.591  -7.267  0.00  0.00      PROA  
ATOM   3374 HG23 ILE P 859      22.067 -12.634  -6.979  0.00  0.00      PROA  
ATOM   3375  CG1 ILE P 859      21.284 -15.215  -7.222  0.00  0.00      PROA  
ATOM   3376 HG11 ILE P 859      22.341 -14.969  -7.458  0.00  0.00      PROA  
ATOM   3377 HG12 ILE P 859      21.055 -16.018  -7.955  0.00  0.00      PROA  
ATOM   3378  CD  ILE P 859      21.047 -15.738  -5.806  0.00  0.00      PROA  
ATOM   3379  HD1 ILE P 859      21.398 -15.028  -5.028  0.00  0.00      PROA  
ATOM   3380  HD2 ILE P 859      21.550 -16.728  -5.771  0.00  0.00      PROA  
ATOM   3381  HD3 ILE P 859      19.972 -15.822  -5.537  0.00  0.00      PROA  
ATOM   3382  C   ILE P 859      18.314 -12.727  -7.677  0.00  0.00      PROA  
ATOM   3383  O   ILE P 859      17.922 -12.211  -6.686  0.00  0.00      PROA  
ATOM   3384  N   SER P 860      18.088 -12.141  -8.927  0.00  0.00      PROA  
ATOM   3385  HN  SER P 860      18.593 -12.535  -9.692  0.00  0.00      PROA  
ATOM   3386  CA  SER P 860      17.338 -10.945  -9.291  0.00  0.00      PROA  
ATOM   3387  HA  SER P 860      17.777 -10.131  -8.734  0.00  0.00      PROA  
ATOM   3388  CB  SER P 860      17.471 -10.509 -10.764  0.00  0.00      PROA  
ATOM   3389  HB1 SER P 860      16.919 -11.277 -11.347  0.00  0.00      PROA  
ATOM   3390  HB2 SER P 860      18.476 -10.501 -11.237  0.00  0.00      PROA  
ATOM   3391  OG  SER P 860      16.883  -9.224 -10.947  0.00  0.00      PROA  
ATOM   3392  HG1 SER P 860      17.489  -8.583 -10.566  0.00  0.00      PROA  
ATOM   3393  C   SER P 860      15.802 -10.889  -9.018  0.00  0.00      PROA  
ATOM   3394  O   SER P 860      15.270  -9.909  -8.544  0.00  0.00      PROA  
ATOM   3395  N   ASP P 861      15.193 -12.036  -9.271  0.00  0.00      PROA  
ATOM   3396  HN  ASP P 861      15.674 -12.788  -9.715  0.00  0.00      PROA  
ATOM   3397  CA  ASP P 861      13.833 -12.245  -8.799  0.00  0.00      PROA  
ATOM   3398  HA  ASP P 861      13.285 -11.325  -8.940  0.00  0.00      PROA  
ATOM   3399  CB  ASP P 861      13.032 -13.312  -9.632  0.00  0.00      PROA  
ATOM   3400  HB1 ASP P 861      11.976 -13.415  -9.302  0.00  0.00      PROA  
ATOM   3401  HB2 ASP P 861      13.634 -14.243  -9.570  0.00  0.00      PROA  
ATOM   3402  CG  ASP P 861      12.985 -12.968 -11.105  0.00  0.00      PROA  
ATOM   3403  OD1 ASP P 861      13.073 -11.735 -11.469  0.00  0.00      PROA  
ATOM   3404  OD2 ASP P 861      12.688 -13.887 -11.920  0.00  0.00      PROA  
ATOM   3405  C   ASP P 861      13.764 -12.437  -7.256  0.00  0.00      PROA  
ATOM   3406  O   ASP P 861      12.889 -11.820  -6.628  0.00  0.00      PROA  
ATOM   3407  N   PHE P 862      14.668 -13.193  -6.559  0.00  0.00      PROA  
ATOM   3408  HN  PHE P 862      15.388 -13.625  -7.096  0.00  0.00      PROA  
ATOM   3409  CA  PHE P 862      14.665 -13.360  -5.127  0.00  0.00      PROA  
ATOM   3410  HA  PHE P 862      13.612 -13.345  -4.887  0.00  0.00      PROA  
ATOM   3411  CB  PHE P 862      15.317 -14.749  -4.646  0.00  0.00      PROA  
ATOM   3412  HB1 PHE P 862      15.435 -14.623  -3.549  0.00  0.00      PROA  
ATOM   3413  HB2 PHE P 862      16.341 -14.861  -5.063  0.00  0.00      PROA  
ATOM   3414  CG  PHE P 862      14.495 -15.935  -4.846  0.00  0.00      PROA  
ATOM   3415  CD1 PHE P 862      13.137 -15.871  -4.640  0.00  0.00      PROA  
ATOM   3416  HD1 PHE P 862      12.684 -14.969  -4.257  0.00  0.00      PROA  
ATOM   3417  CE1 PHE P 862      12.294 -16.980  -4.988  0.00  0.00      PROA  
ATOM   3418  HE1 PHE P 862      11.220 -16.901  -4.905  0.00  0.00      PROA  
ATOM   3419  CZ  PHE P 862      12.865 -18.121  -5.561  0.00  0.00      PROA  
ATOM   3420  HZ  PHE P 862      12.255 -18.976  -5.813  0.00  0.00      PROA  
ATOM   3421  CD2 PHE P 862      15.057 -17.180  -5.275  0.00  0.00      PROA  
ATOM   3422  HD2 PHE P 862      16.113 -17.332  -5.440  0.00  0.00      PROA  
ATOM   3423  CE2 PHE P 862      14.239 -18.269  -5.588  0.00  0.00      PROA  
ATOM   3424  HE2 PHE P 862      14.655 -19.235  -5.834  0.00  0.00      PROA  
ATOM   3425  C   PHE P 862      15.337 -12.264  -4.359  0.00  0.00      PROA  
ATOM   3426  O   PHE P 862      15.606 -12.301  -3.129  0.00  0.00      PROA  
ATOM   3427  N   ALA P 863      15.746 -11.186  -5.028  0.00  0.00      PROA  
ATOM   3428  HN  ALA P 863      15.546 -11.041  -5.994  0.00  0.00      PROA  
ATOM   3429  CA  ALA P 863      16.430 -10.006  -4.607  0.00  0.00      PROA  
ATOM   3430  HA  ALA P 863      17.459 -10.316  -4.502  0.00  0.00      PROA  
ATOM   3431  CB  ALA P 863      16.475  -8.998  -5.754  0.00  0.00      PROA  
ATOM   3432  HB1 ALA P 863      16.942  -9.502  -6.627  0.00  0.00      PROA  
ATOM   3433  HB2 ALA P 863      17.131  -8.130  -5.530  0.00  0.00      PROA  
ATOM   3434  HB3 ALA P 863      15.434  -8.651  -5.931  0.00  0.00      PROA  
ATOM   3435  C   ALA P 863      15.965  -9.333  -3.344  0.00  0.00      PROA  
ATOM   3436  O   ALA P 863      16.797  -9.152  -2.451  0.00  0.00      PROA  
ATOM   3437  N   VAL P 864      14.707  -8.938  -3.145  0.00  0.00      PROA  
ATOM   3438  HN  VAL P 864      14.017  -9.104  -3.846  0.00  0.00      PROA  
ATOM   3439  CA  VAL P 864      14.126  -8.581  -1.860  0.00  0.00      PROA  
ATOM   3440  HA  VAL P 864      14.780  -7.792  -1.520  0.00  0.00      PROA  
ATOM   3441  CB  VAL P 864      12.764  -7.800  -1.984  0.00  0.00      PROA  
ATOM   3442  HB  VAL P 864      11.986  -8.467  -2.413  0.00  0.00      PROA  
ATOM   3443  CG1 VAL P 864      12.379  -7.202  -0.620  0.00  0.00      PROA  
ATOM   3444 HG11 VAL P 864      13.261  -6.659  -0.216  0.00  0.00      PROA  
ATOM   3445 HG12 VAL P 864      12.003  -7.993   0.063  0.00  0.00      PROA  
ATOM   3446 HG13 VAL P 864      11.632  -6.381  -0.586  0.00  0.00      PROA  
ATOM   3447  CG2 VAL P 864      13.001  -6.553  -2.850  0.00  0.00      PROA  
ATOM   3448 HG21 VAL P 864      13.795  -5.984  -2.320  0.00  0.00      PROA  
ATOM   3449 HG22 VAL P 864      12.016  -6.041  -2.898  0.00  0.00      PROA  
ATOM   3450 HG23 VAL P 864      13.323  -6.854  -3.870  0.00  0.00      PROA  
ATOM   3451  C   VAL P 864      14.136  -9.657  -0.802  0.00  0.00      PROA  
ATOM   3452  O   VAL P 864      14.503  -9.295   0.335  0.00  0.00      PROA  
ATOM   3453  N   PHE P 865      13.772 -10.925  -1.137  0.00  0.00      PROA  
ATOM   3454  HN  PHE P 865      13.354 -11.146  -2.014  0.00  0.00      PROA  
ATOM   3455  CA  PHE P 865      13.953 -12.003  -0.182  0.00  0.00      PROA  
ATOM   3456  HA  PHE P 865      13.391 -11.692   0.687  0.00  0.00      PROA  
ATOM   3457  CB  PHE P 865      13.212 -13.306  -0.784  0.00  0.00      PROA  
ATOM   3458  HB1 PHE P 865      13.672 -13.378  -1.792  0.00  0.00      PROA  
ATOM   3459  HB2 PHE P 865      12.146 -13.033  -0.935  0.00  0.00      PROA  
ATOM   3460  CG  PHE P 865      13.467 -14.548   0.085  0.00  0.00      PROA  
ATOM   3461  CD1 PHE P 865      12.885 -14.582   1.395  0.00  0.00      PROA  
ATOM   3462  HD1 PHE P 865      12.277 -13.763   1.749  0.00  0.00      PROA  
ATOM   3463  CE1 PHE P 865      13.037 -15.756   2.187  0.00  0.00      PROA  
ATOM   3464  HE1 PHE P 865      12.648 -15.795   3.194  0.00  0.00      PROA  
ATOM   3465  CZ  PHE P 865      13.771 -16.787   1.688  0.00  0.00      PROA  
ATOM   3466  HZ  PHE P 865      13.874 -17.650   2.329  0.00  0.00      PROA  
ATOM   3467  CD2 PHE P 865      14.214 -15.631  -0.409  0.00  0.00      PROA  
ATOM   3468  HD2 PHE P 865      14.676 -15.513  -1.378  0.00  0.00      PROA  
ATOM   3469  CE2 PHE P 865      14.426 -16.777   0.435  0.00  0.00      PROA  
ATOM   3470  HE2 PHE P 865      15.016 -17.632   0.142  0.00  0.00      PROA  
ATOM   3471  C   PHE P 865      15.432 -12.201   0.317  0.00  0.00      PROA  
ATOM   3472  O   PHE P 865      15.688 -12.536   1.497  0.00  0.00      PROA  
ATOM   3473  N   LEU P 866      16.463 -12.096  -0.606  0.00  0.00      PROA  
ATOM   3474  HN  LEU P 866      16.286 -11.971  -1.580  0.00  0.00      PROA  
ATOM   3475  CA  LEU P 866      17.860 -12.221  -0.275  0.00  0.00      PROA  
ATOM   3476  HA  LEU P 866      17.979 -13.021   0.441  0.00  0.00      PROA  
ATOM   3477  CB  LEU P 866      18.761 -12.606  -1.499  0.00  0.00      PROA  
ATOM   3478  HB1 LEU P 866      19.834 -12.380  -1.320  0.00  0.00      PROA  
ATOM   3479  HB2 LEU P 866      18.504 -11.979  -2.379  0.00  0.00      PROA  
ATOM   3480  CG  LEU P 866      18.481 -14.009  -2.055  0.00  0.00      PROA  
ATOM   3481  HG  LEU P 866      17.385 -14.154  -2.170  0.00  0.00      PROA  
ATOM   3482  CD1 LEU P 866      18.984 -14.238  -3.457  0.00  0.00      PROA  
ATOM   3483 HD11 LEU P 866      18.437 -13.559  -4.146  0.00  0.00      PROA  
ATOM   3484 HD12 LEU P 866      18.910 -15.257  -3.893  0.00  0.00      PROA  
ATOM   3485 HD13 LEU P 866      20.021 -13.838  -3.450  0.00  0.00      PROA  
ATOM   3486  CD2 LEU P 866      19.003 -15.109  -1.083  0.00  0.00      PROA  
ATOM   3487 HD21 LEU P 866      18.727 -16.162  -1.306  0.00  0.00      PROA  
ATOM   3488 HD22 LEU P 866      18.519 -14.945  -0.096  0.00  0.00      PROA  
ATOM   3489 HD23 LEU P 866      20.104 -15.045  -0.955  0.00  0.00      PROA  
ATOM   3490  C   LEU P 866      18.396 -11.060   0.477  0.00  0.00      PROA  
ATOM   3491  O   LEU P 866      19.237 -11.197   1.333  0.00  0.00      PROA  
ATOM   3492  N   THR P 867      17.771  -9.905   0.338  0.00  0.00      PROA  
ATOM   3493  HN  THR P 867      17.111  -9.832  -0.406  0.00  0.00      PROA  
ATOM   3494  CA  THR P 867      18.082  -8.754   1.148  0.00  0.00      PROA  
ATOM   3495  HA  THR P 867      19.122  -8.476   1.062  0.00  0.00      PROA  
ATOM   3496  CB  THR P 867      17.307  -7.508   0.725  0.00  0.00      PROA  
ATOM   3497  HB  THR P 867      16.254  -7.532   1.079  0.00  0.00      PROA  
ATOM   3498  OG1 THR P 867      17.268  -7.242  -0.671  0.00  0.00      PROA  
ATOM   3499  HG1 THR P 867      17.024  -8.038  -1.149  0.00  0.00      PROA  
ATOM   3500  CG2 THR P 867      17.885  -6.234   1.409  0.00  0.00      PROA  
ATOM   3501 HG21 THR P 867      17.824  -6.167   2.516  0.00  0.00      PROA  
ATOM   3502 HG22 THR P 867      17.345  -5.340   1.031  0.00  0.00      PROA  
ATOM   3503 HG23 THR P 867      18.947  -6.164   1.088  0.00  0.00      PROA  
ATOM   3504  C   THR P 867      17.752  -8.993   2.590  0.00  0.00      PROA  
ATOM   3505  O   THR P 867      18.535  -8.708   3.465  0.00  0.00      PROA  
ATOM   3506  N   ILE P 868      16.580  -9.677   2.853  0.00  0.00      PROA  
ATOM   3507  HN  ILE P 868      15.962 -10.014   2.147  0.00  0.00      PROA  
ATOM   3508  CA  ILE P 868      16.359 -10.253   4.139  0.00  0.00      PROA  
ATOM   3509  HA  ILE P 868      16.332  -9.473   4.886  0.00  0.00      PROA  
ATOM   3510  CB  ILE P 868      14.957 -10.901   4.186  0.00  0.00      PROA  
ATOM   3511  HB  ILE P 868      14.847 -11.804   3.549  0.00  0.00      PROA  
ATOM   3512  CG2 ILE P 868      14.548 -11.340   5.569  0.00  0.00      PROA  
ATOM   3513 HG21 ILE P 868      15.100 -12.220   5.963  0.00  0.00      PROA  
ATOM   3514 HG22 ILE P 868      13.467 -11.588   5.516  0.00  0.00      PROA  
ATOM   3515 HG23 ILE P 868      14.603 -10.475   6.263  0.00  0.00      PROA  
ATOM   3516  CG1 ILE P 868      13.858  -9.990   3.612  0.00  0.00      PROA  
ATOM   3517 HG11 ILE P 868      12.876 -10.433   3.886  0.00  0.00      PROA  
ATOM   3518 HG12 ILE P 868      13.890 -10.023   2.502  0.00  0.00      PROA  
ATOM   3519  CD  ILE P 868      13.945  -8.555   4.177  0.00  0.00      PROA  
ATOM   3520  HD1 ILE P 868      14.744  -8.062   3.581  0.00  0.00      PROA  
ATOM   3521  HD2 ILE P 868      14.213  -8.509   5.254  0.00  0.00      PROA  
ATOM   3522  HD3 ILE P 868      13.038  -7.936   4.006  0.00  0.00      PROA  
ATOM   3523  C   ILE P 868      17.395 -11.242   4.729  0.00  0.00      PROA  
ATOM   3524  O   ILE P 868      17.830 -11.084   5.849  0.00  0.00      PROA  
ATOM   3525  N   VAL P 869      17.791 -12.247   3.944  0.00  0.00      PROA  
ATOM   3526  HN  VAL P 869      17.295 -12.368   3.087  0.00  0.00      PROA  
ATOM   3527  CA  VAL P 869      18.714 -13.342   4.308  0.00  0.00      PROA  
ATOM   3528  HA  VAL P 869      18.282 -13.851   5.156  0.00  0.00      PROA  
ATOM   3529  CB  VAL P 869      18.746 -14.104   3.020  0.00  0.00      PROA  
ATOM   3530  HB  VAL P 869      18.761 -13.463   2.113  0.00  0.00      PROA  
ATOM   3531  CG1 VAL P 869      19.919 -15.125   3.134  0.00  0.00      PROA  
ATOM   3532 HG11 VAL P 869      20.906 -14.690   2.867  0.00  0.00      PROA  
ATOM   3533 HG12 VAL P 869      19.763 -15.956   2.414  0.00  0.00      PROA  
ATOM   3534 HG13 VAL P 869      20.009 -15.572   4.147  0.00  0.00      PROA  
ATOM   3535  CG2 VAL P 869      17.535 -14.925   3.096  0.00  0.00      PROA  
ATOM   3536 HG21 VAL P 869      16.598 -14.353   2.925  0.00  0.00      PROA  
ATOM   3537 HG22 VAL P 869      17.401 -15.451   4.065  0.00  0.00      PROA  
ATOM   3538 HG23 VAL P 869      17.636 -15.657   2.265  0.00  0.00      PROA  
ATOM   3539  C   VAL P 869      20.138 -12.853   4.723  0.00  0.00      PROA  
ATOM   3540  O   VAL P 869      20.719 -13.162   5.771  0.00  0.00      PROA  
ATOM   3541  N   ILE P 870      20.767 -11.980   3.886  0.00  0.00      PROA  
ATOM   3542  HN  ILE P 870      20.364 -11.669   3.028  0.00  0.00      PROA  
ATOM   3543  CA  ILE P 870      22.054 -11.343   4.191  0.00  0.00      PROA  
ATOM   3544  HA  ILE P 870      22.731 -12.173   4.328  0.00  0.00      PROA  
ATOM   3545  CB  ILE P 870      22.668 -10.651   2.950  0.00  0.00      PROA  
ATOM   3546  HB  ILE P 870      21.959  -9.940   2.475  0.00  0.00      PROA  
ATOM   3547  CG2 ILE P 870      23.927  -9.771   3.249  0.00  0.00      PROA  
ATOM   3548 HG21 ILE P 870      24.749 -10.320   3.755  0.00  0.00      PROA  
ATOM   3549 HG22 ILE P 870      23.626  -8.878   3.837  0.00  0.00      PROA  
ATOM   3550 HG23 ILE P 870      24.374  -9.472   2.276  0.00  0.00      PROA  
ATOM   3551  CG1 ILE P 870      22.840 -11.828   1.833  0.00  0.00      PROA  
ATOM   3552 HG11 ILE P 870      21.996 -12.549   1.877  0.00  0.00      PROA  
ATOM   3553 HG12 ILE P 870      23.665 -12.503   2.146  0.00  0.00      PROA  
ATOM   3554  CD  ILE P 870      23.069 -11.319   0.356  0.00  0.00      PROA  
ATOM   3555  HD1 ILE P 870      23.394 -12.152  -0.304  0.00  0.00      PROA  
ATOM   3556  HD2 ILE P 870      23.950 -10.644   0.311  0.00  0.00      PROA  
ATOM   3557  HD3 ILE P 870      22.282 -10.717  -0.147  0.00  0.00      PROA  
ATOM   3558  C   ILE P 870      22.024 -10.462   5.372  0.00  0.00      PROA  
ATOM   3559  O   ILE P 870      22.879 -10.572   6.232  0.00  0.00      PROA  
ATOM   3560  N   MET P 871      20.925  -9.684   5.491  0.00  0.00      PROA  
ATOM   3561  HN  MET P 871      20.180  -9.746   4.831  0.00  0.00      PROA  
ATOM   3562  CA  MET P 871      20.648  -8.885   6.668  0.00  0.00      PROA  
ATOM   3563  HA  MET P 871      21.493  -8.245   6.874  0.00  0.00      PROA  
ATOM   3564  CB  MET P 871      19.581  -7.853   6.361  0.00  0.00      PROA  
ATOM   3565  HB1 MET P 871      19.189  -7.468   7.326  0.00  0.00      PROA  
ATOM   3566  HB2 MET P 871      18.669  -8.331   5.943  0.00  0.00      PROA  
ATOM   3567  CG  MET P 871      20.176  -6.766   5.412  0.00  0.00      PROA  
ATOM   3568  HG1 MET P 871      19.244  -6.272   5.063  0.00  0.00      PROA  
ATOM   3569  HG2 MET P 871      20.500  -7.283   4.484  0.00  0.00      PROA  
ATOM   3570  SD  MET P 871      21.357  -5.582   6.052  0.00  0.00      PROA  
ATOM   3571  CE  MET P 871      22.808  -6.024   5.110  0.00  0.00      PROA  
ATOM   3572  HE1 MET P 871      22.960  -7.122   5.185  0.00  0.00      PROA  
ATOM   3573  HE2 MET P 871      23.709  -5.497   5.489  0.00  0.00      PROA  
ATOM   3574  HE3 MET P 871      22.624  -5.854   4.027  0.00  0.00      PROA  
ATOM   3575  C   MET P 871      20.470  -9.608   7.947  0.00  0.00      PROA  
ATOM   3576  O   MET P 871      21.177  -9.310   8.896  0.00  0.00      PROA  
ATOM   3577  N   VAL P 872      19.649 -10.646   7.959  0.00  0.00      PROA  
ATOM   3578  HN  VAL P 872      19.166 -10.931   7.135  0.00  0.00      PROA  
ATOM   3579  CA  VAL P 872      19.543 -11.655   9.085  0.00  0.00      PROA  
ATOM   3580  HA  VAL P 872      19.138 -11.231   9.992  0.00  0.00      PROA  
ATOM   3581  CB  VAL P 872      18.629 -12.820   8.603  0.00  0.00      PROA  
ATOM   3582  HB  VAL P 872      18.831 -12.948   7.518  0.00  0.00      PROA  
ATOM   3583  CG1 VAL P 872      18.839 -14.185   9.285  0.00  0.00      PROA  
ATOM   3584 HG11 VAL P 872      18.156 -14.913   8.797  0.00  0.00      PROA  
ATOM   3585 HG12 VAL P 872      18.518 -14.141  10.348  0.00  0.00      PROA  
ATOM   3586 HG13 VAL P 872      19.888 -14.543   9.358  0.00  0.00      PROA  
ATOM   3587  CG2 VAL P 872      17.240 -12.254   9.010  0.00  0.00      PROA  
ATOM   3588 HG21 VAL P 872      16.541 -13.078   8.752  0.00  0.00      PROA  
ATOM   3589 HG22 VAL P 872      17.022 -11.370   8.373  0.00  0.00      PROA  
ATOM   3590 HG23 VAL P 872      17.205 -11.882  10.056  0.00  0.00      PROA  
ATOM   3591  C   VAL P 872      20.917 -12.173   9.458  0.00  0.00      PROA  
ATOM   3592  O   VAL P 872      21.224 -12.275  10.613  0.00  0.00      PROA  
ATOM   3593  N   THR P 873      21.661 -12.612   8.445  0.00  0.00      PROA  
ATOM   3594  HN  THR P 873      21.387 -12.411   7.508  0.00  0.00      PROA  
ATOM   3595  CA  THR P 873      22.990 -13.054   8.664  0.00  0.00      PROA  
ATOM   3596  HA  THR P 873      22.840 -13.921   9.290  0.00  0.00      PROA  
ATOM   3597  CB  THR P 873      23.660 -13.621   7.433  0.00  0.00      PROA  
ATOM   3598  HB  THR P 873      24.024 -12.869   6.700  0.00  0.00      PROA  
ATOM   3599  OG1 THR P 873      22.736 -14.498   6.856  0.00  0.00      PROA  
ATOM   3600  HG1 THR P 873      22.005 -13.962   6.540  0.00  0.00      PROA  
ATOM   3601  CG2 THR P 873      24.844 -14.479   7.837  0.00  0.00      PROA  
ATOM   3602 HG21 THR P 873      25.289 -14.990   6.957  0.00  0.00      PROA  
ATOM   3603 HG22 THR P 873      24.570 -15.294   8.541  0.00  0.00      PROA  
ATOM   3604 HG23 THR P 873      25.648 -13.920   8.362  0.00  0.00      PROA  
ATOM   3605  C   THR P 873      23.928 -12.044   9.297  0.00  0.00      PROA  
ATOM   3606  O   THR P 873      24.674 -12.349  10.259  0.00  0.00      PROA  
ATOM   3607  N   ILE P 874      23.920 -10.748   8.798  0.00  0.00      PROA  
ATOM   3608  HN  ILE P 874      23.181 -10.481   8.184  0.00  0.00      PROA  
ATOM   3609  CA  ILE P 874      24.632  -9.631   9.365  0.00  0.00      PROA  
ATOM   3610  HA  ILE P 874      25.660  -9.960   9.401  0.00  0.00      PROA  
ATOM   3611  CB  ILE P 874      24.707  -8.432   8.350  0.00  0.00      PROA  
ATOM   3612  HB  ILE P 874      23.780  -8.416   7.737  0.00  0.00      PROA  
ATOM   3613  CG2 ILE P 874      24.781  -7.001   8.984  0.00  0.00      PROA  
ATOM   3614 HG21 ILE P 874      25.504  -7.054   9.825  0.00  0.00      PROA  
ATOM   3615 HG22 ILE P 874      23.803  -6.769   9.457  0.00  0.00      PROA  
ATOM   3616 HG23 ILE P 874      25.062  -6.177   8.294  0.00  0.00      PROA  
ATOM   3617  CG1 ILE P 874      25.787  -8.659   7.253  0.00  0.00      PROA  
ATOM   3618 HG11 ILE P 874      25.655  -8.047   6.335  0.00  0.00      PROA  
ATOM   3619 HG12 ILE P 874      25.680  -9.726   6.963  0.00  0.00      PROA  
ATOM   3620  CD  ILE P 874      27.240  -8.385   7.761  0.00  0.00      PROA  
ATOM   3621  HD1 ILE P 874      27.445  -8.994   8.667  0.00  0.00      PROA  
ATOM   3622  HD2 ILE P 874      27.548  -7.344   7.997  0.00  0.00      PROA  
ATOM   3623  HD3 ILE P 874      27.935  -8.758   6.978  0.00  0.00      PROA  
ATOM   3624  C   ILE P 874      24.222  -9.236  10.769  0.00  0.00      PROA  
ATOM   3625  O   ILE P 874      25.080  -9.204  11.631  0.00  0.00      PROA  
ATOM   3626  N   ASP P 875      22.901  -9.270  11.022  0.00  0.00      PROA  
ATOM   3627  HN  ASP P 875      22.283  -9.216  10.242  0.00  0.00      PROA  
ATOM   3628  CA  ASP P 875      22.370  -9.065  12.372  0.00  0.00      PROA  
ATOM   3629  HA  ASP P 875      22.788  -8.132  12.721  0.00  0.00      PROA  
ATOM   3630  CB  ASP P 875      20.863  -8.828  12.329  0.00  0.00      PROA  
ATOM   3631  HB1 ASP P 875      20.406  -9.576  11.647  0.00  0.00      PROA  
ATOM   3632  HB2 ASP P 875      20.574  -7.887  11.812  0.00  0.00      PROA  
ATOM   3633  CG  ASP P 875      20.224  -8.720  13.692  0.00  0.00      PROA  
ATOM   3634  OD1 ASP P 875      20.829  -7.926  14.453  0.00  0.00      PROA  
ATOM   3635  OD2 ASP P 875      19.147  -9.299  14.042  0.00  0.00      PROA  
ATOM   3636  C   ASP P 875      22.848 -10.075  13.361  0.00  0.00      PROA  
ATOM   3637  O   ASP P 875      23.383  -9.794  14.429  0.00  0.00      PROA  
ATOM   3638  N   TYR P 876      22.705 -11.348  13.019  0.00  0.00      PROA  
ATOM   3639  HN  TYR P 876      22.127 -11.594  12.245  0.00  0.00      PROA  
ATOM   3640  CA  TYR P 876      23.242 -12.413  13.796  0.00  0.00      PROA  
ATOM   3641  HA  TYR P 876      22.810 -12.385  14.786  0.00  0.00      PROA  
ATOM   3642  CB  TYR P 876      22.833 -13.824  13.255  0.00  0.00      PROA  
ATOM   3643  HB1 TYR P 876      23.209 -14.158  12.264  0.00  0.00      PROA  
ATOM   3644  HB2 TYR P 876      21.724 -13.773  13.240  0.00  0.00      PROA  
ATOM   3645  CG  TYR P 876      23.221 -14.896  14.267  0.00  0.00      PROA  
ATOM   3646  CD1 TYR P 876      22.743 -14.991  15.541  0.00  0.00      PROA  
ATOM   3647  HD1 TYR P 876      22.142 -14.172  15.906  0.00  0.00      PROA  
ATOM   3648  CE1 TYR P 876      23.082 -16.018  16.378  0.00  0.00      PROA  
ATOM   3649  HE1 TYR P 876      22.733 -16.013  17.400  0.00  0.00      PROA  
ATOM   3650  CZ  TYR P 876      23.972 -17.002  15.941  0.00  0.00      PROA  
ATOM   3651  OH  TYR P 876      24.394 -17.973  16.867  0.00  0.00      PROA  
ATOM   3652  HH  TYR P 876      25.135 -18.412  16.443  0.00  0.00      PROA  
ATOM   3653  CD2 TYR P 876      24.126 -15.858  13.816  0.00  0.00      PROA  
ATOM   3654  HD2 TYR P 876      24.558 -15.921  12.829  0.00  0.00      PROA  
ATOM   3655  CE2 TYR P 876      24.489 -16.907  14.658  0.00  0.00      PROA  
ATOM   3656  HE2 TYR P 876      25.197 -17.653  14.331  0.00  0.00      PROA  
ATOM   3657  C   TYR P 876      24.721 -12.375  14.096  0.00  0.00      PROA  
ATOM   3658  O   TYR P 876      25.149 -12.587  15.241  0.00  0.00      PROA  
ATOM   3659  N   LEU P 877      25.560 -12.143  13.061  0.00  0.00      PROA  
ATOM   3660  HN  LEU P 877      25.191 -12.029  12.142  0.00  0.00      PROA  
ATOM   3661  CA  LEU P 877      26.986 -12.063  13.240  0.00  0.00      PROA  
ATOM   3662  HA  LEU P 877      27.343 -12.901  13.820  0.00  0.00      PROA  
ATOM   3663  CB  LEU P 877      27.719 -12.234  11.892  0.00  0.00      PROA  
ATOM   3664  HB1 LEU P 877      28.810 -12.177  12.094  0.00  0.00      PROA  
ATOM   3665  HB2 LEU P 877      27.441 -11.438  11.167  0.00  0.00      PROA  
ATOM   3666  CG  LEU P 877      27.463 -13.632  11.143  0.00  0.00      PROA  
ATOM   3667  HG  LEU P 877      26.373 -13.831  11.071  0.00  0.00      PROA  
ATOM   3668  CD1 LEU P 877      27.873 -13.395   9.708  0.00  0.00      PROA  
ATOM   3669 HD11 LEU P 877      28.966 -13.228   9.604  0.00  0.00      PROA  
ATOM   3670 HD12 LEU P 877      27.380 -12.614   9.090  0.00  0.00      PROA  
ATOM   3671 HD13 LEU P 877      27.663 -14.334   9.153  0.00  0.00      PROA  
ATOM   3672  CD2 LEU P 877      28.090 -14.822  11.859  0.00  0.00      PROA  
ATOM   3673 HD21 LEU P 877      27.361 -15.165  12.624  0.00  0.00      PROA  
ATOM   3674 HD22 LEU P 877      28.998 -14.365  12.310  0.00  0.00      PROA  
ATOM   3675 HD23 LEU P 877      28.453 -15.700  11.284  0.00  0.00      PROA  
ATOM   3676  C   LEU P 877      27.534 -10.963  14.017  0.00  0.00      PROA  
ATOM   3677  O   LEU P 877      28.449 -11.053  14.885  0.00  0.00      PROA  
ATOM   3678  N   VAL P 878      26.976  -9.760  13.754  0.00  0.00      PROA  
ATOM   3679  HN  VAL P 878      26.255  -9.780  13.066  0.00  0.00      PROA  
ATOM   3680  CA  VAL P 878      27.349  -8.498  14.413  0.00  0.00      PROA  
ATOM   3681  HA  VAL P 878      28.426  -8.463  14.339  0.00  0.00      PROA  
ATOM   3682  CB  VAL P 878      26.776  -7.314  13.571  0.00  0.00      PROA  
ATOM   3683  HB  VAL P 878      25.710  -7.516  13.332  0.00  0.00      PROA  
ATOM   3684  CG1 VAL P 878      26.831  -6.056  14.397  0.00  0.00      PROA  
ATOM   3685 HG11 VAL P 878      26.393  -6.105  15.416  0.00  0.00      PROA  
ATOM   3686 HG12 VAL P 878      26.207  -5.266  13.926  0.00  0.00      PROA  
ATOM   3687 HG13 VAL P 878      27.841  -5.616  14.542  0.00  0.00      PROA  
ATOM   3688  CG2 VAL P 878      27.615  -7.111  12.253  0.00  0.00      PROA  
ATOM   3689 HG21 VAL P 878      28.682  -7.367  12.425  0.00  0.00      PROA  
ATOM   3690 HG22 VAL P 878      27.493  -6.052  11.939  0.00  0.00      PROA  
ATOM   3691 HG23 VAL P 878      27.400  -7.738  11.361  0.00  0.00      PROA  
ATOM   3692  C   VAL P 878      26.990  -8.473  15.941  0.00  0.00      PROA  
ATOM   3693  O   VAL P 878      27.815  -8.145  16.829  0.00  0.00      PROA  
ATOM   3694  N   GLY P 879      25.808  -8.875  16.291  0.00  0.00      PROA  
ATOM   3695  HN  GLY P 879      25.210  -9.258  15.592  0.00  0.00      PROA  
ATOM   3696  CA  GLY P 879      25.281  -8.933  17.695  0.00  0.00      PROA  
ATOM   3697  HA1 GLY P 879      26.174  -9.204  18.239  0.00  0.00      PROA  
ATOM   3698  HA2 GLY P 879      24.533  -9.705  17.805  0.00  0.00      PROA  
ATOM   3699  C   GLY P 879      24.862  -7.634  18.373  0.00  0.00      PROA  
ATOM   3700  O   GLY P 879      24.898  -7.577  19.572  0.00  0.00      PROA  
ATOM   3701  N   VAL P 880      24.301  -6.664  17.627  0.00  0.00      PROA  
ATOM   3702  HN  VAL P 880      24.407  -6.666  16.635  0.00  0.00      PROA  
ATOM   3703  CA  VAL P 880      23.894  -5.350  18.134  0.00  0.00      PROA  
ATOM   3704  HA  VAL P 880      24.137  -5.252  19.182  0.00  0.00      PROA  
ATOM   3705  CB  VAL P 880      24.526  -4.247  17.379  0.00  0.00      PROA  
ATOM   3706  HB  VAL P 880      24.416  -4.256  16.273  0.00  0.00      PROA  
ATOM   3707  CG1 VAL P 880      24.069  -2.912  18.019  0.00  0.00      PROA  
ATOM   3708 HG11 VAL P 880      23.005  -2.679  17.802  0.00  0.00      PROA  
ATOM   3709 HG12 VAL P 880      24.781  -2.104  17.747  0.00  0.00      PROA  
ATOM   3710 HG13 VAL P 880      24.146  -3.008  19.123  0.00  0.00      PROA  
ATOM   3711  CG2 VAL P 880      26.070  -4.405  17.668  0.00  0.00      PROA  
ATOM   3712 HG21 VAL P 880      26.374  -4.406  18.737  0.00  0.00      PROA  
ATOM   3713 HG22 VAL P 880      26.592  -3.563  17.166  0.00  0.00      PROA  
ATOM   3714 HG23 VAL P 880      26.440  -5.306  17.133  0.00  0.00      PROA  
ATOM   3715  C   VAL P 880      22.366  -5.313  18.024  0.00  0.00      PROA  
ATOM   3716  O   VAL P 880      21.916  -5.485  16.912  0.00  0.00      PROA  
ATOM   3717  N   PRO P 881      21.517  -5.210  19.070  0.00  0.00      PROA  
ATOM   3718  CD  PRO P 881      21.918  -5.475  20.428  0.00  0.00      PROA  
ATOM   3719  HD1 PRO P 881      22.585  -4.637  20.723  0.00  0.00      PROA  
ATOM   3720  HD2 PRO P 881      22.521  -6.408  20.453  0.00  0.00      PROA  
ATOM   3721  CA  PRO P 881      20.123  -4.728  19.037  0.00  0.00      PROA  
ATOM   3722  HA  PRO P 881      19.509  -5.518  18.629  0.00  0.00      PROA  
ATOM   3723  CB  PRO P 881      19.888  -4.272  20.488  0.00  0.00      PROA  
ATOM   3724  HB1 PRO P 881      18.808  -4.215  20.742  0.00  0.00      PROA  
ATOM   3725  HB2 PRO P 881      20.377  -3.300  20.717  0.00  0.00      PROA  
ATOM   3726  CG  PRO P 881      20.603  -5.323  21.260  0.00  0.00      PROA  
ATOM   3727  HG1 PRO P 881      20.778  -5.094  22.333  0.00  0.00      PROA  
ATOM   3728  HG2 PRO P 881      19.998  -6.253  21.315  0.00  0.00      PROA  
ATOM   3729  C   PRO P 881      19.766  -3.637  18.045  0.00  0.00      PROA  
ATOM   3730  O   PRO P 881      20.582  -2.714  17.881  0.00  0.00      PROA  
ATOM   3731  N   SER P 882      18.588  -3.708  17.508  0.00  0.00      PROA  
ATOM   3732  HN  SER P 882      18.042  -4.525  17.681  0.00  0.00      PROA  
ATOM   3733  CA  SER P 882      17.844  -2.694  16.741  0.00  0.00      PROA  
ATOM   3734  HA  SER P 882      18.014  -1.766  17.266  0.00  0.00      PROA  
ATOM   3735  CB  SER P 882      18.315  -2.524  15.217  0.00  0.00      PROA  
ATOM   3736  HB1 SER P 882      19.343  -2.110  15.142  0.00  0.00      PROA  
ATOM   3737  HB2 SER P 882      17.662  -1.817  14.661  0.00  0.00      PROA  
ATOM   3738  OG  SER P 882      18.422  -3.841  14.555  0.00  0.00      PROA  
ATOM   3739  HG1 SER P 882      18.501  -4.484  15.263  0.00  0.00      PROA  
ATOM   3740  C   SER P 882      16.408  -3.093  16.921  0.00  0.00      PROA  
ATOM   3741  O   SER P 882      16.248  -4.310  17.088  0.00  0.00      PROA  
ATOM   3742  N   PRO P 883      15.345  -2.290  16.942  0.00  0.00      PROA  
ATOM   3743  CD  PRO P 883      15.466  -0.833  17.329  0.00  0.00      PROA  
ATOM   3744  HD1 PRO P 883      15.785  -0.348  16.382  0.00  0.00      PROA  
ATOM   3745  HD2 PRO P 883      16.175  -0.567  18.142  0.00  0.00      PROA  
ATOM   3746  CA  PRO P 883      14.034  -2.785  17.170  0.00  0.00      PROA  
ATOM   3747  HA  PRO P 883      13.861  -3.197  18.153  0.00  0.00      PROA  
ATOM   3748  CB  PRO P 883      13.231  -1.459  17.095  0.00  0.00      PROA  
ATOM   3749  HB1 PRO P 883      12.262  -1.667  17.596  0.00  0.00      PROA  
ATOM   3750  HB2 PRO P 883      13.068  -1.068  16.068  0.00  0.00      PROA  
ATOM   3751  CG  PRO P 883      14.091  -0.421  17.738  0.00  0.00      PROA  
ATOM   3752  HG1 PRO P 883      13.763   0.639  17.677  0.00  0.00      PROA  
ATOM   3753  HG2 PRO P 883      14.140  -0.548  18.841  0.00  0.00      PROA  
ATOM   3754  C   PRO P 883      13.442  -3.865  16.254  0.00  0.00      PROA  
ATOM   3755  O   PRO P 883      13.621  -3.905  15.021  0.00  0.00      PROA  
ATOM   3756  N   LYS P 884      12.748  -4.934  16.796  0.00  0.00      PROA  
ATOM   3757  HN  LYS P 884      12.486  -5.085  17.746  0.00  0.00      PROA  
ATOM   3758  CA  LYS P 884      12.386  -6.095  15.998  0.00  0.00      PROA  
ATOM   3759  HA  LYS P 884      12.661  -6.064  14.954  0.00  0.00      PROA  
ATOM   3760  CB  LYS P 884      13.009  -7.392  16.729  0.00  0.00      PROA  
ATOM   3761  HB1 LYS P 884      12.353  -8.289  16.725  0.00  0.00      PROA  
ATOM   3762  HB2 LYS P 884      13.359  -7.143  17.753  0.00  0.00      PROA  
ATOM   3763  CG  LYS P 884      14.317  -7.897  16.177  0.00  0.00      PROA  
ATOM   3764  HG1 LYS P 884      14.111  -8.364  15.191  0.00  0.00      PROA  
ATOM   3765  HG2 LYS P 884      14.613  -8.724  16.857  0.00  0.00      PROA  
ATOM   3766  CD  LYS P 884      15.450  -6.890  16.133  0.00  0.00      PROA  
ATOM   3767  HD1 LYS P 884      15.928  -6.748  17.126  0.00  0.00      PROA  
ATOM   3768  HD2 LYS P 884      15.127  -5.901  15.742  0.00  0.00      PROA  
ATOM   3769  CE  LYS P 884      16.575  -7.267  15.196  0.00  0.00      PROA  
ATOM   3770  HE1 LYS P 884      17.182  -6.360  14.991  0.00  0.00      PROA  
ATOM   3771  HE2 LYS P 884      16.142  -7.650  14.247  0.00  0.00      PROA  
ATOM   3772  NZ  LYS P 884      17.474  -8.294  15.776  0.00  0.00      PROA  
ATOM   3773  HZ1 LYS P 884      18.195  -8.590  15.087  0.00  0.00      PROA  
ATOM   3774  HZ2 LYS P 884      17.052  -9.168  16.151  0.00  0.00      PROA  
ATOM   3775  HZ3 LYS P 884      17.951  -7.926  16.623  0.00  0.00      PROA  
ATOM   3776  C   LYS P 884      10.908  -6.301  15.706  0.00  0.00      PROA  
ATOM   3777  O   LYS P 884       9.973  -5.879  16.386  0.00  0.00      PROA  
ATOM   3778  N   LEU P 885      10.604  -6.912  14.523  0.00  0.00      PROA  
ATOM   3779  HN  LEU P 885      11.275  -7.153  13.826  0.00  0.00      PROA  
ATOM   3780  CA  LEU P 885       9.324  -7.275  14.002  0.00  0.00      PROA  
ATOM   3781  HA  LEU P 885       8.769  -6.349  14.014  0.00  0.00      PROA  
ATOM   3782  CB  LEU P 885       9.309  -7.888  12.542  0.00  0.00      PROA  
ATOM   3783  HB1 LEU P 885      10.019  -8.742  12.530  0.00  0.00      PROA  
ATOM   3784  HB2 LEU P 885       9.622  -7.154  11.768  0.00  0.00      PROA  
ATOM   3785  CG  LEU P 885       7.927  -8.549  12.171  0.00  0.00      PROA  
ATOM   3786  HG  LEU P 885       7.582  -9.243  12.967  0.00  0.00      PROA  
ATOM   3787  CD1 LEU P 885       6.873  -7.427  11.982  0.00  0.00      PROA  
ATOM   3788 HD11 LEU P 885       7.263  -6.909  11.080  0.00  0.00      PROA  
ATOM   3789 HD12 LEU P 885       6.646  -6.776  12.853  0.00  0.00      PROA  
ATOM   3790 HD13 LEU P 885       5.898  -7.904  11.746  0.00  0.00      PROA  
ATOM   3791  CD2 LEU P 885       7.946  -9.360  10.838  0.00  0.00      PROA  
ATOM   3792 HD21 LEU P 885       8.825 -10.033  10.740  0.00  0.00      PROA  
ATOM   3793 HD22 LEU P 885       8.065  -8.649   9.992  0.00  0.00      PROA  
ATOM   3794 HD23 LEU P 885       6.966  -9.881  10.806  0.00  0.00      PROA  
ATOM   3795  C   LEU P 885       8.631  -8.225  14.982  0.00  0.00      PROA  
ATOM   3796  O   LEU P 885       9.296  -9.081  15.605  0.00  0.00      PROA  
ATOM   3797  N   HSD P 886       7.284  -8.060  15.300  0.00  0.00      PROA  
ATOM   3798  HN  HSD P 886       6.614  -7.406  14.957  0.00  0.00      PROA  
ATOM   3799  CA  HSD P 886       6.578  -8.925  16.197  0.00  0.00      PROA  
ATOM   3800  HA  HSD P 886       7.206  -9.802  16.153  0.00  0.00      PROA  
ATOM   3801  CB  HSD P 886       6.359  -8.386  17.629  0.00  0.00      PROA  
ATOM   3802  HB1 HSD P 886       5.962  -9.239  18.218  0.00  0.00      PROA  
ATOM   3803  HB2 HSD P 886       5.589  -7.586  17.590  0.00  0.00      PROA  
ATOM   3804  ND1 HSD P 886       8.913  -8.153  18.378  0.00  0.00      PROA  
ATOM   3805  HD1 HSD P 886       9.396  -8.698  17.693  0.00  0.00      PROA  
ATOM   3806  CG  HSD P 886       7.552  -7.873  18.479  0.00  0.00      PROA  
ATOM   3807  CE1 HSD P 886       9.529  -7.369  19.317  0.00  0.00      PROA  
ATOM   3808  HE1 HSD P 886      10.599  -7.385  19.524  0.00  0.00      PROA  
ATOM   3809  NE2 HSD P 886       8.643  -6.581  19.989  0.00  0.00      PROA  
ATOM   3810  CD2 HSD P 886       7.446  -6.892  19.383  0.00  0.00      PROA  
ATOM   3811  HD2 HSD P 886       6.571  -6.360  19.735  0.00  0.00      PROA  
ATOM   3812  C   HSD P 886       5.177  -9.186  15.509  0.00  0.00      PROA  
ATOM   3813  O   HSD P 886       4.611  -8.306  14.863  0.00  0.00      PROA  
ATOM   3814  N   VAL P 887       4.625 -10.376  15.620  0.00  0.00      PROA  
ATOM   3815  HN  VAL P 887       5.161 -10.963  16.222  0.00  0.00      PROA  
ATOM   3816  CA  VAL P 887       3.393 -10.880  14.922  0.00  0.00      PROA  
ATOM   3817  HA  VAL P 887       2.785 -10.081  14.523  0.00  0.00      PROA  
ATOM   3818  CB  VAL P 887       3.796 -11.822  13.789  0.00  0.00      PROA  
ATOM   3819  HB  VAL P 887       4.356 -12.707  14.161  0.00  0.00      PROA  
ATOM   3820  CG1 VAL P 887       2.504 -12.376  13.048  0.00  0.00      PROA  
ATOM   3821 HG11 VAL P 887       1.929 -12.944  13.811  0.00  0.00      PROA  
ATOM   3822 HG12 VAL P 887       2.768 -12.995  12.165  0.00  0.00      PROA  
ATOM   3823 HG13 VAL P 887       1.898 -11.480  12.792  0.00  0.00      PROA  
ATOM   3824  CG2 VAL P 887       4.403 -10.995  12.708  0.00  0.00      PROA  
ATOM   3825 HG21 VAL P 887       3.879 -10.021  12.594  0.00  0.00      PROA  
ATOM   3826 HG22 VAL P 887       4.486 -11.452  11.699  0.00  0.00      PROA  
ATOM   3827 HG23 VAL P 887       5.437 -10.648  12.920  0.00  0.00      PROA  
ATOM   3828  C   VAL P 887       2.644 -11.585  16.019  0.00  0.00      PROA  
ATOM   3829  O   VAL P 887       3.327 -12.353  16.640  0.00  0.00      PROA  
ATOM   3830  N   PRO P 888       1.447 -11.311  16.442  0.00  0.00      PROA  
ATOM   3831  CD  PRO P 888       0.502 -10.478  15.724  0.00  0.00      PROA  
ATOM   3832  HD1 PRO P 888       0.646 -10.581  14.627  0.00  0.00      PROA  
ATOM   3833  HD2 PRO P 888       0.640  -9.398  15.944  0.00  0.00      PROA  
ATOM   3834  CA  PRO P 888       0.726 -12.188  17.392  0.00  0.00      PROA  
ATOM   3835  HA  PRO P 888       1.242 -12.100  18.336  0.00  0.00      PROA  
ATOM   3836  CB  PRO P 888      -0.735 -11.635  17.460  0.00  0.00      PROA  
ATOM   3837  HB1 PRO P 888      -0.600 -10.727  18.086  0.00  0.00      PROA  
ATOM   3838  HB2 PRO P 888      -1.472 -12.425  17.719  0.00  0.00      PROA  
ATOM   3839  CG  PRO P 888      -0.898 -11.115  16.063  0.00  0.00      PROA  
ATOM   3840  HG1 PRO P 888      -1.082 -11.968  15.375  0.00  0.00      PROA  
ATOM   3841  HG2 PRO P 888      -1.823 -10.509  15.952  0.00  0.00      PROA  
ATOM   3842  C   PRO P 888       0.795 -13.701  17.206  0.00  0.00      PROA  
ATOM   3843  O   PRO P 888       0.649 -14.179  16.049  0.00  0.00      PROA  
ATOM   3844  N   GLU P 889       0.892 -14.461  18.298  0.00  0.00      PROA  
ATOM   3845  HN  GLU P 889       0.921 -14.005  19.184  0.00  0.00      PROA  
ATOM   3846  CA  GLU P 889       0.903 -15.884  18.232  0.00  0.00      PROA  
ATOM   3847  HA  GLU P 889       1.027 -16.178  17.200  0.00  0.00      PROA  
ATOM   3848  CB  GLU P 889       2.127 -16.407  19.001  0.00  0.00      PROA  
ATOM   3849  HB1 GLU P 889       2.947 -15.806  18.553  0.00  0.00      PROA  
ATOM   3850  HB2 GLU P 889       2.209 -17.474  18.703  0.00  0.00      PROA  
ATOM   3851  CG  GLU P 889       2.088 -16.332  20.554  0.00  0.00      PROA  
ATOM   3852  HG1 GLU P 889       1.197 -16.826  20.996  0.00  0.00      PROA  
ATOM   3853  HG2 GLU P 889       2.016 -15.248  20.790  0.00  0.00      PROA  
ATOM   3854  CD  GLU P 889       3.352 -16.855  21.222  0.00  0.00      PROA  
ATOM   3855  OE1 GLU P 889       3.994 -16.077  21.982  0.00  0.00      PROA  
ATOM   3856  OE2 GLU P 889       3.789 -17.999  20.963  0.00  0.00      PROA  
ATOM   3857  C   GLU P 889      -0.412 -16.500  18.827  0.00  0.00      PROA  
ATOM   3858  O   GLU P 889      -0.554 -17.700  18.991  0.00  0.00      PROA  
ATOM   3859  N   LYS P 890      -1.318 -15.685  19.244  0.00  0.00      PROA  
ATOM   3860  HN  LYS P 890      -1.242 -14.712  19.038  0.00  0.00      PROA  
ATOM   3861  CA  LYS P 890      -2.653 -16.093  19.670  0.00  0.00      PROA  
ATOM   3862  HA  LYS P 890      -2.490 -16.948  20.309  0.00  0.00      PROA  
ATOM   3863  CB  LYS P 890      -3.326 -14.976  20.623  0.00  0.00      PROA  
ATOM   3864  HB1 LYS P 890      -4.310 -15.383  20.941  0.00  0.00      PROA  
ATOM   3865  HB2 LYS P 890      -3.360 -14.103  19.937  0.00  0.00      PROA  
ATOM   3866  CG  LYS P 890      -2.539 -14.672  21.900  0.00  0.00      PROA  
ATOM   3867  HG1 LYS P 890      -2.767 -13.708  22.404  0.00  0.00      PROA  
ATOM   3868  HG2 LYS P 890      -1.474 -14.507  21.629  0.00  0.00      PROA  
ATOM   3869  CD  LYS P 890      -2.712 -15.741  22.984  0.00  0.00      PROA  
ATOM   3870  HD1 LYS P 890      -2.110 -15.427  23.863  0.00  0.00      PROA  
ATOM   3871  HD2 LYS P 890      -2.251 -16.665  22.574  0.00  0.00      PROA  
ATOM   3872  CE  LYS P 890      -4.093 -15.930  23.587  0.00  0.00      PROA  
ATOM   3873  HE1 LYS P 890      -4.000 -16.484  24.545  0.00  0.00      PROA  
ATOM   3874  HE2 LYS P 890      -4.815 -16.423  22.902  0.00  0.00      PROA  
ATOM   3875  NZ  LYS P 890      -4.737 -14.622  23.954  0.00  0.00      PROA  
ATOM   3876  HZ1 LYS P 890      -5.023 -14.076  23.117  0.00  0.00      PROA  
ATOM   3877  HZ2 LYS P 890      -4.103 -14.001  24.497  0.00  0.00      PROA  
ATOM   3878  HZ3 LYS P 890      -5.651 -14.771  24.426  0.00  0.00      PROA  
ATOM   3879  C   LYS P 890      -3.608 -16.642  18.612  0.00  0.00      PROA  
ATOM   3880  O   LYS P 890      -3.617 -15.976  17.594  0.00  0.00      PROA  
ATOM   3881  N   PHE P 891      -4.384 -17.717  18.769  0.00  0.00      PROA  
ATOM   3882  HN  PHE P 891      -4.423 -18.245  19.614  0.00  0.00      PROA  
ATOM   3883  CA  PHE P 891      -5.347 -18.119  17.692  0.00  0.00      PROA  
ATOM   3884  HA  PHE P 891      -5.210 -17.583  16.765  0.00  0.00      PROA  
ATOM   3885  CB  PHE P 891      -5.158 -19.706  17.405  0.00  0.00      PROA  
ATOM   3886  HB1 PHE P 891      -4.134 -19.874  17.006  0.00  0.00      PROA  
ATOM   3887  HB2 PHE P 891      -6.034 -19.959  16.771  0.00  0.00      PROA  
ATOM   3888  CG  PHE P 891      -5.200 -20.569  18.620  0.00  0.00      PROA  
ATOM   3889  CD1 PHE P 891      -4.104 -21.251  19.126  0.00  0.00      PROA  
ATOM   3890  HD1 PHE P 891      -3.166 -21.189  18.594  0.00  0.00      PROA  
ATOM   3891  CE1 PHE P 891      -4.144 -22.115  20.223  0.00  0.00      PROA  
ATOM   3892  HE1 PHE P 891      -3.275 -22.674  20.536  0.00  0.00      PROA  
ATOM   3893  CZ  PHE P 891      -5.338 -22.488  20.843  0.00  0.00      PROA  
ATOM   3894  HZ  PHE P 891      -5.375 -23.227  21.630  0.00  0.00      PROA  
ATOM   3895  CD2 PHE P 891      -6.392 -20.776  19.286  0.00  0.00      PROA  
ATOM   3896  HD2 PHE P 891      -7.258 -20.262  18.897  0.00  0.00      PROA  
ATOM   3897  CE2 PHE P 891      -6.475 -21.809  20.361  0.00  0.00      PROA  
ATOM   3898  HE2 PHE P 891      -7.353 -21.938  20.977  0.00  0.00      PROA  
ATOM   3899  C   PHE P 891      -6.754 -17.752  18.074  0.00  0.00      PROA  
ATOM   3900  O   PHE P 891      -7.622 -18.196  17.330  0.00  0.00      PROA  
ATOM   3901  N   GLU P 892      -7.002 -16.959  19.101  0.00  0.00      PROA  
ATOM   3902  HN  GLU P 892      -6.257 -16.584  19.647  0.00  0.00      PROA  
ATOM   3903  CA  GLU P 892      -8.331 -16.440  19.512  0.00  0.00      PROA  
ATOM   3904  HA  GLU P 892      -8.988 -16.799  18.733  0.00  0.00      PROA  
ATOM   3905  CB  GLU P 892      -8.805 -16.974  20.872  0.00  0.00      PROA  
ATOM   3906  HB1 GLU P 892      -9.794 -16.543  21.135  0.00  0.00      PROA  
ATOM   3907  HB2 GLU P 892      -8.076 -16.746  21.679  0.00  0.00      PROA  
ATOM   3908  CG  GLU P 892      -8.958 -18.505  20.871  0.00  0.00      PROA  
ATOM   3909  HG1 GLU P 892      -7.967 -19.006  20.825  0.00  0.00      PROA  
ATOM   3910  HG2 GLU P 892      -9.585 -18.800  20.002  0.00  0.00      PROA  
ATOM   3911  CD  GLU P 892      -9.650 -19.055  22.120  0.00  0.00      PROA  
ATOM   3912  OE1 GLU P 892     -10.861 -19.475  21.955  0.00  0.00      PROA  
ATOM   3913  OE2 GLU P 892      -9.137 -18.901  23.239  0.00  0.00      PROA  
ATOM   3914  C   GLU P 892      -8.222 -14.873  19.489  0.00  0.00      PROA  
ATOM   3915  O   GLU P 892      -7.136 -14.315  19.814  0.00  0.00      PROA  
ATOM   3916  N   PRO P 893      -9.258 -14.172  19.062  0.00  0.00      PROA  
ATOM   3917  CD  PRO P 893     -10.667 -14.718  18.906  0.00  0.00      PROA  
ATOM   3918  HD1 PRO P 893     -10.922 -15.433  19.717  0.00  0.00      PROA  
ATOM   3919  HD2 PRO P 893     -10.691 -15.265  17.939  0.00  0.00      PROA  
ATOM   3920  CA  PRO P 893      -9.268 -12.757  19.156  0.00  0.00      PROA  
ATOM   3921  HA  PRO P 893      -8.419 -12.309  18.661  0.00  0.00      PROA  
ATOM   3922  CB  PRO P 893     -10.655 -12.395  18.492  0.00  0.00      PROA  
ATOM   3923  HB1 PRO P 893     -10.419 -12.235  17.418  0.00  0.00      PROA  
ATOM   3924  HB2 PRO P 893     -11.061 -11.501  19.012  0.00  0.00      PROA  
ATOM   3925  CG  PRO P 893     -11.680 -13.533  18.766  0.00  0.00      PROA  
ATOM   3926  HG1 PRO P 893     -12.365 -13.310  19.612  0.00  0.00      PROA  
ATOM   3927  HG2 PRO P 893     -12.285 -13.758  17.862  0.00  0.00      PROA  
ATOM   3928  C   PRO P 893      -9.223 -12.229  20.601  0.00  0.00      PROA  
ATOM   3929  O   PRO P 893     -10.057 -12.741  21.402  0.00  0.00      PROA  
ATOM   3930  N   THR P 894      -8.338 -11.224  20.983  0.00  0.00      PROA  
ATOM   3931  HN  THR P 894      -7.709 -10.770  20.356  0.00  0.00      PROA  
ATOM   3932  CA  THR P 894      -7.984 -10.951  22.337  0.00  0.00      PROA  
ATOM   3933  HA  THR P 894      -7.545 -11.832  22.782  0.00  0.00      PROA  
ATOM   3934  CB  THR P 894      -6.888  -9.851  22.328  0.00  0.00      PROA  
ATOM   3935  HB  THR P 894      -7.237  -8.920  21.831  0.00  0.00      PROA  
ATOM   3936  OG1 THR P 894      -5.733 -10.301  21.599  0.00  0.00      PROA  
ATOM   3937  HG1 THR P 894      -5.197  -9.510  21.501  0.00  0.00      PROA  
ATOM   3938  CG2 THR P 894      -6.286  -9.637  23.741  0.00  0.00      PROA  
ATOM   3939 HG21 THR P 894      -7.103  -9.089  24.256  0.00  0.00      PROA  
ATOM   3940 HG22 THR P 894      -5.389  -8.987  23.660  0.00  0.00      PROA  
ATOM   3941 HG23 THR P 894      -6.041 -10.615  24.209  0.00  0.00      PROA  
ATOM   3942  C   THR P 894      -9.132 -10.537  23.227  0.00  0.00      PROA  
ATOM   3943  O   THR P 894      -9.297 -11.116  24.286  0.00  0.00      PROA  
ATOM   3944  N   HSD P 895      -9.993  -9.606  22.863  0.00  0.00      PROA  
ATOM   3945  HN  HSD P 895     -10.011  -9.236  21.937  0.00  0.00      PROA  
ATOM   3946  CA  HSD P 895     -10.945  -9.088  23.830  0.00  0.00      PROA  
ATOM   3947  HA  HSD P 895     -10.416  -8.746  24.707  0.00  0.00      PROA  
ATOM   3948  CB  HSD P 895     -11.631  -7.850  23.273  0.00  0.00      PROA  
ATOM   3949  HB1 HSD P 895     -12.198  -7.913  22.319  0.00  0.00      PROA  
ATOM   3950  HB2 HSD P 895     -10.885  -7.062  23.034  0.00  0.00      PROA  
ATOM   3951  ND1 HSD P 895     -13.885  -7.000  24.077  0.00  0.00      PROA  
ATOM   3952  HD1 HSD P 895     -14.471  -7.214  23.295  0.00  0.00      PROA  
ATOM   3953  CG  HSD P 895     -12.528  -7.105  24.238  0.00  0.00      PROA  
ATOM   3954  CE1 HSD P 895     -14.314  -6.337  25.133  0.00  0.00      PROA  
ATOM   3955  HE1 HSD P 895     -15.388  -6.171  25.210  0.00  0.00      PROA  
ATOM   3956  NE2 HSD P 895     -13.405  -5.966  26.012  0.00  0.00      PROA  
ATOM   3957  CD2 HSD P 895     -12.255  -6.441  25.410  0.00  0.00      PROA  
ATOM   3958  HD2 HSD P 895     -11.282  -6.214  25.829  0.00  0.00      PROA  
ATOM   3959  C   HSD P 895     -11.995 -10.110  24.425  0.00  0.00      PROA  
ATOM   3960  O   HSD P 895     -12.481 -10.881  23.629  0.00  0.00      PROA  
ATOM   3961  N   PRO P 896     -12.293 -10.168  25.736  0.00  0.00      PROA  
ATOM   3962  CD  PRO P 896     -11.533  -9.563  26.852  0.00  0.00      PROA  
ATOM   3963  HD1 PRO P 896     -11.204  -8.529  26.617  0.00  0.00      PROA  
ATOM   3964  HD2 PRO P 896     -10.649 -10.159  27.166  0.00  0.00      PROA  
ATOM   3965  CA  PRO P 896     -13.202 -11.151  26.305  0.00  0.00      PROA  
ATOM   3966  HA  PRO P 896     -12.546 -12.009  26.332  0.00  0.00      PROA  
ATOM   3967  CB  PRO P 896     -13.374 -10.737  27.779  0.00  0.00      PROA  
ATOM   3968  HB1 PRO P 896     -13.081 -11.669  28.309  0.00  0.00      PROA  
ATOM   3969  HB2 PRO P 896     -14.454 -10.559  27.966  0.00  0.00      PROA  
ATOM   3970  CG  PRO P 896     -12.562  -9.448  27.934  0.00  0.00      PROA  
ATOM   3971  HG1 PRO P 896     -13.279  -8.605  27.836  0.00  0.00      PROA  
ATOM   3972  HG2 PRO P 896     -12.111  -9.342  28.944  0.00  0.00      PROA  
ATOM   3973  C   PRO P 896     -14.529 -11.528  25.553  0.00  0.00      PROA  
ATOM   3974  O   PRO P 896     -14.964 -12.724  25.464  0.00  0.00      PROA  
ATOM   3975  N   GLU P 897     -15.207 -10.465  25.018  0.00  0.00      PROA  
ATOM   3976  HN  GLU P 897     -14.917  -9.519  25.140  0.00  0.00      PROA  
ATOM   3977  CA  GLU P 897     -16.524 -10.626  24.463  0.00  0.00      PROA  
ATOM   3978  HA  GLU P 897     -17.071 -11.385  25.003  0.00  0.00      PROA  
ATOM   3979  CB  GLU P 897     -17.252  -9.304  24.591  0.00  0.00      PROA  
ATOM   3980  HB1 GLU P 897     -18.276  -9.342  24.162  0.00  0.00      PROA  
ATOM   3981  HB2 GLU P 897     -16.691  -8.545  24.005  0.00  0.00      PROA  
ATOM   3982  CG  GLU P 897     -17.257  -8.788  26.046  0.00  0.00      PROA  
ATOM   3983  HG1 GLU P 897     -16.261  -8.518  26.458  0.00  0.00      PROA  
ATOM   3984  HG2 GLU P 897     -17.656  -9.519  26.782  0.00  0.00      PROA  
ATOM   3985  CD  GLU P 897     -18.117  -7.494  26.047  0.00  0.00      PROA  
ATOM   3986  OE1 GLU P 897     -17.611  -6.369  25.693  0.00  0.00      PROA  
ATOM   3987  OE2 GLU P 897     -19.371  -7.691  26.209  0.00  0.00      PROA  
ATOM   3988  C   GLU P 897     -16.477 -11.171  23.001  0.00  0.00      PROA  
ATOM   3989  O   GLU P 897     -17.423 -11.384  22.332  0.00  0.00      PROA  
ATOM   3990  N   ARG P 898     -15.236 -11.304  22.438  0.00  0.00      PROA  
ATOM   3991  HN  ARG P 898     -14.374 -11.293  22.940  0.00  0.00      PROA  
ATOM   3992  CA  ARG P 898     -15.065 -11.639  21.062  0.00  0.00      PROA  
ATOM   3993  HA  ARG P 898     -15.937 -11.252  20.557  0.00  0.00      PROA  
ATOM   3994  CB  ARG P 898     -13.734 -10.998  20.510  0.00  0.00      PROA  
ATOM   3995  HB1 ARG P 898     -13.455 -11.237  19.461  0.00  0.00      PROA  
ATOM   3996  HB2 ARG P 898     -12.854 -11.358  21.084  0.00  0.00      PROA  
ATOM   3997  CG  ARG P 898     -13.652  -9.441  20.599  0.00  0.00      PROA  
ATOM   3998  HG1 ARG P 898     -12.589  -9.194  20.391  0.00  0.00      PROA  
ATOM   3999  HG2 ARG P 898     -13.883  -9.214  21.661  0.00  0.00      PROA  
ATOM   4000  CD  ARG P 898     -14.530  -8.663  19.538  0.00  0.00      PROA  
ATOM   4001  HD1 ARG P 898     -14.409  -7.558  19.538  0.00  0.00      PROA  
ATOM   4002  HD2 ARG P 898     -15.581  -8.997  19.670  0.00  0.00      PROA  
ATOM   4003  NE  ARG P 898     -14.065  -9.079  18.210  0.00  0.00      PROA  
ATOM   4004  HE  ARG P 898     -13.176  -8.769  17.872  0.00  0.00      PROA  
ATOM   4005  CZ  ARG P 898     -14.694  -9.774  17.291  0.00  0.00      PROA  
ATOM   4006  NH1 ARG P 898     -15.996 -10.031  17.423  0.00  0.00      PROA  
ATOM   4007 HH11 ARG P 898     -16.499  -9.889  18.275  0.00  0.00      PROA  
ATOM   4008 HH12 ARG P 898     -16.376 -10.591  16.687  0.00  0.00      PROA  
ATOM   4009  NH2 ARG P 898     -14.068 -10.142  16.172  0.00  0.00      PROA  
ATOM   4010 HH21 ARG P 898     -14.660 -10.379  15.402  0.00  0.00      PROA  
ATOM   4011 HH22 ARG P 898     -13.111  -9.854  16.138  0.00  0.00      PROA  
ATOM   4012  C   ARG P 898     -14.966 -13.139  20.883  0.00  0.00      PROA  
ATOM   4013  O   ARG P 898     -14.159 -13.856  21.453  0.00  0.00      PROA  
ATOM   4014  N   GLY P 899     -15.901 -13.633  19.976  0.00  0.00      PROA  
ATOM   4015  HN  GLY P 899     -16.626 -12.988  19.745  0.00  0.00      PROA  
ATOM   4016  CA  GLY P 899     -15.659 -14.925  19.250  0.00  0.00      PROA  
ATOM   4017  HA1 GLY P 899     -16.573 -15.496  19.316  0.00  0.00      PROA  
ATOM   4018  HA2 GLY P 899     -14.727 -15.388  19.539  0.00  0.00      PROA  
ATOM   4019  C   GLY P 899     -15.512 -14.577  17.826  0.00  0.00      PROA  
ATOM   4020  O   GLY P 899     -15.845 -13.482  17.399  0.00  0.00      PROA  
ATOM   4021  N   TRP P 900     -14.923 -15.490  16.989  0.00  0.00      PROA  
ATOM   4022  HN  TRP P 900     -14.769 -16.389  17.391  0.00  0.00      PROA  
ATOM   4023  CA  TRP P 900     -14.816 -15.316  15.576  0.00  0.00      PROA  
ATOM   4024  HA  TRP P 900     -14.313 -14.380  15.384  0.00  0.00      PROA  
ATOM   4025  CB  TRP P 900     -14.032 -16.443  14.929  0.00  0.00      PROA  
ATOM   4026  HB1 TRP P 900     -14.075 -16.467  13.819  0.00  0.00      PROA  
ATOM   4027  HB2 TRP P 900     -14.507 -17.428  15.128  0.00  0.00      PROA  
ATOM   4028  CG  TRP P 900     -12.535 -16.518  15.252  0.00  0.00      PROA  
ATOM   4029  CD1 TRP P 900     -11.955 -17.470  16.053  0.00  0.00      PROA  
ATOM   4030  HD1 TRP P 900     -12.508 -18.314  16.437  0.00  0.00      PROA  
ATOM   4031  NE1 TRP P 900     -10.613 -17.148  16.261  0.00  0.00      PROA  
ATOM   4032  HE1 TRP P 900      -9.931 -17.726  16.651  0.00  0.00      PROA  
ATOM   4033  CE2 TRP P 900     -10.344 -16.071  15.452  0.00  0.00      PROA  
ATOM   4034  CD2 TRP P 900     -11.607 -15.501  14.931  0.00  0.00      PROA  
ATOM   4035  CE3 TRP P 900     -11.675 -14.201  14.455  0.00  0.00      PROA  
ATOM   4036  HE3 TRP P 900     -12.514 -13.772  13.927  0.00  0.00      PROA  
ATOM   4037  CZ3 TRP P 900     -10.500 -13.538  14.360  0.00  0.00      PROA  
ATOM   4038  HZ3 TRP P 900     -10.583 -12.558  13.914  0.00  0.00      PROA  
ATOM   4039  CZ2 TRP P 900      -9.186 -15.370  15.257  0.00  0.00      PROA  
ATOM   4040  HZ2 TRP P 900      -8.281 -15.659  15.772  0.00  0.00      PROA  
ATOM   4041  CH2 TRP P 900      -9.216 -14.113  14.666  0.00  0.00      PROA  
ATOM   4042  HH2 TRP P 900      -8.331 -13.499  14.587  0.00  0.00      PROA  
ATOM   4043  C   TRP P 900     -15.985 -15.158  14.685  0.00  0.00      PROA  
ATOM   4044  O   TRP P 900     -15.903 -14.338  13.747  0.00  0.00      PROA  
ATOM   4045  N   ILE P 901     -17.089 -15.862  14.875  0.00  0.00      PROA  
ATOM   4046  HN  ILE P 901     -17.103 -16.692  15.427  0.00  0.00      PROA  
ATOM   4047  CA  ILE P 901     -18.350 -15.564  14.098  0.00  0.00      PROA  
ATOM   4048  HA  ILE P 901     -17.976 -15.260  13.132  0.00  0.00      PROA  
ATOM   4049  CB  ILE P 901     -19.127 -16.834  13.811  0.00  0.00      PROA  
ATOM   4050  HB  ILE P 901     -18.304 -17.569  13.681  0.00  0.00      PROA  
ATOM   4051  CG2 ILE P 901     -19.924 -17.288  15.087  0.00  0.00      PROA  
ATOM   4052 HG21 ILE P 901     -20.748 -16.571  15.291  0.00  0.00      PROA  
ATOM   4053 HG22 ILE P 901     -19.238 -17.315  15.961  0.00  0.00      PROA  
ATOM   4054 HG23 ILE P 901     -20.322 -18.283  14.794  0.00  0.00      PROA  
ATOM   4055  CG1 ILE P 901     -20.061 -16.616  12.547  0.00  0.00      PROA  
ATOM   4056 HG11 ILE P 901     -20.788 -15.797  12.733  0.00  0.00      PROA  
ATOM   4057 HG12 ILE P 901     -20.610 -17.580  12.487  0.00  0.00      PROA  
ATOM   4058  CD  ILE P 901     -19.409 -16.320  11.197  0.00  0.00      PROA  
ATOM   4059  HD1 ILE P 901     -19.956 -16.691  10.304  0.00  0.00      PROA  
ATOM   4060  HD2 ILE P 901     -18.442 -16.866  11.239  0.00  0.00      PROA  
ATOM   4061  HD3 ILE P 901     -19.045 -15.276  11.082  0.00  0.00      PROA  
ATOM   4062  C   ILE P 901     -19.326 -14.439  14.802  0.00  0.00      PROA  
ATOM   4063  O   ILE P 901     -20.455 -14.172  14.488  0.00  0.00      PROA  
ATOM   4064  N   ILE P 902     -18.833 -13.748  15.898  0.00  0.00      PROA  
ATOM   4065  HN  ILE P 902     -17.860 -13.704  16.114  0.00  0.00      PROA  
ATOM   4066  CA  ILE P 902     -19.730 -13.074  16.835  0.00  0.00      PROA  
ATOM   4067  HA  ILE P 902     -20.728 -13.321  16.505  0.00  0.00      PROA  
ATOM   4068  CB  ILE P 902     -19.259 -13.436  18.221  0.00  0.00      PROA  
ATOM   4069  HB  ILE P 902     -18.163 -13.283  18.320  0.00  0.00      PROA  
ATOM   4070  CG2 ILE P 902     -20.108 -12.699  19.304  0.00  0.00      PROA  
ATOM   4071 HG21 ILE P 902     -21.182 -12.978  19.257  0.00  0.00      PROA  
ATOM   4072 HG22 ILE P 902     -20.051 -11.599  19.162  0.00  0.00      PROA  
ATOM   4073 HG23 ILE P 902     -19.758 -12.987  20.319  0.00  0.00      PROA  
ATOM   4074  CG1 ILE P 902     -19.259 -15.030  18.425  0.00  0.00      PROA  
ATOM   4075 HG11 ILE P 902     -18.879 -15.260  19.443  0.00  0.00      PROA  
ATOM   4076 HG12 ILE P 902     -18.641 -15.619  17.714  0.00  0.00      PROA  
ATOM   4077  CD  ILE P 902     -20.631 -15.623  18.357  0.00  0.00      PROA  
ATOM   4078  HD1 ILE P 902     -21.055 -15.353  17.366  0.00  0.00      PROA  
ATOM   4079  HD2 ILE P 902     -21.189 -15.277  19.253  0.00  0.00      PROA  
ATOM   4080  HD3 ILE P 902     -20.540 -16.731  18.368  0.00  0.00      PROA  
ATOM   4081  C   ILE P 902     -19.702 -11.580  16.706  0.00  0.00      PROA  
ATOM   4082  O   ILE P 902     -18.711 -10.930  17.041  0.00  0.00      PROA  
ATOM   4083  N   SER P 903     -20.803 -10.926  16.210  0.00  0.00      PROA  
ATOM   4084  HN  SER P 903     -21.481 -11.453  15.704  0.00  0.00      PROA  
ATOM   4085  CA  SER P 903     -21.013  -9.552  16.242  0.00  0.00      PROA  
ATOM   4086  HA  SER P 903     -20.595  -9.171  17.162  0.00  0.00      PROA  
ATOM   4087  CB  SER P 903     -20.331  -8.990  14.956  0.00  0.00      PROA  
ATOM   4088  HB1 SER P 903     -20.776  -9.390  14.020  0.00  0.00      PROA  
ATOM   4089  HB2 SER P 903     -19.282  -9.356  14.975  0.00  0.00      PROA  
ATOM   4090  OG  SER P 903     -20.244  -7.587  15.021  0.00  0.00      PROA  
ATOM   4091  HG1 SER P 903     -21.118  -7.237  14.833  0.00  0.00      PROA  
ATOM   4092  C   SER P 903     -22.538  -9.206  16.100  0.00  0.00      PROA  
ATOM   4093  O   SER P 903     -23.054  -8.658  15.090  0.00  0.00      PROA  
ATOM   4094  N   PRO P 904     -23.437  -9.614  17.024  0.00  0.00      PROA  
ATOM   4095  CD  PRO P 904     -23.146 -10.198  18.296  0.00  0.00      PROA  
ATOM   4096  HD1 PRO P 904     -22.190  -9.804  18.703  0.00  0.00      PROA  
ATOM   4097  HD2 PRO P 904     -22.920 -11.259  18.059  0.00  0.00      PROA  
ATOM   4098  CA  PRO P 904     -24.847  -9.354  16.859  0.00  0.00      PROA  
ATOM   4099  HA  PRO P 904     -25.156  -9.794  15.922  0.00  0.00      PROA  
ATOM   4100  CB  PRO P 904     -25.522 -10.083  17.994  0.00  0.00      PROA  
ATOM   4101  HB1 PRO P 904     -25.628 -11.163  17.756  0.00  0.00      PROA  
ATOM   4102  HB2 PRO P 904     -26.555  -9.777  18.265  0.00  0.00      PROA  
ATOM   4103  CG  PRO P 904     -24.425 -10.004  19.127  0.00  0.00      PROA  
ATOM   4104  HG1 PRO P 904     -24.391  -9.047  19.691  0.00  0.00      PROA  
ATOM   4105  HG2 PRO P 904     -24.496 -10.884  19.801  0.00  0.00      PROA  
ATOM   4106  C   PRO P 904     -25.175  -7.884  16.965  0.00  0.00      PROA  
ATOM   4107  O   PRO P 904     -24.362  -7.113  17.511  0.00  0.00      PROA  
ATOM   4108  N   LEU P 905     -26.406  -7.513  16.501  0.00  0.00      PROA  
ATOM   4109  HN  LEU P 905     -26.965  -8.262  16.155  0.00  0.00      PROA  
ATOM   4110  CA  LEU P 905     -26.961  -6.187  16.467  0.00  0.00      PROA  
ATOM   4111  HA  LEU P 905     -26.220  -5.442  16.718  0.00  0.00      PROA  
ATOM   4112  CB  LEU P 905     -27.556  -5.877  14.978  0.00  0.00      PROA  
ATOM   4113  HB1 LEU P 905     -27.716  -4.784  15.098  0.00  0.00      PROA  
ATOM   4114  HB2 LEU P 905     -28.539  -6.394  14.973  0.00  0.00      PROA  
ATOM   4115  CG  LEU P 905     -26.845  -6.183  13.660  0.00  0.00      PROA  
ATOM   4116  HG  LEU P 905     -25.798  -5.946  13.948  0.00  0.00      PROA  
ATOM   4117  CD1 LEU P 905     -26.701  -7.539  12.920  0.00  0.00      PROA  
ATOM   4118 HD11 LEU P 905     -26.090  -8.282  13.476  0.00  0.00      PROA  
ATOM   4119 HD12 LEU P 905     -26.261  -7.441  11.905  0.00  0.00      PROA  
ATOM   4120 HD13 LEU P 905     -27.689  -8.014  12.744  0.00  0.00      PROA  
ATOM   4121  CD2 LEU P 905     -27.392  -5.256  12.584  0.00  0.00      PROA  
ATOM   4122 HD21 LEU P 905     -28.380  -5.546  12.168  0.00  0.00      PROA  
ATOM   4123 HD22 LEU P 905     -26.621  -5.160  11.789  0.00  0.00      PROA  
ATOM   4124 HD23 LEU P 905     -27.561  -4.244  13.009  0.00  0.00      PROA  
ATOM   4125  C   LEU P 905     -27.992  -6.015  17.573  0.00  0.00      PROA  
ATOM   4126  O   LEU P 905     -28.762  -5.086  17.562  0.00  0.00      PROA  
ATOM   4127  N   GLY P 906     -27.951  -6.842  18.621  0.00  0.00      PROA  
ATOM   4128  HN  GLY P 906     -27.148  -7.431  18.572  0.00  0.00      PROA  
ATOM   4129  CA  GLY P 906     -28.976  -7.101  19.580  0.00  0.00      PROA  
ATOM   4130  HA1 GLY P 906     -28.644  -7.977  20.118  0.00  0.00      PROA  
ATOM   4131  HA2 GLY P 906     -29.912  -7.278  19.071  0.00  0.00      PROA  
ATOM   4132  C   GLY P 906     -29.199  -6.058  20.641  0.00  0.00      PROA  
ATOM   4133  O   GLY P 906     -30.275  -5.982  21.198  0.00  0.00      PROA  
ATOM   4134  N   ASP P 907     -28.148  -5.274  20.825  0.00  0.00      PROA  
ATOM   4135  HN  ASP P 907     -27.325  -5.438  20.285  0.00  0.00      PROA  
ATOM   4136  CA  ASP P 907     -28.038  -4.213  21.762  0.00  0.00      PROA  
ATOM   4137  HA  ASP P 907     -28.792  -4.252  22.534  0.00  0.00      PROA  
ATOM   4138  CB  ASP P 907     -26.633  -4.217  22.395  0.00  0.00      PROA  
ATOM   4139  HB1 ASP P 907     -26.404  -3.387  23.096  0.00  0.00      PROA  
ATOM   4140  HB2 ASP P 907     -25.773  -4.150  21.696  0.00  0.00      PROA  
ATOM   4141  CG  ASP P 907     -26.428  -5.369  23.319  0.00  0.00      PROA  
ATOM   4142  OD1 ASP P 907     -27.359  -5.888  23.939  0.00  0.00      PROA  
ATOM   4143  OD2 ASP P 907     -25.257  -5.920  23.468  0.00  0.00      PROA  
ATOM   4144  C   ASP P 907     -28.335  -2.831  21.120  0.00  0.00      PROA  
ATOM   4145  O   ASP P 907     -28.080  -1.773  21.716  0.00  0.00      PROA  
ATOM   4146  N   ASN P 908     -28.748  -2.786  19.822  0.00  0.00      PROA  
ATOM   4147  HN  ASN P 908     -28.804  -3.627  19.290  0.00  0.00      PROA  
ATOM   4148  CA  ASN P 908     -28.838  -1.427  19.124  0.00  0.00      PROA  
ATOM   4149  HA  ASN P 908     -28.066  -0.736  19.430  0.00  0.00      PROA  
ATOM   4150  CB  ASN P 908     -28.705  -1.515  17.579  0.00  0.00      PROA  
ATOM   4151  HB1 ASN P 908     -29.060  -0.615  17.033  0.00  0.00      PROA  
ATOM   4152  HB2 ASN P 908     -29.189  -2.438  17.194  0.00  0.00      PROA  
ATOM   4153  CG  ASN P 908     -27.241  -1.680  17.309  0.00  0.00      PROA  
ATOM   4154  OD1 ASN P 908     -26.313  -1.197  17.990  0.00  0.00      PROA  
ATOM   4155  ND2 ASN P 908     -26.964  -2.430  16.255  0.00  0.00      PROA  
ATOM   4156 HD21 ASN P 908     -26.022  -2.524  15.933  0.00  0.00      PROA  
ATOM   4157 HD22 ASN P 908     -27.665  -2.829  15.664  0.00  0.00      PROA  
ATOM   4158  C   ASN P 908     -30.202  -0.824  19.436  0.00  0.00      PROA  
ATOM   4159  O   ASN P 908     -31.248  -1.523  19.306  0.00  0.00      PROA  
ATOM   4160  N   PRO P 909     -30.271   0.481  19.839  0.00  0.00      PROA  
ATOM   4161  CD  PRO P 909     -29.229   1.251  20.486  0.00  0.00      PROA  
ATOM   4162  HD1 PRO P 909     -28.340   1.482  19.861  0.00  0.00      PROA  
ATOM   4163  HD2 PRO P 909     -28.839   0.550  21.255  0.00  0.00      PROA  
ATOM   4164  CA  PRO P 909     -31.577   1.242  19.975  0.00  0.00      PROA  
ATOM   4165  HA  PRO P 909     -32.090   0.761  20.794  0.00  0.00      PROA  
ATOM   4166  CB  PRO P 909     -31.268   2.639  20.318  0.00  0.00      PROA  
ATOM   4167  HB1 PRO P 909     -32.090   3.204  20.808  0.00  0.00      PROA  
ATOM   4168  HB2 PRO P 909     -30.912   3.167  19.407  0.00  0.00      PROA  
ATOM   4169  CG  PRO P 909     -29.864   2.527  21.032  0.00  0.00      PROA  
ATOM   4170  HG1 PRO P 909     -29.199   3.416  21.000  0.00  0.00      PROA  
ATOM   4171  HG2 PRO P 909     -29.983   2.433  22.132  0.00  0.00      PROA  
ATOM   4172  C   PRO P 909     -32.492   1.183  18.738  0.00  0.00      PROA  
ATOM   4173  O   PRO P 909     -32.021   1.098  17.608  0.00  0.00      PROA  
ATOM   4174  N   TRP P 910     -33.852   1.310  18.847  0.00  0.00      PROA  
ATOM   4175  HN  TRP P 910     -34.235   1.461  19.755  0.00  0.00      PROA  
ATOM   4176  CA  TRP P 910     -34.680   1.338  17.693  0.00  0.00      PROA  
ATOM   4177  HA  TRP P 910     -34.287   0.588  17.023  0.00  0.00      PROA  
ATOM   4178  CB  TRP P 910     -36.141   0.881  18.041  0.00  0.00      PROA  
ATOM   4179  HB1 TRP P 910     -35.984  -0.137  18.458  0.00  0.00      PROA  
ATOM   4180  HB2 TRP P 910     -36.791   0.832  17.141  0.00  0.00      PROA  
ATOM   4181  CG  TRP P 910     -36.684   1.650  19.207  0.00  0.00      PROA  
ATOM   4182  CD1 TRP P 910     -37.506   2.729  19.074  0.00  0.00      PROA  
ATOM   4183  HD1 TRP P 910     -37.654   3.207  18.117  0.00  0.00      PROA  
ATOM   4184  NE1 TRP P 910     -37.956   3.159  20.308  0.00  0.00      PROA  
ATOM   4185  HE1 TRP P 910     -38.851   3.525  20.438  0.00  0.00      PROA  
ATOM   4186  CE2 TRP P 910     -37.630   2.255  21.238  0.00  0.00      PROA  
ATOM   4187  CD2 TRP P 910     -36.780   1.307  20.575  0.00  0.00      PROA  
ATOM   4188  CE3 TRP P 910     -36.188   0.276  21.325  0.00  0.00      PROA  
ATOM   4189  HE3 TRP P 910     -35.448  -0.371  20.877  0.00  0.00      PROA  
ATOM   4190  CZ3 TRP P 910     -36.355   0.350  22.724  0.00  0.00      PROA  
ATOM   4191  HZ3 TRP P 910     -35.795  -0.303  23.377  0.00  0.00      PROA  
ATOM   4192  CZ2 TRP P 910     -38.001   2.201  22.553  0.00  0.00      PROA  
ATOM   4193  HZ2 TRP P 910     -38.782   2.779  23.023  0.00  0.00      PROA  
ATOM   4194  CH2 TRP P 910     -37.287   1.260  23.296  0.00  0.00      PROA  
ATOM   4195  HH2 TRP P 910     -37.590   1.226  24.332  0.00  0.00      PROA  
ATOM   4196  C   TRP P 910     -34.636   2.573  16.864  0.00  0.00      PROA  
ATOM   4197  O   TRP P 910     -34.947   2.594  15.649  0.00  0.00      PROA  
ATOM   4198  N   TRP P 911     -34.014   3.699  17.427  0.00  0.00      PROA  
ATOM   4199  HN  TRP P 911     -33.943   3.689  18.421  0.00  0.00      PROA  
ATOM   4200  CA  TRP P 911     -33.824   4.931  16.613  0.00  0.00      PROA  
ATOM   4201  HA  TRP P 911     -34.618   5.215  15.938  0.00  0.00      PROA  
ATOM   4202  CB  TRP P 911     -33.532   6.181  17.587  0.00  0.00      PROA  
ATOM   4203  HB1 TRP P 911     -34.444   6.304  18.208  0.00  0.00      PROA  
ATOM   4204  HB2 TRP P 911     -33.405   7.072  16.936  0.00  0.00      PROA  
ATOM   4205  CG  TRP P 911     -32.340   6.141  18.488  0.00  0.00      PROA  
ATOM   4206  CD1 TRP P 911     -32.563   5.968  19.849  0.00  0.00      PROA  
ATOM   4207  HD1 TRP P 911     -33.533   5.682  20.228  0.00  0.00      PROA  
ATOM   4208  NE1 TRP P 911     -31.369   6.014  20.484  0.00  0.00      PROA  
ATOM   4209  HE1 TRP P 911     -31.204   5.641  21.371  0.00  0.00      PROA  
ATOM   4210  CE2 TRP P 911     -30.364   6.245  19.576  0.00  0.00      PROA  
ATOM   4211  CD2 TRP P 911     -30.900   6.312  18.324  0.00  0.00      PROA  
ATOM   4212  CE3 TRP P 911     -30.111   6.537  17.239  0.00  0.00      PROA  
ATOM   4213  HE3 TRP P 911     -30.640   6.565  16.298  0.00  0.00      PROA  
ATOM   4214  CZ3 TRP P 911     -28.779   6.819  17.479  0.00  0.00      PROA  
ATOM   4215  HZ3 TRP P 911     -28.128   7.032  16.645  0.00  0.00      PROA  
ATOM   4216  CZ2 TRP P 911     -28.998   6.500  19.820  0.00  0.00      PROA  
ATOM   4217  HZ2 TRP P 911     -28.545   6.355  20.790  0.00  0.00      PROA  
ATOM   4218  CH2 TRP P 911     -28.230   6.857  18.739  0.00  0.00      PROA  
ATOM   4219  HH2 TRP P 911     -27.203   7.190  18.782  0.00  0.00      PROA  
ATOM   4220  C   TRP P 911     -32.605   4.793  15.713  0.00  0.00      PROA  
ATOM   4221  O   TRP P 911     -32.459   5.584  14.763  0.00  0.00      PROA  
ATOM   4222  N   THR P 912     -31.763   3.785  15.962  0.00  0.00      PROA  
ATOM   4223  HN  THR P 912     -31.951   3.212  16.755  0.00  0.00      PROA  
ATOM   4224  CA  THR P 912     -30.522   3.619  15.227  0.00  0.00      PROA  
ATOM   4225  HA  THR P 912     -29.988   4.552  15.332  0.00  0.00      PROA  
ATOM   4226  CB  THR P 912     -29.504   2.689  15.850  0.00  0.00      PROA  
ATOM   4227  HB  THR P 912     -28.634   2.598  15.166  0.00  0.00      PROA  
ATOM   4228  OG1 THR P 912     -30.027   1.397  16.156  0.00  0.00      PROA  
ATOM   4229  HG1 THR P 912     -30.770   1.621  16.721  0.00  0.00      PROA  
ATOM   4230  CG2 THR P 912     -29.001   3.339  17.186  0.00  0.00      PROA  
ATOM   4231 HG21 THR P 912     -28.250   4.122  16.947  0.00  0.00      PROA  
ATOM   4232 HG22 THR P 912     -28.503   2.626  17.878  0.00  0.00      PROA  
ATOM   4233 HG23 THR P 912     -29.806   3.932  17.671  0.00  0.00      PROA  
ATOM   4234  C   THR P 912     -30.637   3.193  13.740  0.00  0.00      PROA  
ATOM   4235  O   THR P 912     -29.792   3.652  12.934  0.00  0.00      PROA  
ATOM   4236  N   LEU P 913     -31.593   2.388  13.297  0.00  0.00      PROA  
ATOM   4237  HN  LEU P 913     -32.350   2.110  13.884  0.00  0.00      PROA  
ATOM   4238  CA  LEU P 913     -31.641   1.707  11.988  0.00  0.00      PROA  
ATOM   4239  HA  LEU P 913     -30.844   0.979  12.026  0.00  0.00      PROA  
ATOM   4240  CB  LEU P 913     -32.929   0.875  11.888  0.00  0.00      PROA  
ATOM   4241  HB1 LEU P 913     -33.011   0.250  10.973  0.00  0.00      PROA  
ATOM   4242  HB2 LEU P 913     -33.790   1.567  11.770  0.00  0.00      PROA  
ATOM   4243  CG  LEU P 913     -33.107  -0.095  13.075  0.00  0.00      PROA  
ATOM   4244  HG  LEU P 913     -32.932   0.409  14.050  0.00  0.00      PROA  
ATOM   4245  CD1 LEU P 913     -34.562  -0.522  13.129  0.00  0.00      PROA  
ATOM   4246 HD11 LEU P 913     -35.181   0.399  13.196  0.00  0.00      PROA  
ATOM   4247 HD12 LEU P 913     -34.859  -1.181  13.973  0.00  0.00      PROA  
ATOM   4248 HD13 LEU P 913     -34.852  -1.145  12.257  0.00  0.00      PROA  
ATOM   4249  CD2 LEU P 913     -32.197  -1.234  12.796  0.00  0.00      PROA  
ATOM   4250 HD21 LEU P 913     -32.140  -2.049  13.548  0.00  0.00      PROA  
ATOM   4251 HD22 LEU P 913     -31.157  -0.992  12.491  0.00  0.00      PROA  
ATOM   4252 HD23 LEU P 913     -32.605  -1.841  11.960  0.00  0.00      PROA  
ATOM   4253  C   LEU P 913     -31.563   2.642  10.748  0.00  0.00      PROA  
ATOM   4254  O   LEU P 913     -30.876   2.213   9.826  0.00  0.00      PROA  
ATOM   4255  N   LEU P 914     -32.257   3.735  10.674  0.00  0.00      PROA  
ATOM   4256  HN  LEU P 914     -32.904   3.992  11.387  0.00  0.00      PROA  
ATOM   4257  CA  LEU P 914     -32.212   4.633   9.546  0.00  0.00      PROA  
ATOM   4258  HA  LEU P 914     -31.865   4.070   8.693  0.00  0.00      PROA  
ATOM   4259  CB  LEU P 914     -33.625   5.332   9.321  0.00  0.00      PROA  
ATOM   4260  HB1 LEU P 914     -33.584   5.996   8.430  0.00  0.00      PROA  
ATOM   4261  HB2 LEU P 914     -33.956   5.922  10.202  0.00  0.00      PROA  
ATOM   4262  CG  LEU P 914     -34.673   4.278   8.971  0.00  0.00      PROA  
ATOM   4263  HG  LEU P 914     -34.906   3.688   9.883  0.00  0.00      PROA  
ATOM   4264  CD1 LEU P 914     -35.926   4.960   8.399  0.00  0.00      PROA  
ATOM   4265 HD11 LEU P 914     -35.685   5.645   7.558  0.00  0.00      PROA  
ATOM   4266 HD12 LEU P 914     -36.429   5.547   9.196  0.00  0.00      PROA  
ATOM   4267 HD13 LEU P 914     -36.623   4.133   8.144  0.00  0.00      PROA  
ATOM   4268  CD2 LEU P 914     -34.304   3.259   7.925  0.00  0.00      PROA  
ATOM   4269 HD21 LEU P 914     -33.500   2.580   8.281  0.00  0.00      PROA  
ATOM   4270 HD22 LEU P 914     -34.027   3.726   6.956  0.00  0.00      PROA  
ATOM   4271 HD23 LEU P 914     -35.222   2.655   7.761  0.00  0.00      PROA  
ATOM   4272  C   LEU P 914     -31.191   5.679   9.740  0.00  0.00      PROA  
ATOM   4273  O   LEU P 914     -30.608   6.122   8.737  0.00  0.00      PROA  
ATOM   4274  N   ILE P 915     -30.824   6.046  10.948  0.00  0.00      PROA  
ATOM   4275  HN  ILE P 915     -31.074   5.586  11.796  0.00  0.00      PROA  
ATOM   4276  CA  ILE P 915     -29.732   7.003  11.043  0.00  0.00      PROA  
ATOM   4277  HA  ILE P 915     -29.929   7.786  10.326  0.00  0.00      PROA  
ATOM   4278  CB  ILE P 915     -29.888   7.594  12.474  0.00  0.00      PROA  
ATOM   4279  HB  ILE P 915     -29.831   6.785  13.234  0.00  0.00      PROA  
ATOM   4280  CG2 ILE P 915     -28.730   8.493  12.783  0.00  0.00      PROA  
ATOM   4281 HG21 ILE P 915     -27.726   8.027  12.878  0.00  0.00      PROA  
ATOM   4282 HG22 ILE P 915     -28.855   9.054  13.734  0.00  0.00      PROA  
ATOM   4283 HG23 ILE P 915     -28.593   9.230  11.964  0.00  0.00      PROA  
ATOM   4284  CG1 ILE P 915     -31.233   8.355  12.630  0.00  0.00      PROA  
ATOM   4285 HG11 ILE P 915     -32.093   7.678  12.439  0.00  0.00      PROA  
ATOM   4286 HG12 ILE P 915     -31.278   8.886  11.656  0.00  0.00      PROA  
ATOM   4287  CD  ILE P 915     -31.483   9.252  13.851  0.00  0.00      PROA  
ATOM   4288  HD1 ILE P 915     -31.444   8.604  14.752  0.00  0.00      PROA  
ATOM   4289  HD2 ILE P 915     -32.438   9.811  13.758  0.00  0.00      PROA  
ATOM   4290  HD3 ILE P 915     -30.655   9.992  13.884  0.00  0.00      PROA  
ATOM   4291  C   ILE P 915     -28.301   6.468  10.733  0.00  0.00      PROA  
ATOM   4292  O   ILE P 915     -27.357   7.169  10.333  0.00  0.00      PROA  
ATOM   4293  N   ALA P 916     -28.114   5.075  10.816  0.00  0.00      PROA  
ATOM   4294  HN  ALA P 916     -28.845   4.532  11.221  0.00  0.00      PROA  
ATOM   4295  CA  ALA P 916     -26.917   4.290  10.449  0.00  0.00      PROA  
ATOM   4296  HA  ALA P 916     -26.137   4.934  10.828  0.00  0.00      PROA  
ATOM   4297  CB  ALA P 916     -26.918   2.858  11.063  0.00  0.00      PROA  
ATOM   4298  HB1 ALA P 916     -26.027   2.379  10.605  0.00  0.00      PROA  
ATOM   4299  HB2 ALA P 916     -27.928   2.413  10.938  0.00  0.00      PROA  
ATOM   4300  HB3 ALA P 916     -26.737   2.897  12.158  0.00  0.00      PROA  
ATOM   4301  C   ALA P 916     -26.644   4.297   8.966  0.00  0.00      PROA  
ATOM   4302  O   ALA P 916     -25.550   4.142   8.475  0.00  0.00      PROA  
ATOM   4303  N   ALA P 917     -27.693   4.534   8.233  0.00  0.00      PROA  
ATOM   4304  HN  ALA P 917     -28.577   4.676   8.672  0.00  0.00      PROA  
ATOM   4305  CA  ALA P 917     -27.641   4.628   6.753  0.00  0.00      PROA  
ATOM   4306  HA  ALA P 917     -27.124   3.748   6.400  0.00  0.00      PROA  
ATOM   4307  CB  ALA P 917     -29.052   4.665   6.147  0.00  0.00      PROA  
ATOM   4308  HB1 ALA P 917     -29.590   3.718   6.368  0.00  0.00      PROA  
ATOM   4309  HB2 ALA P 917     -29.004   4.776   5.043  0.00  0.00      PROA  
ATOM   4310  HB3 ALA P 917     -29.574   5.572   6.520  0.00  0.00      PROA  
ATOM   4311  C   ALA P 917     -26.678   5.789   6.254  0.00  0.00      PROA  
ATOM   4312  O   ALA P 917     -26.117   5.805   5.162  0.00  0.00      PROA  
ATOM   4313  N   ILE P 918     -26.635   6.947   6.972  0.00  0.00      PROA  
ATOM   4314  HN  ILE P 918     -27.068   7.069   7.862  0.00  0.00      PROA  
ATOM   4315  CA  ILE P 918     -25.920   8.164   6.633  0.00  0.00      PROA  
ATOM   4316  HA  ILE P 918     -26.219   8.520   5.658  0.00  0.00      PROA  
ATOM   4317  CB  ILE P 918     -26.457   9.371   7.383  0.00  0.00      PROA  
ATOM   4318  HB  ILE P 918     -26.097   9.243   8.426  0.00  0.00      PROA  
ATOM   4319  CG2 ILE P 918     -25.697  10.650   6.906  0.00  0.00      PROA  
ATOM   4320 HG21 ILE P 918     -25.562  10.740   5.807  0.00  0.00      PROA  
ATOM   4321 HG22 ILE P 918     -24.694  10.699   7.381  0.00  0.00      PROA  
ATOM   4322 HG23 ILE P 918     -26.327  11.522   7.183  0.00  0.00      PROA  
ATOM   4323  CG1 ILE P 918     -27.993   9.444   7.522  0.00  0.00      PROA  
ATOM   4324 HG11 ILE P 918     -28.474   8.453   7.674  0.00  0.00      PROA  
ATOM   4325 HG12 ILE P 918     -28.337   9.874   6.557  0.00  0.00      PROA  
ATOM   4326  CD  ILE P 918     -28.465  10.397   8.689  0.00  0.00      PROA  
ATOM   4327  HD1 ILE P 918     -29.569  10.458   8.795  0.00  0.00      PROA  
ATOM   4328  HD2 ILE P 918     -28.026  11.403   8.518  0.00  0.00      PROA  
ATOM   4329  HD3 ILE P 918     -28.025  10.146   9.678  0.00  0.00      PROA  
ATOM   4330  C   ILE P 918     -24.387   8.036   6.655  0.00  0.00      PROA  
ATOM   4331  O   ILE P 918     -23.668   8.332   5.669  0.00  0.00      PROA  
ATOM   4332  N   PRO P 919     -23.753   7.446   7.739  0.00  0.00      PROA  
ATOM   4333  CD  PRO P 919     -24.246   7.335   9.038  0.00  0.00      PROA  
ATOM   4334  HD1 PRO P 919     -25.331   7.098   9.068  0.00  0.00      PROA  
ATOM   4335  HD2 PRO P 919     -24.174   8.322   9.543  0.00  0.00      PROA  
ATOM   4336  CA  PRO P 919     -22.298   7.159   7.708  0.00  0.00      PROA  
ATOM   4337  HA  PRO P 919     -21.694   8.017   7.451  0.00  0.00      PROA  
ATOM   4338  CB  PRO P 919     -21.989   6.740   9.171  0.00  0.00      PROA  
ATOM   4339  HB1 PRO P 919     -21.458   7.600   9.633  0.00  0.00      PROA  
ATOM   4340  HB2 PRO P 919     -21.245   5.915   9.143  0.00  0.00      PROA  
ATOM   4341  CG  PRO P 919     -23.392   6.360   9.775  0.00  0.00      PROA  
ATOM   4342  HG1 PRO P 919     -23.697   5.299   9.652  0.00  0.00      PROA  
ATOM   4343  HG2 PRO P 919     -23.491   6.707  10.826  0.00  0.00      PROA  
ATOM   4344  C   PRO P 919     -21.982   6.115   6.678  0.00  0.00      PROA  
ATOM   4345  O   PRO P 919     -20.900   6.208   6.086  0.00  0.00      PROA  
ATOM   4346  N   ALA P 920     -22.815   5.087   6.446  0.00  0.00      PROA  
ATOM   4347  HN  ALA P 920     -23.646   4.968   6.983  0.00  0.00      PROA  
ATOM   4348  CA  ALA P 920     -22.553   4.077   5.510  0.00  0.00      PROA  
ATOM   4349  HA  ALA P 920     -21.552   3.692   5.631  0.00  0.00      PROA  
ATOM   4350  CB  ALA P 920     -23.736   3.097   5.657  0.00  0.00      PROA  
ATOM   4351  HB1 ALA P 920     -23.675   2.552   6.624  0.00  0.00      PROA  
ATOM   4352  HB2 ALA P 920     -23.571   2.427   4.787  0.00  0.00      PROA  
ATOM   4353  HB3 ALA P 920     -24.658   3.696   5.499  0.00  0.00      PROA  
ATOM   4354  C   ALA P 920     -22.561   4.588   4.010  0.00  0.00      PROA  
ATOM   4355  O   ALA P 920     -21.763   4.044   3.206  0.00  0.00      PROA  
ATOM   4356  N   LEU P 921     -23.409   5.668   3.707  0.00  0.00      PROA  
ATOM   4357  HN  LEU P 921     -24.248   5.895   4.195  0.00  0.00      PROA  
ATOM   4358  CA  LEU P 921     -23.260   6.442   2.453  0.00  0.00      PROA  
ATOM   4359  HA  LEU P 921     -23.400   5.745   1.640  0.00  0.00      PROA  
ATOM   4360  CB  LEU P 921     -24.370   7.516   2.436  0.00  0.00      PROA  
ATOM   4361  HB1 LEU P 921     -24.311   8.035   3.417  0.00  0.00      PROA  
ATOM   4362  HB2 LEU P 921     -25.312   6.930   2.370  0.00  0.00      PROA  
ATOM   4363  CG  LEU P 921     -24.494   8.415   1.170  0.00  0.00      PROA  
ATOM   4364  HG  LEU P 921     -25.475   8.887   1.392  0.00  0.00      PROA  
ATOM   4365  CD1 LEU P 921     -23.468   9.519   1.057  0.00  0.00      PROA  
ATOM   4366 HD11 LEU P 921     -22.517   9.194   0.583  0.00  0.00      PROA  
ATOM   4367 HD12 LEU P 921     -23.186   9.987   2.024  0.00  0.00      PROA  
ATOM   4368 HD13 LEU P 921     -23.892  10.261   0.348  0.00  0.00      PROA  
ATOM   4369  CD2 LEU P 921     -24.554   7.670  -0.116  0.00  0.00      PROA  
ATOM   4370 HD21 LEU P 921     -23.550   7.621  -0.591  0.00  0.00      PROA  
ATOM   4371 HD22 LEU P 921     -25.245   8.179  -0.821  0.00  0.00      PROA  
ATOM   4372 HD23 LEU P 921     -24.802   6.593  -0.003  0.00  0.00      PROA  
ATOM   4373  C   LEU P 921     -21.820   7.061   2.330  0.00  0.00      PROA  
ATOM   4374  O   LEU P 921     -21.157   6.908   1.279  0.00  0.00      PROA  
ATOM   4375  N   LEU P 922     -21.265   7.645   3.420  0.00  0.00      PROA  
ATOM   4376  HN  LEU P 922     -21.762   7.663   4.284  0.00  0.00      PROA  
ATOM   4377  CA  LEU P 922     -19.948   8.190   3.414  0.00  0.00      PROA  
ATOM   4378  HA  LEU P 922     -19.901   8.838   2.552  0.00  0.00      PROA  
ATOM   4379  CB  LEU P 922     -19.774   9.067   4.656  0.00  0.00      PROA  
ATOM   4380  HB1 LEU P 922     -18.715   9.402   4.676  0.00  0.00      PROA  
ATOM   4381  HB2 LEU P 922     -19.966   8.474   5.575  0.00  0.00      PROA  
ATOM   4382  CG  LEU P 922     -20.606  10.337   4.671  0.00  0.00      PROA  
ATOM   4383  HG  LEU P 922     -21.634  10.166   4.287  0.00  0.00      PROA  
ATOM   4384  CD1 LEU P 922     -20.644  10.951   6.034  0.00  0.00      PROA  
ATOM   4385 HD11 LEU P 922     -21.285  10.313   6.679  0.00  0.00      PROA  
ATOM   4386 HD12 LEU P 922     -20.870  12.038   6.075  0.00  0.00      PROA  
ATOM   4387 HD13 LEU P 922     -19.657  10.824   6.529  0.00  0.00      PROA  
ATOM   4388  CD2 LEU P 922     -19.865  11.300   3.701  0.00  0.00      PROA  
ATOM   4389 HD21 LEU P 922     -19.821  10.896   2.667  0.00  0.00      PROA  
ATOM   4390 HD22 LEU P 922     -18.866  11.338   4.185  0.00  0.00      PROA  
ATOM   4391 HD23 LEU P 922     -20.245  12.341   3.787  0.00  0.00      PROA  
ATOM   4392  C   LEU P 922     -18.923   7.113   3.180  0.00  0.00      PROA  
ATOM   4393  O   LEU P 922     -17.992   7.270   2.381  0.00  0.00      PROA  
ATOM   4394  N   CYS P 923     -19.045   6.002   3.846  0.00  0.00      PROA  
ATOM   4395  HN  CYS P 923     -19.798   5.912   4.493  0.00  0.00      PROA  
ATOM   4396  CA  CYS P 923     -18.045   4.954   3.693  0.00  0.00      PROA  
ATOM   4397  HA  CYS P 923     -17.089   5.399   3.927  0.00  0.00      PROA  
ATOM   4398  CB  CYS P 923     -18.389   3.813   4.740  0.00  0.00      PROA  
ATOM   4399  HB1 CYS P 923     -19.210   3.167   4.361  0.00  0.00      PROA  
ATOM   4400  HB2 CYS P 923     -18.703   4.214   5.727  0.00  0.00      PROA  
ATOM   4401  SG  CYS P 923     -16.831   2.798   5.135  0.00  0.00      PROA  
ATOM   4402  HG1 CYS P 923     -16.999   1.900   4.176  0.00  0.00      PROA  
ATOM   4403  C   CYS P 923     -18.106   4.342   2.314  0.00  0.00      PROA  
ATOM   4404  O   CYS P 923     -17.064   3.914   1.778  0.00  0.00      PROA  
ATOM   4405  N   THR P 924     -19.299   4.235   1.711  0.00  0.00      PROA  
ATOM   4406  HN  THR P 924     -20.090   4.578   2.213  0.00  0.00      PROA  
ATOM   4407  CA  THR P 924     -19.471   3.795   0.349  0.00  0.00      PROA  
ATOM   4408  HA  THR P 924     -19.081   2.790   0.274  0.00  0.00      PROA  
ATOM   4409  CB  THR P 924     -20.967   3.890  -0.185  0.00  0.00      PROA  
ATOM   4410  HB  THR P 924     -21.538   4.776   0.166  0.00  0.00      PROA  
ATOM   4411  OG1 THR P 924     -21.575   2.867   0.612  0.00  0.00      PROA  
ATOM   4412  HG1 THR P 924     -21.288   2.983   1.521  0.00  0.00      PROA  
ATOM   4413  CG2 THR P 924     -21.121   3.665  -1.643  0.00  0.00      PROA  
ATOM   4414 HG21 THR P 924     -20.726   4.581  -2.131  0.00  0.00      PROA  
ATOM   4415 HG22 THR P 924     -22.212   3.677  -1.850  0.00  0.00      PROA  
ATOM   4416 HG23 THR P 924     -20.681   2.679  -1.906  0.00  0.00      PROA  
ATOM   4417  C   THR P 924     -18.647   4.593  -0.592  0.00  0.00      PROA  
ATOM   4418  O   THR P 924     -17.850   4.014  -1.333  0.00  0.00      PROA  
ATOM   4419  N   ILE P 925     -18.740   5.889  -0.471  0.00  0.00      PROA  
ATOM   4420  HN  ILE P 925     -19.469   6.260   0.099  0.00  0.00      PROA  
ATOM   4421  CA  ILE P 925     -17.893   6.871  -1.318  0.00  0.00      PROA  
ATOM   4422  HA  ILE P 925     -18.092   6.695  -2.365  0.00  0.00      PROA  
ATOM   4423  CB  ILE P 925     -18.318   8.369  -1.213  0.00  0.00      PROA  
ATOM   4424  HB  ILE P 925     -18.309   8.580  -0.122  0.00  0.00      PROA  
ATOM   4425  CG2 ILE P 925     -17.313   9.228  -1.926  0.00  0.00      PROA  
ATOM   4426 HG21 ILE P 925     -17.607  10.291  -2.061  0.00  0.00      PROA  
ATOM   4427 HG22 ILE P 925     -17.137   8.724  -2.901  0.00  0.00      PROA  
ATOM   4428 HG23 ILE P 925     -16.342   9.406  -1.417  0.00  0.00      PROA  
ATOM   4429  CG1 ILE P 925     -19.743   8.494  -1.751  0.00  0.00      PROA  
ATOM   4430 HG11 ILE P 925     -20.427   7.788  -1.234  0.00  0.00      PROA  
ATOM   4431 HG12 ILE P 925     -19.730   8.249  -2.834  0.00  0.00      PROA  
ATOM   4432  CD  ILE P 925     -20.410   9.881  -1.559  0.00  0.00      PROA  
ATOM   4433  HD1 ILE P 925     -21.385   9.870  -2.092  0.00  0.00      PROA  
ATOM   4434  HD2 ILE P 925     -19.731  10.600  -2.066  0.00  0.00      PROA  
ATOM   4435  HD3 ILE P 925     -20.549  10.282  -0.533  0.00  0.00      PROA  
ATOM   4436  C   ILE P 925     -16.377   6.687  -1.061  0.00  0.00      PROA  
ATOM   4437  O   ILE P 925     -15.616   6.589  -2.001  0.00  0.00      PROA  
ATOM   4438  N   LEU P 926     -15.949   6.557   0.239  0.00  0.00      PROA  
ATOM   4439  HN  LEU P 926     -16.637   6.616   0.958  0.00  0.00      PROA  
ATOM   4440  CA  LEU P 926     -14.569   6.223   0.652  0.00  0.00      PROA  
ATOM   4441  HA  LEU P 926     -13.865   6.967   0.311  0.00  0.00      PROA  
ATOM   4442  CB  LEU P 926     -14.469   6.210   2.239  0.00  0.00      PROA  
ATOM   4443  HB1 LEU P 926     -15.403   5.798   2.679  0.00  0.00      PROA  
ATOM   4444  HB2 LEU P 926     -14.312   7.287   2.463  0.00  0.00      PROA  
ATOM   4445  CG  LEU P 926     -13.323   5.567   2.983  0.00  0.00      PROA  
ATOM   4446  HG  LEU P 926     -13.083   4.566   2.563  0.00  0.00      PROA  
ATOM   4447  CD1 LEU P 926     -12.029   6.323   2.772  0.00  0.00      PROA  
ATOM   4448 HD11 LEU P 926     -11.266   6.126   3.555  0.00  0.00      PROA  
ATOM   4449 HD12 LEU P 926     -12.225   7.398   2.972  0.00  0.00      PROA  
ATOM   4450 HD13 LEU P 926     -11.535   6.160   1.790  0.00  0.00      PROA  
ATOM   4451  CD2 LEU P 926     -13.776   5.549   4.444  0.00  0.00      PROA  
ATOM   4452 HD21 LEU P 926     -14.784   5.088   4.530  0.00  0.00      PROA  
ATOM   4453 HD22 LEU P 926     -13.928   6.579   4.832  0.00  0.00      PROA  
ATOM   4454 HD23 LEU P 926     -13.103   5.016   5.149  0.00  0.00      PROA  
ATOM   4455  C   LEU P 926     -14.066   4.882   0.092  0.00  0.00      PROA  
ATOM   4456  O   LEU P 926     -13.004   4.798  -0.522  0.00  0.00      PROA  
ATOM   4457  N   ILE P 927     -14.858   3.785   0.250  0.00  0.00      PROA  
ATOM   4458  HN  ILE P 927     -15.746   3.977   0.662  0.00  0.00      PROA  
ATOM   4459  CA  ILE P 927     -14.465   2.469  -0.329  0.00  0.00      PROA  
ATOM   4460  HA  ILE P 927     -13.480   2.172   0.001  0.00  0.00      PROA  
ATOM   4461  CB  ILE P 927     -15.490   1.410   0.213  0.00  0.00      PROA  
ATOM   4462  HB  ILE P 927     -16.544   1.680  -0.011  0.00  0.00      PROA  
ATOM   4463  CG2 ILE P 927     -15.324   0.058  -0.610  0.00  0.00      PROA  
ATOM   4464 HG21 ILE P 927     -14.308  -0.298  -0.336  0.00  0.00      PROA  
ATOM   4465 HG22 ILE P 927     -15.561   0.133  -1.693  0.00  0.00      PROA  
ATOM   4466 HG23 ILE P 927     -16.042  -0.714  -0.259  0.00  0.00      PROA  
ATOM   4467  CG1 ILE P 927     -15.351   1.197   1.703  0.00  0.00      PROA  
ATOM   4468 HG11 ILE P 927     -16.200   0.589   2.083  0.00  0.00      PROA  
ATOM   4469 HG12 ILE P 927     -15.304   2.148   2.275  0.00  0.00      PROA  
ATOM   4470  CD  ILE P 927     -14.080   0.392   2.202  0.00  0.00      PROA  
ATOM   4471  HD1 ILE P 927     -14.168  -0.598   1.704  0.00  0.00      PROA  
ATOM   4472  HD2 ILE P 927     -14.177   0.145   3.281  0.00  0.00      PROA  
ATOM   4473  HD3 ILE P 927     -13.102   0.844   1.931  0.00  0.00      PROA  
ATOM   4474  C   ILE P 927     -14.405   2.507  -1.817  0.00  0.00      PROA  
ATOM   4475  O   ILE P 927     -13.571   2.004  -2.542  0.00  0.00      PROA  
ATOM   4476  N   PHE P 928     -15.370   3.293  -2.416  0.00  0.00      PROA  
ATOM   4477  HN  PHE P 928     -16.042   3.739  -1.830  0.00  0.00      PROA  
ATOM   4478  CA  PHE P 928     -15.420   3.403  -3.878  0.00  0.00      PROA  
ATOM   4479  HA  PHE P 928     -15.295   2.444  -4.359  0.00  0.00      PROA  
ATOM   4480  CB  PHE P 928     -16.825   3.904  -4.342  0.00  0.00      PROA  
ATOM   4481  HB1 PHE P 928     -17.328   4.609  -3.646  0.00  0.00      PROA  
ATOM   4482  HB2 PHE P 928     -17.447   2.986  -4.409  0.00  0.00      PROA  
ATOM   4483  CG  PHE P 928     -16.828   4.396  -5.798  0.00  0.00      PROA  
ATOM   4484  CD1 PHE P 928     -16.713   3.451  -6.940  0.00  0.00      PROA  
ATOM   4485  HD1 PHE P 928     -16.597   2.398  -6.728  0.00  0.00      PROA  
ATOM   4486  CE1 PHE P 928     -16.573   3.977  -8.214  0.00  0.00      PROA  
ATOM   4487  HE1 PHE P 928     -16.553   3.300  -9.055  0.00  0.00      PROA  
ATOM   4488  CZ  PHE P 928     -16.525   5.325  -8.435  0.00  0.00      PROA  
ATOM   4489  HZ  PHE P 928     -16.388   5.670  -9.449  0.00  0.00      PROA  
ATOM   4490  CD2 PHE P 928     -16.833   5.723  -6.074  0.00  0.00      PROA  
ATOM   4491  HD2 PHE P 928     -16.822   6.358  -5.200  0.00  0.00      PROA  
ATOM   4492  CE2 PHE P 928     -16.648   6.208  -7.305  0.00  0.00      PROA  
ATOM   4493  HE2 PHE P 928     -16.567   7.272  -7.474  0.00  0.00      PROA  
ATOM   4494  C   PHE P 928     -14.248   4.099  -4.424  0.00  0.00      PROA  
ATOM   4495  O   PHE P 928     -13.656   3.586  -5.321  0.00  0.00      PROA  
ATOM   4496  N   MET P 929     -13.865   5.152  -3.855  0.00  0.00      PROA  
ATOM   4497  HN  MET P 929     -14.502   5.492  -3.167  0.00  0.00      PROA  
ATOM   4498  CA  MET P 929     -12.608   5.815  -4.027  0.00  0.00      PROA  
ATOM   4499  HA  MET P 929     -12.596   6.046  -5.082  0.00  0.00      PROA  
ATOM   4500  CB  MET P 929     -12.605   7.181  -3.316  0.00  0.00      PROA  
ATOM   4501  HB1 MET P 929     -11.517   7.390  -3.231  0.00  0.00      PROA  
ATOM   4502  HB2 MET P 929     -12.987   6.919  -2.306  0.00  0.00      PROA  
ATOM   4503  CG  MET P 929     -13.284   8.349  -3.987  0.00  0.00      PROA  
ATOM   4504  HG1 MET P 929     -13.015   9.274  -3.434  0.00  0.00      PROA  
ATOM   4505  HG2 MET P 929     -14.370   8.117  -3.975  0.00  0.00      PROA  
ATOM   4506  SD  MET P 929     -12.848   8.661  -5.756  0.00  0.00      PROA  
ATOM   4507  CE  MET P 929     -11.105   8.895  -5.699  0.00  0.00      PROA  
ATOM   4508  HE1 MET P 929     -10.943   9.660  -4.910  0.00  0.00      PROA  
ATOM   4509  HE2 MET P 929     -10.573   9.320  -6.576  0.00  0.00      PROA  
ATOM   4510  HE3 MET P 929     -10.482   8.024  -5.401  0.00  0.00      PROA  
ATOM   4511  C   MET P 929     -11.334   5.046  -3.720  0.00  0.00      PROA  
ATOM   4512  O   MET P 929     -10.474   5.072  -4.608  0.00  0.00      PROA  
ATOM   4513  N   ASP P 930     -11.155   4.357  -2.590  0.00  0.00      PROA  
ATOM   4514  HN  ASP P 930     -11.893   4.338  -1.919  0.00  0.00      PROA  
ATOM   4515  CA  ASP P 930      -9.953   3.631  -2.415  0.00  0.00      PROA  
ATOM   4516  HA  ASP P 930      -9.162   4.220  -2.855  0.00  0.00      PROA  
ATOM   4517  CB  ASP P 930      -9.732   3.541  -0.889  0.00  0.00      PROA  
ATOM   4518  HB1 ASP P 930      -9.027   2.707  -0.685  0.00  0.00      PROA  
ATOM   4519  HB2 ASP P 930     -10.698   3.419  -0.353  0.00  0.00      PROA  
ATOM   4520  CG  ASP P 930      -8.956   4.812  -0.432  0.00  0.00      PROA  
ATOM   4521  OD1 ASP P 930      -7.846   5.053  -1.025  0.00  0.00      PROA  
ATOM   4522  OD2 ASP P 930      -9.396   5.469   0.512  0.00  0.00      PROA  
ATOM   4523  C   ASP P 930      -9.735   2.358  -3.203  0.00  0.00      PROA  
ATOM   4524  O   ASP P 930      -8.683   2.132  -3.852  0.00  0.00      PROA  
ATOM   4525  N   GLN P 931     -10.791   1.613  -3.185  0.00  0.00      PROA  
ATOM   4526  HN  GLN P 931     -11.493   1.660  -2.479  0.00  0.00      PROA  
ATOM   4527  CA  GLN P 931     -10.848   0.376  -4.051  0.00  0.00      PROA  
ATOM   4528  HA  GLN P 931     -10.004  -0.223  -3.744  0.00  0.00      PROA  
ATOM   4529  CB  GLN P 931     -12.198  -0.308  -3.877  0.00  0.00      PROA  
ATOM   4530  HB1 GLN P 931     -13.038   0.326  -4.233  0.00  0.00      PROA  
ATOM   4531  HB2 GLN P 931     -12.335  -0.590  -2.811  0.00  0.00      PROA  
ATOM   4532  CG  GLN P 931     -12.439  -1.730  -4.518  0.00  0.00      PROA  
ATOM   4533  HG1 GLN P 931     -12.573  -1.565  -5.609  0.00  0.00      PROA  
ATOM   4534  HG2 GLN P 931     -13.365  -2.217  -4.144  0.00  0.00      PROA  
ATOM   4535  CD  GLN P 931     -11.244  -2.610  -4.313  0.00  0.00      PROA  
ATOM   4536  OE1 GLN P 931     -10.919  -2.893  -3.173  0.00  0.00      PROA  
ATOM   4537  NE2 GLN P 931     -10.576  -2.986  -5.406  0.00  0.00      PROA  
ATOM   4538 HE21 GLN P 931      -9.707  -3.476  -5.347  0.00  0.00      PROA  
ATOM   4539 HE22 GLN P 931     -10.814  -2.554  -6.276  0.00  0.00      PROA  
ATOM   4540  C   GLN P 931     -10.754   0.593  -5.552  0.00  0.00      PROA  
ATOM   4541  O   GLN P 931     -10.019  -0.045  -6.265  0.00  0.00      PROA  
ATOM   4542  N   GLN P 932     -11.542   1.615  -6.113  0.00  0.00      PROA  
ATOM   4543  HN  GLN P 932     -12.214   2.187  -5.651  0.00  0.00      PROA  
ATOM   4544  CA  GLN P 932     -11.386   1.897  -7.603  0.00  0.00      PROA  
ATOM   4545  HA  GLN P 932     -11.111   1.025  -8.179  0.00  0.00      PROA  
ATOM   4546  CB  GLN P 932     -12.719   2.453  -8.254  0.00  0.00      PROA  
ATOM   4547  HB1 GLN P 932     -12.701   2.843  -9.294  0.00  0.00      PROA  
ATOM   4548  HB2 GLN P 932     -12.966   3.327  -7.615  0.00  0.00      PROA  
ATOM   4549  CG  GLN P 932     -13.987   1.576  -8.369  0.00  0.00      PROA  
ATOM   4550  HG1 GLN P 932     -14.704   2.156  -8.989  0.00  0.00      PROA  
ATOM   4551  HG2 GLN P 932     -14.397   1.578  -7.336  0.00  0.00      PROA  
ATOM   4552  CD  GLN P 932     -13.820   0.107  -8.761  0.00  0.00      PROA  
ATOM   4553  OE1 GLN P 932     -12.758  -0.544  -8.743  0.00  0.00      PROA  
ATOM   4554  NE2 GLN P 932     -14.926  -0.477  -9.254  0.00  0.00      PROA  
ATOM   4555 HE21 GLN P 932     -14.719  -1.365  -9.666  0.00  0.00      PROA  
ATOM   4556 HE22 GLN P 932     -15.855  -0.130  -9.125  0.00  0.00      PROA  
ATOM   4557  C   GLN P 932     -10.245   2.826  -7.999  0.00  0.00      PROA  
ATOM   4558  O   GLN P 932      -9.746   2.632  -9.101  0.00  0.00      PROA  
ATOM   4559  N   ILE P 933      -9.803   3.804  -7.118  0.00  0.00      PROA  
ATOM   4560  HN  ILE P 933     -10.210   3.963  -6.221  0.00  0.00      PROA  
ATOM   4561  CA  ILE P 933      -8.583   4.514  -7.543  0.00  0.00      PROA  
ATOM   4562  HA  ILE P 933      -8.864   4.869  -8.523  0.00  0.00      PROA  
ATOM   4563  CB  ILE P 933      -8.121   5.612  -6.692  0.00  0.00      PROA  
ATOM   4564  HB  ILE P 933      -9.020   6.170  -6.353  0.00  0.00      PROA  
ATOM   4565  CG2 ILE P 933      -7.376   5.145  -5.362  0.00  0.00      PROA  
ATOM   4566 HG21 ILE P 933      -8.001   4.559  -4.654  0.00  0.00      PROA  
ATOM   4567 HG22 ILE P 933      -7.056   6.089  -4.872  0.00  0.00      PROA  
ATOM   4568 HG23 ILE P 933      -6.417   4.593  -5.462  0.00  0.00      PROA  
ATOM   4569  CG1 ILE P 933      -7.304   6.755  -7.450  0.00  0.00      PROA  
ATOM   4570 HG11 ILE P 933      -6.299   6.340  -7.676  0.00  0.00      PROA  
ATOM   4571 HG12 ILE P 933      -7.136   7.528  -6.670  0.00  0.00      PROA  
ATOM   4572  CD  ILE P 933      -8.138   7.284  -8.623  0.00  0.00      PROA  
ATOM   4573  HD1 ILE P 933      -7.559   8.063  -9.163  0.00  0.00      PROA  
ATOM   4574  HD2 ILE P 933      -9.165   7.583  -8.322  0.00  0.00      PROA  
ATOM   4575  HD3 ILE P 933      -8.297   6.467  -9.358  0.00  0.00      PROA  
ATOM   4576  C   ILE P 933      -7.341   3.625  -7.842  0.00  0.00      PROA  
ATOM   4577  O   ILE P 933      -6.724   3.735  -8.932  0.00  0.00      PROA  
ATOM   4578  N   THR P 934      -7.156   2.620  -6.942  0.00  0.00      PROA  
ATOM   4579  HN  THR P 934      -7.727   2.636  -6.125  0.00  0.00      PROA  
ATOM   4580  CA  THR P 934      -6.092   1.642  -6.943  0.00  0.00      PROA  
ATOM   4581  HA  THR P 934      -5.191   2.225  -7.066  0.00  0.00      PROA  
ATOM   4582  CB  THR P 934      -6.041   0.742  -5.645  0.00  0.00      PROA  
ATOM   4583  HB  THR P 934      -7.054   0.297  -5.542  0.00  0.00      PROA  
ATOM   4584  OG1 THR P 934      -5.687   1.550  -4.551  0.00  0.00      PROA  
ATOM   4585  HG1 THR P 934      -6.090   1.080  -3.817  0.00  0.00      PROA  
ATOM   4586  CG2 THR P 934      -4.971  -0.400  -5.828  0.00  0.00      PROA  
ATOM   4587 HG21 THR P 934      -5.304  -1.114  -6.611  0.00  0.00      PROA  
ATOM   4588 HG22 THR P 934      -4.774  -0.837  -4.825  0.00  0.00      PROA  
ATOM   4589 HG23 THR P 934      -4.004   0.065  -6.115  0.00  0.00      PROA  
ATOM   4590  C   THR P 934      -6.332   0.789  -8.188  0.00  0.00      PROA  
ATOM   4591  O   THR P 934      -5.400   0.643  -9.029  0.00  0.00      PROA  
ATOM   4592  N   ALA P 935      -7.530   0.221  -8.448  0.00  0.00      PROA  
ATOM   4593  HN  ALA P 935      -8.322   0.421  -7.876  0.00  0.00      PROA  
ATOM   4594  CA  ALA P 935      -7.838  -0.527  -9.668  0.00  0.00      PROA  
ATOM   4595  HA  ALA P 935      -7.208  -1.399  -9.770  0.00  0.00      PROA  
ATOM   4596  CB  ALA P 935      -9.321  -1.154  -9.575  0.00  0.00      PROA  
ATOM   4597  HB1 ALA P 935      -9.577  -1.906 -10.352  0.00  0.00      PROA  
ATOM   4598  HB2 ALA P 935     -10.058  -0.336  -9.721  0.00  0.00      PROA  
ATOM   4599  HB3 ALA P 935      -9.463  -1.522  -8.537  0.00  0.00      PROA  
ATOM   4600  C   ALA P 935      -7.704   0.301 -11.005  0.00  0.00      PROA  
ATOM   4601  O   ALA P 935      -7.159  -0.203 -11.938  0.00  0.00      PROA  
ATOM   4602  N   VAL P 936      -8.029   1.586 -11.030  0.00  0.00      PROA  
ATOM   4603  HN  VAL P 936      -8.482   2.026 -10.259  0.00  0.00      PROA  
ATOM   4604  CA  VAL P 936      -7.703   2.478 -12.217  0.00  0.00      PROA  
ATOM   4605  HA  VAL P 936      -8.200   2.051 -13.076  0.00  0.00      PROA  
ATOM   4606  CB  VAL P 936      -8.279   3.882 -11.951  0.00  0.00      PROA  
ATOM   4607  HB  VAL P 936      -7.978   4.230 -10.940  0.00  0.00      PROA  
ATOM   4608  CG1 VAL P 936      -7.834   4.940 -13.012  0.00  0.00      PROA  
ATOM   4609 HG11 VAL P 936      -8.228   5.934 -12.710  0.00  0.00      PROA  
ATOM   4610 HG12 VAL P 936      -8.255   4.749 -14.022  0.00  0.00      PROA  
ATOM   4611 HG13 VAL P 936      -6.726   5.015 -13.018  0.00  0.00      PROA  
ATOM   4612  CG2 VAL P 936      -9.856   3.739 -12.009  0.00  0.00      PROA  
ATOM   4613 HG21 VAL P 936     -10.277   3.546 -13.019  0.00  0.00      PROA  
ATOM   4614 HG22 VAL P 936     -10.349   4.682 -11.691  0.00  0.00      PROA  
ATOM   4615 HG23 VAL P 936     -10.142   2.896 -11.344  0.00  0.00      PROA  
ATOM   4616  C   VAL P 936      -6.205   2.576 -12.418  0.00  0.00      PROA  
ATOM   4617  O   VAL P 936      -5.824   2.354 -13.541  0.00  0.00      PROA  
ATOM   4618  N   ILE P 937      -5.288   2.861 -11.385  0.00  0.00      PROA  
ATOM   4619  HN  ILE P 937      -5.642   2.879 -10.453  0.00  0.00      PROA  
ATOM   4620  CA  ILE P 937      -3.871   2.945 -11.522  0.00  0.00      PROA  
ATOM   4621  HA  ILE P 937      -3.471   3.633 -12.252  0.00  0.00      PROA  
ATOM   4622  CB  ILE P 937      -3.204   3.433 -10.195  0.00  0.00      PROA  
ATOM   4623  HB  ILE P 937      -3.483   2.792  -9.331  0.00  0.00      PROA  
ATOM   4624  CG2 ILE P 937      -1.667   3.437 -10.292  0.00  0.00      PROA  
ATOM   4625 HG21 ILE P 937      -1.213   2.468 -10.592  0.00  0.00      PROA  
ATOM   4626 HG22 ILE P 937      -1.191   3.727  -9.331  0.00  0.00      PROA  
ATOM   4627 HG23 ILE P 937      -1.376   4.226 -11.018  0.00  0.00      PROA  
ATOM   4628  CG1 ILE P 937      -3.687   4.896  -9.884  0.00  0.00      PROA  
ATOM   4629 HG11 ILE P 937      -4.770   5.047 -10.080  0.00  0.00      PROA  
ATOM   4630 HG12 ILE P 937      -3.140   5.618 -10.527  0.00  0.00      PROA  
ATOM   4631  CD  ILE P 937      -3.403   5.227  -8.412  0.00  0.00      PROA  
ATOM   4632  HD1 ILE P 937      -2.360   5.505  -8.150  0.00  0.00      PROA  
ATOM   4633  HD2 ILE P 937      -3.697   4.467  -7.657  0.00  0.00      PROA  
ATOM   4634  HD3 ILE P 937      -4.103   6.070  -8.229  0.00  0.00      PROA  
ATOM   4635  C   ILE P 937      -3.331   1.630 -12.040  0.00  0.00      PROA  
ATOM   4636  O   ILE P 937      -2.631   1.559 -13.070  0.00  0.00      PROA  
ATOM   4637  N   ILE P 938      -3.756   0.448 -11.410  0.00  0.00      PROA  
ATOM   4638  HN  ILE P 938      -4.453   0.430 -10.697  0.00  0.00      PROA  
ATOM   4639  CA  ILE P 938      -3.289  -0.878 -11.935  0.00  0.00      PROA  
ATOM   4640  HA  ILE P 938      -2.226  -0.699 -12.001  0.00  0.00      PROA  
ATOM   4641  CB  ILE P 938      -3.508  -2.108 -11.047  0.00  0.00      PROA  
ATOM   4642  HB  ILE P 938      -4.592  -2.355 -11.038  0.00  0.00      PROA  
ATOM   4643  CG2 ILE P 938      -2.611  -3.245 -11.628  0.00  0.00      PROA  
ATOM   4644 HG21 ILE P 938      -1.688  -2.922 -12.154  0.00  0.00      PROA  
ATOM   4645 HG22 ILE P 938      -3.294  -3.599 -12.429  0.00  0.00      PROA  
ATOM   4646 HG23 ILE P 938      -2.520  -4.077 -10.897  0.00  0.00      PROA  
ATOM   4647  CG1 ILE P 938      -2.956  -1.814  -9.585  0.00  0.00      PROA  
ATOM   4648 HG11 ILE P 938      -2.860  -2.777  -9.039  0.00  0.00      PROA  
ATOM   4649 HG12 ILE P 938      -3.687  -1.170  -9.051  0.00  0.00      PROA  
ATOM   4650  CD  ILE P 938      -1.677  -1.091  -9.436  0.00  0.00      PROA  
ATOM   4651  HD1 ILE P 938      -0.827  -1.438 -10.061  0.00  0.00      PROA  
ATOM   4652  HD2 ILE P 938      -1.268  -1.137  -8.404  0.00  0.00      PROA  
ATOM   4653  HD3 ILE P 938      -1.705   0.009  -9.592  0.00  0.00      PROA  
ATOM   4654  C   ILE P 938      -3.738  -1.146 -13.378  0.00  0.00      PROA  
ATOM   4655  O   ILE P 938      -2.923  -1.489 -14.282  0.00  0.00      PROA  
ATOM   4656  N   ASN P 939      -5.049  -0.838 -13.714  0.00  0.00      PROA  
ATOM   4657  HN  ASN P 939      -5.659  -0.533 -12.986  0.00  0.00      PROA  
ATOM   4658  CA  ASN P 939      -5.583  -1.112 -15.044  0.00  0.00      PROA  
ATOM   4659  HA  ASN P 939      -5.303  -2.125 -15.290  0.00  0.00      PROA  
ATOM   4660  CB  ASN P 939      -7.130  -1.275 -15.177  0.00  0.00      PROA  
ATOM   4661  HB1 ASN P 939      -7.332  -1.346 -16.267  0.00  0.00      PROA  
ATOM   4662  HB2 ASN P 939      -7.526  -0.382 -14.648  0.00  0.00      PROA  
ATOM   4663  CG  ASN P 939      -7.686  -2.605 -14.699  0.00  0.00      PROA  
ATOM   4664  OD1 ASN P 939      -7.063  -3.499 -14.153  0.00  0.00      PROA  
ATOM   4665  ND2 ASN P 939      -8.986  -2.793 -15.026  0.00  0.00      PROA  
ATOM   4666 HD21 ASN P 939      -9.470  -3.602 -14.693  0.00  0.00      PROA  
ATOM   4667 HD22 ASN P 939      -9.476  -2.174 -15.639  0.00  0.00      PROA  
ATOM   4668  C   ASN P 939      -5.169  -0.237 -16.198  0.00  0.00      PROA  
ATOM   4669  O   ASN P 939      -5.499  -0.571 -17.307  0.00  0.00      PROA  
ATOM   4670  N   ARG P 940      -4.523   0.881 -15.952  0.00  0.00      PROA  
ATOM   4671  HN  ARG P 940      -4.399   1.092 -14.985  0.00  0.00      PROA  
ATOM   4672  CA  ARG P 940      -4.008   1.892 -16.827  0.00  0.00      PROA  
ATOM   4673  HA  ARG P 940      -4.711   2.704 -16.937  0.00  0.00      PROA  
ATOM   4674  CB  ARG P 940      -2.848   2.587 -16.097  0.00  0.00      PROA  
ATOM   4675  HB1 ARG P 940      -2.112   1.758 -16.031  0.00  0.00      PROA  
ATOM   4676  HB2 ARG P 940      -3.144   2.885 -15.068  0.00  0.00      PROA  
ATOM   4677  CG  ARG P 940      -2.097   3.718 -16.791  0.00  0.00      PROA  
ATOM   4678  HG1 ARG P 940      -2.723   4.194 -17.576  0.00  0.00      PROA  
ATOM   4679  HG2 ARG P 940      -1.298   3.203 -17.366  0.00  0.00      PROA  
ATOM   4680  CD  ARG P 940      -1.631   4.872 -15.760  0.00  0.00      PROA  
ATOM   4681  HD1 ARG P 940      -2.514   5.191 -15.167  0.00  0.00      PROA  
ATOM   4682  HD2 ARG P 940      -1.051   5.669 -16.273  0.00  0.00      PROA  
ATOM   4683  NE  ARG P 940      -0.701   4.270 -14.816  0.00  0.00      PROA  
ATOM   4684  HE  ARG P 940      -0.322   3.355 -14.954  0.00  0.00      PROA  
ATOM   4685  CZ  ARG P 940      -0.127   4.940 -13.838  0.00  0.00      PROA  
ATOM   4686  NH1 ARG P 940      -0.503   6.212 -13.636  0.00  0.00      PROA  
ATOM   4687 HH11 ARG P 940      -1.237   6.593 -14.198  0.00  0.00      PROA  
ATOM   4688 HH12 ARG P 940      -0.176   6.777 -12.879  0.00  0.00      PROA  
ATOM   4689  NH2 ARG P 940       0.859   4.345 -13.157  0.00  0.00      PROA  
ATOM   4690 HH21 ARG P 940       1.248   3.468 -13.440  0.00  0.00      PROA  
ATOM   4691 HH22 ARG P 940       1.288   4.781 -12.366  0.00  0.00      PROA  
ATOM   4692  C   ARG P 940      -3.642   1.573 -18.236  0.00  0.00      PROA  
ATOM   4693  O   ARG P 940      -2.980   0.602 -18.490  0.00  0.00      PROA  
ATOM   4694  N   LYS P 941      -3.968   2.396 -19.236  0.00  0.00      PROA  
ATOM   4695  HN  LYS P 941      -4.460   3.214 -18.949  0.00  0.00      PROA  
ATOM   4696  CA  LYS P 941      -3.535   2.213 -20.617  0.00  0.00      PROA  
ATOM   4697  HA  LYS P 941      -3.900   1.225 -20.853  0.00  0.00      PROA  
ATOM   4698  CB  LYS P 941      -4.317   3.148 -21.610  0.00  0.00      PROA  
ATOM   4699  HB1 LYS P 941      -3.976   2.939 -22.647  0.00  0.00      PROA  
ATOM   4700  HB2 LYS P 941      -4.192   4.223 -21.360  0.00  0.00      PROA  
ATOM   4701  CG  LYS P 941      -5.824   3.032 -21.610  0.00  0.00      PROA  
ATOM   4702  HG1 LYS P 941      -6.160   3.821 -22.316  0.00  0.00      PROA  
ATOM   4703  HG2 LYS P 941      -6.221   3.234 -20.592  0.00  0.00      PROA  
ATOM   4704  CD  LYS P 941      -6.311   1.707 -22.098  0.00  0.00      PROA  
ATOM   4705  HD1 LYS P 941      -6.128   0.860 -21.402  0.00  0.00      PROA  
ATOM   4706  HD2 LYS P 941      -5.760   1.535 -23.047  0.00  0.00      PROA  
ATOM   4707  CE  LYS P 941      -7.827   1.751 -22.404  0.00  0.00      PROA  
ATOM   4708  HE1 LYS P 941      -8.049   2.592 -23.095  0.00  0.00      PROA  
ATOM   4709  HE2 LYS P 941      -8.430   1.829 -21.474  0.00  0.00      PROA  
ATOM   4710  NZ  LYS P 941      -8.212   0.413 -22.935  0.00  0.00      PROA  
ATOM   4711  HZ1 LYS P 941      -7.629   0.146 -23.753  0.00  0.00      PROA  
ATOM   4712  HZ2 LYS P 941      -9.178   0.441 -23.321  0.00  0.00      PROA  
ATOM   4713  HZ3 LYS P 941      -8.008  -0.341 -22.249  0.00  0.00      PROA  
ATOM   4714  C   LYS P 941      -2.009   2.208 -20.845  0.00  0.00      PROA  
ATOM   4715  O   LYS P 941      -1.522   1.488 -21.700  0.00  0.00      PROA  
ATOM   4716  N   GLU P 942      -1.191   2.991 -20.103  0.00  0.00      PROA  
ATOM   4717  HN  GLU P 942      -1.689   3.493 -19.400  0.00  0.00      PROA  
ATOM   4718  CA  GLU P 942       0.266   2.917 -20.022  0.00  0.00      PROA  
ATOM   4719  HA  GLU P 942       0.653   2.843 -21.027  0.00  0.00      PROA  
ATOM   4720  CB  GLU P 942       0.997   4.108 -19.433  0.00  0.00      PROA  
ATOM   4721  HB1 GLU P 942       2.024   3.831 -19.113  0.00  0.00      PROA  
ATOM   4722  HB2 GLU P 942       0.431   4.418 -18.529  0.00  0.00      PROA  
ATOM   4723  CG  GLU P 942       1.172   5.218 -20.486  0.00  0.00      PROA  
ATOM   4724  HG1 GLU P 942       0.178   5.659 -20.714  0.00  0.00      PROA  
ATOM   4725  HG2 GLU P 942       1.626   4.693 -21.354  0.00  0.00      PROA  
ATOM   4726  CD  GLU P 942       2.187   6.275 -20.156  0.00  0.00      PROA  
ATOM   4727  OE1 GLU P 942       2.424   7.101 -21.059  0.00  0.00      PROA  
ATOM   4728  OE2 GLU P 942       2.713   6.289 -19.011  0.00  0.00      PROA  
ATOM   4729  C   GLU P 942       0.756   1.592 -19.406  0.00  0.00      PROA  
ATOM   4730  O   GLU P 942       1.963   1.430 -19.260  0.00  0.00      PROA  
ATOM   4731  N   HSD P 943      -0.115   0.571 -19.137  0.00  0.00      PROA  
ATOM   4732  HN  HSD P 943      -1.031   0.565 -19.530  0.00  0.00      PROA  
ATOM   4733  CA  HSD P 943       0.372  -0.727 -18.596  0.00  0.00      PROA  
ATOM   4734  HA  HSD P 943       1.447  -0.677 -18.504  0.00  0.00      PROA  
ATOM   4735  CB  HSD P 943      -0.234  -1.149 -17.245  0.00  0.00      PROA  
ATOM   4736  HB1 HSD P 943       0.238  -2.098 -16.913  0.00  0.00      PROA  
ATOM   4737  HB2 HSD P 943      -1.326  -1.252 -17.425  0.00  0.00      PROA  
ATOM   4738  ND1 HSD P 943      -0.682   0.051 -15.029  0.00  0.00      PROA  
ATOM   4739  HD1 HSD P 943      -1.508  -0.447 -14.767  0.00  0.00      PROA  
ATOM   4740  CG  HSD P 943       0.069  -0.104 -16.234  0.00  0.00      PROA  
ATOM   4741  CE1 HSD P 943      -0.132   1.099 -14.399  0.00  0.00      PROA  
ATOM   4742  HE1 HSD P 943      -0.601   1.627 -13.569  0.00  0.00      PROA  
ATOM   4743  NE2 HSD P 943       0.898   1.614 -15.058  0.00  0.00      PROA  
ATOM   4744  CD2 HSD P 943       1.031   0.788 -16.193  0.00  0.00      PROA  
ATOM   4745  HD2 HSD P 943       1.958   0.866 -16.748  0.00  0.00      PROA  
ATOM   4746  C   HSD P 943       0.097  -1.809 -19.690  0.00  0.00      PROA  
ATOM   4747  O   HSD P 943      -0.911  -1.614 -20.459  0.00  0.00      PROA  
ATOM   4748  N   LYS P 944       0.925  -2.916 -19.825  0.00  0.00      PROA  
ATOM   4749  HN  LYS P 944       1.785  -3.028 -19.332  0.00  0.00      PROA  
ATOM   4750  CA  LYS P 944       0.817  -3.783 -20.979  0.00  0.00      PROA  
ATOM   4751  HA  LYS P 944       0.040  -3.436 -21.644  0.00  0.00      PROA  
ATOM   4752  CB  LYS P 944       2.194  -3.805 -21.717  0.00  0.00      PROA  
ATOM   4753  HB1 LYS P 944       2.128  -4.546 -22.542  0.00  0.00      PROA  
ATOM   4754  HB2 LYS P 944       2.941  -4.198 -20.994  0.00  0.00      PROA  
ATOM   4755  CG  LYS P 944       2.807  -2.493 -22.170  0.00  0.00      PROA  
ATOM   4756  HG1 LYS P 944       3.847  -2.698 -22.500  0.00  0.00      PROA  
ATOM   4757  HG2 LYS P 944       2.859  -1.765 -21.333  0.00  0.00      PROA  
ATOM   4758  CD  LYS P 944       2.046  -1.825 -23.379  0.00  0.00      PROA  
ATOM   4759  HD1 LYS P 944       1.116  -1.389 -22.958  0.00  0.00      PROA  
ATOM   4760  HD2 LYS P 944       1.781  -2.605 -24.125  0.00  0.00      PROA  
ATOM   4761  CE  LYS P 944       2.797  -0.539 -23.924  0.00  0.00      PROA  
ATOM   4762  HE1 LYS P 944       3.709  -0.928 -24.424  0.00  0.00      PROA  
ATOM   4763  HE2 LYS P 944       3.005   0.157 -23.084  0.00  0.00      PROA  
ATOM   4764  NZ  LYS P 944       2.005   0.174 -24.976  0.00  0.00      PROA  
ATOM   4765  HZ1 LYS P 944       2.451   1.073 -25.250  0.00  0.00      PROA  
ATOM   4766  HZ2 LYS P 944       1.028   0.408 -24.709  0.00  0.00      PROA  
ATOM   4767  HZ3 LYS P 944       1.904  -0.398 -25.839  0.00  0.00      PROA  
ATOM   4768  C   LYS P 944       0.366  -5.097 -20.499  0.00  0.00      PROA  
ATOM   4769  O   LYS P 944       1.073  -5.893 -19.814  0.00  0.00      PROA  
ATOM   4770  N   LEU P 945      -0.877  -5.360 -20.771  0.00  0.00      PROA  
ATOM   4771  HN  LEU P 945      -1.475  -4.987 -21.476  0.00  0.00      PROA  
ATOM   4772  CA  LEU P 945      -1.638  -6.512 -20.241  0.00  0.00      PROA  
ATOM   4773  HA  LEU P 945      -1.020  -7.256 -19.760  0.00  0.00      PROA  
ATOM   4774  CB  LEU P 945      -2.717  -5.990 -19.264  0.00  0.00      PROA  
ATOM   4775  HB1 LEU P 945      -3.308  -6.894 -19.002  0.00  0.00      PROA  
ATOM   4776  HB2 LEU P 945      -3.355  -5.235 -19.770  0.00  0.00      PROA  
ATOM   4777  CG  LEU P 945      -2.085  -5.358 -18.035  0.00  0.00      PROA  
ATOM   4778  HG  LEU P 945      -1.192  -4.743 -18.277  0.00  0.00      PROA  
ATOM   4779  CD1 LEU P 945      -3.067  -4.389 -17.446  0.00  0.00      PROA  
ATOM   4780 HD11 LEU P 945      -2.536  -4.025 -16.540  0.00  0.00      PROA  
ATOM   4781 HD12 LEU P 945      -4.033  -4.824 -17.113  0.00  0.00      PROA  
ATOM   4782 HD13 LEU P 945      -3.365  -3.448 -17.956  0.00  0.00      PROA  
ATOM   4783  CD2 LEU P 945      -1.521  -6.473 -17.068  0.00  0.00      PROA  
ATOM   4784 HD21 LEU P 945      -2.303  -7.203 -16.770  0.00  0.00      PROA  
ATOM   4785 HD22 LEU P 945      -1.064  -5.929 -16.213  0.00  0.00      PROA  
ATOM   4786 HD23 LEU P 945      -0.755  -7.066 -17.612  0.00  0.00      PROA  
ATOM   4787  C   LEU P 945      -2.172  -7.250 -21.456  0.00  0.00      PROA  
ATOM   4788  O   LEU P 945      -2.549  -6.711 -22.498  0.00  0.00      PROA  
ATOM   4789  N   LYS P 946      -2.262  -8.589 -21.315  0.00  0.00      PROA  
ATOM   4790  HN  LYS P 946      -1.949  -9.053 -20.490  0.00  0.00      PROA  
ATOM   4791  CA  LYS P 946      -2.861  -9.442 -22.286  0.00  0.00      PROA  
ATOM   4792  HA  LYS P 946      -2.801  -8.979 -23.260  0.00  0.00      PROA  
ATOM   4793  CB  LYS P 946      -2.145 -10.786 -22.275  0.00  0.00      PROA  
ATOM   4794  HB1 LYS P 946      -2.762 -11.495 -22.867  0.00  0.00      PROA  
ATOM   4795  HB2 LYS P 946      -2.033 -11.233 -21.264  0.00  0.00      PROA  
ATOM   4796  CG  LYS P 946      -0.726 -10.815 -22.856  0.00  0.00      PROA  
ATOM   4797  HG1 LYS P 946      -0.430 -11.885 -22.826  0.00  0.00      PROA  
ATOM   4798  HG2 LYS P 946      -0.027 -10.398 -22.099  0.00  0.00      PROA  
ATOM   4799  CD  LYS P 946      -0.497 -10.322 -24.329  0.00  0.00      PROA  
ATOM   4800  HD1 LYS P 946      -1.346 -10.648 -24.968  0.00  0.00      PROA  
ATOM   4801  HD2 LYS P 946       0.376 -10.922 -24.664  0.00  0.00      PROA  
ATOM   4802  CE  LYS P 946      -0.403  -8.780 -24.606  0.00  0.00      PROA  
ATOM   4803  HE1 LYS P 946      -1.126  -8.118 -24.084  0.00  0.00      PROA  
ATOM   4804  HE2 LYS P 946      -0.594  -8.648 -25.693  0.00  0.00      PROA  
ATOM   4805  NZ  LYS P 946       0.967  -8.329 -24.268  0.00  0.00      PROA  
ATOM   4806  HZ1 LYS P 946       1.107  -8.279 -23.238  0.00  0.00      PROA  
ATOM   4807  HZ2 LYS P 946       1.145  -7.351 -24.574  0.00  0.00      PROA  
ATOM   4808  HZ3 LYS P 946       1.720  -8.925 -24.665  0.00  0.00      PROA  
ATOM   4809  C   LYS P 946      -4.323  -9.600 -22.037  0.00  0.00      PROA  
ATOM   4810  O   LYS P 946      -5.153  -9.398 -22.889  0.00  0.00      PROA  
ATOM   4811  N   LYS P 947      -4.621 -10.000 -20.794  0.00  0.00      PROA  
ATOM   4812  HN  LYS P 947      -3.907 -10.200 -20.127  0.00  0.00      PROA  
ATOM   4813  CA  LYS P 947      -5.983 -10.254 -20.343  0.00  0.00      PROA  
ATOM   4814  HA  LYS P 947      -6.449 -10.735 -21.190  0.00  0.00      PROA  
ATOM   4815  CB  LYS P 947      -6.052 -11.141 -19.033  0.00  0.00      PROA  
ATOM   4816  HB1 LYS P 947      -6.950 -10.799 -18.474  0.00  0.00      PROA  
ATOM   4817  HB2 LYS P 947      -5.202 -10.984 -18.336  0.00  0.00      PROA  
ATOM   4818  CG  LYS P 947      -6.123 -12.684 -19.177  0.00  0.00      PROA  
ATOM   4819  HG1 LYS P 947      -7.128 -12.885 -19.607  0.00  0.00      PROA  
ATOM   4820  HG2 LYS P 947      -6.122 -12.977 -18.105  0.00  0.00      PROA  
ATOM   4821  CD  LYS P 947      -4.938 -13.363 -19.963  0.00  0.00      PROA  
ATOM   4822  HD1 LYS P 947      -4.089 -12.684 -20.197  0.00  0.00      PROA  
ATOM   4823  HD2 LYS P 947      -5.301 -13.713 -20.953  0.00  0.00      PROA  
ATOM   4824  CE  LYS P 947      -4.474 -14.672 -19.338  0.00  0.00      PROA  
ATOM   4825  HE1 LYS P 947      -3.830 -15.223 -20.057  0.00  0.00      PROA  
ATOM   4826  HE2 LYS P 947      -5.369 -15.312 -19.177  0.00  0.00      PROA  
ATOM   4827  NZ  LYS P 947      -3.692 -14.578 -18.058  0.00  0.00      PROA  
ATOM   4828  HZ1 LYS P 947      -3.338 -13.602 -18.001  0.00  0.00      PROA  
ATOM   4829  HZ2 LYS P 947      -2.819 -15.143 -18.092  0.00  0.00      PROA  
ATOM   4830  HZ3 LYS P 947      -4.188 -14.761 -17.162  0.00  0.00      PROA  
ATOM   4831  C   LYS P 947      -6.836  -8.972 -20.189  0.00  0.00      PROA  
ATOM   4832  O   LYS P 947      -6.395  -7.895 -19.757  0.00  0.00      PROA  
ATOM   4833  N   GLY P 948      -8.182  -9.118 -20.506  0.00  0.00      PROA  
ATOM   4834  HN  GLY P 948      -8.525  -9.988 -20.854  0.00  0.00      PROA  
ATOM   4835  CA  GLY P 948      -9.123  -8.086 -20.152  0.00  0.00      PROA  
ATOM   4836  HA1 GLY P 948      -9.983  -8.091 -20.806  0.00  0.00      PROA  
ATOM   4837  HA2 GLY P 948      -8.635  -7.129 -20.268  0.00  0.00      PROA  
ATOM   4838  C   GLY P 948      -9.442  -8.180 -18.708  0.00  0.00      PROA  
ATOM   4839  O   GLY P 948      -9.782  -9.287 -18.273  0.00  0.00      PROA  
ATOM   4840  N   ALA P 949      -9.404  -7.069 -18.003  0.00  0.00      PROA  
ATOM   4841  HN  ALA P 949      -9.235  -6.141 -18.326  0.00  0.00      PROA  
ATOM   4842  CA  ALA P 949      -9.465  -7.127 -16.575  0.00  0.00      PROA  
ATOM   4843  HA  ALA P 949      -9.398  -8.152 -16.243  0.00  0.00      PROA  
ATOM   4844  CB  ALA P 949      -8.298  -6.292 -15.928  0.00  0.00      PROA  
ATOM   4845  HB1 ALA P 949      -7.385  -6.615 -16.474  0.00  0.00      PROA  
ATOM   4846  HB2 ALA P 949      -8.188  -6.417 -14.830  0.00  0.00      PROA  
ATOM   4847  HB3 ALA P 949      -8.409  -5.202 -16.110  0.00  0.00      PROA  
ATOM   4848  C   ALA P 949     -10.880  -6.734 -16.130  0.00  0.00      PROA  
ATOM   4849  O   ALA P 949     -11.664  -7.580 -15.711  0.00  0.00      PROA  
ATOM   4850  N   GLY P 950     -11.225  -5.433 -16.281  0.00  0.00      PROA  
ATOM   4851  HN  GLY P 950     -10.609  -4.809 -16.755  0.00  0.00      PROA  
ATOM   4852  CA  GLY P 950     -12.435  -4.735 -15.746  0.00  0.00      PROA  
ATOM   4853  HA1 GLY P 950     -13.217  -5.478 -15.789  0.00  0.00      PROA  
ATOM   4854  HA2 GLY P 950     -12.497  -3.857 -16.371  0.00  0.00      PROA  
ATOM   4855  C   GLY P 950     -12.284  -4.326 -14.328  0.00  0.00      PROA  
ATOM   4856  O   GLY P 950     -11.260  -4.600 -13.649  0.00  0.00      PROA  
ATOM   4857  N   TYR P 951     -13.255  -3.628 -13.799  0.00  0.00      PROA  
ATOM   4858  HN  TYR P 951     -13.956  -3.302 -14.428  0.00  0.00      PROA  
ATOM   4859  CA  TYR P 951     -13.251  -3.089 -12.477  0.00  0.00      PROA  
ATOM   4860  HA  TYR P 951     -12.287  -3.235 -12.014  0.00  0.00      PROA  
ATOM   4861  CB  TYR P 951     -13.480  -1.547 -12.597  0.00  0.00      PROA  
ATOM   4862  HB1 TYR P 951     -13.353  -1.095 -11.590  0.00  0.00      PROA  
ATOM   4863  HB2 TYR P 951     -14.537  -1.308 -12.840  0.00  0.00      PROA  
ATOM   4864  CG  TYR P 951     -12.542  -0.789 -13.533  0.00  0.00      PROA  
ATOM   4865  CD1 TYR P 951     -11.344  -0.195 -13.101  0.00  0.00      PROA  
ATOM   4866  HD1 TYR P 951     -10.983  -0.218 -12.083  0.00  0.00      PROA  
ATOM   4867  CE1 TYR P 951     -10.466   0.305 -14.128  0.00  0.00      PROA  
ATOM   4868  HE1 TYR P 951      -9.494   0.646 -13.803  0.00  0.00      PROA  
ATOM   4869  CZ  TYR P 951     -10.741   0.261 -15.445  0.00  0.00      PROA  
ATOM   4870  OH  TYR P 951      -9.751   0.568 -16.387  0.00  0.00      PROA  
ATOM   4871  HH  TYR P 951      -9.129   1.186 -15.997  0.00  0.00      PROA  
ATOM   4872  CD2 TYR P 951     -12.905  -0.767 -14.887  0.00  0.00      PROA  
ATOM   4873  HD2 TYR P 951     -13.798  -1.231 -15.278  0.00  0.00      PROA  
ATOM   4874  CE2 TYR P 951     -12.015  -0.207 -15.823  0.00  0.00      PROA  
ATOM   4875  HE2 TYR P 951     -12.187  -0.347 -16.880  0.00  0.00      PROA  
ATOM   4876  C   TYR P 951     -14.365  -3.431 -11.485  0.00  0.00      PROA  
ATOM   4877  O   TYR P 951     -14.191  -3.197 -10.322  0.00  0.00      PROA  
ATOM   4878  N   HSD P 952     -15.528  -3.926 -11.979  0.00  0.00      PROA  
ATOM   4879  HN  HSD P 952     -15.598  -4.117 -12.955  0.00  0.00      PROA  
ATOM   4880  CA  HSD P 952     -16.750  -4.240 -11.206  0.00  0.00      PROA  
ATOM   4881  HA  HSD P 952     -16.886  -3.402 -10.539  0.00  0.00      PROA  
ATOM   4882  CB  HSD P 952     -18.023  -4.586 -12.092  0.00  0.00      PROA  
ATOM   4883  HB1 HSD P 952     -18.821  -4.717 -11.330  0.00  0.00      PROA  
ATOM   4884  HB2 HSD P 952     -17.860  -5.552 -12.617  0.00  0.00      PROA  
ATOM   4885  ND1 HSD P 952     -17.795  -3.292 -14.230  0.00  0.00      PROA  
ATOM   4886  HD1 HSD P 952     -17.088  -3.860 -14.651  0.00  0.00      PROA  
ATOM   4887  CG  HSD P 952     -18.333  -3.535 -12.994  0.00  0.00      PROA  
ATOM   4888  CE1 HSD P 952     -18.345  -2.164 -14.740  0.00  0.00      PROA  
ATOM   4889  HE1 HSD P 952     -17.852  -1.665 -15.575  0.00  0.00      PROA  
ATOM   4890  NE2 HSD P 952     -19.222  -1.673 -13.906  0.00  0.00      PROA  
ATOM   4891  CD2 HSD P 952     -19.207  -2.533 -12.768  0.00  0.00      PROA  
ATOM   4892  HD2 HSD P 952     -19.748  -2.338 -11.851  0.00  0.00      PROA  
ATOM   4893  C   HSD P 952     -16.567  -5.362 -10.295  0.00  0.00      PROA  
ATOM   4894  O   HSD P 952     -17.109  -5.326  -9.165  0.00  0.00      PROA  
ATOM   4895  N   LEU P 953     -15.776  -6.411 -10.725  0.00  0.00      PROA  
ATOM   4896  HN  LEU P 953     -15.297  -6.378 -11.599  0.00  0.00      PROA  
ATOM   4897  CA  LEU P 953     -15.589  -7.591  -9.883  0.00  0.00      PROA  
ATOM   4898  HA  LEU P 953     -16.594  -7.882  -9.615  0.00  0.00      PROA  
ATOM   4899  CB  LEU P 953     -14.861  -8.741 -10.615  0.00  0.00      PROA  
ATOM   4900  HB1 LEU P 953     -14.737  -9.523  -9.835  0.00  0.00      PROA  
ATOM   4901  HB2 LEU P 953     -13.880  -8.287 -10.869  0.00  0.00      PROA  
ATOM   4902  CG  LEU P 953     -15.539  -9.449 -11.823  0.00  0.00      PROA  
ATOM   4903  HG  LEU P 953     -15.787  -8.674 -12.579  0.00  0.00      PROA  
ATOM   4904  CD1 LEU P 953     -14.605 -10.356 -12.609  0.00  0.00      PROA  
ATOM   4905 HD11 LEU P 953     -13.856  -9.708 -13.111  0.00  0.00      PROA  
ATOM   4906 HD12 LEU P 953     -15.248 -10.734 -13.432  0.00  0.00      PROA  
ATOM   4907 HD13 LEU P 953     -14.225 -11.170 -11.955  0.00  0.00      PROA  
ATOM   4908  CD2 LEU P 953     -16.725 -10.324 -11.332  0.00  0.00      PROA  
ATOM   4909 HD21 LEU P 953     -16.315 -11.111 -10.663  0.00  0.00      PROA  
ATOM   4910 HD22 LEU P 953     -17.319 -10.794 -12.145  0.00  0.00      PROA  
ATOM   4911 HD23 LEU P 953     -17.433  -9.726 -10.720  0.00  0.00      PROA  
ATOM   4912  C   LEU P 953     -14.857  -7.307  -8.568  0.00  0.00      PROA  
ATOM   4913  O   LEU P 953     -15.316  -7.800  -7.561  0.00  0.00      PROA  
ATOM   4914  N   ASP P 954     -13.738  -6.468  -8.595  0.00  0.00      PROA  
ATOM   4915  HN  ASP P 954     -13.493  -6.182  -9.518  0.00  0.00      PROA  
ATOM   4916  CA  ASP P 954     -13.021  -6.088  -7.355  0.00  0.00      PROA  
ATOM   4917  HA  ASP P 954     -12.715  -6.982  -6.832  0.00  0.00      PROA  
ATOM   4918  CB  ASP P 954     -11.625  -5.538  -7.655  0.00  0.00      PROA  
ATOM   4919  HB1 ASP P 954     -10.947  -6.261  -8.158  0.00  0.00      PROA  
ATOM   4920  HB2 ASP P 954     -11.136  -5.338  -6.678  0.00  0.00      PROA  
ATOM   4921  CG  ASP P 954     -11.726  -4.242  -8.488  0.00  0.00      PROA  
ATOM   4922  OD1 ASP P 954     -11.492  -4.118  -9.672  0.00  0.00      PROA  
ATOM   4923  OD2 ASP P 954     -12.364  -3.146  -7.849  0.00  0.00      PROA  
ATOM   4924  HD2 ASP P 954     -12.508  -2.437  -8.480  0.00  0.00      PROA  
ATOM   4925  C   ASP P 954     -13.908  -5.374  -6.286  0.00  0.00      PROA  
ATOM   4926  O   ASP P 954     -14.000  -5.713  -5.134  0.00  0.00      PROA  
ATOM   4927  N   LEU P 955     -14.608  -4.307  -6.740  0.00  0.00      PROA  
ATOM   4928  HN  LEU P 955     -14.550  -4.012  -7.690  0.00  0.00      PROA  
ATOM   4929  CA  LEU P 955     -15.562  -3.627  -5.944  0.00  0.00      PROA  
ATOM   4930  HA  LEU P 955     -14.918  -3.236  -5.170  0.00  0.00      PROA  
ATOM   4931  CB  LEU P 955     -16.124  -2.479  -6.727  0.00  0.00      PROA  
ATOM   4932  HB1 LEU P 955     -16.639  -2.901  -7.616  0.00  0.00      PROA  
ATOM   4933  HB2 LEU P 955     -15.284  -1.805  -7.001  0.00  0.00      PROA  
ATOM   4934  CG  LEU P 955     -17.071  -1.518  -6.027  0.00  0.00      PROA  
ATOM   4935  HG  LEU P 955     -17.906  -2.168  -5.691  0.00  0.00      PROA  
ATOM   4936  CD1 LEU P 955     -16.375  -0.901  -4.781  0.00  0.00      PROA  
ATOM   4937 HD11 LEU P 955     -15.528  -0.202  -4.949  0.00  0.00      PROA  
ATOM   4938 HD12 LEU P 955     -15.956  -1.608  -4.032  0.00  0.00      PROA  
ATOM   4939 HD13 LEU P 955     -17.115  -0.306  -4.205  0.00  0.00      PROA  
ATOM   4940  CD2 LEU P 955     -17.699  -0.362  -6.928  0.00  0.00      PROA  
ATOM   4941 HD21 LEU P 955     -18.465  -0.781  -7.614  0.00  0.00      PROA  
ATOM   4942 HD22 LEU P 955     -16.976   0.287  -7.467  0.00  0.00      PROA  
ATOM   4943 HD23 LEU P 955     -18.301   0.282  -6.253  0.00  0.00      PROA  
ATOM   4944  C   LEU P 955     -16.620  -4.475  -5.400  0.00  0.00      PROA  
ATOM   4945  O   LEU P 955     -16.764  -4.352  -4.178  0.00  0.00      PROA  
ATOM   4946  N   LEU P 956     -17.378  -5.314  -6.225  0.00  0.00      PROA  
ATOM   4947  HN  LEU P 956     -17.158  -5.399  -7.194  0.00  0.00      PROA  
ATOM   4948  CA  LEU P 956     -18.374  -6.256  -5.686  0.00  0.00      PROA  
ATOM   4949  HA  LEU P 956     -19.164  -5.722  -5.178  0.00  0.00      PROA  
ATOM   4950  CB  LEU P 956     -18.901  -7.216  -6.839  0.00  0.00      PROA  
ATOM   4951  HB1 LEU P 956     -17.974  -7.590  -7.323  0.00  0.00      PROA  
ATOM   4952  HB2 LEU P 956     -19.322  -6.525  -7.600  0.00  0.00      PROA  
ATOM   4953  CG  LEU P 956     -20.021  -8.242  -6.606  0.00  0.00      PROA  
ATOM   4954  HG  LEU P 956     -20.458  -8.401  -7.614  0.00  0.00      PROA  
ATOM   4955  CD1 LEU P 956     -19.479  -9.590  -6.061  0.00  0.00      PROA  
ATOM   4956 HD11 LEU P 956     -18.741 -10.043  -6.757  0.00  0.00      PROA  
ATOM   4957 HD12 LEU P 956     -20.367 -10.256  -6.014  0.00  0.00      PROA  
ATOM   4958 HD13 LEU P 956     -19.195  -9.608  -4.987  0.00  0.00      PROA  
ATOM   4959  CD2 LEU P 956     -21.063  -7.684  -5.719  0.00  0.00      PROA  
ATOM   4960 HD21 LEU P 956     -21.460  -6.743  -6.157  0.00  0.00      PROA  
ATOM   4961 HD22 LEU P 956     -20.679  -7.399  -4.716  0.00  0.00      PROA  
ATOM   4962 HD23 LEU P 956     -21.853  -8.456  -5.598  0.00  0.00      PROA  
ATOM   4963  C   LEU P 956     -17.806  -7.151  -4.731  0.00  0.00      PROA  
ATOM   4964  O   LEU P 956     -18.431  -7.369  -3.709  0.00  0.00      PROA  
ATOM   4965  N   MET P 957     -16.583  -7.623  -4.894  0.00  0.00      PROA  
ATOM   4966  HN  MET P 957     -16.040  -7.329  -5.676  0.00  0.00      PROA  
ATOM   4967  CA  MET P 957     -15.915  -8.586  -4.066  0.00  0.00      PROA  
ATOM   4968  HA  MET P 957     -16.629  -9.366  -3.847  0.00  0.00      PROA  
ATOM   4969  CB  MET P 957     -14.744  -9.451  -4.624  0.00  0.00      PROA  
ATOM   4970  HB1 MET P 957     -14.395  -9.933  -3.686  0.00  0.00      PROA  
ATOM   4971  HB2 MET P 957     -13.934  -8.799  -5.017  0.00  0.00      PROA  
ATOM   4972  CG  MET P 957     -15.227 -10.463  -5.655  0.00  0.00      PROA  
ATOM   4973  HG1 MET P 957     -14.286 -11.005  -5.888  0.00  0.00      PROA  
ATOM   4974  HG2 MET P 957     -15.572  -9.859  -6.521  0.00  0.00      PROA  
ATOM   4975  SD  MET P 957     -16.521 -11.671  -5.256  0.00  0.00      PROA  
ATOM   4976  CE  MET P 957     -16.014 -12.330  -3.584  0.00  0.00      PROA  
ATOM   4977  HE1 MET P 957     -14.920 -12.378  -3.398  0.00  0.00      PROA  
ATOM   4978  HE2 MET P 957     -16.290 -13.401  -3.476  0.00  0.00      PROA  
ATOM   4979  HE3 MET P 957     -16.405 -11.641  -2.805  0.00  0.00      PROA  
ATOM   4980  C   MET P 957     -15.603  -7.946  -2.668  0.00  0.00      PROA  
ATOM   4981  O   MET P 957     -15.883  -8.536  -1.650  0.00  0.00      PROA  
ATOM   4982  N   VAL P 958     -15.147  -6.722  -2.658  0.00  0.00      PROA  
ATOM   4983  HN  VAL P 958     -14.883  -6.329  -3.536  0.00  0.00      PROA  
ATOM   4984  CA  VAL P 958     -15.005  -5.933  -1.464  0.00  0.00      PROA  
ATOM   4985  HA  VAL P 958     -14.523  -6.490  -0.674  0.00  0.00      PROA  
ATOM   4986  CB  VAL P 958     -14.141  -4.676  -1.667  0.00  0.00      PROA  
ATOM   4987  HB  VAL P 958     -14.456  -4.101  -2.564  0.00  0.00      PROA  
ATOM   4988  CG1 VAL P 958     -14.006  -3.651  -0.514  0.00  0.00      PROA  
ATOM   4989 HG11 VAL P 958     -14.896  -3.002  -0.361  0.00  0.00      PROA  
ATOM   4990 HG12 VAL P 958     -13.096  -3.050  -0.725  0.00  0.00      PROA  
ATOM   4991 HG13 VAL P 958     -13.899  -4.277   0.398  0.00  0.00      PROA  
ATOM   4992  CG2 VAL P 958     -12.734  -5.222  -1.942  0.00  0.00      PROA  
ATOM   4993 HG21 VAL P 958     -11.884  -4.511  -1.859  0.00  0.00      PROA  
ATOM   4994 HG22 VAL P 958     -12.701  -5.788  -2.898  0.00  0.00      PROA  
ATOM   4995 HG23 VAL P 958     -12.471  -5.926  -1.124  0.00  0.00      PROA  
ATOM   4996  C   VAL P 958     -16.323  -5.646  -0.770  0.00  0.00      PROA  
ATOM   4997  O   VAL P 958     -16.572  -5.877   0.446  0.00  0.00      PROA  
ATOM   4998  N   GLY P 959     -17.296  -5.190  -1.551  0.00  0.00      PROA  
ATOM   4999  HN  GLY P 959     -17.036  -4.898  -2.468  0.00  0.00      PROA  
ATOM   5000  CA  GLY P 959     -18.749  -4.985  -1.176  0.00  0.00      PROA  
ATOM   5001  HA1 GLY P 959     -19.297  -4.830  -2.094  0.00  0.00      PROA  
ATOM   5002  HA2 GLY P 959     -18.953  -4.089  -0.609  0.00  0.00      PROA  
ATOM   5003  C   GLY P 959     -19.377  -6.101  -0.431  0.00  0.00      PROA  
ATOM   5004  O   GLY P 959     -19.833  -6.022   0.672  0.00  0.00      PROA  
ATOM   5005  N   VAL P 960     -19.314  -7.367  -0.955  0.00  0.00      PROA  
ATOM   5006  HN  VAL P 960     -18.968  -7.403  -1.889  0.00  0.00      PROA  
ATOM   5007  CA  VAL P 960     -19.649  -8.679  -0.283  0.00  0.00      PROA  
ATOM   5008  HA  VAL P 960     -20.608  -8.564   0.201  0.00  0.00      PROA  
ATOM   5009  CB  VAL P 960     -19.562  -9.850  -1.256  0.00  0.00      PROA  
ATOM   5010  HB  VAL P 960     -18.665  -9.793  -1.909  0.00  0.00      PROA  
ATOM   5011  CG1 VAL P 960     -19.497 -11.186  -0.399  0.00  0.00      PROA  
ATOM   5012 HG11 VAL P 960     -19.706 -12.017  -1.106  0.00  0.00      PROA  
ATOM   5013 HG12 VAL P 960     -20.234 -11.117   0.429  0.00  0.00      PROA  
ATOM   5014 HG13 VAL P 960     -18.491 -11.474  -0.027  0.00  0.00      PROA  
ATOM   5015  CG2 VAL P 960     -20.790  -9.824  -2.212  0.00  0.00      PROA  
ATOM   5016 HG21 VAL P 960     -20.683 -10.656  -2.940  0.00  0.00      PROA  
ATOM   5017 HG22 VAL P 960     -20.706  -8.853  -2.745  0.00  0.00      PROA  
ATOM   5018 HG23 VAL P 960     -21.719  -9.976  -1.622  0.00  0.00      PROA  
ATOM   5019  C   VAL P 960     -18.762  -8.910   0.931  0.00  0.00      PROA  
ATOM   5020  O   VAL P 960     -19.259  -9.199   2.029  0.00  0.00      PROA  
ATOM   5021  N   MET P 961     -17.444  -8.731   0.878  0.00  0.00      PROA  
ATOM   5022  HN  MET P 961     -17.067  -8.301   0.061  0.00  0.00      PROA  
ATOM   5023  CA  MET P 961     -16.438  -9.022   1.871  0.00  0.00      PROA  
ATOM   5024  HA  MET P 961     -16.820  -9.932   2.309  0.00  0.00      PROA  
ATOM   5025  CB  MET P 961     -15.025  -9.099   1.398  0.00  0.00      PROA  
ATOM   5026  HB1 MET P 961     -14.373  -8.990   2.290  0.00  0.00      PROA  
ATOM   5027  HB2 MET P 961     -14.743  -8.262   0.725  0.00  0.00      PROA  
ATOM   5028  CG  MET P 961     -14.744 -10.449   0.736  0.00  0.00      PROA  
ATOM   5029  HG1 MET P 961     -13.781 -10.424   0.181  0.00  0.00      PROA  
ATOM   5030  HG2 MET P 961     -15.511 -10.441  -0.068  0.00  0.00      PROA  
ATOM   5031  SD  MET P 961     -14.535 -11.940   1.793  0.00  0.00      PROA  
ATOM   5032  CE  MET P 961     -16.128 -12.712   1.287  0.00  0.00      PROA  
ATOM   5033  HE1 MET P 961     -16.960 -12.171   1.787  0.00  0.00      PROA  
ATOM   5034  HE2 MET P 961     -16.252 -13.776   1.580  0.00  0.00      PROA  
ATOM   5035  HE3 MET P 961     -16.395 -12.685   0.209  0.00  0.00      PROA  
ATOM   5036  C   MET P 961     -16.548  -8.119   3.074  0.00  0.00      PROA  
ATOM   5037  O   MET P 961     -16.248  -8.533   4.197  0.00  0.00      PROA  
ATOM   5038  N   LEU P 962     -16.926  -6.866   2.901  0.00  0.00      PROA  
ATOM   5039  HN  LEU P 962     -16.965  -6.380   2.031  0.00  0.00      PROA  
ATOM   5040  CA  LEU P 962     -17.228  -5.957   4.069  0.00  0.00      PROA  
ATOM   5041  HA  LEU P 962     -16.393  -5.885   4.751  0.00  0.00      PROA  
ATOM   5042  CB  LEU P 962     -17.720  -4.542   3.534  0.00  0.00      PROA  
ATOM   5043  HB1 LEU P 962     -18.244  -3.911   4.284  0.00  0.00      PROA  
ATOM   5044  HB2 LEU P 962     -18.409  -4.731   2.683  0.00  0.00      PROA  
ATOM   5045  CG  LEU P 962     -16.554  -3.721   2.944  0.00  0.00      PROA  
ATOM   5046  HG  LEU P 962     -15.775  -4.349   2.461  0.00  0.00      PROA  
ATOM   5047  CD1 LEU P 962     -17.188  -2.728   1.838  0.00  0.00      PROA  
ATOM   5048 HD11 LEU P 962     -17.895  -3.225   1.139  0.00  0.00      PROA  
ATOM   5049 HD12 LEU P 962     -16.324  -2.254   1.325  0.00  0.00      PROA  
ATOM   5050 HD13 LEU P 962     -17.704  -1.914   2.390  0.00  0.00      PROA  
ATOM   5051  CD2 LEU P 962     -15.899  -2.900   4.056  0.00  0.00      PROA  
ATOM   5052 HD21 LEU P 962     -15.826  -3.488   4.996  0.00  0.00      PROA  
ATOM   5053 HD22 LEU P 962     -16.510  -1.986   4.219  0.00  0.00      PROA  
ATOM   5054 HD23 LEU P 962     -14.837  -2.678   3.813  0.00  0.00      PROA  
ATOM   5055  C   LEU P 962     -18.411  -6.544   4.907  0.00  0.00      PROA  
ATOM   5056  O   LEU P 962     -18.386  -6.492   6.102  0.00  0.00      PROA  
ATOM   5057  N   GLY P 963     -19.461  -7.094   4.235  0.00  0.00      PROA  
ATOM   5058  HN  GLY P 963     -19.403  -7.134   3.240  0.00  0.00      PROA  
ATOM   5059  CA  GLY P 963     -20.553  -7.783   4.911  0.00  0.00      PROA  
ATOM   5060  HA1 GLY P 963     -21.313  -8.061   4.196  0.00  0.00      PROA  
ATOM   5061  HA2 GLY P 963     -20.983  -7.186   5.702  0.00  0.00      PROA  
ATOM   5062  C   GLY P 963     -20.112  -9.052   5.688  0.00  0.00      PROA
[truncated: 12,416,040 more chars]
