# Supplementary material for: CryoEM and computational modeling structural insights into the pH regulator NBCn1
Source: Nat Commun. 2025 Nov 11;16:9932. doi: 10.1038/s41467-025-64868-z (PMC12606367; doi:10.1038/s41467-025-64868-z)
Supplement: Supplementary file 9 — Supplementary Data 7 [file 41467_2025_64868_MOESM9_ESM.zip › 1us_unrestr_MD_apoNBCn1/hNBCn1_OF_1us_rep1_last_step.pdb]

CRYST1  116.777  116.777  114.434  90.00  90.00  90.00 P 1           1
ATOM      1  N   LEU P 581     -30.588  -3.619 -12.022  0.00  0.00      PROA  
ATOM      2  HT1 LEU P 581     -30.125  -3.094 -12.791  0.00  0.00      PROA  
ATOM      3  HT2 LEU P 581     -31.393  -3.035 -11.718  0.00  0.00      PROA  
ATOM      4  HT3 LEU P 581     -31.019  -4.493 -12.384  0.00  0.00      PROA  
ATOM      5  CA  LEU P 581     -29.811  -3.845 -10.832  0.00  0.00      PROA  
ATOM      6  HA  LEU P 581     -29.725  -2.853 -10.412  0.00  0.00      PROA  
ATOM      7  CB  LEU P 581     -30.500  -4.847  -9.850  0.00  0.00      PROA  
ATOM      8  HB1 LEU P 581     -30.007  -4.934  -8.858  0.00  0.00      PROA  
ATOM      9  HB2 LEU P 581     -30.418  -5.879 -10.254  0.00  0.00      PROA  
ATOM     10  CG  LEU P 581     -31.944  -4.449  -9.355  0.00  0.00      PROA  
ATOM     11  HG  LEU P 581     -32.669  -4.354 -10.192  0.00  0.00      PROA  
ATOM     12  CD1 LEU P 581     -32.426  -5.622  -8.443  0.00  0.00      PROA  
ATOM     13 HD11 LEU P 581     -33.420  -5.401  -7.999  0.00  0.00      PROA  
ATOM     14 HD12 LEU P 581     -31.705  -5.873  -7.636  0.00  0.00      PROA  
ATOM     15 HD13 LEU P 581     -32.541  -6.422  -9.205  0.00  0.00      PROA  
ATOM     16  CD2 LEU P 581     -31.841  -3.052  -8.706  0.00  0.00      PROA  
ATOM     17 HD21 LEU P 581     -31.292  -2.288  -9.297  0.00  0.00      PROA  
ATOM     18 HD22 LEU P 581     -31.303  -3.209  -7.746  0.00  0.00      PROA  
ATOM     19 HD23 LEU P 581     -32.874  -2.644  -8.675  0.00  0.00      PROA  
ATOM     20  C   LEU P 581     -28.370  -4.400 -11.191  0.00  0.00      PROA  
ATOM     21  O   LEU P 581     -28.278  -5.382 -11.909  0.00  0.00      PROA  
ATOM     22  N   PHE P 582     -27.264  -3.706 -10.664  0.00  0.00      PROA  
ATOM     23  HN  PHE P 582     -27.542  -3.013 -10.003  0.00  0.00      PROA  
ATOM     24  CA  PHE P 582     -25.943  -4.210 -10.668  0.00  0.00      PROA  
ATOM     25  HA  PHE P 582     -25.302  -3.593 -10.057  0.00  0.00      PROA  
ATOM     26  CB  PHE P 582     -25.791  -5.583  -9.943  0.00  0.00      PROA  
ATOM     27  HB1 PHE P 582     -24.838  -6.123 -10.128  0.00  0.00      PROA  
ATOM     28  HB2 PHE P 582     -26.631  -6.252 -10.228  0.00  0.00      PROA  
ATOM     29  CG  PHE P 582     -25.843  -5.405  -8.453  0.00  0.00      PROA  
ATOM     30  CD1 PHE P 582     -24.751  -4.933  -7.664  0.00  0.00      PROA  
ATOM     31  HD1 PHE P 582     -23.792  -4.716  -8.111  0.00  0.00      PROA  
ATOM     32  CE1 PHE P 582     -24.809  -4.851  -6.253  0.00  0.00      PROA  
ATOM     33  HE1 PHE P 582     -23.993  -4.448  -5.671  0.00  0.00      PROA  
ATOM     34  CZ  PHE P 582     -25.989  -5.179  -5.612  0.00  0.00      PROA  
ATOM     35  HZ  PHE P 582     -26.064  -5.119  -4.537  0.00  0.00      PROA  
ATOM     36  CD2 PHE P 582     -27.047  -5.765  -7.772  0.00  0.00      PROA  
ATOM     37  HD2 PHE P 582     -27.896  -6.104  -8.346  0.00  0.00      PROA  
ATOM     38  CE2 PHE P 582     -27.137  -5.619  -6.362  0.00  0.00      PROA  
ATOM     39  HE2 PHE P 582     -27.983  -5.979  -5.795  0.00  0.00      PROA  
ATOM     40  C   PHE P 582     -25.203  -4.251 -12.040  0.00  0.00      PROA  
ATOM     41  O   PHE P 582     -24.347  -5.143 -12.157  0.00  0.00      PROA  
ATOM     42  N   GLY P 583     -25.619  -3.399 -13.013  0.00  0.00      PROA  
ATOM     43  HN  GLY P 583     -26.348  -2.748 -12.817  0.00  0.00      PROA  
ATOM     44  CA  GLY P 583     -25.108  -3.220 -14.400  0.00  0.00      PROA  
ATOM     45  HA1 GLY P 583     -25.522  -2.322 -14.833  0.00  0.00      PROA  
ATOM     46  HA2 GLY P 583     -25.259  -4.136 -14.952  0.00  0.00      PROA  
ATOM     47  C   GLY P 583     -23.651  -3.016 -14.460  0.00  0.00      PROA  
ATOM     48  O   GLY P 583     -22.876  -3.626 -15.164  0.00  0.00      PROA  
ATOM     49  N   GLY P 584     -23.131  -2.104 -13.623  0.00  0.00      PROA  
ATOM     50  HN  GLY P 584     -23.626  -1.580 -12.934  0.00  0.00      PROA  
ATOM     51  CA  GLY P 584     -21.692  -1.883 -13.543  0.00  0.00      PROA  
ATOM     52  HA1 GLY P 584     -21.504  -1.185 -12.740  0.00  0.00      PROA  
ATOM     53  HA2 GLY P 584     -21.391  -1.551 -14.525  0.00  0.00      PROA  
ATOM     54  C   GLY P 584     -20.834  -3.082 -13.240  0.00  0.00      PROA  
ATOM     55  O   GLY P 584     -20.034  -3.493 -14.058  0.00  0.00      PROA  
ATOM     56  N   LEU P 585     -21.175  -3.680 -12.168  0.00  0.00      PROA  
ATOM     57  HN  LEU P 585     -21.970  -3.401 -11.636  0.00  0.00      PROA  
ATOM     58  CA  LEU P 585     -20.780  -4.950 -11.680  0.00  0.00      PROA  
ATOM     59  HA  LEU P 585     -19.720  -4.947 -11.473  0.00  0.00      PROA  
ATOM     60  CB  LEU P 585     -21.427  -5.300 -10.272  0.00  0.00      PROA  
ATOM     61  HB1 LEU P 585     -22.496  -5.007 -10.347  0.00  0.00      PROA  
ATOM     62  HB2 LEU P 585     -21.115  -4.537  -9.527  0.00  0.00      PROA  
ATOM     63  CG  LEU P 585     -21.162  -6.723  -9.677  0.00  0.00      PROA  
ATOM     64  HG  LEU P 585     -21.451  -7.488 -10.429  0.00  0.00      PROA  
ATOM     65  CD1 LEU P 585     -19.742  -6.958  -9.377  0.00  0.00      PROA  
ATOM     66 HD11 LEU P 585     -19.425  -6.303  -8.538  0.00  0.00      PROA  
ATOM     67 HD12 LEU P 585     -18.960  -6.803 -10.151  0.00  0.00      PROA  
ATOM     68 HD13 LEU P 585     -19.647  -8.027  -9.090  0.00  0.00      PROA  
ATOM     69  CD2 LEU P 585     -22.074  -7.082  -8.580  0.00  0.00      PROA  
ATOM     70 HD21 LEU P 585     -23.127  -7.198  -8.912  0.00  0.00      PROA  
ATOM     71 HD22 LEU P 585     -21.860  -6.457  -7.686  0.00  0.00      PROA  
ATOM     72 HD23 LEU P 585     -21.754  -8.111  -8.309  0.00  0.00      PROA  
ATOM     73  C   LEU P 585     -20.997  -6.156 -12.536  0.00  0.00      PROA  
ATOM     74  O   LEU P 585     -20.064  -6.959 -12.734  0.00  0.00      PROA  
ATOM     75  N   ILE P 586     -22.125  -6.310 -13.123  0.00  0.00      PROA  
ATOM     76  HN  ILE P 586     -22.893  -5.675 -13.127  0.00  0.00      PROA  
ATOM     77  CA  ILE P 586     -22.418  -7.351 -14.179  0.00  0.00      PROA  
ATOM     78  HA  ILE P 586     -22.048  -8.218 -13.652  0.00  0.00      PROA  
ATOM     79  CB  ILE P 586     -23.919  -7.603 -14.471  0.00  0.00      PROA  
ATOM     80  HB  ILE P 586     -24.248  -6.581 -14.756  0.00  0.00      PROA  
ATOM     81  CG2 ILE P 586     -24.072  -8.491 -15.710  0.00  0.00      PROA  
ATOM     82 HG21 ILE P 586     -23.391  -9.368 -15.683  0.00  0.00      PROA  
ATOM     83 HG22 ILE P 586     -24.010  -7.895 -16.646  0.00  0.00      PROA  
ATOM     84 HG23 ILE P 586     -25.148  -8.768 -15.679  0.00  0.00      PROA  
ATOM     85  CG1 ILE P 586     -24.729  -8.166 -13.262  0.00  0.00      PROA  
ATOM     86 HG11 ILE P 586     -25.833  -8.093 -13.366  0.00  0.00      PROA  
ATOM     87 HG12 ILE P 586     -24.512  -7.517 -12.387  0.00  0.00      PROA  
ATOM     88  CD  ILE P 586     -24.354  -9.628 -12.908  0.00  0.00      PROA  
ATOM     89  HD1 ILE P 586     -25.131 -10.140 -13.515  0.00  0.00      PROA  
ATOM     90  HD2 ILE P 586     -24.420  -9.861 -11.824  0.00  0.00      PROA  
ATOM     91  HD3 ILE P 586     -23.392  -9.982 -13.338  0.00  0.00      PROA  
ATOM     92  C   ILE P 586     -21.626  -7.175 -15.437  0.00  0.00      PROA  
ATOM     93  O   ILE P 586     -21.024  -8.148 -15.891  0.00  0.00      PROA  
ATOM     94  N   LEU P 587     -21.444  -5.966 -15.901  0.00  0.00      PROA  
ATOM     95  HN  LEU P 587     -21.859  -5.146 -15.515  0.00  0.00      PROA  
ATOM     96  CA  LEU P 587     -20.516  -5.748 -17.049  0.00  0.00      PROA  
ATOM     97  HA  LEU P 587     -20.827  -6.372 -17.873  0.00  0.00      PROA  
ATOM     98  CB  LEU P 587     -20.670  -4.263 -17.478  0.00  0.00      PROA  
ATOM     99  HB1 LEU P 587     -20.615  -3.567 -16.614  0.00  0.00      PROA  
ATOM    100  HB2 LEU P 587     -21.701  -4.249 -17.890  0.00  0.00      PROA  
ATOM    101  CG  LEU P 587     -19.657  -3.784 -18.559  0.00  0.00      PROA  
ATOM    102  HG  LEU P 587     -18.667  -4.031 -18.120  0.00  0.00      PROA  
ATOM    103  CD1 LEU P 587     -19.797  -4.616 -19.860  0.00  0.00      PROA  
ATOM    104 HD11 LEU P 587     -20.822  -4.385 -20.220  0.00  0.00      PROA  
ATOM    105 HD12 LEU P 587     -19.671  -5.706 -19.690  0.00  0.00      PROA  
ATOM    106 HD13 LEU P 587     -19.084  -4.200 -20.605  0.00  0.00      PROA  
ATOM    107  CD2 LEU P 587     -19.827  -2.310 -18.842  0.00  0.00      PROA  
ATOM    108 HD21 LEU P 587     -19.803  -1.699 -17.914  0.00  0.00      PROA  
ATOM    109 HD22 LEU P 587     -20.850  -2.140 -19.241  0.00  0.00      PROA  
ATOM    110 HD23 LEU P 587     -19.111  -1.934 -19.603  0.00  0.00      PROA  
ATOM    111  C   LEU P 587     -19.093  -6.066 -16.704  0.00  0.00      PROA  
ATOM    112  O   LEU P 587     -18.412  -6.733 -17.462  0.00  0.00      PROA  
ATOM    113  N   ASP P 588     -18.582  -5.578 -15.513  0.00  0.00      PROA  
ATOM    114  HN  ASP P 588     -19.199  -4.994 -14.991  0.00  0.00      PROA  
ATOM    115  CA  ASP P 588     -17.234  -5.855 -15.053  0.00  0.00      PROA  
ATOM    116  HA  ASP P 588     -16.472  -5.620 -15.781  0.00  0.00      PROA  
ATOM    117  CB  ASP P 588     -17.005  -5.096 -13.734  0.00  0.00      PROA  
ATOM    118  HB1 ASP P 588     -16.133  -5.456 -13.148  0.00  0.00      PROA  
ATOM    119  HB2 ASP P 588     -17.887  -4.986 -13.068  0.00  0.00      PROA  
ATOM    120  CG  ASP P 588     -16.673  -3.706 -14.132  0.00  0.00      PROA  
ATOM    121  OD1 ASP P 588     -16.672  -3.297 -15.309  0.00  0.00      PROA  
ATOM    122  OD2 ASP P 588     -16.330  -2.923 -13.170  0.00  0.00      PROA  
ATOM    123  C   ASP P 588     -17.037  -7.392 -14.856  0.00  0.00      PROA  
ATOM    124  O   ASP P 588     -15.954  -7.909 -15.164  0.00  0.00      PROA  
ATOM    125  N   ILE P 589     -18.029  -8.057 -14.503  0.00  0.00      PROA  
ATOM    126  HN  ILE P 589     -18.829  -7.531 -14.224  0.00  0.00      PROA  
ATOM    127  CA  ILE P 589     -18.077  -9.552 -14.396  0.00  0.00      PROA  
ATOM    128  HA  ILE P 589     -17.233  -9.836 -13.785  0.00  0.00      PROA  
ATOM    129  CB  ILE P 589     -19.355 -10.095 -13.748  0.00  0.00      PROA  
ATOM    130  HB  ILE P 589     -20.168  -9.495 -14.210  0.00  0.00      PROA  
ATOM    131  CG2 ILE P 589     -19.532 -11.596 -14.044  0.00  0.00      PROA  
ATOM    132 HG21 ILE P 589     -18.601 -12.178 -13.879  0.00  0.00      PROA  
ATOM    133 HG22 ILE P 589     -19.875 -11.735 -15.092  0.00  0.00      PROA  
ATOM    134 HG23 ILE P 589     -20.404 -11.954 -13.456  0.00  0.00      PROA  
ATOM    135  CG1 ILE P 589     -19.349  -9.948 -12.208  0.00  0.00      PROA  
ATOM    136 HG11 ILE P 589     -18.994  -8.946 -11.887  0.00  0.00      PROA  
ATOM    137 HG12 ILE P 589     -18.639 -10.633 -11.696  0.00  0.00      PROA  
ATOM    138  CD  ILE P 589     -20.763 -10.140 -11.643  0.00  0.00      PROA  
ATOM    139  HD1 ILE P 589     -20.992 -11.227 -11.603  0.00  0.00      PROA  
ATOM    140  HD2 ILE P 589     -21.510  -9.571 -12.236  0.00  0.00      PROA  
ATOM    141  HD3 ILE P 589     -20.904  -9.778 -10.602  0.00  0.00      PROA  
ATOM    142  C   ILE P 589     -17.856 -10.235 -15.739  0.00  0.00      PROA  
ATOM    143  O   ILE P 589     -17.074 -11.165 -15.855  0.00  0.00      PROA  
ATOM    144  N   LYS P 590     -18.518  -9.813 -16.799  0.00  0.00      PROA  
ATOM    145  HN  LYS P 590     -19.264  -9.179 -16.611  0.00  0.00      PROA  
ATOM    146  CA  LYS P 590     -18.394 -10.310 -18.167  0.00  0.00      PROA  
ATOM    147  HA  LYS P 590     -18.604 -11.368 -18.117  0.00  0.00      PROA  
ATOM    148  CB  LYS P 590     -19.523  -9.833 -19.031  0.00  0.00      PROA  
ATOM    149  HB1 LYS P 590     -19.581 -10.182 -20.084  0.00  0.00      PROA  
ATOM    150  HB2 LYS P 590     -19.494  -8.723 -19.069  0.00  0.00      PROA  
ATOM    151  CG  LYS P 590     -20.944 -10.356 -18.616  0.00  0.00      PROA  
ATOM    152  HG1 LYS P 590     -21.114 -10.345 -17.518  0.00  0.00      PROA  
ATOM    153  HG2 LYS P 590     -20.946 -11.432 -18.893  0.00  0.00      PROA  
ATOM    154  CD  LYS P 590     -22.230  -9.681 -19.194  0.00  0.00      PROA  
ATOM    155  HD1 LYS P 590     -22.139  -8.636 -18.826  0.00  0.00      PROA  
ATOM    156  HD2 LYS P 590     -23.181  -9.994 -18.713  0.00  0.00      PROA  
ATOM    157  CE  LYS P 590     -22.351  -9.783 -20.760  0.00  0.00      PROA  
ATOM    158  HE1 LYS P 590     -21.321  -9.547 -21.101  0.00  0.00      PROA  
ATOM    159  HE2 LYS P 590     -23.116  -9.129 -21.230  0.00  0.00      PROA  
ATOM    160  NZ  LYS P 590     -22.670 -11.210 -21.068  0.00  0.00      PROA  
ATOM    161  HZ1 LYS P 590     -21.710 -11.610 -21.052  0.00  0.00      PROA  
ATOM    162  HZ2 LYS P 590     -23.157 -11.202 -21.987  0.00  0.00      PROA  
ATOM    163  HZ3 LYS P 590     -23.186 -11.808 -20.391  0.00  0.00      PROA  
ATOM    164  C   LYS P 590     -17.037 -10.170 -18.791  0.00  0.00      PROA  
ATOM    165  O   LYS P 590     -16.460 -11.179 -19.239  0.00  0.00      PROA  
ATOM    166  N   ARG P 591     -16.447  -8.917 -18.674  0.00  0.00      PROA  
ATOM    167  HN  ARG P 591     -17.034  -8.354 -18.097  0.00  0.00      PROA  
ATOM    168  CA  ARG P 591     -15.127  -8.441 -19.132  0.00  0.00      PROA  
ATOM    169  HA  ARG P 591     -15.049  -8.635 -20.191  0.00  0.00      PROA  
ATOM    170  CB  ARG P 591     -14.988  -6.994 -18.978  0.00  0.00      PROA  
ATOM    171  HB1 ARG P 591     -13.974  -6.564 -19.130  0.00  0.00      PROA  
ATOM    172  HB2 ARG P 591     -15.306  -6.813 -17.929  0.00  0.00      PROA  
ATOM    173  CG  ARG P 591     -15.911  -6.363 -19.997  0.00  0.00      PROA  
ATOM    174  HG1 ARG P 591     -16.944  -6.742 -19.846  0.00  0.00      PROA  
ATOM    175  HG2 ARG P 591     -15.661  -6.481 -21.073  0.00  0.00      PROA  
ATOM    176  CD  ARG P 591     -15.882  -4.800 -19.698  0.00  0.00      PROA  
ATOM    177  HD1 ARG P 591     -14.828  -4.447 -19.677  0.00  0.00      PROA  
ATOM    178  HD2 ARG P 591     -16.352  -4.626 -18.707  0.00  0.00      PROA  
ATOM    179  NE  ARG P 591     -16.520  -4.127 -20.850  0.00  0.00      PROA  
ATOM    180  HE  ARG P 591     -16.948  -4.685 -21.561  0.00  0.00      PROA  
ATOM    181  CZ  ARG P 591     -16.723  -2.793 -20.821  0.00  0.00      PROA  
ATOM    182  NH1 ARG P 591     -16.450  -2.140 -19.766  0.00  0.00      PROA  
ATOM    183 HH11 ARG P 591     -16.029  -2.591 -18.979  0.00  0.00      PROA  
ATOM    184 HH12 ARG P 591     -16.588  -1.150 -19.785  0.00  0.00      PROA  
ATOM    185  NH2 ARG P 591     -17.249  -2.150 -21.836  0.00  0.00      PROA  
ATOM    186 HH21 ARG P 591     -17.182  -2.531 -22.758  0.00  0.00      PROA  
ATOM    187 HH22 ARG P 591     -17.564  -1.204 -21.753  0.00  0.00      PROA  
ATOM    188  C   ARG P 591     -13.907  -9.172 -18.551  0.00  0.00      PROA  
ATOM    189  O   ARG P 591     -12.890  -9.325 -19.235  0.00  0.00      PROA  
ATOM    190  N   LYS P 592     -13.999  -9.558 -17.281  0.00  0.00      PROA  
ATOM    191  HN  LYS P 592     -14.835  -9.446 -16.749  0.00  0.00      PROA  
ATOM    192  CA  LYS P 592     -12.944 -10.039 -16.429  0.00  0.00      PROA  
ATOM    193  HA  LYS P 592     -12.091 -10.058 -17.091  0.00  0.00      PROA  
ATOM    194  CB  LYS P 592     -12.688  -9.080 -15.177  0.00  0.00      PROA  
ATOM    195  HB1 LYS P 592     -11.770  -9.482 -14.696  0.00  0.00      PROA  
ATOM    196  HB2 LYS P 592     -13.584  -9.166 -14.526  0.00  0.00      PROA  
ATOM    197  CG  LYS P 592     -12.388  -7.558 -15.613  0.00  0.00      PROA  
ATOM    198  HG1 LYS P 592     -12.002  -7.011 -14.726  0.00  0.00      PROA  
ATOM    199  HG2 LYS P 592     -13.390  -7.209 -15.943  0.00  0.00      PROA  
ATOM    200  CD  LYS P 592     -11.351  -7.355 -16.727  0.00  0.00      PROA  
ATOM    201  HD1 LYS P 592     -11.803  -7.133 -17.717  0.00  0.00      PROA  
ATOM    202  HD2 LYS P 592     -10.748  -8.283 -16.827  0.00  0.00      PROA  
ATOM    203  CE  LYS P 592     -10.262  -6.319 -16.350  0.00  0.00      PROA  
ATOM    204  HE1 LYS P 592      -9.865  -6.670 -15.374  0.00  0.00      PROA  
ATOM    205  HE2 LYS P 592     -10.688  -5.305 -16.191  0.00  0.00      PROA  
ATOM    206  NZ  LYS P 592      -9.174  -6.288 -17.388  0.00  0.00      PROA  
ATOM    207  HZ1 LYS P 592      -8.279  -6.461 -16.887  0.00  0.00      PROA  
ATOM    208  HZ2 LYS P 592      -9.112  -5.262 -17.548  0.00  0.00      PROA  
ATOM    209  HZ3 LYS P 592      -9.383  -6.893 -18.208  0.00  0.00      PROA  
ATOM    210  C   LYS P 592     -13.097 -11.522 -16.055  0.00  0.00      PROA  
ATOM    211  O   LYS P 592     -12.154 -12.185 -15.602  0.00  0.00      PROA  
ATOM    212  N   ALA P 593     -14.321 -12.131 -16.233  0.00  0.00      PROA  
ATOM    213  HN  ALA P 593     -15.220 -11.729 -16.386  0.00  0.00      PROA  
ATOM    214  CA  ALA P 593     -14.431 -13.582 -16.156  0.00  0.00      PROA  
ATOM    215  HA  ALA P 593     -13.993 -13.949 -15.239  0.00  0.00      PROA  
ATOM    216  CB  ALA P 593     -15.901 -14.005 -16.341  0.00  0.00      PROA  
ATOM    217  HB1 ALA P 593     -15.947 -15.113 -16.422  0.00  0.00      PROA  
ATOM    218  HB2 ALA P 593     -16.504 -13.573 -17.168  0.00  0.00      PROA  
ATOM    219  HB3 ALA P 593     -16.408 -13.789 -15.376  0.00  0.00      PROA  
ATOM    220  C   ALA P 593     -13.594 -14.481 -17.112  0.00  0.00      PROA  
ATOM    221  O   ALA P 593     -13.009 -15.475 -16.654  0.00  0.00      PROA  
ATOM    222  N   PRO P 594     -13.507 -14.346 -18.455  0.00  0.00      PROA  
ATOM    223  CD  PRO P 594     -14.313 -13.344 -19.167  0.00  0.00      PROA  
ATOM    224  HD1 PRO P 594     -13.961 -12.335 -18.866  0.00  0.00      PROA  
ATOM    225  HD2 PRO P 594     -15.361 -13.392 -18.803  0.00  0.00      PROA  
ATOM    226  CA  PRO P 594     -12.942 -15.366 -19.397  0.00  0.00      PROA  
ATOM    227  HA  PRO P 594     -13.154 -16.390 -19.127  0.00  0.00      PROA  
ATOM    228  CB  PRO P 594     -13.687 -15.119 -20.699  0.00  0.00      PROA  
ATOM    229  HB1 PRO P 594     -14.618 -15.718 -20.785  0.00  0.00      PROA  
ATOM    230  HB2 PRO P 594     -13.009 -15.365 -21.544  0.00  0.00      PROA  
ATOM    231  CG  PRO P 594     -14.016 -13.562 -20.662  0.00  0.00      PROA  
ATOM    232  HG1 PRO P 594     -13.043 -13.163 -21.022  0.00  0.00      PROA  
ATOM    233  HG2 PRO P 594     -14.940 -13.317 -21.227  0.00  0.00      PROA  
ATOM    234  C   PRO P 594     -11.470 -15.237 -19.495  0.00  0.00      PROA  
ATOM    235  O   PRO P 594     -10.815 -15.690 -20.466  0.00  0.00      PROA  
ATOM    236  N   PHE P 595     -10.801 -14.728 -18.444  0.00  0.00      PROA  
ATOM    237  HN  PHE P 595     -11.221 -14.186 -17.720  0.00  0.00      PROA  
ATOM    238  CA  PHE P 595      -9.354 -14.778 -18.358  0.00  0.00      PROA  
ATOM    239  HA  PHE P 595      -9.030 -15.507 -19.086  0.00  0.00      PROA  
ATOM    240  CB  PHE P 595      -8.749 -13.355 -18.296  0.00  0.00      PROA  
ATOM    241  HB1 PHE P 595      -7.649 -13.227 -18.202  0.00  0.00      PROA  
ATOM    242  HB2 PHE P 595      -9.236 -12.895 -17.410  0.00  0.00      PROA  
ATOM    243  CG  PHE P 595      -9.111 -12.673 -19.515  0.00  0.00      PROA  
ATOM    244  CD1 PHE P 595      -8.329 -12.957 -20.678  0.00  0.00      PROA  
ATOM    245  HD1 PHE P 595      -7.527 -13.673 -20.577  0.00  0.00      PROA  
ATOM    246  CE1 PHE P 595      -8.734 -12.471 -21.938  0.00  0.00      PROA  
ATOM    247  HE1 PHE P 595      -8.209 -12.784 -22.828  0.00  0.00      PROA  
ATOM    248  CZ  PHE P 595      -9.875 -11.644 -22.044  0.00  0.00      PROA  
ATOM    249  HZ  PHE P 595     -10.278 -11.297 -22.984  0.00  0.00      PROA  
ATOM    250  CD2 PHE P 595     -10.240 -11.814 -19.665  0.00  0.00      PROA  
ATOM    251  HD2 PHE P 595     -10.836 -11.493 -18.823  0.00  0.00      PROA  
ATOM    252  CE2 PHE P 595     -10.657 -11.367 -20.921  0.00  0.00      PROA  
ATOM    253  HE2 PHE P 595     -11.583 -10.811 -20.937  0.00  0.00      PROA  
ATOM    254  C   PHE P 595      -8.936 -15.412 -17.010  0.00  0.00      PROA  
ATOM    255  O   PHE P 595      -7.768 -15.607 -16.809  0.00  0.00      PROA  
ATOM    256  N   PHE P 596      -9.926 -15.732 -16.135  0.00  0.00      PROA  
ATOM    257  HN  PHE P 596     -10.909 -15.656 -16.287  0.00  0.00      PROA  
ATOM    258  CA  PHE P 596      -9.623 -16.253 -14.787  0.00  0.00      PROA  
ATOM    259  HA  PHE P 596      -8.830 -15.612 -14.430  0.00  0.00      PROA  
ATOM    260  CB  PHE P 596     -10.906 -16.343 -13.979  0.00  0.00      PROA  
ATOM    261  HB1 PHE P 596     -11.652 -16.895 -14.590  0.00  0.00      PROA  
ATOM    262  HB2 PHE P 596     -11.295 -15.313 -13.829  0.00  0.00      PROA  
ATOM    263  CG  PHE P 596     -10.937 -16.978 -12.603  0.00  0.00      PROA  
ATOM    264  CD1 PHE P 596     -10.526 -16.349 -11.420  0.00  0.00      PROA  
ATOM    265  HD1 PHE P 596     -10.001 -15.405 -11.399  0.00  0.00      PROA  
ATOM    266  CE1 PHE P 596     -10.591 -17.019 -10.230  0.00  0.00      PROA  
ATOM    267  HE1 PHE P 596     -10.248 -16.517  -9.337  0.00  0.00      PROA  
ATOM    268  CZ  PHE P 596     -11.175 -18.288 -10.099  0.00  0.00      PROA  
ATOM    269  HZ  PHE P 596     -11.309 -18.833  -9.176  0.00  0.00      PROA  
ATOM    270  CD2 PHE P 596     -11.540 -18.208 -12.468  0.00  0.00      PROA  
ATOM    271  HD2 PHE P 596     -11.873 -18.711 -13.364  0.00  0.00      PROA  
ATOM    272  CE2 PHE P 596     -11.713 -18.864 -11.278  0.00  0.00      PROA  
ATOM    273  HE2 PHE P 596     -12.053 -19.887 -11.207  0.00  0.00      PROA  
ATOM    274  C   PHE P 596      -8.889 -17.581 -14.773  0.00  0.00      PROA  
ATOM    275  O   PHE P 596      -7.852 -17.751 -14.121  0.00  0.00      PROA  
ATOM    276  N   LEU P 597      -9.469 -18.609 -15.417  0.00  0.00      PROA  
ATOM    277  HN  LEU P 597     -10.321 -18.530 -15.928  0.00  0.00      PROA  
ATOM    278  CA  LEU P 597      -8.897 -19.975 -15.293  0.00  0.00      PROA  
ATOM    279  HA  LEU P 597      -8.472 -20.010 -14.301  0.00  0.00      PROA  
ATOM    280  CB  LEU P 597      -9.940 -21.141 -15.513  0.00  0.00      PROA  
ATOM    281  HB1 LEU P 597      -9.259 -22.019 -15.513  0.00  0.00      PROA  
ATOM    282  HB2 LEU P 597     -10.429 -20.964 -16.494  0.00  0.00      PROA  
ATOM    283  CG  LEU P 597     -11.099 -21.397 -14.467  0.00  0.00      PROA  
ATOM    284  HG  LEU P 597     -11.821 -20.555 -14.522  0.00  0.00      PROA  
ATOM    285  CD1 LEU P 597     -11.787 -22.693 -14.865  0.00  0.00      PROA  
ATOM    286 HD11 LEU P 597     -12.680 -22.823 -14.218  0.00  0.00      PROA  
ATOM    287 HD12 LEU P 597     -11.103 -23.510 -14.547  0.00  0.00      PROA  
ATOM    288 HD13 LEU P 597     -12.017 -22.813 -15.945  0.00  0.00      PROA  
ATOM    289  CD2 LEU P 597     -10.524 -21.591 -13.038  0.00  0.00      PROA  
ATOM    290 HD21 LEU P 597     -10.511 -20.588 -12.561  0.00  0.00      PROA  
ATOM    291 HD22 LEU P 597      -9.505 -22.024 -13.133  0.00  0.00      PROA  
ATOM    292 HD23 LEU P 597     -11.237 -22.270 -12.524  0.00  0.00      PROA  
ATOM    293  C   LEU P 597      -7.602 -20.104 -16.118  0.00  0.00      PROA  
ATOM    294  O   LEU P 597      -6.781 -20.863 -15.725  0.00  0.00      PROA  
ATOM    295  N   SER P 598      -7.377 -19.290 -17.155  0.00  0.00      PROA  
ATOM    296  HN  SER P 598      -8.015 -18.565 -17.404  0.00  0.00      PROA  
ATOM    297  CA  SER P 598      -6.129 -19.431 -17.833  0.00  0.00      PROA  
ATOM    298  HA  SER P 598      -5.810 -20.457 -17.945  0.00  0.00      PROA  
ATOM    299  CB  SER P 598      -6.380 -18.894 -19.216  0.00  0.00      PROA  
ATOM    300  HB1 SER P 598      -7.209 -19.496 -19.647  0.00  0.00      PROA  
ATOM    301  HB2 SER P 598      -5.560 -19.142 -19.923  0.00  0.00      PROA  
ATOM    302  OG  SER P 598      -6.783 -17.561 -19.357  0.00  0.00      PROA  
ATOM    303  HG1 SER P 598      -7.737 -17.659 -19.313  0.00  0.00      PROA  
ATOM    304  C   SER P 598      -4.980 -18.571 -17.227  0.00  0.00      PROA  
ATOM    305  O   SER P 598      -3.817 -18.847 -17.578  0.00  0.00      PROA  
ATOM    306  N   ASP P 599      -5.199 -17.624 -16.330  0.00  0.00      PROA  
ATOM    307  HN  ASP P 599      -6.116 -17.290 -16.128  0.00  0.00      PROA  
ATOM    308  CA  ASP P 599      -4.093 -16.934 -15.618  0.00  0.00      PROA  
ATOM    309  HA  ASP P 599      -3.373 -16.519 -16.307  0.00  0.00      PROA  
ATOM    310  CB  ASP P 599      -4.557 -15.955 -14.564  0.00  0.00      PROA  
ATOM    311  HB1 ASP P 599      -3.725 -15.648 -13.896  0.00  0.00      PROA  
ATOM    312  HB2 ASP P 599      -5.278 -16.501 -13.920  0.00  0.00      PROA  
ATOM    313  CG  ASP P 599      -5.023 -14.629 -15.061  0.00  0.00      PROA  
ATOM    314  OD1 ASP P 599      -5.569 -13.860 -14.216  0.00  0.00      PROA  
ATOM    315  OD2 ASP P 599      -4.712 -14.203 -16.198  0.00  0.00      PROA  
ATOM    316  C   ASP P 599      -3.168 -17.979 -14.909  0.00  0.00      PROA  
ATOM    317  O   ASP P 599      -1.922 -17.843 -14.990  0.00  0.00      PROA  
ATOM    318  N   PHE P 600      -3.722 -18.989 -14.279  0.00  0.00      PROA  
ATOM    319  HN  PHE P 600      -4.695 -19.201 -14.328  0.00  0.00      PROA  
ATOM    320  CA  PHE P 600      -3.011 -19.940 -13.468  0.00  0.00      PROA  
ATOM    321  HA  PHE P 600      -2.447 -19.407 -12.717  0.00  0.00      PROA  
ATOM    322  CB  PHE P 600      -4.019 -20.873 -12.803  0.00  0.00      PROA  
ATOM    323  HB1 PHE P 600      -3.404 -21.550 -12.172  0.00  0.00      PROA  
ATOM    324  HB2 PHE P 600      -4.547 -21.484 -13.565  0.00  0.00      PROA  
ATOM    325  CG  PHE P 600      -4.966 -20.162 -11.942  0.00  0.00      PROA  
ATOM    326  CD1 PHE P 600      -4.434 -19.582 -10.795  0.00  0.00      PROA  
ATOM    327  HD1 PHE P 600      -3.374 -19.699 -10.622  0.00  0.00      PROA  
ATOM    328  CE1 PHE P 600      -5.221 -18.946  -9.884  0.00  0.00      PROA  
ATOM    329  HE1 PHE P 600      -4.685 -18.611  -9.008  0.00  0.00      PROA  
ATOM    330  CZ  PHE P 600      -6.620 -18.786 -10.075  0.00  0.00      PROA  
ATOM    331  HZ  PHE P 600      -7.161 -18.274  -9.292  0.00  0.00      PROA  
ATOM    332  CD2 PHE P 600      -6.301 -19.976 -12.200  0.00  0.00      PROA  
ATOM    333  HD2 PHE P 600      -6.627 -20.363 -13.154  0.00  0.00      PROA  
ATOM    334  CE2 PHE P 600      -7.131 -19.225 -11.374  0.00  0.00      PROA  
ATOM    335  HE2 PHE P 600      -8.186 -19.112 -11.574  0.00  0.00      PROA  
ATOM    336  C   PHE P 600      -2.092 -20.932 -14.258  0.00  0.00      PROA  
ATOM    337  O   PHE P 600      -1.351 -21.684 -13.647  0.00  0.00      PROA  
ATOM    338  N   LYS P 601      -2.061 -20.768 -15.595  0.00  0.00      PROA  
ATOM    339  HN  LYS P 601      -2.496 -19.972 -16.009  0.00  0.00      PROA  
ATOM    340  CA  LYS P 601      -1.319 -21.567 -16.531  0.00  0.00      PROA  
ATOM    341  HA  LYS P 601      -1.529 -22.615 -16.380  0.00  0.00      PROA  
ATOM    342  CB  LYS P 601      -1.797 -21.290 -17.992  0.00  0.00      PROA  
ATOM    343  HB1 LYS P 601      -1.067 -21.811 -18.647  0.00  0.00      PROA  
ATOM    344  HB2 LYS P 601      -1.887 -20.204 -18.207  0.00  0.00      PROA  
ATOM    345  CG  LYS P 601      -3.116 -22.001 -18.281  0.00  0.00      PROA  
ATOM    346  HG1 LYS P 601      -3.902 -21.728 -17.544  0.00  0.00      PROA  
ATOM    347  HG2 LYS P 601      -2.973 -23.072 -18.024  0.00  0.00      PROA  
ATOM    348  CD  LYS P 601      -3.479 -21.755 -19.723  0.00  0.00      PROA  
ATOM    349  HD1 LYS P 601      -2.952 -20.819 -20.008  0.00  0.00      PROA  
ATOM    350  HD2 LYS P 601      -4.578 -21.660 -19.857  0.00  0.00      PROA  
ATOM    351  CE  LYS P 601      -2.897 -22.819 -20.645  0.00  0.00      PROA  
ATOM    352  HE1 LYS P 601      -3.299 -23.819 -20.373  0.00  0.00      PROA  
ATOM    353  HE2 LYS P 601      -1.795 -22.852 -20.507  0.00  0.00      PROA  
ATOM    354  NZ  LYS P 601      -3.067 -22.656 -22.107  0.00  0.00      PROA  
ATOM    355  HZ1 LYS P 601      -4.042 -22.742 -22.456  0.00  0.00      PROA  
ATOM    356  HZ2 LYS P 601      -2.664 -23.395 -22.717  0.00  0.00      PROA  
ATOM    357  HZ3 LYS P 601      -2.740 -21.744 -22.487  0.00  0.00      PROA  
ATOM    358  C   LYS P 601       0.199 -21.441 -16.362  0.00  0.00      PROA  
ATOM    359  O   LYS P 601       0.947 -22.407 -16.418  0.00  0.00      PROA  
ATOM    360  N   ASP P 602       0.645 -20.149 -16.176  0.00  0.00      PROA  
ATOM    361  HN  ASP P 602       0.001 -19.388 -16.157  0.00  0.00      PROA  
ATOM    362  CA  ASP P 602       1.982 -19.713 -15.996  0.00  0.00      PROA  
ATOM    363  HA  ASP P 602       2.627 -20.418 -16.500  0.00  0.00      PROA  
ATOM    364  CB  ASP P 602       2.068 -18.346 -16.735  0.00  0.00      PROA  
ATOM    365  HB1 ASP P 602       3.040 -17.810 -16.702  0.00  0.00      PROA  
ATOM    366  HB2 ASP P 602       1.264 -17.691 -16.337  0.00  0.00      PROA  
ATOM    367  CG  ASP P 602       1.711 -18.478 -18.254  0.00  0.00      PROA  
ATOM    368  OD1 ASP P 602       0.572 -18.058 -18.623  0.00  0.00      PROA  
ATOM    369  OD2 ASP P 602       2.565 -18.972 -19.015  0.00  0.00      PROA  
ATOM    370  C   ASP P 602       2.437 -19.504 -14.546  0.00  0.00      PROA  
ATOM    371  O   ASP P 602       3.359 -18.723 -14.210  0.00  0.00      PROA  
ATOM    372  N   ALA P 603       1.803 -20.259 -13.561  0.00  0.00      PROA  
ATOM    373  HN  ALA P 603       1.149 -20.951 -13.858  0.00  0.00      PROA  
ATOM    374  CA  ALA P 603       2.194 -20.171 -12.211  0.00  0.00      PROA  
ATOM    375  HA  ALA P 603       2.140 -19.108 -12.027  0.00  0.00      PROA  
ATOM    376  CB  ALA P 603       1.133 -20.669 -11.212  0.00  0.00      PROA  
ATOM    377  HB1 ALA P 603       0.151 -20.160 -11.314  0.00  0.00      PROA  
ATOM    378  HB2 ALA P 603       1.399 -20.385 -10.171  0.00  0.00      PROA  
ATOM    379  HB3 ALA P 603       0.905 -21.756 -11.235  0.00  0.00      PROA  
ATOM    380  C   ALA P 603       3.685 -20.575 -11.907  0.00  0.00      PROA  
ATOM    381  O   ALA P 603       4.438 -19.948 -11.242  0.00  0.00      PROA  
ATOM    382  N   LEU P 604       4.231 -21.673 -12.472  0.00  0.00      PROA  
ATOM    383  HN  LEU P 604       3.813 -22.134 -13.250  0.00  0.00      PROA  
ATOM    384  CA  LEU P 604       5.482 -22.358 -12.067  0.00  0.00      PROA  
ATOM    385  HA  LEU P 604       5.549 -22.281 -10.991  0.00  0.00      PROA  
ATOM    386  CB  LEU P 604       5.509 -23.869 -12.518  0.00  0.00      PROA  
ATOM    387  HB1 LEU P 604       6.518 -24.326 -12.433  0.00  0.00      PROA  
ATOM    388  HB2 LEU P 604       5.298 -23.786 -13.606  0.00  0.00      PROA  
ATOM    389  CG  LEU P 604       4.437 -24.720 -11.844  0.00  0.00      PROA  
ATOM    390  HG  LEU P 604       3.442 -24.299 -12.103  0.00  0.00      PROA  
ATOM    391  CD1 LEU P 604       4.535 -26.120 -12.454  0.00  0.00      PROA  
ATOM    392 HD11 LEU P 604       4.244 -26.224 -13.522  0.00  0.00      PROA  
ATOM    393 HD12 LEU P 604       3.706 -26.707 -12.004  0.00  0.00      PROA  
ATOM    394 HD13 LEU P 604       5.513 -26.585 -12.206  0.00  0.00      PROA  
ATOM    395  CD2 LEU P 604       4.450 -24.678 -10.304  0.00  0.00      PROA  
ATOM    396 HD21 LEU P 604       4.176 -23.701  -9.854  0.00  0.00      PROA  
ATOM    397 HD22 LEU P 604       5.390 -25.052  -9.845  0.00  0.00      PROA  
ATOM    398 HD23 LEU P 604       3.633 -25.357  -9.981  0.00  0.00      PROA  
ATOM    399  C   LEU P 604       6.722 -21.659 -12.546  0.00  0.00      PROA  
ATOM    400  O   LEU P 604       7.231 -21.871 -13.652  0.00  0.00      PROA  
ATOM    401  N   SER P 605       7.207 -20.719 -11.789  0.00  0.00      PROA  
ATOM    402  HN  SER P 605       6.707 -20.398 -10.988  0.00  0.00      PROA  
ATOM    403  CA  SER P 605       8.348 -19.942 -12.263  0.00  0.00      PROA  
ATOM    404  HA  SER P 605       9.063 -20.567 -12.778  0.00  0.00      PROA  
ATOM    405  CB  SER P 605       7.954 -18.675 -13.085  0.00  0.00      PROA  
ATOM    406  HB1 SER P 605       7.465 -17.904 -12.453  0.00  0.00      PROA  
ATOM    407  HB2 SER P 605       7.245 -18.992 -13.879  0.00  0.00      PROA  
ATOM    408  OG  SER P 605       9.062 -17.971 -13.619  0.00  0.00      PROA  
ATOM    409  HG1 SER P 605       9.488 -18.550 -14.255  0.00  0.00      PROA  
ATOM    410  C   SER P 605       8.979 -19.518 -10.965  0.00  0.00      PROA  
ATOM    411  O   SER P 605       8.290 -19.007 -10.080  0.00  0.00      PROA  
ATOM    412  N   LEU P 606      10.289 -19.605 -10.835  0.00  0.00      PROA  
ATOM    413  HN  LEU P 606      10.935 -19.918 -11.527  0.00  0.00      PROA  
ATOM    414  CA  LEU P 606      10.981 -19.154  -9.620  0.00  0.00      PROA  
ATOM    415  HA  LEU P 606      10.363 -19.427  -8.777  0.00  0.00      PROA  
ATOM    416  CB  LEU P 606      12.421 -19.758  -9.541  0.00  0.00      PROA  
ATOM    417  HB1 LEU P 606      13.030 -19.250  -8.763  0.00  0.00      PROA  
ATOM    418  HB2 LEU P 606      12.877 -19.515 -10.525  0.00  0.00      PROA  
ATOM    419  CG  LEU P 606      12.456 -21.250  -9.326  0.00  0.00      PROA  
ATOM    420  HG  LEU P 606      11.709 -21.758  -9.973  0.00  0.00      PROA  
ATOM    421  CD1 LEU P 606      13.845 -21.820  -9.701  0.00  0.00      PROA  
ATOM    422 HD11 LEU P 606      13.934 -22.823  -9.233  0.00  0.00      PROA  
ATOM    423 HD12 LEU P 606      14.695 -21.224  -9.304  0.00  0.00      PROA  
ATOM    424 HD13 LEU P 606      14.020 -21.851 -10.798  0.00  0.00      PROA  
ATOM    425  CD2 LEU P 606      12.240 -21.546  -7.853  0.00  0.00      PROA  
ATOM    426 HD21 LEU P 606      11.311 -21.048  -7.502  0.00  0.00      PROA  
ATOM    427 HD22 LEU P 606      13.122 -21.382  -7.198  0.00  0.00      PROA  
ATOM    428 HD23 LEU P 606      12.097 -22.648  -7.840  0.00  0.00      PROA  
ATOM    429  C   LEU P 606      10.985 -17.627  -9.433  0.00  0.00      PROA  
ATOM    430  O   LEU P 606      11.101 -17.184  -8.333  0.00  0.00      PROA  
ATOM    431  N   GLN P 607      10.690 -16.848 -10.452  0.00  0.00      PROA  
ATOM    432  HN  GLN P 607      10.766 -17.184 -11.387  0.00  0.00      PROA  
ATOM    433  CA  GLN P 607      10.335 -15.475 -10.269  0.00  0.00      PROA  
ATOM    434  HA  GLN P 607      11.087 -15.034  -9.631  0.00  0.00      PROA  
ATOM    435  CB  GLN P 607      10.262 -14.742 -11.634  0.00  0.00      PROA  
ATOM    436  HB1 GLN P 607       9.542 -15.214 -12.336  0.00  0.00      PROA  
ATOM    437  HB2 GLN P 607      11.170 -14.980 -12.229  0.00  0.00      PROA  
ATOM    438  CG  GLN P 607       9.951 -13.188 -11.562  0.00  0.00      PROA  
ATOM    439  HG1 GLN P 607      10.673 -12.660 -10.903  0.00  0.00      PROA  
ATOM    440  HG2 GLN P 607       8.928 -13.071 -11.144  0.00  0.00      PROA  
ATOM    441  CD  GLN P 607       9.938 -12.511 -12.966  0.00  0.00      PROA  
ATOM    442  OE1 GLN P 607      10.237 -13.163 -13.951  0.00  0.00      PROA  
ATOM    443  NE2 GLN P 607       9.663 -11.200 -12.955  0.00  0.00      PROA  
ATOM    444 HE21 GLN P 607       9.371 -10.810 -12.082  0.00  0.00      PROA  
ATOM    445 HE22 GLN P 607       9.745 -10.693 -13.814  0.00  0.00      PROA  
ATOM    446  C   GLN P 607       9.062 -15.230  -9.486  0.00  0.00      PROA  
ATOM    447  O   GLN P 607       8.867 -14.221  -8.835  0.00  0.00      PROA  
ATOM    448  N   CYS P 608       8.051 -16.088  -9.613  0.00  0.00      PROA  
ATOM    449  HN  CYS P 608       8.029 -16.718 -10.386  0.00  0.00      PROA  
ATOM    450  CA  CYS P 608       6.886 -15.926  -8.777  0.00  0.00      PROA  
ATOM    451  HA  CYS P 608       6.614 -14.883  -8.845  0.00  0.00      PROA  
ATOM    452  CB  CYS P 608       5.720 -16.816  -9.190  0.00  0.00      PROA  
ATOM    453  HB1 CYS P 608       4.746 -16.662  -8.678  0.00  0.00      PROA  
ATOM    454  HB2 CYS P 608       5.986 -17.878  -9.000  0.00  0.00      PROA  
ATOM    455  SG  CYS P 608       5.254 -16.589 -10.884  0.00  0.00      PROA  
ATOM    456  HG1 CYS P 608       4.768 -17.770 -11.235  0.00  0.00      PROA  
ATOM    457  C   CYS P 608       7.182 -16.187  -7.271  0.00  0.00      PROA  
ATOM    458  O   CYS P 608       6.736 -15.536  -6.323  0.00  0.00      PROA  
ATOM    459  N   LEU P 609       7.985 -17.282  -7.037  0.00  0.00      PROA  
ATOM    460  HN  LEU P 609       8.190 -17.826  -7.847  0.00  0.00      PROA  
ATOM    461  CA  LEU P 609       8.390 -17.649  -5.704  0.00  0.00      PROA  
ATOM    462  HA  LEU P 609       7.565 -17.741  -5.013  0.00  0.00      PROA  
ATOM    463  CB  LEU P 609       9.082 -18.997  -5.819  0.00  0.00      PROA  
ATOM    464  HB1 LEU P 609       9.943 -18.964  -6.520  0.00  0.00      PROA  
ATOM    465  HB2 LEU P 609       8.500 -19.791  -6.334  0.00  0.00      PROA  
ATOM    466  CG  LEU P 609       9.460 -19.577  -4.436  0.00  0.00      PROA  
ATOM    467  HG  LEU P 609      10.120 -18.824  -3.956  0.00  0.00      PROA  
ATOM    468  CD1 LEU P 609       8.261 -19.713  -3.451  0.00  0.00      PROA  
ATOM    469 HD11 LEU P 609       8.465 -20.289  -2.523  0.00  0.00      PROA  
ATOM    470 HD12 LEU P 609       7.439 -20.296  -3.920  0.00  0.00      PROA  
ATOM    471 HD13 LEU P 609       7.859 -18.743  -3.089  0.00  0.00      PROA  
ATOM    472  CD2 LEU P 609      10.038 -20.962  -4.669  0.00  0.00      PROA  
ATOM    473 HD21 LEU P 609      10.875 -20.871  -5.394  0.00  0.00      PROA  
ATOM    474 HD22 LEU P 609       9.186 -21.562  -5.055  0.00  0.00      PROA  
ATOM    475 HD23 LEU P 609      10.515 -21.499  -3.822  0.00  0.00      PROA  
ATOM    476  C   LEU P 609       9.346 -16.628  -5.171  0.00  0.00      PROA  
ATOM    477  O   LEU P 609       9.398 -16.305  -3.954  0.00  0.00      PROA  
ATOM    478  N   ALA P 610      10.271 -15.924  -5.933  0.00  0.00      PROA  
ATOM    479  HN  ALA P 610      10.226 -16.237  -6.879  0.00  0.00      PROA  
ATOM    480  CA  ALA P 610      11.144 -14.837  -5.593  0.00  0.00      PROA  
ATOM    481  HA  ALA P 610      11.648 -15.121  -4.681  0.00  0.00      PROA  
ATOM    482  CB  ALA P 610      12.264 -14.588  -6.648  0.00  0.00      PROA  
ATOM    483  HB1 ALA P 610      12.915 -15.463  -6.860  0.00  0.00      PROA  
ATOM    484  HB2 ALA P 610      12.960 -13.794  -6.302  0.00  0.00      PROA  
ATOM    485  HB3 ALA P 610      11.981 -14.138  -7.624  0.00  0.00      PROA  
ATOM    486  C   ALA P 610      10.486 -13.565  -5.202  0.00  0.00      PROA  
ATOM    487  O   ALA P 610      10.815 -12.894  -4.230  0.00  0.00      PROA  
ATOM    488  N   SER P 611       9.446 -13.259  -5.955  0.00  0.00      PROA  
ATOM    489  HN  SER P 611       9.233 -13.731  -6.806  0.00  0.00      PROA  
ATOM    490  CA  SER P 611       8.527 -12.147  -5.628  0.00  0.00      PROA  
ATOM    491  HA  SER P 611       9.121 -11.258  -5.478  0.00  0.00      PROA  
ATOM    492  CB  SER P 611       7.446 -11.980  -6.806  0.00  0.00      PROA  
ATOM    493  HB1 SER P 611       6.868 -11.073  -6.527  0.00  0.00      PROA  
ATOM    494  HB2 SER P 611       6.658 -12.748  -6.958  0.00  0.00      PROA  
ATOM    495  OG  SER P 611       8.144 -11.735  -8.036  0.00  0.00      PROA  
ATOM    496  HG1 SER P 611       8.524 -12.558  -8.355  0.00  0.00      PROA  
ATOM    497  C   SER P 611       7.802 -12.300  -4.309  0.00  0.00      PROA  
ATOM    498  O   SER P 611       7.525 -11.341  -3.560  0.00  0.00      PROA  
ATOM    499  N   ILE P 612       7.375 -13.538  -3.916  0.00  0.00      PROA  
ATOM    500  HN  ILE P 612       7.501 -14.345  -4.487  0.00  0.00      PROA  
ATOM    501  CA  ILE P 612       6.779 -13.824  -2.663  0.00  0.00      PROA  
ATOM    502  HA  ILE P 612       5.905 -13.192  -2.604  0.00  0.00      PROA  
ATOM    503  CB  ILE P 612       6.345 -15.341  -2.555  0.00  0.00      PROA  
ATOM    504  HB  ILE P 612       7.213 -15.995  -2.786  0.00  0.00      PROA  
ATOM    505  CG2 ILE P 612       5.836 -15.705  -1.164  0.00  0.00      PROA  
ATOM    506 HG21 ILE P 612       5.331 -16.694  -1.139  0.00  0.00      PROA  
ATOM    507 HG22 ILE P 612       5.064 -15.016  -0.760  0.00  0.00      PROA  
ATOM    508 HG23 ILE P 612       6.714 -15.687  -0.484  0.00  0.00      PROA  
ATOM    509  CG1 ILE P 612       5.146 -15.592  -3.553  0.00  0.00      PROA  
ATOM    510 HG11 ILE P 612       5.373 -15.052  -4.497  0.00  0.00      PROA  
ATOM    511 HG12 ILE P 612       4.210 -15.241  -3.066  0.00  0.00      PROA  
ATOM    512  CD  ILE P 612       4.903 -16.998  -4.015  0.00  0.00      PROA  
ATOM    513  HD1 ILE P 612       4.812 -17.699  -3.158  0.00  0.00      PROA  
ATOM    514  HD2 ILE P 612       5.689 -17.389  -4.695  0.00  0.00      PROA  
ATOM    515  HD3 ILE P 612       4.046 -16.934  -4.720  0.00  0.00      PROA  
ATOM    516  C   ILE P 612       7.684 -13.542  -1.437  0.00  0.00      PROA  
ATOM    517  O   ILE P 612       7.344 -12.874  -0.506  0.00  0.00      PROA  
ATOM    518  N   LEU P 613       8.904 -14.067  -1.569  0.00  0.00      PROA  
ATOM    519  HN  LEU P 613       9.254 -14.502  -2.394  0.00  0.00      PROA  
ATOM    520  CA  LEU P 613       9.851 -13.767  -0.466  0.00  0.00      PROA  
ATOM    521  HA  LEU P 613       9.504 -14.141   0.486  0.00  0.00      PROA  
ATOM    522  CB  LEU P 613      11.235 -14.426  -0.718  0.00  0.00      PROA  
ATOM    523  HB1 LEU P 613      12.045 -13.965  -0.114  0.00  0.00      PROA  
ATOM    524  HB2 LEU P 613      11.697 -14.101  -1.675  0.00  0.00      PROA  
ATOM    525  CG  LEU P 613      11.341 -15.974  -0.618  0.00  0.00      PROA  
ATOM    526  HG  LEU P 613      10.490 -16.425  -1.171  0.00  0.00      PROA  
ATOM    527  CD1 LEU P 613      12.596 -16.315  -1.297  0.00  0.00      PROA  
ATOM    528 HD11 LEU P 613      13.487 -15.836  -0.838  0.00  0.00      PROA  
ATOM    529 HD12 LEU P 613      12.574 -16.053  -2.376  0.00  0.00      PROA  
ATOM    530 HD13 LEU P 613      12.877 -17.390  -1.303  0.00  0.00      PROA  
ATOM    531  CD2 LEU P 613      11.430 -16.484   0.843  0.00  0.00      PROA  
ATOM    532 HD21 LEU P 613      12.364 -16.053   1.262  0.00  0.00      PROA  
ATOM    533 HD22 LEU P 613      11.628 -17.577   0.862  0.00  0.00      PROA  
ATOM    534 HD23 LEU P 613      10.539 -16.199   1.443  0.00  0.00      PROA  
ATOM    535  C   LEU P 613      10.148 -12.287  -0.349  0.00  0.00      PROA  
ATOM    536  O   LEU P 613      10.123 -11.811   0.793  0.00  0.00      PROA  
ATOM    537  N   PHE P 614      10.326 -11.540  -1.453  0.00  0.00      PROA  
ATOM    538  HN  PHE P 614      10.139 -11.987  -2.324  0.00  0.00      PROA  
ATOM    539  CA  PHE P 614      10.426 -10.029  -1.311  0.00  0.00      PROA  
ATOM    540  HA  PHE P 614      11.243  -9.802  -0.642  0.00  0.00      PROA  
ATOM    541  CB  PHE P 614      10.833  -9.495  -2.705  0.00  0.00      PROA  
ATOM    542  HB1 PHE P 614      10.237 -10.068  -3.448  0.00  0.00      PROA  
ATOM    543  HB2 PHE P 614      11.907  -9.673  -2.927  0.00  0.00      PROA  
ATOM    544  CG  PHE P 614      10.570  -8.087  -3.097  0.00  0.00      PROA  
ATOM    545  CD1 PHE P 614      10.085  -7.741  -4.367  0.00  0.00      PROA  
ATOM    546  HD1 PHE P 614       9.799  -8.460  -5.121  0.00  0.00      PROA  
ATOM    547  CE1 PHE P 614       9.989  -6.412  -4.764  0.00  0.00      PROA  
ATOM    548  HE1 PHE P 614       9.765  -6.106  -5.775  0.00  0.00      PROA  
ATOM    549  CZ  PHE P 614      10.223  -5.346  -3.852  0.00  0.00      PROA  
ATOM    550  HZ  PHE P 614      10.147  -4.327  -4.202  0.00  0.00      PROA  
ATOM    551  CD2 PHE P 614      10.720  -7.054  -2.150  0.00  0.00      PROA  
ATOM    552  HD2 PHE P 614      11.069  -7.262  -1.150  0.00  0.00      PROA  
ATOM    553  CE2 PHE P 614      10.631  -5.675  -2.572  0.00  0.00      PROA  
ATOM    554  HE2 PHE P 614      10.832  -4.858  -1.895  0.00  0.00      PROA  
ATOM    555  C   PHE P 614       9.124  -9.355  -0.703  0.00  0.00      PROA  
ATOM    556  O   PHE P 614       9.152  -8.598   0.297  0.00  0.00      PROA  
ATOM    557  N   LEU P 615       7.925  -9.520  -1.364  0.00  0.00      PROA  
ATOM    558  HN  LEU P 615       7.821  -9.970  -2.248  0.00  0.00      PROA  
ATOM    559  CA  LEU P 615       6.753  -8.691  -0.998  0.00  0.00      PROA  
ATOM    560  HA  LEU P 615       7.153  -7.704  -0.818  0.00  0.00      PROA  
ATOM    561  CB  LEU P 615       5.739  -8.750  -2.198  0.00  0.00      PROA  
ATOM    562  HB1 LEU P 615       4.811  -8.247  -1.853  0.00  0.00      PROA  
ATOM    563  HB2 LEU P 615       5.560  -9.840  -2.322  0.00  0.00      PROA  
ATOM    564  CG  LEU P 615       6.211  -7.871  -3.395  0.00  0.00      PROA  
ATOM    565  HG  LEU P 615       7.320  -7.939  -3.397  0.00  0.00      PROA  
ATOM    566  CD1 LEU P 615       5.645  -8.335  -4.761  0.00  0.00      PROA  
ATOM    567 HD11 LEU P 615       6.286  -7.908  -5.561  0.00  0.00      PROA  
ATOM    568 HD12 LEU P 615       4.622  -7.964  -4.984  0.00  0.00      PROA  
ATOM    569 HD13 LEU P 615       5.619  -9.437  -4.900  0.00  0.00      PROA  
ATOM    570  CD2 LEU P 615       5.828  -6.433  -3.288  0.00  0.00      PROA  
ATOM    571 HD21 LEU P 615       6.403  -5.766  -3.965  0.00  0.00      PROA  
ATOM    572 HD22 LEU P 615       5.954  -6.025  -2.262  0.00  0.00      PROA  
ATOM    573 HD23 LEU P 615       4.756  -6.228  -3.498  0.00  0.00      PROA  
ATOM    574  C   LEU P 615       6.200  -9.133   0.326  0.00  0.00      PROA  
ATOM    575  O   LEU P 615       5.640  -8.411   1.115  0.00  0.00      PROA  
ATOM    576  N   TYR P 616       6.499 -10.460   0.712  0.00  0.00      PROA  
ATOM    577  HN  TYR P 616       6.928 -11.137   0.119  0.00  0.00      PROA  
ATOM    578  CA  TYR P 616       6.156 -10.940   2.044  0.00  0.00      PROA  
ATOM    579  HA  TYR P 616       5.138 -10.632   2.228  0.00  0.00      PROA  
ATOM    580  CB  TYR P 616       6.268 -12.526   2.282  0.00  0.00      PROA  
ATOM    581  HB1 TYR P 616       7.288 -12.799   1.934  0.00  0.00      PROA  
ATOM    582  HB2 TYR P 616       5.590 -13.049   1.575  0.00  0.00      PROA  
ATOM    583  CG  TYR P 616       5.959 -13.189   3.679  0.00  0.00      PROA  
ATOM    584  CD1 TYR P 616       4.838 -12.929   4.505  0.00  0.00      PROA  
ATOM    585  HD1 TYR P 616       4.099 -12.288   4.046  0.00  0.00      PROA  
ATOM    586  CE1 TYR P 616       4.848 -13.224   5.863  0.00  0.00      PROA  
ATOM    587  HE1 TYR P 616       4.067 -12.850   6.509  0.00  0.00      PROA  
ATOM    588  CZ  TYR P 616       5.861 -14.008   6.399  0.00  0.00      PROA  
ATOM    589  OH  TYR P 616       5.768 -14.431   7.711  0.00  0.00      PROA  
ATOM    590  HH  TYR P 616       4.843 -14.368   7.963  0.00  0.00      PROA  
ATOM    591  CD2 TYR P 616       6.951 -13.964   4.230  0.00  0.00      PROA  
ATOM    592  HD2 TYR P 616       7.843 -14.185   3.662  0.00  0.00      PROA  
ATOM    593  CE2 TYR P 616       6.911 -14.403   5.537  0.00  0.00      PROA  
ATOM    594  HE2 TYR P 616       7.684 -15.068   5.894  0.00  0.00      PROA  
ATOM    595  C   TYR P 616       6.807 -10.134   3.212  0.00  0.00      PROA  
ATOM    596  O   TYR P 616       6.151  -9.594   4.101  0.00  0.00      PROA  
ATOM    597  N   CYS P 617       8.138 -10.004   3.199  0.00  0.00      PROA  
ATOM    598  HN  CYS P 617       8.575 -10.452   2.423  0.00  0.00      PROA  
ATOM    599  CA  CYS P 617       8.859  -9.259   4.252  0.00  0.00      PROA  
ATOM    600  HA  CYS P 617       8.449  -9.611   5.187  0.00  0.00      PROA  
ATOM    601  CB  CYS P 617      10.328  -9.707   4.146  0.00  0.00      PROA  
ATOM    602  HB1 CYS P 617      10.349 -10.788   4.401  0.00  0.00      PROA  
ATOM    603  HB2 CYS P 617      10.892  -9.251   4.988  0.00  0.00      PROA  
ATOM    604  SG  CYS P 617      11.195  -9.432   2.493  0.00  0.00      PROA  
ATOM    605  HG1 CYS P 617      11.072 -10.658   2.006  0.00  0.00      PROA  
ATOM    606  C   CYS P 617       8.666  -7.759   4.174  0.00  0.00      PROA  
ATOM    607  O   CYS P 617       8.642  -7.052   5.182  0.00  0.00      PROA  
ATOM    608  N   ALA P 618       8.502  -7.183   2.943  0.00  0.00      PROA  
ATOM    609  HN  ALA P 618       8.544  -7.710   2.098  0.00  0.00      PROA  
ATOM    610  CA  ALA P 618       8.220  -5.762   2.813  0.00  0.00      PROA  
ATOM    611  HA  ALA P 618       8.947  -5.177   3.357  0.00  0.00      PROA  
ATOM    612  CB  ALA P 618       8.245  -5.411   1.290  0.00  0.00      PROA  
ATOM    613  HB1 ALA P 618       9.275  -5.725   1.019  0.00  0.00      PROA  
ATOM    614  HB2 ALA P 618       7.998  -4.332   1.192  0.00  0.00      PROA  
ATOM    615  HB3 ALA P 618       7.471  -5.972   0.725  0.00  0.00      PROA  
ATOM    616  C   ALA P 618       6.921  -5.325   3.459  0.00  0.00      PROA  
ATOM    617  O   ALA P 618       6.800  -4.351   4.141  0.00  0.00      PROA  
ATOM    618  N   CYS P 619       5.815  -6.139   3.353  0.00  0.00      PROA  
ATOM    619  HN  CYS P 619       5.846  -7.076   3.015  0.00  0.00      PROA  
ATOM    620  CA  CYS P 619       4.456  -5.752   3.828  0.00  0.00      PROA  
ATOM    621  HA  CYS P 619       4.344  -4.678   3.821  0.00  0.00      PROA  
ATOM    622  CB  CYS P 619       3.318  -6.295   2.888  0.00  0.00      PROA  
ATOM    623  HB1 CYS P 619       2.389  -5.804   3.251  0.00  0.00      PROA  
ATOM    624  HB2 CYS P 619       3.173  -7.390   3.005  0.00  0.00      PROA  
ATOM    625  SG  CYS P 619       3.673  -5.968   1.201  0.00  0.00      PROA  
ATOM    626  HG1 CYS P 619       4.649  -6.831   0.960  0.00  0.00      PROA  
ATOM    627  C   CYS P 619       4.213  -6.243   5.238  0.00  0.00      PROA  
ATOM    628  O   CYS P 619       3.276  -5.877   5.923  0.00  0.00      PROA  
ATOM    629  N   MET P 620       5.036  -7.121   5.926  0.00  0.00      PROA  
ATOM    630  HN  MET P 620       5.591  -7.746   5.382  0.00  0.00      PROA  
ATOM    631  CA  MET P 620       5.088  -7.293   7.379  0.00  0.00      PROA  
ATOM    632  HA  MET P 620       4.100  -7.561   7.723  0.00  0.00      PROA  
ATOM    633  CB  MET P 620       6.021  -8.422   7.676  0.00  0.00      PROA  
ATOM    634  HB1 MET P 620       6.119  -8.501   8.780  0.00  0.00      PROA  
ATOM    635  HB2 MET P 620       6.988  -8.275   7.150  0.00  0.00      PROA  
ATOM    636  CG  MET P 620       5.597  -9.848   7.368  0.00  0.00      PROA  
ATOM    637  HG1 MET P 620       6.414 -10.575   7.566  0.00  0.00      PROA  
ATOM    638  HG2 MET P 620       5.351  -9.950   6.289  0.00  0.00      PROA  
ATOM    639  SD  MET P 620       4.120 -10.445   8.216  0.00  0.00      PROA  
ATOM    640  CE  MET P 620       4.678 -10.534   9.965  0.00  0.00      PROA  
ATOM    641  HE1 MET P 620       4.091  -9.954  10.709  0.00  0.00      PROA  
ATOM    642  HE2 MET P 620       5.698 -10.096  10.012  0.00  0.00      PROA  
ATOM    643  HE3 MET P 620       4.843 -11.579  10.306  0.00  0.00      PROA  
ATOM    644  C   MET P 620       5.498  -5.992   8.222  0.00  0.00      PROA  
ATOM    645  O   MET P 620       4.844  -5.724   9.277  0.00  0.00      PROA  
ATOM    646  N   SER P 621       6.427  -5.124   7.780  0.00  0.00      PROA  
ATOM    647  HN  SER P 621       7.034  -5.256   7.000  0.00  0.00      PROA  
ATOM    648  CA  SER P 621       6.702  -3.896   8.488  0.00  0.00      PROA  
ATOM    649  HA  SER P 621       7.012  -4.179   9.483  0.00  0.00      PROA  
ATOM    650  CB  SER P 621       7.880  -3.209   7.681  0.00  0.00      PROA  
ATOM    651  HB1 SER P 621       7.781  -3.310   6.579  0.00  0.00      PROA  
ATOM    652  HB2 SER P 621       8.820  -3.692   8.023  0.00  0.00      PROA  
ATOM    653  OG  SER P 621       7.913  -1.787   7.945  0.00  0.00      PROA  
ATOM    654  HG1 SER P 621       8.054  -1.631   8.882  0.00  0.00      PROA  
ATOM    655  C   SER P 621       5.438  -2.979   8.563  0.00  0.00      PROA  
ATOM    656  O   SER P 621       5.075  -2.657   9.645  0.00  0.00      PROA  
ATOM    657  N   PRO P 622       4.650  -2.670   7.500  0.00  0.00      PROA  
ATOM    658  CD  PRO P 622       5.097  -2.769   6.100  0.00  0.00      PROA  
ATOM    659  HD1 PRO P 622       5.401  -3.799   5.818  0.00  0.00      PROA  
ATOM    660  HD2 PRO P 622       5.925  -2.055   5.903  0.00  0.00      PROA  
ATOM    661  CA  PRO P 622       3.582  -1.693   7.605  0.00  0.00      PROA  
ATOM    662  HA  PRO P 622       3.871  -0.872   8.246  0.00  0.00      PROA  
ATOM    663  CB  PRO P 622       3.349  -1.178   6.131  0.00  0.00      PROA  
ATOM    664  HB1 PRO P 622       4.002  -0.284   6.038  0.00  0.00      PROA  
ATOM    665  HB2 PRO P 622       2.271  -0.961   5.972  0.00  0.00      PROA  
ATOM    666  CG  PRO P 622       3.904  -2.333   5.288  0.00  0.00      PROA  
ATOM    667  HG1 PRO P 622       3.172  -3.165   5.218  0.00  0.00      PROA  
ATOM    668  HG2 PRO P 622       4.143  -1.955   4.271  0.00  0.00      PROA  
ATOM    669  C   PRO P 622       2.436  -2.256   8.406  0.00  0.00      PROA  
ATOM    670  O   PRO P 622       1.933  -1.446   9.227  0.00  0.00      PROA  
ATOM    671  N   VAL P 623       1.959  -3.545   8.290  0.00  0.00      PROA  
ATOM    672  HN  VAL P 623       2.381  -4.251   7.726  0.00  0.00      PROA  
ATOM    673  CA  VAL P 623       0.815  -4.021   9.093  0.00  0.00      PROA  
ATOM    674  HA  VAL P 623      -0.006  -3.321   9.042  0.00  0.00      PROA  
ATOM    675  CB  VAL P 623       0.338  -5.337   8.586  0.00  0.00      PROA  
ATOM    676  HB  VAL P 623       0.200  -5.286   7.485  0.00  0.00      PROA  
ATOM    677  CG1 VAL P 623       1.370  -6.487   8.704  0.00  0.00      PROA  
ATOM    678 HG11 VAL P 623       0.982  -7.391   8.187  0.00  0.00      PROA  
ATOM    679 HG12 VAL P 623       1.614  -6.756   9.754  0.00  0.00      PROA  
ATOM    680 HG13 VAL P 623       2.360  -6.159   8.320  0.00  0.00      PROA  
ATOM    681  CG2 VAL P 623      -1.005  -5.703   9.230  0.00  0.00      PROA  
ATOM    682 HG21 VAL P 623      -1.511  -6.559   8.734  0.00  0.00      PROA  
ATOM    683 HG22 VAL P 623      -1.752  -4.884   9.297  0.00  0.00      PROA  
ATOM    684 HG23 VAL P 623      -0.818  -5.992  10.286  0.00  0.00      PROA  
ATOM    685  C   VAL P 623       1.169  -4.111  10.559  0.00  0.00      PROA  
ATOM    686  O   VAL P 623       0.417  -3.716  11.478  0.00  0.00      PROA  
ATOM    687  N   ILE P 624       2.361  -4.627  10.911  0.00  0.00      PROA  
ATOM    688  HN  ILE P 624       2.953  -5.058  10.234  0.00  0.00      PROA  
ATOM    689  CA  ILE P 624       2.886  -4.611  12.233  0.00  0.00      PROA  
ATOM    690  HA  ILE P 624       2.193  -5.123  12.885  0.00  0.00      PROA  
ATOM    691  CB  ILE P 624       4.270  -5.279  12.326  0.00  0.00      PROA  
ATOM    692  HB  ILE P 624       4.977  -4.802  11.613  0.00  0.00      PROA  
ATOM    693  CG2 ILE P 624       4.897  -5.173  13.743  0.00  0.00      PROA  
ATOM    694 HG21 ILE P 624       5.743  -5.894  13.731  0.00  0.00      PROA  
ATOM    695 HG22 ILE P 624       4.127  -5.357  14.522  0.00  0.00      PROA  
ATOM    696 HG23 ILE P 624       5.304  -4.168  13.986  0.00  0.00      PROA  
ATOM    697  CG1 ILE P 624       4.183  -6.850  12.039  0.00  0.00      PROA  
ATOM    698 HG11 ILE P 624       5.214  -7.252  11.942  0.00  0.00      PROA  
ATOM    699 HG12 ILE P 624       3.704  -7.180  11.093  0.00  0.00      PROA  
ATOM    700  CD  ILE P 624       3.491  -7.746  13.096  0.00  0.00      PROA  
ATOM    701  HD1 ILE P 624       3.968  -7.711  14.099  0.00  0.00      PROA  
ATOM    702  HD2 ILE P 624       3.530  -8.759  12.641  0.00  0.00      PROA  
ATOM    703  HD3 ILE P 624       2.404  -7.563  13.239  0.00  0.00      PROA  
ATOM    704  C   ILE P 624       2.971  -3.213  12.807  0.00  0.00      PROA  
ATOM    705  O   ILE P 624       2.652  -3.020  13.978  0.00  0.00      PROA  
ATOM    706  N   THR P 625       3.392  -2.180  11.893  0.00  0.00      PROA  
ATOM    707  HN  THR P 625       3.708  -2.433  10.982  0.00  0.00      PROA  
ATOM    708  CA  THR P 625       3.558  -0.782  12.379  0.00  0.00      PROA  
ATOM    709  HA  THR P 625       4.299  -0.859  13.160  0.00  0.00      PROA  
ATOM    710  CB  THR P 625       4.091   0.194  11.337  0.00  0.00      PROA  
ATOM    711  HB  THR P 625       3.444   0.339  10.445  0.00  0.00      PROA  
ATOM    712  OG1 THR P 625       5.388  -0.093  10.992  0.00  0.00      PROA  
ATOM    713  HG1 THR P 625       5.366  -0.993  10.657  0.00  0.00      PROA  
ATOM    714  CG2 THR P 625       4.178   1.576  12.085  0.00  0.00      PROA  
ATOM    715 HG21 THR P 625       4.620   1.488  13.100  0.00  0.00      PROA  
ATOM    716 HG22 THR P 625       3.181   2.066  12.068  0.00  0.00      PROA  
ATOM    717 HG23 THR P 625       4.803   2.262  11.472  0.00  0.00      PROA  
ATOM    718  C   THR P 625       2.176  -0.343  12.994  0.00  0.00      PROA  
ATOM    719  O   THR P 625       2.083   0.148  14.084  0.00  0.00      PROA  
ATOM    720  N   PHE P 626       1.118  -0.529  12.180  0.00  0.00      PROA  
ATOM    721  HN  PHE P 626       1.236  -1.122  11.388  0.00  0.00      PROA  
ATOM    722  CA  PHE P 626      -0.286  -0.155  12.459  0.00  0.00      PROA  
ATOM    723  HA  PHE P 626      -0.313   0.909  12.640  0.00  0.00      PROA  
ATOM    724  CB  PHE P 626      -1.108  -0.291  11.178  0.00  0.00      PROA  
ATOM    725  HB1 PHE P 626      -0.846  -1.285  10.756  0.00  0.00      PROA  
ATOM    726  HB2 PHE P 626      -0.853   0.536  10.482  0.00  0.00      PROA  
ATOM    727  CG  PHE P 626      -2.549  -0.201  11.458  0.00  0.00      PROA  
ATOM    728  CD1 PHE P 626      -3.151   1.072  11.782  0.00  0.00      PROA  
ATOM    729  HD1 PHE P 626      -2.487   1.906  11.953  0.00  0.00      PROA  
ATOM    730  CE1 PHE P 626      -4.537   1.126  12.004  0.00  0.00      PROA  
ATOM    731  HE1 PHE P 626      -4.978   2.090  12.211  0.00  0.00      PROA  
ATOM    732  CZ  PHE P 626      -5.347  -0.016  11.854  0.00  0.00      PROA  
ATOM    733  HZ  PHE P 626      -6.387  -0.026  12.144  0.00  0.00      PROA  
ATOM    734  CD2 PHE P 626      -3.411  -1.366  11.362  0.00  0.00      PROA  
ATOM    735  HD2 PHE P 626      -2.973  -2.347  11.246  0.00  0.00      PROA  
ATOM    736  CE2 PHE P 626      -4.784  -1.266  11.559  0.00  0.00      PROA  
ATOM    737  HE2 PHE P 626      -5.400  -2.151  11.638  0.00  0.00      PROA  
ATOM    738  C   PHE P 626      -0.828  -0.842  13.690  0.00  0.00      PROA  
ATOM    739  O   PHE P 626      -1.365  -0.276  14.689  0.00  0.00      PROA  
ATOM    740  N   GLY P 627      -0.503  -2.157  13.712  0.00  0.00      PROA  
ATOM    741  HN  GLY P 627      -0.176  -2.595  12.878  0.00  0.00      PROA  
ATOM    742  CA  GLY P 627      -0.864  -2.934  14.908  0.00  0.00      PROA  
ATOM    743  HA1 GLY P 627      -0.616  -3.973  14.746  0.00  0.00      PROA  
ATOM    744  HA2 GLY P 627      -1.937  -2.941  15.031  0.00  0.00      PROA  
ATOM    745  C   GLY P 627      -0.306  -2.489  16.222  0.00  0.00      PROA  
ATOM    746  O   GLY P 627      -0.953  -2.607  17.280  0.00  0.00      PROA  
ATOM    747  N   GLY P 628       0.945  -1.976  16.228  0.00  0.00      PROA  
ATOM    748  HN  GLY P 628       1.533  -2.067  15.427  0.00  0.00      PROA  
ATOM    749  CA  GLY P 628       1.519  -1.507  17.518  0.00  0.00      PROA  
ATOM    750  HA1 GLY P 628       2.594  -1.403  17.496  0.00  0.00      PROA  
ATOM    751  HA2 GLY P 628       1.362  -2.254  18.281  0.00  0.00      PROA  
ATOM    752  C   GLY P 628       0.847  -0.209  17.996  0.00  0.00      PROA  
ATOM    753  O   GLY P 628       0.508  -0.171  19.176  0.00  0.00      PROA  
ATOM    754  N   LEU P 629       0.714   0.767  17.185  0.00  0.00      PROA  
ATOM    755  HN  LEU P 629       1.105   0.637  16.277  0.00  0.00      PROA  
ATOM    756  CA  LEU P 629       0.060   2.056  17.501  0.00  0.00      PROA  
ATOM    757  HA  LEU P 629       0.608   2.511  18.313  0.00  0.00      PROA  
ATOM    758  CB  LEU P 629       0.282   3.138  16.366  0.00  0.00      PROA  
ATOM    759  HB1 LEU P 629      -0.037   4.054  16.909  0.00  0.00      PROA  
ATOM    760  HB2 LEU P 629      -0.405   2.914  15.523  0.00  0.00      PROA  
ATOM    761  CG  LEU P 629       1.682   3.174  15.678  0.00  0.00      PROA  
ATOM    762  HG  LEU P 629       1.890   2.152  15.295  0.00  0.00      PROA  
ATOM    763  CD1 LEU P 629       1.740   4.109  14.465  0.00  0.00      PROA  
ATOM    764 HD11 LEU P 629       0.965   4.098  13.669  0.00  0.00      PROA  
ATOM    765 HD12 LEU P 629       2.666   3.862  13.904  0.00  0.00      PROA  
ATOM    766 HD13 LEU P 629       1.888   5.121  14.900  0.00  0.00      PROA  
ATOM    767  CD2 LEU P 629       2.733   3.629  16.667  0.00  0.00      PROA  
ATOM    768 HD21 LEU P 629       3.120   2.651  17.023  0.00  0.00      PROA  
ATOM    769 HD22 LEU P 629       2.393   4.371  17.422  0.00  0.00      PROA  
ATOM    770 HD23 LEU P 629       3.578   4.168  16.187  0.00  0.00      PROA  
ATOM    771  C   LEU P 629      -1.410   2.027  17.936  0.00  0.00      PROA  
ATOM    772  O   LEU P 629      -1.841   2.635  18.917  0.00  0.00      PROA  
ATOM    773  N   LEU P 630      -2.109   1.148  17.188  0.00  0.00      PROA  
ATOM    774  HN  LEU P 630      -1.625   0.740  16.418  0.00  0.00      PROA  
ATOM    775  CA  LEU P 630      -3.457   0.710  17.413  0.00  0.00      PROA  
ATOM    776  HA  LEU P 630      -4.180   1.512  17.389  0.00  0.00      PROA  
ATOM    777  CB  LEU P 630      -3.897  -0.359  16.355  0.00  0.00      PROA  
ATOM    778  HB1 LEU P 630      -3.172  -1.200  16.377  0.00  0.00      PROA  
ATOM    779  HB2 LEU P 630      -3.897  -0.003  15.302  0.00  0.00      PROA  
ATOM    780  CG  LEU P 630      -5.460  -0.825  16.424  0.00  0.00      PROA  
ATOM    781  HG  LEU P 630      -5.740  -1.308  17.384  0.00  0.00      PROA  
ATOM    782  CD1 LEU P 630      -6.397   0.322  16.019  0.00  0.00      PROA  
ATOM    783 HD11 LEU P 630      -6.231   1.236  16.629  0.00  0.00      PROA  
ATOM    784 HD12 LEU P 630      -7.452   0.017  16.190  0.00  0.00      PROA  
ATOM    785 HD13 LEU P 630      -6.309   0.575  14.941  0.00  0.00      PROA  
ATOM    786  CD2 LEU P 630      -5.798  -1.850  15.275  0.00  0.00      PROA  
ATOM    787 HD21 LEU P 630      -5.498  -1.415  14.297  0.00  0.00      PROA  
ATOM    788 HD22 LEU P 630      -6.907  -1.891  15.319  0.00  0.00      PROA  
ATOM    789 HD23 LEU P 630      -5.376  -2.869  15.409  0.00  0.00      PROA  
ATOM    790  C   LEU P 630      -3.612  -0.040  18.761  0.00  0.00      PROA  
ATOM    791  O   LEU P 630      -4.606   0.130  19.414  0.00  0.00      PROA  
ATOM    792  N   GLY P 631      -2.627  -0.864  19.182  0.00  0.00      PROA  
ATOM    793  HN  GLY P 631      -1.852  -1.037  18.580  0.00  0.00      PROA  
ATOM    794  CA  GLY P 631      -2.740  -1.673  20.391  0.00  0.00      PROA  
ATOM    795  HA1 GLY P 631      -1.966  -2.426  20.364  0.00  0.00      PROA  
ATOM    796  HA2 GLY P 631      -3.694  -2.172  20.306  0.00  0.00      PROA  
ATOM    797  C   GLY P 631      -2.634  -0.904  21.700  0.00  0.00      PROA  
ATOM    798  O   GLY P 631      -3.576  -0.949  22.498  0.00  0.00      PROA  
ATOM    799  N   GLU P 632      -1.774   0.079  21.669  0.00  0.00      PROA  
ATOM    800  HN  GLU P 632      -1.097   0.314  20.975  0.00  0.00      PROA  
ATOM    801  CA  GLU P 632      -1.793   1.165  22.633  0.00  0.00      PROA  
ATOM    802  HA  GLU P 632      -1.698   0.742  23.623  0.00  0.00      PROA  
ATOM    803  CB  GLU P 632      -0.478   1.987  22.495  0.00  0.00      PROA  
ATOM    804  HB1 GLU P 632      -0.461   2.805  23.248  0.00  0.00      PROA  
ATOM    805  HB2 GLU P 632      -0.433   2.440  21.481  0.00  0.00      PROA  
ATOM    806  CG  GLU P 632       0.768   1.134  22.516  0.00  0.00      PROA  
ATOM    807  HG1 GLU P 632       0.963   0.676  21.523  0.00  0.00      PROA  
ATOM    808  HG2 GLU P 632       0.599   0.273  23.198  0.00  0.00      PROA  
ATOM    809  CD  GLU P 632       1.959   1.968  22.933  0.00  0.00      PROA  
ATOM    810  OE1 GLU P 632       2.067   3.136  22.427  0.00  0.00      PROA  
ATOM    811  OE2 GLU P 632       2.778   1.572  23.775  0.00  0.00      PROA  
ATOM    812  C   GLU P 632      -2.980   2.119  22.650  0.00  0.00      PROA  
ATOM    813  O   GLU P 632      -3.541   2.495  23.699  0.00  0.00      PROA  
ATOM    814  N   ALA P 633      -3.492   2.577  21.512  0.00  0.00      PROA  
ATOM    815  HN  ALA P 633      -3.096   2.235  20.663  0.00  0.00      PROA  
ATOM    816  CA  ALA P 633      -4.681   3.350  21.397  0.00  0.00      PROA  
ATOM    817  HA  ALA P 633      -4.538   4.208  22.038  0.00  0.00      PROA  
ATOM    818  CB  ALA P 633      -4.772   3.820  19.926  0.00  0.00      PROA  
ATOM    819  HB1 ALA P 633      -3.972   4.532  19.630  0.00  0.00      PROA  
ATOM    820  HB2 ALA P 633      -5.765   4.243  19.664  0.00  0.00      PROA  
ATOM    821  HB3 ALA P 633      -4.778   2.949  19.235  0.00  0.00      PROA  
ATOM    822  C   ALA P 633      -5.960   2.644  21.918  0.00  0.00      PROA  
ATOM    823  O   ALA P 633      -6.803   3.172  22.605  0.00  0.00      PROA  
ATOM    824  N   THR P 634      -6.138   1.385  21.505  0.00  0.00      PROA  
ATOM    825  HN  THR P 634      -5.480   0.938  20.904  0.00  0.00      PROA  
ATOM    826  CA  THR P 634      -7.269   0.553  22.036  0.00  0.00      PROA  
ATOM    827  HA  THR P 634      -8.187   1.123  22.030  0.00  0.00      PROA  
ATOM    828  CB  THR P 634      -7.530  -0.697  21.180  0.00  0.00      PROA  
ATOM    829  HB  THR P 634      -8.305  -1.307  21.690  0.00  0.00      PROA  
ATOM    830  OG1 THR P 634      -6.393  -1.527  21.091  0.00  0.00      PROA  
ATOM    831  HG1 THR P 634      -5.754  -1.000  20.606  0.00  0.00      PROA  
ATOM    832  CG2 THR P 634      -7.976  -0.334  19.717  0.00  0.00      PROA  
ATOM    833 HG21 THR P 634      -8.179  -1.296  19.199  0.00  0.00      PROA  
ATOM    834 HG22 THR P 634      -7.222   0.211  19.110  0.00  0.00      PROA  
ATOM    835 HG23 THR P 634      -8.849   0.353  19.713  0.00  0.00      PROA  
ATOM    836  C   THR P 634      -7.085   0.093  23.441  0.00  0.00      PROA  
ATOM    837  O   THR P 634      -8.058  -0.295  24.072  0.00  0.00      PROA  
ATOM    838  N   GLU P 635      -5.829   0.048  23.917  0.00  0.00      PROA  
ATOM    839  HN  GLU P 635      -5.068   0.174  23.285  0.00  0.00      PROA  
ATOM    840  CA  GLU P 635      -5.339  -0.269  25.216  0.00  0.00      PROA  
ATOM    841  HA  GLU P 635      -4.331   0.119  25.230  0.00  0.00      PROA  
ATOM    842  CB  GLU P 635      -5.997   0.553  26.397  0.00  0.00      PROA  
ATOM    843  HB1 GLU P 635      -5.425   0.190  27.278  0.00  0.00      PROA  
ATOM    844  HB2 GLU P 635      -7.077   0.392  26.602  0.00  0.00      PROA  
ATOM    845  CG  GLU P 635      -5.887   2.076  26.237  0.00  0.00      PROA  
ATOM    846  HG1 GLU P 635      -6.451   2.362  25.324  0.00  0.00      PROA  
ATOM    847  HG2 GLU P 635      -4.837   2.302  25.951  0.00  0.00      PROA  
ATOM    848  CD  GLU P 635      -6.396   2.983  27.299  0.00  0.00      PROA  
ATOM    849  OE1 GLU P 635      -7.273   3.831  26.946  0.00  0.00      PROA  
ATOM    850  OE2 GLU P 635      -5.877   2.974  28.403  0.00  0.00      PROA  
ATOM    851  C   GLU P 635      -5.363  -1.733  25.444  0.00  0.00      PROA  
ATOM    852  O   GLU P 635      -5.806  -2.341  26.433  0.00  0.00      PROA  
ATOM    853  N   GLY P 636      -4.985  -2.474  24.355  0.00  0.00      PROA  
ATOM    854  HN  GLY P 636      -4.769  -1.912  23.560  0.00  0.00      PROA  
ATOM    855  CA  GLY P 636      -4.887  -3.916  24.383  0.00  0.00      PROA  
ATOM    856  HA1 GLY P 636      -4.406  -4.246  25.292  0.00  0.00      PROA  
ATOM    857  HA2 GLY P 636      -4.281  -4.092  23.507  0.00  0.00      PROA  
ATOM    858  C   GLY P 636      -6.223  -4.566  24.154  0.00  0.00      PROA  
ATOM    859  O   GLY P 636      -6.380  -5.715  24.521  0.00  0.00      PROA  
ATOM    860  N   ARG P 637      -7.147  -3.895  23.408  0.00  0.00      PROA  
ATOM    861  HN  ARG P 637      -7.004  -2.955  23.109  0.00  0.00      PROA  
ATOM    862  CA  ARG P 637      -8.413  -4.494  23.007  0.00  0.00      PROA  
ATOM    863  HA  ARG P 637      -8.696  -5.299  23.669  0.00  0.00      PROA  
ATOM    864  CB  ARG P 637      -9.541  -3.386  23.135  0.00  0.00      PROA  
ATOM    865  HB1 ARG P 637      -9.793  -3.015  22.119  0.00  0.00      PROA  
ATOM    866  HB2 ARG P 637      -9.082  -2.578  23.743  0.00  0.00      PROA  
ATOM    867  CG  ARG P 637     -10.942  -3.939  23.616  0.00  0.00      PROA  
ATOM    868  HG1 ARG P 637     -11.368  -4.545  22.787  0.00  0.00      PROA  
ATOM    869  HG2 ARG P 637     -11.663  -3.095  23.666  0.00  0.00      PROA  
ATOM    870  CD  ARG P 637     -10.874  -4.592  24.960  0.00  0.00      PROA  
ATOM    871  HD1 ARG P 637     -10.306  -3.908  25.627  0.00  0.00      PROA  
ATOM    872  HD2 ARG P 637     -10.429  -5.607  25.041  0.00  0.00      PROA  
ATOM    873  NE  ARG P 637     -12.334  -4.690  25.204  0.00  0.00      PROA  
ATOM    874  HE  ARG P 637     -12.841  -3.915  25.582  0.00  0.00      PROA  
ATOM    875  CZ  ARG P 637     -13.077  -5.817  25.280  0.00  0.00      PROA  
ATOM    876  NH1 ARG P 637     -12.475  -6.970  25.003  0.00  0.00      PROA  
ATOM    877 HH11 ARG P 637     -12.992  -7.809  25.179  0.00  0.00      PROA  
ATOM    878 HH12 ARG P 637     -11.752  -6.892  24.317  0.00  0.00      PROA  
ATOM    879  NH2 ARG P 637     -14.284  -5.717  25.806  0.00  0.00      PROA  
ATOM    880 HH21 ARG P 637     -14.568  -4.853  26.222  0.00  0.00      PROA  
ATOM    881 HH22 ARG P 637     -14.561  -6.600  26.185  0.00  0.00      PROA  
ATOM    882  C   ARG P 637      -8.351  -5.035  21.601  0.00  0.00      PROA  
ATOM    883  O   ARG P 637      -9.190  -5.871  21.235  0.00  0.00      PROA  
ATOM    884  N   LEU P 638      -7.412  -4.575  20.783  0.00  0.00      PROA  
ATOM    885  HN  LEU P 638      -6.762  -3.907  21.136  0.00  0.00      PROA  
ATOM    886  CA  LEU P 638      -7.211  -4.998  19.369  0.00  0.00      PROA  
ATOM    887  HA  LEU P 638      -7.475  -6.039  19.256  0.00  0.00      PROA  
ATOM    888  CB  LEU P 638      -8.026  -4.095  18.284  0.00  0.00      PROA  
ATOM    889  HB1 LEU P 638      -7.512  -3.409  17.578  0.00  0.00      PROA  
ATOM    890  HB2 LEU P 638      -8.793  -3.515  18.841  0.00  0.00      PROA  
ATOM    891  CG  LEU P 638      -8.978  -4.825  17.368  0.00  0.00      PROA  
ATOM    892  HG  LEU P 638      -9.908  -5.145  17.886  0.00  0.00      PROA  
ATOM    893  CD1 LEU P 638      -9.398  -3.813  16.211  0.00  0.00      PROA  
ATOM    894 HD11 LEU P 638     -10.345  -3.292  16.467  0.00  0.00      PROA  
ATOM    895 HD12 LEU P 638      -9.612  -4.365  15.270  0.00  0.00      PROA  
ATOM    896 HD13 LEU P 638      -8.602  -3.085  15.945  0.00  0.00      PROA  
ATOM    897  CD2 LEU P 638      -8.339  -6.042  16.755  0.00  0.00      PROA  
ATOM    898 HD21 LEU P 638      -8.111  -6.787  17.548  0.00  0.00      PROA  
ATOM    899 HD22 LEU P 638      -7.407  -5.729  16.238  0.00  0.00      PROA  
ATOM    900 HD23 LEU P 638      -9.014  -6.589  16.062  0.00  0.00      PROA  
ATOM    901  C   LEU P 638      -5.717  -4.967  19.004  0.00  0.00      PROA  
ATOM    902  O   LEU P 638      -4.950  -4.195  19.562  0.00  0.00      PROA  
ATOM    903  N   SER P 639      -5.233  -5.971  18.217  0.00  0.00      PROA  
ATOM    904  HN  SER P 639      -5.896  -6.702  18.079  0.00  0.00      PROA  
ATOM    905  CA  SER P 639      -3.777  -6.200  18.063  0.00  0.00      PROA  
ATOM    906  HA  SER P 639      -3.288  -5.375  18.559  0.00  0.00      PROA  
ATOM    907  CB  SER P 639      -3.298  -7.572  18.738  0.00  0.00      PROA  
ATOM    908  HB1 SER P 639      -3.538  -7.515  19.821  0.00  0.00      PROA  
ATOM    909  HB2 SER P 639      -2.208  -7.784  18.710  0.00  0.00      PROA  
ATOM    910  OG  SER P 639      -4.038  -8.694  18.260  0.00  0.00      PROA  
ATOM    911  HG1 SER P 639      -4.954  -8.536  18.498  0.00  0.00      PROA  
ATOM    912  C   SER P 639      -3.234  -6.210  16.651  0.00  0.00      PROA  
ATOM    913  O   SER P 639      -3.925  -6.146  15.621  0.00  0.00      PROA  
ATOM    914  N   ALA P 640      -1.869  -6.316  16.626  0.00  0.00      PROA  
ATOM    915  HN  ALA P 640      -1.365  -6.209  17.479  0.00  0.00      PROA  
ATOM    916  CA  ALA P 640      -1.199  -6.573  15.422  0.00  0.00      PROA  
ATOM    917  HA  ALA P 640      -1.588  -5.895  14.676  0.00  0.00      PROA  
ATOM    918  CB  ALA P 640       0.304  -6.369  15.690  0.00  0.00      PROA  
ATOM    919  HB1 ALA P 640       0.889  -6.452  14.749  0.00  0.00      PROA  
ATOM    920  HB2 ALA P 640       0.563  -7.109  16.478  0.00  0.00      PROA  
ATOM    921  HB3 ALA P 640       0.522  -5.361  16.104  0.00  0.00      PROA  
ATOM    922  C   ALA P 640      -1.417  -7.959  14.929  0.00  0.00      PROA  
ATOM    923  O   ALA P 640      -1.338  -8.204  13.715  0.00  0.00      PROA  
ATOM    924  N   ILE P 641      -1.595  -8.938  15.914  0.00  0.00      PROA  
ATOM    925  HN  ILE P 641      -1.529  -8.602  16.850  0.00  0.00      PROA  
ATOM    926  CA  ILE P 641      -1.800 -10.319  15.553  0.00  0.00      PROA  
ATOM    927  HA  ILE P 641      -1.020 -10.573  14.850  0.00  0.00      PROA  
ATOM    928  CB  ILE P 641      -1.646 -11.190  16.761  0.00  0.00      PROA  
ATOM    929  HB  ILE P 641      -2.332 -10.797  17.542  0.00  0.00      PROA  
ATOM    930  CG2 ILE P 641      -2.044 -12.599  16.331  0.00  0.00      PROA  
ATOM    931 HG21 ILE P 641      -1.900 -13.370  17.118  0.00  0.00      PROA  
ATOM    932 HG22 ILE P 641      -1.522 -13.006  15.439  0.00  0.00      PROA  
ATOM    933 HG23 ILE P 641      -3.133 -12.648  16.117  0.00  0.00      PROA  
ATOM    934  CG1 ILE P 641      -0.244 -11.066  17.373  0.00  0.00      PROA  
ATOM    935 HG11 ILE P 641      -0.103 -11.543  18.367  0.00  0.00      PROA  
ATOM    936 HG12 ILE P 641      -0.010  -9.988  17.498  0.00  0.00      PROA  
ATOM    937  CD  ILE P 641       0.909 -11.677  16.534  0.00  0.00      PROA  
ATOM    938  HD1 ILE P 641       1.902 -11.368  16.926  0.00  0.00      PROA  
ATOM    939  HD2 ILE P 641       0.760 -11.456  15.455  0.00  0.00      PROA  
ATOM    940  HD3 ILE P 641       0.876 -12.775  16.703  0.00  0.00      PROA  
ATOM    941  C   ILE P 641      -3.084 -10.599  14.796  0.00  0.00      PROA  
ATOM    942  O   ILE P 641      -3.042 -11.154  13.715  0.00  0.00      PROA  
ATOM    943  N   GLU P 642      -4.168 -10.083  15.322  0.00  0.00      PROA  
ATOM    944  HN  GLU P 642      -4.125  -9.663  16.226  0.00  0.00      PROA  
ATOM    945  CA  GLU P 642      -5.512  -9.932  14.723  0.00  0.00      PROA  
ATOM    946  HA  GLU P 642      -5.844 -10.917  14.432  0.00  0.00      PROA  
ATOM    947  CB  GLU P 642      -6.367  -9.196  15.781  0.00  0.00      PROA  
ATOM    948  HB1 GLU P 642      -7.405  -9.062  15.406  0.00  0.00      PROA  
ATOM    949  HB2 GLU P 642      -5.955  -8.205  16.067  0.00  0.00      PROA  
ATOM    950  CG  GLU P 642      -6.593 -10.087  17.015  0.00  0.00      PROA  
ATOM    951  HG1 GLU P 642      -5.653 -10.543  17.392  0.00  0.00      PROA  
ATOM    952  HG2 GLU P 642      -7.264 -10.903  16.671  0.00  0.00      PROA  
ATOM    953  CD  GLU P 642      -7.265  -9.394  18.164  0.00  0.00      PROA  
ATOM    954  OE1 GLU P 642      -8.490  -9.704  18.464  0.00  0.00      PROA  
ATOM    955  OE2 GLU P 642      -6.609  -8.502  18.787  0.00  0.00      PROA  
ATOM    956  C   GLU P 642      -5.482  -9.102  13.388  0.00  0.00      PROA  
ATOM    957  O   GLU P 642      -6.203  -9.375  12.437  0.00  0.00      PROA  
ATOM    958  N   SER P 643      -4.570  -8.094  13.253  0.00  0.00      PROA  
ATOM    959  HN  SER P 643      -4.068  -7.861  14.082  0.00  0.00      PROA  
ATOM    960  CA  SER P 643      -4.404  -7.395  12.012  0.00  0.00      PROA  
ATOM    961  HA  SER P 643      -5.324  -7.116  11.519  0.00  0.00      PROA  
ATOM    962  CB  SER P 643      -3.471  -6.169  12.237  0.00  0.00      PROA  
ATOM    963  HB1 SER P 643      -3.419  -5.601  11.284  0.00  0.00      PROA  
ATOM    964  HB2 SER P 643      -2.440  -6.405  12.578  0.00  0.00      PROA  
ATOM    965  OG  SER P 643      -4.045  -5.258  13.106  0.00  0.00      PROA  
ATOM    966  HG1 SER P 643      -4.346  -5.771  13.860  0.00  0.00      PROA  
ATOM    967  C   SER P 643      -3.679  -8.220  10.929  0.00  0.00      PROA  
ATOM    968  O   SER P 643      -3.907  -7.970   9.737  0.00  0.00      PROA  
ATOM    969  N   LEU P 644      -2.742  -9.188  11.305  0.00  0.00      PROA  
ATOM    970  HN  LEU P 644      -2.578  -9.420  12.261  0.00  0.00      PROA  
ATOM    971  CA  LEU P 644      -2.148 -10.067  10.286  0.00  0.00      PROA  
ATOM    972  HA  LEU P 644      -1.868  -9.499   9.411  0.00  0.00      PROA  
ATOM    973  CB  LEU P 644      -0.962 -10.989  10.878  0.00  0.00      PROA  
ATOM    974  HB1 LEU P 644      -0.676 -11.627  10.015  0.00  0.00      PROA  
ATOM    975  HB2 LEU P 644      -1.347 -11.658  11.677  0.00  0.00      PROA  
ATOM    976  CG  LEU P 644       0.297 -10.301  11.518  0.00  0.00      PROA  
ATOM    977  HG  LEU P 644      -0.065  -9.550  12.252  0.00  0.00      PROA  
ATOM    978  CD1 LEU P 644       1.310 -11.207  12.204  0.00  0.00      PROA  
ATOM    979 HD11 LEU P 644       1.935 -10.652  12.936  0.00  0.00      PROA  
ATOM    980 HD12 LEU P 644       2.015 -11.563  11.422  0.00  0.00      PROA  
ATOM    981 HD13 LEU P 644       0.854 -12.174  12.505  0.00  0.00      PROA  
ATOM    982  CD2 LEU P 644       0.975  -9.602  10.325  0.00  0.00      PROA  
ATOM    983 HD21 LEU P 644       1.016 -10.299   9.461  0.00  0.00      PROA  
ATOM    984 HD22 LEU P 644       1.960  -9.141  10.553  0.00  0.00      PROA  
ATOM    985 HD23 LEU P 644       0.362  -8.769   9.917  0.00  0.00      PROA  
ATOM    986  C   LEU P 644      -3.280 -10.992   9.833  0.00  0.00      PROA  
ATOM    987  O   LEU P 644      -3.459 -11.135   8.634  0.00  0.00      PROA  
ATOM    988  N   PHE P 645      -4.070 -11.571  10.797  0.00  0.00      PROA  
ATOM    989  HN  PHE P 645      -3.775 -11.373  11.729  0.00  0.00      PROA  
ATOM    990  CA  PHE P 645      -5.211 -12.413  10.472  0.00  0.00      PROA  
ATOM    991  HA  PHE P 645      -4.856 -13.298   9.966  0.00  0.00      PROA  
ATOM    992  CB  PHE P 645      -5.846 -12.850  11.795  0.00  0.00      PROA  
ATOM    993  HB1 PHE P 645      -6.871 -13.272  11.856  0.00  0.00      PROA  
ATOM    994  HB2 PHE P 645      -5.966 -11.937  12.416  0.00  0.00      PROA  
ATOM    995  CG  PHE P 645      -4.959 -13.796  12.635  0.00  0.00      PROA  
ATOM    996  CD1 PHE P 645      -5.305 -14.002  13.949  0.00  0.00      PROA  
ATOM    997  HD1 PHE P 645      -6.161 -13.475  14.342  0.00  0.00      PROA  
ATOM    998  CE1 PHE P 645      -4.467 -14.766  14.828  0.00  0.00      PROA  
ATOM    999  HE1 PHE P 645      -4.784 -14.766  15.860  0.00  0.00      PROA  
ATOM   1000  CZ  PHE P 645      -3.382 -15.412  14.320  0.00  0.00      PROA  
ATOM   1001  HZ  PHE P 645      -2.859 -16.115  14.952  0.00  0.00      PROA  
ATOM   1002  CD2 PHE P 645      -3.820 -14.536  12.107  0.00  0.00      PROA  
ATOM   1003  HD2 PHE P 645      -3.606 -14.406  11.057  0.00  0.00      PROA  
ATOM   1004  CE2 PHE P 645      -3.021 -15.309  12.935  0.00  0.00      PROA  
ATOM   1005  HE2 PHE P 645      -2.091 -15.745  12.602  0.00  0.00      PROA  
ATOM   1006  C   PHE P 645      -6.313 -11.788   9.570  0.00  0.00      PROA  
ATOM   1007  O   PHE P 645      -6.865 -12.423   8.653  0.00  0.00      PROA  
ATOM   1008  N   GLY P 646      -6.691 -10.488   9.818  0.00  0.00      PROA  
ATOM   1009  HN  GLY P 646      -6.312  -9.977  10.585  0.00  0.00      PROA  
ATOM   1010  CA  GLY P 646      -7.745  -9.821   8.996  0.00  0.00      PROA  
ATOM   1011  HA1 GLY P 646      -7.892  -8.869   9.485  0.00  0.00      PROA  
ATOM   1012  HA2 GLY P 646      -8.697 -10.329   8.952  0.00  0.00      PROA  
ATOM   1013  C   GLY P 646      -7.196  -9.492   7.665  0.00  0.00      PROA  
ATOM   1014  O   GLY P 646      -7.933  -9.616   6.697  0.00  0.00      PROA  
ATOM   1015  N   ALA P 647      -5.946  -9.087   7.653  0.00  0.00      PROA  
ATOM   1016  HN  ALA P 647      -5.271  -9.034   8.385  0.00  0.00      PROA  
ATOM   1017  CA  ALA P 647      -5.346  -8.915   6.310  0.00  0.00      PROA  
ATOM   1018  HA  ALA P 647      -5.831  -8.158   5.711  0.00  0.00      PROA  
ATOM   1019  CB  ALA P 647      -3.881  -8.355   6.483  0.00  0.00      PROA  
ATOM   1020  HB1 ALA P 647      -3.247  -8.821   7.267  0.00  0.00      PROA  
ATOM   1021  HB2 ALA P 647      -3.969  -7.311   6.854  0.00  0.00      PROA  
ATOM   1022  HB3 ALA P 647      -3.360  -8.325   5.503  0.00  0.00      PROA  
ATOM   1023  C   ALA P 647      -5.304 -10.113   5.449  0.00  0.00      PROA  
ATOM   1024  O   ALA P 647      -5.578 -10.129   4.309  0.00  0.00      PROA  
ATOM   1025  N   SER P 648      -4.849 -11.197   6.038  0.00  0.00      PROA  
ATOM   1026  HN  SER P 648      -4.503 -11.104   6.969  0.00  0.00      PROA  
ATOM   1027  CA  SER P 648      -4.770 -12.515   5.520  0.00  0.00      PROA  
ATOM   1028  HA  SER P 648      -4.151 -12.447   4.637  0.00  0.00      PROA  
ATOM   1029  CB  SER P 648      -4.189 -13.418   6.591  0.00  0.00      PROA  
ATOM   1030  HB1 SER P 648      -4.846 -13.565   7.475  0.00  0.00      PROA  
ATOM   1031  HB2 SER P 648      -3.157 -13.123   6.878  0.00  0.00      PROA  
ATOM   1032  OG  SER P 648      -4.094 -14.731   6.180  0.00  0.00      PROA  
ATOM   1033  HG1 SER P 648      -3.451 -14.753   5.468  0.00  0.00      PROA  
ATOM   1034  C   SER P 648      -6.150 -13.007   5.012  0.00  0.00      PROA  
ATOM   1035  O   SER P 648      -6.214 -13.558   3.884  0.00  0.00      PROA  
ATOM   1036  N   LEU P 649      -7.263 -12.976   5.819  0.00  0.00      PROA  
ATOM   1037  HN  LEU P 649      -7.290 -12.492   6.690  0.00  0.00      PROA  
ATOM   1038  CA  LEU P 649      -8.613 -13.214   5.338  0.00  0.00      PROA  
ATOM   1039  HA  LEU P 649      -8.653 -14.276   5.143  0.00  0.00      PROA  
ATOM   1040  CB  LEU P 649      -9.548 -12.962   6.546  0.00  0.00      PROA  
ATOM   1041  HB1 LEU P 649      -9.408 -11.936   6.948  0.00  0.00      PROA  
ATOM   1042  HB2 LEU P 649      -9.198 -13.691   7.308  0.00  0.00      PROA  
ATOM   1043  CG  LEU P 649     -11.010 -13.175   6.381  0.00  0.00      PROA  
ATOM   1044  HG  LEU P 649     -11.444 -12.398   5.716  0.00  0.00      PROA  
ATOM   1045  CD1 LEU P 649     -11.470 -14.447   5.805  0.00  0.00      PROA  
ATOM   1046 HD11 LEU P 649     -11.156 -15.315   6.423  0.00  0.00      PROA  
ATOM   1047 HD12 LEU P 649     -11.087 -14.603   4.774  0.00  0.00      PROA  
ATOM   1048 HD13 LEU P 649     -12.581 -14.469   5.789  0.00  0.00      PROA  
ATOM   1049  CD2 LEU P 649     -11.721 -12.912   7.759  0.00  0.00      PROA  
ATOM   1050 HD21 LEU P 649     -12.770 -13.268   7.675  0.00  0.00      PROA  
ATOM   1051 HD22 LEU P 649     -11.789 -11.861   8.113  0.00  0.00      PROA  
ATOM   1052 HD23 LEU P 649     -11.283 -13.675   8.437  0.00  0.00      PROA  
ATOM   1053  C   LEU P 649      -9.141 -12.422   4.170  0.00  0.00      PROA  
ATOM   1054  O   LEU P 649      -9.582 -12.954   3.185  0.00  0.00      PROA  
ATOM   1055  N   THR P 650      -8.947 -11.068   4.214  0.00  0.00      PROA  
ATOM   1056  HN  THR P 650      -8.496 -10.660   5.004  0.00  0.00      PROA  
ATOM   1057  CA  THR P 650      -9.267 -10.199   3.177  0.00  0.00      PROA  
ATOM   1058  HA  THR P 650     -10.321 -10.345   2.989  0.00  0.00      PROA  
ATOM   1059  CB  THR P 650      -9.069  -8.666   3.510  0.00  0.00      PROA  
ATOM   1060  HB  THR P 650      -7.991  -8.488   3.711  0.00  0.00      PROA  
ATOM   1061  OG1 THR P 650      -9.916  -8.383   4.530  0.00  0.00      PROA  
ATOM   1062  HG1 THR P 650      -9.691  -8.868   5.327  0.00  0.00      PROA  
ATOM   1063  CG2 THR P 650      -9.417  -7.651   2.403  0.00  0.00      PROA  
ATOM   1064 HG21 THR P 650     -10.504  -7.748   2.194  0.00  0.00      PROA  
ATOM   1065 HG22 THR P 650      -8.818  -7.626   1.468  0.00  0.00      PROA  
ATOM   1066 HG23 THR P 650      -9.229  -6.631   2.802  0.00  0.00      PROA  
ATOM   1067  C   THR P 650      -8.506 -10.448   1.894  0.00  0.00      PROA  
ATOM   1068  O   THR P 650      -9.088 -10.319   0.775  0.00  0.00      PROA  
ATOM   1069  N   GLY P 651      -7.252 -10.839   1.999  0.00  0.00      PROA  
ATOM   1070  HN  GLY P 651      -6.846 -11.051   2.885  0.00  0.00      PROA  
ATOM   1071  CA  GLY P 651      -6.333 -10.941   0.852  0.00  0.00      PROA  
ATOM   1072  HA1 GLY P 651      -5.373 -10.884   1.343  0.00  0.00      PROA  
ATOM   1073  HA2 GLY P 651      -6.453 -10.090   0.200  0.00  0.00      PROA  
ATOM   1074  C   GLY P 651      -6.354 -12.230   0.118  0.00  0.00      PROA  
ATOM   1075  O   GLY P 651      -6.158 -12.213  -1.072  0.00  0.00      PROA  
ATOM   1076  N   ILE P 652      -6.630 -13.378   0.801  0.00  0.00      PROA  
ATOM   1077  HN  ILE P 652      -6.836 -13.356   1.776  0.00  0.00      PROA  
ATOM   1078  CA  ILE P 652      -6.671 -14.710   0.286  0.00  0.00      PROA  
ATOM   1079  HA  ILE P 652      -5.769 -14.954  -0.256  0.00  0.00      PROA  
ATOM   1080  CB  ILE P 652      -6.825 -15.774   1.383  0.00  0.00      PROA  
ATOM   1081  HB  ILE P 652      -7.579 -15.475   2.142  0.00  0.00      PROA  
ATOM   1082  CG2 ILE P 652      -7.370 -17.150   0.874  0.00  0.00      PROA  
ATOM   1083 HG21 ILE P 652      -8.396 -16.971   0.489  0.00  0.00      PROA  
ATOM   1084 HG22 ILE P 652      -7.379 -17.929   1.667  0.00  0.00      PROA  
ATOM   1085 HG23 ILE P 652      -6.645 -17.579   0.150  0.00  0.00      PROA  
ATOM   1086  CG1 ILE P 652      -5.400 -15.977   2.089  0.00  0.00      PROA  
ATOM   1087 HG11 ILE P 652      -4.837 -15.052   2.335  0.00  0.00      PROA  
ATOM   1088 HG12 ILE P 652      -4.790 -16.597   1.397  0.00  0.00      PROA  
ATOM   1089  CD  ILE P 652      -5.480 -16.623   3.457  0.00  0.00      PROA  
ATOM   1090  HD1 ILE P 652      -5.744 -15.906   4.263  0.00  0.00      PROA  
ATOM   1091  HD2 ILE P 652      -4.535 -17.118   3.770  0.00  0.00      PROA  
ATOM   1092  HD3 ILE P 652      -6.354 -17.288   3.292  0.00  0.00      PROA  
ATOM   1093  C   ILE P 652      -7.835 -14.729  -0.794  0.00  0.00      PROA  
ATOM   1094  O   ILE P 652      -7.565 -15.063  -1.930  0.00  0.00      PROA  
ATOM   1095  N   ALA P 653      -9.057 -14.159  -0.543  0.00  0.00      PROA  
ATOM   1096  HN  ALA P 653      -9.353 -13.935   0.382  0.00  0.00      PROA  
ATOM   1097  CA  ALA P 653     -10.019 -13.826  -1.580  0.00  0.00      PROA  
ATOM   1098  HA  ALA P 653     -10.416 -14.744  -1.988  0.00  0.00      PROA  
ATOM   1099  CB  ALA P 653     -11.135 -13.178  -0.821  0.00  0.00      PROA  
ATOM   1100  HB1 ALA P 653     -11.515 -13.775   0.035  0.00  0.00      PROA  
ATOM   1101  HB2 ALA P 653     -11.947 -12.999  -1.558  0.00  0.00      PROA  
ATOM   1102  HB3 ALA P 653     -10.663 -12.301  -0.329  0.00  0.00      PROA  
ATOM   1103  C   ALA P 653      -9.629 -12.860  -2.714  0.00  0.00      PROA  
ATOM   1104  O   ALA P 653      -9.954 -13.060  -3.877  0.00  0.00      PROA  
ATOM   1105  N   TYR P 654      -8.995 -11.724  -2.372  0.00  0.00      PROA  
ATOM   1106  HN  TYR P 654      -8.618 -11.805  -1.452  0.00  0.00      PROA  
ATOM   1107  CA  TYR P 654      -8.659 -10.581  -3.224  0.00  0.00      PROA  
ATOM   1108  HA  TYR P 654      -9.476 -10.474  -3.923  0.00  0.00      PROA  
ATOM   1109  CB  TYR P 654      -8.572  -9.357  -2.300  0.00  0.00      PROA  
ATOM   1110  HB1 TYR P 654      -7.820  -9.512  -1.497  0.00  0.00      PROA  
ATOM   1111  HB2 TYR P 654      -9.509  -9.317  -1.704  0.00  0.00      PROA  
ATOM   1112  CG  TYR P 654      -8.435  -8.006  -2.988  0.00  0.00      PROA  
ATOM   1113  CD1 TYR P 654      -9.439  -7.483  -3.815  0.00  0.00      PROA  
ATOM   1114  HD1 TYR P 654     -10.356  -8.022  -3.999  0.00  0.00      PROA  
ATOM   1115  CE1 TYR P 654      -9.376  -6.310  -4.503  0.00  0.00      PROA  
ATOM   1116  HE1 TYR P 654     -10.223  -6.010  -5.103  0.00  0.00      PROA  
ATOM   1117  CZ  TYR P 654      -8.229  -5.526  -4.228  0.00  0.00      PROA  
ATOM   1118  OH  TYR P 654      -7.954  -4.293  -4.861  0.00  0.00      PROA  
ATOM   1119  HH  TYR P 654      -7.250  -4.493  -5.483  0.00  0.00      PROA  
ATOM   1120  CD2 TYR P 654      -7.280  -7.179  -2.763  0.00  0.00      PROA  
ATOM   1121  HD2 TYR P 654      -6.454  -7.471  -2.132  0.00  0.00      PROA  
ATOM   1122  CE2 TYR P 654      -7.193  -5.942  -3.378  0.00  0.00      PROA  
ATOM   1123  HE2 TYR P 654      -6.255  -5.424  -3.245  0.00  0.00      PROA  
ATOM   1124  C   TYR P 654      -7.465 -10.756  -4.200  0.00  0.00      PROA  
ATOM   1125  O   TYR P 654      -7.324  -9.930  -5.077  0.00  0.00      PROA  
ATOM   1126  N   SER P 655      -6.598 -11.777  -4.072  0.00  0.00      PROA  
ATOM   1127  HN  SER P 655      -6.595 -12.402  -3.296  0.00  0.00      PROA  
ATOM   1128  CA  SER P 655      -5.696 -12.151  -5.178  0.00  0.00      PROA  
ATOM   1129  HA  SER P 655      -5.357 -11.261  -5.687  0.00  0.00      PROA  
ATOM   1130  CB  SER P 655      -4.447 -12.829  -4.595  0.00  0.00      PROA  
ATOM   1131  HB1 SER P 655      -4.751 -13.798  -4.145  0.00  0.00      PROA  
ATOM   1132  HB2 SER P 655      -4.127 -12.124  -3.798  0.00  0.00      PROA  
ATOM   1133  OG  SER P 655      -3.383 -12.995  -5.590  0.00  0.00      PROA  
ATOM   1134  HG1 SER P 655      -3.656 -13.683  -6.201  0.00  0.00      PROA  
ATOM   1135  C   SER P 655      -6.275 -13.079  -6.190  0.00  0.00      PROA  
ATOM   1136  O   SER P 655      -5.792 -13.402  -7.280  0.00  0.00      PROA  
ATOM   1137  N   LEU P 656      -7.393 -13.676  -5.845  0.00  0.00      PROA  
ATOM   1138  HN  LEU P 656      -7.758 -13.439  -4.948  0.00  0.00      PROA  
ATOM   1139  CA  LEU P 656      -8.120 -14.673  -6.648  0.00  0.00      PROA  
ATOM   1140  HA  LEU P 656      -7.410 -15.109  -7.335  0.00  0.00      PROA  
ATOM   1141  CB  LEU P 656      -8.734 -15.826  -5.733  0.00  0.00      PROA  
ATOM   1142  HB1 LEU P 656      -9.584 -16.399  -6.163  0.00  0.00      PROA  
ATOM   1143  HB2 LEU P 656      -9.213 -15.324  -4.865  0.00  0.00      PROA  
ATOM   1144  CG  LEU P 656      -7.772 -16.869  -5.185  0.00  0.00      PROA  
ATOM   1145  HG  LEU P 656      -6.885 -16.296  -4.841  0.00  0.00      PROA  
ATOM   1146  CD1 LEU P 656      -8.471 -17.607  -3.990  0.00  0.00      PROA  
ATOM   1147 HD11 LEU P 656      -8.583 -16.970  -3.086  0.00  0.00      PROA  
ATOM   1148 HD12 LEU P 656      -7.794 -18.461  -3.776  0.00  0.00      PROA  
ATOM   1149 HD13 LEU P 656      -9.492 -17.986  -4.206  0.00  0.00      PROA  
ATOM   1150  CD2 LEU P 656      -7.329 -17.988  -6.215  0.00  0.00      PROA  
ATOM   1151 HD21 LEU P 656      -8.188 -18.674  -6.376  0.00  0.00      PROA  
ATOM   1152 HD22 LEU P 656      -6.607 -18.707  -5.773  0.00  0.00      PROA  
ATOM   1153 HD23 LEU P 656      -7.014 -17.530  -7.177  0.00  0.00      PROA  
ATOM   1154  C   LEU P 656      -9.248 -14.177  -7.567  0.00  0.00      PROA  
ATOM   1155  O   LEU P 656      -9.250 -14.243  -8.793  0.00  0.00      PROA  
ATOM   1156  N   PHE P 657     -10.363 -13.618  -6.888  0.00  0.00      PROA  
ATOM   1157  HN  PHE P 657     -10.362 -13.495  -5.898  0.00  0.00      PROA  
ATOM   1158  CA  PHE P 657     -11.665 -13.652  -7.607  0.00  0.00      PROA  
ATOM   1159  HA  PHE P 657     -11.666 -14.287  -8.481  0.00  0.00      PROA  
ATOM   1160  CB  PHE P 657     -12.783 -14.209  -6.657  0.00  0.00      PROA  
ATOM   1161  HB1 PHE P 657     -13.682 -14.450  -7.264  0.00  0.00      PROA  
ATOM   1162  HB2 PHE P 657     -12.992 -13.413  -5.911  0.00  0.00      PROA  
ATOM   1163  CG  PHE P 657     -12.444 -15.540  -5.941  0.00  0.00      PROA  
ATOM   1164  CD1 PHE P 657     -12.545 -16.744  -6.656  0.00  0.00      PROA  
ATOM   1165  HD1 PHE P 657     -12.894 -16.700  -7.677  0.00  0.00      PROA  
ATOM   1166  CE1 PHE P 657     -12.468 -17.992  -6.047  0.00  0.00      PROA  
ATOM   1167  HE1 PHE P 657     -12.690 -18.891  -6.603  0.00  0.00      PROA  
ATOM   1168  CZ  PHE P 657     -12.306 -18.128  -4.602  0.00  0.00      PROA  
ATOM   1169  HZ  PHE P 657     -12.395 -19.084  -4.106  0.00  0.00      PROA  
ATOM   1170  CD2 PHE P 657     -12.204 -15.618  -4.581  0.00  0.00      PROA  
ATOM   1171  HD2 PHE P 657     -12.099 -14.666  -4.081  0.00  0.00      PROA  
ATOM   1172  CE2 PHE P 657     -12.147 -16.897  -3.881  0.00  0.00      PROA  
ATOM   1173  HE2 PHE P 657     -12.036 -16.905  -2.807  0.00  0.00      PROA  
ATOM   1174  C   PHE P 657     -12.008 -12.264  -8.064  0.00  0.00      PROA  
ATOM   1175  O   PHE P 657     -12.973 -11.896  -8.723  0.00  0.00      PROA  
ATOM   1176  N   ALA P 658     -11.182 -11.316  -7.703  0.00  0.00      PROA  
ATOM   1177  HN  ALA P 658     -10.466 -11.377  -7.012  0.00  0.00      PROA  
ATOM   1178  CA  ALA P 658     -11.218  -9.918  -8.197  0.00  0.00      PROA  
ATOM   1179  HA  ALA P 658     -12.159  -9.430  -7.993  0.00  0.00      PROA  
ATOM   1180  CB  ALA P 658     -10.358  -9.059  -7.303  0.00  0.00      PROA  
ATOM   1181  HB1 ALA P 658      -9.311  -9.418  -7.394  0.00  0.00      PROA  
ATOM   1182  HB2 ALA P 658     -10.711  -9.068  -6.250  0.00  0.00      PROA  
ATOM   1183  HB3 ALA P 658     -10.331  -8.027  -7.715  0.00  0.00      PROA  
ATOM   1184  C   ALA P 658     -10.902  -9.710  -9.689  0.00  0.00      PROA  
ATOM   1185  O   ALA P 658     -10.250 -10.525 -10.323  0.00  0.00      PROA  
ATOM   1186  N   GLY P 659     -11.535  -8.651 -10.365  0.00  0.00      PROA  
ATOM   1187  HN  GLY P 659     -11.988  -8.013  -9.748  0.00  0.00      PROA  
ATOM   1188  CA  GLY P 659     -11.244  -8.242 -11.774  0.00  0.00      PROA  
ATOM   1189  HA1 GLY P 659     -11.844  -7.356 -11.919  0.00  0.00      PROA  
ATOM   1190  HA2 GLY P 659     -11.476  -9.068 -12.430  0.00  0.00      PROA  
ATOM   1191  C   GLY P 659      -9.772  -7.966 -11.997  0.00  0.00      PROA  
ATOM   1192  O   GLY P 659      -9.276  -8.285 -13.042  0.00  0.00      PROA  
ATOM   1193  N   GLN P 660      -9.135  -7.360 -11.032  0.00  0.00      PROA  
ATOM   1194  HN  GLN P 660      -9.545  -7.077 -10.168  0.00  0.00      PROA  
ATOM   1195  CA  GLN P 660      -7.710  -7.132 -11.041  0.00  0.00      PROA  
ATOM   1196  HA  GLN P 660      -7.230  -7.489 -11.940  0.00  0.00      PROA  
ATOM   1197  CB  GLN P 660      -7.410  -5.669 -10.947  0.00  0.00      PROA  
ATOM   1198  HB1 GLN P 660      -8.040  -5.148 -10.193  0.00  0.00      PROA  
ATOM   1199  HB2 GLN P 660      -7.721  -5.220 -11.914  0.00  0.00      PROA  
ATOM   1200  CG  GLN P 660      -5.935  -5.343 -10.700  0.00  0.00      PROA  
ATOM   1201  HG1 GLN P 660      -5.709  -5.636  -9.653  0.00  0.00      PROA  
ATOM   1202  HG2 GLN P 660      -5.557  -4.301 -10.768  0.00  0.00      PROA  
ATOM   1203  CD  GLN P 660      -4.973  -6.035 -11.694  0.00  0.00      PROA  
ATOM   1204  OE1 GLN P 660      -4.224  -6.928 -11.393  0.00  0.00      PROA  
ATOM   1205  NE2 GLN P 660      -5.004  -5.662 -13.015  0.00  0.00      PROA  
ATOM   1206 HE21 GLN P 660      -4.383  -6.113 -13.656  0.00  0.00      PROA  
ATOM   1207 HE22 GLN P 660      -5.738  -5.071 -13.351  0.00  0.00      PROA  
ATOM   1208  C   GLN P 660      -7.092  -7.894  -9.844  0.00  0.00      PROA  
ATOM   1209  O   GLN P 660      -7.533  -7.629  -8.746  0.00  0.00      PROA  
ATOM   1210  N   PRO P 661      -6.155  -8.883  -9.998  0.00  0.00      PROA  
ATOM   1211  CD  PRO P 661      -5.894  -9.583 -11.327  0.00  0.00      PROA  
ATOM   1212  HD1 PRO P 661      -5.211  -9.016 -11.996  0.00  0.00      PROA  
ATOM   1213  HD2 PRO P 661      -6.866  -9.820 -11.809  0.00  0.00      PROA  
ATOM   1214  CA  PRO P 661      -5.754  -9.716  -8.873  0.00  0.00      PROA  
ATOM   1215  HA  PRO P 661      -6.453  -9.810  -8.055  0.00  0.00      PROA  
ATOM   1216  CB  PRO P 661      -5.548 -11.091  -9.451  0.00  0.00      PROA  
ATOM   1217  HB1 PRO P 661      -6.526 -11.605  -9.563  0.00  0.00      PROA  
ATOM   1218  HB2 PRO P 661      -4.801 -11.749  -8.956  0.00  0.00      PROA  
ATOM   1219  CG  PRO P 661      -5.126 -10.820 -10.894  0.00  0.00      PROA  
ATOM   1220  HG1 PRO P 661      -4.022 -10.708 -10.948  0.00  0.00      PROA  
ATOM   1221  HG2 PRO P 661      -5.371 -11.595 -11.651  0.00  0.00      PROA  
ATOM   1222  C   PRO P 661      -4.372  -9.293  -8.300  0.00  0.00      PROA  
ATOM   1223  O   PRO P 661      -4.066  -9.710  -7.212  0.00  0.00      PROA  
ATOM   1224  N   LEU P 662      -3.584  -8.398  -8.970  0.00  0.00      PROA  
ATOM   1225  HN  LEU P 662      -3.915  -8.163  -9.880  0.00  0.00      PROA  
ATOM   1226  CA  LEU P 662      -2.280  -7.955  -8.570  0.00  0.00      PROA  
ATOM   1227  HA  LEU P 662      -1.633  -8.785  -8.326  0.00  0.00      PROA  
ATOM   1228  CB  LEU P 662      -1.539  -7.334  -9.755  0.00  0.00      PROA  
ATOM   1229  HB1 LEU P 662      -0.564  -6.948  -9.388  0.00  0.00      PROA  
ATOM   1230  HB2 LEU P 662      -2.105  -6.479 -10.184  0.00  0.00      PROA  
ATOM   1231  CG  LEU P 662      -1.127  -8.260 -10.853  0.00  0.00      PROA  
ATOM   1232  HG  LEU P 662      -2.053  -8.847 -11.034  0.00  0.00      PROA  
ATOM   1233  CD1 LEU P 662      -0.780  -7.587 -12.217  0.00  0.00      PROA  
ATOM   1234 HD11 LEU P 662      -1.646  -6.951 -12.499  0.00  0.00      PROA  
ATOM   1235 HD12 LEU P 662      -0.538  -8.398 -12.937  0.00  0.00      PROA  
ATOM   1236 HD13 LEU P 662       0.194  -7.056 -12.153  0.00  0.00      PROA  
ATOM   1237  CD2 LEU P 662      -0.031  -9.184 -10.480  0.00  0.00      PROA  
ATOM   1238 HD21 LEU P 662       0.910  -8.637 -10.257  0.00  0.00      PROA  
ATOM   1239 HD22 LEU P 662       0.093  -9.803 -11.394  0.00  0.00      PROA  
ATOM   1240 HD23 LEU P 662      -0.282  -9.824  -9.607  0.00  0.00      PROA  
ATOM   1241  C   LEU P 662      -2.311  -6.969  -7.415  0.00  0.00      PROA  
ATOM   1242  O   LEU P 662      -1.291  -6.785  -6.781  0.00  0.00      PROA  
ATOM   1243  N   THR P 663      -3.491  -6.337  -7.112  0.00  0.00      PROA  
ATOM   1244  HN  THR P 663      -4.361  -6.567  -7.541  0.00  0.00      PROA  
ATOM   1245  CA  THR P 663      -3.538  -5.445  -6.006  0.00  0.00      PROA  
ATOM   1246  HA  THR P 663      -2.746  -4.728  -6.166  0.00  0.00      PROA  
ATOM   1247  CB  THR P 663      -4.862  -4.597  -5.997  0.00  0.00      PROA  
ATOM   1248  HB  THR P 663      -5.253  -4.378  -4.980  0.00  0.00      PROA  
ATOM   1249  OG1 THR P 663      -5.933  -5.272  -6.606  0.00  0.00      PROA  
ATOM   1250  HG1 THR P 663      -5.885  -6.228  -6.531  0.00  0.00      PROA  
ATOM   1251  CG2 THR P 663      -4.727  -3.278  -6.723  0.00  0.00      PROA  
ATOM   1252 HG21 THR P 663      -3.778  -2.772  -6.444  0.00  0.00      PROA  
ATOM   1253 HG22 THR P 663      -5.630  -2.667  -6.510  0.00  0.00      PROA  
ATOM   1254 HG23 THR P 663      -4.763  -3.435  -7.822  0.00  0.00      PROA  
ATOM   1255  C   THR P 663      -3.281  -5.902  -4.605  0.00  0.00      PROA  
ATOM   1256  O   THR P 663      -4.008  -6.788  -4.074  0.00  0.00      PROA  
ATOM   1257  N   ILE P 664      -2.246  -5.261  -3.992  0.00  0.00      PROA  
ATOM   1258  HN  ILE P 664      -1.805  -4.481  -4.429  0.00  0.00      PROA  
ATOM   1259  CA  ILE P 664      -1.680  -5.627  -2.744  0.00  0.00      PROA  
ATOM   1260  HA  ILE P 664      -1.851  -6.675  -2.549  0.00  0.00      PROA  
ATOM   1261  CB  ILE P 664      -0.091  -5.463  -2.750  0.00  0.00      PROA  
ATOM   1262  HB  ILE P 664       0.182  -4.459  -3.139  0.00  0.00      PROA  
ATOM   1263  CG2 ILE P 664       0.666  -5.539  -1.401  0.00  0.00      PROA  
ATOM   1264 HG21 ILE P 664       1.776  -5.504  -1.364  0.00  0.00      PROA  
ATOM   1265 HG22 ILE P 664       0.428  -6.517  -0.931  0.00  0.00      PROA  
ATOM   1266 HG23 ILE P 664       0.303  -4.759  -0.698  0.00  0.00      PROA  
ATOM   1267  CG1 ILE P 664       0.566  -6.510  -3.721  0.00  0.00      PROA  
ATOM   1268 HG11 ILE P 664       1.618  -6.179  -3.851  0.00  0.00      PROA  
ATOM   1269 HG12 ILE P 664       0.148  -6.517  -4.750  0.00  0.00      PROA  
ATOM   1270  CD  ILE P 664       0.489  -7.879  -3.188  0.00  0.00      PROA  
ATOM   1271  HD1 ILE P 664       0.921  -7.989  -2.171  0.00  0.00      PROA  
ATOM   1272  HD2 ILE P 664       1.180  -8.376  -3.903  0.00  0.00      PROA  
ATOM   1273  HD3 ILE P 664      -0.532  -8.316  -3.206  0.00  0.00      PROA  
ATOM   1274  C   ILE P 664      -2.203  -4.764  -1.624  0.00  0.00      PROA  
ATOM   1275  O   ILE P 664      -2.510  -3.621  -1.800  0.00  0.00      PROA  
ATOM   1276  N   LEU P 665      -2.471  -5.359  -0.441  0.00  0.00      PROA  
ATOM   1277  HN  LEU P 665      -2.106  -6.279  -0.327  0.00  0.00      PROA  
ATOM   1278  CA  LEU P 665      -3.016  -4.709   0.705  0.00  0.00      PROA  
ATOM   1279  HA  LEU P 665      -3.810  -4.023   0.450  0.00  0.00      PROA  
ATOM   1280  CB  LEU P 665      -3.477  -5.690   1.806  0.00  0.00      PROA  
ATOM   1281  HB1 LEU P 665      -3.938  -5.133   2.649  0.00  0.00      PROA  
ATOM   1282  HB2 LEU P 665      -2.691  -6.402   2.139  0.00  0.00      PROA  
ATOM   1283  CG  LEU P 665      -4.729  -6.514   1.370  0.00  0.00      PROA  
ATOM   1284  HG  LEU P 665      -4.457  -7.206   0.544  0.00  0.00      PROA  
ATOM   1285  CD1 LEU P 665      -5.190  -7.433   2.470  0.00  0.00      PROA  
ATOM   1286 HD11 LEU P 665      -6.110  -7.999   2.208  0.00  0.00      PROA  
ATOM   1287 HD12 LEU P 665      -5.621  -6.846   3.309  0.00  0.00      PROA  
ATOM   1288 HD13 LEU P 665      -4.421  -8.124   2.876  0.00  0.00      PROA  
ATOM   1289  CD2 LEU P 665      -5.930  -5.645   0.996  0.00  0.00      PROA  
ATOM   1290 HD21 LEU P 665      -6.093  -4.792   1.690  0.00  0.00      PROA  
ATOM   1291 HD22 LEU P 665      -6.835  -6.275   0.864  0.00  0.00      PROA  
ATOM   1292 HD23 LEU P 665      -5.653  -5.149   0.042  0.00  0.00      PROA  
ATOM   1293  C   LEU P 665      -1.947  -3.915   1.446  0.00  0.00      PROA  
ATOM   1294  O   LEU P 665      -0.807  -4.403   1.398  0.00  0.00      PROA  
ATOM   1295  N   GLY P 666      -2.319  -2.864   2.245  0.00  0.00      PROA  
ATOM   1296  HN  GLY P 666      -3.258  -2.611   2.462  0.00  0.00      PROA  
ATOM   1297  CA  GLY P 666      -1.333  -2.351   3.190  0.00  0.00      PROA  
ATOM   1298  HA1 GLY P 666      -0.700  -1.642   2.677  0.00  0.00      PROA  
ATOM   1299  HA2 GLY P 666      -0.724  -3.075   3.710  0.00  0.00      PROA  
ATOM   1300  C   GLY P 666      -2.111  -1.639   4.293  0.00  0.00      PROA  
ATOM   1301  O   GLY P 666      -3.209  -2.006   4.540  0.00  0.00      PROA  
ATOM   1302  N   SER P 667      -1.587  -0.556   4.924  0.00  0.00      PROA  
ATOM   1303  HN  SER P 667      -0.800  -0.082   4.536  0.00  0.00      PROA  
ATOM   1304  CA  SER P 667      -2.250   0.236   5.957  0.00  0.00      PROA  
ATOM   1305  HA  SER P 667      -3.235  -0.150   6.175  0.00  0.00      PROA  
ATOM   1306  CB  SER P 667      -1.556   0.163   7.334  0.00  0.00      PROA  
ATOM   1307  HB1 SER P 667      -0.490   0.449   7.202  0.00  0.00      PROA  
ATOM   1308  HB2 SER P 667      -1.672  -0.890   7.670  0.00  0.00      PROA  
ATOM   1309  OG  SER P 667      -2.226   1.003   8.301  0.00  0.00      PROA  
ATOM   1310  HG1 SER P 667      -3.151   0.754   8.250  0.00  0.00      PROA  
ATOM   1311  C   SER P 667      -2.440   1.745   5.489  0.00  0.00      PROA  
ATOM   1312  O   SER P 667      -1.625   2.369   4.896  0.00  0.00      PROA  
ATOM   1313  N   THR P 668      -3.589   2.348   5.883  0.00  0.00      PROA  
ATOM   1314  HN  THR P 668      -4.286   1.988   6.498  0.00  0.00      PROA  
ATOM   1315  CA  THR P 668      -3.931   3.738   5.516  0.00  0.00      PROA  
ATOM   1316  HA  THR P 668      -3.141   4.160   4.912  0.00  0.00      PROA  
ATOM   1317  CB  THR P 668      -5.124   3.847   4.586  0.00  0.00      PROA  
ATOM   1318  HB  THR P 668      -5.119   3.127   3.740  0.00  0.00      PROA  
ATOM   1319  OG1 THR P 668      -5.246   5.157   4.135  0.00  0.00      PROA  
ATOM   1320  HG1 THR P 668      -5.978   5.096   3.517  0.00  0.00      PROA  
ATOM   1321  CG2 THR P 668      -6.414   3.554   5.271  0.00  0.00      PROA  
ATOM   1322 HG21 THR P 668      -6.481   2.495   5.599  0.00  0.00      PROA  
ATOM   1323 HG22 THR P 668      -7.242   3.637   4.535  0.00  0.00      PROA  
ATOM   1324 HG23 THR P 668      -6.493   4.282   6.106  0.00  0.00      PROA  
ATOM   1325  C   THR P 668      -4.128   4.536   6.790  0.00  0.00      PROA  
ATOM   1326  O   THR P 668      -4.627   4.015   7.828  0.00  0.00      PROA  
ATOM   1327  N   GLY P 669      -3.666   5.812   6.734  0.00  0.00      PROA  
ATOM   1328  HN  GLY P 669      -3.229   6.099   5.885  0.00  0.00      PROA  
ATOM   1329  CA  GLY P 669      -3.703   6.798   7.730  0.00  0.00      PROA  
ATOM   1330  HA1 GLY P 669      -3.283   7.709   7.329  0.00  0.00      PROA  
ATOM   1331  HA2 GLY P 669      -2.990   6.418   8.447  0.00  0.00      PROA  
ATOM   1332  C   GLY P 669      -4.954   7.317   8.405  0.00  0.00      PROA  
ATOM   1333  O   GLY P 669      -4.858   7.591   9.602  0.00  0.00      PROA  
ATOM   1334  N   PRO P 670      -6.091   7.423   7.712  0.00  0.00      PROA  
ATOM   1335  CD  PRO P 670      -6.040   7.893   6.319  0.00  0.00      PROA  
ATOM   1336  HD1 PRO P 670      -6.185   6.993   5.684  0.00  0.00      PROA  
ATOM   1337  HD2 PRO P 670      -5.149   8.544   6.189  0.00  0.00      PROA  
ATOM   1338  CA  PRO P 670      -7.374   7.685   8.413  0.00  0.00      PROA  
ATOM   1339  HA  PRO P 670      -7.190   8.552   9.030  0.00  0.00      PROA  
ATOM   1340  CB  PRO P 670      -8.300   7.991   7.188  0.00  0.00      PROA  
ATOM   1341  HB1 PRO P 670      -9.244   8.566   7.302  0.00  0.00      PROA  
ATOM   1342  HB2 PRO P 670      -8.617   7.008   6.777  0.00  0.00      PROA  
ATOM   1343  CG  PRO P 670      -7.300   8.706   6.198  0.00  0.00      PROA  
ATOM   1344  HG1 PRO P 670      -7.740   8.589   5.184  0.00  0.00      PROA  
ATOM   1345  HG2 PRO P 670      -7.280   9.799   6.396  0.00  0.00      PROA  
ATOM   1346  C   PRO P 670      -7.865   6.582   9.266  0.00  0.00      PROA  
ATOM   1347  O   PRO P 670      -8.522   6.926  10.209  0.00  0.00      PROA  
ATOM   1348  N   VAL P 671      -7.591   5.305   8.966  0.00  0.00      PROA  
ATOM   1349  HN  VAL P 671      -7.070   4.994   8.175  0.00  0.00      PROA  
ATOM   1350  CA  VAL P 671      -8.161   4.267   9.824  0.00  0.00      PROA  
ATOM   1351  HA  VAL P 671      -9.234   4.354   9.909  0.00  0.00      PROA  
ATOM   1352  CB  VAL P 671      -7.918   2.840   9.309  0.00  0.00      PROA  
ATOM   1353  HB  VAL P 671      -6.858   2.791   8.980  0.00  0.00      PROA  
ATOM   1354  CG1 VAL P 671      -8.116   1.749  10.295  0.00  0.00      PROA  
ATOM   1355 HG11 VAL P 671      -7.512   1.862  11.220  0.00  0.00      PROA  
ATOM   1356 HG12 VAL P 671      -7.991   0.714   9.911  0.00  0.00      PROA  
ATOM   1357 HG13 VAL P 671      -9.195   1.818  10.554  0.00  0.00      PROA  
ATOM   1358  CG2 VAL P 671      -8.841   2.724   8.129  0.00  0.00      PROA  
ATOM   1359 HG21 VAL P 671      -9.877   3.077   8.320  0.00  0.00      PROA  
ATOM   1360 HG22 VAL P 671      -8.781   1.685   7.741  0.00  0.00      PROA  
ATOM   1361 HG23 VAL P 671      -8.435   3.360   7.314  0.00  0.00      PROA  
ATOM   1362  C   VAL P 671      -7.745   4.321  11.354  0.00  0.00      PROA  
ATOM   1363  O   VAL P 671      -8.528   4.194  12.238  0.00  0.00      PROA  
ATOM   1364  N   LEU P 672      -6.471   4.562  11.695  0.00  0.00      PROA  
ATOM   1365  HN  LEU P 672      -5.809   4.655  10.955  0.00  0.00      PROA  
ATOM   1366  CA  LEU P 672      -6.053   4.618  13.122  0.00  0.00      PROA  
ATOM   1367  HA  LEU P 672      -6.421   3.672  13.490  0.00  0.00      PROA  
ATOM   1368  CB  LEU P 672      -4.523   4.602  13.332  0.00  0.00      PROA  
ATOM   1369  HB1 LEU P 672      -4.109   5.496  12.817  0.00  0.00      PROA  
ATOM   1370  HB2 LEU P 672      -4.096   3.757  12.752  0.00  0.00      PROA  
ATOM   1371  CG  LEU P 672      -4.026   4.771  14.766  0.00  0.00      PROA  
ATOM   1372  HG  LEU P 672      -4.549   5.593  15.300  0.00  0.00      PROA  
ATOM   1373  CD1 LEU P 672      -4.064   3.440  15.517  0.00  0.00      PROA  
ATOM   1374 HD11 LEU P 672      -3.802   3.687  16.568  0.00  0.00      PROA  
ATOM   1375 HD12 LEU P 672      -3.384   2.671  15.093  0.00  0.00      PROA  
ATOM   1376 HD13 LEU P 672      -5.091   3.055  15.335  0.00  0.00      PROA  
ATOM   1377  CD2 LEU P 672      -2.560   5.391  14.561  0.00  0.00      PROA  
ATOM   1378 HD21 LEU P 672      -2.494   6.474  14.322  0.00  0.00      PROA  
ATOM   1379 HD22 LEU P 672      -2.119   4.714  13.799  0.00  0.00      PROA  
ATOM   1380 HD23 LEU P 672      -2.043   5.119  15.506  0.00  0.00      PROA  
ATOM   1381  C   LEU P 672      -6.720   5.738  13.896  0.00  0.00      PROA  
ATOM   1382  O   LEU P 672      -7.226   5.456  14.985  0.00  0.00      PROA  
ATOM   1383  N   VAL P 673      -6.772   6.933  13.311  0.00  0.00      PROA  
ATOM   1384  HN  VAL P 673      -6.396   7.048  12.394  0.00  0.00      PROA  
ATOM   1385  CA  VAL P 673      -7.441   8.176  13.762  0.00  0.00      PROA  
ATOM   1386  HA  VAL P 673      -7.211   8.328  14.806  0.00  0.00      PROA  
ATOM   1387  CB  VAL P 673      -7.031   9.316  12.940  0.00  0.00      PROA  
ATOM   1388  HB  VAL P 673      -7.205   9.137  11.857  0.00  0.00      PROA  
ATOM   1389  CG1 VAL P 673      -7.652  10.667  13.485  0.00  0.00      PROA  
ATOM   1390 HG11 VAL P 673      -8.756  10.612  13.366  0.00  0.00      PROA  
ATOM   1391 HG12 VAL P 673      -7.344  11.459  12.769  0.00  0.00      PROA  
ATOM   1392 HG13 VAL P 673      -7.424  10.789  14.565  0.00  0.00      PROA  
ATOM   1393  CG2 VAL P 673      -5.534   9.555  13.023  0.00  0.00      PROA  
ATOM   1394 HG21 VAL P 673      -4.967   8.757  12.498  0.00  0.00      PROA  
ATOM   1395 HG22 VAL P 673      -5.335   9.597  14.115  0.00  0.00      PROA  
ATOM   1396 HG23 VAL P 673      -5.268  10.507  12.514  0.00  0.00      PROA  
ATOM   1397  C   VAL P 673      -8.984   8.064  13.905  0.00  0.00      PROA  
ATOM   1398  O   VAL P 673      -9.543   8.510  14.895  0.00  0.00      PROA  
ATOM   1399  N   PHE P 674      -9.624   7.479  12.896  0.00  0.00      PROA  
ATOM   1400  HN  PHE P 674      -9.094   7.401  12.054  0.00  0.00      PROA  
ATOM   1401  CA  PHE P 674     -11.013   7.180  12.838  0.00  0.00      PROA  
ATOM   1402  HA  PHE P 674     -11.572   8.065  13.102  0.00  0.00      PROA  
ATOM   1403  CB  PHE P 674     -11.444   6.733  11.391  0.00  0.00      PROA  
ATOM   1404  HB1 PHE P 674     -10.773   5.930  11.017  0.00  0.00      PROA  
ATOM   1405  HB2 PHE P 674     -11.229   7.559  10.680  0.00  0.00      PROA  
ATOM   1406  CG  PHE P 674     -12.877   6.238  11.250  0.00  0.00      PROA  
ATOM   1407  CD1 PHE P 674     -13.764   7.069  10.595  0.00  0.00      PROA  
ATOM   1408  HD1 PHE P 674     -13.335   8.026  10.338  0.00  0.00      PROA  
ATOM   1409  CE1 PHE P 674     -15.069   6.731  10.446  0.00  0.00      PROA  
ATOM   1410  HE1 PHE P 674     -15.598   7.585  10.049  0.00  0.00      PROA  
ATOM   1411  CZ  PHE P 674     -15.534   5.548  10.961  0.00  0.00      PROA  
ATOM   1412  HZ  PHE P 674     -16.589   5.321  10.920  0.00  0.00      PROA  
ATOM   1413  CD2 PHE P 674     -13.315   4.972  11.646  0.00  0.00      PROA  
ATOM   1414  HD2 PHE P 674     -12.606   4.295  12.100  0.00  0.00      PROA  
ATOM   1415  CE2 PHE P 674     -14.634   4.613  11.523  0.00  0.00      PROA  
ATOM   1416  HE2 PHE P 674     -14.866   3.634  11.915  0.00  0.00      PROA  
ATOM   1417  C   PHE P 674     -11.463   6.226  14.025  0.00  0.00      PROA  
ATOM   1418  O   PHE P 674     -12.410   6.532  14.724  0.00  0.00      PROA  
ATOM   1419  N   GLU P 675     -10.719   5.132  14.270  0.00  0.00      PROA  
ATOM   1420  HN  GLU P 675      -9.906   4.935  13.729  0.00  0.00      PROA  
ATOM   1421  CA  GLU P 675     -10.950   4.221  15.429  0.00  0.00      PROA  
ATOM   1422  HA  GLU P 675     -11.949   3.816  15.490  0.00  0.00      PROA  
ATOM   1423  CB  GLU P 675     -10.093   2.967  15.151  0.00  0.00      PROA  
ATOM   1424  HB1 GLU P 675      -9.987   2.242  15.986  0.00  0.00      PROA  
ATOM   1425  HB2 GLU P 675      -9.042   3.257  14.940  0.00  0.00      PROA  
ATOM   1426  CG  GLU P 675     -10.770   2.234  13.948  0.00  0.00      PROA  
ATOM   1427  HG1 GLU P 675     -10.129   2.366  13.050  0.00  0.00      PROA  
ATOM   1428  HG2 GLU P 675     -11.776   2.597  13.646  0.00  0.00      PROA  
ATOM   1429  CD  GLU P 675     -10.842   0.726  14.110  0.00  0.00      PROA  
ATOM   1430  OE1 GLU P 675     -10.894  -0.020  13.083  0.00  0.00      PROA  
ATOM   1431  OE2 GLU P 675     -10.921   0.255  15.277  0.00  0.00      PROA  
ATOM   1432  C   GLU P 675     -10.536   4.846  16.750  0.00  0.00      PROA  
ATOM   1433  O   GLU P 675     -11.299   4.630  17.695  0.00  0.00      PROA  
ATOM   1434  N   LYS P 676      -9.561   5.722  16.783  0.00  0.00      PROA  
ATOM   1435  HN  LYS P 676      -8.952   5.842  16.002  0.00  0.00      PROA  
ATOM   1436  CA  LYS P 676      -9.276   6.448  17.978  0.00  0.00      PROA  
ATOM   1437  HA  LYS P 676      -9.162   5.676  18.724  0.00  0.00      PROA  
ATOM   1438  CB  LYS P 676      -7.969   7.330  17.791  0.00  0.00      PROA  
ATOM   1439  HB1 LYS P 676      -8.309   8.105  17.070  0.00  0.00      PROA  
ATOM   1440  HB2 LYS P 676      -7.279   6.625  17.281  0.00  0.00      PROA  
ATOM   1441  CG  LYS P 676      -7.439   7.932  19.141  0.00  0.00      PROA  
ATOM   1442  HG1 LYS P 676      -8.186   8.490  19.745  0.00  0.00      PROA  
ATOM   1443  HG2 LYS P 676      -6.558   8.513  18.794  0.00  0.00      PROA  
ATOM   1444  CD  LYS P 676      -6.835   6.828  20.012  0.00  0.00      PROA  
ATOM   1445  HD1 LYS P 676      -5.835   6.469  19.689  0.00  0.00      PROA  
ATOM   1446  HD2 LYS P 676      -7.471   5.959  20.284  0.00  0.00      PROA  
ATOM   1447  CE  LYS P 676      -6.545   7.324  21.482  0.00  0.00      PROA  
ATOM   1448  HE1 LYS P 676      -5.959   6.509  21.959  0.00  0.00      PROA  
ATOM   1449  HE2 LYS P 676      -7.545   7.528  21.921  0.00  0.00      PROA  
ATOM   1450  NZ  LYS P 676      -5.711   8.527  21.487  0.00  0.00      PROA  
ATOM   1451  HZ1 LYS P 676      -6.149   9.313  20.966  0.00  0.00      PROA  
ATOM   1452  HZ2 LYS P 676      -4.761   8.303  21.128  0.00  0.00      PROA  
ATOM   1453  HZ3 LYS P 676      -5.637   8.855  22.471  0.00  0.00      PROA  
ATOM   1454  C   LYS P 676     -10.318   7.374  18.504  0.00  0.00      PROA  
ATOM   1455  O   LYS P 676     -10.606   7.351  19.690  0.00  0.00      PROA  
ATOM   1456  N   ILE P 677     -10.971   8.097  17.662  0.00  0.00      PROA  
ATOM   1457  HN  ILE P 677     -10.771   7.904  16.705  0.00  0.00      PROA  
ATOM   1458  CA  ILE P 677     -12.073   9.010  18.067  0.00  0.00      PROA  
ATOM   1459  HA  ILE P 677     -11.840   9.492  19.006  0.00  0.00      PROA  
ATOM   1460  CB  ILE P 677     -12.236  10.038  16.983  0.00  0.00      PROA  
ATOM   1461  HB  ILE P 677     -12.401   9.558  15.995  0.00  0.00      PROA  
ATOM   1462  CG2 ILE P 677     -13.488  10.983  17.196  0.00  0.00      PROA  
ATOM   1463 HG21 ILE P 677     -13.658  11.637  16.314  0.00  0.00      PROA  
ATOM   1464 HG22 ILE P 677     -13.450  11.560  18.145  0.00  0.00      PROA  
ATOM   1465 HG23 ILE P 677     -14.340  10.274  17.130  0.00  0.00      PROA  
ATOM   1466  CG1 ILE P 677     -11.039  10.952  16.648  0.00  0.00      PROA  
ATOM   1467 HG11 ILE P 677     -11.251  11.611  15.779  0.00  0.00      PROA  
ATOM   1468 HG12 ILE P 677     -10.144  10.348  16.386  0.00  0.00      PROA  
ATOM   1469  CD  ILE P 677     -10.585  11.703  17.858  0.00  0.00      PROA  
ATOM   1470  HD1 ILE P 677     -11.328  12.501  18.076  0.00  0.00      PROA  
ATOM   1471  HD2 ILE P 677      -9.616  12.241  17.784  0.00  0.00      PROA  
ATOM   1472  HD3 ILE P 677     -10.408  11.104  18.777  0.00  0.00      PROA  
ATOM   1473  C   ILE P 677     -13.362   8.239  18.356  0.00  0.00      PROA  
ATOM   1474  O   ILE P 677     -14.150   8.674  19.209  0.00  0.00      PROA  
ATOM   1475  N   LEU P 678     -13.450   7.004  17.839  0.00  0.00      PROA  
ATOM   1476  HN  LEU P 678     -12.832   6.685  17.125  0.00  0.00      PROA  
ATOM   1477  CA  LEU P 678     -14.547   6.111  18.011  0.00  0.00      PROA  
ATOM   1478  HA  LEU P 678     -15.445   6.694  18.154  0.00  0.00      PROA  
ATOM   1479  CB  LEU P 678     -14.641   5.175  16.777  0.00  0.00      PROA  
ATOM   1480  HB1 LEU P 678     -13.597   4.832  16.617  0.00  0.00      PROA  
ATOM   1481  HB2 LEU P 678     -15.066   5.762  15.935  0.00  0.00      PROA  
ATOM   1482  CG  LEU P 678     -15.334   3.769  16.865  0.00  0.00      PROA  
ATOM   1483  HG  LEU P 678     -14.951   3.212  17.747  0.00  0.00      PROA  
ATOM   1484  CD1 LEU P 678     -16.810   3.964  17.067  0.00  0.00      PROA  
ATOM   1485 HD11 LEU P 678     -16.971   4.486  18.034  0.00  0.00      PROA  
ATOM   1486 HD12 LEU P 678     -17.370   3.006  17.124  0.00  0.00      PROA  
ATOM   1487 HD13 LEU P 678     -17.336   4.647  16.366  0.00  0.00      PROA  
ATOM   1488  CD2 LEU P 678     -15.264   2.911  15.550  0.00  0.00      PROA  
ATOM   1489 HD21 LEU P 678     -15.720   3.575  14.786  0.00  0.00      PROA  
ATOM   1490 HD22 LEU P 678     -15.985   2.073  15.656  0.00  0.00      PROA  
ATOM   1491 HD23 LEU P 678     -14.203   2.690  15.302  0.00  0.00      PROA  
ATOM   1492  C   LEU P 678     -14.432   5.484  19.388  0.00  0.00      PROA  
ATOM   1493  O   LEU P 678     -15.464   5.354  20.063  0.00  0.00      PROA  
ATOM   1494  N   TYR P 679     -13.215   5.222  19.832  0.00  0.00      PROA  
ATOM   1495  HN  TYR P 679     -12.406   5.305  19.255  0.00  0.00      PROA  
ATOM   1496  CA  TYR P 679     -12.892   4.727  21.147  0.00  0.00      PROA  
ATOM   1497  HA  TYR P 679     -13.485   3.852  21.369  0.00  0.00      PROA  
ATOM   1498  CB  TYR P 679     -11.416   4.271  21.142  0.00  0.00      PROA  
ATOM   1499  HB1 TYR P 679     -10.779   5.004  20.603  0.00  0.00      PROA  
ATOM   1500  HB2 TYR P 679     -11.484   3.360  20.510  0.00  0.00      PROA  
ATOM   1501  CG  TYR P 679     -10.984   3.811  22.527  0.00  0.00      PROA  
ATOM   1502  CD1 TYR P 679     -10.110   4.584  23.321  0.00  0.00      PROA  
ATOM   1503  HD1 TYR P 679      -9.623   5.442  22.882  0.00  0.00      PROA  
ATOM   1504  CE1 TYR P 679      -9.733   4.111  24.575  0.00  0.00      PROA  
ATOM   1505  HE1 TYR P 679      -9.076   4.778  25.114  0.00  0.00      PROA  
ATOM   1506  CZ  TYR P 679     -10.131   2.885  25.108  0.00  0.00      PROA  
ATOM   1507  OH  TYR P 679      -9.614   2.482  26.331  0.00  0.00      PROA  
ATOM   1508  HH  TYR P 679      -8.934   3.138  26.500  0.00  0.00      PROA  
ATOM   1509  CD2 TYR P 679     -11.380   2.546  23.026  0.00  0.00      PROA  
ATOM   1510  HD2 TYR P 679     -12.106   1.972  22.470  0.00  0.00      PROA  
ATOM   1511  CE2 TYR P 679     -11.009   2.148  24.340  0.00  0.00      PROA  
ATOM   1512  HE2 TYR P 679     -11.397   1.194  24.666  0.00  0.00      PROA  
ATOM   1513  C   TYR P 679     -13.200   5.695  22.194  0.00  0.00      PROA  
ATOM   1514  O   TYR P 679     -13.799   5.507  23.215  0.00  0.00      PROA  
ATOM   1515  N   LYS P 680     -12.770   6.978  21.842  0.00  0.00      PROA  
ATOM   1516  HN  LYS P 680     -12.186   7.033  21.036  0.00  0.00      PROA  
ATOM   1517  CA  LYS P 680     -13.061   8.193  22.615  0.00  0.00      PROA  
ATOM   1518  HA  LYS P 680     -12.646   7.942  23.580  0.00  0.00      PROA  
ATOM   1519  CB  LYS P 680     -12.402   9.521  22.029  0.00  0.00      PROA  
ATOM   1520  HB1 LYS P 680     -12.837  10.344  22.635  0.00  0.00      PROA  
ATOM   1521  HB2 LYS P 680     -12.668   9.626  20.955  0.00  0.00      PROA  
ATOM   1522  CG  LYS P 680     -10.896   9.627  22.131  0.00  0.00      PROA  
ATOM   1523  HG1 LYS P 680     -10.488  10.488  21.559  0.00  0.00      PROA  
ATOM   1524  HG2 LYS P 680     -10.469   8.714  21.665  0.00  0.00      PROA  
ATOM   1525  CD  LYS P 680     -10.427   9.984  23.526  0.00  0.00      PROA  
ATOM   1526  HD1 LYS P 680     -10.585   9.079  24.149  0.00  0.00      PROA  
ATOM   1527  HD2 LYS P 680     -11.101  10.731  23.997  0.00  0.00      PROA  
ATOM   1528  CE  LYS P 680      -9.039  10.485  23.449  0.00  0.00      PROA  
ATOM   1529  HE1 LYS P 680      -8.935  11.409  22.842  0.00  0.00      PROA  
ATOM   1530  HE2 LYS P 680      -8.393   9.667  23.063  0.00  0.00      PROA  
ATOM   1531  NZ  LYS P 680      -8.510  10.716  24.855  0.00  0.00      PROA  
ATOM   1532  HZ1 LYS P 680      -9.005  11.526  25.280  0.00  0.00      PROA  
ATOM   1533  HZ2 LYS P 680      -7.480  10.854  24.803  0.00  0.00      PROA  
ATOM   1534  HZ3 LYS P 680      -8.729   9.927  25.495  0.00  0.00      PROA  
ATOM   1535  C   LYS P 680     -14.476   8.351  22.889  0.00  0.00      PROA  
ATOM   1536  O   LYS P 680     -14.958   8.515  24.042  0.00  0.00      PROA  
ATOM   1537  N   PHE P 681     -15.315   8.252  21.824  0.00  0.00      PROA  
ATOM   1538  HN  PHE P 681     -15.027   7.859  20.954  0.00  0.00      PROA  
ATOM   1539  CA  PHE P 681     -16.788   8.199  21.906  0.00  0.00      PROA  
ATOM   1540  HA  PHE P 681     -17.239   9.061  22.375  0.00  0.00      PROA  
ATOM   1541  CB  PHE P 681     -17.384   8.233  20.485  0.00  0.00      PROA  
ATOM   1542  HB1 PHE P 681     -17.027   7.334  19.938  0.00  0.00      PROA  
ATOM   1543  HB2 PHE P 681     -16.958   9.123  19.974  0.00  0.00      PROA  
ATOM   1544  CG  PHE P 681     -18.939   8.177  20.304  0.00  0.00      PROA  
ATOM   1545  CD1 PHE P 681     -19.543   6.922  20.251  0.00  0.00      PROA  
ATOM   1546  HD1 PHE P 681     -18.928   6.039  20.343  0.00  0.00      PROA  
ATOM   1547  CE1 PHE P 681     -20.952   6.953  20.047  0.00  0.00      PROA  
ATOM   1548  HE1 PHE P 681     -21.492   6.018  20.037  0.00  0.00      PROA  
ATOM   1549  CZ  PHE P 681     -21.676   8.110  19.869  0.00  0.00      PROA  
ATOM   1550  HZ  PHE P 681     -22.703   7.891  19.617  0.00  0.00      PROA  
ATOM   1551  CD2 PHE P 681     -19.723   9.382  20.171  0.00  0.00      PROA  
ATOM   1552  HD2 PHE P 681     -19.202  10.326  20.232  0.00  0.00      PROA  
ATOM   1553  CE2 PHE P 681     -21.082   9.324  19.871  0.00  0.00      PROA  
ATOM   1554  HE2 PHE P 681     -21.708  10.179  19.665  0.00  0.00      PROA  
ATOM   1555  C   PHE P 681     -17.326   7.070  22.692  0.00  0.00      PROA  
ATOM   1556  O   PHE P 681     -18.108   7.242  23.596  0.00  0.00      PROA  
ATOM   1557  N   CYS P 682     -16.845   5.830  22.473  0.00  0.00      PROA  
ATOM   1558  HN  CYS P 682     -16.248   5.573  21.717  0.00  0.00      PROA  
ATOM   1559  CA  CYS P 682     -17.453   4.720  23.225  0.00  0.00      PROA  
ATOM   1560  HA  CYS P 682     -18.530   4.707  23.153  0.00  0.00      PROA  
ATOM   1561  CB  CYS P 682     -16.945   3.326  22.679  0.00  0.00      PROA  
ATOM   1562  HB1 CYS P 682     -17.193   2.445  23.309  0.00  0.00      PROA  
ATOM   1563  HB2 CYS P 682     -15.841   3.421  22.748  0.00  0.00      PROA  
ATOM   1564  SG  CYS P 682     -17.506   2.976  21.006  0.00  0.00      PROA  
ATOM   1565  HG1 CYS P 682     -16.886   4.060  20.564  0.00  0.00      PROA  
ATOM   1566  C   CYS P 682     -17.201   4.764  24.724  0.00  0.00      PROA  
ATOM   1567  O   CYS P 682     -18.052   4.387  25.480  0.00  0.00      PROA  
ATOM   1568  N   ARG P 683     -16.007   5.300  25.133  0.00  0.00      PROA  
ATOM   1569  HN  ARG P 683     -15.330   5.444  24.415  0.00  0.00      PROA  
ATOM   1570  CA  ARG P 683     -15.709   5.756  26.453  0.00  0.00      PROA  
ATOM   1571  HA  ARG P 683     -15.909   4.908  27.091  0.00  0.00      PROA  
ATOM   1572  CB  ARG P 683     -14.205   5.987  26.512  0.00  0.00      PROA  
ATOM   1573  HB1 ARG P 683     -13.735   6.589  27.319  0.00  0.00      PROA  
ATOM   1574  HB2 ARG P 683     -13.956   6.563  25.596  0.00  0.00      PROA  
ATOM   1575  CG  ARG P 683     -13.307   4.802  26.342  0.00  0.00      PROA  
ATOM   1576  HG1 ARG P 683     -12.237   5.081  26.238  0.00  0.00      PROA  
ATOM   1577  HG2 ARG P 683     -13.637   4.382  25.368  0.00  0.00      PROA  
ATOM   1578  CD  ARG P 683     -13.285   3.693  27.416  0.00  0.00      PROA  
ATOM   1579  HD1 ARG P 683     -12.735   2.818  27.010  0.00  0.00      PROA  
ATOM   1580  HD2 ARG P 683     -14.318   3.399  27.702  0.00  0.00      PROA  
ATOM   1581  NE  ARG P 683     -12.490   4.135  28.529  0.00  0.00      PROA  
ATOM   1582  HE  ARG P 683     -12.439   5.089  28.823  0.00  0.00      PROA  
ATOM   1583  CZ  ARG P 683     -12.110   3.346  29.516  0.00  0.00      PROA  
ATOM   1584  NH1 ARG P 683     -12.422   2.062  29.537  0.00  0.00      PROA  
ATOM   1585 HH11 ARG P 683     -12.950   1.688  28.775  0.00  0.00      PROA  
ATOM   1586 HH12 ARG P 683     -11.859   1.446  30.088  0.00  0.00      PROA  
ATOM   1587  NH2 ARG P 683     -11.507   3.915  30.523  0.00  0.00      PROA  
ATOM   1588 HH21 ARG P 683     -11.302   4.880  30.354  0.00  0.00      PROA  
ATOM   1589 HH22 ARG P 683     -11.267   3.449  31.375  0.00  0.00      PROA  
ATOM   1590  C   ARG P 683     -16.595   6.821  26.977  0.00  0.00      PROA  
ATOM   1591  O   ARG P 683     -17.018   6.753  28.124  0.00  0.00      PROA  
ATOM   1592  N   ASP P 684     -16.944   7.889  26.241  0.00  0.00      PROA  
ATOM   1593  HN  ASP P 684     -16.527   8.064  25.353  0.00  0.00      PROA  
ATOM   1594  CA  ASP P 684     -17.909   8.834  26.707  0.00  0.00      PROA  
ATOM   1595  HA  ASP P 684     -17.517   9.095  27.679  0.00  0.00      PROA  
ATOM   1596  CB  ASP P 684     -17.978  10.060  25.686  0.00  0.00      PROA  
ATOM   1597  HB1 ASP P 684     -18.767  10.791  25.963  0.00  0.00      PROA  
ATOM   1598  HB2 ASP P 684     -18.156   9.747  24.635  0.00  0.00      PROA  
ATOM   1599  CG  ASP P 684     -16.790  11.022  25.575  0.00  0.00      PROA  
ATOM   1600  OD1 ASP P 684     -15.964  10.988  26.474  0.00  0.00      PROA  
ATOM   1601  OD2 ASP P 684     -16.636  11.868  24.659  0.00  0.00      PROA  
ATOM   1602  C   ASP P 684     -19.312   8.402  26.942  0.00  0.00      PROA  
ATOM   1603  O   ASP P 684     -19.949   8.785  27.915  0.00  0.00      PROA  
ATOM   1604  N   TYR P 685     -19.919   7.654  26.011  0.00  0.00      PROA  
ATOM   1605  HN  TYR P 685     -19.543   7.367  25.134  0.00  0.00      PROA  
ATOM   1606  CA  TYR P 685     -21.305   7.194  26.112  0.00  0.00      PROA  
ATOM   1607  HA  TYR P 685     -21.912   7.808  26.761  0.00  0.00      PROA  
ATOM   1608  CB  TYR P 685     -21.887   7.298  24.692  0.00  0.00      PROA  
ATOM   1609  HB1 TYR P 685     -22.945   6.965  24.749  0.00  0.00      PROA  
ATOM   1610  HB2 TYR P 685     -21.372   6.636  23.962  0.00  0.00      PROA  
ATOM   1611  CG  TYR P 685     -21.825   8.692  24.367  0.00  0.00      PROA  
ATOM   1612  CD1 TYR P 685     -22.756   9.589  25.023  0.00  0.00      PROA  
ATOM   1613  HD1 TYR P 685     -23.461   9.240  25.761  0.00  0.00      PROA  
ATOM   1614  CE1 TYR P 685     -22.673  10.942  24.593  0.00  0.00      PROA  
ATOM   1615  HE1 TYR P 685     -23.268  11.772  24.945  0.00  0.00      PROA  
ATOM   1616  CZ  TYR P 685     -21.763  11.321  23.604  0.00  0.00      PROA  
ATOM   1617  OH  TYR P 685     -21.762  12.628  23.131  0.00  0.00      PROA  
ATOM   1618  HH  TYR P 685     -22.371  13.160  23.649  0.00  0.00      PROA  
ATOM   1619  CD2 TYR P 685     -20.900   9.138  23.349  0.00  0.00      PROA  
ATOM   1620  HD2 TYR P 685     -20.288   8.397  22.855  0.00  0.00      PROA  
ATOM   1621  CE2 TYR P 685     -20.790  10.473  23.095  0.00  0.00      PROA  
ATOM   1622  HE2 TYR P 685     -20.109  10.848  22.345  0.00  0.00      PROA  
ATOM   1623  C   TYR P 685     -21.406   5.774  26.691  0.00  0.00      PROA  
ATOM   1624  O   TYR P 685     -22.547   5.184  26.749  0.00  0.00      PROA  
ATOM   1625  N   GLN P 686     -20.291   5.297  27.210  0.00  0.00      PROA  
ATOM   1626  HN  GLN P 686     -19.477   5.863  27.315  0.00  0.00      PROA  
ATOM   1627  CA  GLN P 686     -20.223   4.032  27.923  0.00  0.00      PROA  
ATOM   1628  HA  GLN P 686     -19.171   3.828  28.059  0.00  0.00      PROA  
ATOM   1629  CB  GLN P 686     -20.830   4.055  29.390  0.00  0.00      PROA  
ATOM   1630  HB1 GLN P 686     -20.599   3.017  29.711  0.00  0.00      PROA  
ATOM   1631  HB2 GLN P 686     -21.926   4.188  29.267  0.00  0.00      PROA  
ATOM   1632  CG  GLN P 686     -20.249   5.063  30.367  0.00  0.00      PROA  
ATOM   1633  HG1 GLN P 686     -20.821   4.895  31.304  0.00  0.00      PROA  
ATOM   1634  HG2 GLN P 686     -20.490   6.090  30.019  0.00  0.00      PROA  
ATOM   1635  CD  GLN P 686     -18.755   4.840  30.606  0.00  0.00      PROA  
ATOM   1636  OE1 GLN P 686     -18.243   3.709  30.503  0.00  0.00      PROA  
ATOM   1637  NE2 GLN P 686     -18.094   5.921  31.114  0.00  0.00      PROA  
ATOM   1638 HE21 GLN P 686     -17.167   5.654  31.376  0.00  0.00      PROA  
ATOM   1639 HE22 GLN P 686     -18.374   6.849  30.869  0.00  0.00      PROA  
ATOM   1640  C   GLN P 686     -20.687   2.811  27.094  0.00  0.00      PROA  
ATOM   1641  O   GLN P 686     -21.530   2.048  27.494  0.00  0.00      PROA  
ATOM   1642  N   LEU P 687     -20.192   2.747  25.851  0.00  0.00      PROA  
ATOM   1643  HN  LEU P 687     -19.507   3.443  25.649  0.00  0.00      PROA  
ATOM   1644  CA  LEU P 687     -20.649   1.723  24.880  0.00  0.00      PROA  
ATOM   1645  HA  LEU P 687     -21.492   1.141  25.224  0.00  0.00      PROA  
ATOM   1646  CB  LEU P 687     -21.030   2.359  23.609  0.00  0.00      PROA  
ATOM   1647  HB1 LEU P 687     -21.278   1.638  22.802  0.00  0.00      PROA  
ATOM   1648  HB2 LEU P 687     -20.218   2.905  23.084  0.00  0.00      PROA  
ATOM   1649  CG  LEU P 687     -22.119   3.419  23.544  0.00  0.00      PROA  
ATOM   1650  HG  LEU P 687     -21.810   4.267  24.192  0.00  0.00      PROA  
ATOM   1651  CD1 LEU P 687     -22.443   3.853  22.108  0.00  0.00      PROA  
ATOM   1652 HD11 LEU P 687     -21.623   4.419  21.616  0.00  0.00      PROA  
ATOM   1653 HD12 LEU P 687     -23.284   4.575  22.040  0.00  0.00      PROA  
ATOM   1654 HD13 LEU P 687     -22.770   2.996  21.482  0.00  0.00      PROA  
ATOM   1655  CD2 LEU P 687     -23.432   2.858  23.989  0.00  0.00      PROA  
ATOM   1656 HD21 LEU P 687     -23.429   2.699  25.088  0.00  0.00      PROA  
ATOM   1657 HD22 LEU P 687     -23.687   1.918  23.456  0.00  0.00      PROA  
ATOM   1658 HD23 LEU P 687     -24.259   3.509  23.633  0.00  0.00      PROA  
ATOM   1659  C   LEU P 687     -19.546   0.711  24.714  0.00  0.00      PROA  
ATOM   1660  O   LEU P 687     -18.426   1.030  25.057  0.00  0.00      PROA  
ATOM   1661  N   SER P 688     -19.817  -0.501  24.292  0.00  0.00      PROA  
ATOM   1662  HN  SER P 688     -20.769  -0.776  24.175  0.00  0.00      PROA  
ATOM   1663  CA  SER P 688     -18.838  -1.443  23.853  0.00  0.00      PROA  
ATOM   1664  HA  SER P 688     -18.258  -1.649  24.741  0.00  0.00      PROA  
ATOM   1665  CB  SER P 688     -19.489  -2.866  23.619  0.00  0.00      PROA  
ATOM   1666  HB1 SER P 688     -20.358  -2.883  22.926  0.00  0.00      PROA  
ATOM   1667  HB2 SER P 688     -19.882  -3.127  24.625  0.00  0.00      PROA  
ATOM   1668  OG  SER P 688     -18.580  -3.894  23.242  0.00  0.00      PROA  
ATOM   1669  HG1 SER P 688     -18.040  -3.872  24.035  0.00  0.00      PROA  
ATOM   1670  C   SER P 688     -18.065  -1.055  22.587  0.00  0.00      PROA  
ATOM   1671  O   SER P 688     -18.684  -0.970  21.505  0.00  0.00      PROA  
ATOM   1672  N   TYR P 689     -16.767  -0.880  22.643  0.00  0.00      PROA  
ATOM   1673  HN  TYR P 689     -16.309  -1.007  23.520  0.00  0.00      PROA  
ATOM   1674  CA  TYR P 689     -15.996  -0.535  21.467  0.00  0.00      PROA  
ATOM   1675  HA  TYR P 689     -16.650   0.192  21.010  0.00  0.00      PROA  
ATOM   1676  CB  TYR P 689     -14.622   0.119  21.841  0.00  0.00      PROA  
ATOM   1677  HB1 TYR P 689     -14.342  -0.306  22.828  0.00  0.00      PROA  
ATOM   1678  HB2 TYR P 689     -14.798   1.191  22.073  0.00  0.00      PROA  
ATOM   1679  CG  TYR P 689     -13.457  -0.013  20.887  0.00  0.00      PROA  
ATOM   1680  CD1 TYR P 689     -13.576   0.741  19.668  0.00  0.00      PROA  
ATOM   1681  HD1 TYR P 689     -14.460   1.292  19.380  0.00  0.00      PROA  
ATOM   1682  CE1 TYR P 689     -12.557   0.693  18.743  0.00  0.00      PROA  
ATOM   1683  HE1 TYR P 689     -12.593   1.199  17.789  0.00  0.00      PROA  
ATOM   1684  CZ  TYR P 689     -11.450  -0.201  18.853  0.00  0.00      PROA  
ATOM   1685  OH  TYR P 689     -10.374  -0.305  17.885  0.00  0.00      PROA  
ATOM   1686  HH  TYR P 689     -10.618   0.119  17.059  0.00  0.00      PROA  
ATOM   1687  CD2 TYR P 689     -12.236  -0.834  21.058  0.00  0.00      PROA  
ATOM   1688  HD2 TYR P 689     -12.082  -1.503  21.891  0.00  0.00      PROA  
ATOM   1689  CE2 TYR P 689     -11.284  -0.887  20.074  0.00  0.00      PROA  
ATOM   1690  HE2 TYR P 689     -10.406  -1.507  20.184  0.00  0.00      PROA  
ATOM   1691  C   TYR P 689     -15.914  -1.533  20.393  0.00  0.00      PROA  
ATOM   1692  O   TYR P 689     -16.030  -1.112  19.254  0.00  0.00      PROA  
ATOM   1693  N   LEU P 690     -15.764  -2.812  20.710  0.00  0.00      PROA  
ATOM   1694  HN  LEU P 690     -15.809  -3.125  21.655  0.00  0.00      PROA  
ATOM   1695  CA  LEU P 690     -15.840  -3.872  19.722  0.00  0.00      PROA  
ATOM   1696  HA  LEU P 690     -15.084  -3.618  18.993  0.00  0.00      PROA  
ATOM   1697  CB  LEU P 690     -15.422  -5.152  20.402  0.00  0.00      PROA  
ATOM   1698  HB1 LEU P 690     -15.383  -6.022  19.712  0.00  0.00      PROA  
ATOM   1699  HB2 LEU P 690     -16.192  -5.304  21.188  0.00  0.00      PROA  
ATOM   1700  CG  LEU P 690     -13.981  -5.085  21.162  0.00  0.00      PROA  
ATOM   1701  HG  LEU P 690     -13.981  -4.470  22.087  0.00  0.00      PROA  
ATOM   1702  CD1 LEU P 690     -13.774  -6.531  21.736  0.00  0.00      PROA  
ATOM   1703 HD11 LEU P 690     -14.671  -6.765  22.348  0.00  0.00      PROA  
ATOM   1704 HD12 LEU P 690     -12.867  -6.622  22.373  0.00  0.00      PROA  
ATOM   1705 HD13 LEU P 690     -13.797  -7.292  20.927  0.00  0.00      PROA  
ATOM   1706  CD2 LEU P 690     -12.832  -4.806  20.203  0.00  0.00      PROA  
ATOM   1707 HD21 LEU P 690     -12.905  -5.438  19.292  0.00  0.00      PROA  
ATOM   1708 HD22 LEU P 690     -11.896  -5.187  20.664  0.00  0.00      PROA  
ATOM   1709 HD23 LEU P 690     -12.644  -3.727  20.020  0.00  0.00      PROA  
ATOM   1710  C   LEU P 690     -17.204  -3.981  19.047  0.00  0.00      PROA  
ATOM   1711  O   LEU P 690     -17.270  -3.806  17.816  0.00  0.00      PROA  
ATOM   1712  N   SER P 691     -18.240  -3.984  19.792  0.00  0.00      PROA  
ATOM   1713  HN  SER P 691     -18.154  -4.048  20.783  0.00  0.00      PROA  
ATOM   1714  CA  SER P 691     -19.596  -4.114  19.230  0.00  0.00      PROA  
ATOM   1715  HA  SER P 691     -19.581  -4.882  18.470  0.00  0.00      PROA  
ATOM   1716  CB  SER P 691     -20.694  -4.485  20.219  0.00  0.00      PROA  
ATOM   1717  HB1 SER P 691     -21.706  -4.478  19.761  0.00  0.00      PROA  
ATOM   1718  HB2 SER P 691     -20.722  -3.740  21.043  0.00  0.00      PROA  
ATOM   1719  OG  SER P 691     -20.435  -5.791  20.762  0.00  0.00      PROA  
ATOM   1720  HG1 SER P 691     -20.550  -6.456  20.079  0.00  0.00      PROA  
ATOM   1721  C   SER P 691     -20.013  -2.861  18.443  0.00  0.00      PROA  
ATOM   1722  O   SER P 691     -20.494  -2.942  17.364  0.00  0.00      PROA  
ATOM   1723  N   LEU P 692     -19.718  -1.633  18.906  0.00  0.00      PROA  
ATOM   1724  HN  LEU P 692     -19.247  -1.562  19.782  0.00  0.00      PROA  
ATOM   1725  CA  LEU P 692     -19.867  -0.443  18.085  0.00  0.00      PROA  
ATOM   1726  HA  LEU P 692     -20.880  -0.535  17.724  0.00  0.00      PROA  
ATOM   1727  CB  LEU P 692     -19.959   0.842  18.927  0.00  0.00      PROA  
ATOM   1728  HB1 LEU P 692     -19.043   0.950  19.547  0.00  0.00      PROA  
ATOM   1729  HB2 LEU P 692     -20.736   0.727  19.713  0.00  0.00      PROA  
ATOM   1730  CG  LEU P 692     -20.256   2.131  18.089  0.00  0.00      PROA  
ATOM   1731  HG  LEU P 692     -19.499   2.367  17.311  0.00  0.00      PROA  
ATOM   1732  CD1 LEU P 692     -21.492   1.852  17.153  0.00  0.00      PROA  
ATOM   1733 HD11 LEU P 692     -22.439   1.568  17.661  0.00  0.00      PROA  
ATOM   1734 HD12 LEU P 692     -21.278   1.093  16.370  0.00  0.00      PROA  
ATOM   1735 HD13 LEU P 692     -21.809   2.784  16.640  0.00  0.00      PROA  
ATOM   1736  CD2 LEU P 692     -20.424   3.328  18.944  0.00  0.00      PROA  
ATOM   1737 HD21 LEU P 692     -19.685   3.364  19.773  0.00  0.00      PROA  
ATOM   1738 HD22 LEU P 692     -21.388   3.214  19.484  0.00  0.00      PROA  
ATOM   1739 HD23 LEU P 692     -20.390   4.269  18.353  0.00  0.00      PROA  
ATOM   1740  C   LEU P 692     -18.924  -0.307  16.835  0.00  0.00      PROA  
ATOM   1741  O   LEU P 692     -19.379   0.128  15.752  0.00  0.00      PROA  
ATOM   1742  N   ARG P 693     -17.619  -0.741  16.859  0.00  0.00      PROA  
ATOM   1743  HN  ARG P 693     -17.341  -1.121  17.737  0.00  0.00      PROA  
ATOM   1744  CA  ARG P 693     -16.810  -0.707  15.632  0.00  0.00      PROA  
ATOM   1745  HA  ARG P 693     -16.920   0.232  15.108  0.00  0.00      PROA  
ATOM   1746  CB  ARG P 693     -15.287  -0.791  15.763  0.00  0.00      PROA  
ATOM   1747  HB1 ARG P 693     -14.855   0.033  16.369  0.00  0.00      PROA  
ATOM   1748  HB2 ARG P 693     -14.893  -0.589  14.744  0.00  0.00      PROA  
ATOM   1749  CG  ARG P 693     -14.714  -2.065  16.319  0.00  0.00      PROA  
ATOM   1750  HG1 ARG P 693     -15.025  -2.892  15.645  0.00  0.00      PROA  
ATOM   1751  HG2 ARG P 693     -15.085  -2.162  17.362  0.00  0.00      PROA  
ATOM   1752  CD  ARG P 693     -13.193  -2.299  16.512  0.00  0.00      PROA  
ATOM   1753  HD1 ARG P 693     -12.914  -3.303  16.900  0.00  0.00      PROA  
ATOM   1754  HD2 ARG P 693     -12.839  -1.581  17.282  0.00  0.00      PROA  
ATOM   1755  NE  ARG P 693     -12.420  -2.082  15.216  0.00  0.00      PROA  
ATOM   1756  HE  ARG P 693     -11.864  -1.254  15.152  0.00  0.00      PROA  
ATOM   1757  CZ  ARG P 693     -12.394  -2.824  14.162  0.00  0.00      PROA  
ATOM   1758  NH1 ARG P 693     -13.034  -3.957  14.064  0.00  0.00      PROA  
ATOM   1759 HH11 ARG P 693     -13.394  -4.465  14.847  0.00  0.00      PROA  
ATOM   1760 HH12 ARG P 693     -13.070  -4.313  13.131  0.00  0.00      PROA  
ATOM   1761  NH2 ARG P 693     -11.864  -2.427  13.039  0.00  0.00      PROA  
ATOM   1762 HH21 ARG P 693     -11.612  -1.459  13.059  0.00  0.00      PROA  
ATOM   1763 HH22 ARG P 693     -12.128  -2.823  12.159  0.00  0.00      PROA  
ATOM   1764  C   ARG P 693     -17.346  -1.705  14.665  0.00  0.00      PROA  
ATOM   1765  O   ARG P 693     -17.420  -1.444  13.508  0.00  0.00      PROA  
ATOM   1766  N   THR P 694     -17.728  -2.961  15.169  0.00  0.00      PROA  
ATOM   1767  HN  THR P 694     -17.653  -3.207  16.132  0.00  0.00      PROA  
ATOM   1768  CA  THR P 694     -18.363  -4.003  14.376  0.00  0.00      PROA  
ATOM   1769  HA  THR P 694     -17.778  -4.354  13.539  0.00  0.00      PROA  
ATOM   1770  CB  THR P 694     -18.513  -5.292  15.124  0.00  0.00      PROA  
ATOM   1771  HB  THR P 694     -18.957  -5.064  16.117  0.00  0.00      PROA  
ATOM   1772  OG1 THR P 694     -17.289  -6.012  15.359  0.00  0.00      PROA  
ATOM   1773  HG1 THR P 694     -17.292  -6.567  14.576  0.00  0.00      PROA  
ATOM   1774  CG2 THR P 694     -19.442  -6.286  14.459  0.00  0.00      PROA  
ATOM   1775 HG21 THR P 694     -19.269  -6.325  13.362  0.00  0.00      PROA  
ATOM   1776 HG22 THR P 694     -20.458  -5.872  14.633  0.00  0.00      PROA  
ATOM   1777 HG23 THR P 694     -19.419  -7.330  14.838  0.00  0.00      PROA  
ATOM   1778  C   THR P 694     -19.651  -3.569  13.762  0.00  0.00      PROA  
ATOM   1779  O   THR P 694     -19.967  -3.868  12.634  0.00  0.00      PROA  
ATOM   1780  N   SER P 695     -20.541  -2.858  14.470  0.00  0.00      PROA  
ATOM   1781  HN  SER P 695     -20.419  -2.595  15.424  0.00  0.00      PROA  
ATOM   1782  CA  SER P 695     -21.746  -2.295  13.910  0.00  0.00      PROA  
ATOM   1783  HA  SER P 695     -22.278  -3.154  13.529  0.00  0.00      PROA  
ATOM   1784  CB  SER P 695     -22.453  -1.625  15.060  0.00  0.00      PROA  
ATOM   1785  HB1 SER P 695     -21.919  -0.689  15.331  0.00  0.00      PROA  
ATOM   1786  HB2 SER P 695     -22.386  -2.292  15.945  0.00  0.00      PROA  
ATOM   1787  OG  SER P 695     -23.868  -1.330  14.776  0.00  0.00      PROA  
ATOM   1788  HG1 SER P 695     -24.393  -1.455  15.570  0.00  0.00      PROA  
ATOM   1789  C   SER P 695     -21.491  -1.317  12.747  0.00  0.00      PROA  
ATOM   1790  O   SER P 695     -22.143  -1.391  11.697  0.00  0.00      PROA  
ATOM   1791  N   ILE P 696     -20.492  -0.432  12.883  0.00  0.00      PROA  
ATOM   1792  HN  ILE P 696     -19.882  -0.349  13.667  0.00  0.00      PROA  
ATOM   1793  CA  ILE P 696     -20.092   0.520  11.872  0.00  0.00      PROA  
ATOM   1794  HA  ILE P 696     -21.023   0.944  11.525  0.00  0.00      PROA  
ATOM   1795  CB  ILE P 696     -19.091   1.542  12.297  0.00  0.00      PROA  
ATOM   1796  HB  ILE P 696     -18.213   1.115  12.827  0.00  0.00      PROA  
ATOM   1797  CG2 ILE P 696     -18.515   2.455  11.158  0.00  0.00      PROA  
ATOM   1798 HG21 ILE P 696     -17.932   1.794  10.482  0.00  0.00      PROA  
ATOM   1799 HG22 ILE P 696     -17.810   3.244  11.497  0.00  0.00      PROA  
ATOM   1800 HG23 ILE P 696     -19.423   2.910  10.706  0.00  0.00      PROA  
ATOM   1801  CG1 ILE P 696     -19.690   2.509  13.324  0.00  0.00      PROA  
ATOM   1802 HG11 ILE P 696     -20.264   1.936  14.084  0.00  0.00      PROA  
ATOM   1803 HG12 ILE P 696     -20.464   3.089  12.778  0.00  0.00      PROA  
ATOM   1804  CD  ILE P 696     -18.690   3.442  14.046  0.00  0.00      PROA  
ATOM   1805  HD1 ILE P 696     -18.227   4.130  13.306  0.00  0.00      PROA  
ATOM   1806  HD2 ILE P 696     -17.959   2.875  14.661  0.00  0.00      PROA  
ATOM   1807  HD3 ILE P 696     -19.250   4.094  14.749  0.00  0.00      PROA  
ATOM   1808  C   ILE P 696     -19.542  -0.235  10.632  0.00  0.00      PROA  
ATOM   1809  O   ILE P 696     -19.747   0.156   9.496  0.00  0.00      PROA  
ATOM   1810  N   GLY P 697     -18.909  -1.368  10.849  0.00  0.00      PROA  
ATOM   1811  HN  GLY P 697     -18.677  -1.550  11.802  0.00  0.00      PROA  
ATOM   1812  CA  GLY P 697     -18.337  -2.196   9.797  0.00  0.00      PROA  
ATOM   1813  HA1 GLY P 697     -17.735  -3.021  10.151  0.00  0.00      PROA  
ATOM   1814  HA2 GLY P 697     -17.874  -1.437   9.183  0.00  0.00      PROA  
ATOM   1815  C   GLY P 697     -19.416  -2.963   9.065  0.00  0.00      PROA  
ATOM   1816  O   GLY P 697     -19.419  -3.143   7.862  0.00  0.00      PROA  
ATOM   1817  N   LEU P 698     -20.451  -3.458   9.793  0.00  0.00      PROA  
ATOM   1818  HN  LEU P 698     -20.462  -3.454  10.790  0.00  0.00      PROA  
ATOM   1819  CA  LEU P 698     -21.659  -3.942   9.109  0.00  0.00      PROA  
ATOM   1820  HA  LEU P 698     -21.311  -4.599   8.325  0.00  0.00      PROA  
ATOM   1821  CB  LEU P 698     -22.422  -4.841  10.048  0.00  0.00      PROA  
ATOM   1822  HB1 LEU P 698     -23.462  -4.975   9.682  0.00  0.00      PROA  
ATOM   1823  HB2 LEU P 698     -22.429  -4.449  11.087  0.00  0.00      PROA  
ATOM   1824  CG  LEU P 698     -21.755  -6.199  10.155  0.00  0.00      PROA  
ATOM   1825  HG  LEU P 698     -20.709  -6.181  10.531  0.00  0.00      PROA  
ATOM   1826  CD1 LEU P 698     -22.572  -7.010  11.120  0.00  0.00      PROA  
ATOM   1827 HD11 LEU P 698     -21.919  -7.833  11.481  0.00  0.00      PROA  
ATOM   1828 HD12 LEU P 698     -23.484  -7.387  10.610  0.00  0.00      PROA  
ATOM   1829 HD13 LEU P 698     -22.947  -6.494  12.030  0.00  0.00      PROA  
ATOM   1830  CD2 LEU P 698     -21.626  -7.033   8.825  0.00  0.00      PROA  
ATOM   1831 HD21 LEU P 698     -21.541  -8.118   9.050  0.00  0.00      PROA  
ATOM   1832 HD22 LEU P 698     -20.749  -6.690   8.236  0.00  0.00      PROA  
ATOM   1833 HD23 LEU P 698     -22.555  -6.886   8.233  0.00  0.00      PROA  
ATOM   1834  C   LEU P 698     -22.497  -3.007   8.346  0.00  0.00      PROA  
ATOM   1835  O   LEU P 698     -22.917  -3.264   7.245  0.00  0.00      PROA  
ATOM   1836  N   TRP P 699     -22.737  -1.768   8.844  0.00  0.00      PROA  
ATOM   1837  HN  TRP P 699     -22.328  -1.573   9.732  0.00  0.00      PROA  
ATOM   1838  CA  TRP P 699     -23.333  -0.692   8.115  0.00  0.00      PROA  
ATOM   1839  HA  TRP P 699     -24.288  -0.983   7.704  0.00  0.00      PROA  
ATOM   1840  CB  TRP P 699     -23.670   0.542   9.037  0.00  0.00      PROA  
ATOM   1841  HB1 TRP P 699     -23.560   1.477   8.447  0.00  0.00      PROA  
ATOM   1842  HB2 TRP P 699     -22.938   0.647   9.866  0.00  0.00      PROA  
ATOM   1843  CG  TRP P 699     -25.074   0.620   9.556  0.00  0.00      PROA  
ATOM   1844  CD1 TRP P 699     -25.407   0.425  10.839  0.00  0.00      PROA  
ATOM   1845  HD1 TRP P 699     -24.829   0.004  11.649  0.00  0.00      PROA  
ATOM   1846  NE1 TRP P 699     -26.777   0.605  11.036  0.00  0.00      PROA  
ATOM   1847  HE1 TRP P 699     -27.238   0.918  11.837  0.00  0.00      PROA  
ATOM   1848  CE2 TRP P 699     -27.334   0.971   9.836  0.00  0.00      PROA  
ATOM   1849  CD2 TRP P 699     -26.327   0.955   8.863  0.00  0.00      PROA  
ATOM   1850  CE3 TRP P 699     -26.628   1.206   7.510  0.00  0.00      PROA  
ATOM   1851  HE3 TRP P 699     -25.834   1.151   6.779  0.00  0.00      PROA  
ATOM   1852  CZ3 TRP P 699     -27.927   1.545   7.195  0.00  0.00      PROA  
ATOM   1853  HZ3 TRP P 699     -28.036   1.852   6.166  0.00  0.00      PROA  
ATOM   1854  CZ2 TRP P 699     -28.664   1.384   9.478  0.00  0.00      PROA  
ATOM   1855  HZ2 TRP P 699     -29.393   1.405  10.275  0.00  0.00      PROA  
ATOM   1856  CH2 TRP P 699     -28.894   1.612   8.157  0.00  0.00      PROA  
ATOM   1857  HH2 TRP P 699     -29.942   1.834   8.017  0.00  0.00      PROA  
ATOM   1858  C   TRP P 699     -22.481  -0.357   6.893  0.00  0.00      PROA  
ATOM   1859  O   TRP P 699     -23.052  -0.178   5.823  0.00  0.00      PROA  
ATOM   1860  N   THR P 700     -21.103  -0.233   7.057  0.00  0.00      PROA  
ATOM   1861  HN  THR P 700     -20.734  -0.463   7.954  0.00  0.00      PROA  
ATOM   1862  CA  THR P 700     -20.075   0.033   6.089  0.00  0.00      PROA  
ATOM   1863  HA  THR P 700     -20.351   0.894   5.499  0.00  0.00      PROA  
ATOM   1864  CB  THR P 700     -18.617   0.293   6.673  0.00  0.00      PROA  
ATOM   1865  HB  THR P 700     -18.297  -0.672   7.121  0.00  0.00      PROA  
ATOM   1866  OG1 THR P 700     -18.614   1.452   7.404  0.00  0.00      PROA  
ATOM   1867  HG1 THR P 700     -19.086   1.222   8.208  0.00  0.00      PROA  
ATOM   1868  CG2 THR P 700     -17.587   0.639   5.553  0.00  0.00      PROA  
ATOM   1869 HG21 THR P 700     -17.952   1.428   4.861  0.00  0.00      PROA  
ATOM   1870 HG22 THR P 700     -17.408  -0.312   5.009  0.00  0.00      PROA  
ATOM   1871 HG23 THR P 700     -16.641   0.950   6.046  0.00  0.00      PROA  
ATOM   1872  C   THR P 700     -20.091  -1.017   4.936  0.00  0.00      PROA  
ATOM   1873  O   THR P 700     -20.156  -0.706   3.776  0.00  0.00      PROA  
ATOM   1874  N   SER P 701     -20.219  -2.340   5.227  0.00  0.00      PROA  
ATOM   1875  HN  SER P 701     -20.223  -2.664   6.170  0.00  0.00      PROA  
ATOM   1876  CA  SER P 701     -20.572  -3.391   4.262  0.00  0.00      PROA  
ATOM   1877  HA  SER P 701     -19.746  -3.574   3.591  0.00  0.00      PROA  
ATOM   1878  CB  SER P 701     -20.599  -4.721   5.020  0.00  0.00      PROA  
ATOM   1879  HB1 SER P 701     -21.420  -4.793   5.765  0.00  0.00      PROA  
ATOM   1880  HB2 SER P 701     -19.589  -4.797   5.476  0.00  0.00      PROA  
ATOM   1881  OG  SER P 701     -20.648  -5.791   4.082  0.00  0.00      PROA  
ATOM   1882  HG1 SER P 701     -19.918  -5.615   3.484  0.00  0.00      PROA  
ATOM   1883  C   SER P 701     -21.887  -3.204   3.605  0.00  0.00      PROA  
ATOM   1884  O   SER P 701     -21.982  -3.107   2.390  0.00  0.00      PROA  
ATOM   1885  N   PHE P 702     -22.990  -2.957   4.342  0.00  0.00      PROA  
ATOM   1886  HN  PHE P 702     -23.074  -2.872   5.332  0.00  0.00      PROA  
ATOM   1887  CA  PHE P 702     -24.200  -2.704   3.536  0.00  0.00      PROA  
ATOM   1888  HA  PHE P 702     -24.248  -3.458   2.765  0.00  0.00      PROA  
ATOM   1889  CB  PHE P 702     -25.441  -2.771   4.425  0.00  0.00      PROA  
ATOM   1890  HB1 PHE P 702     -25.356  -2.300   5.428  0.00  0.00      PROA  
ATOM   1891  HB2 PHE P 702     -25.608  -3.835   4.699  0.00  0.00      PROA  
ATOM   1892  CG  PHE P 702     -26.685  -2.162   3.877  0.00  0.00      PROA  
ATOM   1893  CD1 PHE P 702     -27.423  -2.982   2.924  0.00  0.00      PROA  
ATOM   1894  HD1 PHE P 702     -27.051  -3.981   2.752  0.00  0.00      PROA  
ATOM   1895  CE1 PHE P 702     -28.666  -2.482   2.530  0.00  0.00      PROA  
ATOM   1896  HE1 PHE P 702     -29.170  -3.025   1.744  0.00  0.00      PROA  
ATOM   1897  CZ  PHE P 702     -29.139  -1.298   2.957  0.00  0.00      PROA  
ATOM   1898  HZ  PHE P 702     -29.934  -0.805   2.418  0.00  0.00      PROA  
ATOM   1899  CD2 PHE P 702     -27.147  -0.972   4.357  0.00  0.00      PROA  
ATOM   1900  HD2 PHE P 702     -26.633  -0.441   5.144  0.00  0.00      PROA  
ATOM   1901  CE2 PHE P 702     -28.361  -0.523   3.856  0.00  0.00      PROA  
ATOM   1902  HE2 PHE P 702     -28.753   0.424   4.197  0.00  0.00      PROA  
ATOM   1903  C   PHE P 702     -24.136  -1.449   2.612  0.00  0.00      PROA  
ATOM   1904  O   PHE P 702     -24.486  -1.576   1.454  0.00  0.00      PROA  
ATOM   1905  N   LEU P 703     -23.590  -0.349   3.055  0.00  0.00      PROA  
ATOM   1906  HN  LEU P 703     -23.202  -0.396   3.972  0.00  0.00      PROA  
ATOM   1907  CA  LEU P 703     -23.319   0.857   2.324  0.00  0.00      PROA  
ATOM   1908  HA  LEU P 703     -24.199   1.140   1.766  0.00  0.00      PROA  
ATOM   1909  CB  LEU P 703     -23.014   2.052   3.204  0.00  0.00      PROA  
ATOM   1910  HB1 LEU P 703     -22.617   2.878   2.576  0.00  0.00      PROA  
ATOM   1911  HB2 LEU P 703     -22.170   1.753   3.861  0.00  0.00      PROA  
ATOM   1912  CG  LEU P 703     -24.188   2.568   4.044  0.00  0.00      PROA  
ATOM   1913  HG  LEU P 703     -24.709   1.706   4.513  0.00  0.00      PROA  
ATOM   1914  CD1 LEU P 703     -23.698   3.353   5.301  0.00  0.00      PROA  
ATOM   1915 HD11 LEU P 703     -24.558   3.562   5.972  0.00  0.00      PROA  
ATOM   1916 HD12 LEU P 703     -23.245   4.328   5.021  0.00  0.00      PROA  
ATOM   1917 HD13 LEU P 703     -23.087   2.616   5.864  0.00  0.00      PROA  
ATOM   1918  CD2 LEU P 703     -25.339   3.262   3.265  0.00  0.00      PROA  
ATOM   1919 HD21 LEU P 703     -24.922   3.966   2.514  0.00  0.00      PROA  
ATOM   1920 HD22 LEU P 703     -25.993   3.916   3.881  0.00  0.00      PROA  
ATOM   1921 HD23 LEU P 703     -25.851   2.505   2.634  0.00  0.00      PROA  
ATOM   1922  C   LEU P 703     -22.274   0.708   1.240  0.00  0.00      PROA  
ATOM   1923  O   LEU P 703     -22.499   1.239   0.206  0.00  0.00      PROA  
ATOM   1924  N   CYS P 704     -21.188  -0.032   1.365  0.00  0.00      PROA  
ATOM   1925  HN  CYS P 704     -20.921  -0.523   2.191  0.00  0.00      PROA  
ATOM   1926  CA  CYS P 704     -20.251  -0.291   0.265  0.00  0.00      PROA  
ATOM   1927  HA  CYS P 704     -19.894   0.618  -0.198  0.00  0.00      PROA  
ATOM   1928  CB  CYS P 704     -19.147  -1.137   0.827  0.00  0.00      PROA  
ATOM   1929  HB1 CYS P 704     -19.432  -2.140   1.211  0.00  0.00      PROA  
ATOM   1930  HB2 CYS P 704     -18.684  -0.522   1.628  0.00  0.00      PROA  
ATOM   1931  SG  CYS P 704     -17.702  -1.255  -0.355  0.00  0.00      PROA  
ATOM   1932  HG1 CYS P 704     -18.424  -1.848  -1.294  0.00  0.00      PROA  
ATOM   1933  C   CYS P 704     -20.976  -1.206  -0.748  0.00  0.00      PROA  
ATOM   1934  O   CYS P 704     -20.689  -1.156  -1.927  0.00  0.00      PROA  
ATOM   1935  N   ILE P 705     -21.799  -2.180  -0.286  0.00  0.00      PROA  
ATOM   1936  HN  ILE P 705     -21.969  -2.316   0.687  0.00  0.00      PROA  
ATOM   1937  CA  ILE P 705     -22.579  -3.138  -1.185  0.00  0.00      PROA  
ATOM   1938  HA  ILE P 705     -21.803  -3.577  -1.794  0.00  0.00      PROA  
ATOM   1939  CB  ILE P 705     -23.068  -4.390  -0.389  0.00  0.00      PROA  
ATOM   1940  HB  ILE P 705     -23.825  -4.170   0.394  0.00  0.00      PROA  
ATOM   1941  CG2 ILE P 705     -23.818  -5.200  -1.458  0.00  0.00      PROA  
ATOM   1942 HG21 ILE P 705     -23.183  -5.482  -2.326  0.00  0.00      PROA  
ATOM   1943 HG22 ILE P 705     -24.783  -4.722  -1.732  0.00  0.00      PROA  
ATOM   1944 HG23 ILE P 705     -24.081  -6.196  -1.040  0.00  0.00      PROA  
ATOM   1945  CG1 ILE P 705     -21.796  -5.228   0.074  0.00  0.00      PROA  
ATOM   1946 HG11 ILE P 705     -21.068  -4.573   0.598  0.00  0.00      PROA  
ATOM   1947 HG12 ILE P 705     -21.304  -5.575  -0.860  0.00  0.00      PROA  
ATOM   1948  CD  ILE P 705     -22.121  -6.327   1.072  0.00  0.00      PROA  
ATOM   1949  HD1 ILE P 705     -22.592  -6.006   2.026  0.00  0.00      PROA  
ATOM   1950  HD2 ILE P 705     -21.159  -6.784   1.388  0.00  0.00      PROA  
ATOM   1951  HD3 ILE P 705     -22.779  -7.121   0.658  0.00  0.00      PROA  
ATOM   1952  C   ILE P 705     -23.609  -2.339  -1.943  0.00  0.00      PROA  
ATOM   1953  O   ILE P 705     -23.720  -2.539  -3.142  0.00  0.00      PROA  
ATOM   1954  N   VAL P 706     -24.286  -1.347  -1.309  0.00  0.00      PROA  
ATOM   1955  HN  VAL P 706     -24.190  -1.359  -0.317  0.00  0.00      PROA  
ATOM   1956  CA  VAL P 706     -25.216  -0.390  -1.977  0.00  0.00      PROA  
ATOM   1957  HA  VAL P 706     -25.941  -0.992  -2.504  0.00  0.00      PROA  
ATOM   1958  CB  VAL P 706     -26.043   0.568  -1.027  0.00  0.00      PROA  
ATOM   1959  HB  VAL P 706     -25.408   0.904  -0.180  0.00  0.00      PROA  
ATOM   1960  CG1 VAL P 706     -26.579   1.724  -1.778  0.00  0.00      PROA  
ATOM   1961 HG11 VAL P 706     -25.919   2.573  -2.060  0.00  0.00      PROA  
ATOM   1962 HG12 VAL P 706     -27.309   2.198  -1.088  0.00  0.00      PROA  
ATOM   1963 HG13 VAL P 706     -27.120   1.440  -2.706  0.00  0.00      PROA  
ATOM   1964  CG2 VAL P 706     -27.167  -0.323  -0.352  0.00  0.00      PROA  
ATOM   1965 HG21 VAL P 706     -27.832   0.416   0.144  0.00  0.00      PROA  
ATOM   1966 HG22 VAL P 706     -26.737  -0.920   0.481  0.00  0.00      PROA  
ATOM   1967 HG23 VAL P 706     -27.771  -0.994  -0.999  0.00  0.00      PROA  
ATOM   1968  C   VAL P 706     -24.484   0.434  -3.003  0.00  0.00      PROA  
ATOM   1969  O   VAL P 706     -24.969   0.581  -4.156  0.00  0.00      PROA  
ATOM   1970  N   LEU P 707     -23.335   0.998  -2.675  0.00  0.00      PROA  
ATOM   1971  HN  LEU P 707     -22.996   0.990  -1.737  0.00  0.00      PROA  
ATOM   1972  CA  LEU P 707     -22.474   1.713  -3.514  0.00  0.00      PROA  
ATOM   1973  HA  LEU P 707     -22.959   2.608  -3.877  0.00  0.00      PROA  
ATOM   1974  CB  LEU P 707     -21.201   2.234  -2.611  0.00  0.00      PROA  
ATOM   1975  HB1 LEU P 707     -20.852   1.331  -2.066  0.00  0.00      PROA  
ATOM   1976  HB2 LEU P 707     -21.665   2.970  -1.921  0.00  0.00      PROA  
ATOM   1977  CG  LEU P 707     -19.972   2.845  -3.259  0.00  0.00      PROA  
ATOM   1978  HG  LEU P 707     -19.463   2.048  -3.843  0.00  0.00      PROA  
ATOM   1979  CD1 LEU P 707     -20.357   4.070  -4.139  0.00  0.00      PROA  
ATOM   1980 HD11 LEU P 707     -21.066   3.743  -4.930  0.00  0.00      PROA  
ATOM   1981 HD12 LEU P 707     -19.384   4.401  -4.560  0.00  0.00      PROA  
ATOM   1982 HD13 LEU P 707     -20.834   4.897  -3.570  0.00  0.00      PROA  
ATOM   1983  CD2 LEU P 707     -18.910   3.368  -2.284  0.00  0.00      PROA  
ATOM   1984 HD21 LEU P 707     -18.423   2.584  -1.664  0.00  0.00      PROA  
ATOM   1985 HD22 LEU P 707     -19.473   4.031  -1.593  0.00  0.00      PROA  
ATOM   1986 HD23 LEU P 707     -18.198   3.984  -2.873  0.00  0.00      PROA  
ATOM   1987  C   LEU P 707     -21.961   0.942  -4.794  0.00  0.00      PROA  
ATOM   1988  O   LEU P 707     -21.682   1.519  -5.869  0.00  0.00      PROA  
ATOM   1989  N   VAL P 708     -21.597  -0.370  -4.735  0.00  0.00      PROA  
ATOM   1990  HN  VAL P 708     -21.572  -0.785  -3.829  0.00  0.00      PROA  
ATOM   1991  CA  VAL P 708     -21.348  -1.243  -5.927  0.00  0.00      PROA  
ATOM   1992  HA  VAL P 708     -20.510  -0.782  -6.429  0.00  0.00      PROA  
ATOM   1993  CB  VAL P 708     -21.054  -2.692  -5.411  0.00  0.00      PROA  
ATOM   1994  HB  VAL P 708     -21.944  -3.026  -4.835  0.00  0.00      PROA  
ATOM   1995  CG1 VAL P 708     -20.807  -3.642  -6.616  0.00  0.00      PROA  
ATOM   1996 HG11 VAL P 708     -20.503  -4.614  -6.172  0.00  0.00      PROA  
ATOM   1997 HG12 VAL P 708     -19.897  -3.276  -7.139  0.00  0.00      PROA  
ATOM   1998 HG13 VAL P 708     -21.607  -3.900  -7.343  0.00  0.00      PROA  
ATOM   1999  CG2 VAL P 708     -19.807  -2.683  -4.509  0.00  0.00      PROA  
ATOM   2000 HG21 VAL P 708     -19.880  -3.524  -3.787  0.00  0.00      PROA  
ATOM   2001 HG22 VAL P 708     -19.552  -1.738  -3.984  0.00  0.00      PROA  
ATOM   2002 HG23 VAL P 708     -18.869  -2.806  -5.092  0.00  0.00      PROA  
ATOM   2003  C   VAL P 708     -22.372  -1.388  -6.917  0.00  0.00      PROA  
ATOM   2004  O   VAL P 708     -22.044  -1.427  -8.113  0.00  0.00      PROA  
ATOM   2005  N   ALA P 709     -23.663  -1.360  -6.566  0.00  0.00      PROA  
ATOM   2006  HN  ALA P 709     -23.906  -1.458  -5.604  0.00  0.00      PROA  
ATOM   2007  CA  ALA P 709     -24.823  -1.359  -7.409  0.00  0.00      PROA  
ATOM   2008  HA  ALA P 709     -24.722  -2.133  -8.156  0.00  0.00      PROA  
ATOM   2009  CB  ALA P 709     -26.046  -1.630  -6.508  0.00  0.00      PROA  
ATOM   2010  HB1 ALA P 709     -26.941  -1.504  -7.154  0.00  0.00      PROA  
ATOM   2011  HB2 ALA P 709     -26.073  -0.876  -5.692  0.00  0.00      PROA  
ATOM   2012  HB3 ALA P 709     -26.183  -2.678  -6.164  0.00  0.00      PROA  
ATOM   2013  C   ALA P 709     -25.059  -0.013  -8.052  0.00  0.00      PROA  
ATOM   2014  O   ALA P 709     -25.565   0.080  -9.151  0.00  0.00      PROA  
ATOM   2015  N   THR P 710     -24.491   1.089  -7.456  0.00  0.00      PROA  
ATOM   2016  HN  THR P 710     -24.001   1.053  -6.589  0.00  0.00      PROA  
ATOM   2017  CA  THR P 710     -24.437   2.340  -8.145  0.00  0.00      PROA  
ATOM   2018  HA  THR P 710     -25.405   2.408  -8.620  0.00  0.00      PROA  
ATOM   2019  CB  THR P 710     -24.312   3.511  -7.199  0.00  0.00      PROA  
ATOM   2020  HB  THR P 710     -24.201   4.424  -7.822  0.00  0.00      PROA  
ATOM   2021  OG1 THR P 710     -23.170   3.472  -6.375  0.00  0.00      PROA  
ATOM   2022  HG1 THR P 710     -22.927   2.549  -6.277  0.00  0.00      PROA  
ATOM   2023  CG2 THR P 710     -25.534   3.494  -6.271  0.00  0.00      PROA  
ATOM   2024 HG21 THR P 710     -26.518   3.459  -6.787  0.00  0.00      PROA  
ATOM   2025 HG22 THR P 710     -25.583   4.462  -5.727  0.00  0.00      PROA  
ATOM   2026 HG23 THR P 710     -25.474   2.736  -5.462  0.00  0.00      PROA  
ATOM   2027  C   THR P 710     -23.307   2.315  -9.207  0.00  0.00      PROA  
ATOM   2028  O   THR P 710     -22.425   1.427  -9.322  0.00  0.00      PROA  
ATOM   2029  N   ASP P 711     -23.285   3.408 -10.050  0.00  0.00      PROA  
ATOM   2030  HN  ASP P 711     -23.895   4.195 -10.010  0.00  0.00      PROA  
ATOM   2031  CA  ASP P 711     -22.324   3.460 -11.162  0.00  0.00      PROA  
ATOM   2032  HA  ASP P 711     -21.895   2.505 -11.428  0.00  0.00      PROA  
ATOM   2033  CB  ASP P 711     -23.104   3.940 -12.394  0.00  0.00      PROA  
ATOM   2034  HB1 ASP P 711     -22.429   4.222 -13.230  0.00  0.00      PROA  
ATOM   2035  HB2 ASP P 711     -23.662   4.873 -12.164  0.00  0.00      PROA  
ATOM   2036  CG  ASP P 711     -24.016   2.922 -12.967  0.00  0.00      PROA  
ATOM   2037  OD1 ASP P 711     -25.236   3.262 -12.937  0.00  0.00      PROA  
ATOM   2038  OD2 ASP P 711     -23.626   1.883 -13.510  0.00  0.00      PROA  
ATOM   2039  C   ASP P 711     -21.147   4.313 -10.860  0.00  0.00      PROA  
ATOM   2040  O   ASP P 711     -20.298   4.695 -11.625  0.00  0.00      PROA  
ATOM   2041  N   ALA P 712     -20.986   4.610  -9.513  0.00  0.00      PROA  
ATOM   2042  HN  ALA P 712     -21.625   4.265  -8.831  0.00  0.00      PROA  
ATOM   2043  CA  ALA P 712     -19.882   5.337  -8.924  0.00  0.00      PROA  
ATOM   2044  HA  ALA P 712     -19.853   6.316  -9.378  0.00  0.00      PROA  
ATOM   2045  CB  ALA P 712     -19.938   5.388  -7.383  0.00  0.00      PROA  
ATOM   2046  HB1 ALA P 712     -19.908   4.336  -7.028  0.00  0.00      PROA  
ATOM   2047  HB2 ALA P 712     -20.884   5.921  -7.150  0.00  0.00      PROA  
ATOM   2048  HB3 ALA P 712     -19.038   5.854  -6.926  0.00  0.00      PROA  
ATOM   2049  C   ALA P 712     -18.492   4.902  -9.087  0.00  0.00      PROA  
ATOM   2050  O   ALA P 712     -17.551   5.701  -9.177  0.00  0.00      PROA  
ATOM   2051  N   SER P 713     -18.285   3.604  -9.118  0.00  0.00      PROA  
ATOM   2052  HN  SER P 713     -19.050   2.967  -9.071  0.00  0.00      PROA  
ATOM   2053  CA  SER P 713     -16.961   2.985  -9.356  0.00  0.00      PROA  
ATOM   2054  HA  SER P 713     -16.263   3.394  -8.640  0.00  0.00      PROA  
ATOM   2055  CB  SER P 713     -16.964   1.400  -9.202  0.00  0.00      PROA  
ATOM   2056  HB1 SER P 713     -15.908   1.058  -9.154  0.00  0.00      PROA  
ATOM   2057  HB2 SER P 713     -17.468   0.788  -9.980  0.00  0.00      PROA  
ATOM   2058  OG  SER P 713     -17.404   1.085  -7.894  0.00  0.00      PROA  
ATOM   2059  HG1 SER P 713     -18.263   1.513  -7.899  0.00  0.00      PROA  
ATOM   2060  C   SER P 713     -16.430   3.380 -10.794  0.00  0.00      PROA  
ATOM   2061  O   SER P 713     -15.209   3.495 -11.001  0.00  0.00      PROA  
ATOM   2062  N   SER P 714     -17.375   3.476 -11.817  0.00  0.00      PROA  
ATOM   2063  HN  SER P 714     -18.341   3.254 -11.705  0.00  0.00      PROA  
ATOM   2064  CA  SER P 714     -16.952   3.903 -13.119  0.00  0.00      PROA  
ATOM   2065  HA  SER P 714     -16.035   3.428 -13.437  0.00  0.00      PROA  
ATOM   2066  CB  SER P 714     -18.122   3.629 -14.203  0.00  0.00      PROA  
ATOM   2067  HB1 SER P 714     -18.978   4.319 -14.045  0.00  0.00      PROA  
ATOM   2068  HB2 SER P 714     -18.477   2.592 -14.026  0.00  0.00      PROA  
ATOM   2069  OG  SER P 714     -17.522   3.693 -15.511  0.00  0.00      PROA  
ATOM   2070  HG1 SER P 714     -16.753   4.267 -15.486  0.00  0.00      PROA  
ATOM   2071  C   SER P 714     -16.839   5.407 -13.146  0.00  0.00      PROA  
ATOM   2072  O   SER P 714     -15.891   5.997 -13.681  0.00  0.00      PROA  
ATOM   2073  N   LEU P 715     -17.848   6.084 -12.576  0.00  0.00      PROA  
ATOM   2074  HN  LEU P 715     -18.606   5.599 -12.146  0.00  0.00      PROA  
ATOM   2075  CA  LEU P 715     -18.015   7.517 -12.547  0.00  0.00      PROA  
ATOM   2076  HA  LEU P 715     -18.092   7.760 -13.596  0.00  0.00      PROA  
ATOM   2077  CB  LEU P 715     -19.376   7.871 -11.967  0.00  0.00      PROA  
ATOM   2078  HB1 LEU P 715     -19.167   8.915 -11.650  0.00  0.00      PROA  
ATOM   2079  HB2 LEU P 715     -19.544   7.234 -11.073  0.00  0.00      PROA  
ATOM   2080  CG  LEU P 715     -20.641   7.799 -12.844  0.00  0.00      PROA  
ATOM   2081  HG  LEU P 715     -20.820   6.762 -13.201  0.00  0.00      PROA  
ATOM   2082  CD1 LEU P 715     -21.823   8.256 -11.986  0.00  0.00      PROA  
ATOM   2083 HD11 LEU P 715     -21.834   7.640 -11.061  0.00  0.00      PROA  
ATOM   2084 HD12 LEU P 715     -22.797   8.185 -12.517  0.00  0.00      PROA  
ATOM   2085 HD13 LEU P 715     -21.645   9.298 -11.643  0.00  0.00      PROA  
ATOM   2086  CD2 LEU P 715     -20.571   8.672 -13.985  0.00  0.00      PROA  
ATOM   2087 HD21 LEU P 715     -20.808   9.672 -13.563  0.00  0.00      PROA  
ATOM   2088 HD22 LEU P 715     -21.217   8.392 -14.844  0.00  0.00      PROA  
ATOM   2089 HD23 LEU P 715     -19.535   8.806 -14.363  0.00  0.00      PROA  
ATOM   2090  C   LEU P 715     -16.904   8.344 -11.941  0.00  0.00      PROA  
ATOM   2091  O   LEU P 715     -16.528   9.381 -12.423  0.00  0.00      PROA  
ATOM   2092  N   VAL P 716     -16.334   7.961 -10.755  0.00  0.00      PROA  
ATOM   2093  HN  VAL P 716     -16.591   7.055 -10.427  0.00  0.00      PROA  
ATOM   2094  CA  VAL P 716     -15.294   8.708 -10.123  0.00  0.00      PROA  
ATOM   2095  HA  VAL P 716     -15.418   9.780 -10.165  0.00  0.00      PROA  
ATOM   2096  CB  VAL P 716     -15.211   8.610  -8.624  0.00  0.00      PROA  
ATOM   2097  HB  VAL P 716     -14.482   9.385  -8.303  0.00  0.00      PROA  
ATOM   2098  CG1 VAL P 716     -16.604   8.955  -7.958  0.00  0.00      PROA  
ATOM   2099 HG11 VAL P 716     -17.411   8.282  -8.319  0.00  0.00      PROA  
ATOM   2100 HG12 VAL P 716     -16.970   9.986  -8.151  0.00  0.00      PROA  
ATOM   2101 HG13 VAL P 716     -16.499   8.832  -6.859  0.00  0.00      PROA  
ATOM   2102  CG2 VAL P 716     -14.599   7.302  -8.103  0.00  0.00      PROA  
ATOM   2103 HG21 VAL P 716     -14.567   7.493  -7.009  0.00  0.00      PROA  
ATOM   2104 HG22 VAL P 716     -13.549   7.103  -8.405  0.00  0.00      PROA  
ATOM   2105 HG23 VAL P 716     -15.317   6.464  -8.234  0.00  0.00      PROA  
ATOM   2106  C   VAL P 716     -13.964   8.422 -10.734  0.00  0.00      PROA  
ATOM   2107  O   VAL P 716     -12.952   8.918 -10.259  0.00  0.00      PROA  
ATOM   2108  N   CYS P 717     -13.869   7.560 -11.791  0.00  0.00      PROA  
ATOM   2109  HN  CYS P 717     -14.653   7.100 -12.199  0.00  0.00      PROA  
ATOM   2110  CA  CYS P 717     -12.544   7.282 -12.387  0.00  0.00      PROA  
ATOM   2111  HA  CYS P 717     -11.704   7.511 -11.748  0.00  0.00      PROA  
ATOM   2112  CB  CYS P 717     -12.269   5.729 -12.477  0.00  0.00      PROA  
ATOM   2113  HB1 CYS P 717     -11.304   5.480 -12.969  0.00  0.00      PROA  
ATOM   2114  HB2 CYS P 717     -13.039   5.358 -13.187  0.00  0.00      PROA  
ATOM   2115  SG  CYS P 717     -12.289   4.826 -10.833  0.00  0.00      PROA  
ATOM   2116  HG1 CYS P 717     -13.586   4.582 -10.951  0.00  0.00      PROA  
ATOM   2117  C   CYS P 717     -12.277   7.969 -13.664  0.00  0.00      PROA  
ATOM   2118  O   CYS P 717     -11.522   7.543 -14.580  0.00  0.00      PROA  
ATOM   2119  N   TYR P 718     -13.036   9.089 -13.809  0.00  0.00      PROA  
ATOM   2120  HN  TYR P 718     -13.753   9.344 -13.165  0.00  0.00      PROA  
ATOM   2121  CA  TYR P 718     -12.751  10.060 -14.842  0.00  0.00      PROA  
ATOM   2122  HA  TYR P 718     -12.019   9.803 -15.593  0.00  0.00      PROA  
ATOM   2123  CB  TYR P 718     -14.096  10.468 -15.473  0.00  0.00      PROA  
ATOM   2124  HB1 TYR P 718     -13.874  11.117 -16.347  0.00  0.00      PROA  
ATOM   2125  HB2 TYR P 718     -14.654  11.075 -14.727  0.00  0.00      PROA  
ATOM   2126  CG  TYR P 718     -14.810   9.222 -15.992  0.00  0.00      PROA  
ATOM   2127  CD1 TYR P 718     -16.182   9.090 -15.582  0.00  0.00      PROA  
ATOM   2128  HD1 TYR P 718     -16.584   9.870 -14.952  0.00  0.00      PROA  
ATOM   2129  CE1 TYR P 718     -16.925   8.050 -16.125  0.00  0.00      PROA  
ATOM   2130  HE1 TYR P 718     -17.981   8.088 -15.897  0.00  0.00      PROA  
ATOM   2131  CZ  TYR P 718     -16.333   6.985 -16.847  0.00  0.00      PROA  
ATOM   2132  OH  TYR P 718     -17.144   5.941 -17.324  0.00  0.00      PROA  
ATOM   2133  HH  TYR P 718     -17.939   5.864 -16.791  0.00  0.00      PROA  
ATOM   2134  CD2 TYR P 718     -14.263   8.302 -16.846  0.00  0.00      PROA  
ATOM   2135  HD2 TYR P 718     -13.237   8.413 -17.167  0.00  0.00      PROA  
ATOM   2136  CE2 TYR P 718     -15.044   7.196 -17.286  0.00  0.00      PROA  
ATOM   2137  HE2 TYR P 718     -14.521   6.443 -17.856  0.00  0.00      PROA  
ATOM   2138  C   TYR P 718     -12.179  11.281 -14.164  0.00  0.00      PROA  
ATOM   2139  O   TYR P 718     -12.865  12.275 -13.928  0.00  0.00      PROA  
ATOM   2140  N   ILE P 719     -10.882  11.318 -13.849  0.00  0.00      PROA  
ATOM   2141  HN  ILE P 719     -10.254  10.555 -13.977  0.00  0.00      PROA  
ATOM   2142  CA  ILE P 719     -10.223  12.450 -13.140  0.00  0.00      PROA  
ATOM   2143  HA  ILE P 719     -10.905  13.282 -13.044  0.00  0.00      PROA  
ATOM   2144  CB  ILE P 719      -9.615  11.885 -11.856  0.00  0.00      PROA  
ATOM   2145  HB  ILE P 719      -8.998  12.671 -11.370  0.00  0.00      PROA  
ATOM   2146  CG2 ILE P 719     -10.727  11.540 -10.852  0.00  0.00      PROA  
ATOM   2147 HG21 ILE P 719     -11.533  12.304 -10.821  0.00  0.00      PROA  
ATOM   2148 HG22 ILE P 719     -10.316  11.323  -9.843  0.00  0.00      PROA  
ATOM   2149 HG23 ILE P 719     -11.207  10.595 -11.186  0.00  0.00      PROA  
ATOM   2150  CG1 ILE P 719      -8.640  10.671 -12.117  0.00  0.00      PROA  
ATOM   2151 HG11 ILE P 719      -7.944  10.858 -12.962  0.00  0.00      PROA  
ATOM   2152 HG12 ILE P 719      -9.300   9.814 -12.368  0.00  0.00      PROA  
ATOM   2153  CD  ILE P 719      -7.776  10.193 -10.977  0.00  0.00      PROA  
ATOM   2154  HD1 ILE P 719      -6.924   9.596 -11.366  0.00  0.00      PROA  
ATOM   2155  HD2 ILE P 719      -8.399   9.641 -10.240  0.00  0.00      PROA  
ATOM   2156  HD3 ILE P 719      -7.220  10.945 -10.377  0.00  0.00      PROA  
ATOM   2157  C   ILE P 719      -9.170  13.002 -14.079  0.00  0.00      PROA  
ATOM   2158  O   ILE P 719      -8.497  13.980 -13.715  0.00  0.00      PROA  
ATOM   2159  N   THR P 720      -9.075  12.511 -15.368  0.00  0.00      PROA  
ATOM   2160  HN  THR P 720      -9.665  11.725 -15.538  0.00  0.00      PROA  
ATOM   2161  CA  THR P 720      -8.032  12.825 -16.376  0.00  0.00      PROA  
ATOM   2162  HA  THR P 720      -8.228  12.080 -17.133  0.00  0.00      PROA  
ATOM   2163  CB  THR P 720      -8.156  14.354 -16.964  0.00  0.00      PROA  
ATOM   2164  HB  THR P 720      -7.389  14.488 -17.756  0.00  0.00      PROA  
ATOM   2165  OG1 THR P 720      -7.666  15.277 -15.978  0.00  0.00      PROA  
ATOM   2166  HG1 THR P 720      -7.922  14.915 -15.126  0.00  0.00      PROA  
ATOM   2167  CG2 THR P 720      -9.621  14.489 -17.439  0.00  0.00      PROA  
ATOM   2168 HG21 THR P 720     -10.018  13.612 -17.994  0.00  0.00      PROA  
ATOM   2169 HG22 THR P 720      -9.625  15.396 -18.080  0.00  0.00      PROA  
ATOM   2170 HG23 THR P 720     -10.246  14.571 -16.523  0.00  0.00      PROA  
ATOM   2171  C   THR P 720      -6.574  12.467 -16.227  0.00  0.00      PROA  
ATOM   2172  O   THR P 720      -6.018  12.270 -15.155  0.00  0.00      PROA  
ATOM   2173  N   ARG P 721      -5.786  12.434 -17.315  0.00  0.00      PROA  
ATOM   2174  HN  ARG P 721      -5.982  12.605 -18.277  0.00  0.00      PROA  
ATOM   2175  CA  ARG P 721      -4.347  12.066 -17.206  0.00  0.00      PROA  
ATOM   2176  HA  ARG P 721      -4.429  11.153 -16.635  0.00  0.00      PROA  
ATOM   2177  CB  ARG P 721      -3.826  11.807 -18.637  0.00  0.00      PROA  
ATOM   2178  HB1 ARG P 721      -4.050  12.647 -19.329  0.00  0.00      PROA  
ATOM   2179  HB2 ARG P 721      -4.483  11.002 -19.031  0.00  0.00      PROA  
ATOM   2180  CG  ARG P 721      -2.374  11.342 -18.889  0.00  0.00      PROA  
ATOM   2181  HG1 ARG P 721      -1.867  12.316 -18.717  0.00  0.00      PROA  
ATOM   2182  HG2 ARG P 721      -2.354  11.116 -19.977  0.00  0.00      PROA  
ATOM   2183  CD  ARG P 721      -1.830  10.087 -18.141  0.00  0.00      PROA  
ATOM   2184  HD1 ARG P 721      -2.282   9.144 -18.517  0.00  0.00      PROA  
ATOM   2185  HD2 ARG P 721      -1.966  10.202 -17.045  0.00  0.00      PROA  
ATOM   2186  NE  ARG P 721      -0.403  10.066 -18.648  0.00  0.00      PROA  
ATOM   2187  HE  ARG P 721      -0.088  10.933 -19.035  0.00  0.00      PROA  
ATOM   2188  CZ  ARG P 721       0.489   9.101 -18.358  0.00  0.00      PROA  
ATOM   2189  NH1 ARG P 721       0.262   8.036 -17.674  0.00  0.00      PROA  
ATOM   2190 HH11 ARG P 721      -0.612   7.919 -17.204  0.00  0.00      PROA  
ATOM   2191 HH12 ARG P 721       1.021   7.493 -17.315  0.00  0.00      PROA  
ATOM   2192  NH2 ARG P 721       1.707   9.263 -18.770  0.00  0.00      PROA  
ATOM   2193 HH21 ARG P 721       2.390   8.558 -18.578  0.00  0.00      PROA  
ATOM   2194 HH22 ARG P 721       1.967  10.003 -19.390  0.00  0.00      PROA  
ATOM   2195  C   ARG P 721      -3.380  12.819 -16.322  0.00  0.00      PROA  
ATOM   2196  O   ARG P 721      -2.636  12.258 -15.514  0.00  0.00      PROA  
ATOM   2197  N   PHE P 722      -3.459  14.173 -16.320  0.00  0.00      PROA  
ATOM   2198  HN  PHE P 722      -4.164  14.640 -16.848  0.00  0.00      PROA  
ATOM   2199  CA  PHE P 722      -2.591  15.120 -15.542  0.00  0.00      PROA  
ATOM   2200  HA  PHE P 722      -1.548  14.994 -15.793  0.00  0.00      PROA  
ATOM   2201  CB  PHE P 722      -3.109  16.548 -15.780  0.00  0.00      PROA  
ATOM   2202  HB1 PHE P 722      -4.210  16.653 -15.667  0.00  0.00      PROA  
ATOM   2203  HB2 PHE P 722      -2.914  16.648 -16.869  0.00  0.00      PROA  
ATOM   2204  CG  PHE P 722      -2.255  17.601 -15.082  0.00  0.00      PROA  
ATOM   2205  CD1 PHE P 722      -1.075  18.059 -15.623  0.00  0.00      PROA  
ATOM   2206  HD1 PHE P 722      -0.792  17.556 -16.536  0.00  0.00      PROA  
ATOM   2207  CE1 PHE P 722      -0.464  19.212 -15.170  0.00  0.00      PROA  
ATOM   2208  HE1 PHE P 722       0.349  19.558 -15.791  0.00  0.00      PROA  
ATOM   2209  CZ  PHE P 722      -0.914  19.902 -14.081  0.00  0.00      PROA  
ATOM   2210  HZ  PHE P 722      -0.356  20.773 -13.770  0.00  0.00      PROA  
ATOM   2211  CD2 PHE P 722      -2.778  18.290 -13.952  0.00  0.00      PROA  
ATOM   2212  HD2 PHE P 722      -3.699  17.897 -13.547  0.00  0.00      PROA  
ATOM   2213  CE2 PHE P 722      -2.122  19.448 -13.477  0.00  0.00      PROA  
ATOM   2214  HE2 PHE P 722      -2.502  20.030 -12.650  0.00  0.00      PROA  
ATOM   2215  C   PHE P 722      -2.666  14.867 -14.030  0.00  0.00      PROA  
ATOM   2216  O   PHE P 722      -1.711  14.890 -13.271  0.00  0.00      PROA  
ATOM   2217  N   THR P 723      -3.920  14.666 -13.568  0.00  0.00      PROA  
ATOM   2218  HN  THR P 723      -4.740  14.745 -14.130  0.00  0.00      PROA  
ATOM   2219  CA  THR P 723      -4.346  14.198 -12.240  0.00  0.00      PROA  
ATOM   2220  HA  THR P 723      -4.072  14.997 -11.567  0.00  0.00      PROA  
ATOM   2221  CB  THR P 723      -5.924  14.115 -12.125  0.00  0.00      PROA  
ATOM   2222  HB  THR P 723      -6.351  13.409 -12.870  0.00  0.00      PROA  
ATOM   2223  OG1 THR P 723      -6.457  15.363 -12.421  0.00  0.00      PROA  
ATOM   2224  HG1 THR P 723      -7.337  15.139 -12.734  0.00  0.00      PROA  
ATOM   2225  CG2 THR P 723      -6.306  13.780 -10.626  0.00  0.00      PROA  
ATOM   2226 HG21 THR P 723      -5.940  14.624 -10.004  0.00  0.00      PROA  
ATOM   2227 HG22 THR P 723      -5.965  12.767 -10.323  0.00  0.00      PROA  
ATOM   2228 HG23 THR P 723      -7.416  13.811 -10.602  0.00  0.00      PROA  
ATOM   2229  C   THR P 723      -3.681  12.867 -11.796  0.00  0.00      PROA  
ATOM   2230  O   THR P 723      -3.068  12.708 -10.735  0.00  0.00      PROA  
ATOM   2231  N   GLU P 724      -3.716  11.862 -12.681  0.00  0.00      PROA  
ATOM   2232  HN  GLU P 724      -4.180  11.999 -13.553  0.00  0.00      PROA  
ATOM   2233  CA  GLU P 724      -3.051  10.571 -12.494  0.00  0.00      PROA  
ATOM   2234  HA  GLU P 724      -3.340  10.146 -11.544  0.00  0.00      PROA  
ATOM   2235  CB  GLU P 724      -3.554   9.569 -13.614  0.00  0.00      PROA  
ATOM   2236  HB1 GLU P 724      -2.954   8.651 -13.431  0.00  0.00      PROA  
ATOM   2237  HB2 GLU P 724      -3.238   9.885 -14.631  0.00  0.00      PROA  
ATOM   2238  CG  GLU P 724      -5.110   9.321 -13.586  0.00  0.00      PROA  
ATOM   2239  HG1 GLU P 724      -5.725  10.242 -13.671  0.00  0.00      PROA  
ATOM   2240  HG2 GLU P 724      -5.433   8.837 -12.640  0.00  0.00      PROA  
ATOM   2241  CD  GLU P 724      -5.678   8.449 -14.664  0.00  0.00      PROA  
ATOM   2242  OE1 GLU P 724      -6.969   8.493 -14.827  0.00  0.00      PROA  
ATOM   2243  OE2 GLU P 724      -5.006   7.683 -15.373  0.00  0.00      PROA  
ATOM   2244  C   GLU P 724      -1.492  10.637 -12.444  0.00  0.00      PROA  
ATOM   2245  O   GLU P 724      -0.904   9.917 -11.596  0.00  0.00      PROA  
ATOM   2246  N   GLU P 725      -0.893  11.417 -13.310  0.00  0.00      PROA  
ATOM   2247  HN  GLU P 725      -1.472  11.772 -14.040  0.00  0.00      PROA  
ATOM   2248  CA  GLU P 725       0.496  11.701 -13.288  0.00  0.00      PROA  
ATOM   2249  HA  GLU P 725       1.047  10.775 -13.366  0.00  0.00      PROA  
ATOM   2250  CB  GLU P 725       0.836  12.590 -14.566  0.00  0.00      PROA  
ATOM   2251  HB1 GLU P 725       1.913  12.796 -14.389  0.00  0.00      PROA  
ATOM   2252  HB2 GLU P 725       0.230  13.517 -14.653  0.00  0.00      PROA  
ATOM   2253  CG  GLU P 725       0.816  11.738 -15.893  0.00  0.00      PROA  
ATOM   2254  HG1 GLU P 725      -0.238  11.672 -16.239  0.00  0.00      PROA  
ATOM   2255  HG2 GLU P 725       1.200  10.708 -15.737  0.00  0.00      PROA  
ATOM   2256  CD  GLU P 725       1.532  12.411 -17.071  0.00  0.00      PROA  
ATOM   2257  OE1 GLU P 725       0.833  12.711 -18.073  0.00  0.00      PROA  
ATOM   2258  OE2 GLU P 725       2.728  12.586 -17.052  0.00  0.00      PROA  
ATOM   2259  C   GLU P 725       1.040  12.412 -12.040  0.00  0.00      PROA  
ATOM   2260  O   GLU P 725       1.973  11.878 -11.358  0.00  0.00      PROA  
ATOM   2261  N   ALA P 726       0.446  13.549 -11.577  0.00  0.00      PROA  
ATOM   2262  HN  ALA P 726      -0.395  13.925 -11.957  0.00  0.00      PROA  
ATOM   2263  CA  ALA P 726       0.727  14.176 -10.241  0.00  0.00      PROA  
ATOM   2264  HA  ALA P 726       1.794  14.339 -10.273  0.00  0.00      PROA  
ATOM   2265  CB  ALA P 726      -0.013  15.472  -9.845  0.00  0.00      PROA  
ATOM   2266  HB1 ALA P 726       0.111  16.295 -10.581  0.00  0.00      PROA  
ATOM   2267  HB2 ALA P 726       0.410  15.863  -8.895  0.00  0.00      PROA  
ATOM   2268  HB3 ALA P 726      -1.115  15.371  -9.746  0.00  0.00      PROA  
ATOM   2269  C   ALA P 726       0.468  13.104  -9.126  0.00  0.00      PROA  
ATOM   2270  O   ALA P 726       1.295  12.990  -8.192  0.00  0.00      PROA  
ATOM   2271  N   PHE P 727      -0.705  12.361  -9.149  0.00  0.00      PROA  
ATOM   2272  HN  PHE P 727      -1.407  12.399  -9.855  0.00  0.00      PROA  
ATOM   2273  CA  PHE P 727      -1.053  11.460  -8.005  0.00  0.00      PROA  
ATOM   2274  HA  PHE P 727      -0.998  12.120  -7.153  0.00  0.00      PROA  
ATOM   2275  CB  PHE P 727      -2.477  10.805  -8.183  0.00  0.00      PROA  
ATOM   2276  HB1 PHE P 727      -2.703  10.122  -9.029  0.00  0.00      PROA  
ATOM   2277  HB2 PHE P 727      -3.214  11.629  -8.292  0.00  0.00      PROA  
ATOM   2278  CG  PHE P 727      -2.843  10.156  -6.852  0.00  0.00      PROA  
ATOM   2279  CD1 PHE P 727      -2.574   8.818  -6.502  0.00  0.00      PROA  
ATOM   2280  HD1 PHE P 727      -2.016   8.245  -7.228  0.00  0.00      PROA  
ATOM   2281  CE1 PHE P 727      -2.761   8.299  -5.184  0.00  0.00      PROA  
ATOM   2282  HE1 PHE P 727      -2.670   7.256  -4.921  0.00  0.00      PROA  
ATOM   2283  CZ  PHE P 727      -3.387   9.110  -4.281  0.00  0.00      PROA  
ATOM   2284  HZ  PHE P 727      -3.542   8.684  -3.301  0.00  0.00      PROA  
ATOM   2285  CD2 PHE P 727      -3.471  10.895  -5.874  0.00  0.00      PROA  
ATOM   2286  HD2 PHE P 727      -3.726  11.905  -6.161  0.00  0.00      PROA  
ATOM   2287  CE2 PHE P 727      -3.689  10.432  -4.561  0.00  0.00      PROA  
ATOM   2288  HE2 PHE P 727      -4.127  11.080  -3.815  0.00  0.00      PROA  
ATOM   2289  C   PHE P 727      -0.082  10.318  -7.782  0.00  0.00      PROA  
ATOM   2290  O   PHE P 727       0.348  10.030  -6.710  0.00  0.00      PROA  
ATOM   2291  N   ALA P 728       0.289   9.659  -8.890  0.00  0.00      PROA  
ATOM   2292  HN  ALA P 728      -0.191   9.889  -9.733  0.00  0.00      PROA  
ATOM   2293  CA  ALA P 728       1.381   8.701  -8.943  0.00  0.00      PROA  
ATOM   2294  HA  ALA P 728       1.067   7.916  -8.271  0.00  0.00      PROA  
ATOM   2295  CB  ALA P 728       1.433   8.128 -10.394  0.00  0.00      PROA  
ATOM   2296  HB1 ALA P 728       0.453   7.919 -10.875  0.00  0.00      PROA  
ATOM   2297  HB2 ALA P 728       2.092   7.248 -10.546  0.00  0.00      PROA  
ATOM   2298  HB3 ALA P 728       1.866   8.914 -11.049  0.00  0.00      PROA  
ATOM   2299  C   ALA P 728       2.742   9.152  -8.666  0.00  0.00      PROA  
ATOM   2300  O   ALA P 728       3.422   8.432  -7.940  0.00  0.00      PROA  
ATOM   2301  N   ALA P 729       3.148  10.417  -8.980  0.00  0.00      PROA  
ATOM   2302  HN  ALA P 729       2.548  10.964  -9.558  0.00  0.00      PROA  
ATOM   2303  CA  ALA P 729       4.340  10.968  -8.462  0.00  0.00      PROA  
ATOM   2304  HA  ALA P 729       5.130  10.261  -8.670  0.00  0.00      PROA  
ATOM   2305  CB  ALA P 729       4.557  12.375  -9.086  0.00  0.00      PROA  
ATOM   2306  HB1 ALA P 729       4.594  12.317 -10.195  0.00  0.00      PROA  
ATOM   2307  HB2 ALA P 729       5.588  12.722  -8.858  0.00  0.00      PROA  
ATOM   2308  HB3 ALA P 729       3.782  13.154  -8.923  0.00  0.00      PROA  
ATOM   2309  C   ALA P 729       4.210  11.110  -6.993  0.00  0.00      PROA  
ATOM   2310  O   ALA P 729       5.130  10.749  -6.284  0.00  0.00      PROA  
ATOM   2311  N   LEU P 730       3.042  11.614  -6.475  0.00  0.00      PROA  
ATOM   2312  HN  LEU P 730       2.311  11.681  -7.150  0.00  0.00      PROA  
ATOM   2313  CA  LEU P 730       2.778  11.948  -5.104  0.00  0.00      PROA  
ATOM   2314  HA  LEU P 730       3.546  12.559  -4.653  0.00  0.00      PROA  
ATOM   2315  CB  LEU P 730       1.407  12.682  -4.978  0.00  0.00      PROA  
ATOM   2316  HB1 LEU P 730       0.631  12.125  -5.544  0.00  0.00      PROA  
ATOM   2317  HB2 LEU P 730       1.506  13.672  -5.473  0.00  0.00      PROA  
ATOM   2318  CG  LEU P 730       0.875  12.986  -3.570  0.00  0.00      PROA  
ATOM   2319  HG  LEU P 730       1.107  12.113  -2.924  0.00  0.00      PROA  
ATOM   2320  CD1 LEU P 730       1.493  14.316  -3.097  0.00  0.00      PROA  
ATOM   2321 HD11 LEU P 730       2.594  14.246  -2.963  0.00  0.00      PROA  
ATOM   2322 HD12 LEU P 730       1.037  14.492  -2.099  0.00  0.00      PROA  
ATOM   2323 HD13 LEU P 730       1.324  15.143  -3.820  0.00  0.00      PROA  
ATOM   2324  CD2 LEU P 730      -0.702  13.065  -3.565  0.00  0.00      PROA  
ATOM   2325 HD21 LEU P 730      -1.155  12.820  -2.581  0.00  0.00      PROA  
ATOM   2326 HD22 LEU P 730      -1.211  12.249  -4.121  0.00  0.00      PROA  
ATOM   2327 HD23 LEU P 730      -0.948  14.037  -4.043  0.00  0.00      PROA  
ATOM   2328  C   LEU P 730       2.802  10.801  -4.227  0.00  0.00      PROA  
ATOM   2329  O   LEU P 730       3.523  10.825  -3.227  0.00  0.00      PROA  
ATOM   2330  N   ILE P 731       2.106   9.641  -4.529  0.00  0.00      PROA  
ATOM   2331  HN  ILE P 731       1.542   9.597  -5.350  0.00  0.00      PROA  
ATOM   2332  CA  ILE P 731       1.973   8.528  -3.599  0.00  0.00      PROA  
ATOM   2333  HA  ILE P 731       1.898   8.975  -2.619  0.00  0.00      PROA  
ATOM   2334  CB  ILE P 731       0.741   7.715  -4.008  0.00  0.00      PROA  
ATOM   2335  HB  ILE P 731      -0.110   8.409  -4.182  0.00  0.00      PROA  
ATOM   2336  CG2 ILE P 731       1.078   6.999  -5.305  0.00  0.00      PROA  
ATOM   2337 HG21 ILE P 731       0.139   6.552  -5.694  0.00  0.00      PROA  
ATOM   2338 HG22 ILE P 731       1.783   6.142  -5.264  0.00  0.00      PROA  
ATOM   2339 HG23 ILE P 731       1.482   7.725  -6.043  0.00  0.00      PROA  
ATOM   2340  CG1 ILE P 731       0.144   6.860  -2.880  0.00  0.00      PROA  
ATOM   2341 HG11 ILE P 731       0.959   6.286  -2.390  0.00  0.00      PROA  
ATOM   2342 HG12 ILE P 731      -0.689   6.219  -3.241  0.00  0.00      PROA  
ATOM   2343  CD  ILE P 731      -0.458   7.673  -1.753  0.00  0.00      PROA  
ATOM   2344  HD1 ILE P 731      -1.141   8.471  -2.115  0.00  0.00      PROA  
ATOM   2345  HD2 ILE P 731       0.339   8.237  -1.222  0.00  0.00      PROA  
ATOM   2346  HD3 ILE P 731      -1.037   7.055  -1.035  0.00  0.00      PROA  
ATOM   2347  C   ILE P 731       3.318   7.789  -3.544  0.00  0.00      PROA  
ATOM   2348  O   ILE P 731       3.793   7.457  -2.468  0.00  0.00      PROA  
ATOM   2349  N   CYS P 732       4.132   7.637  -4.652  0.00  0.00      PROA  
ATOM   2350  HN  CYS P 732       3.921   7.768  -5.618  0.00  0.00      PROA  
ATOM   2351  CA  CYS P 732       5.569   7.227  -4.539  0.00  0.00      PROA  
ATOM   2352  HA  CYS P 732       5.587   6.269  -4.040  0.00  0.00      PROA  
ATOM   2353  CB  CYS P 732       6.300   7.276  -5.939  0.00  0.00      PROA  
ATOM   2354  HB1 CYS P 732       7.364   6.984  -5.813  0.00  0.00      PROA  
ATOM   2355  HB2 CYS P 732       6.318   8.274  -6.426  0.00  0.00      PROA  
ATOM   2356  SG  CYS P 732       5.543   6.116  -7.073  0.00  0.00      PROA  
ATOM   2357  HG1 CYS P 732       4.661   7.054  -7.386  0.00  0.00      PROA  
ATOM   2358  C   CYS P 732       6.417   8.098  -3.612  0.00  0.00      PROA  
ATOM   2359  O   CYS P 732       7.087   7.646  -2.730  0.00  0.00      PROA  
ATOM   2360  N   ILE P 733       6.308   9.458  -3.700  0.00  0.00      PROA  
ATOM   2361  HN  ILE P 733       5.678   9.799  -4.393  0.00  0.00      PROA  
ATOM   2362  CA  ILE P 733       6.919  10.511  -2.860  0.00  0.00      PROA  
ATOM   2363  HA  ILE P 733       7.976  10.311  -2.957  0.00  0.00      PROA  
ATOM   2364  CB  ILE P 733       6.703  11.931  -3.252  0.00  0.00      PROA  
ATOM   2365  HB  ILE P 733       5.611  11.994  -3.445  0.00  0.00      PROA  
ATOM   2366  CG2 ILE P 733       7.127  12.992  -2.185  0.00  0.00      PROA  
ATOM   2367 HG21 ILE P 733       7.041  14.025  -2.586  0.00  0.00      PROA  
ATOM   2368 HG22 ILE P 733       8.188  12.968  -1.855  0.00  0.00      PROA  
ATOM   2369 HG23 ILE P 733       6.459  12.880  -1.305  0.00  0.00      PROA  
ATOM   2370  CG1 ILE P 733       7.324  12.301  -4.645  0.00  0.00      PROA  
ATOM   2371 HG11 ILE P 733       7.155  11.410  -5.286  0.00  0.00      PROA  
ATOM   2372 HG12 ILE P 733       8.415  12.491  -4.550  0.00  0.00      PROA  
ATOM   2373  CD  ILE P 733       6.741  13.564  -5.340  0.00  0.00      PROA  
ATOM   2374  HD1 ILE P 733       7.292  13.835  -6.266  0.00  0.00      PROA  
ATOM   2375  HD2 ILE P 733       6.660  14.440  -4.661  0.00  0.00      PROA  
ATOM   2376  HD3 ILE P 733       5.678  13.333  -5.562  0.00  0.00      PROA  
ATOM   2377  C   ILE P 733       6.558  10.301  -1.395  0.00  0.00      PROA  
ATOM   2378  O   ILE P 733       7.372  10.516  -0.591  0.00  0.00      PROA  
ATOM   2379  N   ILE P 734       5.271  10.090  -1.059  0.00  0.00      PROA  
ATOM   2380  HN  ILE P 734       4.607  10.065  -1.803  0.00  0.00      PROA  
ATOM   2381  CA  ILE P 734       4.734  10.063   0.311  0.00  0.00      PROA  
ATOM   2382  HA  ILE P 734       5.189  10.834   0.915  0.00  0.00      PROA  
ATOM   2383  CB  ILE P 734       3.224  10.087   0.359  0.00  0.00      PROA  
ATOM   2384  HB  ILE P 734       2.814   9.496  -0.487  0.00  0.00      PROA  
ATOM   2385  CG2 ILE P 734       2.483   9.454   1.660  0.00  0.00      PROA  
ATOM   2386 HG21 ILE P 734       2.469   8.343   1.645  0.00  0.00      PROA  
ATOM   2387 HG22 ILE P 734       1.419   9.765   1.584  0.00  0.00      PROA  
ATOM   2388 HG23 ILE P 734       2.903   9.748   2.646  0.00  0.00      PROA  
ATOM   2389  CG1 ILE P 734       2.789  11.543   0.083  0.00  0.00      PROA  
ATOM   2390 HG11 ILE P 734       1.727  11.517  -0.243  0.00  0.00      PROA  
ATOM   2391 HG12 ILE P 734       3.441  11.887  -0.748  0.00  0.00      PROA  
ATOM   2392  CD  ILE P 734       2.940  12.408   1.323  0.00  0.00      PROA  
ATOM   2393  HD1 ILE P 734       2.927  13.502   1.127  0.00  0.00      PROA  
ATOM   2394  HD2 ILE P 734       3.944  12.132   1.710  0.00  0.00      PROA  
ATOM   2395  HD3 ILE P 734       2.217  12.141   2.124  0.00  0.00      PROA  
ATOM   2396  C   ILE P 734       5.069   8.766   0.967  0.00  0.00      PROA  
ATOM   2397  O   ILE P 734       5.377   8.690   2.124  0.00  0.00      PROA  
ATOM   2398  N   PHE P 735       5.185   7.711   0.079  0.00  0.00      PROA  
ATOM   2399  HN  PHE P 735       4.845   7.735  -0.858  0.00  0.00      PROA  
ATOM   2400  CA  PHE P 735       5.681   6.371   0.493  0.00  0.00      PROA  
ATOM   2401  HA  PHE P 735       5.133   6.147   1.397  0.00  0.00      PROA  
ATOM   2402  CB  PHE P 735       5.467   5.419  -0.711  0.00  0.00      PROA  
ATOM   2403  HB1 PHE P 735       5.895   5.726  -1.689  0.00  0.00      PROA  
ATOM   2404  HB2 PHE P 735       4.384   5.309  -0.935  0.00  0.00      PROA  
ATOM   2405  CG  PHE P 735       6.025   4.039  -0.465  0.00  0.00      PROA  
ATOM   2406  CD1 PHE P 735       5.188   3.087   0.153  0.00  0.00      PROA  
ATOM   2407  HD1 PHE P 735       4.168   3.280   0.449  0.00  0.00      PROA  
ATOM   2408  CE1 PHE P 735       5.605   1.775   0.516  0.00  0.00      PROA  
ATOM   2409  HE1 PHE P 735       4.938   1.170   1.113  0.00  0.00      PROA  
ATOM   2410  CZ  PHE P 735       6.925   1.449   0.191  0.00  0.00      PROA  
ATOM   2411  HZ  PHE P 735       7.321   0.469   0.415  0.00  0.00      PROA  
ATOM   2412  CD2 PHE P 735       7.323   3.673  -0.795  0.00  0.00      PROA  
ATOM   2413  HD2 PHE P 735       8.005   4.244  -1.407  0.00  0.00      PROA  
ATOM   2414  CE2 PHE P 735       7.715   2.356  -0.569  0.00  0.00      PROA  
ATOM   2415  HE2 PHE P 735       8.742   2.176  -0.848  0.00  0.00      PROA  
ATOM   2416  C   PHE P 735       7.156   6.422   0.968  0.00  0.00      PROA  
ATOM   2417  O   PHE P 735       7.478   5.991   2.071  0.00  0.00      PROA  
ATOM   2418  N   ILE P 736       7.991   7.129   0.196  0.00  0.00      PROA  
ATOM   2419  HN  ILE P 736       7.569   7.521  -0.618  0.00  0.00      PROA  
ATOM   2420  CA  ILE P 736       9.377   7.341   0.495  0.00  0.00      PROA  
ATOM   2421  HA  ILE P 736       9.796   6.395   0.805  0.00  0.00      PROA  
ATOM   2422  CB  ILE P 736      10.283   8.043  -0.625  0.00  0.00      PROA  
ATOM   2423  HB  ILE P 736       9.867   9.057  -0.806  0.00  0.00      PROA  
ATOM   2424  CG2 ILE P 736      11.729   8.242   0.018  0.00  0.00      PROA  
ATOM   2425 HG21 ILE P 736      12.580   8.333  -0.691  0.00  0.00      PROA  
ATOM   2426 HG22 ILE P 736      11.829   7.218   0.437  0.00  0.00      PROA  
ATOM   2427 HG23 ILE P 736      11.862   9.043   0.776  0.00  0.00      PROA  
ATOM   2428  CG1 ILE P 736      10.239   7.256  -1.896  0.00  0.00      PROA  
ATOM   2429 HG11 ILE P 736       9.225   6.853  -2.105  0.00  0.00      PROA  
ATOM   2430 HG12 ILE P 736      10.830   6.317  -1.846  0.00  0.00      PROA  
ATOM   2431  CD  ILE P 736      10.840   8.087  -3.093  0.00  0.00      PROA  
ATOM   2432  HD1 ILE P 736      10.622   7.549  -4.041  0.00  0.00      PROA  
ATOM   2433  HD2 ILE P 736      11.932   8.287  -3.047  0.00  0.00      PROA  
ATOM   2434  HD3 ILE P 736      10.286   9.020  -3.331  0.00  0.00      PROA  
ATOM   2435  C   ILE P 736       9.521   8.240   1.670  0.00  0.00      PROA  
ATOM   2436  O   ILE P 736      10.335   7.993   2.549  0.00  0.00      PROA  
ATOM   2437  N   TYR P 737       8.718   9.300   1.728  0.00  0.00      PROA  
ATOM   2438  HN  TYR P 737       8.107   9.447   0.954  0.00  0.00      PROA  
ATOM   2439  CA  TYR P 737       8.724  10.220   2.816  0.00  0.00      PROA  
ATOM   2440  HA  TYR P 737       9.777  10.446   2.898  0.00  0.00      PROA  
ATOM   2441  CB  TYR P 737       7.894  11.457   2.392  0.00  0.00      PROA  
ATOM   2442  HB1 TYR P 737       6.862  11.070   2.250  0.00  0.00      PROA  
ATOM   2443  HB2 TYR P 737       8.357  11.813   1.447  0.00  0.00      PROA  
ATOM   2444  CG  TYR P 737       7.870  12.526   3.420  0.00  0.00      PROA  
ATOM   2445  CD1 TYR P 737       9.026  13.253   3.794  0.00  0.00      PROA  
ATOM   2446  HD1 TYR P 737       9.948  13.090   3.254  0.00  0.00      PROA  
ATOM   2447  CE1 TYR P 737       8.983  14.209   4.878  0.00  0.00      PROA  
ATOM   2448  HE1 TYR P 737       9.929  14.654   5.149  0.00  0.00      PROA  
ATOM   2449  CZ  TYR P 737       7.794  14.549   5.540  0.00  0.00      PROA  
ATOM   2450  OH  TYR P 737       7.774  15.448   6.617  0.00  0.00      PROA  
ATOM   2451  HH  TYR P 737       8.646  15.769   6.859  0.00  0.00      PROA  
ATOM   2452  CD2 TYR P 737       6.735  12.885   4.130  0.00  0.00      PROA  
ATOM   2453  HD2 TYR P 737       5.901  12.214   3.986  0.00  0.00      PROA  
ATOM   2454  CE2 TYR P 737       6.650  13.811   5.209  0.00  0.00      PROA  
ATOM   2455  HE2 TYR P 737       5.692  13.977   5.679  0.00  0.00      PROA  
ATOM   2456  C   TYR P 737       8.275   9.631   4.154  0.00  0.00      PROA  
ATOM   2457  O   TYR P 737       8.905   9.814   5.226  0.00  0.00      PROA  
ATOM   2458  N   GLU P 738       7.295   8.648   4.185  0.00  0.00      PROA  
ATOM   2459  HN  GLU P 738       6.667   8.567   3.415  0.00  0.00      PROA  
ATOM   2460  CA  GLU P 738       7.125   7.706   5.310  0.00  0.00      PROA  
ATOM   2461  HA  GLU P 738       7.076   8.368   6.162  0.00  0.00      PROA  
ATOM   2462  CB  GLU P 738       5.847   6.761   5.304  0.00  0.00      PROA  
ATOM   2463  HB1 GLU P 738       6.053   5.923   6.004  0.00  0.00      PROA  
ATOM   2464  HB2 GLU P 738       5.776   6.097   4.416  0.00  0.00      PROA  
ATOM   2465  CG  GLU P 738       4.561   7.562   5.535  0.00  0.00      PROA  
ATOM   2466  HG1 GLU P 738       4.577   8.398   4.804  0.00  0.00      PROA  
ATOM   2467  HG2 GLU P 738       4.432   8.090   6.504  0.00  0.00      PROA  
ATOM   2468  CD  GLU P 738       3.346   6.718   5.424  0.00  0.00      PROA  
ATOM   2469  OE1 GLU P 738       3.494   5.523   5.622  0.00  0.00      PROA  
ATOM   2470  OE2 GLU P 738       2.246   7.224   5.087  0.00  0.00      PROA  
ATOM   2471  C   GLU P 738       8.260   6.816   5.592  0.00  0.00      PROA  
ATOM   2472  O   GLU P 738       8.581   6.564   6.766  0.00  0.00      PROA  
ATOM   2473  N   ALA P 739       9.014   6.245   4.624  0.00  0.00      PROA  
ATOM   2474  HN  ALA P 739       8.689   6.366   3.689  0.00  0.00      PROA  
ATOM   2475  CA  ALA P 739      10.200   5.443   4.916  0.00  0.00      PROA  
ATOM   2476  HA  ALA P 739      10.068   4.770   5.750  0.00  0.00      PROA  
ATOM   2477  CB  ALA P 739      10.625   4.716   3.688  0.00  0.00      PROA  
ATOM   2478  HB1 ALA P 739      10.663   5.457   2.862  0.00  0.00      PROA  
ATOM   2479  HB2 ALA P 739       9.804   4.040   3.366  0.00  0.00      PROA  
ATOM   2480  HB3 ALA P 739      11.525   4.069   3.767  0.00  0.00      PROA  
ATOM   2481  C   ALA P 739      11.333   6.311   5.553  0.00  0.00      PROA  
ATOM   2482  O   ALA P 739      12.011   5.822   6.466  0.00  0.00      PROA  
ATOM   2483  N   LEU P 740      11.507   7.564   5.038  0.00  0.00      PROA  
ATOM   2484  HN  LEU P 740      11.037   7.679   4.166  0.00  0.00      PROA  
ATOM   2485  CA  LEU P 740      12.509   8.577   5.514  0.00  0.00      PROA  
ATOM   2486  HA  LEU P 740      13.450   8.055   5.423  0.00  0.00      PROA  
ATOM   2487  CB  LEU P 740      12.486   9.673   4.457  0.00  0.00      PROA  
ATOM   2488  HB1 LEU P 740      11.412   9.955   4.431  0.00  0.00      PROA  
ATOM   2489  HB2 LEU P 740      12.827   9.060   3.596  0.00  0.00      PROA  
ATOM   2490  CG  LEU P 740      13.355  10.941   4.614  0.00  0.00      PROA  
ATOM   2491  HG  LEU P 740      14.287  10.567   5.088  0.00  0.00      PROA  
ATOM   2492  CD1 LEU P 740      13.824  11.685   3.385  0.00  0.00      PROA  
ATOM   2493 HD11 LEU P 740      12.874  11.952   2.874  0.00  0.00      PROA  
ATOM   2494 HD12 LEU P 740      14.392  11.067   2.657  0.00  0.00      PROA  
ATOM   2495 HD13 LEU P 740      14.363  12.599   3.712  0.00  0.00      PROA  
ATOM   2496  CD2 LEU P 740      12.902  12.048   5.698  0.00  0.00      PROA  
ATOM   2497 HD21 LEU P 740      12.042  12.652   5.336  0.00  0.00      PROA  
ATOM   2498 HD22 LEU P 740      13.743  12.773   5.739  0.00  0.00      PROA  
ATOM   2499 HD23 LEU P 740      12.610  11.731   6.722  0.00  0.00      PROA  
ATOM   2500  C   LEU P 740      12.332   9.044   6.897  0.00  0.00      PROA  
ATOM   2501  O   LEU P 740      13.203   8.976   7.773  0.00  0.00      PROA  
ATOM   2502  N   GLU P 741      11.008   9.334   7.178  0.00  0.00      PROA  
ATOM   2503  HN  GLU P 741      10.350   9.363   6.430  0.00  0.00      PROA  
ATOM   2504  CA  GLU P 741      10.530   9.589   8.491  0.00  0.00      PROA  
ATOM   2505  HA  GLU P 741      11.007  10.491   8.847  0.00  0.00      PROA  
ATOM   2506  CB  GLU P 741       9.033   9.842   8.502  0.00  0.00      PROA  
ATOM   2507  HB1 GLU P 741       8.358   8.966   8.397  0.00  0.00      PROA  
ATOM   2508  HB2 GLU P 741       8.834  10.467   7.606  0.00  0.00      PROA  
ATOM   2509  CG  GLU P 741       8.508  10.572   9.820  0.00  0.00      PROA  
ATOM   2510  HG1 GLU P 741       9.114  11.493   9.959  0.00  0.00      PROA  
ATOM   2511  HG2 GLU P 741       8.638   9.929  10.716  0.00  0.00      PROA  
ATOM   2512  CD  GLU P 741       7.064  11.068   9.774  0.00  0.00      PROA  
ATOM   2513  OE1 GLU P 741       6.835  12.245   9.460  0.00  0.00      PROA  
ATOM   2514  OE2 GLU P 741       6.158  10.244  10.140  0.00  0.00      PROA  
ATOM   2515  C   GLU P 741      10.762   8.531   9.531  0.00  0.00      PROA  
ATOM   2516  O   GLU P 741      11.336   8.763  10.648  0.00  0.00      PROA  
ATOM   2517  N   LYS P 742      10.371   7.277   9.158  0.00  0.00      PROA  
ATOM   2518  HN  LYS P 742       9.826   7.179   8.329  0.00  0.00      PROA  
ATOM   2519  CA  LYS P 742      10.402   6.039   9.941  0.00  0.00      PROA  
ATOM   2520  HA  LYS P 742       9.968   6.259  10.906  0.00  0.00      PROA  
ATOM   2521  CB  LYS P 742       9.673   4.923   9.175  0.00  0.00      PROA  
ATOM   2522  HB1 LYS P 742      10.021   3.917   9.494  0.00  0.00      PROA  
ATOM   2523  HB2 LYS P 742      10.020   5.030   8.125  0.00  0.00      PROA  
ATOM   2524  CG  LYS P 742       8.041   4.910   9.341  0.00  0.00      PROA  
ATOM   2525  HG1 LYS P 742       7.626   4.048   8.776  0.00  0.00      PROA  
ATOM   2526  HG2 LYS P 742       7.693   5.905   8.990  0.00  0.00      PROA  
ATOM   2527  CD  LYS P 742       7.645   4.773  10.795  0.00  0.00      PROA  
ATOM   2528  HD1 LYS P 742       7.997   5.482  11.575  0.00  0.00      PROA  
ATOM   2529  HD2 LYS P 742       8.021   3.753  11.023  0.00  0.00      PROA  
ATOM   2530  CE  LYS P 742       6.117   4.726  11.079  0.00  0.00      PROA  
ATOM   2531  HE1 LYS P 742       5.886   4.272  12.066  0.00  0.00      PROA  
ATOM   2532  HE2 LYS P 742       5.628   3.926  10.484  0.00  0.00      PROA  
ATOM   2533  NZ  LYS P 742       5.513   6.033  10.963  0.00  0.00      PROA  
ATOM   2534  HZ1 LYS P 742       4.476   6.088  11.010  0.00  0.00      PROA  
ATOM   2535  HZ2 LYS P 742       5.804   6.306  10.003  0.00  0.00      PROA  
ATOM   2536  HZ3 LYS P 742       5.951   6.819  11.484  0.00  0.00      PROA  
ATOM   2537  C   LYS P 742      11.859   5.624  10.204  0.00  0.00      PROA  
ATOM   2538  O   LYS P 742      12.191   5.148  11.280  0.00  0.00      PROA  
ATOM   2539  N   LEU P 743      12.879   5.863   9.286  0.00  0.00      PROA  
ATOM   2540  HN  LEU P 743      12.637   6.027   8.333  0.00  0.00      PROA  
ATOM   2541  CA  LEU P 743      14.294   5.790   9.479  0.00  0.00      PROA  
ATOM   2542  HA  LEU P 743      14.722   4.865   9.836  0.00  0.00      PROA  
ATOM   2543  CB  LEU P 743      15.004   5.995   8.119  0.00  0.00      PROA  
ATOM   2544  HB1 LEU P 743      14.615   6.914   7.631  0.00  0.00      PROA  
ATOM   2545  HB2 LEU P 743      14.719   5.200   7.398  0.00  0.00      PROA  
ATOM   2546  CG  LEU P 743      16.531   6.410   8.316  0.00  0.00      PROA  
ATOM   2547  HG  LEU P 743      16.763   7.322   8.906  0.00  0.00      PROA  
ATOM   2548  CD1 LEU P 743      17.444   5.170   8.810  0.00  0.00      PROA  
ATOM   2549 HD11 LEU P 743      16.914   4.741   9.688  0.00  0.00      PROA  
ATOM   2550 HD12 LEU P 743      18.408   5.681   9.020  0.00  0.00      PROA  
ATOM   2551 HD13 LEU P 743      17.524   4.457   7.962  0.00  0.00      PROA  
ATOM   2552  CD2 LEU P 743      16.990   6.749   6.890  0.00  0.00      PROA  
ATOM   2553 HD21 LEU P 743      18.029   7.136   6.831  0.00  0.00      PROA  
ATOM   2554 HD22 LEU P 743      16.400   7.566   6.422  0.00  0.00      PROA  
ATOM   2555 HD23 LEU P 743      16.867   5.849   6.250  0.00  0.00      PROA  
ATOM   2556  C   LEU P 743      14.781   6.805  10.568  0.00  0.00      PROA  
ATOM   2557  O   LEU P 743      15.472   6.428  11.518  0.00  0.00      PROA  
ATOM   2558  N   PHE P 744      14.314   8.051  10.468  0.00  0.00      PROA  
ATOM   2559  HN  PHE P 744      13.648   8.334   9.783  0.00  0.00      PROA  
ATOM   2560  CA  PHE P 744      14.739   9.080  11.530  0.00  0.00      PROA  
ATOM   2561  HA  PHE P 744      15.805   9.041  11.700  0.00  0.00      PROA  
ATOM   2562  CB  PHE P 744      14.355  10.484  10.776  0.00  0.00      PROA  
ATOM   2563  HB1 PHE P 744      13.281  10.762  10.844  0.00  0.00      PROA  
ATOM   2564  HB2 PHE P 744      14.629  10.518   9.700  0.00  0.00      PROA  
ATOM   2565  CG  PHE P 744      15.184  11.518  11.387  0.00  0.00      PROA  
ATOM   2566  CD1 PHE P 744      14.652  12.493  12.186  0.00  0.00      PROA  
ATOM   2567  HD1 PHE P 744      13.658  12.341  12.582  0.00  0.00      PROA  
ATOM   2568  CE1 PHE P 744      15.494  13.473  12.726  0.00  0.00      PROA  
ATOM   2569  HE1 PHE P 744      15.077  14.135  13.470  0.00  0.00      PROA  
ATOM   2570  CZ  PHE P 744      16.790  13.573  12.395  0.00  0.00      PROA  
ATOM   2571  HZ  PHE P 744      17.335  14.403  12.819  0.00  0.00      PROA  
ATOM   2572  CD2 PHE P 744      16.566  11.620  10.985  0.00  0.00      PROA  
ATOM   2573  HD2 PHE P 744      16.967  10.796  10.413  0.00  0.00      PROA  
ATOM   2574  CE2 PHE P 744      17.371  12.652  11.489  0.00  0.00      PROA  
ATOM   2575  HE2 PHE P 744      18.422  12.753  11.261  0.00  0.00      PROA  
ATOM   2576  C   PHE P 744      14.074   8.955  12.873  0.00  0.00      PROA  
ATOM   2577  O   PHE P 744      14.580   9.359  13.882  0.00  0.00      PROA  
ATOM   2578  N   ASP P 745      12.970   8.215  12.874  0.00  0.00      PROA  
ATOM   2579  HN  ASP P 745      12.503   7.829  12.083  0.00  0.00      PROA  
ATOM   2580  CA  ASP P 745      12.526   7.768  14.236  0.00  0.00      PROA  
ATOM   2581  HA  ASP P 745      12.591   8.661  14.841  0.00  0.00      PROA  
ATOM   2582  CB  ASP P 745      11.116   7.153  14.145  0.00  0.00      PROA  
ATOM   2583  HB1 ASP P 745      10.723   6.601  15.026  0.00  0.00      PROA  
ATOM   2584  HB2 ASP P 745      10.983   6.482  13.270  0.00  0.00      PROA  
ATOM   2585  CG  ASP P 745      10.128   8.310  13.974  0.00  0.00      PROA  
ATOM   2586  OD1 ASP P 745      10.295   9.516  14.415  0.00  0.00      PROA  
ATOM   2587  OD2 ASP P 745       8.984   7.956  13.568  0.00  0.00      PROA  
ATOM   2588  C   ASP P 745      13.316   6.641  15.023  0.00  0.00      PROA  
ATOM   2589  O   ASP P 745      13.266   6.483  16.238  0.00  0.00      PROA  
ATOM   2590  N   LEU P 746      14.011   5.799  14.300  0.00  0.00      PROA  
ATOM   2591  HN  LEU P 746      13.990   5.964  13.317  0.00  0.00      PROA  
ATOM   2592  CA  LEU P 746      15.018   4.892  14.800  0.00  0.00      PROA  
ATOM   2593  HA  LEU P 746      14.457   4.294  15.504  0.00  0.00      PROA  
ATOM   2594  CB  LEU P 746      15.594   3.961  13.687  0.00  0.00      PROA  
ATOM   2595  HB1 LEU P 746      16.363   3.310  14.155  0.00  0.00      PROA  
ATOM   2596  HB2 LEU P 746      16.012   4.755  13.032  0.00  0.00      PROA  
ATOM   2597  CG  LEU P 746      14.640   3.064  13.018  0.00  0.00      PROA  
ATOM   2598  HG  LEU P 746      13.815   3.665  12.579  0.00  0.00      PROA  
ATOM   2599  CD1 LEU P 746      15.375   2.337  11.830  0.00  0.00      PROA  
ATOM   2600 HD11 LEU P 746      16.040   1.656  12.403  0.00  0.00      PROA  
ATOM   2601 HD12 LEU P 746      15.918   2.976  11.102  0.00  0.00      PROA  
ATOM   2602 HD13 LEU P 746      14.622   1.700  11.317  0.00  0.00      PROA  
ATOM   2603  CD2 LEU P 746      13.975   2.030  13.927  0.00  0.00      PROA  
ATOM   2604 HD21 LEU P 746      14.744   1.610  14.610  0.00  0.00      PROA  
ATOM   2605 HD22 LEU P 746      13.483   1.221  13.346  0.00  0.00      PROA  
ATOM   2606 HD23 LEU P 746      13.295   2.623  14.576  0.00  0.00      PROA  
ATOM   2607  C   LEU P 746      16.104   5.852  15.489  0.00  0.00      PROA  
ATOM   2608  O   LEU P 746      16.681   5.519  16.538  0.00  0.00      PROA  
ATOM   2609  N   GLY P 747      16.326   7.048  14.953  0.00  0.00      PROA  
ATOM   2610  HN  GLY P 747      15.989   7.324  14.056  0.00  0.00      PROA  
ATOM   2611  CA  GLY P 747      17.206   8.005  15.722  0.00  0.00      PROA  
ATOM   2612  HA1 GLY P 747      17.450   8.842  15.085  0.00  0.00      PROA  
ATOM   2613  HA2 GLY P 747      18.140   7.502  15.923  0.00  0.00      PROA  
ATOM   2614  C   GLY P 747      16.682   8.470  17.058  0.00  0.00      PROA  
ATOM   2615  O   GLY P 747      17.403   8.495  18.045  0.00  0.00      PROA  
ATOM   2616  N   GLU P 748      15.428   8.860  17.064  0.00  0.00      PROA  
ATOM   2617  HN  GLU P 748      14.910   8.913  16.214  0.00  0.00      PROA  
ATOM   2618  CA  GLU P 748      14.710   9.186  18.257  0.00  0.00      PROA  
ATOM   2619  HA  GLU P 748      15.254   9.992  18.726  0.00  0.00      PROA  
ATOM   2620  CB  GLU P 748      13.302   9.833  18.013  0.00  0.00      PROA  
ATOM   2621  HB1 GLU P 748      12.663   9.015  17.619  0.00  0.00      PROA  
ATOM   2622  HB2 GLU P 748      13.391  10.674  17.293  0.00  0.00      PROA  
ATOM   2623  CG  GLU P 748      12.817  10.459  19.295  0.00  0.00      PROA  
ATOM   2624  HG1 GLU P 748      13.668  11.010  19.749  0.00  0.00      PROA  
ATOM   2625  HG2 GLU P 748      12.481   9.629  19.952  0.00  0.00      PROA  
ATOM   2626  CD  GLU P 748      11.747  11.466  18.974  0.00  0.00      PROA  
ATOM   2627  OE1 GLU P 748      10.646  10.932  18.619  0.00  0.00      PROA  
ATOM   2628  OE2 GLU P 748      11.908  12.680  19.010  0.00  0.00      PROA  
ATOM   2629  C   GLU P 748      14.590   8.038  19.320  0.00  0.00      PROA  
ATOM   2630  O   GLU P 748      14.819   8.180  20.516  0.00  0.00      PROA  
ATOM   2631  N   THR P 749      14.200   6.887  18.823  0.00  0.00      PROA  
ATOM   2632  HN  THR P 749      14.126   6.899  17.829  0.00  0.00      PROA  
ATOM   2633  CA  THR P 749      13.868   5.717  19.622  0.00  0.00      PROA  
ATOM   2634  HA  THR P 749      13.269   6.002  20.474  0.00  0.00      PROA  
ATOM   2635  CB  THR P 749      13.053   4.634  18.881  0.00  0.00      PROA  
ATOM   2636  HB  THR P 749      13.484   4.254  17.930  0.00  0.00      PROA  
ATOM   2637  OG1 THR P 749      11.703   5.045  18.599  0.00  0.00      PROA  
ATOM   2638  HG1 THR P 749      11.679   5.391  17.704  0.00  0.00      PROA  
ATOM   2639  CG2 THR P 749      12.791   3.381  19.776  0.00  0.00      PROA  
ATOM   2640 HG21 THR P 749      12.233   2.718  19.080  0.00  0.00      PROA  
ATOM   2641 HG22 THR P 749      12.121   3.450  20.659  0.00  0.00      PROA  
ATOM   2642 HG23 THR P 749      13.692   2.832  20.122  0.00  0.00      PROA  
ATOM   2643  C   THR P 749      15.185   5.089  20.195  0.00  0.00      PROA  
ATOM   2644  O   THR P 749      15.193   4.524  21.267  0.00  0.00      PROA  
ATOM   2645  N   TYR P 750      16.301   5.165  19.448  0.00  0.00      PROA  
ATOM   2646  HN  TYR P 750      16.414   5.648  18.583  0.00  0.00      PROA  
ATOM   2647  CA  TYR P 750      17.498   4.448  19.906  0.00  0.00      PROA  
ATOM   2648  HA  TYR P 750      17.257   3.981  20.850  0.00  0.00      PROA  
ATOM   2649  CB  TYR P 750      17.900   3.299  18.906  0.00  0.00      PROA  
ATOM   2650  HB1 TYR P 750      18.742   2.748  19.378  0.00  0.00      PROA  
ATOM   2651  HB2 TYR P 750      18.133   3.731  17.910  0.00  0.00      PROA  
ATOM   2652  CG  TYR P 750      16.792   2.401  18.778  0.00  0.00      PROA  
ATOM   2653  CD1 TYR P 750      16.541   1.512  19.855  0.00  0.00      PROA  
ATOM   2654  HD1 TYR P 750      17.083   1.453  20.788  0.00  0.00      PROA  
ATOM   2655  CE1 TYR P 750      15.564   0.504  19.678  0.00  0.00      PROA  
ATOM   2656  HE1 TYR P 750      15.323  -0.246  20.417  0.00  0.00      PROA  
ATOM   2657  CZ  TYR P 750      14.755   0.459  18.536  0.00  0.00      PROA  
ATOM   2658  OH  TYR P 750      13.847  -0.591  18.445  0.00  0.00      PROA  
ATOM   2659  HH  TYR P 750      13.461  -0.792  19.301  0.00  0.00      PROA  
ATOM   2660  CD2 TYR P 750      16.008   2.285  17.582  0.00  0.00      PROA  
ATOM   2661  HD2 TYR P 750      16.287   2.980  16.804  0.00  0.00      PROA  
ATOM   2662  CE2 TYR P 750      14.973   1.358  17.538  0.00  0.00      PROA  
ATOM   2663  HE2 TYR P 750      14.388   1.117  16.662  0.00  0.00      PROA  
ATOM   2664  C   TYR P 750      18.676   5.248  20.199  0.00  0.00      PROA  
ATOM   2665  O   TYR P 750      19.328   4.896  21.218  0.00  0.00      PROA  
ATOM   2666  N   ALA P 751      18.975   6.304  19.400  0.00  0.00      PROA  
ATOM   2667  HN  ALA P 751      18.324   6.690  18.750  0.00  0.00      PROA  
ATOM   2668  CA  ALA P 751      20.349   6.763  19.279  0.00  0.00      PROA  
ATOM   2669  HA  ALA P 751      20.966   6.116  19.885  0.00  0.00      PROA  
ATOM   2670  CB  ALA P 751      20.674   6.760  17.803  0.00  0.00      PROA  
ATOM   2671  HB1 ALA P 751      20.334   5.857  17.252  0.00  0.00      PROA  
ATOM   2672  HB2 ALA P 751      21.760   6.980  17.720  0.00  0.00      PROA  
ATOM   2673  HB3 ALA P 751      20.144   7.561  17.245  0.00  0.00      PROA  
ATOM   2674  C   ALA P 751      20.625   8.144  19.813  0.00  0.00      PROA  
ATOM   2675  O   ALA P 751      21.600   8.387  20.567  0.00  0.00      PROA  
ATOM   2676  N   PHE P 752      19.717   9.122  19.502  0.00  0.00      PROA  
ATOM   2677  HN  PHE P 752      18.901   8.843  19.001  0.00  0.00      PROA  
ATOM   2678  CA  PHE P 752      19.618  10.481  19.968  0.00  0.00      PROA  
ATOM   2679  HA  PHE P 752      20.577  10.965  19.857  0.00  0.00      PROA  
ATOM   2680  CB  PHE P 752      18.631  11.445  19.193  0.00  0.00      PROA  
ATOM   2681  HB1 PHE P 752      18.622  12.513  19.499  0.00  0.00      PROA  
ATOM   2682  HB2 PHE P 752      17.637  10.962  19.309  0.00  0.00      PROA  
ATOM   2683  CG  PHE P 752      18.809  11.345  17.686  0.00  0.00      PROA  
ATOM   2684  CD1 PHE P 752      17.780  11.646  16.840  0.00  0.00      PROA  
ATOM   2685  HD1 PHE P 752      16.803  11.845  17.255  0.00  0.00      PROA  
ATOM   2686  CE1 PHE P 752      17.922  11.659  15.455  0.00  0.00      PROA  
ATOM   2687  HE1 PHE P 752      17.049  11.863  14.853  0.00  0.00      PROA  
ATOM   2688  CZ  PHE P 752      19.213  11.633  14.939  0.00  0.00      PROA  
ATOM   2689  HZ  PHE P 752      19.544  11.654  13.911  0.00  0.00      PROA  
ATOM   2690  CD2 PHE P 752      20.085  11.132  17.102  0.00  0.00      PROA  
ATOM   2691  HD2 PHE P 752      20.900  10.918  17.777  0.00  0.00      PROA  
ATOM   2692  CE2 PHE P 752      20.255  11.244  15.725  0.00  0.00      PROA  
ATOM   2693  HE2 PHE P 752      21.222  11.158  15.252  0.00  0.00      PROA  
ATOM   2694  C   PHE P 752      19.293  10.558  21.528  0.00  0.00      PROA  
ATOM   2695  O   PHE P 752      18.424   9.832  21.948  0.00  0.00      PROA  
ATOM   2696  N   ASN P 753      19.844  11.515  22.295  0.00  0.00      PROA  
ATOM   2697  HN  ASN P 753      19.410  11.611  23.188  0.00  0.00      PROA  
ATOM   2698  CA  ASN P 753      21.044  12.378  22.154  0.00  0.00      PROA  
ATOM   2699  HA  ASN P 753      20.824  12.928  21.251  0.00  0.00      PROA  
ATOM   2700  CB  ASN P 753      21.234  13.479  23.220  0.00  0.00      PROA  
ATOM   2701  HB1 ASN P 753      22.021  14.164  22.838  0.00  0.00      PROA  
ATOM   2702  HB2 ASN P 753      21.551  13.141  24.230  0.00  0.00      PROA  
ATOM   2703  CG  ASN P 753      19.879  14.205  23.387  0.00  0.00      PROA  
ATOM   2704  OD1 ASN P 753      19.305  14.457  24.441  0.00  0.00      PROA  
ATOM   2705  ND2 ASN P 753      19.439  14.877  22.289  0.00  0.00      PROA  
ATOM   2706 HD21 ASN P 753      20.034  15.052  21.505  0.00  0.00      PROA  
ATOM   2707 HD22 ASN P 753      18.507  15.234  22.351  0.00  0.00      PROA  
ATOM   2708  C   ASN P 753      22.362  11.665  21.885  0.00  0.00      PROA  
ATOM   2709  O   ASN P 753      23.015  12.114  20.910  0.00  0.00      PROA  
ATOM   2710  N   PRO P 822      22.854  10.684  22.610  0.00  0.00      PROA  
ATOM   2711  CD  PRO P 822      22.109  10.069  23.725  0.00  0.00      PROA  
ATOM   2712  HD1 PRO P 822      21.164   9.611  23.362  0.00  0.00      PROA  
ATOM   2713  HD2 PRO P 822      21.986  10.769  24.579  0.00  0.00      PROA  
ATOM   2714  CA  PRO P 822      24.288  10.381  22.694  0.00  0.00      PROA  
ATOM   2715  HA  PRO P 822      24.837  11.241  23.050  0.00  0.00      PROA  
ATOM   2716  CB  PRO P 822      24.409   9.480  24.002  0.00  0.00      PROA  
ATOM   2717  HB1 PRO P 822      24.440  10.066  24.945  0.00  0.00      PROA  
ATOM   2718  HB2 PRO P 822      25.254   8.759  23.955  0.00  0.00      PROA  
ATOM   2719  CG  PRO P 822      23.024   8.875  24.096  0.00  0.00      PROA  
ATOM   2720  HG1 PRO P 822      23.024   8.087  23.312  0.00  0.00      PROA  
ATOM   2721  HG2 PRO P 822      22.818   8.588  25.149  0.00  0.00      PROA  
ATOM   2722  C   PRO P 822      24.967   9.874  21.459  0.00  0.00      PROA  
ATOM   2723  O   PRO P 822      26.157  10.055  21.362  0.00  0.00      PROA  
ATOM   2724  N   ASP P 823      24.287   9.191  20.500  0.00  0.00      PROA  
ATOM   2725  HN  ASP P 823      23.312   9.041  20.644  0.00  0.00      PROA  
ATOM   2726  CA  ASP P 823      24.901   8.487  19.404  0.00  0.00      PROA  
ATOM   2727  HA  ASP P 823      25.952   8.731  19.350  0.00  0.00      PROA  
ATOM   2728  CB  ASP P 823      24.726   6.949  19.583  0.00  0.00      PROA  
ATOM   2729  HB1 ASP P 823      23.714   6.641  19.243  0.00  0.00      PROA  
ATOM   2730  HB2 ASP P 823      24.982   6.700  20.635  0.00  0.00      PROA  
ATOM   2731  CG  ASP P 823      25.668   6.050  18.775  0.00  0.00      PROA  
ATOM   2732  OD1 ASP P 823      25.547   4.827  19.050  0.00  0.00      PROA  
ATOM   2733  OD2 ASP P 823      26.527   6.535  18.009  0.00  0.00      PROA  
ATOM   2734  C   ASP P 823      24.336   8.930  18.124  0.00  0.00      PROA  
ATOM   2735  O   ASP P 823      23.245   9.482  18.056  0.00  0.00      PROA  
ATOM   2736  N   VAL P 824      25.078   8.669  17.068  0.00  0.00      PROA  
ATOM   2737  HN  VAL P 824      25.852   8.040  17.093  0.00  0.00      PROA  
ATOM   2738  CA  VAL P 824      24.636   9.077  15.761  0.00  0.00      PROA  
ATOM   2739  HA  VAL P 824      24.011   9.955  15.838  0.00  0.00      PROA  
ATOM   2740  CB  VAL P 824      25.677   9.599  14.855  0.00  0.00      PROA  
ATOM   2741  HB  VAL P 824      25.226   9.886  13.881  0.00  0.00      PROA  
ATOM   2742  CG1 VAL P 824      26.170  10.936  15.455  0.00  0.00      PROA  
ATOM   2743 HG11 VAL P 824      27.036  11.278  14.848  0.00  0.00      PROA  
ATOM   2744 HG12 VAL P 824      26.619  10.737  16.451  0.00  0.00      PROA  
ATOM   2745 HG13 VAL P 824      25.377  11.702  15.599  0.00  0.00      PROA  
ATOM   2746  CG2 VAL P 824      26.789   8.595  14.675  0.00  0.00      PROA  
ATOM   2747 HG21 VAL P 824      27.739   9.170  14.708  0.00  0.00      PROA  
ATOM   2748 HG22 VAL P 824      26.721   8.071  13.698  0.00  0.00      PROA  
ATOM   2749 HG23 VAL P 824      26.845   7.936  15.568  0.00  0.00      PROA  
ATOM   2750  C   VAL P 824      23.864   7.979  15.067  0.00  0.00      PROA  
ATOM   2751  O   VAL P 824      23.984   6.796  15.295  0.00  0.00      PROA  
ATOM   2752  N   LEU P 825      23.089   8.366  14.042  0.00  0.00      PROA  
ATOM   2753  HN  LEU P 825      23.047   9.302  13.702  0.00  0.00      PROA  
ATOM   2754  CA  LEU P 825      22.283   7.398  13.385  0.00  0.00      PROA  
ATOM   2755  HA  LEU P 825      22.014   6.550  13.999  0.00  0.00      PROA  
ATOM   2756  CB  LEU P 825      20.868   8.087  12.992  0.00  0.00      PROA  
ATOM   2757  HB1 LEU P 825      21.002   8.964  12.322  0.00  0.00      PROA  
ATOM   2758  HB2 LEU P 825      20.495   8.520  13.944  0.00  0.00      PROA  
ATOM   2759  CG  LEU P 825      19.816   7.293  12.347  0.00  0.00      PROA  
ATOM   2760  HG  LEU P 825      20.088   6.892  11.347  0.00  0.00      PROA  
ATOM   2761  CD1 LEU P 825      19.559   6.097  13.245  0.00  0.00      PROA  
ATOM   2762 HD11 LEU P 825      20.475   5.527  13.510  0.00  0.00      PROA  
ATOM   2763 HD12 LEU P 825      18.880   5.415  12.689  0.00  0.00      PROA  
ATOM   2764 HD13 LEU P 825      19.102   6.451  14.193  0.00  0.00      PROA  
ATOM   2765  CD2 LEU P 825      18.541   8.171  12.062  0.00  0.00      PROA  
ATOM   2766 HD21 LEU P 825      18.331   8.775  12.971  0.00  0.00      PROA  
ATOM   2767 HD22 LEU P 825      17.637   7.662  11.663  0.00  0.00      PROA  
ATOM   2768 HD23 LEU P 825      18.869   8.809  11.215  0.00  0.00      PROA  
ATOM   2769  C   LEU P 825      22.908   6.925  12.105  0.00  0.00      PROA  
ATOM   2770  O   LEU P 825      22.557   5.864  11.588  0.00  0.00      PROA  
ATOM   2771  N   PHE P 826      23.946   7.689  11.667  0.00  0.00      PROA  
ATOM   2772  HN  PHE P 826      24.160   8.469  12.250  0.00  0.00      PROA  
ATOM   2773  CA  PHE P 826      24.854   7.515  10.487  0.00  0.00      PROA  
ATOM   2774  HA  PHE P 826      24.226   8.067   9.803  0.00  0.00      PROA  
ATOM   2775  CB  PHE P 826      26.159   8.278  10.724  0.00  0.00      PROA  
ATOM   2776  HB1 PHE P 826      26.723   7.737  11.515  0.00  0.00      PROA  
ATOM   2777  HB2 PHE P 826      25.857   9.284  11.084  0.00  0.00      PROA  
ATOM   2778  CG  PHE P 826      27.138   8.461   9.570  0.00  0.00      PROA  
ATOM   2779  CD1 PHE P 826      28.429   8.683   9.971  0.00  0.00      PROA  
ATOM   2780  HD1 PHE P 826      28.772   8.548  10.986  0.00  0.00      PROA  
ATOM   2781  CE1 PHE P 826      29.365   9.143   8.992  0.00  0.00      PROA  
ATOM   2782  HE1 PHE P 826      30.409   9.249   9.249  0.00  0.00      PROA  
ATOM   2783  CZ  PHE P 826      29.012   9.226   7.650  0.00  0.00      PROA  
ATOM   2784  HZ  PHE P 826      29.764   9.483   6.919  0.00  0.00      PROA  
ATOM   2785  CD2 PHE P 826      26.739   8.547   8.195  0.00  0.00      PROA  
ATOM   2786  HD2 PHE P 826      25.708   8.555   7.873  0.00  0.00      PROA  
ATOM   2787  CE2 PHE P 826      27.675   9.011   7.264  0.00  0.00      PROA  
ATOM   2788  HE2 PHE P 826      27.341   9.003   6.237  0.00  0.00      PROA  
ATOM   2789  C   PHE P 826      24.901   6.114   9.815  0.00  0.00      PROA  
ATOM   2790  O   PHE P 826      24.551   6.066   8.628  0.00  0.00      PROA  
ATOM   2791  N   TRP P 827      25.359   4.962  10.414  0.00  0.00      PROA  
ATOM   2792  HN  TRP P 827      25.561   4.897  11.388  0.00  0.00      PROA  
ATOM   2793  CA  TRP P 827      25.317   3.634   9.858  0.00  0.00      PROA  
ATOM   2794  HA  TRP P 827      26.053   3.651   9.068  0.00  0.00      PROA  
ATOM   2795  CB  TRP P 827      25.711   2.477  10.868  0.00  0.00      PROA  
ATOM   2796  HB1 TRP P 827      25.257   2.632  11.870  0.00  0.00      PROA  
ATOM   2797  HB2 TRP P 827      26.802   2.620  11.024  0.00  0.00      PROA  
ATOM   2798  CG  TRP P 827      25.627   0.982  10.528  0.00  0.00      PROA  
ATOM   2799  CD1 TRP P 827      25.246  -0.112  11.255  0.00  0.00      PROA  
ATOM   2800  HD1 TRP P 827      24.704   0.024  12.179  0.00  0.00      PROA  
ATOM   2801  NE1 TRP P 827      25.529  -1.227  10.555  0.00  0.00      PROA  
ATOM   2802  HE1 TRP P 827      25.155  -2.096  10.797  0.00  0.00      PROA  
ATOM   2803  CE2 TRP P 827      26.094  -0.891   9.305  0.00  0.00      PROA  
ATOM   2804  CD2 TRP P 827      26.162   0.485   9.257  0.00  0.00      PROA  
ATOM   2805  CE3 TRP P 827      26.713   1.075   8.114  0.00  0.00      PROA  
ATOM   2806  HE3 TRP P 827      26.769   2.146   7.986  0.00  0.00      PROA  
ATOM   2807  CZ3 TRP P 827      26.893   0.247   6.995  0.00  0.00      PROA  
ATOM   2808  HZ3 TRP P 827      27.064   0.674   6.017  0.00  0.00      PROA  
ATOM   2809  CZ2 TRP P 827      26.192  -1.687   8.164  0.00  0.00      PROA  
ATOM   2810  HZ2 TRP P 827      25.967  -2.741   8.243  0.00  0.00      PROA  
ATOM   2811  CH2 TRP P 827      26.605  -1.066   7.008  0.00  0.00      PROA  
ATOM   2812  HH2 TRP P 827      26.789  -1.626   6.103  0.00  0.00      PROA  
ATOM   2813  C   TRP P 827      23.974   3.272   9.222  0.00  0.00      PROA  
ATOM   2814  O   TRP P 827      23.950   2.871   8.067  0.00  0.00      PROA  
ATOM   2815  N   CYS P 828      22.853   3.400   9.942  0.00  0.00      PROA  
ATOM   2816  HN  CYS P 828      22.997   3.729  10.872  0.00  0.00      PROA  
ATOM   2817  CA  CYS P 828      21.520   3.001   9.482  0.00  0.00      PROA  
ATOM   2818  HA  CYS P 828      21.579   1.945   9.261  0.00  0.00      PROA  
ATOM   2819  CB  CYS P 828      20.396   3.369  10.451  0.00  0.00      PROA  
ATOM   2820  HB1 CYS P 828      19.427   3.204   9.933  0.00  0.00      PROA  
ATOM   2821  HB2 CYS P 828      20.499   4.419  10.798  0.00  0.00      PROA  
ATOM   2822  SG  CYS P 828      20.476   2.236  11.730  0.00  0.00      PROA  
ATOM   2823  HG1 CYS P 828      21.666   2.550  12.218  0.00  0.00      PROA  
ATOM   2824  C   CYS P 828      21.117   3.686   8.152  0.00  0.00      PROA  
ATOM   2825  O   CYS P 828      20.614   3.078   7.278  0.00  0.00      PROA  
ATOM   2826  N   VAL P 829      21.345   5.013   8.077  0.00  0.00      PROA  
ATOM   2827  HN  VAL P 829      21.634   5.444   8.928  0.00  0.00      PROA  
ATOM   2828  CA  VAL P 829      21.272   5.859   6.932  0.00  0.00      PROA  
ATOM   2829  HA  VAL P 829      20.206   5.865   6.759  0.00  0.00      PROA  
ATOM   2830  CB  VAL P 829      21.558   7.272   7.314  0.00  0.00      PROA  
ATOM   2831  HB  VAL P 829      22.664   7.346   7.245  0.00  0.00      PROA  
ATOM   2832  CG1 VAL P 829      21.058   8.100   6.250  0.00  0.00      PROA  
ATOM   2833 HG11 VAL P 829      20.107   7.737   5.806  0.00  0.00      PROA  
ATOM   2834 HG12 VAL P 829      21.810   8.175   5.436  0.00  0.00      PROA  
ATOM   2835 HG13 VAL P 829      20.875   9.147   6.574  0.00  0.00      PROA  
ATOM   2836  CG2 VAL P 829      21.065   7.664   8.677  0.00  0.00      PROA  
ATOM   2837 HG21 VAL P 829      21.538   7.037   9.463  0.00  0.00      PROA  
ATOM   2838 HG22 VAL P 829      19.961   7.580   8.766  0.00  0.00      PROA  
ATOM   2839 HG23 VAL P 829      21.330   8.737   8.789  0.00  0.00      PROA  
ATOM   2840  C   VAL P 829      22.106   5.492   5.713  0.00  0.00      PROA  
ATOM   2841  O   VAL P 829      21.611   5.465   4.628  0.00  0.00      PROA  
ATOM   2842  N   ILE P 830      23.377   5.113   5.921  0.00  0.00      PROA  
ATOM   2843  HN  ILE P 830      23.743   5.124   6.848  0.00  0.00      PROA  
ATOM   2844  CA  ILE P 830      24.250   4.457   4.927  0.00  0.00      PROA  
ATOM   2845  HA  ILE P 830      24.236   5.068   4.036  0.00  0.00      PROA  
ATOM   2846  CB  ILE P 830      25.689   4.386   5.358  0.00  0.00      PROA  
ATOM   2847  HB  ILE P 830      25.707   3.846   6.328  0.00  0.00      PROA  
ATOM   2848  CG2 ILE P 830      26.676   3.689   4.352  0.00  0.00      PROA  
ATOM   2849 HG21 ILE P 830      26.647   2.581   4.414  0.00  0.00      PROA  
ATOM   2850 HG22 ILE P 830      27.710   3.996   4.616  0.00  0.00      PROA  
ATOM   2851 HG23 ILE P 830      26.438   4.056   3.330  0.00  0.00      PROA  
ATOM   2852  CG1 ILE P 830      26.284   5.811   5.727  0.00  0.00      PROA  
ATOM   2853 HG11 ILE P 830      27.129   5.647   6.430  0.00  0.00      PROA  
ATOM   2854 HG12 ILE P 830      25.531   6.398   6.296  0.00  0.00      PROA  
ATOM   2855  CD  ILE P 830      26.770   6.603   4.573  0.00  0.00      PROA  
ATOM   2856  HD1 ILE P 830      27.474   7.374   4.952  0.00  0.00      PROA  
ATOM   2857  HD2 ILE P 830      25.933   7.157   4.098  0.00  0.00      PROA  
ATOM   2858  HD3 ILE P 830      27.357   6.008   3.840  0.00  0.00      PROA  
ATOM   2859  C   ILE P 830      23.841   3.055   4.583  0.00  0.00      PROA  
ATOM   2860  O   ILE P 830      23.906   2.600   3.453  0.00  0.00      PROA  
ATOM   2861  N   LEU P 831      23.334   2.280   5.521  0.00  0.00      PROA  
ATOM   2862  HN  LEU P 831      23.258   2.774   6.384  0.00  0.00      PROA  
ATOM   2863  CA  LEU P 831      22.839   0.924   5.357  0.00  0.00      PROA  
ATOM   2864  HA  LEU P 831      23.598   0.313   4.892  0.00  0.00      PROA  
ATOM   2865  CB  LEU P 831      22.681   0.218   6.754  0.00  0.00      PROA  
ATOM   2866  HB1 LEU P 831      21.931   0.840   7.289  0.00  0.00      PROA  
ATOM   2867  HB2 LEU P 831      23.655   0.238   7.288  0.00  0.00      PROA  
ATOM   2868  CG  LEU P 831      22.154  -1.212   6.792  0.00  0.00      PROA  
ATOM   2869  HG  LEU P 831      21.097  -1.277   6.457  0.00  0.00      PROA  
ATOM   2870  CD1 LEU P 831      22.983  -2.087   5.843  0.00  0.00      PROA  
ATOM   2871 HD11 LEU P 831      24.055  -2.198   6.112  0.00  0.00      PROA  
ATOM   2872 HD12 LEU P 831      22.866  -1.726   4.798  0.00  0.00      PROA  
ATOM   2873 HD13 LEU P 831      22.668  -3.152   5.823  0.00  0.00      PROA  
ATOM   2874  CD2 LEU P 831      22.108  -1.695   8.318  0.00  0.00      PROA  
ATOM   2875 HD21 LEU P 831      23.160  -1.722   8.673  0.00  0.00      PROA  
ATOM   2876 HD22 LEU P 831      21.657  -2.710   8.312  0.00  0.00      PROA  
ATOM   2877 HD23 LEU P 831      21.531  -0.956   8.914  0.00  0.00      PROA  
ATOM   2878  C   LEU P 831      21.613   0.885   4.512  0.00  0.00      PROA  
ATOM   2879  O   LEU P 831      21.438   0.078   3.627  0.00  0.00      PROA  
ATOM   2880  N   PHE P 832      20.638   1.804   4.778  0.00  0.00      PROA  
ATOM   2881  HN  PHE P 832      20.753   2.249   5.662  0.00  0.00      PROA  
ATOM   2882  CA  PHE P 832      19.441   2.175   4.006  0.00  0.00      PROA  
ATOM   2883  HA  PHE P 832      18.722   1.371   4.058  0.00  0.00      PROA  
ATOM   2884  CB  PHE P 832      18.920   3.457   4.791  0.00  0.00      PROA  
ATOM   2885  HB1 PHE P 832      19.822   4.022   5.109  0.00  0.00      PROA  
ATOM   2886  HB2 PHE P 832      18.443   3.138   5.742  0.00  0.00      PROA  
ATOM   2887  CG  PHE P 832      17.816   4.243   4.073  0.00  0.00      PROA  
ATOM   2888  CD1 PHE P 832      16.417   4.036   4.263  0.00  0.00      PROA  
ATOM   2889  HD1 PHE P 832      16.073   3.229   4.893  0.00  0.00      PROA  
ATOM   2890  CE1 PHE P 832      15.416   4.850   3.715  0.00  0.00      PROA  
ATOM   2891  HE1 PHE P 832      14.375   4.672   3.939  0.00  0.00      PROA  
ATOM   2892  CZ  PHE P 832      15.883   6.018   3.069  0.00  0.00      PROA  
ATOM   2893  HZ  PHE P 832      15.127   6.715   2.738  0.00  0.00      PROA  
ATOM   2894  CD2 PHE P 832      18.137   5.446   3.350  0.00  0.00      PROA  
ATOM   2895  HD2 PHE P 832      19.179   5.725   3.408  0.00  0.00      PROA  
ATOM   2896  CE2 PHE P 832      17.215   6.356   2.861  0.00  0.00      PROA  
ATOM   2897  HE2 PHE P 832      17.470   7.263   2.334  0.00  0.00      PROA  
ATOM   2898  C   PHE P 832      19.740   2.512   2.499  0.00  0.00      PROA  
ATOM   2899  O   PHE P 832      19.068   1.992   1.605  0.00  0.00      PROA  
ATOM   2900  N   PHE P 833      20.800   3.422   2.216  0.00  0.00      PROA  
ATOM   2901  HN  PHE P 833      21.300   3.896   2.938  0.00  0.00      PROA  
ATOM   2902  CA  PHE P 833      21.370   3.765   0.853  0.00  0.00      PROA  
ATOM   2903  HA  PHE P 833      20.562   4.015   0.181  0.00  0.00      PROA  
ATOM   2904  CB  PHE P 833      22.410   4.915   0.918  0.00  0.00      PROA  
ATOM   2905  HB1 PHE P 833      22.847   5.036  -0.096  0.00  0.00      PROA  
ATOM   2906  HB2 PHE P 833      23.214   4.601   1.619  0.00  0.00      PROA  
ATOM   2907  CG  PHE P 833      21.791   6.192   1.361  0.00  0.00      PROA  
ATOM   2908  CD1 PHE P 833      20.546   6.633   0.833  0.00  0.00      PROA  
ATOM   2909  HD1 PHE P 833      20.024   6.060   0.081  0.00  0.00      PROA  
ATOM   2910  CE1 PHE P 833      20.034   7.866   1.107  0.00  0.00      PROA  
ATOM   2911  HE1 PHE P 833      19.061   8.171   0.751  0.00  0.00      PROA  
ATOM   2912  CZ  PHE P 833      20.646   8.708   2.132  0.00  0.00      PROA  
ATOM   2913  HZ  PHE P 833      20.211   9.601   2.555  0.00  0.00      PROA  
ATOM   2914  CD2 PHE P 833      22.438   7.023   2.231  0.00  0.00      PROA  
ATOM   2915  HD2 PHE P 833      23.409   6.830   2.664  0.00  0.00      PROA  
ATOM   2916  CE2 PHE P 833      21.898   8.291   2.682  0.00  0.00      PROA  
ATOM   2917  HE2 PHE P 833      22.476   8.952   3.311  0.00  0.00      PROA  
ATOM   2918  C   PHE P 833      22.101   2.607   0.176  0.00  0.00      PROA  
ATOM   2919  O   PHE P 833      21.860   2.359  -0.977  0.00  0.00      PROA  
ATOM   2920  N   THR P 834      22.915   1.819   0.902  0.00  0.00      PROA  
ATOM   2921  HN  THR P 834      23.074   2.112   1.842  0.00  0.00      PROA  
ATOM   2922  CA  THR P 834      23.768   0.768   0.293  0.00  0.00      PROA  
ATOM   2923  HA  THR P 834      24.118   1.342  -0.552  0.00  0.00      PROA  
ATOM   2924  CB  THR P 834      25.022   0.308   0.882  0.00  0.00      PROA  
ATOM   2925  HB  THR P 834      25.423  -0.640   0.465  0.00  0.00      PROA  
ATOM   2926  OG1 THR P 834      24.852   0.054   2.300  0.00  0.00      PROA  
ATOM   2927  HG1 THR P 834      24.600   0.870   2.739  0.00  0.00      PROA  
ATOM   2928  CG2 THR P 834      25.956   1.511   0.870  0.00  0.00      PROA  
ATOM   2929 HG21 THR P 834      25.390   2.362   1.306  0.00  0.00      PROA  
ATOM   2930 HG22 THR P 834      26.031   1.779  -0.205  0.00  0.00      PROA  
ATOM   2931 HG23 THR P 834      26.999   1.407   1.240  0.00  0.00      PROA  
ATOM   2932  C   THR P 834      22.894  -0.334  -0.073  0.00  0.00      PROA  
ATOM   2933  O   THR P 834      23.003  -0.866  -1.206  0.00  0.00      PROA  
ATOM   2934  N   THR P 835      21.913  -0.735   0.802  0.00  0.00      PROA  
ATOM   2935  HN  THR P 835      21.893  -0.292   1.695  0.00  0.00      PROA  
ATOM   2936  CA  THR P 835      20.751  -1.601   0.533  0.00  0.00      PROA  
ATOM   2937  HA  THR P 835      21.158  -2.601   0.535  0.00  0.00      PROA  
ATOM   2938  CB  THR P 835      19.734  -1.662   1.688  0.00  0.00      PROA  
ATOM   2939  HB  THR P 835      19.541  -0.658   2.123  0.00  0.00      PROA  
ATOM   2940  OG1 THR P 835      20.194  -2.458   2.826  0.00  0.00      PROA  
ATOM   2941  HG1 THR P 835      20.737  -1.839   3.319  0.00  0.00      PROA  
ATOM   2942  CG2 THR P 835      18.548  -2.390   1.219  0.00  0.00      PROA  
ATOM   2943 HG21 THR P 835      17.744  -2.284   1.979  0.00  0.00      PROA  
ATOM   2944 HG22 THR P 835      18.684  -3.478   1.040  0.00  0.00      PROA  
ATOM   2945 HG23 THR P 835      18.102  -1.962   0.296  0.00  0.00      PROA  
ATOM   2946  C   THR P 835      20.119  -1.352  -0.773  0.00  0.00      PROA  
ATOM   2947  O   THR P 835      19.838  -2.280  -1.560  0.00  0.00      PROA  
ATOM   2948  N   PHE P 836      19.802   0.001  -1.035  0.00  0.00      PROA  
ATOM   2949  HN  PHE P 836      19.955   0.579  -0.237  0.00  0.00      PROA  
ATOM   2950  CA  PHE P 836      19.144   0.339  -2.274  0.00  0.00      PROA  
ATOM   2951  HA  PHE P 836      18.262  -0.266  -2.425  0.00  0.00      PROA  
ATOM   2952  CB  PHE P 836      18.660   1.896  -2.172  0.00  0.00      PROA  
ATOM   2953  HB1 PHE P 836      19.401   2.478  -1.583  0.00  0.00      PROA  
ATOM   2954  HB2 PHE P 836      17.646   1.769  -1.736  0.00  0.00      PROA  
ATOM   2955  CG  PHE P 836      18.481   2.623  -3.514  0.00  0.00      PROA  
ATOM   2956  CD1 PHE P 836      18.974   3.929  -3.695  0.00  0.00      PROA  
ATOM   2957  HD1 PHE P 836      19.583   4.375  -2.923  0.00  0.00      PROA  
ATOM   2958  CE1 PHE P 836      18.890   4.574  -4.910  0.00  0.00      PROA  
ATOM   2959  HE1 PHE P 836      19.271   5.573  -5.062  0.00  0.00      PROA  
ATOM   2960  CZ  PHE P 836      18.213   3.948  -5.966  0.00  0.00      PROA  
ATOM   2961  HZ  PHE P 836      18.088   4.458  -6.910  0.00  0.00      PROA  
ATOM   2962  CD2 PHE P 836      17.945   1.980  -4.676  0.00  0.00      PROA  
ATOM   2963  HD2 PHE P 836      17.624   0.969  -4.475  0.00  0.00      PROA  
ATOM   2964  CE2 PHE P 836      17.794   2.625  -5.866  0.00  0.00      PROA  
ATOM   2965  HE2 PHE P 836      17.422   2.106  -6.737  0.00  0.00      PROA  
ATOM   2966  C   PHE P 836      20.141   0.158  -3.477  0.00  0.00      PROA  
ATOM   2967  O   PHE P 836      19.779  -0.544  -4.443  0.00  0.00      PROA  
ATOM   2968  N   PHE P 837      21.454   0.591  -3.320  0.00  0.00      PROA  
ATOM   2969  HN  PHE P 837      21.758   1.086  -2.510  0.00  0.00      PROA  
ATOM   2970  CA  PHE P 837      22.422   0.466  -4.371  0.00  0.00      PROA  
ATOM   2971  HA  PHE P 837      21.977   0.940  -5.233  0.00  0.00      PROA  
ATOM   2972  CB  PHE P 837      23.762   1.206  -4.059  0.00  0.00      PROA  
ATOM   2973  HB1 PHE P 837      24.509   1.058  -4.867  0.00  0.00      PROA  
ATOM   2974  HB2 PHE P 837      24.167   0.773  -3.120  0.00  0.00      PROA  
ATOM   2975  CG  PHE P 837      23.597   2.656  -3.875  0.00  0.00      PROA  
ATOM   2976  CD1 PHE P 837      22.817   3.385  -4.817  0.00  0.00      PROA  
ATOM   2977  HD1 PHE P 837      22.395   2.796  -5.618  0.00  0.00      PROA  
ATOM   2978  CE1 PHE P 837      22.750   4.824  -4.697  0.00  0.00      PROA  
ATOM   2979  HE1 PHE P 837      22.152   5.313  -5.451  0.00  0.00      PROA  
ATOM   2980  CZ  PHE P 837      23.355   5.452  -3.612  0.00  0.00      PROA  
ATOM   2981  HZ  PHE P 837      23.188   6.499  -3.409  0.00  0.00      PROA  
ATOM   2982  CD2 PHE P 837      24.265   3.363  -2.804  0.00  0.00      PROA  
ATOM   2983  HD2 PHE P 837      24.952   2.853  -2.145  0.00  0.00      PROA  
ATOM   2984  CE2 PHE P 837      24.148   4.740  -2.704  0.00  0.00      PROA  
ATOM   2985  HE2 PHE P 837      24.626   5.303  -1.915  0.00  0.00      PROA  
ATOM   2986  C   PHE P 837      22.823  -0.927  -4.785  0.00  0.00      PROA  
ATOM   2987  O   PHE P 837      22.792  -1.334  -5.940  0.00  0.00      PROA  
ATOM   2988  N   LEU P 838      23.056  -1.878  -3.828  0.00  0.00      PROA  
ATOM   2989  HN  LEU P 838      22.981  -1.596  -2.875  0.00  0.00      PROA  
ATOM   2990  CA  LEU P 838      23.293  -3.307  -4.053  0.00  0.00      PROA  
ATOM   2991  HA  LEU P 838      24.033  -3.523  -4.810  0.00  0.00      PROA  
ATOM   2992  CB  LEU P 838      23.652  -3.964  -2.701  0.00  0.00      PROA  
ATOM   2993  HB1 LEU P 838      22.868  -3.722  -1.951  0.00  0.00      PROA  
ATOM   2994  HB2 LEU P 838      24.640  -3.572  -2.375  0.00  0.00      PROA  
ATOM   2995  CG  LEU P 838      23.720  -5.484  -2.571  0.00  0.00      PROA  
ATOM   2996  HG  LEU P 838      22.805  -5.899  -3.045  0.00  0.00      PROA  
ATOM   2997  CD1 LEU P 838      24.917  -6.178  -3.320  0.00  0.00      PROA  
ATOM   2998 HD11 LEU P 838      25.840  -5.663  -2.979  0.00  0.00      PROA  
ATOM   2999 HD12 LEU P 838      24.856  -5.934  -4.402  0.00  0.00      PROA  
ATOM   3000 HD13 LEU P 838      25.013  -7.264  -3.103  0.00  0.00      PROA  
ATOM   3001  CD2 LEU P 838      23.719  -6.019  -1.116  0.00  0.00      PROA  
ATOM   3002 HD21 LEU P 838      23.325  -7.048  -0.973  0.00  0.00      PROA  
ATOM   3003 HD22 LEU P 838      23.007  -5.405  -0.524  0.00  0.00      PROA  
ATOM   3004 HD23 LEU P 838      24.621  -5.763  -0.520  0.00  0.00      PROA  
ATOM   3005  C   LEU P 838      22.052  -3.965  -4.637  0.00  0.00      PROA  
ATOM   3006  O   LEU P 838      22.137  -4.632  -5.568  0.00  0.00      PROA  
ATOM   3007  N   SER P 839      20.856  -3.663  -4.119  0.00  0.00      PROA  
ATOM   3008  HN  SER P 839      20.736  -3.071  -3.326  0.00  0.00      PROA  
ATOM   3009  CA  SER P 839      19.618  -4.137  -4.751  0.00  0.00      PROA  
ATOM   3010  HA  SER P 839      19.590  -5.209  -4.621  0.00  0.00      PROA  
ATOM   3011  CB  SER P 839      18.307  -3.717  -4.037  0.00  0.00      PROA  
ATOM   3012  HB1 SER P 839      17.489  -4.178  -4.630  0.00  0.00      PROA  
ATOM   3013  HB2 SER P 839      18.113  -2.624  -3.989  0.00  0.00      PROA  
ATOM   3014  OG  SER P 839      18.216  -4.273  -2.748  0.00  0.00      PROA  
ATOM   3015  HG1 SER P 839      18.667  -3.662  -2.161  0.00  0.00      PROA  
ATOM   3016  C   SER P 839      19.388  -3.797  -6.189  0.00  0.00      PROA  
ATOM   3017  O   SER P 839      19.001  -4.671  -6.943  0.00  0.00      PROA  
ATOM   3018  N   SER P 840      19.702  -2.568  -6.715  0.00  0.00      PROA  
ATOM   3019  HN  SER P 840      19.997  -1.848  -6.092  0.00  0.00      PROA  
ATOM   3020  CA  SER P 840      19.587  -2.299  -8.188  0.00  0.00      PROA  
ATOM   3021  HA  SER P 840      18.622  -2.652  -8.520  0.00  0.00      PROA  
ATOM   3022  CB  SER P 840      19.875  -0.736  -8.406  0.00  0.00      PROA  
ATOM   3023  HB1 SER P 840      20.913  -0.449  -8.132  0.00  0.00      PROA  
ATOM   3024  HB2 SER P 840      19.257  -0.161  -7.685  0.00  0.00      PROA  
ATOM   3025  OG  SER P 840      19.853  -0.367  -9.845  0.00  0.00      PROA  
ATOM   3026  HG1 SER P 840      20.730  -0.485 -10.217  0.00  0.00      PROA  
ATOM   3027  C   SER P 840      20.681  -3.019  -8.949  0.00  0.00      PROA  
ATOM   3028  O   SER P 840      20.471  -3.497 -10.072  0.00  0.00      PROA  
ATOM   3029  N   PHE P 841      21.897  -3.093  -8.319  0.00  0.00      PROA  
ATOM   3030  HN  PHE P 841      22.065  -2.805  -7.379  0.00  0.00      PROA  
ATOM   3031  CA  PHE P 841      23.102  -3.608  -8.934  0.00  0.00      PROA  
ATOM   3032  HA  PHE P 841      23.354  -3.131  -9.870  0.00  0.00      PROA  
ATOM   3033  CB  PHE P 841      24.331  -3.456  -7.970  0.00  0.00      PROA  
ATOM   3034  HB1 PHE P 841      24.081  -3.928  -6.996  0.00  0.00      PROA  
ATOM   3035  HB2 PHE P 841      24.547  -2.378  -7.810  0.00  0.00      PROA  
ATOM   3036  CG  PHE P 841      25.551  -4.245  -8.437  0.00  0.00      PROA  
ATOM   3037  CD1 PHE P 841      26.401  -5.120  -7.632  0.00  0.00      PROA  
ATOM   3038  HD1 PHE P 841      26.269  -4.807  -6.607  0.00  0.00      PROA  
ATOM   3039  CE1 PHE P 841      27.179  -6.076  -8.318  0.00  0.00      PROA  
ATOM   3040  HE1 PHE P 841      27.762  -6.823  -7.801  0.00  0.00      PROA  
ATOM   3041  CZ  PHE P 841      27.290  -6.100  -9.674  0.00  0.00      PROA  
ATOM   3042  HZ  PHE P 841      27.917  -6.852 -10.130  0.00  0.00      PROA  
ATOM   3043  CD2 PHE P 841      25.800  -4.188  -9.766  0.00  0.00      PROA  
ATOM   3044  HD2 PHE P 841      25.205  -3.510 -10.360  0.00  0.00      PROA  
ATOM   3045  CE2 PHE P 841      26.654  -5.067 -10.443  0.00  0.00      PROA  
ATOM   3046  HE2 PHE P 841      26.706  -5.031 -11.521  0.00  0.00      PROA  
ATOM   3047  C   PHE P 841      22.910  -5.135  -9.234  0.00  0.00      PROA  
ATOM   3048  O   PHE P 841      23.169  -5.616 -10.342  0.00  0.00      PROA  
ATOM   3049  N   LEU P 842      22.266  -5.899  -8.298  0.00  0.00      PROA  
ATOM   3050  HN  LEU P 842      21.947  -5.500  -7.443  0.00  0.00      PROA  
ATOM   3051  CA  LEU P 842      21.910  -7.311  -8.512  0.00  0.00      PROA  
ATOM   3052  HA  LEU P 842      22.736  -7.844  -8.960  0.00  0.00      PROA  
ATOM   3053  CB  LEU P 842      21.562  -7.907  -7.140  0.00  0.00      PROA  
ATOM   3054  HB1 LEU P 842      21.099  -8.912  -7.241  0.00  0.00      PROA  
ATOM   3055  HB2 LEU P 842      20.741  -7.320  -6.677  0.00  0.00      PROA  
ATOM   3056  CG  LEU P 842      22.779  -8.054  -6.123  0.00  0.00      PROA  
ATOM   3057  HG  LEU P 842      23.319  -7.089  -6.024  0.00  0.00      PROA  
ATOM   3058  CD1 LEU P 842      22.212  -8.429  -4.739  0.00  0.00      PROA  
ATOM   3059 HD11 LEU P 842      21.565  -7.576  -4.443  0.00  0.00      PROA  
ATOM   3060 HD12 LEU P 842      23.015  -8.454  -3.971  0.00  0.00      PROA  
ATOM   3061 HD13 LEU P 842      21.622  -9.370  -4.740  0.00  0.00      PROA  
ATOM   3062  CD2 LEU P 842      23.724  -9.098  -6.598  0.00  0.00      PROA  
ATOM   3063 HD21 LEU P 842      24.480  -8.707  -7.313  0.00  0.00      PROA  
ATOM   3064 HD22 LEU P 842      23.193  -9.958  -7.060  0.00  0.00      PROA  
ATOM   3065 HD23 LEU P 842      24.372  -9.539  -5.811  0.00  0.00      PROA  
ATOM   3066  C   LEU P 842      20.763  -7.512  -9.494  0.00  0.00      PROA  
ATOM   3067  O   LEU P 842      20.782  -8.445 -10.296  0.00  0.00      PROA  
ATOM   3068  N   LYS P 843      19.827  -6.542  -9.528  0.00  0.00      PROA  
ATOM   3069  HN  LYS P 843      19.867  -5.778  -8.889  0.00  0.00      PROA  
ATOM   3070  CA  LYS P 843      18.727  -6.492 -10.437  0.00  0.00      PROA  
ATOM   3071  HA  LYS P 843      18.187  -7.425 -10.507  0.00  0.00      PROA  
ATOM   3072  CB  LYS P 843      17.724  -5.434 -10.002  0.00  0.00      PROA  
ATOM   3073  HB1 LYS P 843      18.193  -4.431  -9.908  0.00  0.00      PROA  
ATOM   3074  HB2 LYS P 843      17.441  -5.810  -8.996  0.00  0.00      PROA  
ATOM   3075  CG  LYS P 843      16.474  -5.212 -10.956  0.00  0.00      PROA  
ATOM   3076  HG1 LYS P 843      16.804  -4.684 -11.876  0.00  0.00      PROA  
ATOM   3077  HG2 LYS P 843      15.751  -4.551 -10.434  0.00  0.00      PROA  
ATOM   3078  CD  LYS P 843      15.705  -6.524 -11.353  0.00  0.00      PROA  
ATOM   3079  HD1 LYS P 843      15.533  -7.172 -10.468  0.00  0.00      PROA  
ATOM   3080  HD2 LYS P 843      16.359  -7.166 -11.982  0.00  0.00      PROA  
ATOM   3081  CE  LYS P 843      14.372  -6.241 -12.034  0.00  0.00      PROA  
ATOM   3082  HE1 LYS P 843      14.442  -5.746 -13.026  0.00  0.00      PROA  
ATOM   3083  HE2 LYS P 843      13.643  -5.716 -11.381  0.00  0.00      PROA  
ATOM   3084  NZ  LYS P 843      13.802  -7.516 -12.414  0.00  0.00      PROA  
ATOM   3085  HZ1 LYS P 843      12.958  -7.350 -12.999  0.00  0.00      PROA  
ATOM   3086  HZ2 LYS P 843      13.513  -8.125 -11.623  0.00  0.00      PROA  
ATOM   3087  HZ3 LYS P 843      14.515  -8.041 -12.960  0.00  0.00      PROA  
ATOM   3088  C   LYS P 843      19.250  -6.189 -11.867  0.00  0.00      PROA  
ATOM   3089  O   LYS P 843      18.629  -6.643 -12.854  0.00  0.00      PROA  
ATOM   3090  N   GLN P 844      20.423  -5.493 -11.963  0.00  0.00      PROA  
ATOM   3091  HN  GLN P 844      20.858  -5.095 -11.159  0.00  0.00      PROA  
ATOM   3092  CA  GLN P 844      21.098  -5.265 -13.201  0.00  0.00      PROA  
ATOM   3093  HA  GLN P 844      20.427  -5.390 -14.038  0.00  0.00      PROA  
ATOM   3094  CB  GLN P 844      21.509  -3.706 -13.287  0.00  0.00      PROA  
ATOM   3095  HB1 GLN P 844      22.130  -3.710 -14.208  0.00  0.00      PROA  
ATOM   3096  HB2 GLN P 844      22.181  -3.426 -12.448  0.00  0.00      PROA  
ATOM   3097  CG  GLN P 844      20.396  -2.696 -13.318  0.00  0.00      PROA  
ATOM   3098  HG1 GLN P 844      20.750  -1.663 -13.523  0.00  0.00      PROA  
ATOM   3099  HG2 GLN P 844      19.954  -2.791 -12.303  0.00  0.00      PROA  
ATOM   3100  CD  GLN P 844      19.197  -3.023 -14.220  0.00  0.00      PROA  
ATOM   3101  OE1 GLN P 844      19.246  -3.697 -15.251  0.00  0.00      PROA  
ATOM   3102  NE2 GLN P 844      17.949  -2.583 -13.774  0.00  0.00      PROA  
ATOM   3103 HE21 GLN P 844      17.183  -2.458 -14.404  0.00  0.00      PROA  
ATOM   3104 HE22 GLN P 844      17.910  -2.115 -12.891  0.00  0.00      PROA  
ATOM   3105  C   GLN P 844      22.368  -6.156 -13.399  0.00  0.00      PROA  
ATOM   3106  O   GLN P 844      23.166  -5.902 -14.300  0.00  0.00      PROA  
ATOM   3107  N   PHE P 845      22.471  -7.306 -12.635  0.00  0.00      PROA  
ATOM   3108  HN  PHE P 845      21.885  -7.503 -11.853  0.00  0.00      PROA  
ATOM   3109  CA  PHE P 845      23.640  -8.145 -12.800  0.00  0.00      PROA  
ATOM   3110  HA  PHE P 845      24.428  -7.623 -13.324  0.00  0.00      PROA  
ATOM   3111  CB  PHE P 845      24.064  -8.870 -11.468  0.00  0.00      PROA  
ATOM   3112  HB1 PHE P 845      23.208  -9.405 -11.003  0.00  0.00      PROA  
ATOM   3113  HB2 PHE P 845      24.341  -8.052 -10.769  0.00  0.00      PROA  
ATOM   3114  CG  PHE P 845      25.277  -9.748 -11.594  0.00  0.00      PROA  
ATOM   3115  CD1 PHE P 845      25.160 -11.137 -11.590  0.00  0.00      PROA  
ATOM   3116  HD1 PHE P 845      24.152 -11.489 -11.426  0.00  0.00      PROA  
ATOM   3117  CE1 PHE P 845      26.232 -11.969 -11.807  0.00  0.00      PROA  
ATOM   3118  HE1 PHE P 845      26.044 -13.031 -11.855  0.00  0.00      PROA  
ATOM   3119  CZ  PHE P 845      27.549 -11.387 -11.979  0.00  0.00      PROA  
ATOM   3120  HZ  PHE P 845      28.411 -12.037 -12.010  0.00  0.00      PROA  
ATOM   3121  CD2 PHE P 845      26.527  -9.172 -11.777  0.00  0.00      PROA  
ATOM   3122  HD2 PHE P 845      26.583  -8.096 -11.704  0.00  0.00      PROA  
ATOM   3123  CE2 PHE P 845      27.718  -9.961 -11.980  0.00  0.00      PROA  
ATOM   3124  HE2 PHE P 845      28.689  -9.493 -12.056  0.00  0.00      PROA  
ATOM   3125  C   PHE P 845      23.333  -9.201 -13.944  0.00  0.00      PROA  
ATOM   3126  O   PHE P 845      24.147  -9.966 -14.411  0.00  0.00      PROA  
ATOM   3127  N   LYS P 846      22.027  -9.210 -14.422  0.00  0.00      PROA  
ATOM   3128  HN  LYS P 846      21.305  -8.626 -14.058  0.00  0.00      PROA  
ATOM   3129  CA  LYS P 846      21.678 -10.244 -15.391  0.00  0.00      PROA  
ATOM   3130  HA  LYS P 846      22.149 -11.146 -15.027  0.00  0.00      PROA  
ATOM   3131  CB  LYS P 846      20.129 -10.503 -15.523  0.00  0.00      PROA  
ATOM   3132  HB1 LYS P 846      19.868 -11.041 -14.587  0.00  0.00      PROA  
ATOM   3133  HB2 LYS P 846      19.921 -11.243 -16.325  0.00  0.00      PROA  
ATOM   3134  CG  LYS P 846      19.174  -9.229 -15.933  0.00  0.00      PROA  
ATOM   3135  HG1 LYS P 846      19.697  -8.647 -16.722  0.00  0.00      PROA  
ATOM   3136  HG2 LYS P 846      19.184  -8.679 -14.968  0.00  0.00      PROA  
ATOM   3137  CD  LYS P 846      17.775  -9.635 -16.328  0.00  0.00      PROA  
ATOM   3138  HD1 LYS P 846      17.420 -10.368 -15.572  0.00  0.00      PROA  
ATOM   3139  HD2 LYS P 846      17.974 -10.155 -17.289  0.00  0.00      PROA  
ATOM   3140  CE  LYS P 846      16.835  -8.487 -16.473  0.00  0.00      PROA  
ATOM   3141  HE1 LYS P 846      17.256  -7.705 -17.140  0.00  0.00      PROA  
ATOM   3142  HE2 LYS P 846      16.614  -7.993 -15.502  0.00  0.00      PROA  
ATOM   3143  NZ  LYS P 846      15.531  -8.870 -16.977  0.00  0.00      PROA  
ATOM   3144  HZ1 LYS P 846      14.935  -8.078 -17.292  0.00  0.00      PROA  
ATOM   3145  HZ2 LYS P 846      14.918  -9.390 -16.317  0.00  0.00      PROA  
ATOM   3146  HZ3 LYS P 846      15.659  -9.482 -17.808  0.00  0.00      PROA  
ATOM   3147  C   LYS P 846      22.253 -10.067 -16.757  0.00  0.00      PROA  
ATOM   3148  O   LYS P 846      22.479 -10.992 -17.473  0.00  0.00      PROA  
ATOM   3149  N   THR P 847      22.600  -8.765 -17.116  0.00  0.00      PROA  
ATOM   3150  HN  THR P 847      22.270  -7.946 -16.653  0.00  0.00      PROA  
ATOM   3151  CA  THR P 847      23.224  -8.543 -18.382  0.00  0.00      PROA  
ATOM   3152  HA  THR P 847      23.114  -9.376 -19.062  0.00  0.00      PROA  
ATOM   3153  CB  THR P 847      22.519  -7.389 -19.074  0.00  0.00      PROA  
ATOM   3154  HB  THR P 847      21.411  -7.403 -19.155  0.00  0.00      PROA  
ATOM   3155  OG1 THR P 847      22.922  -7.353 -20.457  0.00  0.00      PROA  
ATOM   3156  HG1 THR P 847      23.779  -6.957 -20.630  0.00  0.00      PROA  
ATOM   3157  CG2 THR P 847      22.984  -6.006 -18.581  0.00  0.00      PROA  
ATOM   3158 HG21 THR P 847      22.998  -5.967 -17.471  0.00  0.00      PROA  
ATOM   3159 HG22 THR P 847      22.412  -5.174 -19.045  0.00  0.00      PROA  
ATOM   3160 HG23 THR P 847      24.050  -5.767 -18.782  0.00  0.00      PROA  
ATOM   3161  C   THR P 847      24.708  -8.391 -18.289  0.00  0.00      PROA  
ATOM   3162  O   THR P 847      25.354  -8.040 -19.268  0.00  0.00      PROA  
ATOM   3163  N   LYS P 848      25.349  -8.812 -17.189  0.00  0.00      PROA  
ATOM   3164  HN  LYS P 848      24.837  -8.944 -16.344  0.00  0.00      PROA  
ATOM   3165  CA  LYS P 848      26.799  -8.791 -17.139  0.00  0.00      PROA  
ATOM   3166  HA  LYS P 848      27.217  -8.101 -17.857  0.00  0.00      PROA  
ATOM   3167  CB  LYS P 848      27.198  -8.419 -15.727  0.00  0.00      PROA  
ATOM   3168  HB1 LYS P 848      28.207  -8.620 -15.307  0.00  0.00      PROA  
ATOM   3169  HB2 LYS P 848      26.679  -9.194 -15.124  0.00  0.00      PROA  
ATOM   3170  CG  LYS P 848      26.877  -6.931 -15.384  0.00  0.00      PROA  
ATOM   3171  HG1 LYS P 848      26.886  -6.771 -14.285  0.00  0.00      PROA  
ATOM   3172  HG2 LYS P 848      25.796  -6.778 -15.592  0.00  0.00      PROA  
ATOM   3173  CD  LYS P 848      27.802  -5.943 -16.305  0.00  0.00      PROA  
ATOM   3174  HD1 LYS P 848      27.529  -6.110 -17.369  0.00  0.00      PROA  
ATOM   3175  HD2 LYS P 848      28.843  -6.304 -16.165  0.00  0.00      PROA  
ATOM   3176  CE  LYS P 848      27.683  -4.431 -16.127  0.00  0.00      PROA  
ATOM   3177  HE1 LYS P 848      26.707  -4.069 -16.516  0.00  0.00      PROA  
ATOM   3178  HE2 LYS P 848      28.489  -3.863 -16.639  0.00  0.00      PROA  
ATOM   3179  NZ  LYS P 848      27.676  -4.075 -14.688  0.00  0.00      PROA  
ATOM   3180  HZ1 LYS P 848      26.799  -4.434 -14.261  0.00  0.00      PROA  
ATOM   3181  HZ2 LYS P 848      27.744  -3.056 -14.493  0.00  0.00      PROA  
ATOM   3182  HZ3 LYS P 848      28.496  -4.426 -14.154  0.00  0.00      PROA  
ATOM   3183  C   LYS P 848      27.507 -10.067 -17.533  0.00  0.00      PROA  
ATOM   3184  O   LYS P 848      27.148 -11.178 -17.083  0.00  0.00      PROA  
ATOM   3185  N   ARG P 849      28.527 -10.007 -18.417  0.00  0.00      PROA  
ATOM   3186  HN  ARG P 849      28.806  -9.066 -18.592  0.00  0.00      PROA  
ATOM   3187  CA  ARG P 849      29.317 -11.153 -18.931  0.00  0.00      PROA  
ATOM   3188  HA  ARG P 849      28.589 -11.920 -19.148  0.00  0.00      PROA  
ATOM   3189  CB  ARG P 849      30.038 -10.709 -20.197  0.00  0.00      PROA  
ATOM   3190  HB1 ARG P 849      30.968 -11.265 -20.443  0.00  0.00      PROA  
ATOM   3191  HB2 ARG P 849      30.483  -9.715 -19.975  0.00  0.00      PROA  
ATOM   3192  CG  ARG P 849      29.318 -10.912 -21.485  0.00  0.00      PROA  
ATOM   3193  HG1 ARG P 849      29.343 -11.981 -21.787  0.00  0.00      PROA  
ATOM   3194  HG2 ARG P 849      29.913 -10.449 -22.302  0.00  0.00      PROA  
ATOM   3195  CD  ARG P 849      27.848 -10.378 -21.479  0.00  0.00      PROA  
ATOM   3196  HD1 ARG P 849      27.943  -9.300 -21.227  0.00  0.00      PROA  
ATOM   3197  HD2 ARG P 849      27.303 -11.029 -20.762  0.00  0.00      PROA  
ATOM   3198  NE  ARG P 849      27.216 -10.635 -22.795  0.00  0.00      PROA  
ATOM   3199  HE  ARG P 849      27.546 -11.274 -23.489  0.00  0.00      PROA  
ATOM   3200  CZ  ARG P 849      26.432  -9.734 -23.406  0.00  0.00      PROA  
ATOM   3201  NH1 ARG P 849      26.130  -8.557 -22.871  0.00  0.00      PROA  
ATOM   3202 HH11 ARG P 849      26.624  -8.275 -22.049  0.00  0.00      PROA  
ATOM   3203 HH12 ARG P 849      25.610  -7.957 -23.478  0.00  0.00      PROA  
ATOM   3204  NH2 ARG P 849      25.976 -10.056 -24.602  0.00  0.00      PROA  
ATOM   3205 HH21 ARG P 849      26.023 -11.030 -24.826  0.00  0.00      PROA  
ATOM   3206 HH22 ARG P 849      25.439  -9.373 -25.096  0.00  0.00      PROA  
ATOM   3207  C   ARG P 849      30.297 -11.629 -17.793  0.00  0.00      PROA  
ATOM   3208  O   ARG P 849      30.491 -10.949 -16.774  0.00  0.00      PROA  
ATOM   3209  N   TYR P 850      30.731 -12.865 -17.956  0.00  0.00      PROA  
ATOM   3210  HN  TYR P 850      30.346 -13.310 -18.761  0.00  0.00      PROA  
ATOM   3211  CA  TYR P 850      31.721 -13.562 -17.091  0.00  0.00      PROA  
ATOM   3212  HA  TYR P 850      32.274 -14.310 -17.641  0.00  0.00      PROA  
ATOM   3213  CB  TYR P 850      32.791 -12.710 -16.455  0.00  0.00      PROA  
ATOM   3214  HB1 TYR P 850      33.627 -13.159 -15.878  0.00  0.00      PROA  
ATOM   3215  HB2 TYR P 850      32.344 -11.965 -15.764  0.00  0.00      PROA  
ATOM   3216  CG  TYR P 850      33.658 -11.929 -17.518  0.00  0.00      PROA  
ATOM   3217  CD1 TYR P 850      33.862 -12.460 -18.836  0.00  0.00      PROA  
ATOM   3218  HD1 TYR P 850      33.350 -13.398 -18.991  0.00  0.00      PROA  
ATOM   3219  CE1 TYR P 850      34.714 -11.827 -19.764  0.00  0.00      PROA  
ATOM   3220  HE1 TYR P 850      34.783 -12.178 -20.783  0.00  0.00      PROA  
ATOM   3221  CZ  TYR P 850      35.378 -10.628 -19.376  0.00  0.00      PROA  
ATOM   3222  OH  TYR P 850      35.891  -9.815 -20.413  0.00  0.00      PROA  
ATOM   3223  HH  TYR P 850      35.770 -10.276 -21.246  0.00  0.00      PROA  
ATOM   3224  CD2 TYR P 850      34.348 -10.755 -17.177  0.00  0.00      PROA  
ATOM   3225  HD2 TYR P 850      34.373 -10.367 -16.170  0.00  0.00      PROA  
ATOM   3226  CE2 TYR P 850      35.212 -10.169 -18.045  0.00  0.00      PROA  
ATOM   3227  HE2 TYR P 850      35.661  -9.209 -17.841  0.00  0.00      PROA  
ATOM   3228  C   TYR P 850      30.957 -14.293 -15.971  0.00  0.00      PROA  
ATOM   3229  O   TYR P 850      31.384 -14.256 -14.835  0.00  0.00      PROA  
ATOM   3230  N   PHE P 851      29.816 -14.905 -16.262  0.00  0.00      PROA  
ATOM   3231  HN  PHE P 851      29.421 -14.865 -17.176  0.00  0.00      PROA  
ATOM   3232  CA  PHE P 851      29.006 -15.563 -15.252  0.00  0.00      PROA  
ATOM   3233  HA  PHE P 851      29.666 -16.214 -14.697  0.00  0.00      PROA  
ATOM   3234  CB  PHE P 851      28.175 -14.710 -14.289  0.00  0.00      PROA  
ATOM   3235  HB1 PHE P 851      27.189 -14.402 -14.697  0.00  0.00      PROA  
ATOM   3236  HB2 PHE P 851      28.707 -13.745 -14.144  0.00  0.00      PROA  
ATOM   3237  CG  PHE P 851      28.053 -15.262 -12.926  0.00  0.00      PROA  
ATOM   3238  CD1 PHE P 851      26.977 -16.030 -12.478  0.00  0.00      PROA  
ATOM   3239  HD1 PHE P 851      26.190 -16.225 -13.192  0.00  0.00      PROA  
ATOM   3240  CE1 PHE P 851      26.872 -16.472 -11.102  0.00  0.00      PROA  
ATOM   3241  HE1 PHE P 851      26.106 -17.168 -10.794  0.00  0.00      PROA  
ATOM   3242  CZ  PHE P 851      27.832 -16.135 -10.169  0.00  0.00      PROA  
ATOM   3243  HZ  PHE P 851      27.853 -16.490  -9.149  0.00  0.00      PROA  
ATOM   3244  CD2 PHE P 851      29.000 -14.975 -11.907  0.00  0.00      PROA  
ATOM   3245  HD2 PHE P 851      29.909 -14.478 -12.212  0.00  0.00      PROA  
ATOM   3246  CE2 PHE P 851      28.904 -15.342 -10.590  0.00  0.00      PROA  
ATOM   3247  HE2 PHE P 851      29.716 -15.038  -9.945  0.00  0.00      PROA  
ATOM   3248  C   PHE P 851      28.068 -16.395 -16.104  0.00  0.00      PROA  
ATOM   3249  O   PHE P 851      27.696 -15.920 -17.176  0.00  0.00      PROA  
ATOM   3250  N   PRO P 852      27.594 -17.583 -15.771  0.00  0.00      PROA  
ATOM   3251  CD  PRO P 852      28.212 -18.410 -14.730  0.00  0.00      PROA  
ATOM   3252  HD1 PRO P 852      28.757 -17.918 -13.896  0.00  0.00      PROA  
ATOM   3253  HD2 PRO P 852      29.001 -18.949 -15.297  0.00  0.00      PROA  
ATOM   3254  CA  PRO P 852      26.441 -18.215 -16.369  0.00  0.00      PROA  
ATOM   3255  HA  PRO P 852      26.799 -18.434 -17.364  0.00  0.00      PROA  
ATOM   3256  CB  PRO P 852      26.225 -19.463 -15.462  0.00  0.00      PROA  
ATOM   3257  HB1 PRO P 852      26.534 -20.368 -16.028  0.00  0.00      PROA  
ATOM   3258  HB2 PRO P 852      25.178 -19.590 -15.112  0.00  0.00      PROA  
ATOM   3259  CG  PRO P 852      27.155 -19.374 -14.232  0.00  0.00      PROA  
ATOM   3260  HG1 PRO P 852      26.655 -18.797 -13.425  0.00  0.00      PROA  
ATOM   3261  HG2 PRO P 852      27.556 -20.352 -13.889  0.00  0.00      PROA  
ATOM   3262  C   PRO P 852      25.153 -17.462 -16.628  0.00  0.00      PROA  
ATOM   3263  O   PRO P 852      24.720 -16.722 -15.702  0.00  0.00      PROA  
ATOM   3264  N   THR P 853      24.541 -17.557 -17.892  0.00  0.00      PROA  
ATOM   3265  HN  THR P 853      24.980 -17.999 -18.670  0.00  0.00      PROA  
ATOM   3266  CA  THR P 853      23.450 -16.647 -18.254  0.00  0.00      PROA  
ATOM   3267  HA  THR P 853      23.820 -15.666 -17.995  0.00  0.00      PROA  
ATOM   3268  CB  THR P 853      23.079 -16.646 -19.726  0.00  0.00      PROA  
ATOM   3269  HB  THR P 853      22.709 -17.632 -20.080  0.00  0.00      PROA  
ATOM   3270  OG1 THR P 853      24.227 -16.283 -20.526  0.00  0.00      PROA  
ATOM   3271  HG1 THR P 853      24.901 -16.923 -20.285  0.00  0.00      PROA  
ATOM   3272  CG2 THR P 853      22.117 -15.556 -20.035  0.00  0.00      PROA  
ATOM   3273 HG21 THR P 853      21.253 -15.531 -19.337  0.00  0.00      PROA  
ATOM   3274 HG22 THR P 853      21.650 -15.724 -21.029  0.00  0.00      PROA  
ATOM   3275 HG23 THR P 853      22.653 -14.584 -19.976  0.00  0.00      PROA  
ATOM   3276  C   THR P 853      22.181 -16.905 -17.390  0.00  0.00      PROA  
ATOM   3277  O   THR P 853      21.695 -16.053 -16.604  0.00  0.00      PROA  
ATOM   3278  N   LYS P 854      21.693 -18.139 -17.265  0.00  0.00      PROA  
ATOM   3279  HN  LYS P 854      22.076 -18.857 -17.840  0.00  0.00      PROA  
ATOM   3280  CA  LYS P 854      20.468 -18.456 -16.466  0.00  0.00      PROA  
ATOM   3281  HA  LYS P 854      19.685 -17.823 -16.857  0.00  0.00      PROA  
ATOM   3282  CB  LYS P 854      20.071 -19.974 -16.747  0.00  0.00      PROA  
ATOM   3283  HB1 LYS P 854      19.405 -20.370 -15.951  0.00  0.00      PROA  
ATOM   3284  HB2 LYS P 854      20.997 -20.585 -16.683  0.00  0.00      PROA  
ATOM   3285  CG  LYS P 854      19.634 -20.096 -18.249  0.00  0.00      PROA  
ATOM   3286  HG1 LYS P 854      19.604 -21.142 -18.623  0.00  0.00      PROA  
ATOM   3287  HG2 LYS P 854      20.264 -19.615 -19.027  0.00  0.00      PROA  
ATOM   3288  CD  LYS P 854      18.222 -19.438 -18.469  0.00  0.00      PROA  
ATOM   3289  HD1 LYS P 854      18.372 -18.338 -18.507  0.00  0.00      PROA  
ATOM   3290  HD2 LYS P 854      17.571 -19.630 -17.590  0.00  0.00      PROA  
ATOM   3291  CE  LYS P 854      17.506 -19.930 -19.645  0.00  0.00      PROA  
ATOM   3292  HE1 LYS P 854      17.196 -20.997 -19.638  0.00  0.00      PROA  
ATOM   3293  HE2 LYS P 854      18.250 -19.810 -20.462  0.00  0.00      PROA  
ATOM   3294  NZ  LYS P 854      16.361 -19.111 -19.831  0.00  0.00      PROA  
ATOM   3295  HZ1 LYS P 854      15.606 -19.448 -19.200  0.00  0.00      PROA  
ATOM   3296  HZ2 LYS P 854      16.048 -19.072 -20.823  0.00  0.00      PROA  
ATOM   3297  HZ3 LYS P 854      16.610 -18.123 -19.623  0.00  0.00      PROA  
ATOM   3298  C   LYS P 854      20.647 -18.197 -14.932  0.00  0.00      PROA  
ATOM   3299  O   LYS P 854      19.756 -17.608 -14.311  0.00  0.00      PROA  
ATOM   3300  N   VAL P 855      21.851 -18.564 -14.312  0.00  0.00      PROA  
ATOM   3301  HN  VAL P 855      22.492 -18.895 -15.000  0.00  0.00      PROA  
ATOM   3302  CA  VAL P 855      22.281 -18.163 -12.984  0.00  0.00      PROA  
ATOM   3303  HA  VAL P 855      21.585 -18.707 -12.362  0.00  0.00      PROA  
ATOM   3304  CB  VAL P 855      23.682 -18.747 -12.523  0.00  0.00      PROA  
ATOM   3305  HB  VAL P 855      24.574 -18.311 -13.020  0.00  0.00      PROA  
ATOM   3306  CG1 VAL P 855      23.732 -18.622 -10.950  0.00  0.00      PROA  
ATOM   3307 HG11 VAL P 855      22.892 -19.066 -10.373  0.00  0.00      PROA  
ATOM   3308 HG12 VAL P 855      23.684 -17.588 -10.546  0.00  0.00      PROA  
ATOM   3309 HG13 VAL P 855      24.662 -19.049 -10.517  0.00  0.00      PROA  
ATOM   3310  CG2 VAL P 855      23.681 -20.272 -12.865  0.00  0.00      PROA  
ATOM   3311 HG21 VAL P 855      22.915 -20.863 -12.318  0.00  0.00      PROA  
ATOM   3312 HG22 VAL P 855      24.665 -20.636 -12.500  0.00  0.00      PROA  
ATOM   3313 HG23 VAL P 855      23.630 -20.638 -13.912  0.00  0.00      PROA  
ATOM   3314  C   VAL P 855      22.307 -16.719 -12.626  0.00  0.00      PROA  
ATOM   3315  O   VAL P 855      21.827 -16.290 -11.604  0.00  0.00      PROA  
ATOM   3316  N   ARG P 856      22.747 -15.831 -13.512  0.00  0.00      PROA  
ATOM   3317  HN  ARG P 856      23.169 -16.184 -14.343  0.00  0.00      PROA  
ATOM   3318  CA  ARG P 856      22.705 -14.352 -13.377  0.00  0.00      PROA  
ATOM   3319  HA  ARG P 856      23.167 -14.058 -12.447  0.00  0.00      PROA  
ATOM   3320  CB  ARG P 856      23.719 -13.558 -14.280  0.00  0.00      PROA  
ATOM   3321  HB1 ARG P 856      24.712 -13.967 -13.995  0.00  0.00      PROA  
ATOM   3322  HB2 ARG P 856      23.744 -12.502 -13.937  0.00  0.00      PROA  
ATOM   3323  CG  ARG P 856      23.609 -13.623 -15.797  0.00  0.00      PROA  
ATOM   3324  HG1 ARG P 856      22.651 -13.072 -15.912  0.00  0.00      PROA  
ATOM   3325  HG2 ARG P 856      23.459 -14.640 -16.219  0.00  0.00      PROA  
ATOM   3326  CD  ARG P 856      24.752 -12.882 -16.452  0.00  0.00      PROA  
ATOM   3327  HD1 ARG P 856      25.695 -13.449 -16.298  0.00  0.00      PROA  
ATOM   3328  HD2 ARG P 856      24.884 -11.852 -16.057  0.00  0.00      PROA  
ATOM   3329  NE  ARG P 856      24.448 -12.788 -17.881  0.00  0.00      PROA  
ATOM   3330  HE  ARG P 856      23.754 -12.087 -18.042  0.00  0.00      PROA  
ATOM   3331  CZ  ARG P 856      25.221 -13.131 -18.890  0.00  0.00      PROA  
ATOM   3332  NH1 ARG P 856      26.102 -14.104 -18.721  0.00  0.00      PROA  
ATOM   3333 HH11 ARG P 856      26.190 -14.562 -17.836  0.00  0.00      PROA  
ATOM   3334 HH12 ARG P 856      26.573 -14.323 -19.576  0.00  0.00      PROA  
ATOM   3335  NH2 ARG P 856      25.034 -12.615 -20.067  0.00  0.00      PROA  
ATOM   3336 HH21 ARG P 856      24.226 -12.055 -20.247  0.00  0.00      PROA  
ATOM   3337 HH22 ARG P 856      25.664 -12.946 -20.770  0.00  0.00      PROA  
ATOM   3338  C   ARG P 856      21.263 -13.801 -13.485  0.00  0.00      PROA  
ATOM   3339  O   ARG P 856      20.931 -12.799 -12.915  0.00  0.00      PROA  
ATOM   3340  N   SER P 857      20.328 -14.447 -14.268  0.00  0.00      PROA  
ATOM   3341  HN  SER P 857      20.552 -15.019 -15.053  0.00  0.00      PROA  
ATOM   3342  CA  SER P 857      18.915 -14.132 -14.318  0.00  0.00      PROA  
ATOM   3343  HA  SER P 857      18.892 -13.102 -14.641  0.00  0.00      PROA  
ATOM   3344  CB  SER P 857      18.282 -14.940 -15.394  0.00  0.00      PROA  
ATOM   3345  HB1 SER P 857      18.383 -16.010 -15.114  0.00  0.00      PROA  
ATOM   3346  HB2 SER P 857      18.991 -14.686 -16.210  0.00  0.00      PROA  
ATOM   3347  OG  SER P 857      16.964 -14.442 -15.767  0.00  0.00      PROA  
ATOM   3348  HG1 SER P 857      17.173 -13.661 -16.285  0.00  0.00      PROA  
ATOM   3349  C   SER P 857      18.226 -14.536 -12.995  0.00  0.00      PROA  
ATOM   3350  O   SER P 857      17.329 -13.900 -12.401  0.00  0.00      PROA  
ATOM   3351  N   THR P 858      18.715 -15.643 -12.426  0.00  0.00      PROA  
ATOM   3352  HN  THR P 858      19.463 -16.116 -12.885  0.00  0.00      PROA  
ATOM   3353  CA  THR P 858      18.275 -16.213 -11.156  0.00  0.00      PROA  
ATOM   3354  HA  THR P 858      17.204 -16.337 -11.219  0.00  0.00      PROA  
ATOM   3355  CB  THR P 858      18.757 -17.609 -10.941  0.00  0.00      PROA  
ATOM   3356  HB  THR P 858      19.841 -17.708 -10.718  0.00  0.00      PROA  
ATOM   3357  OG1 THR P 858      18.508 -18.361 -12.086  0.00  0.00      PROA  
ATOM   3358  HG1 THR P 858      19.044 -17.874 -12.715  0.00  0.00      PROA  
ATOM   3359  CG2 THR P 858      18.068 -18.235  -9.802  0.00  0.00      PROA  
ATOM   3360 HG21 THR P 858      18.165 -17.708  -8.830  0.00  0.00      PROA  
ATOM   3361 HG22 THR P 858      18.512 -19.247  -9.688  0.00  0.00      PROA  
ATOM   3362 HG23 THR P 858      17.001 -18.404 -10.059  0.00  0.00      PROA  
ATOM   3363  C   THR P 858      18.770 -15.352  -9.959  0.00  0.00      PROA  
ATOM   3364  O   THR P 858      18.033 -15.009  -9.036  0.00  0.00      PROA  
ATOM   3365  N   ILE P 859      20.055 -14.905  -9.937  0.00  0.00      PROA  
ATOM   3366  HN  ILE P 859      20.657 -15.205 -10.674  0.00  0.00      PROA  
ATOM   3367  CA  ILE P 859      20.609 -13.937  -8.900  0.00  0.00      PROA  
ATOM   3368  HA  ILE P 859      20.554 -14.354  -7.905  0.00  0.00      PROA  
ATOM   3369  CB  ILE P 859      22.120 -13.691  -9.265  0.00  0.00      PROA  
ATOM   3370  HB  ILE P 859      22.168 -13.712 -10.375  0.00  0.00      PROA  
ATOM   3371  CG2 ILE P 859      22.560 -12.273  -8.785  0.00  0.00      PROA  
ATOM   3372 HG21 ILE P 859      22.182 -11.530  -9.519  0.00  0.00      PROA  
ATOM   3373 HG22 ILE P 859      23.658 -12.109  -8.812  0.00  0.00      PROA  
ATOM   3374 HG23 ILE P 859      22.194 -12.199  -7.738  0.00  0.00      PROA  
ATOM   3375  CG1 ILE P 859      22.916 -14.883  -8.751  0.00  0.00      PROA  
ATOM   3376 HG11 ILE P 859      22.356 -15.812  -8.991  0.00  0.00      PROA  
ATOM   3377 HG12 ILE P 859      23.019 -14.887  -7.645  0.00  0.00      PROA  
ATOM   3378  CD  ILE P 859      24.268 -15.224  -9.314  0.00  0.00      PROA  
ATOM   3379  HD1 ILE P 859      24.188 -15.540 -10.376  0.00  0.00      PROA  
ATOM   3380  HD2 ILE P 859      24.763 -16.071  -8.793  0.00  0.00      PROA  
ATOM   3381  HD3 ILE P 859      24.828 -14.268  -9.228  0.00  0.00      PROA  
ATOM   3382  C   ILE P 859      19.810 -12.560  -8.946  0.00  0.00      PROA  
ATOM   3383  O   ILE P 859      19.488 -11.977  -7.890  0.00  0.00      PROA  
ATOM   3384  N   SER P 860      19.524 -11.999 -10.188  0.00  0.00      PROA  
ATOM   3385  HN  SER P 860      19.993 -12.436 -10.951  0.00  0.00      PROA  
ATOM   3386  CA  SER P 860      18.630 -10.885 -10.443  0.00  0.00      PROA  
ATOM   3387  HA  SER P 860      19.030 -10.058  -9.876  0.00  0.00      PROA  
ATOM   3388  CB  SER P 860      18.626 -10.471 -11.929  0.00  0.00      PROA  
ATOM   3389  HB1 SER P 860      18.147 -11.312 -12.474  0.00  0.00      PROA  
ATOM   3390  HB2 SER P 860      19.683 -10.321 -12.235  0.00  0.00      PROA  
ATOM   3391  OG  SER P 860      17.969  -9.261 -12.243  0.00  0.00      PROA  
ATOM   3392  HG1 SER P 860      18.563  -8.575 -11.930  0.00  0.00      PROA  
ATOM   3393  C   SER P 860      17.189 -11.106 -10.015  0.00  0.00      PROA  
ATOM   3394  O   SER P 860      16.544 -10.253  -9.441  0.00  0.00      PROA  
ATOM   3395  N   ASP P 861      16.616 -12.374 -10.206  0.00  0.00      PROA  
ATOM   3396  HN  ASP P 861      17.075 -13.087 -10.730  0.00  0.00      PROA  
ATOM   3397  CA  ASP P 861      15.295 -12.731  -9.715  0.00  0.00      PROA  
ATOM   3398  HA  ASP P 861      14.604 -11.993 -10.097  0.00  0.00      PROA  
ATOM   3399  CB  ASP P 861      14.913 -14.201 -10.108  0.00  0.00      PROA  
ATOM   3400  HB1 ASP P 861      14.071 -14.536  -9.465  0.00  0.00      PROA  
ATOM   3401  HB2 ASP P 861      15.753 -14.921  -9.995  0.00  0.00      PROA  
ATOM   3402  CG  ASP P 861      14.438 -14.305 -11.544  0.00  0.00      PROA  
ATOM   3403  OD1 ASP P 861      14.070 -15.393 -12.049  0.00  0.00      PROA  
ATOM   3404  OD2 ASP P 861      14.338 -13.246 -12.227  0.00  0.00      PROA  
ATOM   3405  C   ASP P 861      15.203 -12.661  -8.187  0.00  0.00      PROA  
ATOM   3406  O   ASP P 861      14.274 -12.045  -7.686  0.00  0.00      PROA  
ATOM   3407  N   PHE P 862      16.205 -13.197  -7.489  0.00  0.00      PROA  
ATOM   3408  HN  PHE P 862      16.844 -13.753  -8.015  0.00  0.00      PROA  
ATOM   3409  CA  PHE P 862      16.249 -13.090  -6.056  0.00  0.00      PROA  
ATOM   3410  HA  PHE P 862      15.234 -13.115  -5.688  0.00  0.00      PROA  
ATOM   3411  CB  PHE P 862      16.786 -14.332  -5.352  0.00  0.00      PROA  
ATOM   3412  HB1 PHE P 862      17.017 -14.121  -4.286  0.00  0.00      PROA  
ATOM   3413  HB2 PHE P 862      17.774 -14.614  -5.774  0.00  0.00      PROA  
ATOM   3414  CG  PHE P 862      16.000 -15.636  -5.512  0.00  0.00      PROA  
ATOM   3415  CD1 PHE P 862      16.094 -16.509  -6.651  0.00  0.00      PROA  
ATOM   3416  HD1 PHE P 862      16.752 -16.246  -7.467  0.00  0.00      PROA  
ATOM   3417  CE1 PHE P 862      15.262 -17.656  -6.775  0.00  0.00      PROA  
ATOM   3418  HE1 PHE P 862      15.236 -18.122  -7.749  0.00  0.00      PROA  
ATOM   3419  CZ  PHE P 862      14.359 -17.946  -5.751  0.00  0.00      PROA  
ATOM   3420  HZ  PHE P 862      13.594 -18.702  -5.854  0.00  0.00      PROA  
ATOM   3421  CD2 PHE P 862      15.084 -16.030  -4.493  0.00  0.00      PROA  
ATOM   3422  HD2 PHE P 862      14.919 -15.386  -3.642  0.00  0.00      PROA  
ATOM   3423  CE2 PHE P 862      14.326 -17.200  -4.554  0.00  0.00      PROA  
ATOM   3424  HE2 PHE P 862      13.674 -17.515  -3.752  0.00  0.00      PROA  
ATOM   3425  C   PHE P 862      16.902 -11.759  -5.587  0.00  0.00      PROA  
ATOM   3426  O   PHE P 862      17.108 -11.769  -4.382  0.00  0.00      PROA  
ATOM   3427  N   ALA P 863      17.122 -10.747  -6.504  0.00  0.00      PROA  
ATOM   3428  HN  ALA P 863      16.897 -10.834  -7.471  0.00  0.00      PROA  
ATOM   3429  CA  ALA P 863      17.891  -9.558  -6.153  0.00  0.00      PROA  
ATOM   3430  HA  ALA P 863      18.917  -9.887  -6.217  0.00  0.00      PROA  
ATOM   3431  CB  ALA P 863      17.521  -8.394  -7.106  0.00  0.00      PROA  
ATOM   3432  HB1 ALA P 863      17.975  -7.410  -6.861  0.00  0.00      PROA  
ATOM   3433  HB2 ALA P 863      16.422  -8.246  -7.176  0.00  0.00      PROA  
ATOM   3434  HB3 ALA P 863      17.926  -8.716  -8.089  0.00  0.00      PROA  
ATOM   3435  C   ALA P 863      17.786  -9.037  -4.724  0.00  0.00      PROA  
ATOM   3436  O   ALA P 863      18.786  -8.882  -4.055  0.00  0.00      PROA  
ATOM   3437  N   VAL P 864      16.527  -8.758  -4.261  0.00  0.00      PROA  
ATOM   3438  HN  VAL P 864      15.758  -8.971  -4.859  0.00  0.00      PROA  
ATOM   3439  CA  VAL P 864      16.236  -8.222  -3.018  0.00  0.00      PROA  
ATOM   3440  HA  VAL P 864      16.914  -7.414  -2.785  0.00  0.00      PROA  
ATOM   3441  CB  VAL P 864      14.823  -7.634  -2.952  0.00  0.00      PROA  
ATOM   3442  HB  VAL P 864      14.119  -8.345  -3.434  0.00  0.00      PROA  
ATOM   3443  CG1 VAL P 864      14.379  -7.335  -1.533  0.00  0.00      PROA  
ATOM   3444 HG11 VAL P 864      15.215  -6.886  -0.956  0.00  0.00      PROA  
ATOM   3445 HG12 VAL P 864      14.218  -8.308  -1.023  0.00  0.00      PROA  
ATOM   3446 HG13 VAL P 864      13.456  -6.723  -1.443  0.00  0.00      PROA  
ATOM   3447  CG2 VAL P 864      14.900  -6.408  -3.905  0.00  0.00      PROA  
ATOM   3448 HG21 VAL P 864      13.882  -6.082  -4.211  0.00  0.00      PROA  
ATOM   3449 HG22 VAL P 864      15.422  -6.539  -4.877  0.00  0.00      PROA  
ATOM   3450 HG23 VAL P 864      15.301  -5.564  -3.304  0.00  0.00      PROA  
ATOM   3451  C   VAL P 864      16.510  -9.200  -1.945  0.00  0.00      PROA  
ATOM   3452  O   VAL P 864      17.213  -8.778  -1.043  0.00  0.00      PROA  
ATOM   3453  N   PHE P 865      16.049 -10.487  -2.021  0.00  0.00      PROA  
ATOM   3454  HN  PHE P 865      15.452 -10.681  -2.796  0.00  0.00      PROA  
ATOM   3455  CA  PHE P 865      16.236 -11.444  -0.977  0.00  0.00      PROA  
ATOM   3456  HA  PHE P 865      15.898 -11.131  -0.000  0.00  0.00      PROA  
ATOM   3457  CB  PHE P 865      15.355 -12.719  -1.371  0.00  0.00      PROA  
ATOM   3458  HB1 PHE P 865      15.645 -13.174  -2.341  0.00  0.00      PROA  
ATOM   3459  HB2 PHE P 865      14.259 -12.539  -1.408  0.00  0.00      PROA  
ATOM   3460  CG  PHE P 865      15.513 -13.832  -0.388  0.00  0.00      PROA  
ATOM   3461  CD1 PHE P 865      14.801 -13.762   0.865  0.00  0.00      PROA  
ATOM   3462  HD1 PHE P 865      14.140 -12.925   1.039  0.00  0.00      PROA  
ATOM   3463  CE1 PHE P 865      14.938 -14.847   1.757  0.00  0.00      PROA  
ATOM   3464  HE1 PHE P 865      14.448 -14.753   2.714  0.00  0.00      PROA  
ATOM   3465  CZ  PHE P 865      15.866 -15.884   1.439  0.00  0.00      PROA  
ATOM   3466  HZ  PHE P 865      15.967 -16.717   2.119  0.00  0.00      PROA  
ATOM   3467  CD2 PHE P 865      16.207 -14.925  -0.709  0.00  0.00      PROA  
ATOM   3468  HD2 PHE P 865      16.649 -14.978  -1.693  0.00  0.00      PROA  
ATOM   3469  CE2 PHE P 865      16.398 -15.941   0.160  0.00  0.00      PROA  
ATOM   3470  HE2 PHE P 865      17.080 -16.701  -0.192  0.00  0.00      PROA  
ATOM   3471  C   PHE P 865      17.760 -11.733  -0.719  0.00  0.00      PROA  
ATOM   3472  O   PHE P 865      18.235 -11.877   0.437  0.00  0.00      PROA  
ATOM   3473  N   LEU P 866      18.562 -11.785  -1.860  0.00  0.00      PROA  
ATOM   3474  HN  LEU P 866      18.200 -11.843  -2.786  0.00  0.00      PROA  
ATOM   3475  CA  LEU P 866      20.028 -11.824  -1.773  0.00  0.00      PROA  
ATOM   3476  HA  LEU P 866      20.370 -12.632  -1.142  0.00  0.00      PROA  
ATOM   3477  CB  LEU P 866      20.679 -12.017  -3.213  0.00  0.00      PROA  
ATOM   3478  HB1 LEU P 866      20.417 -11.054  -3.700  0.00  0.00      PROA  
ATOM   3479  HB2 LEU P 866      20.286 -12.847  -3.839  0.00  0.00      PROA  
ATOM   3480  CG  LEU P 866      22.250 -12.177  -3.360  0.00  0.00      PROA  
ATOM   3481  HG  LEU P 866      22.835 -11.295  -3.023  0.00  0.00      PROA  
ATOM   3482  CD1 LEU P 866      22.749 -13.324  -2.477  0.00  0.00      PROA  
ATOM   3483 HD11 LEU P 866      22.465 -14.286  -2.954  0.00  0.00      PROA  
ATOM   3484 HD12 LEU P 866      22.366 -13.257  -1.436  0.00  0.00      PROA  
ATOM   3485 HD13 LEU P 866      23.847 -13.155  -2.496  0.00  0.00      PROA  
ATOM   3486  CD2 LEU P 866      22.750 -12.514  -4.772  0.00  0.00      PROA  
ATOM   3487 HD21 LEU P 866      23.830 -12.311  -4.932  0.00  0.00      PROA  
ATOM   3488 HD22 LEU P 866      22.303 -11.753  -5.447  0.00  0.00      PROA  
ATOM   3489 HD23 LEU P 866      22.447 -13.550  -5.034  0.00  0.00      PROA  
ATOM   3490  C   LEU P 866      20.570 -10.596  -1.074  0.00  0.00      PROA  
ATOM   3491  O   LEU P 866      21.405 -10.759  -0.136  0.00  0.00      PROA  
ATOM   3492  N   THR P 867      20.118  -9.365  -1.309  0.00  0.00      PROA  
ATOM   3493  HN  THR P 867      19.281  -9.284  -1.845  0.00  0.00      PROA  
ATOM   3494  CA  THR P 867      20.469  -8.231  -0.510  0.00  0.00      PROA  
ATOM   3495  HA  THR P 867      21.547  -8.178  -0.483  0.00  0.00      PROA  
ATOM   3496  CB  THR P 867      19.904  -6.895  -1.030  0.00  0.00      PROA  
ATOM   3497  HB  THR P 867      18.815  -6.889  -1.248  0.00  0.00      PROA  
ATOM   3498  OG1 THR P 867      20.458  -6.547  -2.279  0.00  0.00      PROA  
ATOM   3499  HG1 THR P 867      20.035  -7.109  -2.932  0.00  0.00      PROA  
ATOM   3500  CG2 THR P 867      20.243  -5.777  -0.018  0.00  0.00      PROA  
ATOM   3501 HG21 THR P 867      19.560  -5.853   0.855  0.00  0.00      PROA  
ATOM   3502 HG22 THR P 867      20.141  -4.766  -0.468  0.00  0.00      PROA  
ATOM   3503 HG23 THR P 867      21.321  -5.827   0.246  0.00  0.00      PROA  
ATOM   3504  C   THR P 867      20.104  -8.348   0.974  0.00  0.00      PROA  
ATOM   3505  O   THR P 867      20.949  -8.037   1.767  0.00  0.00      PROA  
ATOM   3506  N   ILE P 868      18.819  -8.702   1.322  0.00  0.00      PROA  
ATOM   3507  HN  ILE P 868      18.210  -8.873   0.552  0.00  0.00      PROA  
ATOM   3508  CA  ILE P 868      18.489  -8.708   2.769  0.00  0.00      PROA  
ATOM   3509  HA  ILE P 868      18.796  -7.750   3.163  0.00  0.00      PROA  
ATOM   3510  CB  ILE P 868      16.992  -8.943   3.002  0.00  0.00      PROA  
ATOM   3511  HB  ILE P 868      16.669  -9.966   2.713  0.00  0.00      PROA  
ATOM   3512  CG2 ILE P 868      16.798  -8.720   4.491  0.00  0.00      PROA  
ATOM   3513 HG21 ILE P 868      17.282  -9.412   5.212  0.00  0.00      PROA  
ATOM   3514 HG22 ILE P 868      15.734  -8.847   4.783  0.00  0.00      PROA  
ATOM   3515 HG23 ILE P 868      17.157  -7.700   4.746  0.00  0.00      PROA  
ATOM   3516  CG1 ILE P 868      16.163  -7.860   2.140  0.00  0.00      PROA  
ATOM   3517 HG11 ILE P 868      16.368  -8.150   1.088  0.00  0.00      PROA  
ATOM   3518 HG12 ILE P 868      16.654  -6.879   2.317  0.00  0.00      PROA  
ATOM   3519  CD  ILE P 868      14.641  -7.811   2.386  0.00  0.00      PROA  
ATOM   3520  HD1 ILE P 868      14.135  -6.962   1.880  0.00  0.00      PROA  
ATOM   3521  HD2 ILE P 868      14.498  -7.536   3.453  0.00  0.00      PROA  
ATOM   3522  HD3 ILE P 868      14.240  -8.841   2.273  0.00  0.00      PROA  
ATOM   3523  C   ILE P 868      19.396  -9.703   3.523  0.00  0.00      PROA  
ATOM   3524  O   ILE P 868      19.916  -9.457   4.641  0.00  0.00      PROA  
ATOM   3525  N   VAL P 869      19.649 -10.903   2.941  0.00  0.00      PROA  
ATOM   3526  HN  VAL P 869      19.166 -11.271   2.151  0.00  0.00      PROA  
ATOM   3527  CA  VAL P 869      20.519 -11.895   3.544  0.00  0.00      PROA  
ATOM   3528  HA  VAL P 869      20.203 -12.092   4.558  0.00  0.00      PROA  
ATOM   3529  CB  VAL P 869      20.514 -13.283   2.831  0.00  0.00      PROA  
ATOM   3530  HB  VAL P 869      20.765 -13.077   1.768  0.00  0.00      PROA  
ATOM   3531  CG1 VAL P 869      21.538 -14.241   3.446  0.00  0.00      PROA  
ATOM   3532 HG11 VAL P 869      21.423 -15.267   3.035  0.00  0.00      PROA  
ATOM   3533 HG12 VAL P 869      21.373 -14.261   4.545  0.00  0.00      PROA  
ATOM   3534 HG13 VAL P 869      22.628 -14.051   3.348  0.00  0.00      PROA  
ATOM   3535  CG2 VAL P 869      19.064 -13.804   2.971  0.00  0.00      PROA  
ATOM   3536 HG21 VAL P 869      18.405 -13.335   2.208  0.00  0.00      PROA  
ATOM   3537 HG22 VAL P 869      18.687 -13.703   4.011  0.00  0.00      PROA  
ATOM   3538 HG23 VAL P 869      19.043 -14.896   2.768  0.00  0.00      PROA  
ATOM   3539  C   VAL P 869      21.918 -11.445   3.706  0.00  0.00      PROA  
ATOM   3540  O   VAL P 869      22.539 -11.630   4.721  0.00  0.00      PROA  
ATOM   3541  N   ILE P 870      22.515 -10.797   2.659  0.00  0.00      PROA  
ATOM   3542  HN  ILE P 870      22.013 -10.772   1.797  0.00  0.00      PROA  
ATOM   3543  CA  ILE P 870      23.921 -10.283   2.777  0.00  0.00      PROA  
ATOM   3544  HA  ILE P 870      24.562 -11.135   2.951  0.00  0.00      PROA  
ATOM   3545  CB  ILE P 870      24.286  -9.590   1.533  0.00  0.00      PROA  
ATOM   3546  HB  ILE P 870      23.359  -9.108   1.155  0.00  0.00      PROA  
ATOM   3547  CG2 ILE P 870      25.250  -8.355   1.595  0.00  0.00      PROA  
ATOM   3548 HG21 ILE P 870      26.176  -8.577   2.168  0.00  0.00      PROA  
ATOM   3549 HG22 ILE P 870      24.799  -7.420   1.991  0.00  0.00      PROA  
ATOM   3550 HG23 ILE P 870      25.501  -8.027   0.564  0.00  0.00      PROA  
ATOM   3551  CG1 ILE P 870      24.871 -10.624   0.494  0.00  0.00      PROA  
ATOM   3552 HG11 ILE P 870      24.416 -11.637   0.542  0.00  0.00      PROA  
ATOM   3553 HG12 ILE P 870      25.969 -10.768   0.587  0.00  0.00      PROA  
ATOM   3554  CD  ILE P 870      24.619 -10.046  -0.924  0.00  0.00      PROA  
ATOM   3555  HD1 ILE P 870      25.191  -9.096  -0.998  0.00  0.00      PROA  
ATOM   3556  HD2 ILE P 870      23.566  -9.757  -1.127  0.00  0.00      PROA  
ATOM   3557  HD3 ILE P 870      24.933 -10.744  -1.730  0.00  0.00      PROA  
ATOM   3558  C   ILE P 870      24.080  -9.371   3.909  0.00  0.00      PROA  
ATOM   3559  O   ILE P 870      24.834  -9.549   4.874  0.00  0.00      PROA  
ATOM   3560  N   MET P 871      23.186  -8.444   4.015  0.00  0.00      PROA  
ATOM   3561  HN  MET P 871      22.627  -8.312   3.200  0.00  0.00      PROA  
ATOM   3562  CA  MET P 871      23.131  -7.437   5.029  0.00  0.00      PROA  
ATOM   3563  HA  MET P 871      24.053  -6.880   5.097  0.00  0.00      PROA  
ATOM   3564  CB  MET P 871      22.141  -6.287   4.536  0.00  0.00      PROA  
ATOM   3565  HB1 MET P 871      21.837  -5.682   5.418  0.00  0.00      PROA  
ATOM   3566  HB2 MET P 871      21.188  -6.829   4.362  0.00  0.00      PROA  
ATOM   3567  CG  MET P 871      22.505  -5.576   3.236  0.00  0.00      PROA  
ATOM   3568  HG1 MET P 871      21.698  -4.817   3.152  0.00  0.00      PROA  
ATOM   3569  HG2 MET P 871      22.489  -6.194   2.313  0.00  0.00      PROA  
ATOM   3570  SD  MET P 871      24.130  -4.674   3.317  0.00  0.00      PROA  
ATOM   3571  CE  MET P 871      23.698  -3.465   2.113  0.00  0.00      PROA  
ATOM   3572  HE1 MET P 871      24.528  -2.749   1.929  0.00  0.00      PROA  
ATOM   3573  HE2 MET P 871      22.921  -2.767   2.491  0.00  0.00      PROA  
ATOM   3574  HE3 MET P 871      23.470  -3.958   1.144  0.00  0.00      PROA  
ATOM   3575  C   MET P 871      22.862  -7.788   6.571  0.00  0.00      PROA  
ATOM   3576  O   MET P 871      23.548  -7.211   7.368  0.00  0.00      PROA  
ATOM   3577  N   VAL P 872      21.977  -8.801   6.910  0.00  0.00      PROA  
ATOM   3578  HN  VAL P 872      21.339  -9.129   6.217  0.00  0.00      PROA  
ATOM   3579  CA  VAL P 872      21.959  -9.426   8.230  0.00  0.00      PROA  
ATOM   3580  HA  VAL P 872      21.990  -8.626   8.954  0.00  0.00      PROA  
ATOM   3581  CB  VAL P 872      20.593 -10.152   8.395  0.00  0.00      PROA  
ATOM   3582  HB  VAL P 872      19.914  -9.277   8.312  0.00  0.00      PROA  
ATOM   3583  CG1 VAL P 872      20.475 -11.257   7.399  0.00  0.00      PROA  
ATOM   3584 HG11 VAL P 872      21.252 -12.051   7.411  0.00  0.00      PROA  
ATOM   3585 HG12 VAL P 872      20.539 -10.980   6.325  0.00  0.00      PROA  
ATOM   3586 HG13 VAL P 872      19.507 -11.794   7.498  0.00  0.00      PROA  
ATOM   3587  CG2 VAL P 872      20.489 -10.631   9.775  0.00  0.00      PROA  
ATOM   3588 HG21 VAL P 872      21.184 -11.490   9.890  0.00  0.00      PROA  
ATOM   3589 HG22 VAL P 872      19.505 -11.067  10.051  0.00  0.00      PROA  
ATOM   3590 HG23 VAL P 872      20.713  -9.839  10.521  0.00  0.00      PROA  
ATOM   3591  C   VAL P 872      23.158 -10.378   8.524  0.00  0.00      PROA  
ATOM   3592  O   VAL P 872      23.644 -10.623   9.665  0.00  0.00      PROA  
ATOM   3593  N   THR P 873      23.786 -10.924   7.435  0.00  0.00      PROA  
ATOM   3594  HN  THR P 873      23.375 -10.840   6.530  0.00  0.00      PROA  
ATOM   3595  CA  THR P 873      24.971 -11.684   7.633  0.00  0.00      PROA  
ATOM   3596  HA  THR P 873      24.795 -12.254   8.533  0.00  0.00      PROA  
ATOM   3597  CB  THR P 873      25.322 -12.601   6.436  0.00  0.00      PROA  
ATOM   3598  HB  THR P 873      25.521 -12.127   5.451  0.00  0.00      PROA  
ATOM   3599  OG1 THR P 873      24.244 -13.540   6.202  0.00  0.00      PROA  
ATOM   3600  HG1 THR P 873      23.622 -13.061   5.650  0.00  0.00      PROA  
ATOM   3601  CG2 THR P 873      26.471 -13.510   6.825  0.00  0.00      PROA  
ATOM   3602 HG21 THR P 873      26.801 -14.001   5.884  0.00  0.00      PROA  
ATOM   3603 HG22 THR P 873      26.181 -14.225   7.624  0.00  0.00      PROA  
ATOM   3604 HG23 THR P 873      27.379 -12.917   7.068  0.00  0.00      PROA  
ATOM   3605  C   THR P 873      26.144 -10.771   8.020  0.00  0.00      PROA  
ATOM   3606  O   THR P 873      26.971 -11.058   8.884  0.00  0.00      PROA  
ATOM   3607  N   ILE P 874      26.150  -9.538   7.440  0.00  0.00      PROA  
ATOM   3608  HN  ILE P 874      25.497  -9.327   6.717  0.00  0.00      PROA  
ATOM   3609  CA  ILE P 874      27.058  -8.435   7.796  0.00  0.00      PROA  
ATOM   3610  HA  ILE P 874      28.065  -8.818   7.728  0.00  0.00      PROA  
ATOM   3611  CB  ILE P 874      26.897  -7.293   6.879  0.00  0.00      PROA  
ATOM   3612  HB  ILE P 874      25.849  -7.302   6.512  0.00  0.00      PROA  
ATOM   3613  CG2 ILE P 874      27.333  -5.974   7.544  0.00  0.00      PROA  
ATOM   3614 HG21 ILE P 874      26.617  -5.431   8.197  0.00  0.00      PROA  
ATOM   3615 HG22 ILE P 874      27.474  -5.264   6.700  0.00  0.00      PROA  
ATOM   3616 HG23 ILE P 874      28.317  -6.101   8.043  0.00  0.00      PROA  
ATOM   3617  CG1 ILE P 874      27.717  -7.592   5.623  0.00  0.00      PROA  
ATOM   3618 HG11 ILE P 874      27.528  -8.615   5.232  0.00  0.00      PROA  
ATOM   3619 HG12 ILE P 874      28.784  -7.656   5.924  0.00  0.00      PROA  
ATOM   3620  CD  ILE P 874      27.569  -6.608   4.481  0.00  0.00      PROA  
ATOM   3621  HD1 ILE P 874      26.510  -6.330   4.293  0.00  0.00      PROA  
ATOM   3622  HD2 ILE P 874      28.031  -7.017   3.557  0.00  0.00      PROA  
ATOM   3623  HD3 ILE P 874      28.192  -5.724   4.739  0.00  0.00      PROA  
ATOM   3624  C   ILE P 874      26.866  -7.995   9.257  0.00  0.00      PROA  
ATOM   3625  O   ILE P 874      27.839  -7.762   9.982  0.00  0.00      PROA  
ATOM   3626  N   ASP P 875      25.624  -7.885   9.750  0.00  0.00      PROA  
ATOM   3627  HN  ASP P 875      24.872  -8.062   9.120  0.00  0.00      PROA  
ATOM   3628  CA  ASP P 875      25.308  -7.371  11.047  0.00  0.00      PROA  
ATOM   3629  HA  ASP P 875      25.692  -6.366  11.146  0.00  0.00      PROA  
ATOM   3630  CB  ASP P 875      23.707  -7.134  10.936  0.00  0.00      PROA  
ATOM   3631  HB1 ASP P 875      23.335  -8.049  10.427  0.00  0.00      PROA  
ATOM   3632  HB2 ASP P 875      23.522  -6.276  10.255  0.00  0.00      PROA  
ATOM   3633  CG  ASP P 875      22.974  -6.846  12.150  0.00  0.00      PROA  
ATOM   3634  OD1 ASP P 875      22.953  -7.723  13.006  0.00  0.00      PROA  
ATOM   3635  OD2 ASP P 875      22.427  -5.740  12.254  0.00  0.00      PROA  
ATOM   3636  C   ASP P 875      25.812  -8.154  12.233  0.00  0.00      PROA  
ATOM   3637  O   ASP P 875      26.349  -7.628  13.200  0.00  0.00      PROA  
ATOM   3638  N   TYR P 876      25.848  -9.524  12.074  0.00  0.00      PROA  
ATOM   3639  HN  TYR P 876      25.654 -10.067  11.261  0.00  0.00      PROA  
ATOM   3640  CA  TYR P 876      26.600 -10.300  13.078  0.00  0.00      PROA  
ATOM   3641  HA  TYR P 876      26.413  -9.908  14.067  0.00  0.00      PROA  
ATOM   3642  CB  TYR P 876      26.087 -11.832  12.962  0.00  0.00      PROA  
ATOM   3643  HB1 TYR P 876      26.119 -11.945  11.857  0.00  0.00      PROA  
ATOM   3644  HB2 TYR P 876      25.043 -11.932  13.329  0.00  0.00      PROA  
ATOM   3645  CG  TYR P 876      26.921 -12.888  13.683  0.00  0.00      PROA  
ATOM   3646  CD1 TYR P 876      27.589 -13.864  12.982  0.00  0.00      PROA  
ATOM   3647  HD1 TYR P 876      27.507 -13.884  11.905  0.00  0.00      PROA  
ATOM   3648  CE1 TYR P 876      28.459 -14.756  13.666  0.00  0.00      PROA  
ATOM   3649  HE1 TYR P 876      28.890 -15.574  13.109  0.00  0.00      PROA  
ATOM   3650  CZ  TYR P 876      28.635 -14.731  15.020  0.00  0.00      PROA  
ATOM   3651  OH  TYR P 876      29.449 -15.666  15.736  0.00  0.00      PROA  
ATOM   3652  HH  TYR P 876      29.608 -16.472  15.239  0.00  0.00      PROA  
ATOM   3653  CD2 TYR P 876      27.032 -12.862  15.072  0.00  0.00      PROA  
ATOM   3654  HD2 TYR P 876      26.525 -12.044  15.562  0.00  0.00      PROA  
ATOM   3655  CE2 TYR P 876      27.917 -13.714  15.757  0.00  0.00      PROA  
ATOM   3656  HE2 TYR P 876      28.148 -13.622  16.809  0.00  0.00      PROA  
ATOM   3657  C   TYR P 876      28.101 -10.303  12.948  0.00  0.00      PROA  
ATOM   3658  O   TYR P 876      28.841 -10.202  13.932  0.00  0.00      PROA  
ATOM   3659  N   LEU P 877      28.669 -10.253  11.738  0.00  0.00      PROA  
ATOM   3660  HN  LEU P 877      28.055 -10.136  10.961  0.00  0.00      PROA  
ATOM   3661  CA  LEU P 877      30.065 -10.201  11.612  0.00  0.00      PROA  
ATOM   3662  HA  LEU P 877      30.546 -10.799  12.373  0.00  0.00      PROA  
ATOM   3663  CB  LEU P 877      30.507 -10.802  10.230  0.00  0.00      PROA  
ATOM   3664  HB1 LEU P 877      31.536 -10.531   9.910  0.00  0.00      PROA  
ATOM   3665  HB2 LEU P 877      29.833 -10.259   9.534  0.00  0.00      PROA  
ATOM   3666  CG  LEU P 877      30.289 -12.210   9.941  0.00  0.00      PROA  
ATOM   3667  HG  LEU P 877      29.259 -12.502  10.240  0.00  0.00      PROA  
ATOM   3668  CD1 LEU P 877      30.410 -12.505   8.443  0.00  0.00      PROA  
ATOM   3669 HD11 LEU P 877      29.970 -13.518   8.324  0.00  0.00      PROA  
ATOM   3670 HD12 LEU P 877      31.471 -12.483   8.112  0.00  0.00      PROA  
ATOM   3671 HD13 LEU P 877      29.854 -11.762   7.833  0.00  0.00      PROA  
ATOM   3672  CD2 LEU P 877      31.240 -13.175  10.732  0.00  0.00      PROA  
ATOM   3673 HD21 LEU P 877      32.239 -12.692  10.671  0.00  0.00      PROA  
ATOM   3674 HD22 LEU P 877      31.277 -14.189  10.279  0.00  0.00      PROA  
ATOM   3675 HD23 LEU P 877      30.894 -13.205  11.787  0.00  0.00      PROA  
ATOM   3676  C   LEU P 877      30.729  -8.844  11.793  0.00  0.00      PROA  
ATOM   3677  O   LEU P 877      31.952  -8.843  12.098  0.00  0.00      PROA  
ATOM   3678  N   VAL P 878      30.044  -7.659  11.683  0.00  0.00      PROA  
ATOM   3679  HN  VAL P 878      29.109  -7.757  11.354  0.00  0.00      PROA  
ATOM   3680  CA  VAL P 878      30.671  -6.368  12.200  0.00  0.00      PROA  
ATOM   3681  HA  VAL P 878      31.742  -6.353  12.058  0.00  0.00      PROA  
ATOM   3682  CB  VAL P 878      30.176  -5.180  11.363  0.00  0.00      PROA  
ATOM   3683  HB  VAL P 878      30.585  -4.257  11.828  0.00  0.00      PROA  
ATOM   3684  CG1 VAL P 878      30.752  -5.338   9.898  0.00  0.00      PROA  
ATOM   3685 HG11 VAL P 878      30.613  -6.284   9.331  0.00  0.00      PROA  
ATOM   3686 HG12 VAL P 878      31.863  -5.345   9.914  0.00  0.00      PROA  
ATOM   3687 HG13 VAL P 878      30.435  -4.496   9.247  0.00  0.00      PROA  
ATOM   3688  CG2 VAL P 878      28.634  -5.129  11.384  0.00  0.00      PROA  
ATOM   3689 HG21 VAL P 878      28.055  -5.662  12.168  0.00  0.00      PROA  
ATOM   3690 HG22 VAL P 878      28.259  -5.492  10.404  0.00  0.00      PROA  
ATOM   3691 HG23 VAL P 878      28.255  -4.089  11.289  0.00  0.00      PROA  
ATOM   3692  C   VAL P 878      30.427  -6.181  13.778  0.00  0.00      PROA  
ATOM   3693  O   VAL P 878      31.143  -5.335  14.358  0.00  0.00      PROA  
ATOM   3694  N   GLY P 879      29.472  -6.934  14.362  0.00  0.00      PROA  
ATOM   3695  HN  GLY P 879      29.000  -7.660  13.869  0.00  0.00      PROA  
ATOM   3696  CA  GLY P 879      29.150  -6.820  15.787  0.00  0.00      PROA  
ATOM   3697  HA1 GLY P 879      30.117  -6.682  16.246  0.00  0.00      PROA  
ATOM   3698  HA2 GLY P 879      28.737  -7.796  15.999  0.00  0.00      PROA  
ATOM   3699  C   GLY P 879      28.460  -5.604  16.127  0.00  0.00      PROA  
ATOM   3700  O   GLY P 879      28.669  -5.095  17.204  0.00  0.00      PROA  
ATOM   3701  N   VAL P 880      27.669  -5.031  15.184  0.00  0.00      PROA  
ATOM   3702  HN  VAL P 880      27.636  -5.631  14.389  0.00  0.00      PROA  
ATOM   3703  CA  VAL P 880      26.827  -3.882  15.270  0.00  0.00      PROA  
ATOM   3704  HA  VAL P 880      26.938  -3.303  16.175  0.00  0.00      PROA  
ATOM   3705  CB  VAL P 880      27.237  -2.978  14.069  0.00  0.00      PROA  
ATOM   3706  HB  VAL P 880      27.050  -3.618  13.180  0.00  0.00      PROA  
ATOM   3707  CG1 VAL P 880      26.464  -1.604  14.085  0.00  0.00      PROA  
ATOM   3708 HG11 VAL P 880      26.795  -0.983  14.945  0.00  0.00      PROA  
ATOM   3709 HG12 VAL P 880      25.389  -1.867  14.177  0.00  0.00      PROA  
ATOM   3710 HG13 VAL P 880      26.667  -1.094  13.119  0.00  0.00      PROA  
ATOM   3711  CG2 VAL P 880      28.731  -2.658  14.177  0.00  0.00      PROA  
ATOM   3712 HG21 VAL P 880      28.837  -1.769  13.518  0.00  0.00      PROA  
ATOM   3713 HG22 VAL P 880      29.341  -3.447  13.687  0.00  0.00      PROA  
ATOM   3714 HG23 VAL P 880      29.063  -2.579  15.234  0.00  0.00      PROA  
ATOM   3715  C   VAL P 880      25.408  -4.430  15.160  0.00  0.00      PROA  
ATOM   3716  O   VAL P 880      25.138  -4.887  14.093  0.00  0.00      PROA  
ATOM   3717  N   PRO P 881      24.625  -4.393  16.212  0.00  0.00      PROA  
ATOM   3718  CD  PRO P 881      25.074  -4.555  17.595  0.00  0.00      PROA  
ATOM   3719  HD1 PRO P 881      25.742  -3.813  18.082  0.00  0.00      PROA  
ATOM   3720  HD2 PRO P 881      25.595  -5.534  17.662  0.00  0.00      PROA  
ATOM   3721  CA  PRO P 881      23.255  -4.764  16.005  0.00  0.00      PROA  
ATOM   3722  HA  PRO P 881      23.078  -5.557  15.293  0.00  0.00      PROA  
ATOM   3723  CB  PRO P 881      22.797  -5.268  17.390  0.00  0.00      PROA  
ATOM   3724  HB1 PRO P 881      23.082  -6.341  17.382  0.00  0.00      PROA  
ATOM   3725  HB2 PRO P 881      21.740  -5.068  17.666  0.00  0.00      PROA  
ATOM   3726  CG  PRO P 881      23.781  -4.627  18.476  0.00  0.00      PROA  
ATOM   3727  HG1 PRO P 881      23.295  -3.640  18.629  0.00  0.00      PROA  
ATOM   3728  HG2 PRO P 881      23.826  -5.090  19.484  0.00  0.00      PROA  
ATOM   3729  C   PRO P 881      22.408  -3.648  15.491  0.00  0.00      PROA  
ATOM   3730  O   PRO P 881      22.101  -2.683  16.210  0.00  0.00      PROA  
ATOM   3731  N   SER P 882      21.994  -3.742  14.254  0.00  0.00      PROA  
ATOM   3732  HN  SER P 882      22.415  -4.315  13.556  0.00  0.00      PROA  
ATOM   3733  CA  SER P 882      21.035  -2.765  13.635  0.00  0.00      PROA  
ATOM   3734  HA  SER P 882      21.337  -1.781  13.963  0.00  0.00      PROA  
ATOM   3735  CB  SER P 882      20.933  -2.720  12.079  0.00  0.00      PROA  
ATOM   3736  HB1 SER P 882      21.847  -2.287  11.619  0.00  0.00      PROA  
ATOM   3737  HB2 SER P 882      20.116  -2.059  11.717  0.00  0.00      PROA  
ATOM   3738  OG  SER P 882      20.627  -3.948  11.567  0.00  0.00      PROA  
ATOM   3739  HG1 SER P 882      21.373  -4.505  11.801  0.00  0.00      PROA  
ATOM   3740  C   SER P 882      19.638  -2.993  14.219  0.00  0.00      PROA  
ATOM   3741  O   SER P 882      19.406  -4.183  14.495  0.00  0.00      PROA  
ATOM   3742  N   PRO P 883      18.748  -2.042  14.624  0.00  0.00      PROA  
ATOM   3743  CD  PRO P 883      19.145  -0.655  14.513  0.00  0.00      PROA  
ATOM   3744  HD1 PRO P 883      19.258  -0.254  13.483  0.00  0.00      PROA  
ATOM   3745  HD2 PRO P 883      20.075  -0.405  15.067  0.00  0.00      PROA  
ATOM   3746  CA  PRO P 883      17.339  -2.176  14.920  0.00  0.00      PROA  
ATOM   3747  HA  PRO P 883      17.393  -2.593  15.915  0.00  0.00      PROA  
ATOM   3748  CB  PRO P 883      16.762  -0.822  14.773  0.00  0.00      PROA  
ATOM   3749  HB1 PRO P 883      15.906  -0.604  15.447  0.00  0.00      PROA  
ATOM   3750  HB2 PRO P 883      16.533  -0.645  13.700  0.00  0.00      PROA  
ATOM   3751  CG  PRO P 883      18.001   0.017  15.221  0.00  0.00      PROA  
ATOM   3752  HG1 PRO P 883      17.962   1.079  14.895  0.00  0.00      PROA  
ATOM   3753  HG2 PRO P 883      18.038   0.070  16.330  0.00  0.00      PROA  
ATOM   3754  C   PRO P 883      16.515  -3.260  14.163  0.00  0.00      PROA  
ATOM   3755  O   PRO P 883      16.585  -3.238  12.944  0.00  0.00      PROA  
ATOM   3756  N   LYS P 884      15.864  -4.107  14.765  0.00  0.00      PROA  
ATOM   3757  HN  LYS P 884      15.770  -3.907  15.737  0.00  0.00      PROA  
ATOM   3758  CA  LYS P 884      15.268  -5.354  14.250  0.00  0.00      PROA  
ATOM   3759  HA  LYS P 884      15.429  -5.414  13.184  0.00  0.00      PROA  
ATOM   3760  CB  LYS P 884      15.851  -6.614  14.872  0.00  0.00      PROA  
ATOM   3761  HB1 LYS P 884      15.517  -7.565  14.404  0.00  0.00      PROA  
ATOM   3762  HB2 LYS P 884      15.634  -6.582  15.961  0.00  0.00      PROA  
ATOM   3763  CG  LYS P 884      17.386  -6.884  14.764  0.00  0.00      PROA  
ATOM   3764  HG1 LYS P 884      17.502  -7.872  15.259  0.00  0.00      PROA  
ATOM   3765  HG2 LYS P 884      17.941  -6.105  15.329  0.00  0.00      PROA  
ATOM   3766  CD  LYS P 884      17.944  -7.006  13.291  0.00  0.00      PROA  
ATOM   3767  HD1 LYS P 884      18.110  -5.996  12.860  0.00  0.00      PROA  
ATOM   3768  HD2 LYS P 884      17.142  -7.576  12.774  0.00  0.00      PROA  
ATOM   3769  CE  LYS P 884      19.380  -7.714  13.078  0.00  0.00      PROA  
ATOM   3770  HE1 LYS P 884      19.603  -7.700  11.990  0.00  0.00      PROA  
ATOM   3771  HE2 LYS P 884      19.294  -8.758  13.449  0.00  0.00      PROA  
ATOM   3772  NZ  LYS P 884      20.426  -7.018  13.940  0.00  0.00      PROA  
ATOM   3773  HZ1 LYS P 884      21.417  -7.115  13.641  0.00  0.00      PROA  
ATOM   3774  HZ2 LYS P 884      20.415  -7.410  14.903  0.00  0.00      PROA  
ATOM   3775  HZ3 LYS P 884      20.192  -6.005  13.968  0.00  0.00      PROA  
ATOM   3776  C   LYS P 884      13.770  -5.296  14.517  0.00  0.00      PROA  
ATOM   3777  O   LYS P 884      13.294  -4.962  15.585  0.00  0.00      PROA  
ATOM   3778  N   LEU P 885      13.015  -5.737  13.469  0.00  0.00      PROA  
ATOM   3779  HN  LEU P 885      13.439  -6.069  12.630  0.00  0.00      PROA  
ATOM   3780  CA  LEU P 885      11.591  -6.111  13.544  0.00  0.00      PROA  
ATOM   3781  HA  LEU P 885      10.895  -5.293  13.661  0.00  0.00      PROA  
ATOM   3782  CB  LEU P 885      11.176  -6.520  12.063  0.00  0.00      PROA  
ATOM   3783  HB1 LEU P 885      11.851  -7.361  11.796  0.00  0.00      PROA  
ATOM   3784  HB2 LEU P 885      11.310  -5.732  11.292  0.00  0.00      PROA  
ATOM   3785  CG  LEU P 885       9.750  -6.954  11.793  0.00  0.00      PROA  
ATOM   3786  HG  LEU P 885       9.600  -7.836  12.451  0.00  0.00      PROA  
ATOM   3787  CD1 LEU P 885       8.741  -5.849  12.048  0.00  0.00      PROA  
ATOM   3788 HD11 LEU P 885       8.756  -5.065  11.261  0.00  0.00      PROA  
ATOM   3789 HD12 LEU P 885       8.984  -5.354  13.013  0.00  0.00      PROA  
ATOM   3790 HD13 LEU P 885       7.741  -6.331  12.061  0.00  0.00      PROA  
ATOM   3791  CD2 LEU P 885       9.506  -7.381  10.336  0.00  0.00      PROA  
ATOM   3792 HD21 LEU P 885      10.141  -8.262  10.102  0.00  0.00      PROA  
ATOM   3793 HD22 LEU P 885       9.897  -6.536   9.730  0.00  0.00      PROA  
ATOM   3794 HD23 LEU P 885       8.459  -7.596  10.033  0.00  0.00      PROA  
ATOM   3795  C   LEU P 885      11.258  -7.150  14.548  0.00  0.00      PROA  
ATOM   3796  O   LEU P 885      12.021  -8.066  14.855  0.00  0.00      PROA  
ATOM   3797  N   HSD P 886      10.110  -7.029  15.165  0.00  0.00      PROA  
ATOM   3798  HN  HSD P 886       9.488  -6.304  14.877  0.00  0.00      PROA  
ATOM   3799  CA  HSD P 886       9.502  -7.840  16.214  0.00  0.00      PROA  
ATOM   3800  HA  HSD P 886       9.912  -8.834  16.119  0.00  0.00      PROA  
ATOM   3801  CB  HSD P 886       9.615  -7.251  17.639  0.00  0.00      PROA  
ATOM   3802  HB1 HSD P 886       8.932  -6.380  17.732  0.00  0.00      PROA  
ATOM   3803  HB2 HSD P 886      10.649  -6.891  17.826  0.00  0.00      PROA  
ATOM   3804  ND1 HSD P 886      10.353  -9.292  18.790  0.00  0.00      PROA  
ATOM   3805  HD1 HSD P 886      11.103  -9.409  18.138  0.00  0.00      PROA  
ATOM   3806  CG  HSD P 886       9.433  -8.322  18.690  0.00  0.00      PROA  
ATOM   3807  CE1 HSD P 886      10.026 -10.000  19.909  0.00  0.00      PROA  
ATOM   3808  HE1 HSD P 886      10.576 -10.879  20.243  0.00  0.00      PROA  
ATOM   3809  NE2 HSD P 886       8.962  -9.532  20.552  0.00  0.00      PROA  
ATOM   3810  CD2 HSD P 886       8.532  -8.505  19.737  0.00  0.00      PROA  
ATOM   3811  HD2 HSD P 886       7.591  -8.041  20.007  0.00  0.00      PROA  
ATOM   3812  C   HSD P 886       8.012  -8.091  15.786  0.00  0.00      PROA  
ATOM   3813  O   HSD P 886       7.115  -7.224  15.743  0.00  0.00      PROA  
ATOM   3814  N   VAL P 887       7.578  -9.360  15.707  0.00  0.00      PROA  
ATOM   3815  HN  VAL P 887       8.236 -10.100  15.819  0.00  0.00      PROA  
ATOM   3816  CA  VAL P 887       6.290  -9.766  15.472  0.00  0.00      PROA  
ATOM   3817  HA  VAL P 887       5.595  -9.016  15.123  0.00  0.00      PROA  
ATOM   3818  CB  VAL P 887       6.345 -10.703  14.286  0.00  0.00      PROA  
ATOM   3819  HB  VAL P 887       7.027 -11.543  14.538  0.00  0.00      PROA  
ATOM   3820  CG1 VAL P 887       4.967 -11.472  13.985  0.00  0.00      PROA  
ATOM   3821 HG11 VAL P 887       4.997 -11.903  12.961  0.00  0.00      PROA  
ATOM   3822 HG12 VAL P 887       4.049 -10.855  14.083  0.00  0.00      PROA  
ATOM   3823 HG13 VAL P 887       4.881 -12.322  14.696  0.00  0.00      PROA  
ATOM   3824  CG2 VAL P 887       6.795  -9.949  12.952  0.00  0.00      PROA  
ATOM   3825 HG21 VAL P 887       5.947  -9.349  12.557  0.00  0.00      PROA  
ATOM   3826 HG22 VAL P 887       7.037 -10.634  12.111  0.00  0.00      PROA  
ATOM   3827 HG23 VAL P 887       7.659  -9.274  13.133  0.00  0.00      PROA  
ATOM   3828  C   VAL P 887       5.801 -10.415  16.745  0.00  0.00      PROA  
ATOM   3829  O   VAL P 887       6.478 -11.362  17.146  0.00  0.00      PROA  
ATOM   3830  N   PRO P 888       4.777 -10.017  17.469  0.00  0.00      PROA  
ATOM   3831  CD  PRO P 888       3.933  -8.924  17.025  0.00  0.00      PROA  
ATOM   3832  HD1 PRO P 888       3.126  -9.370  16.405  0.00  0.00      PROA  
ATOM   3833  HD2 PRO P 888       4.487  -8.134  16.474  0.00  0.00      PROA  
ATOM   3834  CA  PRO P 888       4.538 -10.501  18.849  0.00  0.00      PROA  
ATOM   3835  HA  PRO P 888       5.252 -10.076  19.539  0.00  0.00      PROA  
ATOM   3836  CB  PRO P 888       3.291  -9.680  19.165  0.00  0.00      PROA  
ATOM   3837  HB1 PRO P 888       3.255  -9.323  20.216  0.00  0.00      PROA  
ATOM   3838  HB2 PRO P 888       2.354 -10.173  18.829  0.00  0.00      PROA  
ATOM   3839  CG  PRO P 888       3.320  -8.320  18.292  0.00  0.00      PROA  
ATOM   3840  HG1 PRO P 888       2.263  -7.980  18.245  0.00  0.00      PROA  
ATOM   3841  HG2 PRO P 888       3.921  -7.503  18.746  0.00  0.00      PROA  
ATOM   3842  C   PRO P 888       4.479 -12.062  19.026  0.00  0.00      PROA  
ATOM   3843  O   PRO P 888       3.733 -12.787  18.405  0.00  0.00      PROA  
ATOM   3844  N   GLU P 889       5.441 -12.579  19.820  0.00  0.00      PROA  
ATOM   3845  HN  GLU P 889       6.081 -11.937  20.234  0.00  0.00      PROA  
ATOM   3846  CA  GLU P 889       5.642 -13.989  19.973  0.00  0.00      PROA  
ATOM   3847  HA  GLU P 889       5.163 -14.536  19.175  0.00  0.00      PROA  
ATOM   3848  CB  GLU P 889       7.087 -14.486  20.150  0.00  0.00      PROA  
ATOM   3849  HB1 GLU P 889       7.646 -14.124  19.261  0.00  0.00      PROA  
ATOM   3850  HB2 GLU P 889       7.126 -15.593  20.064  0.00  0.00      PROA  
ATOM   3851  CG  GLU P 889       7.860 -14.086  21.404  0.00  0.00      PROA  
ATOM   3852  HG1 GLU P 889       7.496 -14.645  22.293  0.00  0.00      PROA  
ATOM   3853  HG2 GLU P 889       7.738 -13.018  21.686  0.00  0.00      PROA  
ATOM   3854  CD  GLU P 889       9.312 -14.499  21.390  0.00  0.00      PROA  
ATOM   3855  OE1 GLU P 889       9.628 -15.725  21.243  0.00  0.00      PROA  
ATOM   3856  OE2 GLU P 889      10.124 -13.611  21.490  0.00  0.00      PROA  
ATOM   3857  C   GLU P 889       4.929 -14.400  21.207  0.00  0.00      PROA  
ATOM   3858  O   GLU P 889       4.266 -15.437  21.282  0.00  0.00      PROA  
ATOM   3859  N   LYS P 890       4.955 -13.451  22.173  0.00  0.00      PROA  
ATOM   3860  HN  LYS P 890       5.488 -12.613  22.082  0.00  0.00      PROA  
ATOM   3861  CA  LYS P 890       4.197 -13.643  23.456  0.00  0.00      PROA  
ATOM   3862  HA  LYS P 890       4.504 -14.587  23.882  0.00  0.00      PROA  
ATOM   3863  CB  LYS P 890       4.445 -12.290  24.219  0.00  0.00      PROA  
ATOM   3864  HB1 LYS P 890       3.936 -12.382  25.202  0.00  0.00      PROA  
ATOM   3865  HB2 LYS P 890       4.087 -11.522  23.500  0.00  0.00      PROA  
ATOM   3866  CG  LYS P 890       5.883 -12.018  24.536  0.00  0.00      PROA  
ATOM   3867  HG1 LYS P 890       5.891 -11.062  25.102  0.00  0.00      PROA  
ATOM   3868  HG2 LYS P 890       6.542 -12.053  23.643  0.00  0.00      PROA  
ATOM   3869  CD  LYS P 890       6.508 -13.160  25.455  0.00  0.00      PROA  
ATOM   3870  HD1 LYS P 890       6.605 -14.079  24.838  0.00  0.00      PROA  
ATOM   3871  HD2 LYS P 890       5.728 -13.412  26.205  0.00  0.00      PROA  
ATOM   3872  CE  LYS P 890       7.800 -12.819  26.145  0.00  0.00      PROA  
ATOM   3873  HE1 LYS P 890       8.690 -12.668  25.497  0.00  0.00      PROA  
ATOM   3874  HE2 LYS P 890       8.086 -13.602  26.880  0.00  0.00      PROA  
ATOM   3875  NZ  LYS P 890       7.683 -11.656  26.949  0.00  0.00      PROA  
ATOM   3876  HZ1 LYS P 890       7.627 -10.723  26.492  0.00  0.00      PROA  
ATOM   3877  HZ2 LYS P 890       8.464 -11.651  27.635  0.00  0.00      PROA  
ATOM   3878  HZ3 LYS P 890       6.795 -11.699  27.490  0.00  0.00      PROA  
ATOM   3879  C   LYS P 890       2.694 -13.751  23.314  0.00  0.00      PROA  
ATOM   3880  O   LYS P 890       2.022 -13.066  22.457  0.00  0.00      PROA  
ATOM   3881  N   PHE P 891       2.054 -14.608  24.145  0.00  0.00      PROA  
ATOM   3882  HN  PHE P 891       2.647 -15.079  24.793  0.00  0.00      PROA  
ATOM   3883  CA  PHE P 891       0.609 -14.665  24.315  0.00  0.00      PROA  
ATOM   3884  HA  PHE P 891       0.035 -14.014  23.672  0.00  0.00      PROA  
ATOM   3885  CB  PHE P 891       0.243 -16.180  23.903  0.00  0.00      PROA  
ATOM   3886  HB1 PHE P 891       0.791 -17.003  24.410  0.00  0.00      PROA  
ATOM   3887  HB2 PHE P 891       0.665 -16.329  22.887  0.00  0.00      PROA  
ATOM   3888  CG  PHE P 891      -1.252 -16.473  24.028  0.00  0.00      PROA  
ATOM   3889  CD1 PHE P 891      -2.227 -15.919  23.211  0.00  0.00      PROA  
ATOM   3890  HD1 PHE P 891      -1.787 -15.382  22.383  0.00  0.00      PROA  
ATOM   3891  CE1 PHE P 891      -3.568 -16.087  23.459  0.00  0.00      PROA  
ATOM   3892  HE1 PHE P 891      -4.355 -15.690  22.835  0.00  0.00      PROA  
ATOM   3893  CZ  PHE P 891      -3.953 -17.015  24.428  0.00  0.00      PROA  
ATOM   3894  HZ  PHE P 891      -4.970 -17.379  24.425  0.00  0.00      PROA  
ATOM   3895  CD2 PHE P 891      -1.686 -17.345  25.048  0.00  0.00      PROA  
ATOM   3896  HD2 PHE P 891      -1.013 -17.724  25.802  0.00  0.00      PROA  
ATOM   3897  CE2 PHE P 891      -3.018 -17.692  25.226  0.00  0.00      PROA  
ATOM   3898  HE2 PHE P 891      -3.255 -18.405  26.001  0.00  0.00      PROA  
ATOM   3899  C   PHE P 891       0.368 -14.443  25.816  0.00  0.00      PROA  
ATOM   3900  O   PHE P 891       1.151 -14.899  26.662  0.00  0.00      PROA  
ATOM   3901  N   GLU P 892      -0.662 -13.611  26.143  0.00  0.00      PROA  
ATOM   3902  HN  GLU P 892      -1.282 -13.263  25.444  0.00  0.00      PROA  
ATOM   3903  CA  GLU P 892      -1.211 -13.254  27.438  0.00  0.00      PROA  
ATOM   3904  HA  GLU P 892      -0.403 -13.439  28.130  0.00  0.00      PROA  
ATOM   3905  CB  GLU P 892      -1.631 -11.773  27.501  0.00  0.00      PROA  
ATOM   3906  HB1 GLU P 892      -2.492 -11.539  28.163  0.00  0.00      PROA  
ATOM   3907  HB2 GLU P 892      -2.113 -11.470  26.547  0.00  0.00      PROA  
ATOM   3908  CG  GLU P 892      -0.513 -10.740  27.719  0.00  0.00      PROA  
ATOM   3909  HG1 GLU P 892      -0.958  -9.731  27.584  0.00  0.00      PROA  
ATOM   3910  HG2 GLU P 892       0.351 -10.966  27.058  0.00  0.00      PROA  
ATOM   3911  CD  GLU P 892      -0.088 -10.833  29.179  0.00  0.00      PROA  
ATOM   3912  OE1 GLU P 892      -0.738 -10.250  30.062  0.00  0.00      PROA  
ATOM   3913  OE2 GLU P 892       0.898 -11.532  29.362  0.00  0.00      PROA  
ATOM   3914  C   GLU P 892      -2.436 -14.027  27.747  0.00  0.00      PROA  
ATOM   3915  O   GLU P 892      -3.466 -13.901  27.110  0.00  0.00      PROA  
ATOM   3916  N   PRO P 893      -2.389 -14.998  28.780  0.00  0.00      PROA  
ATOM   3917  CD  PRO P 893      -1.124 -15.411  29.400  0.00  0.00      PROA  
ATOM   3918  HD1 PRO P 893      -0.652 -14.635  30.039  0.00  0.00      PROA  
ATOM   3919  HD2 PRO P 893      -0.317 -15.617  28.664  0.00  0.00      PROA  
ATOM   3920  CA  PRO P 893      -3.421 -16.010  28.849  0.00  0.00      PROA  
ATOM   3921  HA  PRO P 893      -3.873 -16.193  27.886  0.00  0.00      PROA  
ATOM   3922  CB  PRO P 893      -2.652 -17.263  29.513  0.00  0.00      PROA  
ATOM   3923  HB1 PRO P 893      -2.281 -17.896  28.679  0.00  0.00      PROA  
ATOM   3924  HB2 PRO P 893      -3.272 -17.849  30.225  0.00  0.00      PROA  
ATOM   3925  CG  PRO P 893      -1.441 -16.591  30.233  0.00  0.00      PROA  
ATOM   3926  HG1 PRO P 893      -1.823 -16.246  31.218  0.00  0.00      PROA  
ATOM   3927  HG2 PRO P 893      -0.595 -17.239  30.550  0.00  0.00      PROA  
ATOM   3928  C   PRO P 893      -4.534 -15.712  29.762  0.00  0.00      PROA  
ATOM   3929  O   PRO P 893      -5.469 -16.495  29.778  0.00  0.00      PROA  
ATOM   3930  N   THR P 894      -4.481 -14.574  30.367  0.00  0.00      PROA  
ATOM   3931  HN  THR P 894      -3.596 -14.124  30.272  0.00  0.00      PROA  
ATOM   3932  CA  THR P 894      -5.539 -13.964  31.237  0.00  0.00      PROA  
ATOM   3933  HA  THR P 894      -6.373 -14.648  31.186  0.00  0.00      PROA  
ATOM   3934  CB  THR P 894      -5.022 -13.868  32.697  0.00  0.00      PROA  
ATOM   3935  HB  THR P 894      -5.956 -13.607  33.238  0.00  0.00      PROA  
ATOM   3936  OG1 THR P 894      -4.038 -12.811  32.904  0.00  0.00      PROA  
ATOM   3937  HG1 THR P 894      -3.768 -12.817  33.825  0.00  0.00      PROA  
ATOM   3938  CG2 THR P 894      -4.393 -15.254  33.058  0.00  0.00      PROA  
ATOM   3939 HG21 THR P 894      -3.499 -15.536  32.461  0.00  0.00      PROA  
ATOM   3940 HG22 THR P 894      -5.225 -15.989  33.001  0.00  0.00      PROA  
ATOM   3941 HG23 THR P 894      -4.048 -15.201  34.113  0.00  0.00      PROA  
ATOM   3942  C   THR P 894      -5.928 -12.602  30.693  0.00  0.00      PROA  
ATOM   3943  O   THR P 894      -6.647 -11.880  31.362  0.00  0.00      PROA  
ATOM   3944  N   HSD P 895      -5.758 -12.444  29.394  0.00  0.00      PROA  
ATOM   3945  HN  HSD P 895      -5.246 -13.172  28.945  0.00  0.00      PROA  
ATOM   3946  CA  HSD P 895      -6.255 -11.387  28.584  0.00  0.00      PROA  
ATOM   3947  HA  HSD P 895      -5.643 -10.535  28.841  0.00  0.00      PROA  
ATOM   3948  CB  HSD P 895      -6.055 -11.796  27.153  0.00  0.00      PROA  
ATOM   3949  HB1 HSD P 895      -4.948 -11.851  27.068  0.00  0.00      PROA  
ATOM   3950  HB2 HSD P 895      -6.418 -11.072  26.392  0.00  0.00      PROA  
ATOM   3951  ND1 HSD P 895      -5.950 -13.882  25.806  0.00  0.00      PROA  
ATOM   3952  HD1 HSD P 895      -4.961 -14.018  25.858  0.00  0.00      PROA  
ATOM   3953  CG  HSD P 895      -6.686 -13.009  26.529  0.00  0.00      PROA  
ATOM   3954  CE1 HSD P 895      -6.770 -14.921  25.445  0.00  0.00      PROA  
ATOM   3955  HE1 HSD P 895      -6.490 -15.839  24.929  0.00  0.00      PROA  
ATOM   3956  NE2 HSD P 895      -7.974 -14.682  25.921  0.00  0.00      PROA  
ATOM   3957  CD2 HSD P 895      -7.918 -13.449  26.602  0.00  0.00      PROA  
ATOM   3958  HD2 HSD P 895      -8.814 -12.964  26.968  0.00  0.00      PROA  
ATOM   3959  C   HSD P 895      -7.730 -10.952  28.759  0.00  0.00      PROA  
ATOM   3960  O   HSD P 895      -8.576 -11.704  29.284  0.00  0.00      PROA  
ATOM   3961  N   PRO P 896      -8.078  -9.769  28.276  0.00  0.00      PROA  
ATOM   3962  CD  PRO P 896      -7.225  -8.604  28.178  0.00  0.00      PROA  
ATOM   3963  HD1 PRO P 896      -6.547  -8.790  27.317  0.00  0.00      PROA  
ATOM   3964  HD2 PRO P 896      -6.634  -8.444  29.105  0.00  0.00      PROA  
ATOM   3965  CA  PRO P 896      -9.458  -9.425  27.889  0.00  0.00      PROA  
ATOM   3966  HA  PRO P 896     -10.102  -9.442  28.755  0.00  0.00      PROA  
ATOM   3967  CB  PRO P 896      -9.268  -8.083  27.128  0.00  0.00      PROA  
ATOM   3968  HB1 PRO P 896     -10.228  -7.525  27.084  0.00  0.00      PROA  
ATOM   3969  HB2 PRO P 896      -8.921  -8.230  26.083  0.00  0.00      PROA  
ATOM   3970  CG  PRO P 896      -8.164  -7.433  27.960  0.00  0.00      PROA  
ATOM   3971  HG1 PRO P 896      -7.832  -6.555  27.367  0.00  0.00      PROA  
ATOM   3972  HG2 PRO P 896      -8.470  -7.230  29.009  0.00  0.00      PROA  
ATOM   3973  C   PRO P 896     -10.197 -10.463  26.991  0.00  0.00      PROA  
ATOM   3974  O   PRO P 896      -9.591 -10.942  26.055  0.00  0.00      PROA  
ATOM   3975  N   GLU P 897     -11.434 -10.744  27.314  0.00  0.00      PROA  
ATOM   3976  HN  GLU P 897     -11.891 -10.339  28.102  0.00  0.00      PROA  
ATOM   3977  CA  GLU P 897     -12.206 -11.589  26.433  0.00  0.00      PROA  
ATOM   3978  HA  GLU P 897     -11.515 -12.367  26.142  0.00  0.00      PROA  
ATOM   3979  CB  GLU P 897     -13.387 -12.290  27.007  0.00  0.00      PROA  
ATOM   3980  HB1 GLU P 897     -14.039 -12.868  26.318  0.00  0.00      PROA  
ATOM   3981  HB2 GLU P 897     -13.962 -11.453  27.459  0.00  0.00      PROA  
ATOM   3982  CG  GLU P 897     -13.245 -13.236  28.200  0.00  0.00      PROA  
ATOM   3983  HG1 GLU P 897     -12.466 -12.962  28.943  0.00  0.00      PROA  
ATOM   3984  HG2 GLU P 897     -12.856 -14.221  27.862  0.00  0.00      PROA  
ATOM   3985  CD  GLU P 897     -14.551 -13.635  29.006  0.00  0.00      PROA  
ATOM   3986  OE1 GLU P 897     -15.199 -12.673  29.525  0.00  0.00      PROA  
ATOM   3987  OE2 GLU P 897     -14.932 -14.832  29.125  0.00  0.00      PROA  
ATOM   3988  C   GLU P 897     -12.594 -10.926  25.107  0.00  0.00      PROA  
ATOM   3989  O   GLU P 897     -12.880  -9.725  25.104  0.00  0.00      PROA  
ATOM   3990  N   ARG P 898     -12.607 -11.714  24.000  0.00  0.00      PROA  
ATOM   3991  HN  ARG P 898     -12.222 -12.634  24.013  0.00  0.00      PROA  
ATOM   3992  CA  ARG P 898     -13.291 -11.301  22.793  0.00  0.00      PROA  
ATOM   3993  HA  ARG P 898     -14.125 -10.676  23.077  0.00  0.00      PROA  
ATOM   3994  CB  ARG P 898     -12.342 -10.504  21.771  0.00  0.00      PROA  
ATOM   3995  HB1 ARG P 898     -11.925  -9.655  22.354  0.00  0.00      PROA  
ATOM   3996  HB2 ARG P 898     -12.840 -10.170  20.836  0.00  0.00      PROA  
ATOM   3997  CG  ARG P 898     -11.115 -11.402  21.373  0.00  0.00      PROA  
ATOM   3998  HG1 ARG P 898     -11.401 -12.465  21.521  0.00  0.00      PROA  
ATOM   3999  HG2 ARG P 898     -10.335 -11.070  22.092  0.00  0.00      PROA  
ATOM   4000  CD  ARG P 898     -10.662 -11.163  19.903  0.00  0.00      PROA  
ATOM   4001  HD1 ARG P 898      -9.637 -11.451  19.587  0.00  0.00      PROA  
ATOM   4002  HD2 ARG P 898     -10.680 -10.073  19.689  0.00  0.00      PROA  
ATOM   4003  NE  ARG P 898     -11.664 -11.720  18.929  0.00  0.00      PROA  
ATOM   4004  HE  ARG P 898     -12.455 -12.240  19.250  0.00  0.00      PROA  
ATOM   4005  CZ  ARG P 898     -11.705 -11.334  17.671  0.00  0.00      PROA  
ATOM   4006  NH1 ARG P 898     -10.719 -10.659  17.104  0.00  0.00      PROA  
ATOM   4007 HH11 ARG P 898     -10.773 -10.400  16.140  0.00  0.00      PROA  
ATOM   4008 HH12 ARG P 898      -9.968 -10.344  17.684  0.00  0.00      PROA  
ATOM   4009  NH2 ARG P 898     -12.709 -11.699  16.947  0.00  0.00      PROA  
ATOM   4010 HH21 ARG P 898     -12.712 -11.575  15.955  0.00  0.00      PROA  
ATOM   4011 HH22 ARG P 898     -13.305 -12.398  17.341  0.00  0.00      PROA  
ATOM   4012  C   ARG P 898     -13.939 -12.418  22.123  0.00  0.00      PROA  
ATOM   4013  O   ARG P 898     -13.590 -13.597  22.285  0.00  0.00      PROA  
ATOM   4014  N   GLY P 899     -15.053 -12.155  21.431  0.00  0.00      PROA  
ATOM   4015  HN  GLY P 899     -15.475 -11.263  21.578  0.00  0.00      PROA  
ATOM   4016  CA  GLY P 899     -15.717 -13.147  20.678  0.00  0.00      PROA  
ATOM   4017  HA1 GLY P 899     -16.608 -12.664  20.304  0.00  0.00      PROA  
ATOM   4018  HA2 GLY P 899     -15.976 -13.947  21.355  0.00  0.00      PROA  
ATOM   4019  C   GLY P 899     -14.910 -13.702  19.453  0.00  0.00      PROA  
ATOM   4020  O   GLY P 899     -14.077 -12.997  18.850  0.00  0.00      PROA  
ATOM   4021  N   TRP P 900     -15.179 -14.881  18.920  0.00  0.00      PROA  
ATOM   4022  HN  TRP P 900     -15.632 -15.561  19.492  0.00  0.00      PROA  
ATOM   4023  CA  TRP P 900     -14.748 -15.408  17.651  0.00  0.00      PROA  
ATOM   4024  HA  TRP P 900     -13.699 -15.258  17.437  0.00  0.00      PROA  
ATOM   4025  CB  TRP P 900     -14.986 -16.952  17.722  0.00  0.00      PROA  
ATOM   4026  HB1 TRP P 900     -14.408 -17.288  18.610  0.00  0.00      PROA  
ATOM   4027  HB2 TRP P 900     -14.389 -17.291  16.849  0.00  0.00      PROA  
ATOM   4028  CG  TRP P 900     -16.274 -17.672  17.771  0.00  0.00      PROA  
ATOM   4029  CD1 TRP P 900     -16.947 -18.090  18.867  0.00  0.00      PROA  
ATOM   4030  HD1 TRP P 900     -16.757 -17.829  19.898  0.00  0.00      PROA  
ATOM   4031  NE1 TRP P 900     -18.035 -18.726  18.511  0.00  0.00      PROA  
ATOM   4032  HE1 TRP P 900     -18.754 -19.043  19.090  0.00  0.00      PROA  
ATOM   4033  CE2 TRP P 900     -17.928 -19.018  17.166  0.00  0.00      PROA  
ATOM   4034  CD2 TRP P 900     -16.909 -18.237  16.691  0.00  0.00      PROA  
ATOM   4035  CE3 TRP P 900     -16.587 -18.302  15.314  0.00  0.00      PROA  
ATOM   4036  HE3 TRP P 900     -15.743 -17.803  14.861  0.00  0.00      PROA  
ATOM   4037  CZ3 TRP P 900     -17.467 -18.987  14.479  0.00  0.00      PROA  
ATOM   4038  HZ3 TRP P 900     -17.383 -19.010  13.403  0.00  0.00      PROA  
ATOM   4039  CZ2 TRP P 900     -18.889 -19.598  16.319  0.00  0.00      PROA  
ATOM   4040  HZ2 TRP P 900     -19.847 -19.879  16.729  0.00  0.00      PROA  
ATOM   4041  CH2 TRP P 900     -18.557 -19.683  14.960  0.00  0.00      PROA  
ATOM   4042  HH2 TRP P 900     -19.103 -20.204  14.188  0.00  0.00      PROA  
ATOM   4043  C   TRP P 900     -15.483 -14.734  16.579  0.00  0.00      PROA  
ATOM   4044  O   TRP P 900     -14.940 -14.376  15.565  0.00  0.00      PROA  
ATOM   4045  N   ILE P 901     -16.706 -14.347  16.872  0.00  0.00      PROA  
ATOM   4046  HN  ILE P 901     -17.134 -14.486  17.762  0.00  0.00      PROA  
ATOM   4047  CA  ILE P 901     -17.610 -13.708  15.995  0.00  0.00      PROA  
ATOM   4048  HA  ILE P 901     -17.074 -13.127  15.259  0.00  0.00      PROA  
ATOM   4049  CB  ILE P 901     -18.663 -14.597  15.218  0.00  0.00      PROA  
ATOM   4050  HB  ILE P 901     -18.138 -15.529  14.915  0.00  0.00      PROA  
ATOM   4051  CG2 ILE P 901     -19.738 -14.928  16.245  0.00  0.00      PROA  
ATOM   4052 HG21 ILE P 901     -20.326 -14.030  16.534  0.00  0.00      PROA  
ATOM   4053 HG22 ILE P 901     -19.357 -15.224  17.245  0.00  0.00      PROA  
ATOM   4054 HG23 ILE P 901     -20.359 -15.806  15.966  0.00  0.00      PROA  
ATOM   4055  CG1 ILE P 901     -19.166 -13.915  13.915  0.00  0.00      PROA  
ATOM   4056 HG11 ILE P 901     -18.299 -13.724  13.247  0.00  0.00      PROA  
ATOM   4057 HG12 ILE P 901     -19.698 -12.982  14.201  0.00  0.00      PROA  
ATOM   4058  CD  ILE P 901     -20.119 -14.782  13.156  0.00  0.00      PROA  
ATOM   4059  HD1 ILE P 901     -20.521 -14.223  12.284  0.00  0.00      PROA  
ATOM   4060  HD2 ILE P 901     -20.955 -15.104  13.813  0.00  0.00      PROA  
ATOM   4061  HD3 ILE P 901     -19.549 -15.697  12.884  0.00  0.00      PROA  
ATOM   4062  C   ILE P 901     -18.207 -12.642  16.880  0.00  0.00      PROA  
ATOM   4063  O   ILE P 901     -18.273 -12.811  18.055  0.00  0.00      PROA  
ATOM   4064  N   ILE P 902     -18.497 -11.499  16.297  0.00  0.00      PROA  
ATOM   4065  HN  ILE P 902     -18.614 -11.362  15.317  0.00  0.00      PROA  
ATOM   4066  CA  ILE P 902     -18.721 -10.277  17.160  0.00  0.00      PROA  
ATOM   4067  HA  ILE P 902     -18.664 -10.448  18.225  0.00  0.00      PROA  
ATOM   4068  CB  ILE P 902     -17.706  -9.226  16.992  0.00  0.00      PROA  
ATOM   4069  HB  ILE P 902     -17.738  -8.668  16.032  0.00  0.00      PROA  
ATOM   4070  CG2 ILE P 902     -17.876  -8.079  17.942  0.00  0.00      PROA  
ATOM   4071 HG21 ILE P 902     -18.799  -7.466  17.864  0.00  0.00      PROA  
ATOM   4072 HG22 ILE P 902     -17.060  -7.342  17.779  0.00  0.00      PROA  
ATOM   4073 HG23 ILE P 902     -17.807  -8.494  18.970  0.00  0.00      PROA  
ATOM   4074  CG1 ILE P 902     -16.256  -9.893  17.076  0.00  0.00      PROA  
ATOM   4075 HG11 ILE P 902     -15.588  -9.197  16.525  0.00  0.00      PROA  
ATOM   4076 HG12 ILE P 902     -16.208 -10.884  16.576  0.00  0.00      PROA  
ATOM   4077  CD  ILE P 902     -15.674 -10.064  18.418  0.00  0.00      PROA  
ATOM   4078  HD1 ILE P 902     -15.534  -9.131  19.004  0.00  0.00      PROA  
ATOM   4079  HD2 ILE P 902     -14.664 -10.529  18.433  0.00  0.00      PROA  
ATOM   4080  HD3 ILE P 902     -16.317 -10.793  18.956  0.00  0.00      PROA  
ATOM   4081  C   ILE P 902     -20.039  -9.712  16.911  0.00  0.00      PROA  
ATOM   4082  O   ILE P 902     -20.515  -9.478  15.786  0.00  0.00      PROA  
ATOM   4083  N   SER P 903     -20.881  -9.379  17.973  0.00  0.00      PROA  
ATOM   4084  HN  SER P 903     -20.632  -9.653  18.898  0.00  0.00      PROA  
ATOM   4085  CA  SER P 903     -22.214  -8.873  17.821  0.00  0.00      PROA  
ATOM   4086  HA  SER P 903     -22.718  -9.381  17.012  0.00  0.00      PROA  
ATOM   4087  CB  SER P 903     -23.173  -9.064  19.058  0.00  0.00      PROA  
ATOM   4088  HB1 SER P 903     -22.811  -8.489  19.937  0.00  0.00      PROA  
ATOM   4089  HB2 SER P 903     -23.140 -10.065  19.539  0.00  0.00      PROA  
ATOM   4090  OG  SER P 903     -24.508  -8.714  18.734  0.00  0.00      PROA  
ATOM   4091  HG1 SER P 903     -25.046  -8.953  19.493  0.00  0.00      PROA  
ATOM   4092  C   SER P 903     -22.155  -7.404  17.458  0.00  0.00      PROA  
ATOM   4093  O   SER P 903     -21.274  -6.628  17.887  0.00  0.00      PROA  
ATOM   4094  N   PRO P 904     -23.064  -6.882  16.600  0.00  0.00      PROA  
ATOM   4095  CD  PRO P 904     -23.809  -7.647  15.612  0.00  0.00      PROA  
ATOM   4096  HD1 PRO P 904     -24.421  -8.452  16.073  0.00  0.00      PROA  
ATOM   4097  HD2 PRO P 904     -23.134  -8.099  14.854  0.00  0.00      PROA  
ATOM   4098  CA  PRO P 904     -23.243  -5.469  16.470  0.00  0.00      PROA  
ATOM   4099  HA  PRO P 904     -22.229  -5.098  16.483  0.00  0.00      PROA  
ATOM   4100  CB  PRO P 904     -23.947  -5.299  15.133  0.00  0.00      PROA  
ATOM   4101  HB1 PRO P 904     -23.171  -5.396  14.344  0.00  0.00      PROA  
ATOM   4102  HB2 PRO P 904     -24.520  -4.347  15.160  0.00  0.00      PROA  
ATOM   4103  CG  PRO P 904     -24.752  -6.577  14.976  0.00  0.00      PROA  
ATOM   4104  HG1 PRO P 904     -25.635  -6.610  15.650  0.00  0.00      PROA  
ATOM   4105  HG2 PRO P 904     -24.990  -6.786  13.912  0.00  0.00      PROA  
ATOM   4106  C   PRO P 904     -24.159  -4.896  17.491  0.00  0.00      PROA  
ATOM   4107  O   PRO P 904     -24.343  -3.639  17.519  0.00  0.00      PROA  
ATOM   4108  N   LEU P 905     -24.799  -5.751  18.360  0.00  0.00      PROA  
ATOM   4109  HN  LEU P 905     -24.821  -6.735  18.204  0.00  0.00      PROA  
ATOM   4110  CA  LEU P 905     -25.452  -5.199  19.524  0.00  0.00      PROA  
ATOM   4111  HA  LEU P 905     -25.529  -4.123  19.470  0.00  0.00      PROA  
ATOM   4112  CB  LEU P 905     -26.903  -5.735  19.520  0.00  0.00      PROA  
ATOM   4113  HB1 LEU P 905     -26.850  -6.842  19.593  0.00  0.00      PROA  
ATOM   4114  HB2 LEU P 905     -27.406  -5.569  18.543  0.00  0.00      PROA  
ATOM   4115  CG  LEU P 905     -27.815  -5.283  20.723  0.00  0.00      PROA  
ATOM   4116  HG  LEU P 905     -27.235  -5.464  21.653  0.00  0.00      PROA  
ATOM   4117  CD1 LEU P 905     -28.181  -3.752  20.628  0.00  0.00      PROA  
ATOM   4118 HD11 LEU P 905     -28.739  -3.550  21.567  0.00  0.00      PROA  
ATOM   4119 HD12 LEU P 905     -28.888  -3.554  19.795  0.00  0.00      PROA  
ATOM   4120 HD13 LEU P 905     -27.325  -3.051  20.531  0.00  0.00      PROA  
ATOM   4121  CD2 LEU P 905     -29.129  -6.131  20.843  0.00  0.00      PROA  
ATOM   4122 HD21 LEU P 905     -29.688  -5.910  21.777  0.00  0.00      PROA  
ATOM   4123 HD22 LEU P 905     -28.979  -7.230  20.777  0.00  0.00      PROA  
ATOM   4124 HD23 LEU P 905     -29.800  -5.699  20.070  0.00  0.00      PROA  
ATOM   4125  C   LEU P 905     -24.644  -5.522  20.795  0.00  0.00      PROA  
ATOM   4126  O   LEU P 905     -24.025  -4.694  21.423  0.00  0.00      PROA  
ATOM   4127  N   GLY P 906     -24.721  -6.779  21.276  0.00  0.00      PROA  
ATOM   4128  HN  GLY P 906     -25.196  -7.527  20.821  0.00  0.00      PROA  
ATOM   4129  CA  GLY P 906     -24.143  -7.174  22.557  0.00  0.00      PROA  
ATOM   4130  HA1 GLY P 906     -23.085  -6.954  22.568  0.00  0.00      PROA  
ATOM   4131  HA2 GLY P 906     -24.290  -8.240  22.643  0.00  0.00      PROA  
ATOM   4132  C   GLY P 906     -24.685  -6.611  23.827  0.00  0.00      PROA  
ATOM   4133  O   GLY P 906     -25.815  -6.932  24.271  0.00  0.00      PROA  
ATOM   4134  N   ASP P 907     -23.867  -5.785  24.496  0.00  0.00      PROA  
ATOM   4135  HN  ASP P 907     -22.908  -5.841  24.230  0.00  0.00      PROA  
ATOM   4136  CA  ASP P 907     -24.310  -4.945  25.635  0.00  0.00      PROA  
ATOM   4137  HA  ASP P 907     -25.192  -5.415  26.045  0.00  0.00      PROA  
ATOM   4138  CB  ASP P 907     -23.296  -5.024  26.745  0.00  0.00      PROA  
ATOM   4139  HB1 ASP P 907     -23.747  -4.492  27.610  0.00  0.00      PROA  
ATOM   4140  HB2 ASP P 907     -22.316  -4.546  26.531  0.00  0.00      PROA  
ATOM   4141  CG  ASP P 907     -23.132  -6.395  27.240  0.00  0.00      PROA  
ATOM   4142  OD1 ASP P 907     -22.073  -6.531  27.940  0.00  0.00      PROA  
ATOM   4143  OD2 ASP P 907     -24.021  -7.204  27.141  0.00  0.00      PROA  
ATOM   4144  C   ASP P 907     -24.757  -3.598  25.317  0.00  0.00      PROA  
ATOM   4145  O   ASP P 907     -25.292  -2.907  26.150  0.00  0.00      PROA  
ATOM   4146  N   ASN P 908     -24.545  -3.148  24.082  0.00  0.00      PROA  
ATOM   4147  HN  ASN P 908     -24.105  -3.711  23.387  0.00  0.00      PROA  
ATOM   4148  CA  ASN P 908     -24.881  -1.726  23.735  0.00  0.00      PROA  
ATOM   4149  HA  ASN P 908     -24.495  -1.090  24.518  0.00  0.00      PROA  
ATOM   4150  CB  ASN P 908     -24.261  -1.413  22.371  0.00  0.00      PROA  
ATOM   4151  HB1 ASN P 908     -24.713  -0.536  21.861  0.00  0.00      PROA  
ATOM   4152  HB2 ASN P 908     -24.519  -2.363  21.856  0.00  0.00      PROA  
ATOM   4153  CG  ASN P 908     -22.759  -1.265  22.566  0.00  0.00      PROA  
ATOM   4154  OD1 ASN P 908     -22.260  -1.358  23.701  0.00  0.00      PROA  
ATOM   4155  ND2 ASN P 908     -22.024  -0.842  21.497  0.00  0.00      PROA  
ATOM   4156 HD21 ASN P 908     -21.025  -0.839  21.540  0.00  0.00      PROA  
ATOM   4157 HD22 ASN P 908     -22.437  -1.019  20.603  0.00  0.00      PROA  
ATOM   4158  C   ASN P 908     -26.387  -1.549  23.637  0.00  0.00      PROA  
ATOM   4159  O   ASN P 908     -27.106  -2.477  23.324  0.00  0.00      PROA  
ATOM   4160  N   PRO P 909     -26.934  -0.348  23.904  0.00  0.00      PROA  
ATOM   4161  CD  PRO P 909     -26.265   0.665  24.646  0.00  0.00      PROA  
ATOM   4162  HD1 PRO P 909     -25.579   1.203  23.958  0.00  0.00      PROA  
ATOM   4163  HD2 PRO P 909     -25.665   0.205  25.460  0.00  0.00      PROA  
ATOM   4164  CA  PRO P 909     -28.333   0.003  23.526  0.00  0.00      PROA  
ATOM   4165  HA  PRO P 909     -29.089  -0.645  23.943  0.00  0.00      PROA  
ATOM   4166  CB  PRO P 909     -28.363   1.438  23.992  0.00  0.00      PROA  
ATOM   4167  HB1 PRO P 909     -29.386   1.709  24.329  0.00  0.00      PROA  
ATOM   4168  HB2 PRO P 909     -28.142   2.075  23.109  0.00  0.00      PROA  
ATOM   4169  CG  PRO P 909     -27.397   1.556  25.150  0.00  0.00      PROA  
ATOM   4170  HG1 PRO P 909     -26.978   2.581  25.242  0.00  0.00      PROA  
ATOM   4171  HG2 PRO P 909     -27.786   1.348  26.169  0.00  0.00      PROA  
ATOM   4172  C   PRO P 909     -28.683  -0.093  22.014  0.00  0.00      PROA  
ATOM   4173  O   PRO P 909     -27.737  -0.096  21.209  0.00  0.00      PROA  
ATOM   4174  N   TRP P 910     -30.004  -0.150  21.690  0.00  0.00      PROA  
ATOM   4175  HN  TRP P 910     -30.582  -0.196  22.502  0.00  0.00      PROA  
ATOM   4176  CA  TRP P 910     -30.573  -0.198  20.335  0.00  0.00      PROA  
ATOM   4177  HA  TRP P 910     -30.014  -1.032  19.938  0.00  0.00      PROA  
ATOM   4178  CB  TRP P 910     -32.117  -0.540  20.334  0.00  0.00      PROA  
ATOM   4179  HB1 TRP P 910     -32.587  -0.379  19.340  0.00  0.00      PROA  
ATOM   4180  HB2 TRP P 910     -32.658   0.137  21.029  0.00  0.00      PROA  
ATOM   4181  CG  TRP P 910     -32.514  -1.991  20.671  0.00  0.00      PROA  
ATOM   4182  CD1 TRP P 910     -33.161  -2.424  21.802  0.00  0.00      PROA  
ATOM   4183  HD1 TRP P 910     -33.440  -1.805  22.641  0.00  0.00      PROA  
ATOM   4184  NE1 TRP P 910     -33.478  -3.773  21.595  0.00  0.00      PROA  
ATOM   4185  HE1 TRP P 910     -33.929  -4.265  22.308  0.00  0.00      PROA  
ATOM   4186  CE2 TRP P 910     -32.861  -4.215  20.476  0.00  0.00      PROA  
ATOM   4187  CD2 TRP P 910     -32.324  -3.133  19.787  0.00  0.00      PROA  
ATOM   4188  CE3 TRP P 910     -31.685  -3.335  18.523  0.00  0.00      PROA  
ATOM   4189  HE3 TRP P 910     -31.370  -2.463  17.970  0.00  0.00      PROA  
ATOM   4190  CZ3 TRP P 910     -31.775  -4.559  17.930  0.00  0.00      PROA  
ATOM   4191  HZ3 TRP P 910     -31.403  -4.643  16.920  0.00  0.00      PROA  
ATOM   4192  CZ2 TRP P 910     -32.901  -5.465  19.925  0.00  0.00      PROA  
ATOM   4193  HZ2 TRP P 910     -33.690  -6.020  20.409  0.00  0.00      PROA  
ATOM   4194  CH2 TRP P 910     -32.399  -5.620  18.607  0.00  0.00      PROA  
ATOM   4195  HH2 TRP P 910     -32.501  -6.569  18.101  0.00  0.00      PROA  
ATOM   4196  C   TRP P 910     -30.321   1.014  19.431  0.00  0.00      PROA  
ATOM   4197  O   TRP P 910     -30.035   0.915  18.242  0.00  0.00      PROA  
ATOM   4198  N   TRP P 911     -30.221   2.122  20.087  0.00  0.00      PROA  
ATOM   4199  HN  TRP P 911     -30.277   2.114  21.082  0.00  0.00      PROA  
ATOM   4200  CA  TRP P 911     -29.898   3.459  19.483  0.00  0.00      PROA  
ATOM   4201  HA  TRP P 911     -30.575   3.532  18.644  0.00  0.00      PROA  
ATOM   4202  CB  TRP P 911     -30.125   4.645  20.414  0.00  0.00      PROA  
ATOM   4203  HB1 TRP P 911     -31.207   4.898  20.394  0.00  0.00      PROA  
ATOM   4204  HB2 TRP P 911     -29.872   5.533  19.796  0.00  0.00      PROA  
ATOM   4205  CG  TRP P 911     -29.312   4.840  21.728  0.00  0.00      PROA  
ATOM   4206  CD1 TRP P 911     -29.837   4.878  22.966  0.00  0.00      PROA  
ATOM   4207  HD1 TRP P 911     -30.794   4.520  23.314  0.00  0.00      PROA  
ATOM   4208  NE1 TRP P 911     -28.815   5.185  23.844  0.00  0.00      PROA  
ATOM   4209  HE1 TRP P 911     -28.958   5.633  24.699  0.00  0.00      PROA  
ATOM   4210  CE2 TRP P 911     -27.688   5.400  23.184  0.00  0.00      PROA  
ATOM   4211  CD2 TRP P 911     -27.965   5.273  21.806  0.00  0.00      PROA  
ATOM   4212  CE3 TRP P 911     -26.887   5.473  20.876  0.00  0.00      PROA  
ATOM   4213  HE3 TRP P 911     -27.043   5.334  19.817  0.00  0.00      PROA  
ATOM   4214  CZ3 TRP P 911     -25.601   5.896  21.291  0.00  0.00      PROA  
ATOM   4215  HZ3 TRP P 911     -24.808   5.903  20.558  0.00  0.00      PROA  
ATOM   4216  CZ2 TRP P 911     -26.436   5.801  23.606  0.00  0.00      PROA  
ATOM   4217  HZ2 TRP P 911     -26.299   5.841  24.677  0.00  0.00      PROA  
ATOM   4218  CH2 TRP P 911     -25.408   5.982  22.698  0.00  0.00      PROA  
ATOM   4219  HH2 TRP P 911     -24.381   6.141  22.993  0.00  0.00      PROA  
ATOM   4220  C   TRP P 911     -28.466   3.584  18.872  0.00  0.00      PROA  
ATOM   4221  O   TRP P 911     -28.214   4.358  17.947  0.00  0.00      PROA  
ATOM   4222  N   THR P 912     -27.538   2.636  19.200  0.00  0.00      PROA  
ATOM   4223  HN  THR P 912     -27.696   1.947  19.903  0.00  0.00      PROA  
ATOM   4224  CA  THR P 912     -26.194   2.541  18.673  0.00  0.00      PROA  
ATOM   4225  HA  THR P 912     -25.789   3.539  18.753  0.00  0.00      PROA  
ATOM   4226  CB  THR P 912     -25.254   1.661  19.443  0.00  0.00      PROA  
ATOM   4227  HB  THR P 912     -24.251   1.739  18.972  0.00  0.00      PROA  
ATOM   4228  OG1 THR P 912     -25.641   0.288  19.453  0.00  0.00      PROA  
ATOM   4229  HG1 THR P 912     -26.277   0.142  20.157  0.00  0.00      PROA  
ATOM   4230  CG2 THR P 912     -25.292   2.130  20.929  0.00  0.00      PROA  
ATOM   4231 HG21 THR P 912     -24.476   1.711  21.557  0.00  0.00      PROA  
ATOM   4232 HG22 THR P 912     -26.262   1.996  21.454  0.00  0.00      PROA  
ATOM   4233 HG23 THR P 912     -25.130   3.216  21.096  0.00  0.00      PROA  
ATOM   4234  C   THR P 912     -26.234   2.121  17.202  0.00  0.00      PROA  
ATOM   4235  O   THR P 912     -25.329   2.509  16.510  0.00  0.00      PROA  
ATOM   4236  N   LEU P 913     -27.171   1.291  16.740  0.00  0.00      PROA  
ATOM   4237  HN  LEU P 913     -27.841   0.962  17.401  0.00  0.00      PROA  
ATOM   4238  CA  LEU P 913     -27.305   0.796  15.428  0.00  0.00      PROA  
ATOM   4239  HA  LEU P 913     -26.313   0.488  15.134  0.00  0.00      PROA  
ATOM   4240  CB  LEU P 913     -28.443  -0.375  15.398  0.00  0.00      PROA  
ATOM   4241  HB1 LEU P 913     -28.419  -0.901  14.420  0.00  0.00      PROA  
ATOM   4242  HB2 LEU P 913     -29.458   0.042  15.573  0.00  0.00      PROA  
ATOM   4243  CG  LEU P 913     -28.215  -1.418  16.456  0.00  0.00      PROA  
ATOM   4244  HG  LEU P 913     -28.438  -1.062  17.484  0.00  0.00      PROA  
ATOM   4245  CD1 LEU P 913     -29.284  -2.502  16.363  0.00  0.00      PROA  
ATOM   4246 HD11 LEU P 913     -30.273  -1.996  16.354  0.00  0.00      PROA  
ATOM   4247 HD12 LEU P 913     -29.194  -3.137  17.271  0.00  0.00      PROA  
ATOM   4248 HD13 LEU P 913     -29.308  -3.281  15.572  0.00  0.00      PROA  
ATOM   4249  CD2 LEU P 913     -26.815  -2.077  16.472  0.00  0.00      PROA  
ATOM   4250 HD21 LEU P 913     -26.749  -2.884  17.232  0.00  0.00      PROA  
ATOM   4251 HD22 LEU P 913     -26.068  -1.275  16.660  0.00  0.00      PROA  
ATOM   4252 HD23 LEU P 913     -26.614  -2.549  15.486  0.00  0.00      PROA  
ATOM   4253  C   LEU P 913     -27.903   1.846  14.523  0.00  0.00      PROA  
ATOM   4254  O   LEU P 913     -27.415   1.916  13.383  0.00  0.00      PROA  
ATOM   4255  N   LEU P 914     -28.781   2.726  15.022  0.00  0.00      PROA  
ATOM   4256  HN  LEU P 914     -29.092   2.584  15.959  0.00  0.00      PROA  
ATOM   4257  CA  LEU P 914     -29.225   3.934  14.321  0.00  0.00      PROA  
ATOM   4258  HA  LEU P 914     -29.461   3.694  13.295  0.00  0.00      PROA  
ATOM   4259  CB  LEU P 914     -30.454   4.694  15.008  0.00  0.00      PROA  
ATOM   4260  HB1 LEU P 914     -30.705   5.656  14.512  0.00  0.00      PROA  
ATOM   4261  HB2 LEU P 914     -30.138   4.915  16.050  0.00  0.00      PROA  
ATOM   4262  CG  LEU P 914     -31.800   3.909  15.087  0.00  0.00      PROA  
ATOM   4263  HG  LEU P 914     -31.583   2.941  15.587  0.00  0.00      PROA  
ATOM   4264  CD1 LEU P 914     -32.880   4.517  15.894  0.00  0.00      PROA  
ATOM   4265 HD11 LEU P 914     -32.926   5.594  15.627  0.00  0.00      PROA  
ATOM   4266 HD12 LEU P 914     -32.603   4.443  16.968  0.00  0.00      PROA  
ATOM   4267 HD13 LEU P 914     -33.829   3.949  15.788  0.00  0.00      PROA  
ATOM   4268  CD2 LEU P 914     -32.302   3.766  13.622  0.00  0.00      PROA  
ATOM   4269 HD21 LEU P 914     -31.606   3.122  13.044  0.00  0.00      PROA  
ATOM   4270 HD22 LEU P 914     -32.385   4.716  13.051  0.00  0.00      PROA  
ATOM   4271 HD23 LEU P 914     -33.259   3.201  13.607  0.00  0.00      PROA  
ATOM   4272  C   LEU P 914     -28.118   4.958  14.235  0.00  0.00      PROA  
ATOM   4273  O   LEU P 914     -27.995   5.736  13.236  0.00  0.00      PROA  
ATOM   4274  N   ILE P 915     -27.253   5.038  15.327  0.00  0.00      PROA  
ATOM   4275  HN  ILE P 915     -27.499   4.573  16.174  0.00  0.00      PROA  
ATOM   4276  CA  ILE P 915     -26.022   5.883  15.359  0.00  0.00      PROA  
ATOM   4277  HA  ILE P 915     -26.377   6.867  15.090  0.00  0.00      PROA  
ATOM   4278  CB  ILE P 915     -25.382   5.973  16.752  0.00  0.00      PROA  
ATOM   4279  HB  ILE P 915     -25.358   4.944  17.172  0.00  0.00      PROA  
ATOM   4280  CG2 ILE P 915     -23.868   6.474  16.799  0.00  0.00      PROA  
ATOM   4281 HG21 ILE P 915     -23.648   7.255  16.040  0.00  0.00      PROA  
ATOM   4282 HG22 ILE P 915     -23.299   5.521  16.848  0.00  0.00      PROA  
ATOM   4283 HG23 ILE P 915     -23.696   6.826  17.839  0.00  0.00      PROA  
ATOM   4284  CG1 ILE P 915     -26.205   6.916  17.612  0.00  0.00      PROA  
ATOM   4285 HG11 ILE P 915     -25.915   6.873  18.684  0.00  0.00      PROA  
ATOM   4286 HG12 ILE P 915     -27.286   6.714  17.452  0.00  0.00      PROA  
ATOM   4287  CD  ILE P 915     -25.925   8.381  17.264  0.00  0.00      PROA  
ATOM   4288  HD1 ILE P 915     -25.957   8.622  16.179  0.00  0.00      PROA  
ATOM   4289  HD2 ILE P 915     -24.890   8.626  17.586  0.00  0.00      PROA  
ATOM   4290  HD3 ILE P 915     -26.649   9.013  17.820  0.00  0.00      PROA  
ATOM   4291  C   ILE P 915     -24.917   5.470  14.362  0.00  0.00      PROA  
ATOM   4292  O   ILE P 915     -24.420   6.292  13.598  0.00  0.00      PROA  
ATOM   4293  N   ALA P 916     -24.572   4.142  14.317  0.00  0.00      PROA  
ATOM   4294  HN  ALA P 916     -24.941   3.463  14.947  0.00  0.00      PROA  
ATOM   4295  CA  ALA P 916     -23.511   3.670  13.493  0.00  0.00      PROA  
ATOM   4296  HA  ALA P 916     -22.585   4.081  13.868  0.00  0.00      PROA  
ATOM   4297  CB  ALA P 916     -23.503   2.116  13.652  0.00  0.00      PROA  
ATOM   4298  HB1 ALA P 916     -22.647   1.668  13.104  0.00  0.00      PROA  
ATOM   4299  HB2 ALA P 916     -24.486   1.738  13.299  0.00  0.00      PROA  
ATOM   4300  HB3 ALA P 916     -23.433   1.900  14.740  0.00  0.00      PROA  
ATOM   4301  C   ALA P 916     -23.653   3.992  12.061  0.00  0.00      PROA  
ATOM   4302  O   ALA P 916     -22.633   4.211  11.377  0.00  0.00      PROA  
ATOM   4303  N   ALA P 917     -24.843   4.057  11.534  0.00  0.00      PROA  
ATOM   4304  HN  ALA P 917     -25.605   4.030  12.176  0.00  0.00      PROA  
ATOM   4305  CA  ALA P 917     -24.995   4.178  10.058  0.00  0.00      PROA  
ATOM   4306  HA  ALA P 917     -24.493   3.340   9.597  0.00  0.00      PROA  
ATOM   4307  CB  ALA P 917     -26.510   4.206   9.757  0.00  0.00      PROA  
ATOM   4308  HB1 ALA P 917     -27.039   5.101  10.148  0.00  0.00      PROA  
ATOM   4309  HB2 ALA P 917     -26.974   3.309  10.220  0.00  0.00      PROA  
ATOM   4310  HB3 ALA P 917     -26.696   4.080   8.669  0.00  0.00      PROA  
ATOM   4311  C   ALA P 917     -24.365   5.482   9.423  0.00  0.00      PROA  
ATOM   4312  O   ALA P 917     -24.083   5.633   8.217  0.00  0.00      PROA  
ATOM   4313  N   ILE P 918     -24.232   6.487  10.266  0.00  0.00      PROA  
ATOM   4314  HN  ILE P 918     -24.574   6.346  11.192  0.00  0.00      PROA  
ATOM   4315  CA  ILE P 918     -23.667   7.798   9.988  0.00  0.00      PROA  
ATOM   4316  HA  ILE P 918     -24.106   8.034   9.030  0.00  0.00      PROA  
ATOM   4317  CB  ILE P 918     -24.174   8.956  10.963  0.00  0.00      PROA  
ATOM   4318  HB  ILE P 918     -23.898   8.694  12.006  0.00  0.00      PROA  
ATOM   4319  CG2 ILE P 918     -23.601  10.409  10.620  0.00  0.00      PROA  
ATOM   4320 HG21 ILE P 918     -22.510  10.525  10.798  0.00  0.00      PROA  
ATOM   4321 HG22 ILE P 918     -24.067  11.134  11.322  0.00  0.00      PROA  
ATOM   4322 HG23 ILE P 918     -23.940  10.640   9.588  0.00  0.00      PROA  
ATOM   4323  CG1 ILE P 918     -25.756   9.042  10.959  0.00  0.00      PROA  
ATOM   4324 HG11 ILE P 918     -26.093   9.714  11.778  0.00  0.00      PROA  
ATOM   4325 HG12 ILE P 918     -26.258   8.076  11.179  0.00  0.00      PROA  
ATOM   4326  CD  ILE P 918     -26.345   9.669   9.656  0.00  0.00      PROA  
ATOM   4327  HD1 ILE P 918     -26.005  10.710   9.470  0.00  0.00      PROA  
ATOM   4328  HD2 ILE P 918     -27.453   9.750   9.644  0.00  0.00      PROA  
ATOM   4329  HD3 ILE P 918     -26.054   8.988   8.827  0.00  0.00      PROA  
ATOM   4330  C   ILE P 918     -22.213   7.950   9.718  0.00  0.00      PROA  
ATOM   4331  O   ILE P 918     -21.816   8.328   8.598  0.00  0.00      PROA  
ATOM   4332  N   PRO P 919     -21.350   7.446  10.593  0.00  0.00      PROA  
ATOM   4333  CD  PRO P 919     -21.620   7.138  12.001  0.00  0.00      PROA  
ATOM   4334  HD1 PRO P 919     -22.525   6.497  12.068  0.00  0.00      PROA  
ATOM   4335  HD2 PRO P 919     -21.867   8.061  12.568  0.00  0.00      PROA  
ATOM   4336  CA  PRO P 919     -19.933   7.546  10.338  0.00  0.00      PROA  
ATOM   4337  HA  PRO P 919     -19.749   8.575  10.065  0.00  0.00      PROA  
ATOM   4338  CB  PRO P 919     -19.232   7.431  11.708  0.00  0.00      PROA  
ATOM   4339  HB1 PRO P 919     -19.121   8.473  12.077  0.00  0.00      PROA  
ATOM   4340  HB2 PRO P 919     -18.190   7.049  11.647  0.00  0.00      PROA  
ATOM   4341  CG  PRO P 919     -20.276   6.598  12.543  0.00  0.00      PROA  
ATOM   4342  HG1 PRO P 919     -20.089   5.565  12.177  0.00  0.00      PROA  
ATOM   4343  HG2 PRO P 919     -20.161   6.599  13.648  0.00  0.00      PROA  
ATOM   4344  C   PRO P 919     -19.606   6.452   9.346  0.00  0.00      PROA  
ATOM   4345  O   PRO P 919     -18.645   6.580   8.634  0.00  0.00      PROA  
ATOM   4346  N   ALA P 920     -20.470   5.357   9.291  0.00  0.00      PROA  
ATOM   4347  HN  ALA P 920     -21.150   5.249  10.011  0.00  0.00      PROA  
ATOM   4348  CA  ALA P 920     -20.421   4.352   8.278  0.00  0.00      PROA  
ATOM   4349  HA  ALA P 920     -19.422   3.943   8.239  0.00  0.00      PROA  
ATOM   4350  CB  ALA P 920     -21.412   3.266   8.618  0.00  0.00      PROA  
ATOM   4351  HB1 ALA P 920     -21.301   2.935   9.673  0.00  0.00      PROA  
ATOM   4352  HB2 ALA P 920     -21.269   2.378   7.966  0.00  0.00      PROA  
ATOM   4353  HB3 ALA P 920     -22.392   3.719   8.355  0.00  0.00      PROA  
ATOM   4354  C   ALA P 920     -20.578   4.832   6.795  0.00  0.00      PROA  
ATOM   4355  O   ALA P 920     -19.950   4.317   5.885  0.00  0.00      PROA  
ATOM   4356  N   LEU P 921     -21.477   5.781   6.492  0.00  0.00      PROA  
ATOM   4357  HN  LEU P 921     -21.984   6.216   7.233  0.00  0.00      PROA  
ATOM   4358  CA  LEU P 921     -21.495   6.488   5.219  0.00  0.00      PROA  
ATOM   4359  HA  LEU P 921     -21.628   5.756   4.437  0.00  0.00      PROA  
ATOM   4360  CB  LEU P 921     -22.711   7.502   5.220  0.00  0.00      PROA  
ATOM   4361  HB1 LEU P 921     -22.410   8.260   5.974  0.00  0.00      PROA  
ATOM   4362  HB2 LEU P 921     -23.552   7.047   5.787  0.00  0.00      PROA  
ATOM   4363  CG  LEU P 921     -23.001   8.265   3.967  0.00  0.00      PROA  
ATOM   4364  HG  LEU P 921     -24.018   8.670   4.157  0.00  0.00      PROA  
ATOM   4365  CD1 LEU P 921     -22.163   9.515   3.640  0.00  0.00      PROA  
ATOM   4366 HD11 LEU P 921     -22.061  10.167   4.534  0.00  0.00      PROA  
ATOM   4367 HD12 LEU P 921     -22.716  10.051   2.839  0.00  0.00      PROA  
ATOM   4368 HD13 LEU P 921     -21.141   9.184   3.355  0.00  0.00      PROA  
ATOM   4369  CD2 LEU P 921     -23.145   7.363   2.734  0.00  0.00      PROA  
ATOM   4370 HD21 LEU P 921     -24.023   6.698   2.879  0.00  0.00      PROA  
ATOM   4371 HD22 LEU P 921     -22.293   6.686   2.512  0.00  0.00      PROA  
ATOM   4372 HD23 LEU P 921     -23.254   8.107   1.917  0.00  0.00      PROA  
ATOM   4373  C   LEU P 921     -20.180   7.159   4.853  0.00  0.00      PROA  
ATOM   4374  O   LEU P 921     -19.669   6.992   3.736  0.00  0.00      PROA  
ATOM   4375  N   LEU P 922     -19.595   7.839   5.817  0.00  0.00      PROA  
ATOM   4376  HN  LEU P 922     -19.906   7.951   6.758  0.00  0.00      PROA  
ATOM   4377  CA  LEU P 922     -18.307   8.571   5.647  0.00  0.00      PROA  
ATOM   4378  HA  LEU P 922     -18.293   9.138   4.728  0.00  0.00      PROA  
ATOM   4379  CB  LEU P 922     -18.176   9.622   6.764  0.00  0.00      PROA  
ATOM   4380  HB1 LEU P 922     -18.405   9.186   7.760  0.00  0.00      PROA  
ATOM   4381  HB2 LEU P 922     -18.989  10.365   6.622  0.00  0.00      PROA  
ATOM   4382  CG  LEU P 922     -16.911  10.430   7.088  0.00  0.00      PROA  
ATOM   4383  HG  LEU P 922     -17.250  11.235   7.774  0.00  0.00      PROA  
ATOM   4384  CD1 LEU P 922     -15.876   9.592   7.818  0.00  0.00      PROA  
ATOM   4385 HD11 LEU P 922     -16.151   9.287   8.850  0.00  0.00      PROA  
ATOM   4386 HD12 LEU P 922     -14.931  10.166   7.927  0.00  0.00      PROA  
ATOM   4387 HD13 LEU P 922     -15.607   8.735   7.164  0.00  0.00      PROA  
ATOM   4388  CD2 LEU P 922     -16.389  10.970   5.834  0.00  0.00      PROA  
ATOM   4389 HD21 LEU P 922     -17.143  11.484   5.200  0.00  0.00      PROA  
ATOM   4390 HD22 LEU P 922     -16.000  10.212   5.122  0.00  0.00      PROA  
ATOM   4391 HD23 LEU P 922     -15.514  11.619   6.054  0.00  0.00      PROA  
ATOM   4392  C   LEU P 922     -17.165   7.615   5.393  0.00  0.00      PROA  
ATOM   4393  O   LEU P 922     -16.341   7.769   4.463  0.00  0.00      PROA  
ATOM   4394  N   CYS P 923     -17.136   6.524   6.185  0.00  0.00      PROA  
ATOM   4395  HN  CYS P 923     -17.859   6.345   6.848  0.00  0.00      PROA  
ATOM   4396  CA  CYS P 923     -16.159   5.493   6.145  0.00  0.00      PROA  
ATOM   4397  HA  CYS P 923     -15.181   5.953   6.138  0.00  0.00      PROA  
ATOM   4398  CB  CYS P 923     -16.353   4.522   7.314  0.00  0.00      PROA  
ATOM   4399  HB1 CYS P 923     -17.396   4.143   7.272  0.00  0.00      PROA  
ATOM   4400  HB2 CYS P 923     -16.442   5.104   8.257  0.00  0.00      PROA  
ATOM   4401  SG  CYS P 923     -15.202   3.126   7.595  0.00  0.00      PROA  
ATOM   4402  HG1 CYS P 923     -16.131   2.188   7.476  0.00  0.00      PROA  
ATOM   4403  C   CYS P 923     -16.280   4.647   4.871  0.00  0.00      PROA  
ATOM   4404  O   CYS P 923     -15.219   4.211   4.383  0.00  0.00      PROA  
ATOM   4405  N   THR P 924     -17.473   4.476   4.315  0.00  0.00      PROA  
ATOM   4406  HN  THR P 924     -18.189   4.786   4.936  0.00  0.00      PROA  
ATOM   4407  CA  THR P 924     -17.669   4.010   2.933  0.00  0.00      PROA  
ATOM   4408  HA  THR P 924     -16.999   3.167   2.852  0.00  0.00      PROA  
ATOM   4409  CB  THR P 924     -19.044   3.743   2.567  0.00  0.00      PROA  
ATOM   4410  HB  THR P 924     -19.680   4.654   2.576  0.00  0.00      PROA  
ATOM   4411  OG1 THR P 924     -19.692   2.904   3.534  0.00  0.00      PROA  
ATOM   4412  HG1 THR P 924     -19.798   3.535   4.250  0.00  0.00      PROA  
ATOM   4413  CG2 THR P 924     -19.180   3.049   1.246  0.00  0.00      PROA  
ATOM   4414 HG21 THR P 924     -20.254   2.781   1.153  0.00  0.00      PROA  
ATOM   4415 HG22 THR P 924     -18.636   2.082   1.308  0.00  0.00      PROA  
ATOM   4416 HG23 THR P 924     -18.752   3.652   0.417  0.00  0.00      PROA  
ATOM   4417  C   THR P 924     -16.983   4.868   1.917  0.00  0.00      PROA  
ATOM   4418  O   THR P 924     -16.324   4.362   1.063  0.00  0.00      PROA  
ATOM   4419  N   ILE P 925     -17.165   6.262   2.018  0.00  0.00      PROA  
ATOM   4420  HN  ILE P 925     -17.632   6.844   2.678  0.00  0.00      PROA  
ATOM   4421  CA  ILE P 925     -16.461   7.139   1.097  0.00  0.00      PROA  
ATOM   4422  HA  ILE P 925     -16.565   6.867   0.057  0.00  0.00      PROA  
ATOM   4423  CB  ILE P 925     -17.056   8.584   1.211  0.00  0.00      PROA  
ATOM   4424  HB  ILE P 925     -17.186   8.825   2.287  0.00  0.00      PROA  
ATOM   4425  CG2 ILE P 925     -16.014   9.621   0.728  0.00  0.00      PROA  
ATOM   4426 HG21 ILE P 925     -15.195   9.964   1.395  0.00  0.00      PROA  
ATOM   4427 HG22 ILE P 925     -16.439  10.630   0.542  0.00  0.00      PROA  
ATOM   4428 HG23 ILE P 925     -15.646   9.397  -0.296  0.00  0.00      PROA  
ATOM   4429  CG1 ILE P 925     -18.457   8.443   0.578  0.00  0.00      PROA  
ATOM   4430 HG11 ILE P 925     -18.921   7.456   0.788  0.00  0.00      PROA  
ATOM   4431 HG12 ILE P 925     -18.241   8.479  -0.512  0.00  0.00      PROA  
ATOM   4432  CD  ILE P 925     -19.340   9.641   0.879  0.00  0.00      PROA  
ATOM   4433  HD1 ILE P 925     -19.037  10.527   0.280  0.00  0.00      PROA  
ATOM   4434  HD2 ILE P 925     -19.203   9.956   1.936  0.00  0.00      PROA  
ATOM   4435  HD3 ILE P 925     -20.419   9.385   0.814  0.00  0.00      PROA  
ATOM   4436  C   ILE P 925     -14.935   7.105   1.276  0.00  0.00      PROA  
ATOM   4437  O   ILE P 925     -14.165   7.002   0.298  0.00  0.00      PROA  
ATOM   4438  N   LEU P 926     -14.369   7.082   2.482  0.00  0.00      PROA  
ATOM   4439  HN  LEU P 926     -14.948   7.281   3.269  0.00  0.00      PROA  
ATOM   4440  CA  LEU P 926     -12.946   7.046   2.791  0.00  0.00      PROA  
ATOM   4441  HA  LEU P 926     -12.584   7.873   2.199  0.00  0.00      PROA  
ATOM   4442  CB  LEU P 926     -12.750   7.143   4.309  0.00  0.00      PROA  
ATOM   4443  HB1 LEU P 926     -11.704   6.824   4.505  0.00  0.00      PROA  
ATOM   4444  HB2 LEU P 926     -13.353   6.359   4.815  0.00  0.00      PROA  
ATOM   4445  CG  LEU P 926     -12.863   8.586   4.874  0.00  0.00      PROA  
ATOM   4446  HG  LEU P 926     -13.907   8.945   4.749  0.00  0.00      PROA  
ATOM   4447  CD1 LEU P 926     -12.568   8.447   6.410  0.00  0.00      PROA  
ATOM   4448 HD11 LEU P 926     -13.162   7.708   6.988  0.00  0.00      PROA  
ATOM   4449 HD12 LEU P 926     -12.737   9.461   6.831  0.00  0.00      PROA  
ATOM   4450 HD13 LEU P 926     -11.496   8.278   6.647  0.00  0.00      PROA  
ATOM   4451  CD2 LEU P 926     -11.827   9.562   4.346  0.00  0.00      PROA  
ATOM   4452 HD21 LEU P 926     -11.863  10.425   5.045  0.00  0.00      PROA  
ATOM   4453 HD22 LEU P 926     -11.922   9.917   3.298  0.00  0.00      PROA  
ATOM   4454 HD23 LEU P 926     -10.800   9.162   4.485  0.00  0.00      PROA  
ATOM   4455  C   LEU P 926     -12.320   5.768   2.325  0.00  0.00      PROA  
ATOM   4456  O   LEU P 926     -11.205   5.875   1.857  0.00  0.00      PROA  
ATOM   4457  N   ILE P 927     -12.908   4.581   2.545  0.00  0.00      PROA  
ATOM   4458  HN  ILE P 927     -13.695   4.464   3.145  0.00  0.00      PROA  
ATOM   4459  CA  ILE P 927     -12.375   3.330   2.081  0.00  0.00      PROA  
ATOM   4460  HA  ILE P 927     -11.329   3.212   2.323  0.00  0.00      PROA  
ATOM   4461  CB  ILE P 927     -13.075   2.096   2.835  0.00  0.00      PROA  
ATOM   4462  HB  ILE P 927     -14.163   2.258   2.677  0.00  0.00      PROA  
ATOM   4463  CG2 ILE P 927     -12.787   0.723   2.136  0.00  0.00      PROA  
ATOM   4464 HG21 ILE P 927     -13.241  -0.148   2.655  0.00  0.00      PROA  
ATOM   4465 HG22 ILE P 927     -11.719   0.483   1.945  0.00  0.00      PROA  
ATOM   4466 HG23 ILE P 927     -13.204   0.724   1.106  0.00  0.00      PROA  
ATOM   4467  CG1 ILE P 927     -12.789   2.127   4.339  0.00  0.00      PROA  
ATOM   4468 HG11 ILE P 927     -13.473   1.458   4.904  0.00  0.00      PROA  
ATOM   4469 HG12 ILE P 927     -12.891   3.193   4.636  0.00  0.00      PROA  
ATOM   4470  CD  ILE P 927     -11.437   1.568   4.626  0.00  0.00      PROA  
ATOM   4471  HD1 ILE P 927     -11.268   0.507   4.343  0.00  0.00      PROA  
ATOM   4472  HD2 ILE P 927     -11.335   1.547   5.732  0.00  0.00      PROA  
ATOM   4473  HD3 ILE P 927     -10.591   2.162   4.220  0.00  0.00      PROA  
ATOM   4474  C   ILE P 927     -12.392   3.253   0.589  0.00  0.00      PROA  
ATOM   4475  O   ILE P 927     -11.437   2.905  -0.011  0.00  0.00      PROA  
ATOM   4476  N   PHE P 928     -13.594   3.578  -0.081  0.00  0.00      PROA  
ATOM   4477  HN  PHE P 928     -14.432   3.755   0.431  0.00  0.00      PROA  
ATOM   4478  CA  PHE P 928     -13.712   3.711  -1.486  0.00  0.00      PROA  
ATOM   4479  HA  PHE P 928     -13.591   2.749  -1.961  0.00  0.00      PROA  
ATOM   4480  CB  PHE P 928     -15.138   4.244  -1.761  0.00  0.00      PROA  
ATOM   4481  HB1 PHE P 928     -15.149   5.085  -1.035  0.00  0.00      PROA  
ATOM   4482  HB2 PHE P 928     -15.938   3.589  -1.354  0.00  0.00      PROA  
ATOM   4483  CG  PHE P 928     -15.442   4.767  -3.069  0.00  0.00      PROA  
ATOM   4484  CD1 PHE P 928     -15.748   6.145  -3.175  0.00  0.00      PROA  
ATOM   4485  HD1 PHE P 928     -15.694   6.805  -2.322  0.00  0.00      PROA  
ATOM   4486  CE1 PHE P 928     -16.298   6.679  -4.305  0.00  0.00      PROA  
ATOM   4487  HE1 PHE P 928     -16.502   7.740  -4.310  0.00  0.00      PROA  
ATOM   4488  CZ  PHE P 928     -16.391   5.939  -5.488  0.00  0.00      PROA  
ATOM   4489  HZ  PHE P 928     -16.991   6.341  -6.290  0.00  0.00      PROA  
ATOM   4490  CD2 PHE P 928     -15.575   3.973  -4.209  0.00  0.00      PROA  
ATOM   4491  HD2 PHE P 928     -15.355   2.920  -4.113  0.00  0.00      PROA  
ATOM   4492  CE2 PHE P 928     -16.061   4.542  -5.434  0.00  0.00      PROA  
ATOM   4493  HE2 PHE P 928     -16.093   3.897  -6.300  0.00  0.00      PROA  
ATOM   4494  C   PHE P 928     -12.573   4.533  -2.120  0.00  0.00      PROA  
ATOM   4495  O   PHE P 928     -11.879   4.049  -3.029  0.00  0.00      PROA  
ATOM   4496  N   MET P 929     -12.325   5.806  -1.641  0.00  0.00      PROA  
ATOM   4497  HN  MET P 929     -12.980   6.206  -1.005  0.00  0.00      PROA  
ATOM   4498  CA  MET P 929     -11.462   6.702  -2.340  0.00  0.00      PROA  
ATOM   4499  HA  MET P 929     -11.691   6.840  -3.387  0.00  0.00      PROA  
ATOM   4500  CB  MET P 929     -11.531   8.208  -1.734  0.00  0.00      PROA  
ATOM   4501  HB1 MET P 929     -10.636   8.784  -2.052  0.00  0.00      PROA  
ATOM   4502  HB2 MET P 929     -11.424   8.109  -0.633  0.00  0.00      PROA  
ATOM   4503  CG  MET P 929     -12.829   8.855  -2.229  0.00  0.00      PROA  
ATOM   4504  HG1 MET P 929     -13.757   8.560  -1.696  0.00  0.00      PROA  
ATOM   4505  HG2 MET P 929     -12.929   8.467  -3.265  0.00  0.00      PROA  
ATOM   4506  SD  MET P 929     -12.817  10.685  -2.000  0.00  0.00      PROA  
ATOM   4507  CE  MET P 929     -12.409  10.983  -0.256  0.00  0.00      PROA  
ATOM   4508  HE1 MET P 929     -11.348  11.103   0.051  0.00  0.00      PROA  
ATOM   4509  HE2 MET P 929     -12.836  10.132   0.317  0.00  0.00      PROA  
ATOM   4510  HE3 MET P 929     -12.832  11.948   0.096  0.00  0.00      PROA  
ATOM   4511  C   MET P 929      -9.985   6.262  -2.425  0.00  0.00      PROA  
ATOM   4512  O   MET P 929      -9.371   6.340  -3.467  0.00  0.00      PROA  
ATOM   4513  N   ASP P 930      -9.389   5.657  -1.328  0.00  0.00      PROA  
ATOM   4514  HN  ASP P 930      -9.783   5.717  -0.414  0.00  0.00      PROA  
ATOM   4515  CA  ASP P 930      -8.133   4.982  -1.393  0.00  0.00      PROA  
ATOM   4516  HA  ASP P 930      -7.312   5.650  -1.609  0.00  0.00      PROA  
ATOM   4517  CB  ASP P 930      -7.901   4.421   0.050  0.00  0.00      PROA  
ATOM   4518  HB1 ASP P 930      -7.117   3.638   0.124  0.00  0.00      PROA  
ATOM   4519  HB2 ASP P 930      -8.909   3.991   0.237  0.00  0.00      PROA  
ATOM   4520  CG  ASP P 930      -7.408   5.497   1.000  0.00  0.00      PROA  
ATOM   4521  OD1 ASP P 930      -7.446   6.715   0.749  0.00  0.00      PROA  
ATOM   4522  OD2 ASP P 930      -6.947   5.050   2.076  0.00  0.00      PROA  
ATOM   4523  C   ASP P 930      -8.121   3.779  -2.368  0.00  0.00      PROA  
ATOM   4524  O   ASP P 930      -7.178   3.576  -3.175  0.00  0.00      PROA  
ATOM   4525  N   GLN P 931      -9.186   3.048  -2.353  0.00  0.00      PROA  
ATOM   4526  HN  GLN P 931      -9.897   3.173  -1.665  0.00  0.00      PROA  
ATOM   4527  CA  GLN P 931      -9.247   1.902  -3.212  0.00  0.00      PROA  
ATOM   4528  HA  GLN P 931      -8.364   1.304  -3.041  0.00  0.00      PROA  
ATOM   4529  CB  GLN P 931     -10.473   1.128  -2.703  0.00  0.00      PROA  
ATOM   4530  HB1 GLN P 931     -11.360   1.797  -2.677  0.00  0.00      PROA  
ATOM   4531  HB2 GLN P 931     -10.134   0.955  -1.659  0.00  0.00      PROA  
ATOM   4532  CG  GLN P 931     -10.940  -0.078  -3.545  0.00  0.00      PROA  
ATOM   4533  HG1 GLN P 931     -11.295   0.200  -4.561  0.00  0.00      PROA  
ATOM   4534  HG2 GLN P 931     -11.762  -0.616  -3.026  0.00  0.00      PROA  
ATOM   4535  CD  GLN P 931      -9.861  -1.086  -3.751  0.00  0.00      PROA  
ATOM   4536  OE1 GLN P 931      -9.090  -1.354  -2.798  0.00  0.00      PROA  
ATOM   4537  NE2 GLN P 931      -9.749  -1.784  -4.918  0.00  0.00      PROA  
ATOM   4538 HE21 GLN P 931      -8.998  -2.432  -5.044  0.00  0.00      PROA  
ATOM   4539 HE22 GLN P 931     -10.364  -1.566  -5.676  0.00  0.00      PROA  
ATOM   4540  C   GLN P 931      -9.311   2.184  -4.703  0.00  0.00      PROA  
ATOM   4541  O   GLN P 931      -8.493   1.657  -5.458  0.00  0.00      PROA  
ATOM   4542  N   GLN P 932     -10.245   3.030  -5.134  0.00  0.00      PROA  
ATOM   4543  HN  GLN P 932     -10.862   3.496  -4.505  0.00  0.00      PROA  
ATOM   4544  CA  GLN P 932     -10.338   3.483  -6.504  0.00  0.00      PROA  
ATOM   4545  HA  GLN P 932     -10.444   2.614  -7.136  0.00  0.00      PROA  
ATOM   4546  CB  GLN P 932     -11.578   4.430  -6.856  0.00  0.00      PROA  
ATOM   4547  HB1 GLN P 932     -11.467   4.871  -7.870  0.00  0.00      PROA  
ATOM   4548  HB2 GLN P 932     -11.447   5.312  -6.194  0.00  0.00      PROA  
ATOM   4549  CG  GLN P 932     -12.886   3.835  -6.468  0.00  0.00      PROA  
ATOM   4550  HG1 GLN P 932     -13.711   4.560  -6.633  0.00  0.00      PROA  
ATOM   4551  HG2 GLN P 932     -12.785   3.617  -5.383  0.00  0.00      PROA  
ATOM   4552  CD  GLN P 932     -13.351   2.517  -7.078  0.00  0.00      PROA  
ATOM   4553  OE1 GLN P 932     -13.665   1.560  -6.410  0.00  0.00      PROA  
ATOM   4554  NE2 GLN P 932     -13.505   2.562  -8.410  0.00  0.00      PROA  
ATOM   4555 HE21 GLN P 932     -13.246   3.350  -8.968  0.00  0.00      PROA  
ATOM   4556 HE22 GLN P 932     -13.728   1.707  -8.879  0.00  0.00      PROA  
ATOM   4557  C   GLN P 932      -9.065   4.135  -7.017  0.00  0.00      PROA  
ATOM   4558  O   GLN P 932      -8.674   3.919  -8.180  0.00  0.00      PROA  
ATOM   4559  N   ILE P 933      -8.447   5.098  -6.301  0.00  0.00      PROA  
ATOM   4560  HN  ILE P 933      -8.790   5.441  -5.430  0.00  0.00      PROA  
ATOM   4561  CA  ILE P 933      -7.181   5.710  -6.691  0.00  0.00      PROA  
ATOM   4562  HA  ILE P 933      -7.420   6.018  -7.698  0.00  0.00      PROA  
ATOM   4563  CB  ILE P 933      -6.801   7.020  -6.013  0.00  0.00      PROA  
ATOM   4564  HB  ILE P 933      -7.744   7.607  -6.012  0.00  0.00      PROA  
ATOM   4565  CG2 ILE P 933      -6.263   6.787  -4.539  0.00  0.00      PROA  
ATOM   4566 HG21 ILE P 933      -5.290   6.250  -4.542  0.00  0.00      PROA  
ATOM   4567 HG22 ILE P 933      -7.067   6.316  -3.934  0.00  0.00      PROA  
ATOM   4568 HG23 ILE P 933      -5.939   7.779  -4.158  0.00  0.00      PROA  
ATOM   4569  CG1 ILE P 933      -5.825   7.819  -6.803  0.00  0.00      PROA  
ATOM   4570 HG11 ILE P 933      -4.772   7.465  -6.777  0.00  0.00      PROA  
ATOM   4571 HG12 ILE P 933      -5.764   8.748  -6.197  0.00  0.00      PROA  
ATOM   4572  CD  ILE P 933      -6.214   8.261  -8.212  0.00  0.00      PROA  
ATOM   4573  HD1 ILE P 933      -7.071   8.964  -8.288  0.00  0.00      PROA  
ATOM   4574  HD2 ILE P 933      -6.402   7.408  -8.899  0.00  0.00      PROA  
ATOM   4575  HD3 ILE P 933      -5.372   8.674  -8.808  0.00  0.00      PROA  
ATOM   4576  C   ILE P 933      -6.066   4.723  -6.796  0.00  0.00      PROA  
ATOM   4577  O   ILE P 933      -5.186   4.837  -7.630  0.00  0.00      PROA  
ATOM   4578  N   THR P 934      -6.074   3.686  -6.000  0.00  0.00      PROA  
ATOM   4579  HN  THR P 934      -6.735   3.643  -5.254  0.00  0.00      PROA  
ATOM   4580  CA  THR P 934      -5.191   2.520  -6.216  0.00  0.00      PROA  
ATOM   4581  HA  THR P 934      -4.179   2.895  -6.231  0.00  0.00      PROA  
ATOM   4582  CB  THR P 934      -5.279   1.624  -4.984  0.00  0.00      PROA  
ATOM   4583  HB  THR P 934      -6.269   1.149  -4.812  0.00  0.00      PROA  
ATOM   4584  OG1 THR P 934      -4.961   2.367  -3.799  0.00  0.00      PROA  
ATOM   4585  HG1 THR P 934      -5.786   2.734  -3.475  0.00  0.00      PROA  
ATOM   4586  CG2 THR P 934      -4.080   0.585  -5.051  0.00  0.00      PROA  
ATOM   4587 HG21 THR P 934      -3.696   0.297  -4.049  0.00  0.00      PROA  
ATOM   4588 HG22 THR P 934      -3.151   0.848  -5.601  0.00  0.00      PROA  
ATOM   4589 HG23 THR P 934      -4.416  -0.322  -5.597  0.00  0.00      PROA  
ATOM   4590  C   THR P 934      -5.488   1.738  -7.459  0.00  0.00      PROA  
ATOM   4591  O   THR P 934      -4.545   1.501  -8.247  0.00  0.00      PROA  
ATOM   4592  N   ALA P 935      -6.802   1.445  -7.711  0.00  0.00      PROA  
ATOM   4593  HN  ALA P 935      -7.446   1.464  -6.950  0.00  0.00      PROA  
ATOM   4594  CA  ALA P 935      -7.292   0.795  -8.883  0.00  0.00      PROA  
ATOM   4595  HA  ALA P 935      -6.793  -0.157  -8.987  0.00  0.00      PROA  
ATOM   4596  CB  ALA P 935      -8.723   0.515  -8.668  0.00  0.00      PROA  
ATOM   4597  HB1 ALA P 935      -9.289   1.464  -8.551  0.00  0.00      PROA  
ATOM   4598  HB2 ALA P 935      -8.963  -0.124  -7.791  0.00  0.00      PROA  
ATOM   4599  HB3 ALA P 935      -9.215   0.096  -9.571  0.00  0.00      PROA  
ATOM   4600  C   ALA P 935      -7.032   1.533 -10.211  0.00  0.00      PROA  
ATOM   4601  O   ALA P 935      -6.659   1.043 -11.228  0.00  0.00      PROA  
ATOM   4602  N   VAL P 936      -7.151   2.862 -10.184  0.00  0.00      PROA  
ATOM   4603  HN  VAL P 936      -7.671   3.130  -9.377  0.00  0.00      PROA  
ATOM   4604  CA  VAL P 936      -6.769   3.729 -11.266  0.00  0.00      PROA  
ATOM   4605  HA  VAL P 936      -7.361   3.322 -12.073  0.00  0.00      PROA  
ATOM   4606  CB  VAL P 936      -7.345   5.174 -11.081  0.00  0.00      PROA  
ATOM   4607  HB  VAL P 936      -7.137   5.560 -10.060  0.00  0.00      PROA  
ATOM   4608  CG1 VAL P 936      -6.773   6.196 -12.067  0.00  0.00      PROA  
ATOM   4609 HG11 VAL P 936      -5.662   6.198 -12.048  0.00  0.00      PROA  
ATOM   4610 HG12 VAL P 936      -7.043   7.211 -11.706  0.00  0.00      PROA  
ATOM   4611 HG13 VAL P 936      -7.117   6.158 -13.123  0.00  0.00      PROA  
ATOM   4612  CG2 VAL P 936      -8.911   5.184 -11.116  0.00  0.00      PROA  
ATOM   4613 HG21 VAL P 936      -9.284   4.950 -12.136  0.00  0.00      PROA  
ATOM   4614 HG22 VAL P 936      -9.298   6.156 -10.742  0.00  0.00      PROA  
ATOM   4615 HG23 VAL P 936      -9.269   4.419 -10.394  0.00  0.00      PROA  
ATOM   4616  C   VAL P 936      -5.330   3.814 -11.741  0.00  0.00      PROA  
ATOM   4617  O   VAL P 936      -4.995   3.597 -12.905  0.00  0.00      PROA  
ATOM   4618  N   ILE P 937      -4.448   3.950 -10.716  0.00  0.00      PROA  
ATOM   4619  HN  ILE P 937      -4.792   4.085  -9.790  0.00  0.00      PROA  
ATOM   4620  CA  ILE P 937      -3.022   4.010 -10.930  0.00  0.00      PROA  
ATOM   4621  HA  ILE P 937      -2.835   4.569 -11.835  0.00  0.00      PROA  
ATOM   4622  CB  ILE P 937      -2.175   4.726  -9.841  0.00  0.00      PROA  
ATOM   4623  HB  ILE P 937      -2.310   4.204  -8.869  0.00  0.00      PROA  
ATOM   4624  CG2 ILE P 937      -0.686   4.823 -10.157  0.00  0.00      PROA  
ATOM   4625 HG21 ILE P 937      -0.121   5.236  -9.294  0.00  0.00      PROA  
ATOM   4626 HG22 ILE P 937      -0.513   5.364 -11.112  0.00  0.00      PROA  
ATOM   4627 HG23 ILE P 937      -0.305   3.779 -10.173  0.00  0.00      PROA  
ATOM   4628  CG1 ILE P 937      -2.659   6.170  -9.642  0.00  0.00      PROA  
ATOM   4629 HG11 ILE P 937      -1.950   6.617  -8.912  0.00  0.00      PROA  
ATOM   4630 HG12 ILE P 937      -3.684   6.149  -9.215  0.00  0.00      PROA  
ATOM   4631  CD  ILE P 937      -2.594   7.046 -10.860  0.00  0.00      PROA  
ATOM   4632  HD1 ILE P 937      -1.598   7.046 -11.353  0.00  0.00      PROA  
ATOM   4633  HD2 ILE P 937      -2.750   8.121 -10.630  0.00  0.00      PROA  
ATOM   4634  HD3 ILE P 937      -3.387   6.748 -11.579  0.00  0.00      PROA  
ATOM   4635  C   ILE P 937      -2.373   2.672 -11.360  0.00  0.00      PROA  
ATOM   4636  O   ILE P 937      -1.473   2.525 -12.140  0.00  0.00      PROA  
ATOM   4637  N   ILE P 938      -2.903   1.503 -10.966  0.00  0.00      PROA  
ATOM   4638  HN  ILE P 938      -3.687   1.454 -10.352  0.00  0.00      PROA  
ATOM   4639  CA  ILE P 938      -2.613   0.226 -11.465  0.00  0.00      PROA  
ATOM   4640  HA  ILE P 938      -1.545   0.123 -11.595  0.00  0.00      PROA  
ATOM   4641  CB  ILE P 938      -3.080  -0.827 -10.447  0.00  0.00      PROA  
ATOM   4642  HB  ILE P 938      -4.172  -0.700 -10.289  0.00  0.00      PROA  
ATOM   4643  CG2 ILE P 938      -2.943  -2.245 -11.099  0.00  0.00      PROA  
ATOM   4644 HG21 ILE P 938      -3.630  -2.196 -11.971  0.00  0.00      PROA  
ATOM   4645 HG22 ILE P 938      -3.110  -3.026 -10.327  0.00  0.00      PROA  
ATOM   4646 HG23 ILE P 938      -1.962  -2.572 -11.506  0.00  0.00      PROA  
ATOM   4647  CG1 ILE P 938      -2.294  -0.711  -9.145  0.00  0.00      PROA  
ATOM   4648 HG11 ILE P 938      -2.607  -1.605  -8.564  0.00  0.00      PROA  
ATOM   4649 HG12 ILE P 938      -2.414   0.245  -8.593  0.00  0.00      PROA  
ATOM   4650  CD  ILE P 938      -0.814  -0.913  -9.404  0.00  0.00      PROA  
ATOM   4651  HD1 ILE P 938      -0.397  -0.066  -9.990  0.00  0.00      PROA  
ATOM   4652  HD2 ILE P 938      -0.505  -1.911  -9.782  0.00  0.00      PROA  
ATOM   4653  HD3 ILE P 938      -0.322  -0.859  -8.410  0.00  0.00      PROA  
ATOM   4654  C   ILE P 938      -3.160   0.039 -12.904  0.00  0.00      PROA  
ATOM   4655  O   ILE P 938      -2.577  -0.654 -13.736  0.00  0.00      PROA  
ATOM   4656  N   ASN P 939      -4.203   0.788 -13.309  0.00  0.00      PROA  
ATOM   4657  HN  ASN P 939      -4.671   1.463 -12.744  0.00  0.00      PROA  
ATOM   4658  CA  ASN P 939      -4.754   0.604 -14.695  0.00  0.00      PROA  
ATOM   4659  HA  ASN P 939      -4.533  -0.403 -15.017  0.00  0.00      PROA  
ATOM   4660  CB  ASN P 939      -6.292   0.825 -14.677  0.00  0.00      PROA  
ATOM   4661  HB1 ASN P 939      -6.513   1.809 -14.210  0.00  0.00      PROA  
ATOM   4662  HB2 ASN P 939      -6.730   0.081 -13.979  0.00  0.00      PROA  
ATOM   4663  CG  ASN P 939      -7.179   0.887 -15.942  0.00  0.00      PROA  
ATOM   4664  OD1 ASN P 939      -7.806   1.936 -16.137  0.00  0.00      PROA  
ATOM   4665  ND2 ASN P 939      -7.124  -0.145 -16.764  0.00  0.00      PROA  
ATOM   4666 HD21 ASN P 939      -6.677  -1.000 -16.500  0.00  0.00      PROA  
ATOM   4667 HD22 ASN P 939      -7.416  -0.126 -17.720  0.00  0.00      PROA  
ATOM   4668  C   ASN P 939      -4.023   1.458 -15.670  0.00  0.00      PROA  
ATOM   4669  O   ASN P 939      -4.310   1.635 -16.859  0.00  0.00      PROA  
ATOM   4670  N   ARG P 940      -2.873   2.104 -15.246  0.00  0.00      PROA  
ATOM   4671  HN  ARG P 940      -2.544   1.957 -14.316  0.00  0.00      PROA  
ATOM   4672  CA  ARG P 940      -2.008   2.843 -16.127  0.00  0.00      PROA  
ATOM   4673  HA  ARG P 940      -2.601   3.641 -16.550  0.00  0.00      PROA  
ATOM   4674  CB  ARG P 940      -0.785   3.402 -15.262  0.00  0.00      PROA  
ATOM   4675  HB1 ARG P 940       0.105   3.664 -15.872  0.00  0.00      PROA  
ATOM   4676  HB2 ARG P 940      -0.499   2.549 -14.611  0.00  0.00      PROA  
ATOM   4677  CG  ARG P 940      -1.239   4.647 -14.464  0.00  0.00      PROA  
ATOM   4678  HG1 ARG P 940      -1.883   4.410 -13.590  0.00  0.00      PROA  
ATOM   4679  HG2 ARG P 940      -1.872   5.335 -15.063  0.00  0.00      PROA  
ATOM   4680  CD  ARG P 940       0.023   5.424 -13.924  0.00  0.00      PROA  
ATOM   4681  HD1 ARG P 940      -0.291   6.139 -13.135  0.00  0.00      PROA  
ATOM   4682  HD2 ARG P 940       0.554   5.949 -14.747  0.00  0.00      PROA  
ATOM   4683  NE  ARG P 940       0.870   4.395 -13.200  0.00  0.00      PROA  
ATOM   4684  HE  ARG P 940       0.332   3.672 -12.767  0.00  0.00      PROA  
ATOM   4685  CZ  ARG P 940       2.222   4.409 -12.913  0.00  0.00      PROA  
ATOM   4686  NH1 ARG P 940       3.020   5.408 -13.227  0.00  0.00      PROA  
ATOM   4687 HH11 ARG P 940       2.701   6.177 -13.780  0.00  0.00      PROA  
ATOM   4688 HH12 ARG P 940       3.968   5.428 -12.909  0.00  0.00      PROA  
ATOM   4689  NH2 ARG P 940       2.722   3.426 -12.223  0.00  0.00      PROA  
ATOM   4690 HH21 ARG P 940       2.215   2.564 -12.243  0.00  0.00      PROA  
ATOM   4691 HH22 ARG P 940       3.698   3.298 -12.400  0.00  0.00      PROA  
ATOM   4692  C   ARG P 940      -1.424   2.128 -17.288  0.00  0.00      PROA  
ATOM   4693  O   ARG P 940      -1.068   0.948 -17.209  0.00  0.00      PROA  
ATOM   4694  N   LYS P 941      -1.333   2.780 -18.439  0.00  0.00      PROA  
ATOM   4695  HN  LYS P 941      -1.505   3.755 -18.553  0.00  0.00      PROA  
ATOM   4696  CA  LYS P 941      -0.784   2.111 -19.648  0.00  0.00      PROA  
ATOM   4697  HA  LYS P 941      -1.422   1.254 -19.806  0.00  0.00      PROA  
ATOM   4698  CB  LYS P 941      -0.923   2.979 -20.948  0.00  0.00      PROA  
ATOM   4699  HB1 LYS P 941      -0.298   2.517 -21.742  0.00  0.00      PROA  
ATOM   4700  HB2 LYS P 941      -0.639   4.039 -20.774  0.00  0.00      PROA  
ATOM   4701  CG  LYS P 941      -2.341   3.062 -21.588  0.00  0.00      PROA  
ATOM   4702  HG1 LYS P 941      -2.675   2.007 -21.684  0.00  0.00      PROA  
ATOM   4703  HG2 LYS P 941      -2.344   3.445 -22.631  0.00  0.00      PROA  
ATOM   4704  CD  LYS P 941      -3.397   3.875 -20.837  0.00  0.00      PROA  
ATOM   4705  HD1 LYS P 941      -2.976   4.896 -20.710  0.00  0.00      PROA  
ATOM   4706  HD2 LYS P 941      -3.638   3.560 -19.800  0.00  0.00      PROA  
ATOM   4707  CE  LYS P 941      -4.766   4.043 -21.521  0.00  0.00      PROA  
ATOM   4708  HE1 LYS P 941      -4.761   4.474 -22.545  0.00  0.00      PROA  
ATOM   4709  HE2 LYS P 941      -5.403   4.783 -20.991  0.00  0.00      PROA  
ATOM   4710  NZ  LYS P 941      -5.523   2.752 -21.563  0.00  0.00      PROA  
ATOM   4711  HZ1 LYS P 941      -6.515   2.977 -21.781  0.00  0.00      PROA  
ATOM   4712  HZ2 LYS P 941      -5.389   2.096 -20.767  0.00  0.00      PROA  
ATOM   4713  HZ3 LYS P 941      -5.253   2.135 -22.355  0.00  0.00      PROA  
ATOM   4714  C   LYS P 941       0.608   1.662 -19.542  0.00  0.00      PROA  
ATOM   4715  O   LYS P 941       1.008   0.624 -20.117  0.00  0.00      PROA  
ATOM   4716  N   GLU P 942       1.384   2.414 -18.742  0.00  0.00      PROA  
ATOM   4717  HN  GLU P 942       1.041   3.311 -18.473  0.00  0.00      PROA  
ATOM   4718  CA  GLU P 942       2.705   2.043 -18.154  0.00  0.00      PROA  
ATOM   4719  HA  GLU P 942       3.381   1.915 -18.986  0.00  0.00      PROA  
ATOM   4720  CB  GLU P 942       3.218   3.112 -17.095  0.00  0.00      PROA  
ATOM   4721  HB1 GLU P 942       4.106   2.781 -16.514  0.00  0.00      PROA  
ATOM   4722  HB2 GLU P 942       2.518   3.221 -16.239  0.00  0.00      PROA  
ATOM   4723  CG  GLU P 942       3.286   4.460 -17.839  0.00  0.00      PROA  
ATOM   4724  HG1 GLU P 942       3.335   4.413 -18.948  0.00  0.00      PROA  
ATOM   4725  HG2 GLU P 942       4.217   4.970 -17.509  0.00  0.00      PROA  
ATOM   4726  CD  GLU P 942       2.092   5.396 -17.477  0.00  0.00      PROA  
ATOM   4727  OE1 GLU P 942       2.183   6.258 -16.639  0.00  0.00      PROA  
ATOM   4728  OE2 GLU P 942       1.013   5.055 -18.064  0.00  0.00      PROA  
ATOM   4729  C   GLU P 942       2.912   0.673 -17.514  0.00  0.00      PROA  
ATOM   4730  O   GLU P 942       4.076   0.227 -17.365  0.00  0.00      PROA  
ATOM   4731  N   HSD P 943       1.884  -0.021 -17.063  0.00  0.00      PROA  
ATOM   4732  HN  HSD P 943       1.004   0.448 -17.051  0.00  0.00      PROA  
ATOM   4733  CA  HSD P 943       1.928  -1.347 -16.496  0.00  0.00      PROA  
ATOM   4734  HA  HSD P 943       2.925  -1.449 -16.093  0.00  0.00      PROA  
ATOM   4735  CB  HSD P 943       0.887  -1.500 -15.344  0.00  0.00      PROA  
ATOM   4736  HB1 HSD P 943       0.824  -2.588 -15.126  0.00  0.00      PROA  
ATOM   4737  HB2 HSD P 943      -0.085  -1.065 -15.660  0.00  0.00      PROA  
ATOM   4738  ND1 HSD P 943       2.617  -0.847 -13.576  0.00  0.00      PROA  
ATOM   4739  HD1 HSD P 943       3.349  -1.463 -13.868  0.00  0.00      PROA  
ATOM   4740  CG  HSD P 943       1.390  -0.746 -14.184  0.00  0.00      PROA  
ATOM   4741  CE1 HSD P 943       2.648  -0.005 -12.543  0.00  0.00      PROA  
ATOM   4742  HE1 HSD P 943       3.550   0.199 -11.967  0.00  0.00      PROA  
ATOM   4743  NE2 HSD P 943       1.531   0.691 -12.531  0.00  0.00      PROA  
ATOM   4744  CD2 HSD P 943       0.743   0.242 -13.558  0.00  0.00      PROA  
ATOM   4745  HD2 HSD P 943      -0.179   0.777 -13.754  0.00  0.00      PROA  
ATOM   4746  C   HSD P 943       1.674  -2.396 -17.564  0.00  0.00      PROA  
ATOM   4747  O   HSD P 943       1.886  -3.575 -17.340  0.00  0.00      PROA  
ATOM   4748  N   LYS P 944       1.229  -1.925 -18.777  0.00  0.00      PROA  
ATOM   4749  HN  LYS P 944       1.080  -0.956 -18.959  0.00  0.00      PROA  
ATOM   4750  CA  LYS P 944       1.277  -2.898 -19.867  0.00  0.00      PROA  
ATOM   4751  HA  LYS P 944       0.856  -2.320 -20.677  0.00  0.00      PROA  
ATOM   4752  CB  LYS P 944       2.759  -3.286 -20.292  0.00  0.00      PROA  
ATOM   4753  HB1 LYS P 944       3.127  -4.057 -19.582  0.00  0.00      PROA  
ATOM   4754  HB2 LYS P 944       3.332  -2.335 -20.314  0.00  0.00      PROA  
ATOM   4755  CG  LYS P 944       2.890  -3.813 -21.680  0.00  0.00      PROA  
ATOM   4756  HG1 LYS P 944       2.249  -4.703 -21.857  0.00  0.00      PROA  
ATOM   4757  HG2 LYS P 944       3.917  -4.228 -21.767  0.00  0.00      PROA  
ATOM   4758  CD  LYS P 944       2.690  -2.778 -22.780  0.00  0.00      PROA  
ATOM   4759  HD1 LYS P 944       3.267  -1.888 -22.451  0.00  0.00      PROA  
ATOM   4760  HD2 LYS P 944       1.699  -2.292 -22.904  0.00  0.00      PROA  
ATOM   4761  CE  LYS P 944       3.353  -3.227 -24.100  0.00  0.00      PROA  
ATOM   4762  HE1 LYS P 944       4.200  -3.886 -23.812  0.00  0.00      PROA  
ATOM   4763  HE2 LYS P 944       3.702  -2.359 -24.699  0.00  0.00      PROA  
ATOM   4764  NZ  LYS P 944       2.448  -3.939 -24.960  0.00  0.00      PROA  
ATOM   4765  HZ1 LYS P 944       1.550  -3.420 -24.882  0.00  0.00      PROA  
ATOM   4766  HZ2 LYS P 944       2.268  -4.957 -24.850  0.00  0.00      PROA  
ATOM   4767  HZ3 LYS P 944       2.880  -3.838 -25.900  0.00  0.00      PROA  
ATOM   4768  C   LYS P 944       0.332  -4.148 -19.797  0.00  0.00      PROA  
ATOM   4769  O   LYS P 944       0.370  -5.069 -20.610  0.00  0.00      PROA  
ATOM   4770  N   LEU P 945      -0.624  -4.088 -18.874  0.00  0.00      PROA  
ATOM   4771  HN  LEU P 945      -0.592  -3.245 -18.343  0.00  0.00      PROA  
ATOM   4772  CA  LEU P 945      -1.662  -5.135 -18.636  0.00  0.00      PROA  
ATOM   4773  HA  LEU P 945      -1.243  -6.130 -18.630  0.00  0.00      PROA  
ATOM   4774  CB  LEU P 945      -2.333  -4.916 -17.233  0.00  0.00      PROA  
ATOM   4775  HB1 LEU P 945      -2.934  -5.816 -16.982  0.00  0.00      PROA  
ATOM   4776  HB2 LEU P 945      -2.980  -4.013 -17.278  0.00  0.00      PROA  
ATOM   4777  CG  LEU P 945      -1.346  -4.720 -16.146  0.00  0.00      PROA  
ATOM   4778  HG  LEU P 945      -0.659  -3.882 -16.393  0.00  0.00      PROA  
ATOM   4779  CD1 LEU P 945      -1.930  -4.478 -14.765  0.00  0.00      PROA  
ATOM   4780 HD11 LEU P 945      -2.543  -3.552 -14.745  0.00  0.00      PROA  
ATOM   4781 HD12 LEU P 945      -1.140  -4.313 -14.002  0.00  0.00      PROA  
ATOM   4782 HD13 LEU P 945      -2.577  -5.329 -14.463  0.00  0.00      PROA  
ATOM   4783  CD2 LEU P 945      -0.502  -6.059 -16.018  0.00  0.00      PROA  
ATOM   4784 HD21 LEU P 945       0.231  -6.209 -16.840  0.00  0.00      PROA  
ATOM   4785 HD22 LEU P 945      -1.218  -6.896 -15.875  0.00  0.00      PROA  
ATOM   4786 HD23 LEU P 945       0.122  -5.939 -15.106  0.00  0.00      PROA  
ATOM   4787  C   LEU P 945      -2.872  -5.074 -19.693  0.00  0.00      PROA  
ATOM   4788  O   LEU P 945      -2.960  -4.172 -20.483  0.00  0.00      PROA  
ATOM   4789  N   LYS P 946      -3.786  -6.053 -19.601  0.00  0.00      PROA  
ATOM   4790  HN  LYS P 946      -3.623  -6.806 -18.968  0.00  0.00      PROA  
ATOM   4791  CA  LYS P 946      -5.145  -5.893 -20.319  0.00  0.00      PROA  
ATOM   4792  HA  LYS P 946      -4.903  -5.594 -21.328  0.00  0.00      PROA  
ATOM   4793  CB  LYS P 946      -5.973  -7.256 -20.430  0.00  0.00      PROA  
ATOM   4794  HB1 LYS P 946      -7.055  -7.042 -20.564  0.00  0.00      PROA  
ATOM   4795  HB2 LYS P 946      -5.833  -7.865 -19.512  0.00  0.00      PROA  
ATOM   4796  CG  LYS P 946      -5.411  -8.242 -21.502  0.00  0.00      PROA  
ATOM   4797  HG1 LYS P 946      -4.302  -8.293 -21.538  0.00  0.00      PROA  
ATOM   4798  HG2 LYS P 946      -5.549  -7.688 -22.456  0.00  0.00      PROA  
ATOM   4799  CD  LYS P 946      -6.264  -9.578 -21.556  0.00  0.00      PROA  
ATOM   4800  HD1 LYS P 946      -7.314  -9.395 -21.870  0.00  0.00      PROA  
ATOM   4801  HD2 LYS P 946      -6.355 -10.004 -20.533  0.00  0.00      PROA  
ATOM   4802  CE  LYS P 946      -5.640 -10.450 -22.681  0.00  0.00      PROA  
ATOM   4803  HE1 LYS P 946      -5.289  -9.812 -23.521  0.00  0.00      PROA  
ATOM   4804  HE2 LYS P 946      -6.330 -11.191 -23.138  0.00  0.00      PROA  
ATOM   4805  NZ  LYS P 946      -4.472 -11.134 -22.120  0.00  0.00      PROA  
ATOM   4806  HZ1 LYS P 946      -3.809 -10.502 -21.627  0.00  0.00      PROA  
ATOM   4807  HZ2 LYS P 946      -3.947 -11.492 -22.944  0.00  0.00      PROA  
ATOM   4808  HZ3 LYS P 946      -4.744 -11.998 -21.610  0.00  0.00      PROA  
ATOM   4809  C   LYS P 946      -6.000  -4.673 -19.921  0.00  0.00      PROA  
ATOM   4810  O   LYS P 946      -5.854  -4.058 -18.813  0.00  0.00      PROA  
ATOM   4811  N   LYS P 947      -6.879  -4.114 -20.774  0.00  0.00      PROA  
ATOM   4812  HN  LYS P 947      -6.928  -4.578 -21.656  0.00  0.00      PROA  
ATOM   4813  CA  LYS P 947      -7.697  -3.026 -20.560  0.00  0.00      PROA  
ATOM   4814  HA  LYS P 947      -7.086  -2.145 -20.434  0.00  0.00      PROA  
ATOM   4815  CB  LYS P 947      -8.463  -2.645 -21.900  0.00  0.00      PROA  
ATOM   4816  HB1 LYS P 947      -9.281  -1.973 -21.563  0.00  0.00      PROA  
ATOM   4817  HB2 LYS P 947      -8.964  -3.543 -22.321  0.00  0.00      PROA  
ATOM   4818  CG  LYS P 947      -7.638  -1.949 -22.901  0.00  0.00      PROA  
ATOM   4819  HG1 LYS P 947      -6.782  -2.537 -23.297  0.00  0.00      PROA  
ATOM   4820  HG2 LYS P 947      -7.113  -1.083 -22.443  0.00  0.00      PROA  
ATOM   4821  CD  LYS P 947      -8.453  -1.379 -24.082  0.00  0.00      PROA  
ATOM   4822  HD1 LYS P 947      -9.327  -0.976 -23.528  0.00  0.00      PROA  
ATOM   4823  HD2 LYS P 947      -8.885  -2.200 -24.693  0.00  0.00      PROA  
ATOM   4824  CE  LYS P 947      -7.721  -0.296 -24.857  0.00  0.00      PROA  
ATOM   4825  HE1 LYS P 947      -7.332  -0.563 -25.863  0.00  0.00      PROA  
ATOM   4826  HE2 LYS P 947      -6.854   0.173 -24.345  0.00  0.00      PROA  
ATOM   4827  NZ  LYS P 947      -8.555   0.910 -25.022  0.00  0.00      PROA  
ATOM   4828  HZ1 LYS P 947      -8.884   1.125 -24.060  0.00  0.00      PROA  
ATOM   4829  HZ2 LYS P 947      -9.359   0.682 -25.641  0.00  0.00      PROA  
ATOM   4830  HZ3 LYS P 947      -8.090   1.770 -25.377  0.00  0.00      PROA  
ATOM   4831  C   LYS P 947      -8.642  -3.166 -19.399  0.00  0.00      PROA  
ATOM   4832  O   LYS P 947      -9.247  -4.209 -19.172  0.00  0.00      PROA  
ATOM   4833  N   GLY P 948      -8.838  -2.104 -18.627  0.00  0.00      PROA  
ATOM   4834  HN  GLY P 948      -8.353  -1.265 -18.861  0.00  0.00      PROA  
ATOM   4835  CA  GLY P 948      -9.726  -2.032 -17.455  0.00  0.00      PROA  
ATOM   4836  HA1 GLY P 948     -10.783  -2.157 -17.635  0.00  0.00      PROA  
ATOM   4837  HA2 GLY P 948      -9.742  -0.995 -17.154  0.00  0.00      PROA  
ATOM   4838  C   GLY P 948      -9.265  -2.904 -16.323  0.00  0.00      PROA  
ATOM   4839  O   GLY P 948      -8.424  -3.774 -16.471  0.00  0.00      PROA  
ATOM   4840  N   ALA P 949      -9.736  -2.685 -15.064  0.00  0.00      PROA  
ATOM   4841  HN  ALA P 949     -10.468  -2.045 -14.844  0.00  0.00      PROA  
ATOM   4842  CA  ALA P 949      -9.233  -3.456 -13.965  0.00  0.00      PROA  
ATOM   4843  HA  ALA P 949      -8.731  -4.362 -14.272  0.00  0.00      PROA  
ATOM   4844  CB  ALA P 949      -8.475  -2.468 -13.177  0.00  0.00      PROA  
ATOM   4845  HB1 ALA P 949      -7.516  -2.167 -13.650  0.00  0.00      PROA  
ATOM   4846  HB2 ALA P 949      -8.164  -2.983 -12.242  0.00  0.00      PROA  
ATOM   4847  HB3 ALA P 949      -9.081  -1.572 -12.924  0.00  0.00      PROA  
ATOM   4848  C   ALA P 949     -10.440  -4.070 -13.231  0.00  0.00      PROA  
ATOM   4849  O   ALA P 949     -10.280  -4.861 -12.269  0.00  0.00      PROA  
ATOM   4850  N   GLY P 950     -11.657  -3.868 -13.783  0.00  0.00      PROA  
ATOM   4851  HN  GLY P 950     -11.720  -3.235 -14.551  0.00  0.00      PROA  
ATOM   4852  CA  GLY P 950     -12.871  -4.464 -13.239  0.00  0.00      PROA  
ATOM   4853  HA1 GLY P 950     -12.682  -5.518 -13.098  0.00  0.00      PROA  
ATOM   4854  HA2 GLY P 950     -13.725  -4.393 -13.896  0.00  0.00      PROA  
ATOM   4855  C   GLY P 950     -13.291  -3.837 -11.929  0.00  0.00      PROA  
ATOM   4856  O   GLY P 950     -13.428  -4.482 -10.882  0.00  0.00      PROA  
ATOM   4857  N   TYR P 951     -13.474  -2.476 -12.023  0.00  0.00      PROA  
ATOM   4858  HN  TYR P 951     -13.318  -1.902 -12.822  0.00  0.00      PROA  
ATOM   4859  CA  TYR P 951     -13.652  -1.629 -10.864  0.00  0.00      PROA  
ATOM   4860  HA  TYR P 951     -12.768  -1.598 -10.244  0.00  0.00      PROA  
ATOM   4861  CB  TYR P 951     -13.903  -0.166 -11.216  0.00  0.00      PROA  
ATOM   4862  HB1 TYR P 951     -14.125   0.433 -10.307  0.00  0.00      PROA  
ATOM   4863  HB2 TYR P 951     -14.694  -0.066 -11.990  0.00  0.00      PROA  
ATOM   4864  CG  TYR P 951     -12.676   0.548 -11.747  0.00  0.00      PROA  
ATOM   4865  CD1 TYR P 951     -11.328   0.151 -11.466  0.00  0.00      PROA  
ATOM   4866  HD1 TYR P 951     -11.048  -0.606 -10.749  0.00  0.00      PROA  
ATOM   4867  CE1 TYR P 951     -10.245   0.820 -12.076  0.00  0.00      PROA  
ATOM   4868  HE1 TYR P 951      -9.233   0.464 -11.954  0.00  0.00      PROA  
ATOM   4869  CZ  TYR P 951     -10.490   1.813 -12.997  0.00  0.00      PROA  
ATOM   4870  OH  TYR P 951      -9.418   2.348 -13.732  0.00  0.00      PROA  
ATOM   4871  HH  TYR P 951      -9.774   3.047 -14.286  0.00  0.00      PROA  
ATOM   4872  CD2 TYR P 951     -12.860   1.638 -12.610  0.00  0.00      PROA  
ATOM   4873  HD2 TYR P 951     -13.859   2.030 -12.734  0.00  0.00      PROA  
ATOM   4874  CE2 TYR P 951     -11.789   2.302 -13.242  0.00  0.00      PROA  
ATOM   4875  HE2 TYR P 951     -12.043   3.139 -13.875  0.00  0.00      PROA  
ATOM   4876  C   TYR P 951     -14.749  -2.074  -9.959  0.00  0.00      PROA  
ATOM   4877  O   TYR P 951     -14.550  -2.180  -8.781  0.00  0.00      PROA  
ATOM   4878  N   HSD P 952     -15.926  -2.326 -10.587  0.00  0.00      PROA  
ATOM   4879  HN  HSD P 952     -16.055  -2.339 -11.576  0.00  0.00      PROA  
ATOM   4880  CA  HSD P 952     -17.092  -2.671  -9.779  0.00  0.00      PROA  
ATOM   4881  HA  HSD P 952     -17.208  -1.877  -9.057  0.00  0.00      PROA  
ATOM   4882  CB  HSD P 952     -18.406  -2.754 -10.619  0.00  0.00      PROA  
ATOM   4883  HB1 HSD P 952     -19.234  -3.062  -9.946  0.00  0.00      PROA  
ATOM   4884  HB2 HSD P 952     -18.273  -3.532 -11.401  0.00  0.00      PROA  
ATOM   4885  ND1 HSD P 952     -18.059  -1.007 -12.387  0.00  0.00      PROA  
ATOM   4886  HD1 HSD P 952     -17.225  -1.412 -12.762  0.00  0.00      PROA  
ATOM   4887  CG  HSD P 952     -18.696  -1.470 -11.274  0.00  0.00      PROA  
ATOM   4888  CE1 HSD P 952     -18.632   0.156 -12.730  0.00  0.00      PROA  
ATOM   4889  HE1 HSD P 952     -18.273   0.759 -13.564  0.00  0.00      PROA  
ATOM   4890  NE2 HSD P 952     -19.691   0.397 -11.905  0.00  0.00      PROA  
ATOM   4891  CD2 HSD P 952     -19.693  -0.580 -10.954  0.00  0.00      PROA  
ATOM   4892  HD2 HSD P 952     -20.494  -0.771 -10.251  0.00  0.00      PROA  
ATOM   4893  C   HSD P 952     -16.934  -3.934  -8.975  0.00  0.00      PROA  
ATOM   4894  O   HSD P 952     -17.340  -3.996  -7.790  0.00  0.00      PROA  
ATOM   4895  N   LEU P 953     -16.389  -4.982  -9.553  0.00  0.00      PROA  
ATOM   4896  HN  LEU P 953     -16.084  -4.733 -10.469  0.00  0.00      PROA  
ATOM   4897  CA  LEU P 953     -15.938  -6.241  -9.062  0.00  0.00      PROA  
ATOM   4898  HA  LEU P 953     -16.724  -6.668  -8.457  0.00  0.00      PROA  
ATOM   4899  CB  LEU P 953     -15.422  -7.115 -10.202  0.00  0.00      PROA  
ATOM   4900  HB1 LEU P 953     -14.526  -6.594 -10.603  0.00  0.00      PROA  
ATOM   4901  HB2 LEU P 953     -16.229  -7.002 -10.957  0.00  0.00      PROA  
ATOM   4902  CG  LEU P 953     -15.209  -8.589  -9.913  0.00  0.00      PROA  
ATOM   4903  HG  LEU P 953     -14.301  -8.717  -9.285  0.00  0.00      PROA  
ATOM   4904  CD1 LEU P 953     -16.263  -9.199  -8.976  0.00  0.00      PROA  
ATOM   4905 HD11 LEU P 953     -17.308  -9.044  -9.321  0.00  0.00      PROA  
ATOM   4906 HD12 LEU P 953     -16.259  -8.776  -7.949  0.00  0.00      PROA  
ATOM   4907 HD13 LEU P 953     -16.030 -10.266  -8.772  0.00  0.00      PROA  
ATOM   4908  CD2 LEU P 953     -15.175  -9.512 -11.187  0.00  0.00      PROA  
ATOM   4909 HD21 LEU P 953     -16.018  -9.214 -11.846  0.00  0.00      PROA  
ATOM   4910 HD22 LEU P 953     -15.392 -10.570 -10.925  0.00  0.00      PROA  
ATOM   4911 HD23 LEU P 953     -14.224  -9.359 -11.739  0.00  0.00      PROA  
ATOM   4912  C   LEU P 953     -14.797  -6.075  -7.999  0.00  0.00      PROA  
ATOM   4913  O   LEU P 953     -14.854  -6.738  -6.945  0.00  0.00      PROA  
ATOM   4914  N   ASP P 954     -13.776  -5.261  -8.202  0.00  0.00      PROA  
ATOM   4915  HN  ASP P 954     -13.825  -4.803  -9.087  0.00  0.00      PROA  
ATOM   4916  CA  ASP P 954     -12.749  -4.956  -7.211  0.00  0.00      PROA  
ATOM   4917  HA  ASP P 954     -12.276  -5.851  -6.834  0.00  0.00      PROA  
ATOM   4918  CB  ASP P 954     -11.668  -4.059  -7.896  0.00  0.00      PROA  
ATOM   4919  HB1 ASP P 954     -10.919  -3.777  -7.126  0.00  0.00      PROA  
ATOM   4920  HB2 ASP P 954     -12.091  -3.085  -8.222  0.00  0.00      PROA  
ATOM   4921  CG  ASP P 954     -10.885  -4.765  -9.000  0.00  0.00      PROA  
ATOM   4922  OD1 ASP P 954     -10.820  -5.959  -9.217  0.00  0.00      PROA  
ATOM   4923  OD2 ASP P 954     -10.184  -3.880  -9.723  0.00  0.00      PROA  
ATOM   4924  HD2 ASP P 954      -9.968  -4.336 -10.540  0.00  0.00      PROA  
ATOM   4925  C   ASP P 954     -13.293  -4.266  -5.978  0.00  0.00      PROA  
ATOM   4926  O   ASP P 954     -12.780  -4.629  -4.877  0.00  0.00      PROA  
ATOM   4927  N   LEU P 955     -14.216  -3.334  -6.094  0.00  0.00      PROA  
ATOM   4928  HN  LEU P 955     -14.489  -3.014  -6.998  0.00  0.00      PROA  
ATOM   4929  CA  LEU P 955     -14.793  -2.739  -4.949  0.00  0.00      PROA  
ATOM   4930  HA  LEU P 955     -14.060  -2.466  -4.204  0.00  0.00      PROA  
ATOM   4931  CB  LEU P 955     -15.630  -1.483  -5.204  0.00  0.00      PROA  
ATOM   4932  HB1 LEU P 955     -16.596  -1.693  -5.711  0.00  0.00      PROA  
ATOM   4933  HB2 LEU P 955     -15.132  -0.888  -5.999  0.00  0.00      PROA  
ATOM   4934  CG  LEU P 955     -15.904  -0.571  -4.022  0.00  0.00      PROA  
ATOM   4935  HG  LEU P 955     -16.460  -1.207  -3.300  0.00  0.00      PROA  
ATOM   4936  CD1 LEU P 955     -14.652   0.145  -3.455  0.00  0.00      PROA  
ATOM   4937 HD11 LEU P 955     -14.952   0.885  -2.683  0.00  0.00      PROA  
ATOM   4938 HD12 LEU P 955     -14.111   0.713  -4.242  0.00  0.00      PROA  
ATOM   4939 HD13 LEU P 955     -13.979  -0.640  -3.049  0.00  0.00      PROA  
ATOM   4940  CD2 LEU P 955     -16.906   0.388  -4.561  0.00  0.00      PROA  
ATOM   4941 HD21 LEU P 955     -17.890  -0.115  -4.673  0.00  0.00      PROA  
ATOM   4942 HD22 LEU P 955     -16.716   1.053  -5.430  0.00  0.00      PROA  
ATOM   4943 HD23 LEU P 955     -17.219   1.235  -3.914  0.00  0.00      PROA  
ATOM   4944  C   LEU P 955     -15.679  -3.655  -4.202  0.00  0.00      PROA  
ATOM   4945  O   LEU P 955     -15.886  -3.483  -2.988  0.00  0.00      PROA  
ATOM   4946  N   LEU P 956     -16.314  -4.529  -4.910  0.00  0.00      PROA  
ATOM   4947  HN  LEU P 956     -16.098  -4.526  -5.884  0.00  0.00      PROA  
ATOM   4948  CA  LEU P 956     -17.095  -5.597  -4.270  0.00  0.00      PROA  
ATOM   4949  HA  LEU P 956     -17.757  -4.978  -3.683  0.00  0.00      PROA  
ATOM   4950  CB  LEU P 956     -17.972  -6.412  -5.330  0.00  0.00      PROA  
ATOM   4951  HB1 LEU P 956     -17.252  -6.955  -5.980  0.00  0.00      PROA  
ATOM   4952  HB2 LEU P 956     -18.445  -5.745  -6.082  0.00  0.00      PROA  
ATOM   4953  CG  LEU P 956     -19.062  -7.317  -4.628  0.00  0.00      PROA  
ATOM   4954  HG  LEU P 956     -18.503  -7.985  -3.939  0.00  0.00      PROA  
ATOM   4955  CD1 LEU P 956     -20.054  -6.483  -3.810  0.00  0.00      PROA  
ATOM   4956 HD11 LEU P 956     -19.498  -5.875  -3.065  0.00  0.00      PROA  
ATOM   4957 HD12 LEU P 956     -20.666  -7.248  -3.287  0.00  0.00      PROA  
ATOM   4958 HD13 LEU P 956     -20.595  -5.824  -4.522  0.00  0.00      PROA  
ATOM   4959  CD2 LEU P 956     -19.718  -8.374  -5.499  0.00  0.00      PROA  
ATOM   4960 HD21 LEU P 956     -18.980  -8.905  -6.139  0.00  0.00      PROA  
ATOM   4961 HD22 LEU P 956     -20.472  -7.832  -6.108  0.00  0.00      PROA  
ATOM   4962 HD23 LEU P 956     -20.229  -9.149  -4.889  0.00  0.00      PROA  
ATOM   4963  C   LEU P 956     -16.434  -6.557  -3.287  0.00  0.00      PROA  
ATOM   4964  O   LEU P 956     -16.928  -6.912  -2.223  0.00  0.00      PROA  
ATOM   4965  N   MET P 957     -15.213  -6.974  -3.629  0.00  0.00      PROA  
ATOM   4966  HN  MET P 957     -14.966  -6.788  -4.577  0.00  0.00      PROA  
ATOM   4967  CA  MET P 957     -14.421  -7.812  -2.728  0.00  0.00      PROA  
ATOM   4968  HA  MET P 957     -14.920  -8.692  -2.349  0.00  0.00      PROA  
ATOM   4969  CB  MET P 957     -13.088  -8.294  -3.424  0.00  0.00      PROA  
ATOM   4970  HB1 MET P 957     -12.557  -8.993  -2.742  0.00  0.00      PROA  
ATOM   4971  HB2 MET P 957     -12.404  -7.428  -3.558  0.00  0.00      PROA  
ATOM   4972  CG  MET P 957     -13.193  -9.011  -4.727  0.00  0.00      PROA  
ATOM   4973  HG1 MET P 957     -12.140  -8.983  -5.079  0.00  0.00      PROA  
ATOM   4974  HG2 MET P 957     -13.687  -8.318  -5.442  0.00  0.00      PROA  
ATOM   4975  SD  MET P 957     -13.769 -10.692  -4.751  0.00  0.00      PROA  
ATOM   4976  CE  MET P 957     -15.497 -10.387  -4.881  0.00  0.00      PROA  
ATOM   4977  HE1 MET P 957     -15.869  -9.988  -3.913  0.00  0.00      PROA  
ATOM   4978  HE2 MET P 957     -16.144 -11.290  -4.887  0.00  0.00      PROA  
ATOM   4979  HE3 MET P 957     -15.804  -9.855  -5.806  0.00  0.00      PROA  
ATOM   4980  C   MET P 957     -13.985  -7.029  -1.486  0.00  0.00      PROA  
ATOM   4981  O   MET P 957     -14.178  -7.520  -0.398  0.00  0.00      PROA  
ATOM   4982  N   VAL P 958     -13.552  -5.691  -1.531  0.00  0.00      PROA  
ATOM   4983  HN  VAL P 958     -13.444  -5.377  -2.471  0.00  0.00      PROA  
ATOM   4984  CA  VAL P 958     -13.459  -4.768  -0.424  0.00  0.00      PROA  
ATOM   4985  HA  VAL P 958     -12.744  -5.278   0.204  0.00  0.00      PROA  
ATOM   4986  CB  VAL P 958     -12.913  -3.365  -0.777  0.00  0.00      PROA  
ATOM   4987  HB  VAL P 958     -13.494  -2.865  -1.581  0.00  0.00      PROA  
ATOM   4988  CG1 VAL P 958     -12.908  -2.283   0.342  0.00  0.00      PROA  
ATOM   4989 HG11 VAL P 958     -12.539  -2.645   1.325  0.00  0.00      PROA  
ATOM   4990 HG12 VAL P 958     -13.921  -1.873   0.542  0.00  0.00      PROA  
ATOM   4991 HG13 VAL P 958     -12.387  -1.359   0.012  0.00  0.00      PROA  
ATOM   4992  CG2 VAL P 958     -11.418  -3.503  -1.310  0.00  0.00      PROA  
ATOM   4993 HG21 VAL P 958     -10.895  -3.853  -0.394  0.00  0.00      PROA  
ATOM   4994 HG22 VAL P 958     -10.991  -2.509  -1.561  0.00  0.00      PROA  
ATOM   4995 HG23 VAL P 958     -11.309  -4.311  -2.065  0.00  0.00      PROA  
ATOM   4996  C   VAL P 958     -14.786  -4.642   0.341  0.00  0.00      PROA  
ATOM   4997  O   VAL P 958     -14.715  -4.628   1.582  0.00  0.00      PROA  
ATOM   4998  N   GLY P 959     -15.963  -4.453  -0.252  0.00  0.00      PROA  
ATOM   4999  HN  GLY P 959     -15.946  -4.297  -1.237  0.00  0.00      PROA  
ATOM   5000  CA  GLY P 959     -17.172  -4.319   0.575  0.00  0.00      PROA  
ATOM   5001  HA1 GLY P 959     -17.922  -3.966  -0.118  0.00  0.00      PROA  
ATOM   5002  HA2 GLY P 959     -16.902  -3.663   1.389  0.00  0.00      PROA  
ATOM   5003  C   GLY P 959     -17.784  -5.572   1.247  0.00  0.00      PROA  
ATOM   5004  O   GLY P 959     -18.318  -5.529   2.376  0.00  0.00      PROA  
ATOM   5005  N   VAL P 960     -17.716  -6.753   0.572  0.00  0.00      PROA  
ATOM   5006  HN  VAL P 960     -17.403  -6.621  -0.366  0.00  0.00      PROA  
ATOM   5007  CA  VAL P 960     -17.819  -8.052   1.202  0.00  0.00      PROA  
ATOM   5008  HA  VAL P 960     -18.761  -7.994   1.727  0.00  0.00      PROA  
ATOM   5009  CB  VAL P 960     -17.924  -9.166   0.163  0.00  0.00      PROA  
ATOM   5010  HB  VAL P 960     -17.027  -9.219  -0.490  0.00  0.00      PROA  
ATOM   5011  CG1 VAL P 960     -17.971 -10.559   0.814  0.00  0.00      PROA  
ATOM   5012 HG11 VAL P 960     -17.025 -10.775   1.355  0.00  0.00      PROA  
ATOM   5013 HG12 VAL P 960     -18.135 -11.400   0.107  0.00  0.00      PROA  
ATOM   5014 HG13 VAL P 960     -18.774 -10.399   1.565  0.00  0.00      PROA  
ATOM   5015  CG2 VAL P 960     -19.152  -9.124  -0.631  0.00  0.00      PROA  
ATOM   5016 HG21 VAL P 960     -19.332 -10.083  -1.163  0.00  0.00      PROA  
ATOM   5017 HG22 VAL P 960     -19.292  -8.256  -1.311  0.00  0.00      PROA  
ATOM   5018 HG23 VAL P 960     -19.999  -9.127   0.087  0.00  0.00      PROA  
ATOM   5019  C   VAL P 960     -16.775  -8.431   2.309  0.00  0.00      PROA  
ATOM   5020  O   VAL P 960     -17.001  -8.825   3.467  0.00  0.00      PROA  
ATOM   5021  N   MET P 961     -15.498  -8.149   2.034  0.00  0.00      PROA  
ATOM   5022  HN  MET P 961     -15.253  -7.818   1.127  0.00  0.00      PROA  
ATOM   5023  CA  MET P 961     -14.460  -8.607   2.932  0.00  0.00      PROA  
ATOM   5024  HA  MET P 961     -14.716  -9.561   3.371  0.00  0.00      PROA  
ATOM   5025  CB  MET P 961     -13.221  -9.053   2.160  0.00  0.00      PROA  
ATOM   5026  HB1 MET P 961     -12.476  -9.407   2.904  0.00  0.00      PROA  
ATOM   5027  HB2 MET P 961     -12.873  -8.166   1.587  0.00  0.00      PROA  
ATOM   5028  CG  MET P 961     -13.485 -10.174   1.148  0.00  0.00      PROA  
ATOM   5029  HG1 MET P 961     -12.481 -10.471   0.778  0.00  0.00      PROA  
ATOM   5030  HG2 MET P 961     -14.140  -9.833   0.318  0.00  0.00      PROA  
ATOM   5031  SD  MET P 961     -14.158 -11.695   1.902  0.00  0.00      PROA  
ATOM   5032  CE  MET P 961     -12.925 -12.195   3.170  0.00  0.00      PROA  
ATOM   5033  HE1 MET P 961     -11.957 -12.297   2.635  0.00  0.00      PROA  
ATOM   5034  HE2 MET P 961     -13.107 -13.183   3.646  0.00  0.00      PROA  
ATOM   5035  HE3 MET P 961     -12.911 -11.361   3.904  0.00  0.00      PROA  
ATOM   5036  C   MET P 961     -14.163  -7.690   4.085  0.00  0.00      PROA  
ATOM   5037  O   MET P 961     -13.828  -8.149   5.207  0.00  0.00      PROA  
ATOM   5038  N   LEU P 962     -14.544  -6.431   3.994  0.00  0.00      PROA  
ATOM   5039  HN  LEU P 962     -14.731  -6.030   3.100  0.00  0.00      PROA  
ATOM   5040  CA  LEU P 962     -14.766  -5.557   5.138  0.00  0.00      PROA  
ATOM   5041  HA  LEU P 962     -13.846  -5.556   5.704  0.00  0.00      PROA  
ATOM   5042  CB  LEU P 962     -15.047  -4.061   4.615  0.00  0.00      PROA  
ATOM   5043  HB1 LEU P 962     -15.838  -3.929   3.847  0.00  0.00      PROA  
ATOM   5044  HB2 LEU P 962     -14.089  -3.891   4.078  0.00  0.00      PROA  
ATOM   5045  CG  LEU P 962     -15.099  -2.906   5.666  0.00  0.00      PROA  
ATOM   5046  HG  LEU P 962     -14.324  -3.038   6.451  0.00  0.00      PROA  
ATOM   5047  CD1 LEU P 962     -14.717  -1.617   5.077  0.00  0.00      PROA  
ATOM   5048 HD11 LEU P 962     -14.743  -0.911   5.935  0.00  0.00      PROA  
ATOM   5049 HD12 LEU P 962     -15.498  -1.325   4.343  0.00  0.00      PROA  
ATOM   5050 HD13 LEU P 962     -13.704  -1.623   4.621  0.00  0.00      PROA  
ATOM   5051  CD2 LEU P 962     -16.399  -2.819   6.434  0.00  0.00      PROA  
ATOM   5052 HD21 LEU P 962     -16.490  -3.498   7.309  0.00  0.00      PROA  
ATOM   5053 HD22 LEU P 962     -17.360  -2.972   5.897  0.00  0.00      PROA  
ATOM   5054 HD23 LEU P 962     -16.399  -1.839   6.958  0.00  0.00      PROA  
ATOM   5055  C   LEU P 962     -15.853  -6.103   6.055  0.00  0.00      PROA  
ATOM   5056  O   LEU P 962     -15.687  -6.145   7.262  0.00  0.00      PROA  
ATOM   5057  N   GLY P 963     -16.996  -6.554   5.407  0.00  0.00      PROA  
ATOM   5058  HN  GLY P 963     -17.060  -6.489   4.414  0.00  0.00      PROA  
ATOM   5059  CA  GLY P 963     -18.061  -7.102   6.154  0.00  0.00      PROA  
ATOM   5060  HA1 GLY P 963     -18.764  -7.390   5.387  0.00  0.00      PROA  
ATOM   5061  HA2 GLY P 963     -18.395  -6.363   6.867  0.00  0.00      PROA  
ATOM   5062  C   GLY P 963     -17.811  -8.300   6.969  0.00  0.00      PROA
[truncated: 12,416,040 more chars]
