# Supplementary material for: CryoEM and computational modeling structural insights into the pH regulator NBCn1
Source: Nat Commun. 2025 Nov 11;16:9932. doi: 10.1038/s41467-025-64868-z (PMC12606367; doi:10.1038/s41467-025-64868-z)
Supplement: Supplementary file 9 — Supplementary Data 7 [file 41467_2025_64868_MOESM9_ESM.zip › 1us_unrestr_MD_apoNBCn1/hNBCn1_IF_1us_rep1_first_step.pdb]

CRYST1  117.693  117.693  104.554  90.00  90.00  90.00 P 1           1
ATOM      1  N   LEU P 585     -24.176  -4.637 -19.026  0.00  0.00      PROA  
ATOM      2  HT1 LEU P 585     -23.627  -4.464 -19.893  0.00  0.00      PROA  
ATOM      3  HT2 LEU P 585     -24.156  -3.686 -18.606  0.00  0.00      PROA  
ATOM      4  HT3 LEU P 585     -25.145  -4.845 -19.342  0.00  0.00      PROA  
ATOM      5  CA  LEU P 585     -23.505  -5.632 -18.201  0.00  0.00      PROA  
ATOM      6  HA  LEU P 585     -22.453  -5.412 -18.301  0.00  0.00      PROA  
ATOM      7  CB  LEU P 585     -24.008  -5.413 -16.719  0.00  0.00      PROA  
ATOM      8  HB1 LEU P 585     -25.116  -5.335 -16.747  0.00  0.00      PROA  
ATOM      9  HB2 LEU P 585     -23.681  -4.459 -16.253  0.00  0.00      PROA  
ATOM     10  CG  LEU P 585     -23.667  -6.587 -15.758  0.00  0.00      PROA  
ATOM     11  HG  LEU P 585     -24.037  -7.526 -16.222  0.00  0.00      PROA  
ATOM     12  CD1 LEU P 585     -22.210  -6.624 -15.395  0.00  0.00      PROA  
ATOM     13 HD11 LEU P 585     -21.938  -5.626 -14.990  0.00  0.00      PROA  
ATOM     14 HD12 LEU P 585     -21.551  -6.840 -16.263  0.00  0.00      PROA  
ATOM     15 HD13 LEU P 585     -22.042  -7.522 -14.763  0.00  0.00      PROA  
ATOM     16  CD2 LEU P 585     -24.547  -6.398 -14.509  0.00  0.00      PROA  
ATOM     17 HD21 LEU P 585     -24.793  -7.366 -14.022  0.00  0.00      PROA  
ATOM     18 HD22 LEU P 585     -25.498  -5.915 -14.819  0.00  0.00      PROA  
ATOM     19 HD23 LEU P 585     -24.016  -5.670 -13.859  0.00  0.00      PROA  
ATOM     20  C   LEU P 585     -23.646  -7.089 -18.589  0.00  0.00      PROA  
ATOM     21  O   LEU P 585     -22.737  -7.843 -18.390  0.00  0.00      PROA  
ATOM     22  N   ILE P 586     -24.819  -7.562 -19.200  0.00  0.00      PROA  
ATOM     23  HN  ILE P 586     -25.608  -6.977 -19.369  0.00  0.00      PROA  
ATOM     24  CA  ILE P 586     -25.090  -8.958 -19.503  0.00  0.00      PROA  
ATOM     25  HA  ILE P 586     -24.868  -9.425 -18.555  0.00  0.00      PROA  
ATOM     26  CB  ILE P 586     -26.484  -9.433 -19.983  0.00  0.00      PROA  
ATOM     27  HB  ILE P 586     -26.630  -9.288 -21.075  0.00  0.00      PROA  
ATOM     28  CG2 ILE P 586     -26.564 -10.966 -19.676  0.00  0.00      PROA  
ATOM     29 HG21 ILE P 586     -27.633 -11.261 -19.609  0.00  0.00      PROA  
ATOM     30 HG22 ILE P 586     -26.001 -11.066 -18.724  0.00  0.00      PROA  
ATOM     31 HG23 ILE P 586     -26.076 -11.468 -20.539  0.00  0.00      PROA  
ATOM     32  CG1 ILE P 586     -27.620  -8.692 -19.258  0.00  0.00      PROA  
ATOM     33 HG11 ILE P 586     -28.515  -9.019 -19.828  0.00  0.00      PROA  
ATOM     34 HG12 ILE P 586     -27.650  -7.581 -19.264  0.00  0.00      PROA  
ATOM     35  CD  ILE P 586     -27.943  -9.152 -17.834  0.00  0.00      PROA  
ATOM     36  HD1 ILE P 586     -28.481  -8.310 -17.348  0.00  0.00      PROA  
ATOM     37  HD2 ILE P 586     -26.993  -9.415 -17.320  0.00  0.00      PROA  
ATOM     38  HD3 ILE P 586     -28.543 -10.085 -17.778  0.00  0.00      PROA  
ATOM     39  C   ILE P 586     -24.079  -9.462 -20.487  0.00  0.00      PROA  
ATOM     40  O   ILE P 586     -23.729 -10.653 -20.515  0.00  0.00      PROA  
ATOM     41  N   LEU P 587     -23.595  -8.707 -21.503  0.00  0.00      PROA  
ATOM     42  HN  LEU P 587     -24.021  -7.824 -21.683  0.00  0.00      PROA  
ATOM     43  CA  LEU P 587     -22.676  -9.109 -22.530  0.00  0.00      PROA  
ATOM     44  HA  LEU P 587     -23.044 -10.068 -22.865  0.00  0.00      PROA  
ATOM     45  CB  LEU P 587     -22.542  -8.136 -23.804  0.00  0.00      PROA  
ATOM     46  HB1 LEU P 587     -22.524  -7.138 -23.314  0.00  0.00      PROA  
ATOM     47  HB2 LEU P 587     -23.468  -8.310 -24.391  0.00  0.00      PROA  
ATOM     48  CG  LEU P 587     -21.423  -8.536 -24.801  0.00  0.00      PROA  
ATOM     49  HG  LEU P 587     -20.482  -8.535 -24.210  0.00  0.00      PROA  
ATOM     50  CD1 LEU P 587     -21.515 -10.046 -25.307  0.00  0.00      PROA  
ATOM     51 HD11 LEU P 587     -21.421 -10.851 -24.546  0.00  0.00      PROA  
ATOM     52 HD12 LEU P 587     -20.714 -10.225 -26.056  0.00  0.00      PROA  
ATOM     53 HD13 LEU P 587     -22.512 -10.193 -25.774  0.00  0.00      PROA  
ATOM     54  CD2 LEU P 587     -21.321  -7.563 -25.930  0.00  0.00      PROA  
ATOM     55 HD21 LEU P 587     -20.917  -6.649 -25.446  0.00  0.00      PROA  
ATOM     56 HD22 LEU P 587     -22.309  -7.269 -26.344  0.00  0.00      PROA  
ATOM     57 HD23 LEU P 587     -20.727  -7.872 -26.817  0.00  0.00      PROA  
ATOM     58  C   LEU P 587     -21.316  -9.486 -21.935  0.00  0.00      PROA  
ATOM     59  O   LEU P 587     -20.626 -10.444 -22.312  0.00  0.00      PROA  
ATOM     60  N   ASP P 588     -20.839  -8.659 -20.987  0.00  0.00      PROA  
ATOM     61  HN  ASP P 588     -21.195  -7.769 -20.710  0.00  0.00      PROA  
ATOM     62  CA  ASP P 588     -19.547  -8.953 -20.354  0.00  0.00      PROA  
ATOM     63  HA  ASP P 588     -18.764  -8.855 -21.092  0.00  0.00      PROA  
ATOM     64  CB  ASP P 588     -19.186  -7.919 -19.221  0.00  0.00      PROA  
ATOM     65  HB1 ASP P 588     -18.211  -8.162 -18.747  0.00  0.00      PROA  
ATOM     66  HB2 ASP P 588     -19.983  -8.144 -18.481  0.00  0.00      PROA  
ATOM     67  CG  ASP P 588     -19.328  -6.415 -19.523  0.00  0.00      PROA  
ATOM     68  OD1 ASP P 588     -19.992  -6.158 -20.548  0.00  0.00      PROA  
ATOM     69  OD2 ASP P 588     -18.893  -5.606 -18.665  0.00  0.00      PROA  
ATOM     70  C   ASP P 588     -19.483 -10.366 -19.738  0.00  0.00      PROA  
ATOM     71  O   ASP P 588     -18.502 -11.023 -19.849  0.00  0.00      PROA  
ATOM     72  N   ILE P 589     -20.575 -10.853 -18.995  0.00  0.00      PROA  
ATOM     73  HN  ILE P 589     -21.346 -10.226 -18.925  0.00  0.00      PROA  
ATOM     74  CA  ILE P 589     -20.832 -12.173 -18.514  0.00  0.00      PROA  
ATOM     75  HA  ILE P 589     -20.138 -12.478 -17.745  0.00  0.00      PROA  
ATOM     76  CB  ILE P 589     -22.201 -12.042 -17.690  0.00  0.00      PROA  
ATOM     77  HB  ILE P 589     -23.006 -11.552 -18.280  0.00  0.00      PROA  
ATOM     78  CG2 ILE P 589     -22.716 -13.350 -17.165  0.00  0.00      PROA  
ATOM     79 HG21 ILE P 589     -23.236 -13.238 -16.190  0.00  0.00      PROA  
ATOM     80 HG22 ILE P 589     -21.884 -14.074 -17.030  0.00  0.00      PROA  
ATOM     81 HG23 ILE P 589     -23.485 -13.646 -17.909  0.00  0.00      PROA  
ATOM     82  CG1 ILE P 589     -22.079 -11.051 -16.562  0.00  0.00      PROA  
ATOM     83 HG11 ILE P 589     -21.632 -10.116 -16.962  0.00  0.00      PROA  
ATOM     84 HG12 ILE P 589     -21.456 -11.358 -15.695  0.00  0.00      PROA  
ATOM     85  CD  ILE P 589     -23.442 -10.524 -16.081  0.00  0.00      PROA  
ATOM     86  HD1 ILE P 589     -24.009 -11.382 -15.661  0.00  0.00      PROA  
ATOM     87  HD2 ILE P 589     -23.976 -10.058 -16.936  0.00  0.00      PROA  
ATOM     88  HD3 ILE P 589     -23.265  -9.759 -15.294  0.00  0.00      PROA  
ATOM     89  C   ILE P 589     -21.079 -13.170 -19.691  0.00  0.00      PROA  
ATOM     90  O   ILE P 589     -20.487 -14.211 -19.755  0.00  0.00      PROA  
ATOM     91  N   LYS P 590     -21.924 -12.856 -20.748  0.00  0.00      PROA  
ATOM     92  HN  LYS P 590     -22.524 -12.061 -20.693  0.00  0.00      PROA  
ATOM     93  CA  LYS P 590     -22.062 -13.753 -21.880  0.00  0.00      PROA  
ATOM     94  HA  LYS P 590     -22.426 -14.665 -21.430  0.00  0.00      PROA  
ATOM     95  CB  LYS P 590     -23.129 -13.286 -22.886  0.00  0.00      PROA  
ATOM     96  HB1 LYS P 590     -23.020 -13.863 -23.829  0.00  0.00      PROA  
ATOM     97  HB2 LYS P 590     -23.135 -12.208 -23.158  0.00  0.00      PROA  
ATOM     98  CG  LYS P 590     -24.559 -13.547 -22.492  0.00  0.00      PROA  
ATOM     99  HG1 LYS P 590     -25.283 -13.145 -23.233  0.00  0.00      PROA  
ATOM    100  HG2 LYS P 590     -24.738 -13.034 -21.524  0.00  0.00      PROA  
ATOM    101  CD  LYS P 590     -24.885 -15.050 -22.259  0.00  0.00      PROA  
ATOM    102  HD1 LYS P 590     -25.937 -15.212 -21.941  0.00  0.00      PROA  
ATOM    103  HD2 LYS P 590     -24.372 -15.414 -21.343  0.00  0.00      PROA  
ATOM    104  CE  LYS P 590     -24.657 -15.918 -23.522  0.00  0.00      PROA  
ATOM    105  HE1 LYS P 590     -23.569 -16.077 -23.683  0.00  0.00      PROA  
ATOM    106  HE2 LYS P 590     -25.135 -15.389 -24.374  0.00  0.00      PROA  
ATOM    107  NZ  LYS P 590     -25.242 -17.232 -23.369  0.00  0.00      PROA  
ATOM    108  HZ1 LYS P 590     -26.214 -17.334 -23.014  0.00  0.00      PROA  
ATOM    109  HZ2 LYS P 590     -24.704 -17.855 -22.733  0.00  0.00      PROA  
ATOM    110  HZ3 LYS P 590     -25.305 -17.694 -24.298  0.00  0.00      PROA  
ATOM    111  C   LYS P 590     -20.730 -14.120 -22.661  0.00  0.00      PROA  
ATOM    112  O   LYS P 590     -20.479 -15.248 -23.034  0.00  0.00      PROA  
ATOM    113  N   ARG P 591     -19.825 -13.144 -22.646  0.00  0.00      PROA  
ATOM    114  HN  ARG P 591     -19.983 -12.253 -22.228  0.00  0.00      PROA  
ATOM    115  CA  ARG P 591     -18.418 -13.324 -23.109  0.00  0.00      PROA  
ATOM    116  HA  ARG P 591     -18.620 -13.762 -24.075  0.00  0.00      PROA  
ATOM    117  CB  ARG P 591     -17.581 -12.008 -23.414  0.00  0.00      PROA  
ATOM    118  HB1 ARG P 591     -16.515 -12.141 -23.695  0.00  0.00      PROA  
ATOM    119  HB2 ARG P 591     -17.540 -11.486 -22.434  0.00  0.00      PROA  
ATOM    120  CG  ARG P 591     -18.292 -11.193 -24.655  0.00  0.00      PROA  
ATOM    121  HG1 ARG P 591     -19.199 -10.685 -24.262  0.00  0.00      PROA  
ATOM    122  HG2 ARG P 591     -18.687 -11.969 -25.344  0.00  0.00      PROA  
ATOM    123  CD  ARG P 591     -17.497 -10.083 -25.417  0.00  0.00      PROA  
ATOM    124  HD1 ARG P 591     -17.001  -9.338 -24.759  0.00  0.00      PROA  
ATOM    125  HD2 ARG P 591     -18.129  -9.495 -26.117  0.00  0.00      PROA  
ATOM    126  NE  ARG P 591     -16.456 -10.851 -26.183  0.00  0.00      PROA  
ATOM    127  HE  ARG P 591     -16.476 -11.850 -26.134  0.00  0.00      PROA  
ATOM    128  CZ  ARG P 591     -15.492 -10.377 -26.978  0.00  0.00      PROA  
ATOM    129  NH1 ARG P 591     -15.347  -9.086 -27.114  0.00  0.00      PROA  
ATOM    130 HH11 ARG P 591     -16.169  -8.526 -27.004  0.00  0.00      PROA  
ATOM    131 HH12 ARG P 591     -14.738  -8.764 -27.839  0.00  0.00      PROA  
ATOM    132  NH2 ARG P 591     -14.739 -11.283 -27.582  0.00  0.00      PROA  
ATOM    133 HH21 ARG P 591     -14.949 -12.238 -27.371  0.00  0.00      PROA  
ATOM    134 HH22 ARG P 591     -13.828 -10.968 -27.848  0.00  0.00      PROA  
ATOM    135  C   ARG P 591     -17.525 -14.289 -22.351  0.00  0.00      PROA  
ATOM    136  O   ARG P 591     -16.760 -15.057 -22.957  0.00  0.00      PROA  
ATOM    137  N   LYS P 592     -17.730 -14.266 -20.983  0.00  0.00      PROA  
ATOM    138  HN  LYS P 592     -18.528 -13.688 -20.829  0.00  0.00      PROA  
ATOM    139  CA  LYS P 592     -16.919 -15.156 -20.117  0.00  0.00      PROA  
ATOM    140  HA  LYS P 592     -16.013 -15.240 -20.697  0.00  0.00      PROA  
ATOM    141  CB  LYS P 592     -16.550 -14.585 -18.719  0.00  0.00      PROA  
ATOM    142  HB1 LYS P 592     -17.473 -14.481 -18.110  0.00  0.00      PROA  
ATOM    143  HB2 LYS P 592     -16.066 -13.607 -18.924  0.00  0.00      PROA  
ATOM    144  CG  LYS P 592     -15.498 -15.444 -17.993  0.00  0.00      PROA  
ATOM    145  HG1 LYS P 592     -15.941 -16.431 -17.740  0.00  0.00      PROA  
ATOM    146  HG2 LYS P 592     -15.299 -14.962 -17.012  0.00  0.00      PROA  
ATOM    147  CD  LYS P 592     -14.219 -15.688 -18.785  0.00  0.00      PROA  
ATOM    148  HD1 LYS P 592     -13.673 -14.729 -18.918  0.00  0.00      PROA  
ATOM    149  HD2 LYS P 592     -14.508 -16.205 -19.725  0.00  0.00      PROA  
ATOM    150  CE  LYS P 592     -13.124 -16.476 -18.046  0.00  0.00      PROA  
ATOM    151  HE1 LYS P 592     -13.625 -17.437 -17.800  0.00  0.00      PROA  
ATOM    152  HE2 LYS P 592     -12.768 -16.036 -17.090  0.00  0.00      PROA  
ATOM    153  NZ  LYS P 592     -11.991 -16.746 -18.915  0.00  0.00      PROA  
ATOM    154  HZ1 LYS P 592     -11.242 -17.255 -18.403  0.00  0.00      PROA  
ATOM    155  HZ2 LYS P 592     -11.535 -15.901 -19.315  0.00  0.00      PROA  
ATOM    156  HZ3 LYS P 592     -12.330 -17.380 -19.667  0.00  0.00      PROA  
ATOM    157  C   LYS P 592     -17.617 -16.567 -20.033  0.00  0.00      PROA  
ATOM    158  O   LYS P 592     -16.919 -17.547 -19.795  0.00  0.00      PROA  
ATOM    159  N   ALA P 593     -18.942 -16.707 -20.318  0.00  0.00      PROA  
ATOM    160  HN  ALA P 593     -19.533 -15.910 -20.412  0.00  0.00      PROA  
ATOM    161  CA  ALA P 593     -19.740 -17.924 -20.149  0.00  0.00      PROA  
ATOM    162  HA  ALA P 593     -19.726 -18.188 -19.101  0.00  0.00      PROA  
ATOM    163  CB  ALA P 593     -21.175 -17.519 -20.467  0.00  0.00      PROA  
ATOM    164  HB1 ALA P 593     -21.835 -18.361 -20.166  0.00  0.00      PROA  
ATOM    165  HB2 ALA P 593     -21.436 -17.341 -21.532  0.00  0.00      PROA  
ATOM    166  HB3 ALA P 593     -21.595 -16.723 -19.817  0.00  0.00      PROA  
ATOM    167  C   ALA P 593     -19.391 -19.183 -20.872  0.00  0.00      PROA  
ATOM    168  O   ALA P 593     -19.144 -20.153 -20.187  0.00  0.00      PROA  
ATOM    169  N   PRO P 594     -19.178 -19.320 -22.188  0.00  0.00      PROA  
ATOM    170  CD  PRO P 594     -19.456 -18.283 -23.188  0.00  0.00      PROA  
ATOM    171  HD1 PRO P 594     -18.927 -17.350 -22.899  0.00  0.00      PROA  
ATOM    172  HD2 PRO P 594     -20.557 -18.133 -23.185  0.00  0.00      PROA  
ATOM    173  CA  PRO P 594     -18.477 -20.504 -22.853  0.00  0.00      PROA  
ATOM    174  HA  PRO P 594     -19.122 -21.321 -22.565  0.00  0.00      PROA  
ATOM    175  CB  PRO P 594     -18.555 -20.231 -24.380  0.00  0.00      PROA  
ATOM    176  HB1 PRO P 594     -19.295 -20.904 -24.864  0.00  0.00      PROA  
ATOM    177  HB2 PRO P 594     -17.643 -20.390 -24.994  0.00  0.00      PROA  
ATOM    178  CG  PRO P 594     -19.029 -18.780 -24.567  0.00  0.00      PROA  
ATOM    179  HG1 PRO P 594     -18.241 -18.079 -24.916  0.00  0.00      PROA  
ATOM    180  HG2 PRO P 594     -19.871 -18.754 -25.291  0.00  0.00      PROA  
ATOM    181  C   PRO P 594     -17.084 -20.783 -22.337  0.00  0.00      PROA  
ATOM    182  O   PRO P 594     -16.539 -21.840 -22.686  0.00  0.00      PROA  
ATOM    183  N   PHE P 595     -16.391 -19.853 -21.569  0.00  0.00      PROA  
ATOM    184  HN  PHE P 595     -16.906 -19.135 -21.109  0.00  0.00      PROA  
ATOM    185  CA  PHE P 595     -14.975 -19.761 -21.379  0.00  0.00      PROA  
ATOM    186  HA  PHE P 595     -14.417 -20.610 -21.747  0.00  0.00      PROA  
ATOM    187  CB  PHE P 595     -14.503 -18.493 -22.090  0.00  0.00      PROA  
ATOM    188  HB1 PHE P 595     -13.405 -18.446 -21.927  0.00  0.00      PROA  
ATOM    189  HB2 PHE P 595     -15.111 -17.664 -21.667  0.00  0.00      PROA  
ATOM    190  CG  PHE P 595     -14.762 -18.538 -23.558  0.00  0.00      PROA  
ATOM    191  CD1 PHE P 595     -14.615 -19.775 -24.279  0.00  0.00      PROA  
ATOM    192  HD1 PHE P 595     -14.544 -20.777 -23.882  0.00  0.00      PROA  
ATOM    193  CE1 PHE P 595     -14.619 -19.630 -25.707  0.00  0.00      PROA  
ATOM    194  HE1 PHE P 595     -14.523 -20.483 -26.363  0.00  0.00      PROA  
ATOM    195  CZ  PHE P 595     -14.695 -18.399 -26.348  0.00  0.00      PROA  
ATOM    196  HZ  PHE P 595     -14.738 -18.335 -27.426  0.00  0.00      PROA  
ATOM    197  CD2 PHE P 595     -14.838 -17.330 -24.284  0.00  0.00      PROA  
ATOM    198  HD2 PHE P 595     -14.986 -16.443 -23.685  0.00  0.00      PROA  
ATOM    199  CE2 PHE P 595     -14.894 -17.227 -25.624  0.00  0.00      PROA  
ATOM    200  HE2 PHE P 595     -15.003 -16.272 -26.116  0.00  0.00      PROA  
ATOM    201  C   PHE P 595     -14.533 -19.847 -19.912  0.00  0.00      PROA  
ATOM    202  O   PHE P 595     -13.503 -19.292 -19.515  0.00  0.00      PROA  
ATOM    203  N   PHE P 596     -15.322 -20.498 -19.037  0.00  0.00      PROA  
ATOM    204  HN  PHE P 596     -16.163 -20.908 -19.383  0.00  0.00      PROA  
ATOM    205  CA  PHE P 596     -15.195 -20.546 -17.653  0.00  0.00      PROA  
ATOM    206  HA  PHE P 596     -15.076 -19.510 -17.373  0.00  0.00      PROA  
ATOM    207  CB  PHE P 596     -16.490 -21.154 -16.972  0.00  0.00      PROA  
ATOM    208  HB1 PHE P 596     -16.529 -22.256 -17.107  0.00  0.00      PROA  
ATOM    209  HB2 PHE P 596     -17.388 -20.708 -17.450  0.00  0.00      PROA  
ATOM    210  CG  PHE P 596     -16.584 -20.886 -15.514  0.00  0.00      PROA  
ATOM    211  CD1 PHE P 596     -16.435 -21.913 -14.560  0.00  0.00      PROA  
ATOM    212  HD1 PHE P 596     -16.172 -22.886 -14.948  0.00  0.00      PROA  
ATOM    213  CE1 PHE P 596     -16.461 -21.642 -13.181  0.00  0.00      PROA  
ATOM    214  HE1 PHE P 596     -16.203 -22.395 -12.451  0.00  0.00      PROA  
ATOM    215  CZ  PHE P 596     -16.788 -20.397 -12.683  0.00  0.00      PROA  
ATOM    216  HZ  PHE P 596     -16.819 -20.178 -11.626  0.00  0.00      PROA  
ATOM    217  CD2 PHE P 596     -16.877 -19.592 -15.030  0.00  0.00      PROA  
ATOM    218  HD2 PHE P 596     -16.928 -18.791 -15.753  0.00  0.00      PROA  
ATOM    219  CE2 PHE P 596     -17.004 -19.352 -13.671  0.00  0.00      PROA  
ATOM    220  HE2 PHE P 596     -17.363 -18.362 -13.433  0.00  0.00      PROA  
ATOM    221  C   PHE P 596     -13.869 -21.239 -17.266  0.00  0.00      PROA  
ATOM    222  O   PHE P 596     -13.073 -20.696 -16.501  0.00  0.00      PROA  
ATOM    223  N   LEU P 597     -13.597 -22.378 -17.906  0.00  0.00      PROA  
ATOM    224  HN  LEU P 597     -14.217 -22.667 -18.631  0.00  0.00      PROA  
ATOM    225  CA  LEU P 597     -12.489 -23.242 -17.503  0.00  0.00      PROA  
ATOM    226  HA  LEU P 597     -12.114 -22.903 -16.549  0.00  0.00      PROA  
ATOM    227  CB  LEU P 597     -12.913 -24.717 -17.251  0.00  0.00      PROA  
ATOM    228  HB1 LEU P 597     -12.072 -25.335 -16.870  0.00  0.00      PROA  
ATOM    229  HB2 LEU P 597     -13.095 -25.119 -18.270  0.00  0.00      PROA  
ATOM    230  CG  LEU P 597     -14.118 -25.034 -16.376  0.00  0.00      PROA  
ATOM    231  HG  LEU P 597     -14.900 -24.332 -16.737  0.00  0.00      PROA  
ATOM    232  CD1 LEU P 597     -14.597 -26.465 -16.403  0.00  0.00      PROA  
ATOM    233 HD11 LEU P 597     -15.371 -26.609 -15.619  0.00  0.00      PROA  
ATOM    234 HD12 LEU P 597     -13.655 -27.030 -16.238  0.00  0.00      PROA  
ATOM    235 HD13 LEU P 597     -15.024 -26.691 -17.403  0.00  0.00      PROA  
ATOM    236  CD2 LEU P 597     -13.862 -24.677 -14.941  0.00  0.00      PROA  
ATOM    237 HD21 LEU P 597     -14.641 -24.987 -14.212  0.00  0.00      PROA  
ATOM    238 HD22 LEU P 597     -13.800 -23.568 -14.926  0.00  0.00      PROA  
ATOM    239 HD23 LEU P 597     -12.918 -25.138 -14.577  0.00  0.00      PROA  
ATOM    240  C   LEU P 597     -11.328 -23.085 -18.439  0.00  0.00      PROA  
ATOM    241  O   LEU P 597     -10.275 -23.209 -17.871  0.00  0.00      PROA  
ATOM    242  N   SER P 598     -11.442 -22.681 -19.752  0.00  0.00      PROA  
ATOM    243  HN  SER P 598     -12.391 -22.646 -20.056  0.00  0.00      PROA  
ATOM    244  CA  SER P 598     -10.441 -22.452 -20.752  0.00  0.00      PROA  
ATOM    245  HA  SER P 598     -10.299 -23.386 -21.276  0.00  0.00      PROA  
ATOM    246  CB  SER P 598     -10.864 -21.426 -21.737  0.00  0.00      PROA  
ATOM    247  HB1 SER P 598     -11.802 -21.771 -22.222  0.00  0.00      PROA  
ATOM    248  HB2 SER P 598     -10.089 -21.217 -22.505  0.00  0.00      PROA  
ATOM    249  OG  SER P 598     -11.292 -20.186 -21.135  0.00  0.00      PROA  
ATOM    250  HG1 SER P 598     -12.113 -20.256 -20.641  0.00  0.00      PROA  
ATOM    251  C   SER P 598      -9.058 -22.003 -20.202  0.00  0.00      PROA  
ATOM    252  O   SER P 598      -8.053 -22.680 -20.325  0.00  0.00      PROA  
ATOM    253  N   ASP P 599      -8.985 -20.912 -19.419  0.00  0.00      PROA  
ATOM    254  HN  ASP P 599      -9.782 -20.313 -19.442  0.00  0.00      PROA  
ATOM    255  CA  ASP P 599      -7.994 -20.405 -18.531  0.00  0.00      PROA  
ATOM    256  HA  ASP P 599      -7.348 -19.794 -19.143  0.00  0.00      PROA  
ATOM    257  CB  ASP P 599      -8.569 -19.501 -17.477  0.00  0.00      PROA  
ATOM    258  HB1 ASP P 599      -7.830 -18.840 -16.974  0.00  0.00      PROA  
ATOM    259  HB2 ASP P 599      -9.150 -20.039 -16.698  0.00  0.00      PROA  
ATOM    260  CG  ASP P 599      -9.538 -18.550 -18.099  0.00  0.00      PROA  
ATOM    261  OD1 ASP P 599      -9.215 -17.970 -19.144  0.00  0.00      PROA  
ATOM    262  OD2 ASP P 599     -10.494 -18.139 -17.362  0.00  0.00      PROA  
ATOM    263  C   ASP P 599      -7.012 -21.316 -17.885  0.00  0.00      PROA  
ATOM    264  O   ASP P 599      -5.780 -21.095 -17.885  0.00  0.00      PROA  
ATOM    265  N   PHE P 600      -7.575 -22.339 -17.258  0.00  0.00      PROA  
ATOM    266  HN  PHE P 600      -8.548 -22.420 -17.460  0.00  0.00      PROA  
ATOM    267  CA  PHE P 600      -6.787 -23.344 -16.558  0.00  0.00      PROA  
ATOM    268  HA  PHE P 600      -6.144 -22.875 -15.828  0.00  0.00      PROA  
ATOM    269  CB  PHE P 600      -7.725 -24.252 -15.679  0.00  0.00      PROA  
ATOM    270  HB1 PHE P 600      -7.222 -25.176 -15.322  0.00  0.00      PROA  
ATOM    271  HB2 PHE P 600      -8.588 -24.651 -16.254  0.00  0.00      PROA  
ATOM    272  CG  PHE P 600      -8.185 -23.413 -14.536  0.00  0.00      PROA  
ATOM    273  CD1 PHE P 600      -9.478 -22.955 -14.405  0.00  0.00      PROA  
ATOM    274  HD1 PHE P 600     -10.229 -23.167 -15.151  0.00  0.00      PROA  
ATOM    275  CE1 PHE P 600      -9.960 -22.215 -13.309  0.00  0.00      PROA  
ATOM    276  HE1 PHE P 600     -11.011 -21.968 -13.348  0.00  0.00      PROA  
ATOM    277  CZ  PHE P 600      -9.019 -21.949 -12.337  0.00  0.00      PROA  
ATOM    278  HZ  PHE P 600      -9.388 -21.328 -11.535  0.00  0.00      PROA  
ATOM    279  CD2 PHE P 600      -7.286 -23.191 -13.422  0.00  0.00      PROA  
ATOM    280  HD2 PHE P 600      -6.332 -23.686 -13.533  0.00  0.00      PROA  
ATOM    281  CE2 PHE P 600      -7.674 -22.354 -12.368  0.00  0.00      PROA  
ATOM    282  HE2 PHE P 600      -7.084 -22.224 -11.472  0.00  0.00      PROA  
ATOM    283  C   PHE P 600      -5.893 -24.085 -17.506  0.00  0.00      PROA  
ATOM    284  O   PHE P 600      -4.693 -24.211 -17.321  0.00  0.00      PROA  
ATOM    285  N   LYS P 601      -6.358 -24.535 -18.692  0.00  0.00      PROA  
ATOM    286  HN  LYS P 601      -7.333 -24.546 -18.901  0.00  0.00      PROA  
ATOM    287  CA  LYS P 601      -5.441 -25.199 -19.745  0.00  0.00      PROA  
ATOM    288  HA  LYS P 601      -4.758 -25.867 -19.241  0.00  0.00      PROA  
ATOM    289  CB  LYS P 601      -6.174 -25.982 -20.905  0.00  0.00      PROA  
ATOM    290  HB1 LYS P 601      -5.380 -26.621 -21.349  0.00  0.00      PROA  
ATOM    291  HB2 LYS P 601      -6.681 -25.177 -21.478  0.00  0.00      PROA  
ATOM    292  CG  LYS P 601      -7.320 -26.866 -20.436  0.00  0.00      PROA  
ATOM    293  HG1 LYS P 601      -7.987 -26.136 -19.929  0.00  0.00      PROA  
ATOM    294  HG2 LYS P 601      -7.124 -27.683 -19.710  0.00  0.00      PROA  
ATOM    295  CD  LYS P 601      -8.085 -27.600 -21.561  0.00  0.00      PROA  
ATOM    296  HD1 LYS P 601      -8.911 -28.257 -21.213  0.00  0.00      PROA  
ATOM    297  HD2 LYS P 601      -7.349 -28.201 -22.137  0.00  0.00      PROA  
ATOM    298  CE  LYS P 601      -8.941 -26.651 -22.431  0.00  0.00      PROA  
ATOM    299  HE1 LYS P 601      -8.205 -25.931 -22.847  0.00  0.00      PROA  
ATOM    300  HE2 LYS P 601      -9.705 -26.042 -21.902  0.00  0.00      PROA  
ATOM    301  NZ  LYS P 601      -9.496 -27.459 -23.472  0.00  0.00      PROA  
ATOM    302  HZ1 LYS P 601     -10.346 -27.939 -23.111  0.00  0.00      PROA  
ATOM    303  HZ2 LYS P 601      -8.820 -28.142 -23.869  0.00  0.00      PROA  
ATOM    304  HZ3 LYS P 601      -9.713 -26.857 -24.291  0.00  0.00      PROA  
ATOM    305  C   LYS P 601      -4.511 -24.181 -20.449  0.00  0.00      PROA  
ATOM    306  O   LYS P 601      -3.466 -24.474 -21.035  0.00  0.00      PROA  
ATOM    307  N   ASP P 602      -4.969 -22.932 -20.400  0.00  0.00      PROA  
ATOM    308  HN  ASP P 602      -5.867 -22.839 -19.977  0.00  0.00      PROA  
ATOM    309  CA  ASP P 602      -4.209 -21.755 -20.858  0.00  0.00      PROA  
ATOM    310  HA  ASP P 602      -3.761 -22.038 -21.799  0.00  0.00      PROA  
ATOM    311  CB  ASP P 602      -5.258 -20.593 -21.111  0.00  0.00      PROA  
ATOM    312  HB1 ASP P 602      -4.856 -19.651 -21.542  0.00  0.00      PROA  
ATOM    313  HB2 ASP P 602      -5.792 -20.312 -20.178  0.00  0.00      PROA  
ATOM    314  CG  ASP P 602      -6.329 -21.162 -22.089  0.00  0.00      PROA  
ATOM    315  OD1 ASP P 602      -5.961 -22.087 -22.873  0.00  0.00      PROA  
ATOM    316  OD2 ASP P 602      -7.341 -20.458 -22.270  0.00  0.00      PROA  
ATOM    317  C   ASP P 602      -3.233 -21.067 -19.937  0.00  0.00      PROA  
ATOM    318  O   ASP P 602      -2.451 -20.182 -20.346  0.00  0.00      PROA  
ATOM    319  N   ALA P 603      -3.150 -21.471 -18.662  0.00  0.00      PROA  
ATOM    320  HN  ALA P 603      -3.989 -21.884 -18.317  0.00  0.00      PROA  
ATOM    321  CA  ALA P 603      -2.114 -21.202 -17.703  0.00  0.00      PROA  
ATOM    322  HA  ALA P 603      -1.702 -20.209 -17.813  0.00  0.00      PROA  
ATOM    323  CB  ALA P 603      -2.898 -21.173 -16.378  0.00  0.00      PROA  
ATOM    324  HB1 ALA P 603      -3.507 -20.247 -16.292  0.00  0.00      PROA  
ATOM    325  HB2 ALA P 603      -2.339 -21.141 -15.418  0.00  0.00      PROA  
ATOM    326  HB3 ALA P 603      -3.638 -22.001 -16.423  0.00  0.00      PROA  
ATOM    327  C   ALA P 603      -1.030 -22.244 -17.592  0.00  0.00      PROA  
ATOM    328  O   ALA P 603      -0.007 -22.043 -16.885  0.00  0.00      PROA  
ATOM    329  N   LEU P 604      -1.129 -23.447 -18.332  0.00  0.00      PROA  
ATOM    330  HN  LEU P 604      -1.934 -23.565 -18.908  0.00  0.00      PROA  
ATOM    331  CA  LEU P 604      -0.061 -24.493 -18.231  0.00  0.00      PROA  
ATOM    332  HA  LEU P 604      -0.015 -24.607 -17.158  0.00  0.00      PROA  
ATOM    333  CB  LEU P 604      -0.694 -25.831 -18.729  0.00  0.00      PROA  
ATOM    334  HB1 LEU P 604       0.081 -26.593 -18.957  0.00  0.00      PROA  
ATOM    335  HB2 LEU P 604      -1.315 -25.587 -19.618  0.00  0.00      PROA  
ATOM    336  CG  LEU P 604      -1.675 -26.527 -17.707  0.00  0.00      PROA  
ATOM    337  HG  LEU P 604      -2.414 -25.793 -17.322  0.00  0.00      PROA  
ATOM    338  CD1 LEU P 604      -2.423 -27.653 -18.259  0.00  0.00      PROA  
ATOM    339 HD11 LEU P 604      -2.902 -27.453 -19.241  0.00  0.00      PROA  
ATOM    340 HD12 LEU P 604      -3.120 -28.028 -17.479  0.00  0.00      PROA  
ATOM    341 HD13 LEU P 604      -1.691 -28.484 -18.337  0.00  0.00      PROA  
ATOM    342  CD2 LEU P 604      -0.894 -27.005 -16.433  0.00  0.00      PROA  
ATOM    343 HD21 LEU P 604       0.016 -27.547 -16.768  0.00  0.00      PROA  
ATOM    344 HD22 LEU P 604      -1.567 -27.707 -15.896  0.00  0.00      PROA  
ATOM    345 HD23 LEU P 604      -0.517 -26.247 -15.713  0.00  0.00      PROA  
ATOM    346  C   LEU P 604       1.255 -24.169 -18.860  0.00  0.00      PROA  
ATOM    347  O   LEU P 604       1.619 -24.760 -19.817  0.00  0.00      PROA  
ATOM    348  N   SER P 605       2.119 -23.341 -18.329  0.00  0.00      PROA  
ATOM    349  HN  SER P 605       1.889 -22.924 -17.453  0.00  0.00      PROA  
ATOM    350  CA  SER P 605       3.384 -23.040 -18.964  0.00  0.00      PROA  
ATOM    351  HA  SER P 605       3.786 -23.955 -19.373  0.00  0.00      PROA  
ATOM    352  CB  SER P 605       3.318 -22.041 -20.143  0.00  0.00      PROA  
ATOM    353  HB1 SER P 605       2.556 -22.371 -20.881  0.00  0.00      PROA  
ATOM    354  HB2 SER P 605       4.305 -21.775 -20.577  0.00  0.00      PROA  
ATOM    355  OG  SER P 605       2.739 -20.780 -19.688  0.00  0.00      PROA  
ATOM    356  HG1 SER P 605       1.800 -20.972 -19.631  0.00  0.00      PROA  
ATOM    357  C   SER P 605       4.382 -22.552 -18.059  0.00  0.00      PROA  
ATOM    358  O   SER P 605       4.003 -21.949 -17.070  0.00  0.00      PROA  
ATOM    359  N   LEU P 606       5.676 -22.669 -18.388  0.00  0.00      PROA  
ATOM    360  HN  LEU P 606       5.877 -23.153 -19.236  0.00  0.00      PROA  
ATOM    361  CA  LEU P 606       6.800 -22.174 -17.590  0.00  0.00      PROA  
ATOM    362  HA  LEU P 606       6.625 -22.586 -16.607  0.00  0.00      PROA  
ATOM    363  CB  LEU P 606       8.265 -22.624 -17.955  0.00  0.00      PROA  
ATOM    364  HB1 LEU P 606       8.968 -22.274 -17.168  0.00  0.00      PROA  
ATOM    365  HB2 LEU P 606       8.539 -22.092 -18.891  0.00  0.00      PROA  
ATOM    366  CG  LEU P 606       8.589 -24.117 -18.088  0.00  0.00      PROA  
ATOM    367  HG  LEU P 606       7.996 -24.539 -18.927  0.00  0.00      PROA  
ATOM    368  CD1 LEU P 606      10.074 -24.319 -18.373  0.00  0.00      PROA  
ATOM    369 HD11 LEU P 606      10.768 -24.129 -17.526  0.00  0.00      PROA  
ATOM    370 HD12 LEU P 606      10.382 -23.861 -19.337  0.00  0.00      PROA  
ATOM    371 HD13 LEU P 606      10.211 -25.411 -18.526  0.00  0.00      PROA  
ATOM    372  CD2 LEU P 606       8.177 -24.738 -16.688  0.00  0.00      PROA  
ATOM    373 HD21 LEU P 606       7.098 -25.000 -16.713  0.00  0.00      PROA  
ATOM    374 HD22 LEU P 606       8.340 -24.070 -15.815  0.00  0.00      PROA  
ATOM    375 HD23 LEU P 606       8.773 -25.666 -16.561  0.00  0.00      PROA  
ATOM    376  C   LEU P 606       6.760 -20.693 -17.387  0.00  0.00      PROA  
ATOM    377  O   LEU P 606       7.190 -20.137 -16.399  0.00  0.00      PROA  
ATOM    378  N   GLN P 607       6.263 -19.924 -18.436  0.00  0.00      PROA  
ATOM    379  HN  GLN P 607       6.162 -20.439 -19.283  0.00  0.00      PROA  
ATOM    380  CA  GLN P 607       6.148 -18.499 -18.517  0.00  0.00      PROA  
ATOM    381  HA  GLN P 607       7.080 -18.053 -18.203  0.00  0.00      PROA  
ATOM    382  CB  GLN P 607       5.677 -18.063 -19.901  0.00  0.00      PROA  
ATOM    383  HB1 GLN P 607       4.710 -18.586 -20.062  0.00  0.00      PROA  
ATOM    384  HB2 GLN P 607       6.350 -18.335 -20.742  0.00  0.00      PROA  
ATOM    385  CG  GLN P 607       5.238 -16.551 -19.945  0.00  0.00      PROA  
ATOM    386  HG1 GLN P 607       5.958 -15.901 -19.404  0.00  0.00      PROA  
ATOM    387  HG2 GLN P 607       4.247 -16.426 -19.459  0.00  0.00      PROA  
ATOM    388  CD  GLN P 607       5.075 -15.958 -21.405  0.00  0.00      PROA  
ATOM    389  OE1 GLN P 607       4.104 -16.331 -22.111  0.00  0.00      PROA  
ATOM    390  NE2 GLN P 607       6.078 -15.141 -21.843  0.00  0.00      PROA  
ATOM    391 HE21 GLN P 607       5.993 -14.970 -22.824  0.00  0.00      PROA  
ATOM    392 HE22 GLN P 607       6.840 -14.742 -21.333  0.00  0.00      PROA  
ATOM    393  C   GLN P 607       5.139 -18.019 -17.501  0.00  0.00      PROA  
ATOM    394  O   GLN P 607       5.355 -16.990 -16.807  0.00  0.00      PROA  
ATOM    395  N   CYS P 608       4.026 -18.712 -17.289  0.00  0.00      PROA  
ATOM    396  HN  CYS P 608       3.897 -19.549 -17.815  0.00  0.00      PROA  
ATOM    397  CA  CYS P 608       3.027 -18.379 -16.305  0.00  0.00      PROA  
ATOM    398  HA  CYS P 608       2.962 -17.307 -16.423  0.00  0.00      PROA  
ATOM    399  CB  CYS P 608       1.736 -19.217 -16.520  0.00  0.00      PROA  
ATOM    400  HB1 CYS P 608       0.915 -19.230 -15.772  0.00  0.00      PROA  
ATOM    401  HB2 CYS P 608       1.825 -20.297 -16.767  0.00  0.00      PROA  
ATOM    402  SG  CYS P 608       0.977 -18.469 -17.972  0.00  0.00      PROA  
ATOM    403  HG1 CYS P 608       1.461 -19.314 -18.870  0.00  0.00      PROA  
ATOM    404  C   CYS P 608       3.598 -18.672 -14.856  0.00  0.00      PROA  
ATOM    405  O   CYS P 608       3.492 -17.800 -13.960  0.00  0.00      PROA  
ATOM    406  N   LEU P 609       4.395 -19.822 -14.738  0.00  0.00      PROA  
ATOM    407  HN  LEU P 609       4.391 -20.475 -15.491  0.00  0.00      PROA  
ATOM    408  CA  LEU P 609       4.954 -20.136 -13.404  0.00  0.00      PROA  
ATOM    409  HA  LEU P 609       4.176 -20.281 -12.669  0.00  0.00      PROA  
ATOM    410  CB  LEU P 609       5.635 -21.501 -13.616  0.00  0.00      PROA  
ATOM    411  HB1 LEU P 609       6.403 -21.478 -14.419  0.00  0.00      PROA  
ATOM    412  HB2 LEU P 609       4.791 -22.165 -13.901  0.00  0.00      PROA  
ATOM    413  CG  LEU P 609       6.426 -22.046 -12.379  0.00  0.00      PROA  
ATOM    414  HG  LEU P 609       7.215 -21.378 -11.972  0.00  0.00      PROA  
ATOM    415  CD1 LEU P 609       5.441 -22.309 -11.132  0.00  0.00      PROA  
ATOM    416 HD11 LEU P 609       4.819 -21.474 -10.744  0.00  0.00      PROA  
ATOM    417 HD12 LEU P 609       6.079 -22.804 -10.369  0.00  0.00      PROA  
ATOM    418 HD13 LEU P 609       4.714 -23.114 -11.374  0.00  0.00      PROA  
ATOM    419  CD2 LEU P 609       7.190 -23.339 -12.710  0.00  0.00      PROA  
ATOM    420 HD21 LEU P 609       7.741 -23.304 -13.674  0.00  0.00      PROA  
ATOM    421 HD22 LEU P 609       6.457 -24.169 -12.800  0.00  0.00      PROA  
ATOM    422 HD23 LEU P 609       7.732 -23.557 -11.765  0.00  0.00      PROA  
ATOM    423  C   LEU P 609       5.960 -19.108 -12.918  0.00  0.00      PROA  
ATOM    424  O   LEU P 609       5.939 -18.707 -11.750  0.00  0.00      PROA  
ATOM    425  N   ALA P 610       6.777 -18.611 -13.883  0.00  0.00      PROA  
ATOM    426  HN  ALA P 610       6.696 -18.986 -14.804  0.00  0.00      PROA  
ATOM    427  CA  ALA P 610       7.798 -17.569 -13.626  0.00  0.00      PROA  
ATOM    428  HA  ALA P 610       8.306 -17.874 -12.723  0.00  0.00      PROA  
ATOM    429  CB  ALA P 610       8.792 -17.295 -14.750  0.00  0.00      PROA  
ATOM    430  HB1 ALA P 610       9.320 -18.249 -14.958  0.00  0.00      PROA  
ATOM    431  HB2 ALA P 610       9.528 -16.468 -14.656  0.00  0.00      PROA  
ATOM    432  HB3 ALA P 610       8.213 -17.124 -15.683  0.00  0.00      PROA  
ATOM    433  C   ALA P 610       7.083 -16.308 -13.336  0.00  0.00      PROA  
ATOM    434  O   ALA P 610       7.400 -15.564 -12.375  0.00  0.00      PROA  
ATOM    435  N   SER P 611       5.989 -16.065 -13.989  0.00  0.00      PROA  
ATOM    436  HN  SER P 611       5.681 -16.572 -14.790  0.00  0.00      PROA  
ATOM    437  CA  SER P 611       5.122 -14.892 -13.748  0.00  0.00      PROA  
ATOM    438  HA  SER P 611       5.786 -14.041 -13.754  0.00  0.00      PROA  
ATOM    439  CB  SER P 611       4.068 -14.635 -14.818  0.00  0.00      PROA  
ATOM    440  HB1 SER P 611       3.547 -13.722 -14.460  0.00  0.00      PROA  
ATOM    441  HB2 SER P 611       3.455 -15.557 -14.915  0.00  0.00      PROA  
ATOM    442  OG  SER P 611       4.704 -14.439 -16.034  0.00  0.00      PROA  
ATOM    443  HG1 SER P 611       5.117 -15.294 -16.173  0.00  0.00      PROA  
ATOM    444  C   SER P 611       4.517 -14.697 -12.396  0.00  0.00      PROA  
ATOM    445  O   SER P 611       4.651 -13.624 -11.763  0.00  0.00      PROA  
ATOM    446  N   ILE P 612       3.899 -15.768 -11.796  0.00  0.00      PROA  
ATOM    447  HN  ILE P 612       3.853 -16.660 -12.240  0.00  0.00      PROA  
ATOM    448  CA  ILE P 612       3.404 -15.816 -10.447  0.00  0.00      PROA  
ATOM    449  HA  ILE P 612       2.591 -15.120 -10.300  0.00  0.00      PROA  
ATOM    450  CB  ILE P 612       2.857 -17.210 -10.209  0.00  0.00      PROA  
ATOM    451  HB  ILE P 612       3.620 -17.960 -10.509  0.00  0.00      PROA  
ATOM    452  CG2 ILE P 612       2.445 -17.353  -8.687  0.00  0.00      PROA  
ATOM    453 HG21 ILE P 612       1.941 -18.341  -8.637  0.00  0.00      PROA  
ATOM    454 HG22 ILE P 612       1.694 -16.551  -8.522  0.00  0.00      PROA  
ATOM    455 HG23 ILE P 612       3.310 -17.310  -7.991  0.00  0.00      PROA  
ATOM    456  CG1 ILE P 612       1.662 -17.446 -11.109  0.00  0.00      PROA  
ATOM    457 HG11 ILE P 612       1.869 -17.403 -12.200  0.00  0.00      PROA  
ATOM    458 HG12 ILE P 612       0.940 -16.631 -10.888  0.00  0.00      PROA  
ATOM    459  CD  ILE P 612       0.932 -18.836 -11.033  0.00  0.00      PROA  
ATOM    460  HD1 ILE P 612      -0.091 -18.726 -11.452  0.00  0.00      PROA  
ATOM    461  HD2 ILE P 612       0.872 -19.281 -10.017  0.00  0.00      PROA  
ATOM    462  HD3 ILE P 612       1.442 -19.584 -11.677  0.00  0.00      PROA  
ATOM    463  C   ILE P 612       4.494 -15.429  -9.507  0.00  0.00      PROA  
ATOM    464  O   ILE P 612       4.329 -14.474  -8.713  0.00  0.00      PROA  
ATOM    465  N   LEU P 613       5.637 -16.140  -9.546  0.00  0.00      PROA  
ATOM    466  HN  LEU P 613       5.616 -16.698 -10.373  0.00  0.00      PROA  
ATOM    467  CA  LEU P 613       6.817 -16.001  -8.714  0.00  0.00      PROA  
ATOM    468  HA  LEU P 613       6.500 -16.287  -7.722  0.00  0.00      PROA  
ATOM    469  CB  LEU P 613       7.853 -17.065  -8.976  0.00  0.00      PROA  
ATOM    470  HB1 LEU P 613       8.737 -16.975  -8.308  0.00  0.00      PROA  
ATOM    471  HB2 LEU P 613       8.194 -16.921 -10.023  0.00  0.00      PROA  
ATOM    472  CG  LEU P 613       7.349 -18.546  -8.865  0.00  0.00      PROA  
ATOM    473  HG  LEU P 613       6.288 -18.576  -9.193  0.00  0.00      PROA  
ATOM    474  CD1 LEU P 613       8.198 -19.415  -9.695  0.00  0.00      PROA  
ATOM    475 HD11 LEU P 613       9.249 -19.481  -9.342  0.00  0.00      PROA  
ATOM    476 HD12 LEU P 613       8.122 -19.166 -10.775  0.00  0.00      PROA  
ATOM    477 HD13 LEU P 613       7.802 -20.449  -9.608  0.00  0.00      PROA  
ATOM    478  CD2 LEU P 613       7.226 -19.008  -7.408  0.00  0.00      PROA  
ATOM    479 HD21 LEU P 613       6.877 -18.160  -6.781  0.00  0.00      PROA  
ATOM    480 HD22 LEU P 613       8.256 -19.208  -7.041  0.00  0.00      PROA  
ATOM    481 HD23 LEU P 613       6.666 -19.936  -7.162  0.00  0.00      PROA  
ATOM    482  C   LEU P 613       7.466 -14.577  -8.771  0.00  0.00      PROA  
ATOM    483  O   LEU P 613       7.685 -13.948  -7.698  0.00  0.00      PROA  
ATOM    484  N   PHE P 614       7.685 -14.027 -10.032  0.00  0.00      PROA  
ATOM    485  HN  PHE P 614       7.432 -14.535 -10.852  0.00  0.00      PROA  
ATOM    486  CA  PHE P 614       8.110 -12.617 -10.267  0.00  0.00      PROA  
ATOM    487  HA  PHE P 614       8.999 -12.361  -9.710  0.00  0.00      PROA  
ATOM    488  CB  PHE P 614       8.474 -12.449 -11.782  0.00  0.00      PROA  
ATOM    489  HB1 PHE P 614       7.596 -12.604 -12.446  0.00  0.00      PROA  
ATOM    490  HB2 PHE P 614       9.241 -13.177 -12.122  0.00  0.00      PROA  
ATOM    491  CG  PHE P 614       8.906 -11.046 -12.097  0.00  0.00      PROA  
ATOM    492  CD1 PHE P 614      10.252 -10.773 -12.135  0.00  0.00      PROA  
ATOM    493  HD1 PHE P 614      10.917 -11.573 -11.847  0.00  0.00      PROA  
ATOM    494  CE1 PHE P 614      10.728  -9.563 -12.572  0.00  0.00      PROA  
ATOM    495  HE1 PHE P 614      11.769  -9.292 -12.667  0.00  0.00      PROA  
ATOM    496  CZ  PHE P 614       9.845  -8.570 -12.893  0.00  0.00      PROA  
ATOM    497  HZ  PHE P 614      10.219  -7.567 -13.034  0.00  0.00      PROA  
ATOM    498  CD2 PHE P 614       7.981 -10.037 -12.460  0.00  0.00      PROA  
ATOM    499  HD2 PHE P 614       6.909 -10.163 -12.422  0.00  0.00      PROA  
ATOM    500  CE2 PHE P 614       8.469  -8.777 -12.867  0.00  0.00      PROA  
ATOM    501  HE2 PHE P 614       7.816  -7.984 -13.200  0.00  0.00      PROA  
ATOM    502  C   PHE P 614       7.082 -11.579  -9.751  0.00  0.00      PROA  
ATOM    503  O   PHE P 614       7.400 -10.655  -8.906  0.00  0.00      PROA  
ATOM    504  N   LEU P 615       5.744 -11.701  -9.970  0.00  0.00      PROA  
ATOM    505  HN  LEU P 615       5.437 -12.470 -10.525  0.00  0.00      PROA  
ATOM    506  CA  LEU P 615       4.778 -10.692  -9.663  0.00  0.00      PROA  
ATOM    507  HA  LEU P 615       5.277  -9.749  -9.833  0.00  0.00      PROA  
ATOM    508  CB  LEU P 615       3.552 -10.851 -10.602  0.00  0.00      PROA  
ATOM    509  HB1 LEU P 615       2.851 -11.643 -10.260  0.00  0.00      PROA  
ATOM    510  HB2 LEU P 615       4.022 -11.159 -11.560  0.00  0.00      PROA  
ATOM    511  CG  LEU P 615       2.732  -9.584 -10.867  0.00  0.00      PROA  
ATOM    512  HG  LEU P 615       2.596  -8.968  -9.952  0.00  0.00      PROA  
ATOM    513  CD1 LEU P 615       3.524  -8.658 -11.805  0.00  0.00      PROA  
ATOM    514 HD11 LEU P 615       4.513  -8.375 -11.385  0.00  0.00      PROA  
ATOM    515 HD12 LEU P 615       3.095  -7.644 -11.951  0.00  0.00      PROA  
ATOM    516 HD13 LEU P 615       3.543  -9.089 -12.829  0.00  0.00      PROA  
ATOM    517  CD2 LEU P 615       1.342  -9.919 -11.381  0.00  0.00      PROA  
ATOM    518 HD21 LEU P 615       1.435 -10.759 -12.102  0.00  0.00      PROA  
ATOM    519 HD22 LEU P 615       1.023  -9.079 -12.034  0.00  0.00      PROA  
ATOM    520 HD23 LEU P 615       0.627 -10.206 -10.581  0.00  0.00      PROA  
ATOM    521  C   LEU P 615       4.325 -10.777  -8.192  0.00  0.00      PROA  
ATOM    522  O   LEU P 615       3.751  -9.762  -7.738  0.00  0.00      PROA  
ATOM    523  N   TYR P 616       4.554 -11.941  -7.491  0.00  0.00      PROA  
ATOM    524  HN  TYR P 616       4.902 -12.758  -7.943  0.00  0.00      PROA  
ATOM    525  CA  TYR P 616       4.250 -12.090  -6.083  0.00  0.00      PROA  
ATOM    526  HA  TYR P 616       3.246 -11.790  -5.823  0.00  0.00      PROA  
ATOM    527  CB  TYR P 616       4.317 -13.620  -5.616  0.00  0.00      PROA  
ATOM    528  HB1 TYR P 616       5.210 -13.964  -6.180  0.00  0.00      PROA  
ATOM    529  HB2 TYR P 616       3.422 -14.180  -5.963  0.00  0.00      PROA  
ATOM    530  CG  TYR P 616       4.396 -13.706  -4.097  0.00  0.00      PROA  
ATOM    531  CD1 TYR P 616       5.662 -13.562  -3.401  0.00  0.00      PROA  
ATOM    532  HD1 TYR P 616       6.543 -13.212  -3.918  0.00  0.00      PROA  
ATOM    533  CE1 TYR P 616       5.777 -13.825  -2.012  0.00  0.00      PROA  
ATOM    534  HE1 TYR P 616       6.746 -13.849  -1.536  0.00  0.00      PROA  
ATOM    535  CZ  TYR P 616       4.624 -14.079  -1.333  0.00  0.00      PROA  
ATOM    536  OH  TYR P 616       4.663 -14.197   0.041  0.00  0.00      PROA  
ATOM    537  HH  TYR P 616       3.768 -14.329   0.361  0.00  0.00      PROA  
ATOM    538  CD2 TYR P 616       3.258 -13.890  -3.332  0.00  0.00      PROA  
ATOM    539  HD2 TYR P 616       2.275 -13.951  -3.777  0.00  0.00      PROA  
ATOM    540  CE2 TYR P 616       3.418 -14.025  -1.899  0.00  0.00      PROA  
ATOM    541  HE2 TYR P 616       2.536 -13.985  -1.277  0.00  0.00      PROA  
ATOM    542  C   TYR P 616       5.094 -11.104  -5.304  0.00  0.00      PROA  
ATOM    543  O   TYR P 616       4.578 -10.421  -4.485  0.00  0.00      PROA  
ATOM    544  N   CYS P 617       6.388 -10.951  -5.668  0.00  0.00      PROA  
ATOM    545  HN  CYS P 617       6.828 -11.594  -6.291  0.00  0.00      PROA  
ATOM    546  CA  CYS P 617       7.290  -9.991  -5.227  0.00  0.00      PROA  
ATOM    547  HA  CYS P 617       7.315 -10.050  -4.149  0.00  0.00      PROA  
ATOM    548  CB  CYS P 617       8.759 -10.342  -5.607  0.00  0.00      PROA  
ATOM    549  HB1 CYS P 617       9.399  -9.572  -5.125  0.00  0.00      PROA  
ATOM    550  HB2 CYS P 617       8.925 -10.258  -6.702  0.00  0.00      PROA  
ATOM    551  SG  CYS P 617       9.260 -12.079  -5.182  0.00  0.00      PROA  
ATOM    552  HG1 CYS P 617       8.903 -12.527  -6.377  0.00  0.00      PROA  
ATOM    553  C   CYS P 617       6.856  -8.575  -5.515  0.00  0.00      PROA  
ATOM    554  O   CYS P 617       7.044  -7.661  -4.672  0.00  0.00      PROA  
ATOM    555  N   ALA P 618       6.397  -8.294  -6.740  0.00  0.00      PROA  
ATOM    556  HN  ALA P 618       6.442  -9.112  -7.307  0.00  0.00      PROA  
ATOM    557  CA  ALA P 618       5.934  -7.092  -7.310  0.00  0.00      PROA  
ATOM    558  HA  ALA P 618       6.764  -6.437  -7.092  0.00  0.00      PROA  
ATOM    559  CB  ALA P 618       5.829  -7.269  -8.853  0.00  0.00      PROA  
ATOM    560  HB1 ALA P 618       5.770  -6.225  -9.229  0.00  0.00      PROA  
ATOM    561  HB2 ALA P 618       4.918  -7.863  -9.082  0.00  0.00      PROA  
ATOM    562  HB3 ALA P 618       6.727  -7.748  -9.297  0.00  0.00      PROA  
ATOM    563  C   ALA P 618       4.703  -6.577  -6.561  0.00  0.00      PROA  
ATOM    564  O   ALA P 618       4.604  -5.388  -6.218  0.00  0.00      PROA  
ATOM    565  N   CYS P 619       3.744  -7.519  -6.280  0.00  0.00      PROA  
ATOM    566  HN  CYS P 619       3.974  -8.374  -6.738  0.00  0.00      PROA  
ATOM    567  CA  CYS P 619       2.566  -7.342  -5.443  0.00  0.00      PROA  
ATOM    568  HA  CYS P 619       2.171  -6.423  -5.850  0.00  0.00      PROA  
ATOM    569  CB  CYS P 619       1.489  -8.391  -5.588  0.00  0.00      PROA  
ATOM    570  HB1 CYS P 619       0.677  -8.234  -4.847  0.00  0.00      PROA  
ATOM    571  HB2 CYS P 619       1.981  -9.347  -5.309  0.00  0.00      PROA  
ATOM    572  SG  CYS P 619       0.865  -8.503  -7.316  0.00  0.00      PROA  
ATOM    573  HG1 CYS P 619       2.063  -8.880  -7.738  0.00  0.00      PROA  
ATOM    574  C   CYS P 619       2.807  -7.091  -3.986  0.00  0.00      PROA  
ATOM    575  O   CYS P 619       2.162  -6.224  -3.405  0.00  0.00      PROA  
ATOM    576  N   MET P 620       3.832  -7.759  -3.340  0.00  0.00      PROA  
ATOM    577  HN  MET P 620       4.291  -8.491  -3.837  0.00  0.00      PROA  
ATOM    578  CA  MET P 620       4.193  -7.679  -1.955  0.00  0.00      PROA  
ATOM    579  HA  MET P 620       3.243  -7.675  -1.441  0.00  0.00      PROA  
ATOM    580  CB  MET P 620       5.093  -8.845  -1.581  0.00  0.00      PROA  
ATOM    581  HB1 MET P 620       5.715  -8.617  -0.689  0.00  0.00      PROA  
ATOM    582  HB2 MET P 620       5.847  -9.052  -2.369  0.00  0.00      PROA  
ATOM    583  CG  MET P 620       4.316 -10.162  -1.365  0.00  0.00      PROA  
ATOM    584  HG1 MET P 620       5.029 -10.981  -1.131  0.00  0.00      PROA  
ATOM    585  HG2 MET P 620       3.782 -10.420  -2.304  0.00  0.00      PROA  
ATOM    586  SD  MET P 620       2.956 -10.347  -0.128  0.00  0.00      PROA  
ATOM    587  CE  MET P 620       4.074 -10.501   1.344  0.00  0.00      PROA  
ATOM    588  HE1 MET P 620       4.727 -11.391   1.219  0.00  0.00      PROA  
ATOM    589  HE2 MET P 620       3.477 -10.772   2.241  0.00  0.00      PROA  
ATOM    590  HE3 MET P 620       4.582  -9.521   1.464  0.00  0.00      PROA  
ATOM    591  C   MET P 620       4.714  -6.342  -1.455  0.00  0.00      PROA  
ATOM    592  O   MET P 620       4.364  -5.861  -0.374  0.00  0.00      PROA  
ATOM    593  N   SER P 621       5.505  -5.758  -2.321  0.00  0.00      PROA  
ATOM    594  HN  SER P 621       5.795  -6.323  -3.090  0.00  0.00      PROA  
ATOM    595  CA  SER P 621       6.144  -4.494  -2.148  0.00  0.00      PROA  
ATOM    596  HA  SER P 621       6.719  -4.557  -1.236  0.00  0.00      PROA  
ATOM    597  CB  SER P 621       7.175  -4.324  -3.296  0.00  0.00      PROA  
ATOM    598  HB1 SER P 621       7.718  -3.356  -3.338  0.00  0.00      PROA  
ATOM    599  HB2 SER P 621       6.665  -4.283  -4.282  0.00  0.00      PROA  
ATOM    600  OG  SER P 621       8.283  -5.195  -3.275  0.00  0.00      PROA  
ATOM    601  HG1 SER P 621       7.961  -6.058  -3.544  0.00  0.00      PROA  
ATOM    602  C   SER P 621       5.390  -3.145  -1.947  0.00  0.00      PROA  
ATOM    603  O   SER P 621       5.756  -2.472  -0.935  0.00  0.00      PROA  
ATOM    604  N   PRO P 622       4.308  -2.737  -2.600  0.00  0.00      PROA  
ATOM    605  CD  PRO P 622       3.907  -3.335  -3.879  0.00  0.00      PROA  
ATOM    606  HD1 PRO P 622       3.820  -4.441  -3.824  0.00  0.00      PROA  
ATOM    607  HD2 PRO P 622       4.702  -3.071  -4.609  0.00  0.00      PROA  
ATOM    608  CA  PRO P 622       3.495  -1.535  -2.285  0.00  0.00      PROA  
ATOM    609  HA  PRO P 622       4.184  -0.766  -1.970  0.00  0.00      PROA  
ATOM    610  CB  PRO P 622       2.764  -1.224  -3.607  0.00  0.00      PROA  
ATOM    611  HB1 PRO P 622       3.412  -0.536  -4.191  0.00  0.00      PROA  
ATOM    612  HB2 PRO P 622       1.801  -0.681  -3.493  0.00  0.00      PROA  
ATOM    613  CG  PRO P 622       2.617  -2.581  -4.374  0.00  0.00      PROA  
ATOM    614  HG1 PRO P 622       1.721  -3.234  -4.303  0.00  0.00      PROA  
ATOM    615  HG2 PRO P 622       2.728  -2.380  -5.461  0.00  0.00      PROA  
ATOM    616  C   PRO P 622       2.637  -1.904  -1.048  0.00  0.00      PROA  
ATOM    617  O   PRO P 622       2.485  -1.173  -0.151  0.00  0.00      PROA  
ATOM    618  N   VAL P 623       1.959  -3.111  -0.927  0.00  0.00      PROA  
ATOM    619  HN  VAL P 623       2.175  -3.719  -1.687  0.00  0.00      PROA  
ATOM    620  CA  VAL P 623       0.850  -3.338  -0.085  0.00  0.00      PROA  
ATOM    621  HA  VAL P 623       0.111  -2.561  -0.214  0.00  0.00      PROA  
ATOM    622  CB  VAL P 623       0.083  -4.587  -0.479  0.00  0.00      PROA  
ATOM    623  HB  VAL P 623      -0.002  -4.602  -1.587  0.00  0.00      PROA  
ATOM    624  CG1 VAL P 623       0.699  -5.961  -0.108  0.00  0.00      PROA  
ATOM    625 HG11 VAL P 623       0.008  -6.755  -0.463  0.00  0.00      PROA  
ATOM    626 HG12 VAL P 623       0.719  -6.025   1.001  0.00  0.00      PROA  
ATOM    627 HG13 VAL P 623       1.756  -6.031  -0.443  0.00  0.00      PROA  
ATOM    628  CG2 VAL P 623      -1.374  -4.528   0.200  0.00  0.00      PROA  
ATOM    629 HG21 VAL P 623      -1.712  -3.477   0.077  0.00  0.00      PROA  
ATOM    630 HG22 VAL P 623      -1.294  -4.823   1.268  0.00  0.00      PROA  
ATOM    631 HG23 VAL P 623      -2.123  -5.217  -0.246  0.00  0.00      PROA  
ATOM    632  C   VAL P 623       1.148  -3.374   1.397  0.00  0.00      PROA  
ATOM    633  O   VAL P 623       0.410  -2.770   2.175  0.00  0.00      PROA  
ATOM    634  N   ILE P 624       2.162  -4.048   1.865  0.00  0.00      PROA  
ATOM    635  HN  ILE P 624       2.668  -4.638   1.240  0.00  0.00      PROA  
ATOM    636  CA  ILE P 624       2.549  -4.083   3.281  0.00  0.00      PROA  
ATOM    637  HA  ILE P 624       1.619  -4.188   3.821  0.00  0.00      PROA  
ATOM    638  CB  ILE P 624       3.621  -5.197   3.655  0.00  0.00      PROA  
ATOM    639  HB  ILE P 624       3.842  -5.139   4.742  0.00  0.00      PROA  
ATOM    640  CG2 ILE P 624       2.758  -6.484   3.318  0.00  0.00      PROA  
ATOM    641 HG21 ILE P 624       2.498  -6.518   2.238  0.00  0.00      PROA  
ATOM    642 HG22 ILE P 624       1.832  -6.459   3.930  0.00  0.00      PROA  
ATOM    643 HG23 ILE P 624       3.245  -7.437   3.616  0.00  0.00      PROA  
ATOM    644  CG1 ILE P 624       5.006  -5.009   2.989  0.00  0.00      PROA  
ATOM    645 HG11 ILE P 624       4.898  -4.521   1.997  0.00  0.00      PROA  
ATOM    646 HG12 ILE P 624       5.392  -6.045   2.885  0.00  0.00      PROA  
ATOM    647  CD  ILE P 624       6.004  -4.258   3.880  0.00  0.00      PROA  
ATOM    648  HD1 ILE P 624       6.361  -4.835   4.759  0.00  0.00      PROA  
ATOM    649  HD2 ILE P 624       5.712  -3.227   4.175  0.00  0.00      PROA  
ATOM    650  HD3 ILE P 624       6.953  -4.018   3.354  0.00  0.00      PROA  
ATOM    651  C   ILE P 624       3.070  -2.663   3.615  0.00  0.00      PROA  
ATOM    652  O   ILE P 624       2.859  -2.131   4.701  0.00  0.00      PROA  
ATOM    653  N   THR P 625       3.699  -1.973   2.622  0.00  0.00      PROA  
ATOM    654  HN  THR P 625       3.769  -2.330   1.694  0.00  0.00      PROA  
ATOM    655  CA  THR P 625       4.259  -0.631   2.766  0.00  0.00      PROA  
ATOM    656  HA  THR P 625       5.029  -0.528   3.517  0.00  0.00      PROA  
ATOM    657  CB  THR P 625       5.019  -0.179   1.429  0.00  0.00      PROA  
ATOM    658  HB  THR P 625       4.392  -0.175   0.512  0.00  0.00      PROA  
ATOM    659  OG1 THR P 625       6.022  -1.090   1.191  0.00  0.00      PROA  
ATOM    660  HG1 THR P 625       5.812  -1.516   0.357  0.00  0.00      PROA  
ATOM    661  CG2 THR P 625       5.810   1.190   1.731  0.00  0.00      PROA  
ATOM    662 HG21 THR P 625       5.746   1.793   0.800  0.00  0.00      PROA  
ATOM    663 HG22 THR P 625       6.875   0.953   1.937  0.00  0.00      PROA  
ATOM    664 HG23 THR P 625       5.357   1.779   2.558  0.00  0.00      PROA  
ATOM    665  C   THR P 625       3.212   0.370   2.984  0.00  0.00      PROA  
ATOM    666  O   THR P 625       3.057   0.916   4.075  0.00  0.00      PROA  
ATOM    667  N   PHE P 626       2.248   0.594   2.019  0.00  0.00      PROA  
ATOM    668  HN  PHE P 626       2.285   0.087   1.161  0.00  0.00      PROA  
ATOM    669  CA  PHE P 626       1.031   1.357   2.253  0.00  0.00      PROA  
ATOM    670  HA  PHE P 626       1.330   2.305   2.675  0.00  0.00      PROA  
ATOM    671  CB  PHE P 626       0.213   1.499   1.056  0.00  0.00      PROA  
ATOM    672  HB1 PHE P 626      -0.755   2.017   1.230  0.00  0.00      PROA  
ATOM    673  HB2 PHE P 626       0.099   0.432   0.766  0.00  0.00      PROA  
ATOM    674  CG  PHE P 626       0.924   2.222  -0.046  0.00  0.00      PROA  
ATOM    675  CD1 PHE P 626       1.622   3.451   0.129  0.00  0.00      PROA  
ATOM    676  HD1 PHE P 626       1.602   3.860   1.128  0.00  0.00      PROA  
ATOM    677  CE1 PHE P 626       2.085   4.260  -0.999  0.00  0.00      PROA  
ATOM    678  HE1 PHE P 626       2.355   5.292  -0.831  0.00  0.00      PROA  
ATOM    679  CZ  PHE P 626       1.926   3.736  -2.245  0.00  0.00      PROA  
ATOM    680  HZ  PHE P 626       2.262   4.227  -3.146  0.00  0.00      PROA  
ATOM    681  CD2 PHE P 626       0.875   1.688  -1.346  0.00  0.00      PROA  
ATOM    682  HD2 PHE P 626       0.376   0.763  -1.596  0.00  0.00      PROA  
ATOM    683  CE2 PHE P 626       1.358   2.460  -2.483  0.00  0.00      PROA  
ATOM    684  HE2 PHE P 626       1.320   2.010  -3.464  0.00  0.00      PROA  
ATOM    685  C   PHE P 626       0.186   0.835   3.389  0.00  0.00      PROA  
ATOM    686  O   PHE P 626      -0.208   1.696   4.123  0.00  0.00      PROA  
ATOM    687  N   GLY P 627      -0.065  -0.440   3.602  0.00  0.00      PROA  
ATOM    688  HN  GLY P 627       0.350  -1.137   3.023  0.00  0.00      PROA  
ATOM    689  CA  GLY P 627      -0.860  -0.949   4.774  0.00  0.00      PROA  
ATOM    690  HA1 GLY P 627      -0.823  -2.028   4.784  0.00  0.00      PROA  
ATOM    691  HA2 GLY P 627      -1.880  -0.613   4.660  0.00  0.00      PROA  
ATOM    692  C   GLY P 627      -0.375  -0.507   6.111  0.00  0.00      PROA  
ATOM    693  O   GLY P 627      -1.176  -0.062   6.938  0.00  0.00      PROA  
ATOM    694  N   GLY P 628       0.901  -0.631   6.274  0.00  0.00      PROA  
ATOM    695  HN  GLY P 628       1.368  -1.242   5.640  0.00  0.00      PROA  
ATOM    696  CA  GLY P 628       1.597  -0.116   7.483  0.00  0.00      PROA  
ATOM    697  HA1 GLY P 628       2.635  -0.413   7.509  0.00  0.00      PROA  
ATOM    698  HA2 GLY P 628       1.099  -0.600   8.310  0.00  0.00      PROA  
ATOM    699  C   GLY P 628       1.430   1.372   7.656  0.00  0.00      PROA  
ATOM    700  O   GLY P 628       1.105   1.830   8.718  0.00  0.00      PROA  
ATOM    701  N   LEU P 629       1.705   2.151   6.656  0.00  0.00      PROA  
ATOM    702  HN  LEU P 629       2.235   1.892   5.852  0.00  0.00      PROA  
ATOM    703  CA  LEU P 629       1.527   3.568   6.636  0.00  0.00      PROA  
ATOM    704  HA  LEU P 629       2.045   4.056   7.448  0.00  0.00      PROA  
ATOM    705  CB  LEU P 629       2.216   4.009   5.349  0.00  0.00      PROA  
ATOM    706  HB1 LEU P 629       1.897   5.066   5.223  0.00  0.00      PROA  
ATOM    707  HB2 LEU P 629       1.752   3.371   4.567  0.00  0.00      PROA  
ATOM    708  CG  LEU P 629       3.747   3.927   5.376  0.00  0.00      PROA  
ATOM    709  HG  LEU P 629       4.103   2.920   5.682  0.00  0.00      PROA  
ATOM    710  CD1 LEU P 629       4.351   4.435   3.987  0.00  0.00      PROA  
ATOM    711 HD11 LEU P 629       4.033   5.495   3.885  0.00  0.00      PROA  
ATOM    712 HD12 LEU P 629       3.894   3.732   3.258  0.00  0.00      PROA  
ATOM    713 HD13 LEU P 629       5.459   4.358   3.968  0.00  0.00      PROA  
ATOM    714  CD2 LEU P 629       4.296   4.905   6.440  0.00  0.00      PROA  
ATOM    715 HD21 LEU P 629       3.941   4.646   7.460  0.00  0.00      PROA  
ATOM    716 HD22 LEU P 629       4.080   5.978   6.245  0.00  0.00      PROA  
ATOM    717 HD23 LEU P 629       5.404   4.840   6.491  0.00  0.00      PROA  
ATOM    718  C   LEU P 629       0.138   4.159   6.840  0.00  0.00      PROA  
ATOM    719  O   LEU P 629      -0.119   5.196   7.443  0.00  0.00      PROA  
ATOM    720  N   LEU P 630      -0.809   3.343   6.258  0.00  0.00      PROA  
ATOM    721  HN  LEU P 630      -0.573   2.573   5.669  0.00  0.00      PROA  
ATOM    722  CA  LEU P 630      -2.233   3.486   6.564  0.00  0.00      PROA  
ATOM    723  HA  LEU P 630      -2.402   4.478   6.171  0.00  0.00      PROA  
ATOM    724  CB  LEU P 630      -3.097   2.514   5.685  0.00  0.00      PROA  
ATOM    725  HB1 LEU P 630      -2.822   1.523   6.105  0.00  0.00      PROA  
ATOM    726  HB2 LEU P 630      -2.743   2.633   4.638  0.00  0.00      PROA  
ATOM    727  CG  LEU P 630      -4.605   2.714   5.803  0.00  0.00      PROA  
ATOM    728  HG  LEU P 630      -4.881   2.768   6.878  0.00  0.00      PROA  
ATOM    729  CD1 LEU P 630      -4.997   3.974   5.010  0.00  0.00      PROA  
ATOM    730 HD11 LEU P 630      -6.073   4.251   4.984  0.00  0.00      PROA  
ATOM    731 HD12 LEU P 630      -4.784   3.755   3.942  0.00  0.00      PROA  
ATOM    732 HD13 LEU P 630      -4.419   4.876   5.303  0.00  0.00      PROA  
ATOM    733  CD2 LEU P 630      -5.245   1.364   5.251  0.00  0.00      PROA  
ATOM    734 HD21 LEU P 630      -4.800   0.428   5.652  0.00  0.00      PROA  
ATOM    735 HD22 LEU P 630      -5.207   1.409   4.142  0.00  0.00      PROA  
ATOM    736 HD23 LEU P 630      -6.283   1.336   5.646  0.00  0.00      PROA  
ATOM    737  C   LEU P 630      -2.606   3.247   8.060  0.00  0.00      PROA  
ATOM    738  O   LEU P 630      -3.409   3.915   8.753  0.00  0.00      PROA  
ATOM    739  N   GLY P 631      -1.828   2.334   8.653  0.00  0.00      PROA  
ATOM    740  HN  GLY P 631      -1.223   1.962   7.954  0.00  0.00      PROA  
ATOM    741  CA  GLY P 631      -1.732   1.963  10.094  0.00  0.00      PROA  
ATOM    742  HA1 GLY P 631      -0.997   1.173  10.135  0.00  0.00      PROA  
ATOM    743  HA2 GLY P 631      -2.723   1.631  10.366  0.00  0.00      PROA  
ATOM    744  C   GLY P 631      -1.440   3.176  10.924  0.00  0.00      PROA  
ATOM    745  O   GLY P 631      -2.213   3.598  11.856  0.00  0.00      PROA  
ATOM    746  N   GLU P 632      -0.310   3.917  10.563  0.00  0.00      PROA  
ATOM    747  HN  GLU P 632       0.309   3.440   9.943  0.00  0.00      PROA  
ATOM    748  CA  GLU P 632       0.068   5.277  11.104  0.00  0.00      PROA  
ATOM    749  HA  GLU P 632      -0.010   5.262  12.181  0.00  0.00      PROA  
ATOM    750  CB  GLU P 632       1.513   5.633  10.683  0.00  0.00      PROA  
ATOM    751  HB1 GLU P 632       1.811   6.560  11.218  0.00  0.00      PROA  
ATOM    752  HB2 GLU P 632       1.389   5.831   9.597  0.00  0.00      PROA  
ATOM    753  CG  GLU P 632       2.500   4.504  10.946  0.00  0.00      PROA  
ATOM    754  HG1 GLU P 632       3.523   4.737  10.582  0.00  0.00      PROA  
ATOM    755  HG2 GLU P 632       2.327   3.597  10.328  0.00  0.00      PROA  
ATOM    756  CD  GLU P 632       2.536   4.125  12.356  0.00  0.00      PROA  
ATOM    757  OE1 GLU P 632       1.971   3.066  12.790  0.00  0.00      PROA  
ATOM    758  OE2 GLU P 632       3.160   4.880  13.168  0.00  0.00      PROA  
ATOM    759  C   GLU P 632      -0.949   6.274  10.813  0.00  0.00      PROA  
ATOM    760  O   GLU P 632      -1.305   7.104  11.659  0.00  0.00      PROA  
ATOM    761  N   ALA P 633      -1.485   6.324   9.585  0.00  0.00      PROA  
ATOM    762  HN  ALA P 633      -1.278   5.678   8.854  0.00  0.00      PROA  
ATOM    763  CA  ALA P 633      -2.469   7.323   9.194  0.00  0.00      PROA  
ATOM    764  HA  ALA P 633      -1.919   8.249   9.276  0.00  0.00      PROA  
ATOM    765  CB  ALA P 633      -2.726   7.088   7.703  0.00  0.00      PROA  
ATOM    766  HB1 ALA P 633      -3.272   7.958   7.281  0.00  0.00      PROA  
ATOM    767  HB2 ALA P 633      -3.325   6.195   7.424  0.00  0.00      PROA  
ATOM    768  HB3 ALA P 633      -1.775   6.902   7.161  0.00  0.00      PROA  
ATOM    769  C   ALA P 633      -3.772   7.278  10.097  0.00  0.00      PROA  
ATOM    770  O   ALA P 633      -4.186   8.348  10.685  0.00  0.00      PROA  
ATOM    771  N   THR P 634      -4.300   6.001  10.345  0.00  0.00      PROA  
ATOM    772  HN  THR P 634      -3.703   5.283   9.994  0.00  0.00      PROA  
ATOM    773  CA  THR P 634      -5.461   5.673  11.092  0.00  0.00      PROA  
ATOM    774  HA  THR P 634      -6.120   6.528  11.127  0.00  0.00      PROA  
ATOM    775  CB  THR P 634      -6.316   4.597  10.484  0.00  0.00      PROA  
ATOM    776  HB  THR P 634      -7.185   4.283  11.102  0.00  0.00      PROA  
ATOM    777  OG1 THR P 634      -5.527   3.423  10.225  0.00  0.00      PROA  
ATOM    778  HG1 THR P 634      -4.966   3.672   9.486  0.00  0.00      PROA  
ATOM    779  CG2 THR P 634      -6.923   5.106   9.147  0.00  0.00      PROA  
ATOM    780 HG21 THR P 634      -7.573   4.349   8.658  0.00  0.00      PROA  
ATOM    781 HG22 THR P 634      -6.023   5.325   8.533  0.00  0.00      PROA  
ATOM    782 HG23 THR P 634      -7.586   5.968   9.372  0.00  0.00      PROA  
ATOM    783  C   THR P 634      -5.172   5.432  12.593  0.00  0.00      PROA  
ATOM    784  O   THR P 634      -6.062   4.923  13.318  0.00  0.00      PROA  
ATOM    785  N   GLU P 635      -3.931   5.727  13.064  0.00  0.00      PROA  
ATOM    786  HN  GLU P 635      -3.202   6.155  12.535  0.00  0.00      PROA  
ATOM    787  CA  GLU P 635      -3.427   5.517  14.439  0.00  0.00      PROA  
ATOM    788  HA  GLU P 635      -2.364   5.460  14.257  0.00  0.00      PROA  
ATOM    789  CB  GLU P 635      -3.775   6.641  15.467  0.00  0.00      PROA  
ATOM    790  HB1 GLU P 635      -3.018   6.547  16.275  0.00  0.00      PROA  
ATOM    791  HB2 GLU P 635      -4.767   6.554  15.959  0.00  0.00      PROA  
ATOM    792  CG  GLU P 635      -3.540   8.071  14.887  0.00  0.00      PROA  
ATOM    793  HG1 GLU P 635      -4.151   8.098  13.960  0.00  0.00      PROA  
ATOM    794  HG2 GLU P 635      -2.464   8.238  14.666  0.00  0.00      PROA  
ATOM    795  CD  GLU P 635      -4.009   9.241  15.753  0.00  0.00      PROA  
ATOM    796  OE1 GLU P 635      -5.247   9.206  15.960  0.00  0.00      PROA  
ATOM    797  OE2 GLU P 635      -3.252  10.150  16.153  0.00  0.00      PROA  
ATOM    798  C   GLU P 635      -3.714   4.129  15.020  0.00  0.00      PROA  
ATOM    799  O   GLU P 635      -3.996   3.860  16.169  0.00  0.00      PROA  
ATOM    800  N   GLY P 636      -3.612   3.045  14.181  0.00  0.00      PROA  
ATOM    801  HN  GLY P 636      -3.340   3.232  13.241  0.00  0.00      PROA  
ATOM    802  CA  GLY P 636      -3.760   1.678  14.574  0.00  0.00      PROA  
ATOM    803  HA1 GLY P 636      -3.646   1.651  15.647  0.00  0.00      PROA  
ATOM    804  HA2 GLY P 636      -2.902   1.190  14.135  0.00  0.00      PROA  
ATOM    805  C   GLY P 636      -5.034   0.981  14.201  0.00  0.00      PROA  
ATOM    806  O   GLY P 636      -5.224  -0.217  14.445  0.00  0.00      PROA  
ATOM    807  N   ARG P 637      -6.023   1.649  13.537  0.00  0.00      PROA  
ATOM    808  HN  ARG P 637      -5.774   2.582  13.289  0.00  0.00      PROA  
ATOM    809  CA  ARG P 637      -7.355   1.077  13.207  0.00  0.00      PROA  
ATOM    810  HA  ARG P 637      -7.744   0.565  14.074  0.00  0.00      PROA  
ATOM    811  CB  ARG P 637      -8.557   2.149  13.124  0.00  0.00      PROA  
ATOM    812  HB1 ARG P 637      -9.323   1.861  12.372  0.00  0.00      PROA  
ATOM    813  HB2 ARG P 637      -8.106   3.035  12.627  0.00  0.00      PROA  
ATOM    814  CG  ARG P 637      -9.157   2.706  14.444  0.00  0.00      PROA  
ATOM    815  HG1 ARG P 637      -9.675   1.923  15.038  0.00  0.00      PROA  
ATOM    816  HG2 ARG P 637      -9.934   3.484  14.285  0.00  0.00      PROA  
ATOM    817  CD  ARG P 637      -8.190   3.472  15.373  0.00  0.00      PROA  
ATOM    818  HD1 ARG P 637      -7.837   4.442  14.960  0.00  0.00      PROA  
ATOM    819  HD2 ARG P 637      -7.319   2.834  15.635  0.00  0.00      PROA  
ATOM    820  NE  ARG P 637      -9.015   3.706  16.612  0.00  0.00      PROA  
ATOM    821  HE  ARG P 637      -9.415   2.889  17.028  0.00  0.00      PROA  
ATOM    822  CZ  ARG P 637      -9.306   4.854  17.170  0.00  0.00      PROA  
ATOM    823  NH1 ARG P 637      -9.946   4.917  18.336  0.00  0.00      PROA  
ATOM    824 HH11 ARG P 637      -9.979   5.793  18.817  0.00  0.00      PROA  
ATOM    825 HH12 ARG P 637     -10.174   4.053  18.785  0.00  0.00      PROA  
ATOM    826  NH2 ARG P 637      -8.813   5.960  16.647  0.00  0.00      PROA  
ATOM    827 HH21 ARG P 637      -8.435   6.040  15.725  0.00  0.00      PROA  
ATOM    828 HH22 ARG P 637      -8.941   6.787  17.195  0.00  0.00      PROA  
ATOM    829  C   ARG P 637      -7.406   0.019  12.083  0.00  0.00      PROA  
ATOM    830  O   ARG P 637      -8.101  -0.957  12.273  0.00  0.00      PROA  
ATOM    831  N   ILE P 638      -6.684   0.261  11.013  0.00  0.00      PROA  
ATOM    832  HN  ILE P 638      -6.141   1.098  11.024  0.00  0.00      PROA  
ATOM    833  CA  ILE P 638      -6.623  -0.628   9.858  0.00  0.00      PROA  
ATOM    834  HA  ILE P 638      -6.902  -1.626  10.162  0.00  0.00      PROA  
ATOM    835  CB  ILE P 638      -7.558  -0.247   8.683  0.00  0.00      PROA  
ATOM    836  HB  ILE P 638      -7.236   0.761   8.345  0.00  0.00      PROA  
ATOM    837  CG2 ILE P 638      -7.415  -1.310   7.569  0.00  0.00      PROA  
ATOM    838 HG21 ILE P 638      -7.923  -2.265   7.822  0.00  0.00      PROA  
ATOM    839 HG22 ILE P 638      -6.352  -1.439   7.270  0.00  0.00      PROA  
ATOM    840 HG23 ILE P 638      -7.956  -0.851   6.714  0.00  0.00      PROA  
ATOM    841  CG1 ILE P 638      -9.028  -0.134   9.100  0.00  0.00      PROA  
ATOM    842 HG11 ILE P 638      -9.076   0.607   9.926  0.00  0.00      PROA  
ATOM    843 HG12 ILE P 638      -9.395  -1.125   9.444  0.00  0.00      PROA  
ATOM    844  CD  ILE P 638     -10.007   0.347   7.972  0.00  0.00      PROA  
ATOM    845  HD1 ILE P 638     -10.998   0.436   8.466  0.00  0.00      PROA  
ATOM    846  HD2 ILE P 638     -10.093  -0.343   7.105  0.00  0.00      PROA  
ATOM    847  HD3 ILE P 638      -9.731   1.374   7.650  0.00  0.00      PROA  
ATOM    848  C   ILE P 638      -5.170  -0.663   9.483  0.00  0.00      PROA  
ATOM    849  O   ILE P 638      -4.638   0.445   9.413  0.00  0.00      PROA  
ATOM    850  N   SER P 639      -4.438  -1.875   9.249  0.00  0.00      PROA  
ATOM    851  HN  SER P 639      -4.854  -2.775   9.351  0.00  0.00      PROA  
ATOM    852  CA  SER P 639      -3.038  -1.894   8.883  0.00  0.00      PROA  
ATOM    853  HA  SER P 639      -2.895  -1.035   8.243  0.00  0.00      PROA  
ATOM    854  CB  SER P 639      -2.148  -1.776  10.119  0.00  0.00      PROA  
ATOM    855  HB1 SER P 639      -2.263  -2.731  10.675  0.00  0.00      PROA  
ATOM    856  HB2 SER P 639      -2.569  -0.944  10.724  0.00  0.00      PROA  
ATOM    857  OG  SER P 639      -0.732  -1.645   9.873  0.00  0.00      PROA  
ATOM    858  HG1 SER P 639      -0.330  -1.317  10.681  0.00  0.00      PROA  
ATOM    859  C   SER P 639      -2.706  -3.055   7.882  0.00  0.00      PROA  
ATOM    860  O   SER P 639      -3.550  -3.465   7.105  0.00  0.00      PROA  
ATOM    861  N   ALA P 640      -1.447  -3.492   7.934  0.00  0.00      PROA  
ATOM    862  HN  ALA P 640      -0.815  -3.041   8.560  0.00  0.00      PROA  
ATOM    863  CA  ALA P 640      -0.822  -4.312   6.943  0.00  0.00      PROA  
ATOM    864  HA  ALA P 640      -1.050  -3.883   5.978  0.00  0.00      PROA  
ATOM    865  CB  ALA P 640       0.640  -4.248   7.297  0.00  0.00      PROA  
ATOM    866  HB1 ALA P 640       0.965  -4.754   8.230  0.00  0.00      PROA  
ATOM    867  HB2 ALA P 640       0.999  -3.198   7.242  0.00  0.00      PROA  
ATOM    868  HB3 ALA P 640       1.151  -4.858   6.522  0.00  0.00      PROA  
ATOM    869  C   ALA P 640      -1.367  -5.727   6.848  0.00  0.00      PROA  
ATOM    870  O   ALA P 640      -1.453  -6.317   5.752  0.00  0.00      PROA  
ATOM    871  N   ILE P 641      -1.867  -6.345   7.938  0.00  0.00      PROA  
ATOM    872  HN  ILE P 641      -1.779  -5.826   8.785  0.00  0.00      PROA  
ATOM    873  CA  ILE P 641      -2.557  -7.659   7.880  0.00  0.00      PROA  
ATOM    874  HA  ILE P 641      -2.039  -8.233   7.126  0.00  0.00      PROA  
ATOM    875  CB  ILE P 641      -2.541  -8.409   9.211  0.00  0.00      PROA  
ATOM    876  HB  ILE P 641      -3.107  -7.698   9.852  0.00  0.00      PROA  
ATOM    877  CG2 ILE P 641      -3.090  -9.848   9.064  0.00  0.00      PROA  
ATOM    878 HG21 ILE P 641      -2.559 -10.394   8.256  0.00  0.00      PROA  
ATOM    879 HG22 ILE P 641      -4.147  -9.752   8.733  0.00  0.00      PROA  
ATOM    880 HG23 ILE P 641      -3.074 -10.328  10.066  0.00  0.00      PROA  
ATOM    881  CG1 ILE P 641      -1.115  -8.349   9.843  0.00  0.00      PROA  
ATOM    882 HG11 ILE P 641      -1.223  -8.713  10.887  0.00  0.00      PROA  
ATOM    883 HG12 ILE P 641      -0.640  -7.347   9.910  0.00  0.00      PROA  
ATOM    884  CD  ILE P 641      -0.189  -9.297   9.150  0.00  0.00      PROA  
ATOM    885  HD1 ILE P 641       0.868  -9.205   9.479  0.00  0.00      PROA  
ATOM    886  HD2 ILE P 641      -0.181  -9.194   8.044  0.00  0.00      PROA  
ATOM    887  HD3 ILE P 641      -0.532 -10.334   9.351  0.00  0.00      PROA  
ATOM    888  C   ILE P 641      -3.991  -7.594   7.383  0.00  0.00      PROA  
ATOM    889  O   ILE P 641      -4.470  -8.431   6.645  0.00  0.00      PROA  
ATOM    890  N   GLU P 642      -4.768  -6.523   7.781  0.00  0.00      PROA  
ATOM    891  HN  GLU P 642      -4.524  -5.798   8.419  0.00  0.00      PROA  
ATOM    892  CA  GLU P 642      -6.018  -6.187   7.130  0.00  0.00      PROA  
ATOM    893  HA  GLU P 642      -6.664  -7.049   7.212  0.00  0.00      PROA  
ATOM    894  CB  GLU P 642      -6.779  -5.051   7.840  0.00  0.00      PROA  
ATOM    895  HB1 GLU P 642      -7.725  -4.764   7.332  0.00  0.00      PROA  
ATOM    896  HB2 GLU P 642      -6.157  -4.131   7.861  0.00  0.00      PROA  
ATOM    897  CG  GLU P 642      -7.117  -5.275   9.330  0.00  0.00      PROA  
ATOM    898  HG1 GLU P 642      -7.633  -6.259   9.323  0.00  0.00      PROA  
ATOM    899  HG2 GLU P 642      -7.897  -4.549   9.644  0.00  0.00      PROA  
ATOM    900  CD  GLU P 642      -5.961  -5.188  10.361  0.00  0.00      PROA  
ATOM    901  OE1 GLU P 642      -4.796  -4.941  10.023  0.00  0.00      PROA  
ATOM    902  OE2 GLU P 642      -6.264  -5.325  11.563  0.00  0.00      PROA  
ATOM    903  C   GLU P 642      -5.819  -5.755   5.693  0.00  0.00      PROA  
ATOM    904  O   GLU P 642      -6.737  -5.975   4.918  0.00  0.00      PROA  
ATOM    905  N   SER P 643      -4.680  -5.188   5.320  0.00  0.00      PROA  
ATOM    906  HN  SER P 643      -4.092  -4.812   6.031  0.00  0.00      PROA  
ATOM    907  CA  SER P 643      -4.290  -4.990   3.937  0.00  0.00      PROA  
ATOM    908  HA  SER P 643      -5.120  -4.468   3.484  0.00  0.00      PROA  
ATOM    909  CB  SER P 643      -3.163  -3.958   3.737  0.00  0.00      PROA  
ATOM    910  HB1 SER P 643      -3.060  -3.884   2.633  0.00  0.00      PROA  
ATOM    911  HB2 SER P 643      -2.243  -4.411   4.165  0.00  0.00      PROA  
ATOM    912  OG  SER P 643      -3.471  -2.716   4.358  0.00  0.00      PROA  
ATOM    913  HG1 SER P 643      -3.768  -2.949   5.241  0.00  0.00      PROA  
ATOM    914  C   SER P 643      -4.132  -6.318   3.166  0.00  0.00      PROA  
ATOM    915  O   SER P 643      -4.782  -6.481   2.131  0.00  0.00      PROA  
ATOM    916  N   LEU P 644      -3.300  -7.263   3.635  0.00  0.00      PROA  
ATOM    917  HN  LEU P 644      -2.756  -6.976   4.420  0.00  0.00      PROA  
ATOM    918  CA  LEU P 644      -3.094  -8.573   3.000  0.00  0.00      PROA  
ATOM    919  HA  LEU P 644      -2.867  -8.419   1.956  0.00  0.00      PROA  
ATOM    920  CB  LEU P 644      -2.043  -9.376   3.706  0.00  0.00      PROA  
ATOM    921  HB1 LEU P 644      -2.107 -10.399   3.278  0.00  0.00      PROA  
ATOM    922  HB2 LEU P 644      -2.260  -9.466   4.792  0.00  0.00      PROA  
ATOM    923  CG  LEU P 644      -0.579  -8.904   3.502  0.00  0.00      PROA  
ATOM    924  HG  LEU P 644      -0.514  -7.920   4.013  0.00  0.00      PROA  
ATOM    925  CD1 LEU P 644       0.390  -9.905   4.147  0.00  0.00      PROA  
ATOM    926 HD11 LEU P 644       1.408  -9.622   3.804  0.00  0.00      PROA  
ATOM    927 HD12 LEU P 644       0.377 -10.953   3.779  0.00  0.00      PROA  
ATOM    928 HD13 LEU P 644       0.291 -10.008   5.249  0.00  0.00      PROA  
ATOM    929  CD2 LEU P 644      -0.256  -8.651   2.028  0.00  0.00      PROA  
ATOM    930 HD21 LEU P 644      -0.900  -7.905   1.516  0.00  0.00      PROA  
ATOM    931 HD22 LEU P 644      -0.265  -9.720   1.725  0.00  0.00      PROA  
ATOM    932 HD23 LEU P 644       0.801  -8.320   1.941  0.00  0.00      PROA  
ATOM    933  C   LEU P 644      -4.329  -9.369   2.867  0.00  0.00      PROA  
ATOM    934  O   LEU P 644      -4.610  -9.877   1.789  0.00  0.00      PROA  
ATOM    935  N   PHE P 645      -5.152  -9.473   3.985  0.00  0.00      PROA  
ATOM    936  HN  PHE P 645      -4.952  -9.009   4.845  0.00  0.00      PROA  
ATOM    937  CA  PHE P 645      -6.313 -10.356   4.053  0.00  0.00      PROA  
ATOM    938  HA  PHE P 645      -5.913 -11.258   3.613  0.00  0.00      PROA  
ATOM    939  CB  PHE P 645      -6.819 -10.403   5.521  0.00  0.00      PROA  
ATOM    940  HB1 PHE P 645      -7.112  -9.382   5.847  0.00  0.00      PROA  
ATOM    941  HB2 PHE P 645      -6.104 -10.824   6.260  0.00  0.00      PROA  
ATOM    942  CG  PHE P 645      -8.101 -11.174   5.595  0.00  0.00      PROA  
ATOM    943  CD1 PHE P 645      -8.968 -10.787   6.548  0.00  0.00      PROA  
ATOM    944  HD1 PHE P 645      -8.691  -9.942   7.161  0.00  0.00      PROA  
ATOM    945  CE1 PHE P 645     -10.128 -11.523   6.858  0.00  0.00      PROA  
ATOM    946  HE1 PHE P 645     -10.851 -11.198   7.591  0.00  0.00      PROA  
ATOM    947  CZ  PHE P 645     -10.476 -12.647   6.075  0.00  0.00      PROA  
ATOM    948  HZ  PHE P 645     -11.372 -13.187   6.346  0.00  0.00      PROA  
ATOM    949  CD2 PHE P 645      -8.317 -12.357   4.833  0.00  0.00      PROA  
ATOM    950  HD2 PHE P 645      -7.660 -12.688   4.042  0.00  0.00      PROA  
ATOM    951  CE2 PHE P 645      -9.500 -13.163   5.135  0.00  0.00      PROA  
ATOM    952  HE2 PHE P 645      -9.571 -14.142   4.683  0.00  0.00      PROA  
ATOM    953  C   PHE P 645      -7.313  -9.664   3.143  0.00  0.00      PROA  
ATOM    954  O   PHE P 645      -7.959 -10.326   2.416  0.00  0.00      PROA  
ATOM    955  N   GLY P 646      -7.321  -8.292   2.991  0.00  0.00      PROA  
ATOM    956  HN  GLY P 646      -6.719  -7.777   3.597  0.00  0.00      PROA  
ATOM    957  CA  GLY P 646      -8.171  -7.499   2.170  0.00  0.00      PROA  
ATOM    958  HA1 GLY P 646      -7.998  -6.470   2.449  0.00  0.00      PROA  
ATOM    959  HA2 GLY P 646      -9.227  -7.680   2.307  0.00  0.00      PROA  
ATOM    960  C   GLY P 646      -7.908  -7.614   0.750  0.00  0.00      PROA  
ATOM    961  O   GLY P 646      -8.828  -7.727  -0.097  0.00  0.00      PROA  
ATOM    962  N   ALA P 647      -6.629  -7.507   0.382  0.00  0.00      PROA  
ATOM    963  HN  ALA P 647      -5.892  -7.155   0.953  0.00  0.00      PROA  
ATOM    964  CA  ALA P 647      -6.227  -7.766  -0.995  0.00  0.00      PROA  
ATOM    965  HA  ALA P 647      -6.783  -7.055  -1.589  0.00  0.00      PROA  
ATOM    966  CB  ALA P 647      -4.715  -7.387  -1.045  0.00  0.00      PROA  
ATOM    967  HB1 ALA P 647      -3.943  -8.171  -0.891  0.00  0.00      PROA  
ATOM    968  HB2 ALA P 647      -4.456  -6.556  -0.356  0.00  0.00      PROA  
ATOM    969  HB3 ALA P 647      -4.462  -7.056  -2.075  0.00  0.00      PROA  
ATOM    970  C   ALA P 647      -6.439  -9.222  -1.511  0.00  0.00      PROA  
ATOM    971  O   ALA P 647      -6.848  -9.416  -2.622  0.00  0.00      PROA  
ATOM    972  N   SER P 648      -6.113 -10.255  -0.738  0.00  0.00      PROA  
ATOM    973  HN  SER P 648      -5.893 -10.109   0.224  0.00  0.00      PROA  
ATOM    974  CA  SER P 648      -6.334 -11.682  -0.979  0.00  0.00      PROA  
ATOM    975  HA  SER P 648      -6.050 -11.890  -2.000  0.00  0.00      PROA  
ATOM    976  CB  SER P 648      -5.615 -12.650  -0.004  0.00  0.00      PROA  
ATOM    977  HB1 SER P 648      -4.526 -12.499  -0.168  0.00  0.00      PROA  
ATOM    978  HB2 SER P 648      -5.867 -13.722  -0.151  0.00  0.00      PROA  
ATOM    979  OG  SER P 648      -5.862 -12.380   1.327  0.00  0.00      PROA  
ATOM    980  HG1 SER P 648      -5.381 -11.583   1.563  0.00  0.00      PROA  
ATOM    981  C   SER P 648      -7.849 -11.988  -0.958  0.00  0.00      PROA  
ATOM    982  O   SER P 648      -8.235 -12.458  -2.003  0.00  0.00      PROA  
ATOM    983  N   LEU P 649      -8.594 -11.445   0.051  0.00  0.00      PROA  
ATOM    984  HN  LEU P 649      -8.028 -11.202   0.835  0.00  0.00      PROA  
ATOM    985  CA  LEU P 649     -10.026 -11.662   0.115  0.00  0.00      PROA  
ATOM    986  HA  LEU P 649     -10.163 -12.730   0.028  0.00  0.00      PROA  
ATOM    987  CB  LEU P 649     -10.689 -11.177   1.399  0.00  0.00      PROA  
ATOM    988  HB1 LEU P 649     -10.353 -10.146   1.644  0.00  0.00      PROA  
ATOM    989  HB2 LEU P 649     -10.280 -11.854   2.179  0.00  0.00      PROA  
ATOM    990  CG  LEU P 649     -12.232 -11.211   1.623  0.00  0.00      PROA  
ATOM    991  HG  LEU P 649     -12.760 -10.741   0.766  0.00  0.00      PROA  
ATOM    992  CD1 LEU P 649     -12.810 -12.635   1.644  0.00  0.00      PROA  
ATOM    993 HD11 LEU P 649     -12.688 -13.178   2.606  0.00  0.00      PROA  
ATOM    994 HD12 LEU P 649     -12.287 -13.230   0.866  0.00  0.00      PROA  
ATOM    995 HD13 LEU P 649     -13.882 -12.650   1.351  0.00  0.00      PROA  
ATOM    996  CD2 LEU P 649     -12.623 -10.477   2.926  0.00  0.00      PROA  
ATOM    997 HD21 LEU P 649     -12.259 -11.112   3.761  0.00  0.00      PROA  
ATOM    998 HD22 LEU P 649     -13.720 -10.306   2.981  0.00  0.00      PROA  
ATOM    999 HD23 LEU P 649     -12.200  -9.450   2.907  0.00  0.00      PROA  
ATOM   1000  C   LEU P 649     -10.780 -11.116  -1.109  0.00  0.00      PROA  
ATOM   1001  O   LEU P 649     -11.585 -11.773  -1.784  0.00  0.00      PROA  
ATOM   1002  N   THR P 650     -10.453  -9.879  -1.490  0.00  0.00      PROA  
ATOM   1003  HN  THR P 650      -9.694  -9.419  -1.035  0.00  0.00      PROA  
ATOM   1004  CA  THR P 650     -11.048  -9.206  -2.662  0.00  0.00      PROA  
ATOM   1005  HA  THR P 650     -12.104  -9.344  -2.479  0.00  0.00      PROA  
ATOM   1006  CB  THR P 650     -10.619  -7.755  -2.918  0.00  0.00      PROA  
ATOM   1007  HB  THR P 650     -10.850  -7.376  -3.936  0.00  0.00      PROA  
ATOM   1008  OG1 THR P 650      -9.235  -7.439  -2.805  0.00  0.00      PROA  
ATOM   1009  HG1 THR P 650      -8.981  -7.456  -1.879  0.00  0.00      PROA  
ATOM   1010  CG2 THR P 650     -11.252  -6.870  -1.878  0.00  0.00      PROA  
ATOM   1011 HG21 THR P 650     -10.973  -7.230  -0.864  0.00  0.00      PROA  
ATOM   1012 HG22 THR P 650     -12.358  -6.946  -1.955  0.00  0.00      PROA  
ATOM   1013 HG23 THR P 650     -10.846  -5.836  -1.878  0.00  0.00      PROA  
ATOM   1014  C   THR P 650     -10.708  -9.854  -4.010  0.00  0.00      PROA  
ATOM   1015  O   THR P 650     -11.587  -9.960  -4.821  0.00  0.00      PROA  
ATOM   1016  N   GLY P 651      -9.443 -10.220  -4.081  0.00  0.00      PROA  
ATOM   1017  HN  GLY P 651      -8.874  -9.951  -3.309  0.00  0.00      PROA  
ATOM   1018  CA  GLY P 651      -8.869 -10.547  -5.356  0.00  0.00      PROA  
ATOM   1019  HA1 GLY P 651      -7.795 -10.495  -5.248  0.00  0.00      PROA  
ATOM   1020  HA2 GLY P 651      -9.163  -9.848  -6.125  0.00  0.00      PROA  
ATOM   1021  C   GLY P 651      -9.182 -12.001  -5.705  0.00  0.00      PROA  
ATOM   1022  O   GLY P 651      -9.356 -12.349  -6.887  0.00  0.00      PROA  
ATOM   1023  N   ILE P 652      -9.294 -12.859  -4.627  0.00  0.00      PROA  
ATOM   1024  HN  ILE P 652      -9.084 -12.631  -3.679  0.00  0.00      PROA  
ATOM   1025  CA  ILE P 652      -9.630 -14.299  -4.788  0.00  0.00      PROA  
ATOM   1026  HA  ILE P 652      -8.964 -14.751  -5.508  0.00  0.00      PROA  
ATOM   1027  CB  ILE P 652      -9.419 -15.172  -3.477  0.00  0.00      PROA  
ATOM   1028  HB  ILE P 652      -9.858 -14.611  -2.624  0.00  0.00      PROA  
ATOM   1029  CG2 ILE P 652     -10.215 -16.536  -3.622  0.00  0.00      PROA  
ATOM   1030 HG21 ILE P 652      -9.949 -17.220  -4.456  0.00  0.00      PROA  
ATOM   1031 HG22 ILE P 652     -11.314 -16.471  -3.774  0.00  0.00      PROA  
ATOM   1032 HG23 ILE P 652     -10.192 -17.076  -2.651  0.00  0.00      PROA  
ATOM   1033  CG1 ILE P 652      -7.990 -15.450  -3.100  0.00  0.00      PROA  
ATOM   1034 HG11 ILE P 652      -7.415 -14.501  -3.042  0.00  0.00      PROA  
ATOM   1035 HG12 ILE P 652      -7.566 -16.087  -3.906  0.00  0.00      PROA  
ATOM   1036  CD  ILE P 652      -7.870 -16.157  -1.767  0.00  0.00      PROA  
ATOM   1037  HD1 ILE P 652      -6.940 -15.960  -1.192  0.00  0.00      PROA  
ATOM   1038  HD2 ILE P 652      -8.013 -17.256  -1.850  0.00  0.00      PROA  
ATOM   1039  HD3 ILE P 652      -8.729 -15.833  -1.142  0.00  0.00      PROA  
ATOM   1040  C   ILE P 652     -11.004 -14.430  -5.386  0.00  0.00      PROA  
ATOM   1041  O   ILE P 652     -11.254 -15.097  -6.376  0.00  0.00      PROA  
ATOM   1042  N   ALA P 653     -11.951 -13.584  -4.882  0.00  0.00      PROA  
ATOM   1043  HN  ALA P 653     -11.807 -12.966  -4.113  0.00  0.00      PROA  
ATOM   1044  CA  ALA P 653     -13.293 -13.411  -5.366  0.00  0.00      PROA  
ATOM   1045  HA  ALA P 653     -13.719 -14.396  -5.489  0.00  0.00      PROA  
ATOM   1046  CB  ALA P 653     -14.018 -12.569  -4.259  0.00  0.00      PROA  
ATOM   1047  HB1 ALA P 653     -13.970 -13.150  -3.313  0.00  0.00      PROA  
ATOM   1048  HB2 ALA P 653     -15.083 -12.463  -4.557  0.00  0.00      PROA  
ATOM   1049  HB3 ALA P 653     -13.616 -11.535  -4.197  0.00  0.00      PROA  
ATOM   1050  C   ALA P 653     -13.421 -12.783  -6.768  0.00  0.00      PROA  
ATOM   1051  O   ALA P 653     -14.135 -13.341  -7.622  0.00  0.00      PROA  
ATOM   1052  N   TYR P 654     -12.703 -11.620  -6.962  0.00  0.00      PROA  
ATOM   1053  HN  TYR P 654     -12.317 -11.189  -6.150  0.00  0.00      PROA  
ATOM   1054  CA  TYR P 654     -12.613 -10.853  -8.191  0.00  0.00      PROA  
ATOM   1055  HA  TYR P 654     -13.612 -10.503  -8.407  0.00  0.00      PROA  
ATOM   1056  CB  TYR P 654     -11.835  -9.627  -7.919  0.00  0.00      PROA  
ATOM   1057  HB1 TYR P 654     -10.868  -9.979  -7.501  0.00  0.00      PROA  
ATOM   1058  HB2 TYR P 654     -12.363  -9.067  -7.117  0.00  0.00      PROA  
ATOM   1059  CG  TYR P 654     -11.584  -8.804  -9.097  0.00  0.00      PROA  
ATOM   1060  CD1 TYR P 654     -10.393  -8.932  -9.772  0.00  0.00      PROA  
ATOM   1061  HD1 TYR P 654      -9.739  -9.763  -9.558  0.00  0.00      PROA  
ATOM   1062  CE1 TYR P 654     -10.022  -7.924 -10.707  0.00  0.00      PROA  
ATOM   1063  HE1 TYR P 654      -9.146  -7.957 -11.338  0.00  0.00      PROA  
ATOM   1064  CZ  TYR P 654     -10.928  -6.912 -11.052  0.00  0.00      PROA  
ATOM   1065  OH  TYR P 654     -10.716  -6.043 -12.123  0.00  0.00      PROA  
ATOM   1066  HH  TYR P 654      -9.790  -6.249 -12.271  0.00  0.00      PROA  
ATOM   1067  CD2 TYR P 654     -12.475  -7.728  -9.370  0.00  0.00      PROA  
ATOM   1068  HD2 TYR P 654     -13.327  -7.459  -8.764  0.00  0.00      PROA  
ATOM   1069  CE2 TYR P 654     -12.128  -6.756 -10.325  0.00  0.00      PROA  
ATOM   1070  HE2 TYR P 654     -12.832  -5.983 -10.594  0.00  0.00      PROA  
ATOM   1071  C   TYR P 654     -12.087 -11.645  -9.404  0.00  0.00      PROA  
ATOM   1072  O   TYR P 654     -12.727 -11.600 -10.433  0.00  0.00      PROA  
ATOM   1073  N   SER P 655     -11.050 -12.481  -9.189  0.00  0.00      PROA  
ATOM   1074  HN  SER P 655     -10.631 -12.533  -8.286  0.00  0.00      PROA  
ATOM   1075  CA  SER P 655     -10.523 -13.236 -10.224  0.00  0.00      PROA  
ATOM   1076  HA  SER P 655     -10.581 -12.741 -11.182  0.00  0.00      PROA  
ATOM   1077  CB  SER P 655      -8.955 -13.466 -10.101  0.00  0.00      PROA  
ATOM   1078  HB1 SER P 655      -8.338 -12.542 -10.093  0.00  0.00      PROA  
ATOM   1079  HB2 SER P 655      -8.537 -14.030 -10.962  0.00  0.00      PROA  
ATOM   1080  OG  SER P 655      -8.592 -14.070  -8.820  0.00  0.00      PROA  
ATOM   1081  HG1 SER P 655      -8.764 -13.445  -8.112  0.00  0.00      PROA  
ATOM   1082  C   SER P 655     -11.219 -14.536 -10.350  0.00  0.00      PROA  
ATOM   1083  O   SER P 655     -11.137 -15.173 -11.361  0.00  0.00      PROA  
ATOM   1084  N   LEU P 656     -11.983 -14.972  -9.301  0.00  0.00      PROA  
ATOM   1085  HN  LEU P 656     -12.021 -14.491  -8.429  0.00  0.00      PROA  
ATOM   1086  CA  LEU P 656     -12.767 -16.179  -9.478  0.00  0.00      PROA  
ATOM   1087  HA  LEU P 656     -12.186 -16.922 -10.004  0.00  0.00      PROA  
ATOM   1088  CB  LEU P 656     -13.030 -16.844  -8.111  0.00  0.00      PROA  
ATOM   1089  HB1 LEU P 656     -13.676 -16.189  -7.489  0.00  0.00      PROA  
ATOM   1090  HB2 LEU P 656     -12.026 -17.076  -7.697  0.00  0.00      PROA  
ATOM   1091  CG  LEU P 656     -13.581 -18.301  -8.144  0.00  0.00      PROA  
ATOM   1092  HG  LEU P 656     -14.505 -18.335  -8.759  0.00  0.00      PROA  
ATOM   1093  CD1 LEU P 656     -12.711 -19.462  -8.654  0.00  0.00      PROA  
ATOM   1094 HD11 LEU P 656     -12.169 -19.189  -9.585  0.00  0.00      PROA  
ATOM   1095 HD12 LEU P 656     -13.370 -20.332  -8.859  0.00  0.00      PROA  
ATOM   1096 HD13 LEU P 656     -11.981 -19.666  -7.842  0.00  0.00      PROA  
ATOM   1097  CD2 LEU P 656     -13.830 -18.668  -6.716  0.00  0.00      PROA  
ATOM   1098 HD21 LEU P 656     -12.925 -18.637  -6.072  0.00  0.00      PROA  
ATOM   1099 HD22 LEU P 656     -14.268 -19.680  -6.579  0.00  0.00      PROA  
ATOM   1100 HD23 LEU P 656     -14.477 -17.928  -6.198  0.00  0.00      PROA  
ATOM   1101  C   LEU P 656     -14.047 -15.924 -10.327  0.00  0.00      PROA  
ATOM   1102  O   LEU P 656     -14.355 -16.765 -11.143  0.00  0.00      PROA  
ATOM   1103  N   PHE P 657     -14.682 -14.772 -10.360  0.00  0.00      PROA  
ATOM   1104  HN  PHE P 657     -14.431 -14.167  -9.608  0.00  0.00      PROA  
ATOM   1105  CA  PHE P 657     -16.078 -14.707 -10.880  0.00  0.00      PROA  
ATOM   1106  HA  PHE P 657     -16.492 -15.618 -11.286  0.00  0.00      PROA  
ATOM   1107  CB  PHE P 657     -17.156 -14.305  -9.832  0.00  0.00      PROA  
ATOM   1108  HB1 PHE P 657     -18.126 -14.214 -10.366  0.00  0.00      PROA  
ATOM   1109  HB2 PHE P 657     -16.914 -13.334  -9.350  0.00  0.00      PROA  
ATOM   1110  CG  PHE P 657     -17.281 -15.358  -8.722  0.00  0.00      PROA  
ATOM   1111  CD1 PHE P 657     -17.574 -15.052  -7.350  0.00  0.00      PROA  
ATOM   1112  HD1 PHE P 657     -17.633 -14.022  -7.032  0.00  0.00      PROA  
ATOM   1113  CE1 PHE P 657     -17.551 -15.980  -6.341  0.00  0.00      PROA  
ATOM   1114  HE1 PHE P 657     -17.646 -15.670  -5.311  0.00  0.00      PROA  
ATOM   1115  CZ  PHE P 657     -17.409 -17.326  -6.724  0.00  0.00      PROA  
ATOM   1116  HZ  PHE P 657     -17.411 -18.049  -5.921  0.00  0.00      PROA  
ATOM   1117  CD2 PHE P 657     -17.280 -16.731  -9.046  0.00  0.00      PROA  
ATOM   1118  HD2 PHE P 657     -17.036 -17.102 -10.031  0.00  0.00      PROA  
ATOM   1119  CE2 PHE P 657     -17.208 -17.697  -8.089  0.00  0.00      PROA  
ATOM   1120  HE2 PHE P 657     -17.106 -18.700  -8.477  0.00  0.00      PROA  
ATOM   1121  C   PHE P 657     -16.205 -13.772 -12.077  0.00  0.00      PROA  
ATOM   1122  O   PHE P 657     -17.100 -13.752 -12.823  0.00  0.00      PROA  
ATOM   1123  N   ALA P 658     -15.161 -12.968 -12.314  0.00  0.00      PROA  
ATOM   1124  HN  ALA P 658     -14.560 -12.775 -11.541  0.00  0.00      PROA  
ATOM   1125  CA  ALA P 658     -15.049 -12.153 -13.501  0.00  0.00      PROA  
ATOM   1126  HA  ALA P 658     -16.049 -11.887 -13.812  0.00  0.00      PROA  
ATOM   1127  CB  ALA P 658     -14.338 -10.821 -13.281  0.00  0.00      PROA  
ATOM   1128  HB1 ALA P 658     -14.936  -9.979 -13.692  0.00  0.00      PROA  
ATOM   1129  HB2 ALA P 658     -13.311 -10.831 -13.704  0.00  0.00      PROA  
ATOM   1130  HB3 ALA P 658     -14.252 -10.547 -12.207  0.00  0.00      PROA  
ATOM   1131  C   ALA P 658     -14.379 -12.828 -14.657  0.00  0.00      PROA  
ATOM   1132  O   ALA P 658     -13.849 -13.934 -14.563  0.00  0.00      PROA  
ATOM   1133  N   GLY P 659     -14.383 -12.139 -15.829  0.00  0.00      PROA  
ATOM   1134  HN  GLY P 659     -14.807 -11.237 -15.803  0.00  0.00      PROA  
ATOM   1135  CA  GLY P 659     -13.627 -12.650 -16.981  0.00  0.00      PROA  
ATOM   1136  HA1 GLY P 659     -14.391 -12.697 -17.743  0.00  0.00      PROA  
ATOM   1137  HA2 GLY P 659     -13.308 -13.662 -16.782  0.00  0.00      PROA  
ATOM   1138  C   GLY P 659     -12.414 -11.850 -17.318  0.00  0.00      PROA  
ATOM   1139  O   GLY P 659     -11.438 -12.438 -17.875  0.00  0.00      PROA  
ATOM   1140  N   GLN P 660     -12.425 -10.526 -16.995  0.00  0.00      PROA  
ATOM   1141  HN  GLN P 660     -13.297 -10.182 -16.655  0.00  0.00      PROA  
ATOM   1142  CA  GLN P 660     -11.307  -9.550 -16.913  0.00  0.00      PROA  
ATOM   1143  HA  GLN P 660     -11.086  -9.265 -17.931  0.00  0.00      PROA  
ATOM   1144  CB  GLN P 660     -11.706  -8.259 -16.190  0.00  0.00      PROA  
ATOM   1145  HB1 GLN P 660     -12.387  -8.580 -15.373  0.00  0.00      PROA  
ATOM   1146  HB2 GLN P 660     -12.220  -7.638 -16.954  0.00  0.00      PROA  
ATOM   1147  CG  GLN P 660     -10.600  -7.410 -15.646  0.00  0.00      PROA  
ATOM   1148  HG1 GLN P 660     -10.049  -7.972 -14.863  0.00  0.00      PROA  
ATOM   1149  HG2 GLN P 660     -11.039  -6.558 -15.084  0.00  0.00      PROA  
ATOM   1150  CD  GLN P 660      -9.549  -6.856 -16.601  0.00  0.00      PROA  
ATOM   1151  OE1 GLN P 660      -8.419  -7.316 -16.656  0.00  0.00      PROA  
ATOM   1152  NE2 GLN P 660      -9.893  -5.761 -17.325  0.00  0.00      PROA  
ATOM   1153 HE21 GLN P 660      -9.351  -5.561 -18.141  0.00  0.00      PROA  
ATOM   1154 HE22 GLN P 660     -10.777  -5.324 -17.158  0.00  0.00      PROA  
ATOM   1155  C   GLN P 660     -10.042 -10.145 -16.331  0.00  0.00      PROA  
ATOM   1156  O   GLN P 660     -10.051 -10.489 -15.146  0.00  0.00      PROA  
ATOM   1157  N   PRO P 661      -8.846 -10.283 -16.911  0.00  0.00      PROA  
ATOM   1158  CD  PRO P 661      -8.752 -10.212 -18.378  0.00  0.00      PROA  
ATOM   1159  HD1 PRO P 661      -8.839  -9.171 -18.756  0.00  0.00      PROA  
ATOM   1160  HD2 PRO P 661      -9.568 -10.793 -18.859  0.00  0.00      PROA  
ATOM   1161  CA  PRO P 661      -7.868 -11.299 -16.385  0.00  0.00      PROA  
ATOM   1162  HA  PRO P 661      -8.348 -11.957 -15.676  0.00  0.00      PROA  
ATOM   1163  CB  PRO P 661      -7.419 -12.006 -17.639  0.00  0.00      PROA  
ATOM   1164  HB1 PRO P 661      -8.011 -12.906 -17.912  0.00  0.00      PROA  
ATOM   1165  HB2 PRO P 661      -6.365 -12.359 -17.622  0.00  0.00      PROA  
ATOM   1166  CG  PRO P 661      -7.549 -10.987 -18.838  0.00  0.00      PROA  
ATOM   1167  HG1 PRO P 661      -6.604 -10.409 -18.759  0.00  0.00      PROA  
ATOM   1168  HG2 PRO P 661      -7.738 -11.580 -19.758  0.00  0.00      PROA  
ATOM   1169  C   PRO P 661      -6.744 -10.638 -15.668  0.00  0.00      PROA  
ATOM   1170  O   PRO P 661      -6.565 -11.086 -14.553  0.00  0.00      PROA  
ATOM   1171  N   LEU P 662      -6.146  -9.658 -16.258  0.00  0.00      PROA  
ATOM   1172  HN  LEU P 662      -6.584  -9.286 -17.073  0.00  0.00      PROA  
ATOM   1173  CA  LEU P 662      -4.857  -9.174 -15.872  0.00  0.00      PROA  
ATOM   1174  HA  LEU P 662      -4.270  -9.977 -15.452  0.00  0.00      PROA  
ATOM   1175  CB  LEU P 662      -3.960  -8.947 -17.137  0.00  0.00      PROA  
ATOM   1176  HB1 LEU P 662      -3.012  -8.572 -16.697  0.00  0.00      PROA  
ATOM   1177  HB2 LEU P 662      -4.340  -8.143 -17.802  0.00  0.00      PROA  
ATOM   1178  CG  LEU P 662      -3.553 -10.195 -18.030  0.00  0.00      PROA  
ATOM   1179  HG  LEU P 662      -4.353 -10.352 -18.785  0.00  0.00      PROA  
ATOM   1180  CD1 LEU P 662      -2.304  -9.948 -18.874  0.00  0.00      PROA  
ATOM   1181 HD11 LEU P 662      -2.559  -9.016 -19.423  0.00  0.00      PROA  
ATOM   1182 HD12 LEU P 662      -2.002 -10.741 -19.590  0.00  0.00      PROA  
ATOM   1183 HD13 LEU P 662      -1.434  -9.715 -18.223  0.00  0.00      PROA  
ATOM   1184  CD2 LEU P 662      -3.413 -11.551 -17.156  0.00  0.00      PROA  
ATOM   1185 HD21 LEU P 662      -3.040 -12.395 -17.775  0.00  0.00      PROA  
ATOM   1186 HD22 LEU P 662      -4.408 -11.920 -16.825  0.00  0.00      PROA  
ATOM   1187 HD23 LEU P 662      -2.774 -11.466 -16.252  0.00  0.00      PROA  
ATOM   1188  C   LEU P 662      -4.766  -8.003 -14.896  0.00  0.00      PROA  
ATOM   1189  O   LEU P 662      -3.682  -7.656 -14.458  0.00  0.00      PROA  
ATOM   1190  N   THR P 663      -5.879  -7.399 -14.465  0.00  0.00      PROA  
ATOM   1191  HN  THR P 663      -6.797  -7.595 -14.799  0.00  0.00      PROA  
ATOM   1192  CA  THR P 663      -5.992  -6.272 -13.470  0.00  0.00      PROA  
ATOM   1193  HA  THR P 663      -5.333  -5.489 -13.815  0.00  0.00      PROA  
ATOM   1194  CB  THR P 663      -7.363  -5.565 -13.354  0.00  0.00      PROA  
ATOM   1195  HB  THR P 663      -7.317  -4.990 -12.405  0.00  0.00      PROA  
ATOM   1196  OG1 THR P 663      -8.364  -6.618 -13.395  0.00  0.00      PROA  
ATOM   1197  HG1 THR P 663      -7.950  -7.379 -12.981  0.00  0.00      PROA  
ATOM   1198  CG2 THR P 663      -7.487  -4.641 -14.551  0.00  0.00      PROA  
ATOM   1199 HG21 THR P 663      -8.443  -4.084 -14.455  0.00  0.00      PROA  
ATOM   1200 HG22 THR P 663      -7.496  -5.144 -15.541  0.00  0.00      PROA  
ATOM   1201 HG23 THR P 663      -6.615  -3.951 -14.539  0.00  0.00      PROA  
ATOM   1202  C   THR P 663      -5.604  -6.670 -12.052  0.00  0.00      PROA  
ATOM   1203  O   THR P 663      -6.219  -7.562 -11.556  0.00  0.00      PROA  
ATOM   1204  N   ILE P 664      -4.601  -5.982 -11.346  0.00  0.00      PROA  
ATOM   1205  HN  ILE P 664      -3.983  -5.306 -11.738  0.00  0.00      PROA  
ATOM   1206  CA  ILE P 664      -4.137  -6.483 -10.030  0.00  0.00      PROA  
ATOM   1207  HA  ILE P 664      -4.427  -7.521  -9.965  0.00  0.00      PROA  
ATOM   1208  CB  ILE P 664      -2.581  -6.639  -9.918  0.00  0.00      PROA  
ATOM   1209  HB  ILE P 664      -2.183  -5.696 -10.350  0.00  0.00      PROA  
ATOM   1210  CG2 ILE P 664      -2.004  -6.646  -8.522  0.00  0.00      PROA  
ATOM   1211 HG21 ILE P 664      -2.320  -7.520  -7.914  0.00  0.00      PROA  
ATOM   1212 HG22 ILE P 664      -2.203  -5.734  -7.919  0.00  0.00      PROA  
ATOM   1213 HG23 ILE P 664      -0.903  -6.736  -8.646  0.00  0.00      PROA  
ATOM   1214  CG1 ILE P 664      -2.066  -7.804 -10.813  0.00  0.00      PROA  
ATOM   1215 HG11 ILE P 664      -1.027  -7.597 -11.147  0.00  0.00      PROA  
ATOM   1216 HG12 ILE P 664      -2.738  -7.770 -11.697  0.00  0.00      PROA  
ATOM   1217  CD  ILE P 664      -2.041  -9.189 -10.102  0.00  0.00      PROA  
ATOM   1218  HD1 ILE P 664      -1.548  -9.943 -10.752  0.00  0.00      PROA  
ATOM   1219  HD2 ILE P 664      -3.071  -9.508  -9.836  0.00  0.00      PROA  
ATOM   1220  HD3 ILE P 664      -1.521  -9.009  -9.137  0.00  0.00      PROA  
ATOM   1221  C   ILE P 664      -4.699  -5.469  -9.040  0.00  0.00      PROA  
ATOM   1222  O   ILE P 664      -4.515  -4.312  -9.096  0.00  0.00      PROA  
ATOM   1223  N   LEU P 665      -5.454  -5.945  -8.024  0.00  0.00      PROA  
ATOM   1224  HN  LEU P 665      -5.543  -6.930  -7.901  0.00  0.00      PROA  
ATOM   1225  CA  LEU P 665      -5.957  -5.045  -6.992  0.00  0.00      PROA  
ATOM   1226  HA  LEU P 665      -6.231  -4.173  -7.567  0.00  0.00      PROA  
ATOM   1227  CB  LEU P 665      -7.197  -5.845  -6.324  0.00  0.00      PROA  
ATOM   1228  HB1 LEU P 665      -7.622  -5.229  -5.502  0.00  0.00      PROA  
ATOM   1229  HB2 LEU P 665      -6.803  -6.796  -5.907  0.00  0.00      PROA  
ATOM   1230  CG  LEU P 665      -8.356  -6.250  -7.311  0.00  0.00      PROA  
ATOM   1231  HG  LEU P 665      -7.935  -6.915  -8.095  0.00  0.00      PROA  
ATOM   1232  CD1 LEU P 665      -9.464  -6.898  -6.572  0.00  0.00      PROA  
ATOM   1233 HD11 LEU P 665      -8.952  -7.621  -5.901  0.00  0.00      PROA  
ATOM   1234 HD12 LEU P 665     -10.200  -7.416  -7.224  0.00  0.00      PROA  
ATOM   1235 HD13 LEU P 665      -9.991  -6.174  -5.914  0.00  0.00      PROA  
ATOM   1236  CD2 LEU P 665      -8.839  -4.985  -8.055  0.00  0.00      PROA  
ATOM   1237 HD21 LEU P 665      -8.025  -4.505  -8.638  0.00  0.00      PROA  
ATOM   1238 HD22 LEU P 665      -9.389  -4.228  -7.456  0.00  0.00      PROA  
ATOM   1239 HD23 LEU P 665      -9.704  -5.324  -8.665  0.00  0.00      PROA  
ATOM   1240  C   LEU P 665      -4.920  -4.662  -5.915  0.00  0.00      PROA  
ATOM   1241  O   LEU P 665      -4.226  -5.502  -5.356  0.00  0.00      PROA  
ATOM   1242  N   GLY P 666      -4.907  -3.306  -5.533  0.00  0.00      PROA  
ATOM   1243  HN  GLY P 666      -5.413  -2.615  -6.042  0.00  0.00      PROA  
ATOM   1244  CA  GLY P 666      -4.321  -2.866  -4.283  0.00  0.00      PROA  
ATOM   1245  HA1 GLY P 666      -3.455  -2.261  -4.505  0.00  0.00      PROA  
ATOM   1246  HA2 GLY P 666      -4.107  -3.646  -3.567  0.00  0.00      PROA  
ATOM   1247  C   GLY P 666      -5.259  -1.826  -3.707  0.00  0.00      PROA  
ATOM   1248  O   GLY P 666      -6.322  -1.609  -4.336  0.00  0.00      PROA  
ATOM   1249  N   SER P 667      -4.972  -1.081  -2.577  0.00  0.00      PROA  
ATOM   1250  HN  SER P 667      -4.103  -1.316  -2.147  0.00  0.00      PROA  
ATOM   1251  CA  SER P 667      -5.814  -0.006  -2.184  0.00  0.00      PROA  
ATOM   1252  HA  SER P 667      -6.725   0.087  -2.756  0.00  0.00      PROA  
ATOM   1253  CB  SER P 667      -6.181  -0.040  -0.685  0.00  0.00      PROA  
ATOM   1254  HB1 SER P 667      -5.258  -0.004  -0.068  0.00  0.00      PROA  
ATOM   1255  HB2 SER P 667      -6.616  -1.053  -0.542  0.00  0.00      PROA  
ATOM   1256  OG  SER P 667      -7.104   1.033  -0.424  0.00  0.00      PROA  
ATOM   1257  HG1 SER P 667      -7.961   0.874  -0.826  0.00  0.00      PROA  
ATOM   1258  C   SER P 667      -4.938   1.272  -2.491  0.00  0.00      PROA  
ATOM   1259  O   SER P 667      -3.689   1.311  -2.273  0.00  0.00      PROA  
ATOM   1260  N   THR P 668      -5.515   2.288  -3.161  0.00  0.00      PROA  
ATOM   1261  HN  THR P 668      -6.504   2.290  -3.285  0.00  0.00      PROA  
ATOM   1262  CA  THR P 668      -4.670   3.256  -3.882  0.00  0.00      PROA  
ATOM   1263  HA  THR P 668      -3.718   2.767  -4.028  0.00  0.00      PROA  
ATOM   1264  CB  THR P 668      -5.126   3.695  -5.308  0.00  0.00      PROA  
ATOM   1265  HB  THR P 668      -4.477   4.453  -5.797  0.00  0.00      PROA  
ATOM   1266  OG1 THR P 668      -6.469   4.226  -5.413  0.00  0.00      PROA  
ATOM   1267  HG1 THR P 668      -6.614   4.197  -6.362  0.00  0.00      PROA  
ATOM   1268  CG2 THR P 668      -4.995   2.457  -6.241  0.00  0.00      PROA  
ATOM   1269 HG21 THR P 668      -5.660   1.672  -5.823  0.00  0.00      PROA  
ATOM   1270 HG22 THR P 668      -3.986   1.994  -6.223  0.00  0.00      PROA  
ATOM   1271 HG23 THR P 668      -5.212   2.819  -7.269  0.00  0.00      PROA  
ATOM   1272  C   THR P 668      -4.475   4.546  -3.099  0.00  0.00      PROA  
ATOM   1273  O   THR P 668      -5.153   4.856  -2.125  0.00  0.00      PROA  
ATOM   1274  N   GLY P 669      -3.462   5.297  -3.555  0.00  0.00      PROA  
ATOM   1275  HN  GLY P 669      -2.735   4.865  -4.083  0.00  0.00      PROA  
ATOM   1276  CA  GLY P 669      -3.179   6.655  -3.164  0.00  0.00      PROA  
ATOM   1277  HA1 GLY P 669      -2.410   7.021  -3.828  0.00  0.00      PROA  
ATOM   1278  HA2 GLY P 669      -2.845   6.597  -2.139  0.00  0.00      PROA  
ATOM   1279  C   GLY P 669      -4.302   7.682  -3.153  0.00  0.00      PROA  
ATOM   1280  O   GLY P 669      -4.428   8.359  -2.139  0.00  0.00      PROA  
ATOM   1281  N   PRO P 670      -5.151   7.959  -4.136  0.00  0.00      PROA  
ATOM   1282  CD  PRO P 670      -4.842   7.681  -5.580  0.00  0.00      PROA  
ATOM   1283  HD1 PRO P 670      -5.134   6.625  -5.759  0.00  0.00      PROA  
ATOM   1284  HD2 PRO P 670      -3.769   7.791  -5.849  0.00  0.00      PROA  
ATOM   1285  CA  PRO P 670      -6.352   8.823  -4.011  0.00  0.00      PROA  
ATOM   1286  HA  PRO P 670      -5.970   9.769  -3.658  0.00  0.00      PROA  
ATOM   1287  CB  PRO P 670      -6.935   8.893  -5.437  0.00  0.00      PROA  
ATOM   1288  HB1 PRO P 670      -7.406   9.825  -5.816  0.00  0.00      PROA  
ATOM   1289  HB2 PRO P 670      -7.715   8.113  -5.570  0.00  0.00      PROA  
ATOM   1290  CG  PRO P 670      -5.745   8.587  -6.374  0.00  0.00      PROA  
ATOM   1291  HG1 PRO P 670      -6.217   7.975  -7.172  0.00  0.00      PROA  
ATOM   1292  HG2 PRO P 670      -5.326   9.469  -6.903  0.00  0.00      PROA  
ATOM   1293  C   PRO P 670      -7.221   8.402  -2.907  0.00  0.00      PROA  
ATOM   1294  O   PRO P 670      -7.656   9.175  -2.088  0.00  0.00      PROA  
ATOM   1295  N   VAL P 671      -7.528   7.118  -2.874  0.00  0.00      PROA  
ATOM   1296  HN  VAL P 671      -7.169   6.469  -3.540  0.00  0.00      PROA  
ATOM   1297  CA  VAL P 671      -8.312   6.480  -1.820  0.00  0.00      PROA  
ATOM   1298  HA  VAL P 671      -9.244   7.025  -1.781  0.00  0.00      PROA  
ATOM   1299  CB  VAL P 671      -8.539   5.008  -2.104  0.00  0.00      PROA  
ATOM   1300  HB  VAL P 671      -7.701   4.617  -2.721  0.00  0.00      PROA  
ATOM   1301  CG1 VAL P 671      -8.577   4.030  -0.940  0.00  0.00      PROA  
ATOM   1302 HG11 VAL P 671      -7.678   3.999  -0.289  0.00  0.00      PROA  
ATOM   1303 HG12 VAL P 671      -8.690   2.996  -1.329  0.00  0.00      PROA  
ATOM   1304 HG13 VAL P 671      -9.440   4.255  -0.277  0.00  0.00      PROA  
ATOM   1305  CG2 VAL P 671      -9.828   4.915  -2.913  0.00  0.00      PROA  
ATOM   1306 HG21 VAL P 671      -9.903   3.948  -3.456  0.00  0.00      PROA  
ATOM   1307 HG22 VAL P 671      -9.710   5.638  -3.748  0.00  0.00      PROA  
ATOM   1308 HG23 VAL P 671     -10.809   5.097  -2.424  0.00  0.00      PROA  
ATOM   1309  C   VAL P 671      -7.748   6.675  -0.434  0.00  0.00      PROA  
ATOM   1310  O   VAL P 671      -8.514   7.021   0.481  0.00  0.00      PROA  
ATOM   1311  N   LEU P 672      -6.412   6.534  -0.356  0.00  0.00      PROA  
ATOM   1312  HN  LEU P 672      -5.838   6.253  -1.121  0.00  0.00      PROA  
ATOM   1313  CA  LEU P 672      -5.698   6.761   0.921  0.00  0.00      PROA  
ATOM   1314  HA  LEU P 672      -6.173   6.196   1.709  0.00  0.00      PROA  
ATOM   1315  CB  LEU P 672      -4.192   6.328   0.789  0.00  0.00      PROA  
ATOM   1316  HB1 LEU P 672      -3.511   6.932   0.152  0.00  0.00      PROA  
ATOM   1317  HB2 LEU P 672      -4.386   5.334   0.331  0.00  0.00      PROA  
ATOM   1318  CG  LEU P 672      -3.399   6.030   2.112  0.00  0.00      PROA  
ATOM   1319  HG  LEU P 672      -4.214   5.758   2.817  0.00  0.00      PROA  
ATOM   1320  CD1 LEU P 672      -2.396   4.854   1.814  0.00  0.00      PROA  
ATOM   1321 HD11 LEU P 672      -2.945   3.973   1.418  0.00  0.00      PROA  
ATOM   1322 HD12 LEU P 672      -1.890   4.470   2.726  0.00  0.00      PROA  
ATOM   1323 HD13 LEU P 672      -1.643   5.045   1.020  0.00  0.00      PROA  
ATOM   1324  CD2 LEU P 672      -2.665   7.200   2.752  0.00  0.00      PROA  
ATOM   1325 HD21 LEU P 672      -2.025   7.795   2.067  0.00  0.00      PROA  
ATOM   1326 HD22 LEU P 672      -2.040   6.812   3.584  0.00  0.00      PROA  
ATOM   1327 HD23 LEU P 672      -3.409   7.854   3.255  0.00  0.00      PROA  
ATOM   1328  C   LEU P 672      -5.700   8.127   1.463  0.00  0.00      PROA  
ATOM   1329  O   LEU P 672      -5.859   8.362   2.628  0.00  0.00      PROA  
ATOM   1330  N   VAL P 673      -5.635   9.121   0.597  0.00  0.00      PROA  
ATOM   1331  HN  VAL P 673      -5.795   8.896  -0.361  0.00  0.00      PROA  
ATOM   1332  CA  VAL P 673      -5.644  10.459   0.905  0.00  0.00      PROA  
ATOM   1333  HA  VAL P 673      -4.989  10.575   1.756  0.00  0.00      PROA  
ATOM   1334  CB  VAL P 673      -5.052  11.321  -0.177  0.00  0.00      PROA  
ATOM   1335  HB  VAL P 673      -5.561  10.939  -1.088  0.00  0.00      PROA  
ATOM   1336  CG1 VAL P 673      -5.397  12.768   0.161  0.00  0.00      PROA  
ATOM   1337 HG11 VAL P 673      -4.733  13.511  -0.331  0.00  0.00      PROA  
ATOM   1338 HG12 VAL P 673      -5.133  13.014   1.211  0.00  0.00      PROA  
ATOM   1339 HG13 VAL P 673      -6.466  13.047   0.038  0.00  0.00      PROA  
ATOM   1340  CG2 VAL P 673      -3.500  11.091  -0.339  0.00  0.00      PROA  
ATOM   1341 HG21 VAL P 673      -3.303  10.027  -0.591  0.00  0.00      PROA  
ATOM   1342 HG22 VAL P 673      -3.009  11.406   0.606  0.00  0.00      PROA  
ATOM   1343 HG23 VAL P 673      -3.141  11.766  -1.144  0.00  0.00      PROA  
ATOM   1344  C   VAL P 673      -7.034  10.929   1.432  0.00  0.00      PROA  
ATOM   1345  O   VAL P 673      -7.116  11.622   2.490  0.00  0.00      PROA  
ATOM   1346  N   PHE P 674      -8.051  10.430   0.689  0.00  0.00      PROA  
ATOM   1347  HN  PHE P 674      -7.913   9.887  -0.135  0.00  0.00      PROA  
ATOM   1348  CA  PHE P 674      -9.420  10.583   1.003  0.00  0.00      PROA  
ATOM   1349  HA  PHE P 674      -9.538  11.638   1.202  0.00  0.00      PROA  
ATOM   1350  CB  PHE P 674     -10.276  10.215  -0.221  0.00  0.00      PROA  
ATOM   1351  HB1 PHE P 674     -10.019   9.191  -0.566  0.00  0.00      PROA  
ATOM   1352  HB2 PHE P 674     -10.009  10.905  -1.050  0.00  0.00      PROA  
ATOM   1353  CG  PHE P 674     -11.788  10.329   0.170  0.00  0.00      PROA  
ATOM   1354  CD1 PHE P 674     -12.526  11.505   0.144  0.00  0.00      PROA  
ATOM   1355  HD1 PHE P 674     -11.890  12.375   0.063  0.00  0.00      PROA  
ATOM   1356  CE1 PHE P 674     -13.931  11.535   0.257  0.00  0.00      PROA  
ATOM   1357  HE1 PHE P 674     -14.420  12.456   0.536  0.00  0.00      PROA  
ATOM   1358  CZ  PHE P 674     -14.619  10.302   0.314  0.00  0.00      PROA  
ATOM   1359  HZ  PHE P 674     -15.698  10.324   0.366  0.00  0.00      PROA  
ATOM   1360  CD2 PHE P 674     -12.518   9.166   0.149  0.00  0.00      PROA  
ATOM   1361  HD2 PHE P 674     -11.840   8.329   0.231  0.00  0.00      PROA  
ATOM   1362  CE2 PHE P 674     -13.893   9.088   0.315  0.00  0.00      PROA  
ATOM   1363  HE2 PHE P 674     -14.398   8.135   0.380  0.00  0.00      PROA  
ATOM   1364  C   PHE P 674      -9.782   9.853   2.319  0.00  0.00      PROA  
ATOM   1365  O   PHE P 674     -10.466  10.387   3.159  0.00  0.00      PROA  
ATOM   1366  N   GLU P 675      -9.253   8.634   2.590  0.00  0.00      PROA  
ATOM   1367  HN  GLU P 675      -8.742   8.169   1.871  0.00  0.00      PROA  
ATOM   1368  CA  GLU P 675      -9.357   8.027   3.938  0.00  0.00      PROA  
ATOM   1369  HA  GLU P 675     -10.383   7.883   4.243  0.00  0.00      PROA  
ATOM   1370  CB  GLU P 675      -8.822   6.572   3.828  0.00  0.00      PROA  
ATOM   1371  HB1 GLU P 675      -8.691   6.043   4.796  0.00  0.00      PROA  
ATOM   1372  HB2 GLU P 675      -7.827   6.585   3.333  0.00  0.00      PROA  
ATOM   1373  CG  GLU P 675      -9.770   5.655   2.994  0.00  0.00      PROA  
ATOM   1374  HG1 GLU P 675      -9.288   5.125   2.145  0.00  0.00      PROA  
ATOM   1375  HG2 GLU P 675     -10.567   6.322   2.601  0.00  0.00      PROA  
ATOM   1376  CD  GLU P 675     -10.439   4.554   3.884  0.00  0.00      PROA  
ATOM   1377  OE1 GLU P 675     -11.070   4.839   4.916  0.00  0.00      PROA  
ATOM   1378  OE2 GLU P 675     -10.171   3.356   3.552  0.00  0.00      PROA  
ATOM   1379  C   GLU P 675      -8.639   8.815   5.104  0.00  0.00      PROA  
ATOM   1380  O   GLU P 675      -9.135   9.021   6.170  0.00  0.00      PROA  
ATOM   1381  N   LYS P 676      -7.387   9.343   4.912  0.00  0.00      PROA  
ATOM   1382  HN  LYS P 676      -6.907   8.966   4.123  0.00  0.00      PROA  
ATOM   1383  CA  LYS P 676      -6.673  10.030   5.950  0.00  0.00      PROA  
ATOM   1384  HA  LYS P 676      -6.700   9.367   6.801  0.00  0.00      PROA  
ATOM   1385  CB  LYS P 676      -5.158  10.151   5.564  0.00  0.00      PROA  
ATOM   1386  HB1 LYS P 676      -5.046  10.822   4.686  0.00  0.00      PROA  
ATOM   1387  HB2 LYS P 676      -4.900   9.128   5.218  0.00  0.00      PROA  
ATOM   1388  CG  LYS P 676      -4.281  10.675   6.663  0.00  0.00      PROA  
ATOM   1389  HG1 LYS P 676      -4.281   9.999   7.545  0.00  0.00      PROA  
ATOM   1390  HG2 LYS P 676      -4.540  11.716   6.951  0.00  0.00      PROA  
ATOM   1391  CD  LYS P 676      -2.799  10.668   6.069  0.00  0.00      PROA  
ATOM   1392  HD1 LYS P 676      -2.802  11.370   5.208  0.00  0.00      PROA  
ATOM   1393  HD2 LYS P 676      -2.636   9.617   5.746  0.00  0.00      PROA  
ATOM   1394  CE  LYS P 676      -1.669  11.069   7.063  0.00  0.00      PROA  
ATOM   1395  HE1 LYS P 676      -1.412  10.235   7.750  0.00  0.00      PROA  
ATOM   1396  HE2 LYS P 676      -1.953  11.989   7.618  0.00  0.00      PROA  
ATOM   1397  NZ  LYS P 676      -0.413  11.338   6.372  0.00  0.00      PROA  
ATOM   1398  HZ1 LYS P 676       0.408  11.396   7.008  0.00  0.00      PROA  
ATOM   1399  HZ2 LYS P 676      -0.473  12.167   5.747  0.00  0.00      PROA  
ATOM   1400  HZ3 LYS P 676      -0.151  10.538   5.762  0.00  0.00      PROA  
ATOM   1401  C   LYS P 676      -7.267  11.342   6.321  0.00  0.00      PROA  
ATOM   1402  O   LYS P 676      -7.321  11.693   7.518  0.00  0.00      PROA  
ATOM   1403  N   ILE P 677      -7.813  12.104   5.294  0.00  0.00      PROA  
ATOM   1404  HN  ILE P 677      -7.646  11.877   4.338  0.00  0.00      PROA  
ATOM   1405  CA  ILE P 677      -8.701  13.177   5.377  0.00  0.00      PROA  
ATOM   1406  HA  ILE P 677      -8.182  13.965   5.903  0.00  0.00      PROA  
ATOM   1407  CB  ILE P 677      -8.955  13.780   3.941  0.00  0.00      PROA  
ATOM   1408  HB  ILE P 677      -9.085  12.865   3.323  0.00  0.00      PROA  
ATOM   1409  CG2 ILE P 677     -10.312  14.491   3.821  0.00  0.00      PROA  
ATOM   1410 HG21 ILE P 677     -10.415  15.068   2.877  0.00  0.00      PROA  
ATOM   1411 HG22 ILE P 677     -10.522  15.164   4.679  0.00  0.00      PROA  
ATOM   1412 HG23 ILE P 677     -11.169  13.784   3.848  0.00  0.00      PROA  
ATOM   1413  CG1 ILE P 677      -7.720  14.567   3.254  0.00  0.00      PROA  
ATOM   1414 HG11 ILE P 677      -6.804  14.024   3.569  0.00  0.00      PROA  
ATOM   1415 HG12 ILE P 677      -7.731  15.625   3.593  0.00  0.00      PROA  
ATOM   1416  CD  ILE P 677      -7.822  14.588   1.781  0.00  0.00      PROA  
ATOM   1417  HD1 ILE P 677      -8.568  15.308   1.381  0.00  0.00      PROA  
ATOM   1418  HD2 ILE P 677      -8.054  13.562   1.424  0.00  0.00      PROA  
ATOM   1419  HD3 ILE P 677      -6.820  14.881   1.403  0.00  0.00      PROA  
ATOM   1420  C   ILE P 677     -10.061  12.813   6.103  0.00  0.00      PROA  
ATOM   1421  O   ILE P 677     -10.598  13.584   6.936  0.00  0.00      PROA  
ATOM   1422  N   LEU P 678     -10.608  11.639   5.836  0.00  0.00      PROA  
ATOM   1423  HN  LEU P 678     -10.109  11.020   5.235  0.00  0.00      PROA  
ATOM   1424  CA  LEU P 678     -11.826  11.167   6.614  0.00  0.00      PROA  
ATOM   1425  HA  LEU P 678     -12.585  11.934   6.662  0.00  0.00      PROA  
ATOM   1426  CB  LEU P 678     -12.438   9.909   5.985  0.00  0.00      PROA  
ATOM   1427  HB1 LEU P 678     -11.654   9.133   5.849  0.00  0.00      PROA  
ATOM   1428  HB2 LEU P 678     -12.828  10.053   4.955  0.00  0.00      PROA  
ATOM   1429  CG  LEU P 678     -13.652   9.229   6.737  0.00  0.00      PROA  
ATOM   1430  HG  LEU P 678     -13.425   8.930   7.783  0.00  0.00      PROA  
ATOM   1431  CD1 LEU P 678     -14.913  10.066   6.829  0.00  0.00      PROA  
ATOM   1432 HD11 LEU P 678     -15.742   9.556   7.366  0.00  0.00      PROA  
ATOM   1433 HD12 LEU P 678     -15.187  10.431   5.816  0.00  0.00      PROA  
ATOM   1434 HD13 LEU P 678     -14.878  10.921   7.537  0.00  0.00      PROA  
ATOM   1435  CD2 LEU P 678     -14.058   7.988   5.871  0.00  0.00      PROA  
ATOM   1436 HD21 LEU P 678     -14.541   8.292   4.918  0.00  0.00      PROA  
ATOM   1437 HD22 LEU P 678     -14.890   7.469   6.393  0.00  0.00      PROA  
ATOM   1438 HD23 LEU P 678     -13.153   7.348   5.787  0.00  0.00      PROA  
ATOM   1439  C   LEU P 678     -11.473  10.823   8.112  0.00  0.00      PROA  
ATOM   1440  O   LEU P 678     -12.278  11.035   8.982  0.00  0.00      PROA  
ATOM   1441  N   TYR P 679     -10.255  10.327   8.378  0.00  0.00      PROA  
ATOM   1442  HN  TYR P 679      -9.583  10.128   7.669  0.00  0.00      PROA  
ATOM   1443  CA  TYR P 679      -9.726  10.153   9.703  0.00  0.00      PROA  
ATOM   1444  HA  TYR P 679     -10.466   9.588  10.250  0.00  0.00      PROA  
ATOM   1445  CB  TYR P 679      -8.432   9.366   9.594  0.00  0.00      PROA  
ATOM   1446  HB1 TYR P 679      -7.603   9.989   9.196  0.00  0.00      PROA  
ATOM   1447  HB2 TYR P 679      -8.567   8.510   8.899  0.00  0.00      PROA  
ATOM   1448  CG  TYR P 679      -7.985   8.909  11.016  0.00  0.00      PROA  
ATOM   1449  CD1 TYR P 679      -8.584   7.779  11.586  0.00  0.00      PROA  
ATOM   1450  HD1 TYR P 679      -9.345   7.163  11.130  0.00  0.00      PROA  
ATOM   1451  CE1 TYR P 679      -8.343   7.477  12.930  0.00  0.00      PROA  
ATOM   1452  HE1 TYR P 679      -8.839   6.665  13.442  0.00  0.00      PROA  
ATOM   1453  CZ  TYR P 679      -7.490   8.273  13.667  0.00  0.00      PROA  
ATOM   1454  OH  TYR P 679      -7.255   7.984  15.035  0.00  0.00      PROA  
ATOM   1455  HH  TYR P 679      -6.580   8.624  15.273  0.00  0.00      PROA  
ATOM   1456  CD2 TYR P 679      -6.981   9.674  11.758  0.00  0.00      PROA  
ATOM   1457  HD2 TYR P 679      -6.494  10.468  11.211  0.00  0.00      PROA  
ATOM   1458  CE2 TYR P 679      -6.782   9.360  13.083  0.00  0.00      PROA  
ATOM   1459  HE2 TYR P 679      -5.994   9.872  13.615  0.00  0.00      PROA  
ATOM   1460  C   TYR P 679      -9.488  11.411  10.457  0.00  0.00      PROA  
ATOM   1461  O   TYR P 679      -9.772  11.511  11.667  0.00  0.00      PROA  
ATOM   1462  N   LYS P 680      -9.043  12.472   9.752  0.00  0.00      PROA  
ATOM   1463  HN  LYS P 680      -8.591  12.301   8.879  0.00  0.00      PROA  
ATOM   1464  CA  LYS P 680      -8.975  13.733  10.353  0.00  0.00      PROA  
ATOM   1465  HA  LYS P 680      -8.551  13.622  11.340  0.00  0.00      PROA  
ATOM   1466  CB  LYS P 680      -8.173  14.776   9.659  0.00  0.00      PROA  
ATOM   1467  HB1 LYS P 680      -8.368  14.808   8.565  0.00  0.00      PROA  
ATOM   1468  HB2 LYS P 680      -7.089  14.565   9.776  0.00  0.00      PROA  
ATOM   1469  CG  LYS P 680      -8.400  16.264  10.127  0.00  0.00      PROA  
ATOM   1470  HG1 LYS P 680      -8.496  16.390  11.227  0.00  0.00      PROA  
ATOM   1471  HG2 LYS P 680      -9.376  16.638   9.749  0.00  0.00      PROA  
ATOM   1472  CD  LYS P 680      -7.290  17.089   9.516  0.00  0.00      PROA  
ATOM   1473  HD1 LYS P 680      -7.246  16.977   8.411  0.00  0.00      PROA  
ATOM   1474  HD2 LYS P 680      -6.232  16.875   9.778  0.00  0.00      PROA  
ATOM   1475  CE  LYS P 680      -7.539  18.575   9.795  0.00  0.00      PROA  
ATOM   1476  HE1 LYS P 680      -8.561  18.918   9.526  0.00  0.00      PROA  
ATOM   1477  HE2 LYS P 680      -6.748  19.251   9.405  0.00  0.00      PROA  
ATOM   1478  NZ  LYS P 680      -7.449  18.874  11.172  0.00  0.00      PROA  
ATOM   1479  HZ1 LYS P 680      -7.257  19.895  11.200  0.00  0.00      PROA  
ATOM   1480  HZ2 LYS P 680      -6.629  18.356  11.548  0.00  0.00      PROA  
ATOM   1481  HZ3 LYS P 680      -8.336  18.647  11.667  0.00  0.00      PROA  
ATOM   1482  C   LYS P 680     -10.352  14.381  10.646  0.00  0.00      PROA  
ATOM   1483  O   LYS P 680     -10.569  15.039  11.640  0.00  0.00      PROA  
ATOM   1484  N   PHE P 681     -11.281  14.102   9.707  0.00  0.00      PROA  
ATOM   1485  HN  PHE P 681     -11.028  13.514   8.943  0.00  0.00      PROA  
ATOM   1486  CA  PHE P 681     -12.691  14.519   9.897  0.00  0.00      PROA  
ATOM   1487  HA  PHE P 681     -12.699  15.581  10.093  0.00  0.00      PROA  
ATOM   1488  CB  PHE P 681     -13.609  14.411   8.603  0.00  0.00      PROA  
ATOM   1489  HB1 PHE P 681     -13.506  13.376   8.214  0.00  0.00      PROA  
ATOM   1490  HB2 PHE P 681     -13.006  15.063   7.935  0.00  0.00      PROA  
ATOM   1491  CG  PHE P 681     -15.026  15.048   8.664  0.00  0.00      PROA  
ATOM   1492  CD1 PHE P 681     -15.306  16.210   7.906  0.00  0.00      PROA  
ATOM   1493  HD1 PHE P 681     -14.466  16.631   7.373  0.00  0.00      PROA  
ATOM   1494  CE1 PHE P 681     -16.499  16.821   8.025  0.00  0.00      PROA  
ATOM   1495  HE1 PHE P 681     -16.762  17.712   7.475  0.00  0.00      PROA  
ATOM   1496  CZ  PHE P 681     -17.504  16.191   8.750  0.00  0.00      PROA  
ATOM   1497  HZ  PHE P 681     -18.423  16.755   8.804  0.00  0.00      PROA  
ATOM   1498  CD2 PHE P 681     -16.044  14.377   9.344  0.00  0.00      PROA  
ATOM   1499  HD2 PHE P 681     -15.805  13.432   9.809  0.00  0.00      PROA  
ATOM   1500  CE2 PHE P 681     -17.316  14.967   9.411  0.00  0.00      PROA  
ATOM   1501  HE2 PHE P 681     -18.088  14.487   9.995  0.00  0.00      PROA  
ATOM   1502  C   PHE P 681     -13.257  13.708  11.157  0.00  0.00      PROA  
ATOM   1503  O   PHE P 681     -13.905  14.189  12.056  0.00  0.00      PROA  
ATOM   1504  N   CYS P 682     -12.914  12.422  11.315  0.00  0.00      PROA  
ATOM   1505  HN  CYS P 682     -12.281  11.985  10.680  0.00  0.00      PROA  
ATOM   1506  CA  CYS P 682     -13.261  11.653  12.556  0.00  0.00      PROA  
ATOM   1507  HA  CYS P 682     -14.313  11.859  12.685  0.00  0.00      PROA  
ATOM   1508  CB  CYS P 682     -13.043  10.153  12.339  0.00  0.00      PROA  
ATOM   1509  HB1 CYS P 682     -13.230   9.709  13.340  0.00  0.00      PROA  
ATOM   1510  HB2 CYS P 682     -12.056  10.059  11.837  0.00  0.00      PROA  
ATOM   1511  SG  CYS P 682     -14.315   9.503  11.179  0.00  0.00      PROA  
ATOM   1512  HG1 CYS P 682     -13.856  10.263  10.196  0.00  0.00      PROA  
ATOM   1513  C   CYS P 682     -12.600  12.175  13.830  0.00  0.00      PROA  
ATOM   1514  O   CYS P 682     -13.210  12.219  14.959  0.00  0.00      PROA  
ATOM   1515  N   ARG P 683     -11.357  12.642  13.705  0.00  0.00      PROA  
ATOM   1516  HN  ARG P 683     -10.928  12.412  12.835  0.00  0.00      PROA  
ATOM   1517  CA  ARG P 683     -10.775  13.305  14.881  0.00  0.00      PROA  
ATOM   1518  HA  ARG P 683     -10.902  12.647  15.728  0.00  0.00      PROA  
ATOM   1519  CB  ARG P 683      -9.181  13.617  14.599  0.00  0.00      PROA  
ATOM   1520  HB1 ARG P 683      -9.019  14.579  15.130  0.00  0.00      PROA  
ATOM   1521  HB2 ARG P 683      -9.026  13.957  13.553  0.00  0.00      PROA  
ATOM   1522  CG  ARG P 683      -8.377  12.446  15.074  0.00  0.00      PROA  
ATOM   1523  HG1 ARG P 683      -7.346  12.625  14.700  0.00  0.00      PROA  
ATOM   1524  HG2 ARG P 683      -8.770  11.528  14.588  0.00  0.00      PROA  
ATOM   1525  CD  ARG P 683      -8.430  12.327  16.592  0.00  0.00      PROA  
ATOM   1526  HD1 ARG P 683      -9.451  12.118  16.977  0.00  0.00      PROA  
ATOM   1527  HD2 ARG P 683      -7.978  13.203  17.104  0.00  0.00      PROA  
ATOM   1528  NE  ARG P 683      -7.573  11.167  16.976  0.00  0.00      PROA  
ATOM   1529  HE  ARG P 683      -6.867  10.827  16.355  0.00  0.00      PROA  
ATOM   1530  CZ  ARG P 683      -7.533  10.592  18.096  0.00  0.00      PROA  
ATOM   1531  NH1 ARG P 683      -6.737   9.586  18.373  0.00  0.00      PROA  
ATOM   1532 HH11 ARG P 683      -6.014   9.304  17.743  0.00  0.00      PROA  
ATOM   1533 HH12 ARG P 683      -6.733   9.221  19.304  0.00  0.00      PROA  
ATOM   1534  NH2 ARG P 683      -8.325  10.896  19.083  0.00  0.00      PROA  
ATOM   1535 HH21 ARG P 683      -8.698  11.811  19.236  0.00  0.00      PROA  
ATOM   1536 HH22 ARG P 683      -8.151  10.331  19.889  0.00  0.00      PROA  
ATOM   1537  C   ARG P 683     -11.558  14.613  15.201  0.00  0.00      PROA  
ATOM   1538  O   ARG P 683     -12.039  14.869  16.318  0.00  0.00      PROA  
ATOM   1539  N   ASP P 684     -11.658  15.516  14.191  0.00  0.00      PROA  
ATOM   1540  HN  ASP P 684     -11.184  15.413  13.321  0.00  0.00      PROA  
ATOM   1541  CA  ASP P 684     -12.216  16.833  14.331  0.00  0.00      PROA  
ATOM   1542  HA  ASP P 684     -11.586  17.275  15.089  0.00  0.00      PROA  
ATOM   1543  CB  ASP P 684     -12.052  17.701  13.082  0.00  0.00      PROA  
ATOM   1544  HB1 ASP P 684     -12.535  18.698  13.160  0.00  0.00      PROA  
ATOM   1545  HB2 ASP P 684     -12.434  17.177  12.179  0.00  0.00      PROA  
ATOM   1546  CG  ASP P 684     -10.552  17.987  12.914  0.00  0.00      PROA  
ATOM   1547  OD1 ASP P 684      -9.764  17.724  13.791  0.00  0.00      PROA  
ATOM   1548  OD2 ASP P 684     -10.202  18.524  11.857  0.00  0.00      PROA  
ATOM   1549  C   ASP P 684     -13.686  16.888  14.793  0.00  0.00      PROA  
ATOM   1550  O   ASP P 684     -14.096  17.717  15.638  0.00  0.00      PROA  
ATOM   1551  N   TYR P 685     -14.540  16.012  14.286  0.00  0.00      PROA  
ATOM   1552  HN  TYR P 685     -14.194  15.344  13.631  0.00  0.00      PROA  
ATOM   1553  CA  TYR P 685     -15.955  15.840  14.620  0.00  0.00      PROA  
ATOM   1554  HA  TYR P 685     -16.467  16.667  15.090  0.00  0.00      PROA  
ATOM   1555  CB  TYR P 685     -16.773  15.549  13.357  0.00  0.00      PROA  
ATOM   1556  HB1 TYR P 685     -17.808  15.315  13.686  0.00  0.00      PROA  
ATOM   1557  HB2 TYR P 685     -16.560  14.645  12.747  0.00  0.00      PROA  
ATOM   1558  CG  TYR P 685     -16.877  16.788  12.478  0.00  0.00      PROA  
ATOM   1559  CD1 TYR P 685     -15.820  17.266  11.710  0.00  0.00      PROA  
ATOM   1560  HD1 TYR P 685     -14.926  16.672  11.586  0.00  0.00      PROA  
ATOM   1561  CE1 TYR P 685     -15.768  18.602  11.222  0.00  0.00      PROA  
ATOM   1562  HE1 TYR P 685     -14.934  18.823  10.572  0.00  0.00      PROA  
ATOM   1563  CZ  TYR P 685     -16.897  19.416  11.293  0.00  0.00      PROA  
ATOM   1564  OH  TYR P 685     -17.019  20.686  10.632  0.00  0.00      PROA  
ATOM   1565  HH  TYR P 685     -17.758  21.217  10.939  0.00  0.00      PROA  
ATOM   1566  CD2 TYR P 685     -17.975  17.663  12.613  0.00  0.00      PROA  
ATOM   1567  HD2 TYR P 685     -18.791  17.227  13.169  0.00  0.00      PROA  
ATOM   1568  CE2 TYR P 685     -17.979  18.970  12.064  0.00  0.00      PROA  
ATOM   1569  HE2 TYR P 685     -18.880  19.539  12.241  0.00  0.00      PROA  
ATOM   1570  C   TYR P 685     -16.117  14.778  15.690  0.00  0.00      PROA  
ATOM   1571  O   TYR P 685     -17.238  14.447  16.021  0.00  0.00      PROA  
ATOM   1572  N   GLN P 686     -15.037  14.250  16.311  0.00  0.00      PROA  
ATOM   1573  HN  GLN P 686     -14.069  14.482  16.262  0.00  0.00      PROA  
ATOM   1574  CA  GLN P 686     -15.147  13.275  17.368  0.00  0.00      PROA  
ATOM   1575  HA  GLN P 686     -14.147  12.938  17.594  0.00  0.00      PROA  
ATOM   1576  CB  GLN P 686     -15.653  13.874  18.786  0.00  0.00      PROA  
ATOM   1577  HB1 GLN P 686     -15.699  13.044  19.524  0.00  0.00      PROA  
ATOM   1578  HB2 GLN P 686     -16.664  14.253  18.526  0.00  0.00      PROA  
ATOM   1579  CG  GLN P 686     -14.800  14.946  19.530  0.00  0.00      PROA  
ATOM   1580  HG1 GLN P 686     -15.334  15.501  20.331  0.00  0.00      PROA  
ATOM   1581  HG2 GLN P 686     -14.450  15.634  18.731  0.00  0.00      PROA  
ATOM   1582  CD  GLN P 686     -13.504  14.406  20.232  0.00  0.00      PROA  
ATOM   1583  OE1 GLN P 686     -13.074  13.279  20.317  0.00  0.00      PROA  
ATOM   1584  NE2 GLN P 686     -12.721  15.476  20.675  0.00  0.00      PROA  
ATOM   1585 HE21 GLN P 686     -13.206  16.350  20.703  0.00  0.00      PROA  
ATOM   1586 HE22 GLN P 686     -11.798  15.337  21.035  0.00  0.00      PROA  
ATOM   1587  C   GLN P 686     -15.894  12.030  17.000  0.00  0.00      PROA  
ATOM   1588  O   GLN P 686     -16.609  11.416  17.797  0.00  0.00      PROA  
ATOM   1589  N   LEU P 687     -15.765  11.510  15.815  0.00  0.00      PROA  
ATOM   1590  HN  LEU P 687     -15.006  11.845  15.263  0.00  0.00      PROA  
ATOM   1591  CA  LEU P 687     -16.556  10.316  15.363  0.00  0.00      PROA  
ATOM   1592  HA  LEU P 687     -17.423  10.238  16.002  0.00  0.00      PROA  
ATOM   1593  CB  LEU P 687     -17.091  10.598  13.976  0.00  0.00      PROA  
ATOM   1594  HB1 LEU P 687     -17.668   9.733  13.585  0.00  0.00      PROA  
ATOM   1595  HB2 LEU P 687     -16.164  10.536  13.366  0.00  0.00      PROA  
ATOM   1596  CG  LEU P 687     -17.923  11.885  13.715  0.00  0.00      PROA  
ATOM   1597  HG  LEU P 687     -17.309  12.759  14.022  0.00  0.00      PROA  
ATOM   1598  CD1 LEU P 687     -18.374  12.099  12.306  0.00  0.00      PROA  
ATOM   1599 HD11 LEU P 687     -17.385  12.285  11.835  0.00  0.00      PROA  
ATOM   1600 HD12 LEU P 687     -19.012  12.984  12.099  0.00  0.00      PROA  
ATOM   1601 HD13 LEU P 687     -18.928  11.313  11.748  0.00  0.00      PROA  
ATOM   1602  CD2 LEU P 687     -19.177  11.981  14.633  0.00  0.00      PROA  
ATOM   1603 HD21 LEU P 687     -19.940  11.198  14.437  0.00  0.00      PROA  
ATOM   1604 HD22 LEU P 687     -19.575  13.017  14.588  0.00  0.00      PROA  
ATOM   1605 HD23 LEU P 687     -18.969  11.968  15.725  0.00  0.00      PROA  
ATOM   1606  C   LEU P 687     -15.769   9.054  15.492  0.00  0.00      PROA  
ATOM   1607  O   LEU P 687     -14.576   9.001  15.799  0.00  0.00      PROA  
ATOM   1608  N   SER P 688     -16.400   7.911  15.254  0.00  0.00      PROA  
ATOM   1609  HN  SER P 688     -17.395   7.845  15.256  0.00  0.00      PROA  
ATOM   1610  CA  SER P 688     -15.763   6.612  15.112  0.00  0.00      PROA  
ATOM   1611  HA  SER P 688     -14.967   6.500  15.832  0.00  0.00      PROA  
ATOM   1612  CB  SER P 688     -16.730   5.435  15.376  0.00  0.00      PROA  
ATOM   1613  HB1 SER P 688     -17.571   5.612  14.671  0.00  0.00      PROA  
ATOM   1614  HB2 SER P 688     -17.038   5.610  16.429  0.00  0.00      PROA  
ATOM   1615  OG  SER P 688     -16.192   4.173  15.144  0.00  0.00      PROA  
ATOM   1616  HG1 SER P 688     -16.449   3.532  15.810  0.00  0.00      PROA  
ATOM   1617  C   SER P 688     -15.287   6.418  13.628  0.00  0.00      PROA  
ATOM   1618  O   SER P 688     -16.137   6.425  12.704  0.00  0.00      PROA  
ATOM   1619  N   TYR P 689     -14.012   6.321  13.247  0.00  0.00      PROA  
ATOM   1620  HN  TYR P 689     -13.338   6.368  13.980  0.00  0.00      PROA  
ATOM   1621  CA  TYR P 689     -13.549   6.099  11.895  0.00  0.00      PROA  
ATOM   1622  HA  TYR P 689     -13.847   6.895  11.230  0.00  0.00      PROA  
ATOM   1623  CB  TYR P 689     -11.967   6.294  11.899  0.00  0.00      PROA  
ATOM   1624  HB1 TYR P 689     -11.528   5.804  12.795  0.00  0.00      PROA  
ATOM   1625  HB2 TYR P 689     -11.763   7.371  12.079  0.00  0.00      PROA  
ATOM   1626  CG  TYR P 689     -11.255   5.780  10.708  0.00  0.00      PROA  
ATOM   1627  CD1 TYR P 689     -10.556   4.528  10.716  0.00  0.00      PROA  
ATOM   1628  HD1 TYR P 689     -10.588   3.877  11.577  0.00  0.00      PROA  
ATOM   1629  CE1 TYR P 689     -10.019   4.025   9.569  0.00  0.00      PROA  
ATOM   1630  HE1 TYR P 689      -9.570   3.054   9.718  0.00  0.00      PROA  
ATOM   1631  CZ  TYR P 689     -10.169   4.726   8.359  0.00  0.00      PROA  
ATOM   1632  OH  TYR P 689      -9.740   4.145   7.207  0.00  0.00      PROA  
ATOM   1633  HH  TYR P 689     -10.259   4.540   6.503  0.00  0.00      PROA  
ATOM   1634  CD2 TYR P 689     -11.416   6.433   9.518  0.00  0.00      PROA  
ATOM   1635  HD2 TYR P 689     -12.007   7.326   9.378  0.00  0.00      PROA  
ATOM   1636  CE2 TYR P 689     -10.886   5.910   8.340  0.00  0.00      PROA  
ATOM   1637  HE2 TYR P 689     -11.100   6.367   7.385  0.00  0.00      PROA  
ATOM   1638  C   TYR P 689     -14.109   4.847  11.291  0.00  0.00      PROA  
ATOM   1639  O   TYR P 689     -14.476   4.834  10.125  0.00  0.00      PROA  
ATOM   1640  N   LEU P 690     -14.110   3.798  12.067  0.00  0.00      PROA  
ATOM   1641  HN  LEU P 690     -13.910   3.833  13.043  0.00  0.00      PROA  
ATOM   1642  CA  LEU P 690     -14.646   2.531  11.651  0.00  0.00      PROA  
ATOM   1643  HA  LEU P 690     -14.277   2.238  10.680  0.00  0.00      PROA  
ATOM   1644  CB  LEU P 690     -14.273   1.425  12.759  0.00  0.00      PROA  
ATOM   1645  HB1 LEU P 690     -14.717   0.472  12.398  0.00  0.00      PROA  
ATOM   1646  HB2 LEU P 690     -14.645   1.733  13.760  0.00  0.00      PROA  
ATOM   1647  CG  LEU P 690     -12.753   1.066  12.821  0.00  0.00      PROA  
ATOM   1648  HG  LEU P 690     -12.169   2.010  12.767  0.00  0.00      PROA  
ATOM   1649  CD1 LEU P 690     -12.428   0.312  14.115  0.00  0.00      PROA  
ATOM   1650 HD11 LEU P 690     -11.335   0.123  14.174  0.00  0.00      PROA  
ATOM   1651 HD12 LEU P 690     -12.956  -0.658  14.241  0.00  0.00      PROA  
ATOM   1652 HD13 LEU P 690     -12.516   1.055  14.936  0.00  0.00      PROA  
ATOM   1653  CD2 LEU P 690     -12.309   0.099  11.624  0.00  0.00      PROA  
ATOM   1654 HD21 LEU P 690     -12.582  -0.951  11.861  0.00  0.00      PROA  
ATOM   1655 HD22 LEU P 690     -11.224   0.162  11.392  0.00  0.00      PROA  
ATOM   1656 HD23 LEU P 690     -12.900   0.346  10.717  0.00  0.00      PROA  
ATOM   1657  C   LEU P 690     -16.180   2.633  11.438  0.00  0.00      PROA  
ATOM   1658  O   LEU P 690     -16.771   2.156  10.445  0.00  0.00      PROA  
ATOM   1659  N   SER P 691     -16.934   3.298  12.328  0.00  0.00      PROA  
ATOM   1660  HN  SER P 691     -16.572   3.765  13.131  0.00  0.00      PROA  
ATOM   1661  CA  SER P 691     -18.390   3.327  12.111  0.00  0.00      PROA  
ATOM   1662  HA  SER P 691     -18.722   2.318  11.918  0.00  0.00      PROA  
ATOM   1663  CB  SER P 691     -19.219   3.867  13.259  0.00  0.00      PROA  
ATOM   1664  HB1 SER P 691     -19.102   4.967  13.352  0.00  0.00      PROA  
ATOM   1665  HB2 SER P 691     -18.827   3.452  14.212  0.00  0.00      PROA  
ATOM   1666  OG  SER P 691     -20.628   3.650  13.109  0.00  0.00      PROA  
ATOM   1667  HG1 SER P 691     -20.693   2.710  13.289  0.00  0.00      PROA  
ATOM   1668  C   SER P 691     -18.657   4.186  10.971  0.00  0.00      PROA  
ATOM   1669  O   SER P 691     -19.535   3.867  10.138  0.00  0.00      PROA  
ATOM   1670  N   LEU P 692     -17.914   5.309  10.708  0.00  0.00      PROA  
ATOM   1671  HN  LEU P 692     -17.238   5.793  11.259  0.00  0.00      PROA  
ATOM   1672  CA  LEU P 692     -18.181   6.120   9.521  0.00  0.00      PROA  
ATOM   1673  HA  LEU P 692     -19.259   6.195   9.542  0.00  0.00      PROA  
ATOM   1674  CB  LEU P 692     -17.597   7.521   9.682  0.00  0.00      PROA  
ATOM   1675  HB1 LEU P 692     -16.498   7.366   9.645  0.00  0.00      PROA  
ATOM   1676  HB2 LEU P 692     -18.000   7.888  10.649  0.00  0.00      PROA  
ATOM   1677  CG  LEU P 692     -18.163   8.558   8.664  0.00  0.00      PROA  
ATOM   1678  HG  LEU P 692     -17.775   8.266   7.665  0.00  0.00      PROA  
ATOM   1679  CD1 LEU P 692     -19.685   8.594   8.569  0.00  0.00      PROA  
ATOM   1680 HD11 LEU P 692     -20.008   9.435   7.918  0.00  0.00      PROA  
ATOM   1681 HD12 LEU P 692     -20.286   8.566   9.503  0.00  0.00      PROA  
ATOM   1682 HD13 LEU P 692     -20.007   7.736   7.942  0.00  0.00      PROA  
ATOM   1683  CD2 LEU P 692     -17.664  10.003   9.025  0.00  0.00      PROA  
ATOM   1684 HD21 LEU P 692     -16.613   9.797   9.320  0.00  0.00      PROA  
ATOM   1685 HD22 LEU P 692     -18.301  10.329   9.874  0.00  0.00      PROA  
ATOM   1686 HD23 LEU P 692     -17.705  10.813   8.264  0.00  0.00      PROA  
ATOM   1687  C   LEU P 692     -17.790   5.542   8.179  0.00  0.00      PROA  
ATOM   1688  O   LEU P 692     -18.540   5.602   7.192  0.00  0.00      PROA  
ATOM   1689  N   ARG P 693     -16.614   4.836   7.990  0.00  0.00      PROA  
ATOM   1690  HN  ARG P 693     -15.910   4.703   8.684  0.00  0.00      PROA  
ATOM   1691  CA  ARG P 693     -16.332   4.272   6.716  0.00  0.00      PROA  
ATOM   1692  HA  ARG P 693     -16.573   5.056   6.014  0.00  0.00      PROA  
ATOM   1693  CB  ARG P 693     -14.857   3.915   6.566  0.00  0.00      PROA  
ATOM   1694  HB1 ARG P 693     -14.198   4.724   6.948  0.00  0.00      PROA  
ATOM   1695  HB2 ARG P 693     -14.684   3.935   5.469  0.00  0.00      PROA  
ATOM   1696  CG  ARG P 693     -14.356   2.607   7.234  0.00  0.00      PROA  
ATOM   1697  HG1 ARG P 693     -14.740   1.649   6.822  0.00  0.00      PROA  
ATOM   1698  HG2 ARG P 693     -14.730   2.529   8.277  0.00  0.00      PROA  
ATOM   1699  CD  ARG P 693     -12.899   2.489   7.251  0.00  0.00      PROA  
ATOM   1700  HD1 ARG P 693     -12.574   1.625   7.868  0.00  0.00      PROA  
ATOM   1701  HD2 ARG P 693     -12.501   3.388   7.768  0.00  0.00      PROA  
ATOM   1702  NE  ARG P 693     -12.392   2.358   5.886  0.00  0.00      PROA  
ATOM   1703  HE  ARG P 693     -12.092   3.210   5.456  0.00  0.00      PROA  
ATOM   1704  CZ  ARG P 693     -12.395   1.296   5.068  0.00  0.00      PROA  
ATOM   1705  NH1 ARG P 693     -12.796   0.121   5.474  0.00  0.00      PROA  
ATOM   1706 HH11 ARG P 693     -13.026   0.158   6.446  0.00  0.00      PROA  
ATOM   1707 HH12 ARG P 693     -12.627  -0.694   4.920  0.00  0.00      PROA  
ATOM   1708  NH2 ARG P 693     -11.954   1.427   3.867  0.00  0.00      PROA  
ATOM   1709 HH21 ARG P 693     -11.315   2.192   3.793  0.00  0.00      PROA  
ATOM   1710 HH22 ARG P 693     -12.218   0.732   3.198  0.00  0.00      PROA  
ATOM   1711  C   ARG P 693     -17.215   3.101   6.430  0.00  0.00      PROA  
ATOM   1712  O   ARG P 693     -17.356   2.710   5.279  0.00  0.00      PROA  
ATOM   1713  N   THR P 694     -17.756   2.502   7.458  0.00  0.00      PROA  
ATOM   1714  HN  THR P 694     -17.552   2.735   8.405  0.00  0.00      PROA  
ATOM   1715  CA  THR P 694     -18.813   1.464   7.240  0.00  0.00      PROA  
ATOM   1716  HA  THR P 694     -18.396   0.735   6.561  0.00  0.00      PROA  
ATOM   1717  CB  THR P 694     -19.242   0.731   8.496  0.00  0.00      PROA  
ATOM   1718  HB  THR P 694     -19.712   1.431   9.219  0.00  0.00      PROA  
ATOM   1719  OG1 THR P 694     -18.230  -0.037   9.093  0.00  0.00      PROA  
ATOM   1720  HG1 THR P 694     -17.719   0.651   9.525  0.00  0.00      PROA  
ATOM   1721  CG2 THR P 694     -20.363  -0.299   8.200  0.00  0.00      PROA  
ATOM   1722 HG21 THR P 694     -20.672  -0.805   9.140  0.00  0.00      PROA  
ATOM   1723 HG22 THR P 694     -20.045  -0.987   7.387  0.00  0.00      PROA  
ATOM   1724 HG23 THR P 694     -21.250   0.230   7.791  0.00  0.00      PROA  
ATOM   1725  C   THR P 694     -20.051   1.889   6.512  0.00  0.00      PROA  
ATOM   1726  O   THR P 694     -20.383   1.296   5.446  0.00  0.00      PROA  
ATOM   1727  N   SER P 695     -20.641   3.046   6.926  0.00  0.00      PROA  
ATOM   1728  HN  SER P 695     -20.271   3.391   7.785  0.00  0.00      PROA  
ATOM   1729  CA  SER P 695     -21.744   3.730   6.306  0.00  0.00      PROA  
ATOM   1730  HA  SER P 695     -22.586   3.054   6.281  0.00  0.00      PROA  
ATOM   1731  CB  SER P 695     -22.302   4.994   7.026  0.00  0.00      PROA  
ATOM   1732  HB1 SER P 695     -22.950   5.676   6.434  0.00  0.00      PROA  
ATOM   1733  HB2 SER P 695     -21.432   5.525   7.469  0.00  0.00      PROA  
ATOM   1734  OG  SER P 695     -23.141   4.599   8.088  0.00  0.00      PROA  
ATOM   1735  HG1 SER P 695     -23.458   5.416   8.481  0.00  0.00      PROA  
ATOM   1736  C   SER P 695     -21.452   4.213   4.901  0.00  0.00      PROA  
ATOM   1737  O   SER P 695     -22.309   3.869   4.076  0.00  0.00      PROA  
ATOM   1738  N   ILE P 696     -20.377   4.970   4.620  0.00  0.00      PROA  
ATOM   1739  HN  ILE P 696     -19.788   5.178   5.397  0.00  0.00      PROA  
ATOM   1740  CA  ILE P 696     -19.976   5.475   3.299  0.00  0.00      PROA  
ATOM   1741  HA  ILE P 696     -20.763   5.972   2.752  0.00  0.00      PROA  
ATOM   1742  CB  ILE P 696     -18.739   6.394   3.507  0.00  0.00      PROA  
ATOM   1743  HB  ILE P 696     -18.043   5.769   4.107  0.00  0.00      PROA  
ATOM   1744  CG2 ILE P 696     -18.014   6.839   2.214  0.00  0.00      PROA  
ATOM   1745 HG21 ILE P 696     -17.240   7.626   2.344  0.00  0.00      PROA  
ATOM   1746 HG22 ILE P 696     -18.836   7.232   1.579  0.00  0.00      PROA  
ATOM   1747 HG23 ILE P 696     -17.655   5.930   1.686  0.00  0.00      PROA  
ATOM   1748  CG1 ILE P 696     -19.104   7.606   4.525  0.00  0.00      PROA  
ATOM   1749 HG11 ILE P 696     -19.555   7.206   5.457  0.00  0.00      PROA  
ATOM   1750 HG12 ILE P 696     -19.764   8.295   3.956  0.00  0.00      PROA  
ATOM   1751  CD  ILE P 696     -17.862   8.374   4.997  0.00  0.00      PROA  
ATOM   1752  HD1 ILE P 696     -18.110   9.159   5.744  0.00  0.00      PROA  
ATOM   1753  HD2 ILE P 696     -17.358   8.904   4.160  0.00  0.00      PROA  
ATOM   1754  HD3 ILE P 696     -17.176   7.572   5.344  0.00  0.00      PROA  
ATOM   1755  C   ILE P 696     -19.541   4.288   2.421  0.00  0.00      PROA  
ATOM   1756  O   ILE P 696     -19.768   4.226   1.236  0.00  0.00      PROA  
ATOM   1757  N   GLY P 697     -18.973   3.160   2.936  0.00  0.00      PROA  
ATOM   1758  HN  GLY P 697     -18.710   3.148   3.897  0.00  0.00      PROA  
ATOM   1759  CA  GLY P 697     -18.493   2.078   2.117  0.00  0.00      PROA  
ATOM   1760  HA1 GLY P 697     -17.892   1.468   2.775  0.00  0.00      PROA  
ATOM   1761  HA2 GLY P 697     -17.969   2.371   1.220  0.00  0.00      PROA  
ATOM   1762  C   GLY P 697     -19.559   1.092   1.626  0.00  0.00      PROA  
ATOM   1763  O   GLY P 697     -19.579   0.683   0.475  0.00  0.00      PROA  
ATOM   1764  N   LEU P 698     -20.555   0.844   2.507  0.00  0.00      PROA  
ATOM   1765  HN  LEU P 698     -20.492   1.244   3.418  0.00  0.00      PROA  
ATOM   1766  CA  LEU P 698     -21.747   0.174   2.054  0.00  0.00      PROA  
ATOM   1767  HA  LEU P 698     -21.606  -0.843   1.719  0.00  0.00      PROA  
ATOM   1768  CB  LEU P 698     -22.693  -0.058   3.221  0.00  0.00      PROA  
ATOM   1769  HB1 LEU P 698     -23.573  -0.578   2.786  0.00  0.00      PROA  
ATOM   1770  HB2 LEU P 698     -22.803   0.895   3.782  0.00  0.00      PROA  
ATOM   1771  CG  LEU P 698     -22.157  -1.166   4.191  0.00  0.00      PROA  
ATOM   1772  HG  LEU P 698     -21.125  -0.913   4.516  0.00  0.00      PROA  
ATOM   1773  CD1 LEU P 698     -23.030  -1.125   5.378  0.00  0.00      PROA  
ATOM   1774 HD11 LEU P 698     -24.109  -1.285   5.165  0.00  0.00      PROA  
ATOM   1775 HD12 LEU P 698     -22.939  -0.080   5.744  0.00  0.00      PROA  
ATOM   1776 HD13 LEU P 698     -22.676  -1.896   6.095  0.00  0.00      PROA  
ATOM   1777  CD2 LEU P 698     -22.059  -2.592   3.528  0.00  0.00      PROA  
ATOM   1778 HD21 LEU P 698     -21.523  -3.374   4.108  0.00  0.00      PROA  
ATOM   1779 HD22 LEU P 698     -21.391  -2.485   2.647  0.00  0.00      PROA  
ATOM   1780 HD23 LEU P 698     -23.018  -3.063   3.224  0.00  0.00      PROA  
ATOM   1781  C   LEU P 698     -22.514   1.008   1.005  0.00  0.00      PROA  
ATOM   1782  O   LEU P 698     -22.897   0.589  -0.104  0.00  0.00      PROA  
ATOM   1783  N   TRP P 699     -22.698   2.363   1.237  0.00  0.00      PROA  
ATOM   1784  HN  TRP P 699     -22.498   2.895   2.056  0.00  0.00      PROA  
ATOM   1785  CA  TRP P 699     -23.270   3.165   0.150  0.00  0.00      PROA  
ATOM   1786  HA  TRP P 699     -24.243   2.750  -0.070  0.00  0.00      PROA  
ATOM   1787  CB  TRP P 699     -23.442   4.625   0.634  0.00  0.00      PROA  
ATOM   1788  HB1 TRP P 699     -23.119   5.412  -0.081  0.00  0.00      PROA  
ATOM   1789  HB2 TRP P 699     -22.841   4.798   1.552  0.00  0.00      PROA  
ATOM   1790  CG  TRP P 699     -24.857   4.896   1.002  0.00  0.00      PROA  
ATOM   1791  CD1 TRP P 699     -25.344   4.874   2.286  0.00  0.00      PROA  
ATOM   1792  HD1 TRP P 699     -24.851   4.458   3.152  0.00  0.00      PROA  
ATOM   1793  NE1 TRP P 699     -26.582   5.345   2.299  0.00  0.00      PROA  
ATOM   1794  HE1 TRP P 699     -26.891   5.940   3.008  0.00  0.00      PROA  
ATOM   1795  CE2 TRP P 699     -26.969   5.541   1.039  0.00  0.00      PROA  
ATOM   1796  CD2 TRP P 699     -25.928   5.307   0.187  0.00  0.00      PROA  
ATOM   1797  CE3 TRP P 699     -26.116   5.337  -1.259  0.00  0.00      PROA  
ATOM   1798  HE3 TRP P 699     -25.425   5.059  -2.042  0.00  0.00      PROA  
ATOM   1799  CZ3 TRP P 699     -27.386   5.660  -1.751  0.00  0.00      PROA  
ATOM   1800  HZ3 TRP P 699     -27.608   5.807  -2.798  0.00  0.00      PROA  
ATOM   1801  CZ2 TRP P 699     -28.208   5.965   0.561  0.00  0.00      PROA  
ATOM   1802  HZ2 TRP P 699     -28.965   6.141   1.311  0.00  0.00      PROA  
ATOM   1803  CH2 TRP P 699     -28.399   5.976  -0.863  0.00  0.00      PROA  
ATOM   1804  HH2 TRP P 699     -29.332   6.271  -1.320  0.00  0.00      PROA  
ATOM   1805  C   TRP P 699     -22.515   3.092  -1.199  0.00  0.00      PROA  
ATOM   1806  O   TRP P 699     -23.160   2.919  -2.216  0.00  0.00      PROA  
ATOM   1807  N   THR P 700     -21.172   3.255  -1.189  0.00  0.00      PROA  
ATOM   1808  HN  THR P 700     -20.720   3.387  -0.311  0.00  0.00      PROA  
ATOM   1809  CA  THR P 700     -20.328   3.297  -2.308  0.00  0.00      PROA  
ATOM   1810  HA  THR P 700     -20.663   4.036  -3.021  0.00  0.00      PROA  
ATOM   1811  CB  THR P 700     -18.924   3.719  -1.817  0.00  0.00      PROA  
ATOM   1812  HB  THR P 700     -18.656   2.993  -1.019  0.00  0.00      PROA  
ATOM   1813  OG1 THR P 700     -18.787   5.037  -1.307  0.00  0.00      PROA  
ATOM   1814  HG1 THR P 700     -18.553   4.902  -0.386  0.00  0.00      PROA  
ATOM   1815  CG2 THR P 700     -18.034   3.640  -3.041  0.00  0.00      PROA  
ATOM   1816 HG21 THR P 700     -17.809   2.622  -3.424  0.00  0.00      PROA  
ATOM   1817 HG22 THR P 700     -17.074   4.185  -2.917  0.00  0.00      PROA  
ATOM   1818 HG23 THR P 700     -18.573   4.139  -3.875  0.00  0.00      PROA  
ATOM   1819  C   THR P 700     -20.308   2.021  -3.135  0.00  0.00      PROA  
ATOM   1820  O   THR P 700     -20.222   2.027  -4.351  0.00  0.00      PROA  
ATOM   1821  N   SER P 701     -20.349   0.888  -2.389  0.00  0.00      PROA  
ATOM   1822  HN  SER P 701     -20.389   0.950  -1.395  0.00  0.00      PROA  
ATOM   1823  CA  SER P 701     -20.775  -0.448  -2.817  0.00  0.00      PROA  
ATOM   1824  HA  SER P 701     -19.949  -0.777  -3.430  0.00  0.00      PROA  
ATOM   1825  CB  SER P 701     -20.817  -1.471  -1.701  0.00  0.00      PROA  
ATOM   1826  HB1 SER P 701     -21.391  -1.001  -0.874  0.00  0.00      PROA  
ATOM   1827  HB2 SER P 701     -19.767  -1.580  -1.353  0.00  0.00      PROA  
ATOM   1828  OG  SER P 701     -21.322  -2.743  -1.985  0.00  0.00      PROA  
ATOM   1829  HG1 SER P 701     -20.694  -3.107  -2.612  0.00  0.00      PROA  
ATOM   1830  C   SER P 701     -22.003  -0.612  -3.613  0.00  0.00      PROA  
ATOM   1831  O   SER P 701     -21.965  -1.021  -4.771  0.00  0.00      PROA  
ATOM   1832  N   PHE P 702     -23.157  -0.226  -3.037  0.00  0.00      PROA  
ATOM   1833  HN  PHE P 702     -23.167   0.008  -2.068  0.00  0.00      PROA  
ATOM   1834  CA  PHE P 702     -24.358  -0.026  -3.825  0.00  0.00      PROA  
ATOM   1835  HA  PHE P 702     -24.718  -0.985  -4.166  0.00  0.00      PROA  
ATOM   1836  CB  PHE P 702     -25.487   0.470  -2.891  0.00  0.00      PROA  
ATOM   1837  HB1 PHE P 702     -25.170   1.406  -2.384  0.00  0.00      PROA  
ATOM   1838  HB2 PHE P 702     -25.638  -0.240  -2.050  0.00  0.00      PROA  
ATOM   1839  CG  PHE P 702     -26.795   0.672  -3.504  0.00  0.00      PROA  
ATOM   1840  CD1 PHE P 702     -27.382   1.949  -3.478  0.00  0.00      PROA  
ATOM   1841  HD1 PHE P 702     -26.907   2.794  -3.001  0.00  0.00      PROA  
ATOM   1842  CE1 PHE P 702     -28.591   2.232  -4.052  0.00  0.00      PROA  
ATOM   1843  HE1 PHE P 702     -29.027   3.219  -4.003  0.00  0.00      PROA  
ATOM   1844  CZ  PHE P 702     -29.295   1.155  -4.610  0.00  0.00      PROA  
ATOM   1845  HZ  PHE P 702     -30.283   1.274  -5.031  0.00  0.00      PROA  
ATOM   1846  CD2 PHE P 702     -27.503  -0.415  -4.047  0.00  0.00      PROA  
ATOM   1847  HD2 PHE P 702     -27.046  -1.393  -4.052  0.00  0.00      PROA  
ATOM   1848  CE2 PHE P 702     -28.735  -0.121  -4.640  0.00  0.00      PROA  
ATOM   1849  HE2 PHE P 702     -29.334  -0.928  -5.036  0.00  0.00      PROA  
ATOM   1850  C   PHE P 702     -24.240   0.899  -5.052  0.00  0.00      PROA  
ATOM   1851  O   PHE P 702     -24.687   0.497  -6.164  0.00  0.00      PROA  
ATOM   1852  N   LEU P 703     -23.659   2.120  -4.931  0.00  0.00      PROA  
ATOM   1853  HN  LEU P 703     -23.391   2.526  -4.061  0.00  0.00      PROA  
ATOM   1854  CA  LEU P 703     -23.528   3.097  -6.020  0.00  0.00      PROA  
ATOM   1855  HA  LEU P 703     -24.521   3.308  -6.387  0.00  0.00      PROA  
ATOM   1856  CB  LEU P 703     -22.870   4.344  -5.447  0.00  0.00      PROA  
ATOM   1857  HB1 LEU P 703     -22.513   5.021  -6.252  0.00  0.00      PROA  
ATOM   1858  HB2 LEU P 703     -21.874   4.092  -5.025  0.00  0.00      PROA  
ATOM   1859  CG  LEU P 703     -23.805   5.157  -4.466  0.00  0.00      PROA  
ATOM   1860  HG  LEU P 703     -24.446   4.479  -3.863  0.00  0.00      PROA  
ATOM   1861  CD1 LEU P 703     -22.898   6.000  -3.563  0.00  0.00      PROA  
ATOM   1862 HD11 LEU P 703     -23.558   6.789  -3.144  0.00  0.00      PROA  
ATOM   1863 HD12 LEU P 703     -22.133   6.541  -4.159  0.00  0.00      PROA  
ATOM   1864 HD13 LEU P 703     -22.442   5.418  -2.733  0.00  0.00      PROA  
ATOM   1865  CD2 LEU P 703     -24.749   6.020  -5.443  0.00  0.00      PROA  
ATOM   1866 HD21 LEU P 703     -24.194   6.646  -6.175  0.00  0.00      PROA  
ATOM   1867 HD22 LEU P 703     -25.191   6.734  -4.716  0.00  0.00      PROA  
ATOM   1868 HD23 LEU P 703     -25.442   5.332  -5.973  0.00  0.00      PROA  
ATOM   1869  C   LEU P 703     -22.710   2.635  -7.249  0.00  0.00      PROA  
ATOM   1870  O   LEU P 703     -23.168   2.770  -8.362  0.00  0.00      PROA  
ATOM   1871  N   CYS P 704     -21.555   2.001  -7.055  0.00  0.00      PROA  
ATOM   1872  HN  CYS P 704     -21.146   1.948  -6.147  0.00  0.00      PROA  
ATOM   1873  CA  CYS P 704     -20.806   1.397  -8.126  0.00  0.00      PROA  
ATOM   1874  HA  CYS P 704     -20.604   2.216  -8.800  0.00  0.00      PROA  
ATOM   1875  CB  CYS P 704     -19.522   0.687  -7.680  0.00  0.00      PROA  
ATOM   1876  HB1 CYS P 704     -19.052   0.090  -8.490  0.00  0.00      PROA  
ATOM   1877  HB2 CYS P 704     -19.972   0.013  -6.920  0.00  0.00      PROA  
ATOM   1878  SG  CYS P 704     -18.374   1.747  -6.843  0.00  0.00      PROA  
ATOM   1879  HG1 CYS P 704     -18.995   2.193  -5.760  0.00  0.00      PROA  
ATOM   1880  C   CYS P 704     -21.615   0.368  -8.868  0.00  0.00      PROA  
ATOM   1881  O   CYS P 704     -21.607   0.294 -10.115  0.00  0.00      PROA  
ATOM   1882  N   ILE P 705     -22.466  -0.457  -8.175  0.00  0.00      PROA  
ATOM   1883  HN  ILE P 705     -22.596  -0.320  -7.196  0.00  0.00      PROA  
ATOM   1884  CA  ILE P 705     -23.403  -1.348  -8.749  0.00  0.00      PROA  
ATOM   1885  HA  ILE P 705     -22.876  -1.842  -9.551  0.00  0.00      PROA  
ATOM   1886  CB  ILE P 705     -23.943  -2.448  -7.766  0.00  0.00      PROA  
ATOM   1887  HB  ILE P 705     -24.225  -1.841  -6.879  0.00  0.00      PROA  
ATOM   1888  CG2 ILE P 705     -25.286  -3.152  -8.334  0.00  0.00      PROA  
ATOM   1889 HG21 ILE P 705     -25.025  -3.652  -9.291  0.00  0.00      PROA  
ATOM   1890 HG22 ILE P 705     -26.132  -2.497  -8.633  0.00  0.00      PROA  
ATOM   1891 HG23 ILE P 705     -25.654  -3.850  -7.551  0.00  0.00      PROA  
ATOM   1892  CG1 ILE P 705     -22.969  -3.419  -7.294  0.00  0.00      PROA  
ATOM   1893 HG11 ILE P 705     -22.025  -2.929  -6.973  0.00  0.00      PROA  
ATOM   1894 HG12 ILE P 705     -22.694  -4.090  -8.136  0.00  0.00      PROA  
ATOM   1895  CD  ILE P 705     -23.275  -4.238  -6.019  0.00  0.00      PROA  
ATOM   1896  HD1 ILE P 705     -24.115  -4.938  -6.216  0.00  0.00      PROA  
ATOM   1897  HD2 ILE P 705     -23.478  -3.555  -5.166  0.00  0.00      PROA  
ATOM   1898  HD3 ILE P 705     -22.378  -4.827  -5.731  0.00  0.00      PROA  
ATOM   1899  C   ILE P 705     -24.434  -0.746  -9.625  0.00  0.00      PROA  
ATOM   1900  O   ILE P 705     -24.801  -1.273 -10.710  0.00  0.00      PROA  
ATOM   1901  N   VAL P 706     -25.071   0.377  -9.200  0.00  0.00      PROA  
ATOM   1902  HN  VAL P 706     -24.776   0.792  -8.343  0.00  0.00      PROA  
ATOM   1903  CA  VAL P 706     -26.070   1.193  -9.813  0.00  0.00      PROA  
ATOM   1904  HA  VAL P 706     -26.850   0.601 -10.269  0.00  0.00      PROA  
ATOM   1905  CB  VAL P 706     -26.714   2.283  -8.912  0.00  0.00      PROA  
ATOM   1906  HB  VAL P 706     -25.959   2.924  -8.409  0.00  0.00      PROA  
ATOM   1907  CG1 VAL P 706     -27.692   3.278  -9.645  0.00  0.00      PROA  
ATOM   1908 HG11 VAL P 706     -28.169   3.951  -8.900  0.00  0.00      PROA  
ATOM   1909 HG12 VAL P 706     -28.509   2.830 -10.249  0.00  0.00      PROA  
ATOM   1910 HG13 VAL P 706     -27.037   3.962 -10.225  0.00  0.00      PROA  
ATOM   1911  CG2 VAL P 706     -27.562   1.564  -7.803  0.00  0.00      PROA  
ATOM   1912 HG21 VAL P 706     -28.143   0.784  -8.341  0.00  0.00      PROA  
ATOM   1913 HG22 VAL P 706     -28.393   2.203  -7.434  0.00  0.00      PROA  
ATOM   1914 HG23 VAL P 706     -27.008   1.230  -6.900  0.00  0.00      PROA  
ATOM   1915  C   VAL P 706     -25.456   1.826 -11.009  0.00  0.00      PROA  
ATOM   1916  O   VAL P 706     -25.985   2.031 -12.101  0.00  0.00      PROA  
ATOM   1917  N   LEU P 707     -24.195   2.287 -10.894  0.00  0.00      PROA  
ATOM   1918  HN  LEU P 707     -23.636   2.146 -10.081  0.00  0.00      PROA  
ATOM   1919  CA  LEU P 707     -23.377   2.856 -11.942  0.00  0.00      PROA  
ATOM   1920  HA  LEU P 707     -23.958   3.647 -12.392  0.00  0.00      PROA  
ATOM   1921  CB  LEU P 707     -22.093   3.417 -11.478  0.00  0.00      PROA  
ATOM   1922  HB1 LEU P 707     -21.464   2.576 -11.115  0.00  0.00      PROA  
ATOM   1923  HB2 LEU P 707     -22.448   4.024 -10.617  0.00  0.00      PROA  
ATOM   1924  CG  LEU P 707     -21.212   4.201 -12.425  0.00  0.00      PROA  
ATOM   1925  HG  LEU P 707     -20.985   3.468 -13.228  0.00  0.00      PROA  
ATOM   1926  CD1 LEU P 707     -21.795   5.474 -13.090  0.00  0.00      PROA  
ATOM   1927 HD11 LEU P 707     -22.603   5.278 -13.826  0.00  0.00      PROA  
ATOM   1928 HD12 LEU P 707     -21.118   6.045 -13.761  0.00  0.00      PROA  
ATOM   1929 HD13 LEU P 707     -22.072   6.295 -12.394  0.00  0.00      PROA  
ATOM   1930  CD2 LEU P 707     -19.968   4.635 -11.696  0.00  0.00      PROA  
ATOM   1931 HD21 LEU P 707     -19.129   4.980 -12.338  0.00  0.00      PROA  
ATOM   1932 HD22 LEU P 707     -19.511   3.879 -11.022  0.00  0.00      PROA  
ATOM   1933 HD23 LEU P 707     -20.230   5.553 -11.127  0.00  0.00      PROA  
ATOM   1934  C   LEU P 707     -23.123   1.868 -13.096  0.00  0.00      PROA  
ATOM   1935  O   LEU P 707     -23.115   2.198 -14.296  0.00  0.00      PROA  
ATOM   1936  N   VAL P 708     -22.957   0.587 -12.697  0.00  0.00      PROA  
ATOM   1937  HN  VAL P 708     -22.714   0.391 -11.750  0.00  0.00      PROA  
ATOM   1938  CA  VAL P 708     -22.926  -0.478 -13.649  0.00  0.00      PROA  
ATOM   1939  HA  VAL P 708     -22.183  -0.288 -14.408  0.00  0.00      PROA  
ATOM   1940  CB  VAL P 708     -22.403  -1.743 -12.907  0.00  0.00      PROA  
ATOM   1941  HB  VAL P 708     -22.790  -1.816 -11.869  0.00  0.00      PROA  
ATOM   1942  CG1 VAL P 708     -22.617  -3.079 -13.582  0.00  0.00      PROA  
ATOM   1943 HG11 VAL P 708     -23.561  -3.619 -13.357  0.00  0.00      PROA  
ATOM   1944 HG12 VAL P 708     -21.750  -3.650 -13.186  0.00  0.00      PROA  
ATOM   1945 HG13 VAL P 708     -22.434  -2.954 -14.670  0.00  0.00      PROA  
ATOM   1946  CG2 VAL P 708     -20.893  -1.528 -12.730  0.00  0.00      PROA  
ATOM   1947 HG21 VAL P 708     -20.400  -2.414 -12.274  0.00  0.00      PROA  
ATOM   1948 HG22 VAL P 708     -20.736  -0.599 -12.141  0.00  0.00      PROA  
ATOM   1949 HG23 VAL P 708     -20.449  -1.159 -13.679  0.00  0.00      PROA  
ATOM   1950  C   VAL P 708     -24.191  -0.829 -14.460  0.00  0.00      PROA  
ATOM   1951  O   VAL P 708     -24.244  -1.085 -15.711  0.00  0.00      PROA  
ATOM   1952  N   ALA P 709     -25.408  -0.860 -13.822  0.00  0.00      PROA  
ATOM   1953  HN  ALA P 709     -25.412  -0.662 -12.845  0.00  0.00      PROA  
ATOM   1954  CA  ALA P 709     -26.785  -0.995 -14.343  0.00  0.00      PROA  
ATOM   1955  HA  ALA P 709     -26.791  -1.723 -15.140  0.00  0.00      PROA  
ATOM   1956  CB  ALA P 709     -27.808  -1.292 -13.139  0.00  0.00      PROA  
ATOM   1957  HB1 ALA P 709     -27.719  -0.589 -12.284  0.00  0.00      PROA  
ATOM   1958  HB2 ALA P 709     -27.546  -2.309 -12.776  0.00  0.00      PROA  
ATOM   1959  HB3 ALA P 709     -28.853  -1.286 -13.517  0.00  0.00      PROA  
ATOM   1960  C   ALA P 709     -27.187   0.144 -15.249  0.00  0.00      PROA  
ATOM   1961  O   ALA P 709     -27.862  -0.033 -16.277  0.00  0.00      PROA  
ATOM   1962  N   THR P 710     -26.812   1.344 -14.861  0.00  0.00      PROA  
ATOM   1963  HN  THR P 710     -26.423   1.383 -13.943  0.00  0.00      PROA  
ATOM   1964  CA  THR P 710     -26.900   2.543 -15.671  0.00  0.00      PROA  
ATOM   1965  HA  THR P 710     -27.920   2.634 -16.013  0.00  0.00      PROA  
ATOM   1966  CB  THR P 710     -26.577   3.801 -14.819  0.00  0.00      PROA  
ATOM   1967  HB  THR P 710     -25.518   4.120 -14.711  0.00  0.00      PROA  
ATOM   1968  OG1 THR P 710     -27.256   3.693 -13.572  0.00  0.00      PROA  
ATOM   1969  HG1 THR P 710     -26.729   3.104 -13.026  0.00  0.00      PROA  
ATOM   1970  CG2 THR P 710     -27.166   5.014 -15.605  0.00  0.00      PROA  
ATOM   1971 HG21 THR P 710     -27.341   5.886 -14.939  0.00  0.00      PROA  
ATOM   1972 HG22 THR P 710     -28.169   4.816 -16.038  0.00  0.00      PROA  
ATOM   1973 HG23 THR P 710     -26.478   5.415 -16.380  0.00  0.00      PROA  
ATOM   1974  C   THR P 710     -26.108   2.590 -16.913  0.00  0.00      PROA  
ATOM   1975  O   THR P 710     -26.615   3.031 -17.924  0.00  0.00      PROA  
ATOM   1976  N   ASP P 711     -24.845   2.143 -16.836  0.00  0.00      PROA  
ATOM   1977  HN  ASP P 711     -24.462   1.895 -15.950  0.00  0.00      PROA  
ATOM   1978  CA  ASP P 711     -23.793   2.098 -17.841  0.00  0.00      PROA  
ATOM   1979  HA  ASP P 711     -23.027   1.488 -17.387  0.00  0.00      PROA  
ATOM   1980  CB  ASP P 711     -24.220   1.205 -19.043  0.00  0.00      PROA  
ATOM   1981  HB1 ASP P 711     -25.221   1.613 -19.299  0.00  0.00      PROA  
ATOM   1982  HB2 ASP P 711     -24.354   0.137 -18.768  0.00  0.00      PROA  
ATOM   1983  CG  ASP P 711     -23.375   1.384 -20.349  0.00  0.00      PROA  
ATOM   1984  OD1 ASP P 711     -22.483   2.235 -20.448  0.00  0.00      PROA  
ATOM   1985  OD2 ASP P 711     -23.726   0.644 -21.317  0.00  0.00      PROA  
ATOM   1986  C   ASP P 711     -23.048   3.439 -17.914  0.00  0.00      PROA  
ATOM   1987  O   ASP P 711     -23.647   4.531 -17.924  0.00  0.00      PROA  
ATOM   1988  N   ALA P 712     -21.709   3.497 -17.762  0.00  0.00      PROA  
ATOM   1989  HN  ALA P 712     -21.216   2.639 -17.639  0.00  0.00      PROA  
ATOM   1990  CA  ALA P 712     -20.932   4.651 -17.666  0.00  0.00      PROA  
ATOM   1991  HA  ALA P 712     -21.421   5.599 -17.834  0.00  0.00      PROA  
ATOM   1992  CB  ALA P 712     -20.339   4.555 -16.233  0.00  0.00      PROA  
ATOM   1993  HB1 ALA P 712     -21.194   4.345 -15.556  0.00  0.00      PROA  
ATOM   1994  HB2 ALA P 712     -19.943   5.540 -15.906  0.00  0.00      PROA  
ATOM   1995  HB3 ALA P 712     -19.539   3.821 -15.996  0.00  0.00      PROA  
ATOM   1996  C   ALA P 712     -19.821   4.694 -18.670  0.00  0.00      PROA  
ATOM   1997  O   ALA P 712     -18.732   5.224 -18.443  0.00  0.00      PROA  
ATOM   1998  N   SER P 713     -20.044   3.946 -19.754  0.00  0.00      PROA  
ATOM   1999  HN  SER P 713     -20.899   3.433 -19.771  0.00  0.00      PROA  
ATOM   2000  CA  SER P 713     -19.027   3.659 -20.731  0.00  0.00      PROA  
ATOM   2001  HA  SER P 713     -18.067   3.472 -20.273  0.00  0.00      PROA  
ATOM   2002  CB  SER P 713     -19.334   2.394 -21.606  0.00  0.00      PROA  
ATOM   2003  HB1 SER P 713     -19.158   1.570 -20.881  0.00  0.00      PROA  
ATOM   2004  HB2 SER P 713     -18.633   2.315 -22.464  0.00  0.00      PROA  
ATOM   2005  OG  SER P 713     -20.663   2.362 -22.084  0.00  0.00      PROA  
ATOM   2006  HG1 SER P 713     -21.243   2.284 -21.323  0.00  0.00      PROA  
ATOM   2007  C   SER P 713     -18.700   4.857 -21.651  0.00  0.00      PROA  
ATOM   2008  O   SER P 713     -17.612   4.987 -22.196  0.00  0.00      PROA  
ATOM   2009  N   SER P 714     -19.665   5.762 -21.858  0.00  0.00      PROA  
ATOM   2010  HN  SER P 714     -20.559   5.576 -21.458  0.00  0.00      PROA  
ATOM   2011  CA  SER P 714     -19.394   7.044 -22.488  0.00  0.00      PROA  
ATOM   2012  HA  SER P 714     -18.561   7.021 -23.174  0.00  0.00      PROA  
ATOM   2013  CB  SER P 714     -20.557   7.545 -23.294  0.00  0.00      PROA  
ATOM   2014  HB1 SER P 714     -21.435   7.828 -22.675  0.00  0.00      PROA  
ATOM   2015  HB2 SER P 714     -20.897   6.693 -23.921  0.00  0.00      PROA  
ATOM   2016  OG  SER P 714     -20.314   8.708 -24.110  0.00  0.00      PROA  
ATOM   2017  HG1 SER P 714     -19.690   8.419 -24.779  0.00  0.00      PROA  
ATOM   2018  C   SER P 714     -18.860   8.132 -21.491  0.00  0.00      PROA  
ATOM   2019  O   SER P 714     -18.110   8.989 -21.918  0.00  0.00      PROA  
ATOM   2020  N   LEU P 715     -19.094   7.991 -20.215  0.00  0.00      PROA  
ATOM   2021  HN  LEU P 715     -19.883   7.396 -20.086  0.00  0.00      PROA  
ATOM   2022  CA  LEU P 715     -18.404   8.665 -19.114  0.00  0.00      PROA  
ATOM   2023  HA  LEU P 715     -18.404   9.728 -19.304  0.00  0.00      PROA  
ATOM   2024  CB  LEU P 715     -19.207   8.463 -17.752  0.00  0.00      PROA  
ATOM   2025  HB1 LEU P 715     -19.216   7.401 -17.427  0.00  0.00      PROA  
ATOM   2026  HB2 LEU P 715     -20.195   8.947 -17.908  0.00  0.00      PROA  
ATOM   2027  CG  LEU P 715     -18.452   9.236 -16.569  0.00  0.00      PROA  
ATOM   2028  HG  LEU P 715     -17.357   9.062 -16.499  0.00  0.00      PROA  
ATOM   2029  CD1 LEU P 715     -18.477  10.747 -16.678  0.00  0.00      PROA  
ATOM   2030 HD11 LEU P 715     -17.996  10.987 -17.650  0.00  0.00      PROA  
ATOM   2031 HD12 LEU P 715     -17.968  11.215 -15.809  0.00  0.00      PROA  
ATOM   2032 HD13 LEU P 715     -19.472  11.225 -16.805  0.00  0.00      PROA  
ATOM   2033  CD2 LEU P 715     -18.979   8.854 -15.239  0.00  0.00      PROA  
ATOM   2034 HD21 LEU P 715     -18.565   9.474 -14.415  0.00  0.00      PROA  
ATOM   2035 HD22 LEU P 715     -18.823   7.770 -15.050  0.00  0.00      PROA  
ATOM   2036 HD23 LEU P 715     -20.075   8.986 -15.108  0.00  0.00      PROA  
ATOM   2037  C   LEU P 715     -16.995   8.311 -18.917  0.00  0.00      PROA  
ATOM   2038  O   LEU P 715     -16.124   9.224 -18.692  0.00  0.00      PROA  
ATOM   2039  N   VAL P 716     -16.587   6.961 -18.970  0.00  0.00      PROA  
ATOM   2040  HN  VAL P 716     -17.267   6.252 -18.803  0.00  0.00      PROA  
ATOM   2041  CA  VAL P 716     -15.160   6.612 -18.857  0.00  0.00      PROA  
ATOM   2042  HA  VAL P 716     -14.769   6.795 -17.867  0.00  0.00      PROA  
ATOM   2043  CB  VAL P 716     -15.044   5.054 -19.011  0.00  0.00      PROA  
ATOM   2044  HB  VAL P 716     -15.758   4.934 -19.854  0.00  0.00      PROA  
ATOM   2045  CG1 VAL P 716     -13.691   4.604 -19.505  0.00  0.00      PROA  
ATOM   2046 HG11 VAL P 716     -12.835   4.815 -18.830  0.00  0.00      PROA  
ATOM   2047 HG12 VAL P 716     -13.469   4.973 -20.530  0.00  0.00      PROA  
ATOM   2048 HG13 VAL P 716     -13.721   3.509 -19.690  0.00  0.00      PROA  
ATOM   2049  CG2 VAL P 716     -15.590   4.237 -17.880  0.00  0.00      PROA  
ATOM   2050 HG21 VAL P 716     -16.699   4.297 -17.924  0.00  0.00      PROA  
ATOM   2051 HG22 VAL P 716     -15.283   4.697 -16.917  0.00  0.00      PROA  
ATOM   2052 HG23 VAL P 716     -15.351   3.152 -17.894  0.00  0.00      PROA  
ATOM   2053  C   VAL P 716     -14.259   7.200 -19.938  0.00  0.00      PROA  
ATOM   2054  O   VAL P 716     -13.157   7.684 -19.698  0.00  0.00      PROA  
ATOM   2055  N   CYS P 717     -14.708   7.262 -21.229  0.00  0.00      PROA  
ATOM   2056  HN  CYS P 717     -15.640   6.970 -21.434  0.00  0.00      PROA  
ATOM   2057  CA  CYS P 717     -13.981   7.831 -22.346  0.00  0.00      PROA  
ATOM   2058  HA  CYS P 717     -12.987   7.442 -22.184  0.00  0.00      PROA  
ATOM   2059  CB  CYS P 717     -14.700   7.310 -23.671  0.00  0.00      PROA  
ATOM   2060  HB1 CYS P 717     -14.225   7.756 -24.570  0.00  0.00      PROA  
ATOM   2061  HB2 CYS P 717     -15.741   7.690 -23.590  0.00  0.00      PROA  
ATOM   2062  SG  CYS P 717     -14.487   5.534 -23.871  0.00  0.00      PROA  
ATOM   2063  HG1 CYS P 717     -13.185   5.576 -24.114  0.00  0.00      PROA  
ATOM   2064  C   CYS P 717     -13.863   9.411 -22.495  0.00  0.00      PROA  
ATOM   2065  O   CYS P 717     -12.927   9.966 -23.065  0.00  0.00      PROA  
ATOM   2066  N   TYR P 718     -14.884  10.062 -21.930  0.00  0.00      PROA  
ATOM   2067  HN  TYR P 718     -15.612   9.532 -21.502  0.00  0.00      PROA  
ATOM   2068  CA  TYR P 718     -15.107  11.500 -21.818  0.00  0.00      PROA  
ATOM   2069  HA  TYR P 718     -15.111  11.684 -22.883  0.00  0.00      PROA  
ATOM   2070  CB  TYR P 718     -16.477  11.809 -21.174  0.00  0.00      PROA  
ATOM   2071  HB1 TYR P 718     -16.499  11.479 -20.113  0.00  0.00      PROA  
ATOM   2072  HB2 TYR P 718     -17.344  11.298 -21.647  0.00  0.00      PROA  
ATOM   2073  CG  TYR P 718     -16.739  13.262 -21.340  0.00  0.00      PROA  
ATOM   2074  CD1 TYR P 718     -16.866  14.143 -20.254  0.00  0.00      PROA  
ATOM   2075  HD1 TYR P 718     -16.707  13.871 -19.222  0.00  0.00      PROA  
ATOM   2076  CE1 TYR P 718     -16.952  15.577 -20.527  0.00  0.00      PROA  
ATOM   2077  HE1 TYR P 718     -16.911  16.265 -19.696  0.00  0.00      PROA  
ATOM   2078  CZ  TYR P 718     -17.218  16.023 -21.818  0.00  0.00      PROA  
ATOM   2079  OH  TYR P 718     -17.546  17.357 -22.033  0.00  0.00      PROA  
ATOM   2080  HH  TYR P 718     -17.620  17.415 -22.989  0.00  0.00      PROA  
ATOM   2081  CD2 TYR P 718     -17.061  13.703 -22.630  0.00  0.00      PROA  
ATOM   2082  HD2 TYR P 718     -17.141  12.961 -23.411  0.00  0.00      PROA  
ATOM   2083  CE2 TYR P 718     -17.258  15.029 -22.899  0.00  0.00      PROA  
ATOM   2084  HE2 TYR P 718     -17.550  15.216 -23.922  0.00  0.00      PROA  
ATOM   2085  C   TYR P 718     -13.955  12.261 -21.223  0.00  0.00      PROA  
ATOM   2086  O   TYR P 718     -13.556  13.316 -21.710  0.00  0.00      PROA  
ATOM   2087  N   ILE P 719     -13.413  11.729 -20.052  0.00  0.00      PROA  
ATOM   2088  HN  ILE P 719     -13.957  10.975 -19.691  0.00  0.00      PROA  
ATOM   2089  CA  ILE P 719     -12.142  11.984 -19.329  0.00  0.00      PROA  
ATOM   2090  HA  ILE P 719     -12.189  12.984 -18.923  0.00  0.00      PROA  
ATOM   2091  CB  ILE P 719     -11.955  11.006 -18.128  0.00  0.00      PROA  
ATOM   2092  HB  ILE P 719     -11.623   9.982 -18.404  0.00  0.00      PROA  
ATOM   2093  CG2 ILE P 719     -10.862  11.583 -17.182  0.00  0.00      PROA  
ATOM   2094 HG21 ILE P 719     -10.786  10.918 -16.295  0.00  0.00      PROA  
ATOM   2095 HG22 ILE P 719     -11.159  12.584 -16.801  0.00  0.00      PROA  
ATOM   2096 HG23 ILE P 719      -9.875  11.604 -17.692  0.00  0.00      PROA  
ATOM   2097  CG1 ILE P 719     -13.253  10.843 -17.204  0.00  0.00      PROA  
ATOM   2098 HG11 ILE P 719     -13.076  10.219 -16.303  0.00  0.00      PROA  
ATOM   2099 HG12 ILE P 719     -13.985  10.216 -17.758  0.00  0.00      PROA  
ATOM   2100  CD  ILE P 719     -14.099  12.139 -16.787  0.00  0.00      PROA  
ATOM   2101  HD1 ILE P 719     -14.413  12.681 -17.704  0.00  0.00      PROA  
ATOM   2102  HD2 ILE P 719     -13.401  12.713 -16.141  0.00  0.00      PROA  
ATOM   2103  HD3 ILE P 719     -14.979  11.837 -16.180  0.00  0.00      PROA  
ATOM   2104  C   ILE P 719     -10.953  12.149 -20.326  0.00  0.00      PROA  
ATOM   2105  O   ILE P 719     -10.880  11.527 -21.359  0.00  0.00      PROA  
ATOM   2106  N   THR P 720     -10.078  13.122 -20.079  0.00  0.00      PROA  
ATOM   2107  HN  THR P 720     -10.014  13.673 -19.250  0.00  0.00      PROA  
ATOM   2108  CA  THR P 720      -8.839  13.307 -20.888  0.00  0.00      PROA  
ATOM   2109  HA  THR P 720      -8.625  12.400 -21.434  0.00  0.00      PROA  
ATOM   2110  CB  THR P 720      -8.857  14.446 -21.906  0.00  0.00      PROA  
ATOM   2111  HB  THR P 720      -8.010  14.423 -22.624  0.00  0.00      PROA  
ATOM   2112  OG1 THR P 720      -8.896  15.754 -21.226  0.00  0.00      PROA  
ATOM   2113  HG1 THR P 720      -8.369  16.309 -21.805  0.00  0.00      PROA  
ATOM   2114  CG2 THR P 720     -10.077  14.453 -22.886  0.00  0.00      PROA  
ATOM   2115 HG21 THR P 720     -11.002  14.265 -22.300  0.00  0.00      PROA  
ATOM   2116 HG22 THR P 720     -10.051  13.743 -23.741  0.00  0.00      PROA  
ATOM   2117 HG23 THR P 720     -10.041  15.412 -23.445  0.00  0.00      PROA  
ATOM   2118  C   THR P 720      -7.683  13.523 -19.925  0.00  0.00      PROA  
ATOM   2119  O   THR P 720      -7.823  13.533 -18.694  0.00  0.00      PROA  
ATOM   2120  N   ARG P 721      -6.428  13.580 -20.390  0.00  0.00      PROA  
ATOM   2121  HN  ARG P 721      -6.108  13.541 -21.333  0.00  0.00      PROA  
ATOM   2122  CA  ARG P 721      -5.321  13.627 -19.559  0.00  0.00      PROA  
ATOM   2123  HA  ARG P 721      -5.326  12.729 -18.959  0.00  0.00      PROA  
ATOM   2124  CB  ARG P 721      -4.035  13.727 -20.501  0.00  0.00      PROA  
ATOM   2125  HB1 ARG P 721      -4.315  14.529 -21.217  0.00  0.00      PROA  
ATOM   2126  HB2 ARG P 721      -3.960  12.737 -21.000  0.00  0.00      PROA  
ATOM   2127  CG  ARG P 721      -2.701  14.017 -19.906  0.00  0.00      PROA  
ATOM   2128  HG1 ARG P 721      -2.424  13.185 -19.224  0.00  0.00      PROA  
ATOM   2129  HG2 ARG P 721      -2.745  14.980 -19.354  0.00  0.00      PROA  
ATOM   2130  CD  ARG P 721      -1.559  14.153 -20.843  0.00  0.00      PROA  
ATOM   2131  HD1 ARG P 721      -0.621  14.426 -20.313  0.00  0.00      PROA  
ATOM   2132  HD2 ARG P 721      -1.761  14.966 -21.572  0.00  0.00      PROA  
ATOM   2133  NE  ARG P 721      -1.429  12.815 -21.514  0.00  0.00      PROA  
ATOM   2134  HE  ARG P 721      -2.235  12.619 -22.072  0.00  0.00      PROA  
ATOM   2135  CZ  ARG P 721      -0.668  11.774 -21.196  0.00  0.00      PROA  
ATOM   2136  NH1 ARG P 721       0.199  11.705 -20.234  0.00  0.00      PROA  
ATOM   2137 HH11 ARG P 721       0.081  12.312 -19.449  0.00  0.00      PROA  
ATOM   2138 HH12 ARG P 721       0.902  11.002 -20.349  0.00  0.00      PROA  
ATOM   2139  NH2 ARG P 721      -0.492  10.868 -22.132  0.00  0.00      PROA  
ATOM   2140 HH21 ARG P 721      -0.898  10.947 -23.042  0.00  0.00      PROA  
ATOM   2141 HH22 ARG P 721      -0.128   9.977 -21.861  0.00  0.00      PROA  
ATOM   2142  C   ARG P 721      -5.283  14.738 -18.552  0.00  0.00      PROA  
ATOM   2143  O   ARG P 721      -4.976  14.586 -17.352  0.00  0.00      PROA  
ATOM   2144  N   PHE P 722      -5.707  15.917 -19.063  0.00  0.00      PROA  
ATOM   2145  HN  PHE P 722      -5.850  15.955 -20.049  0.00  0.00      PROA  
ATOM   2146  CA  PHE P 722      -5.821  17.167 -18.323  0.00  0.00      PROA  
ATOM   2147  HA  PHE P 722      -4.829  17.558 -18.154  0.00  0.00      PROA  
ATOM   2148  CB  PHE P 722      -6.738  18.116 -19.146  0.00  0.00      PROA  
ATOM   2149  HB1 PHE P 722      -7.681  17.553 -19.321  0.00  0.00      PROA  
ATOM   2150  HB2 PHE P 722      -6.286  18.236 -20.154  0.00  0.00      PROA  
ATOM   2151  CG  PHE P 722      -7.064  19.363 -18.390  0.00  0.00      PROA  
ATOM   2152  CD1 PHE P 722      -6.120  20.422 -18.518  0.00  0.00      PROA  
ATOM   2153  HD1 PHE P 722      -5.184  20.228 -19.020  0.00  0.00      PROA  
ATOM   2154  CE1 PHE P 722      -6.470  21.694 -18.065  0.00  0.00      PROA  
ATOM   2155  HE1 PHE P 722      -5.737  22.469 -18.234  0.00  0.00      PROA  
ATOM   2156  CZ  PHE P 722      -7.690  21.913 -17.479  0.00  0.00      PROA  
ATOM   2157  HZ  PHE P 722      -7.886  22.893 -17.070  0.00  0.00      PROA  
ATOM   2158  CD2 PHE P 722      -8.272  19.551 -17.795  0.00  0.00      PROA  
ATOM   2159  HD2 PHE P 722      -8.988  18.749 -17.702  0.00  0.00      PROA  
ATOM   2160  CE2 PHE P 722      -8.595  20.850 -17.293  0.00  0.00      PROA  
ATOM   2161  HE2 PHE P 722      -9.513  20.888 -16.725  0.00  0.00      PROA  
ATOM   2162  C   PHE P 722      -6.440  16.940 -16.906  0.00  0.00      PROA  
ATOM   2163  O   PHE P 722      -5.775  17.220 -15.880  0.00  0.00      PROA  
ATOM   2164  N   THR P 723      -7.668  16.361 -16.837  0.00  0.00      PROA  
ATOM   2165  HN  THR P 723      -8.278  16.319 -17.624  0.00  0.00      PROA  
ATOM   2166  CA  THR P 723      -8.400  16.018 -15.551  0.00  0.00      PROA  
ATOM   2167  HA  THR P 723      -8.536  16.914 -14.964  0.00  0.00      PROA  
ATOM   2168  CB  THR P 723      -9.800  15.564 -15.804  0.00  0.00      PROA  
ATOM   2169  HB  THR P 723      -9.751  14.739 -16.546  0.00  0.00      PROA  
ATOM   2170  OG1 THR P 723     -10.589  16.527 -16.344  0.00  0.00      PROA  
ATOM   2171  HG1 THR P 723     -10.620  16.336 -17.285  0.00  0.00      PROA  
ATOM   2172  CG2 THR P 723     -10.499  15.101 -14.517  0.00  0.00      PROA  
ATOM   2173 HG21 THR P 723     -11.508  14.707 -14.766  0.00  0.00      PROA  
ATOM   2174 HG22 THR P 723     -10.683  15.884 -13.752  0.00  0.00      PROA  
ATOM   2175 HG23 THR P 723     -10.011  14.209 -14.068  0.00  0.00      PROA  
ATOM   2176  C   THR P 723      -7.570  15.096 -14.596  0.00  0.00      PROA  
ATOM   2177  O   THR P 723      -7.386  15.359 -13.396  0.00  0.00      PROA  
ATOM   2178  N   GLU P 724      -7.010  14.081 -15.156  0.00  0.00      PROA  
ATOM   2179  HN  GLU P 724      -7.042  13.981 -16.148  0.00  0.00      PROA  
ATOM   2180  CA  GLU P 724      -6.276  13.040 -14.455  0.00  0.00      PROA  
ATOM   2181  HA  GLU P 724      -6.802  12.597 -13.622  0.00  0.00      PROA  
ATOM   2182  CB  GLU P 724      -6.068  11.760 -15.279  0.00  0.00      PROA  
ATOM   2183  HB1 GLU P 724      -5.547  12.063 -16.212  0.00  0.00      PROA  
ATOM   2184  HB2 GLU P 724      -7.014  11.290 -15.624  0.00  0.00      PROA  
ATOM   2185  CG  GLU P 724      -5.178  10.640 -14.567  0.00  0.00      PROA  
ATOM   2186  HG1 GLU P 724      -5.830   9.970 -13.968  0.00  0.00      PROA  
ATOM   2187  HG2 GLU P 724      -4.367  11.002 -13.900  0.00  0.00      PROA  
ATOM   2188  CD  GLU P 724      -4.390   9.760 -15.545  0.00  0.00      PROA  
ATOM   2189  OE1 GLU P 724      -5.071   8.996 -16.263  0.00  0.00      PROA  
ATOM   2190  OE2 GLU P 724      -3.131   9.727 -15.584  0.00  0.00      PROA  
ATOM   2191  C   GLU P 724      -4.964  13.657 -13.916  0.00  0.00      PROA  
ATOM   2192  O   GLU P 724      -4.829  13.654 -12.683  0.00  0.00      PROA  
ATOM   2193  N   GLU P 725      -4.141  14.282 -14.750  0.00  0.00      PROA  
ATOM   2194  HN  GLU P 725      -4.354  14.337 -15.722  0.00  0.00      PROA  
ATOM   2195  CA  GLU P 725      -2.885  14.852 -14.423  0.00  0.00      PROA  
ATOM   2196  HA  GLU P 725      -2.341  14.051 -13.947  0.00  0.00      PROA  
ATOM   2197  CB  GLU P 725      -2.092  15.304 -15.686  0.00  0.00      PROA  
ATOM   2198  HB1 GLU P 725      -1.305  16.045 -15.427  0.00  0.00      PROA  
ATOM   2199  HB2 GLU P 725      -2.792  15.691 -16.457  0.00  0.00      PROA  
ATOM   2200  CG  GLU P 725      -1.310  14.052 -16.245  0.00  0.00      PROA  
ATOM   2201  HG1 GLU P 725      -2.074  13.497 -16.830  0.00  0.00      PROA  
ATOM   2202  HG2 GLU P 725      -0.927  13.494 -15.364  0.00  0.00      PROA  
ATOM   2203  CD  GLU P 725      -0.192  14.299 -17.281  0.00  0.00      PROA  
ATOM   2204  OE1 GLU P 725       0.059  15.447 -17.767  0.00  0.00      PROA  
ATOM   2205  OE2 GLU P 725       0.389  13.303 -17.726  0.00  0.00      PROA  
ATOM   2206  C   GLU P 725      -2.879  15.935 -13.348  0.00  0.00      PROA  
ATOM   2207  O   GLU P 725      -2.050  15.954 -12.402  0.00  0.00      PROA  
ATOM   2208  N   ALA P 726      -3.939  16.859 -13.380  0.00  0.00      PROA  
ATOM   2209  HN  ALA P 726      -4.631  16.802 -14.095  0.00  0.00      PROA  
ATOM   2210  CA  ALA P 726      -4.178  17.820 -12.284  0.00  0.00      PROA  
ATOM   2211  HA  ALA P 726      -3.240  18.193 -11.897  0.00  0.00      PROA  
ATOM   2212  CB  ALA P 726      -5.073  18.974 -12.867  0.00  0.00      PROA  
ATOM   2213  HB1 ALA P 726      -5.114  19.863 -12.202  0.00  0.00      PROA  
ATOM   2214  HB2 ALA P 726      -6.116  18.599 -12.949  0.00  0.00      PROA  
ATOM   2215  HB3 ALA P 726      -4.720  19.258 -13.882  0.00  0.00      PROA  
ATOM   2216  C   ALA P 726      -4.756  17.326 -10.994  0.00  0.00      PROA  
ATOM   2217  O   ALA P 726      -4.302  17.718  -9.894  0.00  0.00      PROA  
ATOM   2218  N   PHE P 727      -5.782  16.408 -11.043  0.00  0.00      PROA  
ATOM   2219  HN  PHE P 727      -6.008  15.925 -11.885  0.00  0.00      PROA  
ATOM   2220  CA  PHE P 727      -6.127  15.683  -9.872  0.00  0.00      PROA  
ATOM   2221  HA  PHE P 727      -6.475  16.276  -9.040  0.00  0.00      PROA  
ATOM   2222  CB  PHE P 727      -7.374  14.783 -10.230  0.00  0.00      PROA  
ATOM   2223  HB1 PHE P 727      -7.050  13.959 -10.902  0.00  0.00      PROA  
ATOM   2224  HB2 PHE P 727      -8.102  15.445 -10.747  0.00  0.00      PROA  
ATOM   2225  CG  PHE P 727      -8.071  14.235  -9.018  0.00  0.00      PROA  
ATOM   2226  CD1 PHE P 727      -8.711  15.093  -8.053  0.00  0.00      PROA  
ATOM   2227  HD1 PHE P 727      -8.619  16.120  -8.373  0.00  0.00      PROA  
ATOM   2228  CE1 PHE P 727      -9.374  14.676  -6.866  0.00  0.00      PROA  
ATOM   2229  HE1 PHE P 727      -9.713  15.333  -6.078  0.00  0.00      PROA  
ATOM   2230  CZ  PHE P 727      -9.422  13.280  -6.599  0.00  0.00      PROA  
ATOM   2231  HZ  PHE P 727      -9.739  12.809  -5.680  0.00  0.00      PROA  
ATOM   2232  CD2 PHE P 727      -8.261  12.949  -8.707  0.00  0.00      PROA  
ATOM   2233  HD2 PHE P 727      -7.825  12.195  -9.347  0.00  0.00      PROA  
ATOM   2234  CE2 PHE P 727      -8.919  12.418  -7.592  0.00  0.00      PROA  
ATOM   2235  HE2 PHE P 727      -9.001  11.346  -7.494  0.00  0.00      PROA  
ATOM   2236  C   PHE P 727      -5.114  14.800  -9.124  0.00  0.00      PROA  
ATOM   2237  O   PHE P 727      -4.831  14.930  -7.902  0.00  0.00      PROA  
ATOM   2238  N   ALA P 728      -4.433  13.896  -9.942  0.00  0.00      PROA  
ATOM   2239  HN  ALA P 728      -4.678  13.946 -10.907  0.00  0.00      PROA  
ATOM   2240  CA  ALA P 728      -3.436  12.894  -9.510  0.00  0.00      PROA  
ATOM   2241  HA  ALA P 728      -3.848  12.132  -8.864  0.00  0.00      PROA  
ATOM   2242  CB  ALA P 728      -2.907  12.238 -10.897  0.00  0.00      PROA  
ATOM   2243  HB1 ALA P 728      -3.684  11.511 -11.220  0.00  0.00      PROA  
ATOM   2244  HB2 ALA P 728      -2.040  11.564 -10.731  0.00  0.00      PROA  
ATOM   2245  HB3 ALA P 728      -2.716  13.054 -11.627  0.00  0.00      PROA  
ATOM   2246  C   ALA P 728      -2.249  13.555  -8.899  0.00  0.00      PROA  
ATOM   2247  O   ALA P 728      -1.668  13.067  -7.934  0.00  0.00      PROA  
ATOM   2248  N   ALA P 729      -1.799  14.686  -9.487  0.00  0.00      PROA  
ATOM   2249  HN  ALA P 729      -2.332  14.945 -10.288  0.00  0.00      PROA  
ATOM   2250  CA  ALA P 729      -0.745  15.535  -8.973  0.00  0.00      PROA  
ATOM   2251  HA  ALA P 729       0.123  14.915  -9.140  0.00  0.00      PROA  
ATOM   2252  CB  ALA P 729      -0.767  16.809  -9.864  0.00  0.00      PROA  
ATOM   2253  HB1 ALA P 729      -1.746  17.332  -9.916  0.00  0.00      PROA  
ATOM   2254  HB2 ALA P 729      -0.501  16.505 -10.899  0.00  0.00      PROA  
ATOM   2255  HB3 ALA P 729      -0.064  17.613  -9.559  0.00  0.00      PROA  
ATOM   2256  C   ALA P 729      -0.868  15.918  -7.549  0.00  0.00      PROA  
ATOM   2257  O   ALA P 729       0.196  15.968  -6.874  0.00  0.00      PROA  
ATOM   2258  N   LEU P 730      -2.035  16.141  -6.948  0.00  0.00      PROA  
ATOM   2259  HN  LEU P 730      -2.817  16.060  -7.561  0.00  0.00      PROA  
ATOM   2260  CA  LEU P 730      -2.098  16.425  -5.506  0.00  0.00      PROA  
ATOM   2261  HA  LEU P 730      -1.458  17.290  -5.418  0.00  0.00      PROA  
ATOM   2262  CB  LEU P 730      -3.543  16.834  -4.976  0.00  0.00      PROA  
ATOM   2263  HB1 LEU P 730      -4.392  16.179  -5.265  0.00  0.00      PROA  
ATOM   2264  HB2 LEU P 730      -3.837  17.831  -5.368  0.00  0.00      PROA  
ATOM   2265  CG  LEU P 730      -3.720  17.218  -3.398  0.00  0.00      PROA  
ATOM   2266  HG  LEU P 730      -3.253  16.515  -2.675  0.00  0.00      PROA  
ATOM   2267  CD1 LEU P 730      -3.188  18.609  -3.076  0.00  0.00      PROA  
ATOM   2268 HD11 LEU P 730      -3.249  18.777  -1.980  0.00  0.00      PROA  
ATOM   2269 HD12 LEU P 730      -3.707  19.431  -3.613  0.00  0.00      PROA  
ATOM   2270 HD13 LEU P 730      -2.104  18.574  -3.315  0.00  0.00      PROA  
ATOM   2271  CD2 LEU P 730      -5.231  17.252  -3.151  0.00  0.00      PROA  
ATOM   2272 HD21 LEU P 730      -5.498  17.860  -2.259  0.00  0.00      PROA  
ATOM   2273 HD22 LEU P 730      -5.380  16.189  -2.867  0.00  0.00      PROA  
ATOM   2274 HD23 LEU P 730      -5.746  17.670  -4.042  0.00  0.00      PROA  
ATOM   2275  C   LEU P 730      -1.562  15.280  -4.591  0.00  0.00      PROA  
ATOM   2276  O   LEU P 730      -0.652  15.476  -3.786  0.00  0.00      PROA  
ATOM   2277  N   ILE P 731      -1.975  14.058  -4.860  0.00  0.00      PROA  
ATOM   2278  HN  ILE P 731      -2.663  13.937  -5.571  0.00  0.00      PROA  
ATOM   2279  CA  ILE P 731      -1.456  12.875  -4.245  0.00  0.00      PROA  
ATOM   2280  HA  ILE P 731      -1.539  12.971  -3.172  0.00  0.00      PROA  
ATOM   2281  CB  ILE P 731      -2.379  11.716  -4.705  0.00  0.00      PROA  
ATOM   2282  HB  ILE P 731      -2.149  11.540  -5.778  0.00  0.00      PROA  
ATOM   2283  CG2 ILE P 731      -1.875  10.430  -3.951  0.00  0.00      PROA  
ATOM   2284 HG21 ILE P 731      -2.339   9.526  -4.401  0.00  0.00      PROA  
ATOM   2285 HG22 ILE P 731      -2.272  10.437  -2.913  0.00  0.00      PROA  
ATOM   2286 HG23 ILE P 731      -0.769  10.335  -3.925  0.00  0.00      PROA  
ATOM   2287  CG1 ILE P 731      -3.887  11.863  -4.448  0.00  0.00      PROA  
ATOM   2288 HG11 ILE P 731      -4.191  12.302  -3.474  0.00  0.00      PROA  
ATOM   2289 HG12 ILE P 731      -4.283  10.830  -4.553  0.00  0.00      PROA  
ATOM   2290  CD  ILE P 731      -4.572  12.606  -5.570  0.00  0.00      PROA  
ATOM   2291  HD1 ILE P 731      -3.956  12.884  -6.452  0.00  0.00      PROA  
ATOM   2292  HD2 ILE P 731      -4.889  13.627  -5.268  0.00  0.00      PROA  
ATOM   2293  HD3 ILE P 731      -5.520  12.115  -5.878  0.00  0.00      PROA  
ATOM   2294  C   ILE P 731       0.055  12.616  -4.494  0.00  0.00      PROA  
ATOM   2295  O   ILE P 731       0.749  12.353  -3.492  0.00  0.00      PROA  
ATOM   2296  N   CYS P 732       0.599  12.716  -5.713  0.00  0.00      PROA  
ATOM   2297  HN  CYS P 732      -0.075  12.827  -6.439  0.00  0.00      PROA  
ATOM   2298  CA  CYS P 732       1.982  12.657  -5.916  0.00  0.00      PROA  
ATOM   2299  HA  CYS P 732       2.386  11.712  -5.584  0.00  0.00      PROA  
ATOM   2300  CB  CYS P 732       2.394  12.837  -7.411  0.00  0.00      PROA  
ATOM   2301  HB1 CYS P 732       3.498  12.724  -7.448  0.00  0.00      PROA  
ATOM   2302  HB2 CYS P 732       2.192  13.881  -7.732  0.00  0.00      PROA  
ATOM   2303  SG  CYS P 732       1.707  11.639  -8.552  0.00  0.00      PROA  
ATOM   2304  HG1 CYS P 732       2.373  10.580  -8.115  0.00  0.00      PROA  
ATOM   2305  C   CYS P 732       2.754  13.703  -5.216  0.00  0.00      PROA  
ATOM   2306  O   CYS P 732       3.801  13.486  -4.559  0.00  0.00      PROA  
ATOM   2307  N   ILE P 733       2.262  14.941  -5.134  0.00  0.00      PROA  
ATOM   2308  HN  ILE P 733       1.342  15.090  -5.487  0.00  0.00      PROA  
ATOM   2309  CA  ILE P 733       2.831  16.038  -4.293  0.00  0.00      PROA  
ATOM   2310  HA  ILE P 733       3.894  16.028  -4.485  0.00  0.00      PROA  
ATOM   2311  CB  ILE P 733       2.426  17.473  -4.697  0.00  0.00      PROA  
ATOM   2312  HB  ILE P 733       1.337  17.517  -4.481  0.00  0.00      PROA  
ATOM   2313  CG2 ILE P 733       3.206  18.427  -3.728  0.00  0.00      PROA  
ATOM   2314 HG21 ILE P 733       3.042  19.477  -4.051  0.00  0.00      PROA  
ATOM   2315 HG22 ILE P 733       4.280  18.156  -3.809  0.00  0.00      PROA  
ATOM   2316 HG23 ILE P 733       2.778  18.326  -2.708  0.00  0.00      PROA  
ATOM   2317  CG1 ILE P 733       2.636  17.837  -6.198  0.00  0.00      PROA  
ATOM   2318 HG11 ILE P 733       2.165  16.955  -6.682  0.00  0.00      PROA  
ATOM   2319 HG12 ILE P 733       3.705  17.849  -6.501  0.00  0.00      PROA  
ATOM   2320  CD  ILE P 733       1.885  19.127  -6.510  0.00  0.00      PROA  
ATOM   2321  HD1 ILE P 733       0.879  19.037  -6.049  0.00  0.00      PROA  
ATOM   2322  HD2 ILE P 733       1.787  19.291  -7.605  0.00  0.00      PROA  
ATOM   2323  HD3 ILE P 733       2.470  19.957  -6.060  0.00  0.00      PROA  
ATOM   2324  C   ILE P 733       2.718  15.738  -2.736  0.00  0.00      PROA  
ATOM   2325  O   ILE P 733       3.687  15.742  -1.980  0.00  0.00      PROA  
ATOM   2326  N   ILE P 734       1.517  15.268  -2.212  0.00  0.00      PROA  
ATOM   2327  HN  ILE P 734       0.743  15.281  -2.840  0.00  0.00      PROA  
ATOM   2328  CA  ILE P 734       1.213  14.851  -0.807  0.00  0.00      PROA  
ATOM   2329  HA  ILE P 734       1.498  15.607  -0.090  0.00  0.00      PROA  
ATOM   2330  CB  ILE P 734      -0.240  14.487  -0.624  0.00  0.00      PROA  
ATOM   2331  HB  ILE P 734      -0.612  13.973  -1.536  0.00  0.00      PROA  
ATOM   2332  CG2 ILE P 734      -0.466  13.737   0.612  0.00  0.00      PROA  
ATOM   2333 HG21 ILE P 734      -0.183  12.674   0.458  0.00  0.00      PROA  
ATOM   2334 HG22 ILE P 734      -1.540  13.522   0.795  0.00  0.00      PROA  
ATOM   2335 HG23 ILE P 734       0.040  14.189   1.492  0.00  0.00      PROA  
ATOM   2336  CG1 ILE P 734      -1.119  15.780  -0.663  0.00  0.00      PROA  
ATOM   2337 HG11 ILE P 734      -2.195  15.521  -0.757  0.00  0.00      PROA  
ATOM   2338 HG12 ILE P 734      -0.922  16.510  -1.477  0.00  0.00      PROA  
ATOM   2339  CD  ILE P 734      -0.802  16.655   0.533  0.00  0.00      PROA  
ATOM   2340  HD1 ILE P 734      -0.952  16.144   1.509  0.00  0.00      PROA  
ATOM   2341  HD2 ILE P 734      -1.410  17.580   0.440  0.00  0.00      PROA  
ATOM   2342  HD3 ILE P 734       0.258  16.969   0.434  0.00  0.00      PROA  
ATOM   2343  C   ILE P 734       2.135  13.664  -0.362  0.00  0.00      PROA  
ATOM   2344  O   ILE P 734       2.715  13.535   0.718  0.00  0.00      PROA  
ATOM   2345  N   PHE P 735       2.457  12.708  -1.282  0.00  0.00      PROA  
ATOM   2346  HN  PHE P 735       1.996  12.648  -2.164  0.00  0.00      PROA  
ATOM   2347  CA  PHE P 735       3.417  11.653  -1.007  0.00  0.00      PROA  
ATOM   2348  HA  PHE P 735       3.173  11.184  -0.065  0.00  0.00      PROA  
ATOM   2349  CB  PHE P 735       3.373  10.660  -2.199  0.00  0.00      PROA  
ATOM   2350  HB1 PHE P 735       4.363  10.154  -2.193  0.00  0.00      PROA  
ATOM   2351  HB2 PHE P 735       3.258  11.200  -3.163  0.00  0.00      PROA  
ATOM   2352  CG  PHE P 735       2.308   9.601  -2.127  0.00  0.00      PROA  
ATOM   2353  CD1 PHE P 735       1.194   9.732  -1.348  0.00  0.00      PROA  
ATOM   2354  HD1 PHE P 735       1.097  10.653  -0.792  0.00  0.00      PROA  
ATOM   2355  CE1 PHE P 735       0.221   8.694  -1.354  0.00  0.00      PROA  
ATOM   2356  HE1 PHE P 735      -0.702   8.671  -0.794  0.00  0.00      PROA  
ATOM   2357  CZ  PHE P 735       0.437   7.486  -2.051  0.00  0.00      PROA  
ATOM   2358  HZ  PHE P 735      -0.302   6.713  -1.897  0.00  0.00      PROA  
ATOM   2359  CD2 PHE P 735       2.584   8.391  -2.805  0.00  0.00      PROA  
ATOM   2360  HD2 PHE P 735       3.462   8.279  -3.424  0.00  0.00      PROA  
ATOM   2361  CE2 PHE P 735       1.528   7.405  -2.817  0.00  0.00      PROA  
ATOM   2362  HE2 PHE P 735       1.757   6.548  -3.433  0.00  0.00      PROA  
ATOM   2363  C   PHE P 735       4.859  12.189  -0.792  0.00  0.00      PROA  
ATOM   2364  O   PHE P 735       5.517  11.818   0.156  0.00  0.00      PROA  
ATOM   2365  N   ILE P 736       5.295  13.156  -1.586  0.00  0.00      PROA  
ATOM   2366  HN  ILE P 736       4.765  13.391  -2.397  0.00  0.00      PROA  
ATOM   2367  CA  ILE P 736       6.555  13.858  -1.294  0.00  0.00      PROA  
ATOM   2368  HA  ILE P 736       7.219  13.019  -1.151  0.00  0.00      PROA  
ATOM   2369  CB  ILE P 736       6.936  14.644  -2.570  0.00  0.00      PROA  
ATOM   2370  HB  ILE P 736       6.138  15.286  -3.000  0.00  0.00      PROA  
ATOM   2371  CG2 ILE P 736       8.045  15.693  -2.184  0.00  0.00      PROA  
ATOM   2372 HG21 ILE P 736       8.944  15.228  -1.726  0.00  0.00      PROA  
ATOM   2373 HG22 ILE P 736       7.708  16.334  -1.341  0.00  0.00      PROA  
ATOM   2374 HG23 ILE P 736       8.370  16.395  -2.982  0.00  0.00      PROA  
ATOM   2375  CG1 ILE P 736       7.346  13.730  -3.757  0.00  0.00      PROA  
ATOM   2376 HG11 ILE P 736       6.517  13.072  -4.094  0.00  0.00      PROA  
ATOM   2377 HG12 ILE P 736       8.303  13.178  -3.637  0.00  0.00      PROA  
ATOM   2378  CD  ILE P 736       7.695  14.564  -5.018  0.00  0.00      PROA  
ATOM   2379  HD1 ILE P 736       8.031  13.875  -5.823  0.00  0.00      PROA  
ATOM   2380  HD2 ILE P 736       8.518  15.290  -4.844  0.00  0.00      PROA  
ATOM   2381  HD3 ILE P 736       6.891  15.097  -5.569  0.00  0.00      PROA  
ATOM   2382  C   ILE P 736       6.483  14.685   0.017  0.00  0.00      PROA  
ATOM   2383  O   ILE P 736       7.337  14.671   0.861  0.00  0.00      PROA  
ATOM   2384  N   TYR P 737       5.413  15.523   0.185  0.00  0.00      PROA  
ATOM   2385  HN  TYR P 737       4.689  15.568  -0.499  0.00  0.00      PROA  
ATOM   2386  CA  TYR P 737       5.219  16.395   1.378  0.00  0.00      PROA  
ATOM   2387  HA  TYR P 737       6.146  16.943   1.461  0.00  0.00      PROA  
ATOM   2388  CB  TYR P 737       4.225  17.622   1.105  0.00  0.00      PROA  
ATOM   2389  HB1 TYR P 737       3.282  17.089   0.860  0.00  0.00      PROA  
ATOM   2390  HB2 TYR P 737       4.550  18.149   0.182  0.00  0.00      PROA  
ATOM   2391  CG  TYR P 737       3.917  18.610   2.250  0.00  0.00      PROA  
ATOM   2392  CD1 TYR P 737       2.770  18.532   2.998  0.00  0.00      PROA  
ATOM   2393  HD1 TYR P 737       2.006  17.788   2.830  0.00  0.00      PROA  
ATOM   2394  CE1 TYR P 737       2.416  19.682   3.772  0.00  0.00      PROA  
ATOM   2395  HE1 TYR P 737       1.436  19.556   4.209  0.00  0.00      PROA  
ATOM   2396  CZ  TYR P 737       3.315  20.695   3.947  0.00  0.00      PROA  
ATOM   2397  OH  TYR P 737       2.956  21.834   4.770  0.00  0.00      PROA  
ATOM   2398  HH  TYR P 737       3.724  22.385   4.942  0.00  0.00      PROA  
ATOM   2399  CD2 TYR P 737       4.789  19.656   2.437  0.00  0.00      PROA  
ATOM   2400  HD2 TYR P 737       5.647  19.637   1.781  0.00  0.00      PROA  
ATOM   2401  CE2 TYR P 737       4.526  20.725   3.276  0.00  0.00      PROA  
ATOM   2402  HE2 TYR P 737       5.281  21.484   3.413  0.00  0.00      PROA  
ATOM   2403  C   TYR P 737       4.945  15.896   2.748  0.00  0.00      PROA  
ATOM   2404  O   TYR P 737       5.557  16.363   3.729  0.00  0.00      PROA  
ATOM   2405  N   GLU P 738       4.071  14.909   2.860  0.00  0.00      PROA  
ATOM   2406  HN  GLU P 738       3.790  14.335   2.095  0.00  0.00      PROA  
ATOM   2407  CA  GLU P 738       3.875  14.299   4.172  0.00  0.00      PROA  
ATOM   2408  HA  GLU P 738       4.029  15.084   4.898  0.00  0.00      PROA  
ATOM   2409  CB  GLU P 738       2.367  13.780   4.218  0.00  0.00      PROA  
ATOM   2410  HB1 GLU P 738       2.223  13.378   5.244  0.00  0.00      PROA  
ATOM   2411  HB2 GLU P 738       2.230  12.979   3.460  0.00  0.00      PROA  
ATOM   2412  CG  GLU P 738       1.349  14.852   3.981  0.00  0.00      PROA  
ATOM   2413  HG1 GLU P 738       1.385  15.383   3.006  0.00  0.00      PROA  
ATOM   2414  HG2 GLU P 738       1.510  15.669   4.717  0.00  0.00      PROA  
ATOM   2415  CD  GLU P 738      -0.058  14.313   4.216  0.00  0.00      PROA  
ATOM   2416  OE1 GLU P 738      -0.947  15.184   4.279  0.00  0.00      PROA  
ATOM   2417  OE2 GLU P 738      -0.295  13.080   4.425  0.00  0.00      PROA  
ATOM   2418  C   GLU P 738       4.806  13.163   4.485  0.00  0.00      PROA  
ATOM   2419  O   GLU P 738       4.719  12.377   5.437  0.00  0.00      PROA  
ATOM   2420  N   ALA P 739       5.904  13.084   3.722  0.00  0.00      PROA  
ATOM   2421  HN  ALA P 739       6.112  13.617   2.906  0.00  0.00      PROA  
ATOM   2422  CA  ALA P 739       7.025  12.098   3.921  0.00  0.00      PROA  
ATOM   2423  HA  ALA P 739       6.606  11.103   3.956  0.00  0.00      PROA  
ATOM   2424  CB  ALA P 739       7.911  12.274   2.678  0.00  0.00      PROA  
ATOM   2425  HB1 ALA P 739       8.414  13.258   2.564  0.00  0.00      PROA  
ATOM   2426  HB2 ALA P 739       7.335  12.163   1.734  0.00  0.00      PROA  
ATOM   2427  HB3 ALA P 739       8.651  11.446   2.672  0.00  0.00      PROA  
ATOM   2428  C   ALA P 739       7.788  12.318   5.259  0.00  0.00      PROA  
ATOM   2429  O   ALA P 739       7.974  11.379   6.071  0.00  0.00      PROA  
ATOM   2430  N   LEU P 740       8.093  13.631   5.591  0.00  0.00      PROA  
ATOM   2431  HN  LEU P 740       8.179  14.433   5.004  0.00  0.00      PROA  
ATOM   2432  CA  LEU P 740       8.687  13.903   6.917  0.00  0.00      PROA  
ATOM   2433  HA  LEU P 740       9.211  13.023   7.262  0.00  0.00      PROA  
ATOM   2434  CB  LEU P 740       9.718  15.030   6.781  0.00  0.00      PROA  
ATOM   2435  HB1 LEU P 740      10.179  15.267   7.764  0.00  0.00      PROA  
ATOM   2436  HB2 LEU P 740       9.481  15.891   6.121  0.00  0.00      PROA  
ATOM   2437  CG  LEU P 740      11.041  14.557   6.101  0.00  0.00      PROA  
ATOM   2438  HG  LEU P 740      10.819  14.002   5.165  0.00  0.00      PROA  
ATOM   2439  CD1 LEU P 740      11.963  15.765   5.729  0.00  0.00      PROA  
ATOM   2440 HD11 LEU P 740      12.534  15.532   4.805  0.00  0.00      PROA  
ATOM   2441 HD12 LEU P 740      12.773  15.950   6.466  0.00  0.00      PROA  
ATOM   2442 HD13 LEU P 740      11.434  16.686   5.404  0.00  0.00      PROA  
ATOM   2443  CD2 LEU P 740      11.828  13.553   7.000  0.00  0.00      PROA  
ATOM   2444 HD21 LEU P 740      12.703  13.258   6.383  0.00  0.00      PROA  
ATOM   2445 HD22 LEU P 740      11.148  12.676   7.061  0.00  0.00      PROA  
ATOM   2446 HD23 LEU P 740      12.236  13.950   7.954  0.00  0.00      PROA  
ATOM   2447  C   LEU P 740       7.757  14.358   8.048  0.00  0.00      PROA  
ATOM   2448  O   LEU P 740       8.124  14.884   9.102  0.00  0.00      PROA  
ATOM   2449  N   GLU P 741       6.431  14.182   7.924  0.00  0.00      PROA  
ATOM   2450  HN  GLU P 741       6.080  13.782   7.081  0.00  0.00      PROA  
ATOM   2451  CA  GLU P 741       5.377  14.407   8.947  0.00  0.00      PROA  
ATOM   2452  HA  GLU P 741       5.233  15.475   9.018  0.00  0.00      PROA  
ATOM   2453  CB  GLU P 741       4.073  13.794   8.381  0.00  0.00      PROA  
ATOM   2454  HB1 GLU P 741       4.381  12.760   8.115  0.00  0.00      PROA  
ATOM   2455  HB2 GLU P 741       3.799  14.295   7.428  0.00  0.00      PROA  
ATOM   2456  CG  GLU P 741       2.847  13.596   9.285  0.00  0.00      PROA  
ATOM   2457  HG1 GLU P 741       2.383  14.426   9.859  0.00  0.00      PROA  
ATOM   2458  HG2 GLU P 741       3.103  12.866  10.083  0.00  0.00      PROA  
ATOM   2459  CD  GLU P 741       1.658  13.034   8.592  0.00  0.00      PROA  
ATOM   2460  OE1 GLU P 741       0.543  13.671   8.426  0.00  0.00      PROA  
ATOM   2461  OE2 GLU P 741       1.723  11.801   8.212  0.00  0.00      PROA  
ATOM   2462  C   GLU P 741       5.695  13.857  10.331  0.00  0.00      PROA  
ATOM   2463  O   GLU P 741       5.726  14.599  11.331  0.00  0.00      PROA  
ATOM   2464  N   LYS P 742       6.053  12.636  10.424  0.00  0.00      PROA  
ATOM   2465  HN  LYS P 742       6.364  12.106   9.638  0.00  0.00      PROA  
ATOM   2466  CA  LYS P 742       6.307  12.101  11.767  0.00  0.00      PROA  
ATOM   2467  HA  LYS P 742       5.749  12.633  12.523  0.00  0.00      PROA  
ATOM   2468  CB  LYS P 742       5.837  10.645  11.871  0.00  0.00      PROA  
ATOM   2469  HB1 LYS P 742       5.925  10.283  12.917  0.00  0.00      PROA  
ATOM   2470  HB2 LYS P 742       6.430   9.960  11.229  0.00  0.00      PROA  
ATOM   2471  CG  LYS P 742       4.307  10.377  11.593  0.00  0.00      PROA  
ATOM   2472  HG1 LYS P 742       4.170   9.278  11.673  0.00  0.00      PROA  
ATOM   2473  HG2 LYS P 742       4.367  10.635  10.514  0.00  0.00      PROA  
ATOM   2474  CD  LYS P 742       3.221  11.042  12.406  0.00  0.00      PROA  
ATOM   2475  HD1 LYS P 742       3.344  12.139  12.287  0.00  0.00      PROA  
ATOM   2476  HD2 LYS P 742       3.245  10.693  13.461  0.00  0.00      PROA  
ATOM   2477  CE  LYS P 742       1.769  10.747  11.930  0.00  0.00      PROA  
ATOM   2478  HE1 LYS P 742       1.671   9.659  12.132  0.00  0.00      PROA  
ATOM   2479  HE2 LYS P 742       1.678  10.996  10.851  0.00  0.00      PROA  
ATOM   2480  NZ  LYS P 742       0.809  11.506  12.681  0.00  0.00      PROA  
ATOM   2481  HZ1 LYS P 742      -0.048  11.387  12.104  0.00  0.00      PROA  
ATOM   2482  HZ2 LYS P 742       0.996  12.528  12.643  0.00  0.00      PROA  
ATOM   2483  HZ3 LYS P 742       0.620  11.224  13.664  0.00  0.00      PROA  
ATOM   2484  C   LYS P 742       7.811  12.181  12.103  0.00  0.00      PROA  
ATOM   2485  O   LYS P 742       8.179  12.059  13.283  0.00  0.00      PROA  
ATOM   2486  N   LEU P 743       8.660  12.617  11.170  0.00  0.00      PROA  
ATOM   2487  HN  LEU P 743       8.323  12.969  10.300  0.00  0.00      PROA  
ATOM   2488  CA  LEU P 743      10.047  12.856  11.531  0.00  0.00      PROA  
ATOM   2489  HA  LEU P 743      10.349  12.024  12.151  0.00  0.00      PROA  
ATOM   2490  CB  LEU P 743      10.980  12.928  10.256  0.00  0.00      PROA  
ATOM   2491  HB1 LEU P 743      11.934  13.439  10.508  0.00  0.00      PROA  
ATOM   2492  HB2 LEU P 743      10.482  13.584   9.510  0.00  0.00      PROA  
ATOM   2493  CG  LEU P 743      11.344  11.585   9.606  0.00  0.00      PROA  
ATOM   2494  HG  LEU P 743      12.061  11.758   8.776  0.00  0.00      PROA  
ATOM   2495  CD1 LEU P 743      12.308  10.720  10.462  0.00  0.00      PROA  
ATOM   2496 HD11 LEU P 743      13.161  11.323  10.839  0.00  0.00      PROA  
ATOM   2497 HD12 LEU P 743      12.680   9.780  10.001  0.00  0.00      PROA  
ATOM   2498 HD13 LEU P 743      11.810  10.388  11.398  0.00  0.00      PROA  
ATOM   2499  CD2 LEU P 743      10.119  10.822   9.049  0.00  0.00      PROA  
ATOM   2500 HD21 LEU P 743      10.409   9.750   9.088  0.00  0.00      PROA  
ATOM   2501 HD22 LEU P 743       9.716  11.133   8.061  0.00  0.00      PROA  
ATOM   2502 HD23 LEU P 743       9.213  10.830   9.692  0.00  0.00      PROA  
ATOM   2503  C   LEU P 743      10.171  14.104  12.259  0.00  0.00      PROA  
ATOM   2504  O   LEU P 743      10.910  14.184  13.225  0.00  0.00      PROA  
ATOM   2505  N   PHE P 744       9.421  15.131  11.945  0.00  0.00      PROA  
ATOM   2506  HN  PHE P 744       8.832  15.176  11.142  0.00  0.00      PROA  
ATOM   2507  CA  PHE P 744       9.357  16.306  12.745  0.00  0.00      PROA  
ATOM   2508  HA  PHE P 744      10.340  16.656  13.021  0.00  0.00      PROA  
ATOM   2509  CB  PHE P 744       8.650  17.483  11.993  0.00  0.00      PROA  
ATOM   2510  HB1 PHE P 744       8.831  18.386  12.615  0.00  0.00      PROA  
ATOM   2511  HB2 PHE P 744       7.555  17.311  11.921  0.00  0.00      PROA  
ATOM   2512  CG  PHE P 744       9.128  17.813  10.588  0.00  0.00      PROA  
ATOM   2513  CD1 PHE P 744       8.120  18.034   9.639  0.00  0.00      PROA  
ATOM   2514  HD1 PHE P 744       7.090  17.932   9.949  0.00  0.00      PROA  
ATOM   2515  CE1 PHE P 744       8.418  18.189   8.259  0.00  0.00      PROA  
ATOM   2516  HE1 PHE P 744       7.631  18.418   7.556  0.00  0.00      PROA  
ATOM   2517  CZ  PHE P 744       9.761  18.348   7.839  0.00  0.00      PROA  
ATOM   2518  HZ  PHE P 744      10.075  18.439   6.810  0.00  0.00      PROA  
ATOM   2519  CD2 PHE P 744      10.473  17.783  10.152  0.00  0.00      PROA  
ATOM   2520  HD2 PHE P 744      11.210  17.459  10.873  0.00  0.00      PROA  
ATOM   2521  CE2 PHE P 744      10.757  18.140   8.777  0.00  0.00      PROA  
ATOM   2522  HE2 PHE P 744      11.772  18.226   8.416  0.00  0.00      PROA  
ATOM   2523  C   PHE P 744       8.511  16.051  14.038  0.00  0.00      PROA  
ATOM   2524  O   PHE P 744       8.639  16.916  14.969  0.00  0.00      PROA  
ATOM   2525  N   ASP P 745       7.623  15.012  14.193  0.00  0.00      PROA  
ATOM   2526  HN  ASP P 745       7.362  14.457  13.406  0.00  0.00      PROA  
ATOM   2527  CA  ASP P 745       7.002  14.654  15.448  0.00  0.00      PROA  
ATOM   2528  HA  ASP P 745       6.627  15.557  15.907  0.00  0.00      PROA  
ATOM   2529  CB  ASP P 745       5.875  13.696  15.254  0.00  0.00      PROA  
ATOM   2530  HB1 ASP P 745       5.648  13.279  16.258  0.00  0.00      PROA  
ATOM   2531  HB2 ASP P 745       6.120  12.856  14.568  0.00  0.00      PROA  
ATOM   2532  CG  ASP P 745       4.726  14.467  14.732  0.00  0.00      PROA  
ATOM   2533  OD1 ASP P 745       4.598  15.694  14.951  0.00  0.00      PROA  
ATOM   2534  OD2 ASP P 745       3.785  13.830  14.185  0.00  0.00      PROA  
ATOM   2535  C   ASP P 745       8.101  14.031  16.353  0.00  0.00      PROA  
ATOM   2536  O   ASP P 745       8.092  14.293  17.575  0.00  0.00      PROA  
ATOM   2537  N   LEU P 746       8.972  13.182  15.794  0.00  0.00      PROA  
ATOM   2538  HN  LEU P 746       8.864  12.934  14.834  0.00  0.00      PROA  
ATOM   2539  CA  LEU P 746      10.038  12.498  16.444  0.00  0.00      PROA  
ATOM   2540  HA  LEU P 746       9.779  11.946  17.335  0.00  0.00      PROA  
ATOM   2541  CB  LEU P 746      10.730  11.540  15.425  0.00  0.00      PROA  
ATOM   2542  HB1 LEU P 746      11.758  11.398  15.820  0.00  0.00      PROA  
ATOM   2543  HB2 LEU P 746      10.806  12.053  14.442  0.00  0.00      PROA  
ATOM   2544  CG  LEU P 746      10.058  10.146  15.348  0.00  0.00      PROA  
ATOM   2545  HG  LEU P 746       8.948  10.124  15.297  0.00  0.00      PROA  
ATOM   2546  CD1 LEU P 746      10.458   9.362  14.071  0.00  0.00      PROA  
ATOM   2547 HD11 LEU P 746       9.878   8.424  13.929  0.00  0.00      PROA  
ATOM   2548 HD12 LEU P 746      11.511   9.014  14.013  0.00  0.00      PROA  
ATOM   2549 HD13 LEU P 746      10.321   9.999  13.171  0.00  0.00      PROA  
ATOM   2550  CD2 LEU P 746      10.450   9.277  16.610  0.00  0.00      PROA  
ATOM   2551 HD21 LEU P 746      11.546   9.108  16.667  0.00  0.00      PROA  
ATOM   2552 HD22 LEU P 746      10.015   8.269  16.442  0.00  0.00      PROA  
ATOM   2553 HD23 LEU P 746      10.060   9.706  17.558  0.00  0.00      PROA  
ATOM   2554  C   LEU P 746      10.986  13.476  17.010  0.00  0.00      PROA  
ATOM   2555  O   LEU P 746      11.425  13.413  18.132  0.00  0.00      PROA  
ATOM   2556  N   GLY P 747      11.234  14.542  16.225  0.00  0.00      PROA  
ATOM   2557  HN  GLY P 747      10.922  14.480  15.280  0.00  0.00      PROA  
ATOM   2558  CA  GLY P 747      11.969  15.734  16.546  0.00  0.00      PROA  
ATOM   2559  HA1 GLY P 747      12.089  16.207  15.582  0.00  0.00      PROA  
ATOM   2560  HA2 GLY P 747      12.834  15.392  17.095  0.00  0.00      PROA  
ATOM   2561  C   GLY P 747      11.251  16.606  17.554  0.00  0.00      PROA  
ATOM   2562  O   GLY P 747      11.996  16.991  18.477  0.00  0.00      PROA  
ATOM   2563  N   GLU P 748       9.970  16.914  17.518  0.00  0.00      PROA  
ATOM   2564  HN  GLU P 748       9.475  16.726  16.674  0.00  0.00      PROA  
ATOM   2565  CA  GLU P 748       9.216  17.571  18.639  0.00  0.00      PROA  
ATOM   2566  HA  GLU P 748       9.711  18.514  18.820  0.00  0.00      PROA  
ATOM   2567  CB  GLU P 748       7.695  17.799  18.290  0.00  0.00      PROA  
ATOM   2568  HB1 GLU P 748       7.331  16.891  17.763  0.00  0.00      PROA  
ATOM   2569  HB2 GLU P 748       7.747  18.583  17.505  0.00  0.00      PROA  
ATOM   2570  CG  GLU P 748       6.789  18.153  19.465  0.00  0.00      PROA  
ATOM   2571  HG1 GLU P 748       7.253  18.975  20.050  0.00  0.00      PROA  
ATOM   2572  HG2 GLU P 748       6.594  17.249  20.080  0.00  0.00      PROA  
ATOM   2573  CD  GLU P 748       5.346  18.486  19.016  0.00  0.00      PROA  
ATOM   2574  OE1 GLU P 748       4.811  19.574  19.490  0.00  0.00      PROA  
ATOM   2575  OE2 GLU P 748       4.598  17.609  18.405  0.00  0.00      PROA  
ATOM   2576  C   GLU P 748       9.304  16.760  19.920  0.00  0.00      PROA  
ATOM   2577  O   GLU P 748       9.312  17.289  21.049  0.00  0.00      PROA  
ATOM   2578  N   THR P 749       9.248  15.411  19.868  0.00  0.00      PROA  
ATOM   2579  HN  THR P 749       9.140  14.946  18.992  0.00  0.00      PROA  
ATOM   2580  CA  THR P 749       9.388  14.619  21.094  0.00  0.00      PROA  
ATOM   2581  HA  THR P 749       9.171  15.218  21.966  0.00  0.00      PROA  
ATOM   2582  CB  THR P 749       8.337  13.384  21.058  0.00  0.00      PROA  
ATOM   2583  HB  THR P 749       8.384  12.816  22.011  0.00  0.00      PROA  
ATOM   2584  OG1 THR P 749       8.320  12.546  19.914  0.00  0.00      PROA  
ATOM   2585  HG1 THR P 749       8.040  13.145  19.218  0.00  0.00      PROA  
ATOM   2586  CG2 THR P 749       6.898  14.007  20.922  0.00  0.00      PROA  
ATOM   2587 HG21 THR P 749       6.737  14.755  21.727  0.00  0.00      PROA  
ATOM   2588 HG22 THR P 749       6.176  13.167  21.005  0.00  0.00      PROA  
ATOM   2589 HG23 THR P 749       6.743  14.627  20.013  0.00  0.00      PROA  
ATOM   2590  C   THR P 749      10.822  14.078  21.254  0.00  0.00      PROA  
ATOM   2591  O   THR P 749      10.950  13.014  21.889  0.00  0.00      PROA  
ATOM   2592  N   TYR P 750      11.849  14.825  20.716  0.00  0.00      PROA  
ATOM   2593  HN  TYR P 750      11.627  15.604  20.134  0.00  0.00      PROA  
ATOM   2594  CA  TYR P 750      13.281  14.620  20.955  0.00  0.00      PROA  
ATOM   2595  HA  TYR P 750      13.724  15.282  20.226  0.00  0.00      PROA  
ATOM   2596  CB  TYR P 750      13.744  15.174  22.349  0.00  0.00      PROA  
ATOM   2597  HB1 TYR P 750      14.850  15.093  22.422  0.00  0.00      PROA  
ATOM   2598  HB2 TYR P 750      13.337  14.698  23.266  0.00  0.00      PROA  
ATOM   2599  CG  TYR P 750      13.227  16.639  22.485  0.00  0.00      PROA  
ATOM   2600  CD1 TYR P 750      12.133  16.953  23.290  0.00  0.00      PROA  
ATOM   2601  HD1 TYR P 750      11.720  16.184  23.927  0.00  0.00      PROA  
ATOM   2602  CE1 TYR P 750      11.643  18.241  23.282  0.00  0.00      PROA  
ATOM   2603  HE1 TYR P 750      10.825  18.537  23.922  0.00  0.00      PROA  
ATOM   2604  CZ  TYR P 750      12.219  19.260  22.441  0.00  0.00      PROA  
ATOM   2605  OH  TYR P 750      11.895  20.559  22.600  0.00  0.00      PROA  
ATOM   2606  HH  TYR P 750      11.173  20.620  23.230  0.00  0.00      PROA  
ATOM   2607  CD2 TYR P 750      13.825  17.578  21.651  0.00  0.00      PROA  
ATOM   2608  HD2 TYR P 750      14.724  17.482  21.060  0.00  0.00      PROA  
ATOM   2609  CE2 TYR P 750      13.322  18.895  21.681  0.00  0.00      PROA  
ATOM   2610  HE2 TYR P 750      13.862  19.588  21.054  0.00  0.00      PROA  
ATOM   2611  C   TYR P 750      13.884  13.225  20.781  0.00  0.00      PROA  
ATOM   2612  O   TYR P 750      14.590  12.709  21.691  0.00  0.00      PROA  
ATOM   2613  N   ALA P 751      13.607  12.543  19.664  0.00  0.00      PROA  
ATOM   2614  HN  ALA P 751      13.009  12.899  18.951  0.00  0.00      PROA  
ATOM   2615  CA  ALA P 751      14.191  11.192  19.407  0.00  0.00      PROA  
ATOM   2616  HA  ALA P 751      13.909  10.480  20.170  0.00  0.00      PROA  
ATOM   2617  CB  ALA P 751      13.596  10.605  18.115  0.00  0.00      PROA  
ATOM   2618  HB1 ALA P 751      13.923   9.552  17.977  0.00  0.00      PROA  
ATOM   2619  HB2 ALA P 751      13.835  11.112  17.156  0.00  0.00      PROA  
ATOM   2620  HB3 ALA P 751      12.499  10.494  18.254  0.00  0.00      PROA  
ATOM   2621  C   ALA P 751      15.734  11.237  19.297  0.00  0.00      PROA  
ATOM   2622  O   ALA P 751      16.369  12.017  18.554  0.00  0.00      PROA  
ATOM   2623  N   ASP P 823      16.402  10.304  20.013  0.00  0.00      PROA  
ATOM   2624  HN  ASP P 823      15.939   9.533  20.444  0.00  0.00      PROA  
ATOM   2625  CA  ASP P 823      17.859  10.171  20.214  0.00  0.00      PROA  
ATOM   2626  HA  ASP P 823      18.269  11.170  20.194  0.00  0.00      PROA  
ATOM   2627  CB  ASP P 823      18.294   9.442  21.534  0.00  0.00      PROA  
ATOM   2628  HB1 ASP P 823      19.262   8.905  21.442  0.00  0.00      PROA  
ATOM   2629  HB2 ASP P 823      17.472   8.761  21.842  0.00  0.00      PROA  
ATOM   2630  CG  ASP P 823      18.379  10.422  22.716  0.00  0.00      PROA  
ATOM   2631  OD1 ASP P 823      19.188  11.402  22.714  0.00  0.00      PROA  
ATOM   2632  OD2 ASP P 823      17.627  10.208  23.717  0.00  0.00      PROA  
ATOM   2633  C   ASP P 823      18.589   9.493  19.105  0.00  0.00      PROA  
ATOM   2634  O   ASP P 823      19.782   9.604  18.893  0.00  0.00      PROA  
ATOM   2635  N   VAL P 824      17.807   8.799  18.258  0.00  0.00      PROA  
ATOM   2636  HN  VAL P 824      16.860   8.841  18.568  0.00  0.00      PROA  
ATOM   2637  CA  VAL P 824      18.063   8.158  16.971  0.00  0.00      PROA  
ATOM   2638  HA  VAL P 824      19.119   7.956  17.077  0.00  0.00      PROA  
ATOM   2639  CB  VAL P 824      17.294   6.828  16.827  0.00  0.00      PROA  
ATOM   2640  HB  VAL P 824      17.525   6.312  15.871  0.00  0.00      PROA  
ATOM   2641  CG1 VAL P 824      17.766   5.828  17.905  0.00  0.00      PROA  
ATOM   2642 HG11 VAL P 824      17.114   4.931  17.834  0.00  0.00      PROA  
ATOM   2643 HG12 VAL P 824      17.725   6.199  18.951  0.00  0.00      PROA  
ATOM   2644 HG13 VAL P 824      18.820   5.489  17.814  0.00  0.00      PROA  
ATOM   2645  CG2 VAL P 824      15.816   7.019  16.952  0.00  0.00      PROA  
ATOM   2646 HG21 VAL P 824      15.574   7.458  17.943  0.00  0.00      PROA  
ATOM   2647 HG22 VAL P 824      15.359   6.010  17.045  0.00  0.00      PROA  
ATOM   2648 HG23 VAL P 824      15.308   7.494  16.086  0.00  0.00      PROA  
ATOM   2649  C   VAL P 824      17.581   8.987  15.725  0.00  0.00      PROA  
ATOM   2650  O   VAL P 824      17.835   8.492  14.657  0.00  0.00      PROA  
ATOM   2651  N   LEU P 825      17.004  10.187  15.826  0.00  0.00      PROA  
ATOM   2652  HN  LEU P 825      16.622  10.460  16.705  0.00  0.00      PROA  
ATOM   2653  CA  LEU P 825      16.438  10.980  14.770  0.00  0.00      PROA  
ATOM   2654  HA  LEU P 825      15.557  10.431  14.474  0.00  0.00      PROA  
ATOM   2655  CB  LEU P 825      15.957  12.392  15.388  0.00  0.00      PROA  
ATOM   2656  HB1 LEU P 825      16.892  12.780  15.846  0.00  0.00      PROA  
ATOM   2657  HB2 LEU P 825      15.255  12.246  16.237  0.00  0.00      PROA  
ATOM   2658  CG  LEU P 825      15.418  13.465  14.468  0.00  0.00      PROA  
ATOM   2659  HG  LEU P 825      16.148  13.583  13.639  0.00  0.00      PROA  
ATOM   2660  CD1 LEU P 825      14.016  13.115  13.888  0.00  0.00      PROA  
ATOM   2661 HD11 LEU P 825      13.195  12.990  14.627  0.00  0.00      PROA  
ATOM   2662 HD12 LEU P 825      14.027  12.119  13.397  0.00  0.00      PROA  
ATOM   2663 HD13 LEU P 825      13.693  13.774  13.054  0.00  0.00      PROA  
ATOM   2664  CD2 LEU P 825      15.360  14.884  15.086  0.00  0.00      PROA  
ATOM   2665 HD21 LEU P 825      14.910  15.616  14.382  0.00  0.00      PROA  
ATOM   2666 HD22 LEU P 825      16.393  15.225  15.311  0.00  0.00      PROA  
ATOM   2667 HD23 LEU P 825      14.804  14.890  16.047  0.00  0.00      PROA  
ATOM   2668  C   LEU P 825      17.276  11.223  13.540  0.00  0.00      PROA  
ATOM   2669  O   LEU P 825      16.874  11.052  12.457  0.00  0.00      PROA  
ATOM   2670  N   PHE P 826      18.505  11.619  13.713  0.00  0.00      PROA  
ATOM   2671  HN  PHE P 826      18.928  11.595  14.616  0.00  0.00      PROA  
ATOM   2672  CA  PHE P 826      19.470  11.807  12.679  0.00  0.00      PROA  
ATOM   2673  HA  PHE P 826      19.187  12.483  11.886  0.00  0.00      PROA  
ATOM   2674  CB  PHE P 826      20.737  12.373  13.352  0.00  0.00      PROA  
ATOM   2675  HB1 PHE P 826      20.939  11.736  14.240  0.00  0.00      PROA  
ATOM   2676  HB2 PHE P 826      20.559  13.419  13.680  0.00  0.00      PROA  
ATOM   2677  CG  PHE P 826      21.999  12.357  12.488  0.00  0.00      PROA  
ATOM   2678  CD1 PHE P 826      23.092  11.533  12.787  0.00  0.00      PROA  
ATOM   2679  HD1 PHE P 826      22.960  10.912  13.661  0.00  0.00      PROA  
ATOM   2680  CE1 PHE P 826      24.246  11.649  12.040  0.00  0.00      PROA  
ATOM   2681  HE1 PHE P 826      24.924  10.827  12.217  0.00  0.00      PROA  
ATOM   2682  CZ  PHE P 826      24.284  12.560  10.972  0.00  0.00      PROA  
ATOM   2683  HZ  PHE P 826      25.196  12.682  10.408  0.00  0.00      PROA  
ATOM   2684  CD2 PHE P 826      22.082  13.304  11.474  0.00  0.00      PROA  
ATOM   2685  HD2 PHE P 826      21.214  13.923  11.300  0.00  0.00      PROA  
ATOM   2686  CE2 PHE P 826      23.263  13.460  10.728  0.00  0.00      PROA  
ATOM   2687  HE2 PHE P 826      23.316  14.155   9.903  0.00  0.00      PROA  
ATOM   2688  C   PHE P 826      19.759  10.553  11.867  0.00  0.00      PROA  
ATOM   2689  O   PHE P 826      19.720  10.580  10.663  0.00  0.00      PROA  
ATOM   2690  N   TRP P 827      19.937   9.414  12.536  0.00  0.00      PROA  
ATOM   2691  HN  TRP P 827      20.050   9.448  13.526  0.00  0.00      PROA  
ATOM   2692  CA  TRP P 827      20.208   8.088  11.885  0.00  0.00      PROA  
ATOM   2693  HA  TRP P 827      20.963   8.169  11.117  0.00  0.00      PROA  
ATOM   2694  CB  TRP P 827      20.509   6.915  12.883  0.00  0.00      PROA  
ATOM   2695  HB1 TRP P 827      19.575   6.585  13.387  0.00  0.00      PROA  
ATOM   2696  HB2 TRP P 827      21.243   7.296  13.624  0.00  0.00      PROA  
ATOM   2697  CG  TRP P 827      21.231   5.694  12.320  0.00  0.00      PROA  
ATOM   2698  CD1 TRP P 827      22.578   5.566  12.281  0.00  0.00      PROA  
ATOM   2699  HD1 TRP P 827      23.205   6.312  12.747  0.00  0.00      PROA  
ATOM   2700  NE1 TRP P 827      22.934   4.246  12.002  0.00  0.00      PROA  
ATOM   2701  HE1 TRP P 827      23.714   3.687  12.180  0.00  0.00      PROA  
ATOM   2702  CE2 TRP P 827      21.803   3.577  11.756  0.00  0.00      PROA  
ATOM   2703  CD2 TRP P 827      20.679   4.446  11.930  0.00  0.00      PROA  
ATOM   2704  CE3 TRP P 827      19.404   3.998  11.674  0.00  0.00      PROA  
ATOM   2705  HE3 TRP P 827      18.584   4.700  11.658  0.00  0.00      PROA  
ATOM   2706  CZ3 TRP P 827      19.190   2.668  11.218  0.00  0.00      PROA  
ATOM   2707  HZ3 TRP P 827      18.205   2.249  11.076  0.00  0.00      PROA  
ATOM   2708  CZ2 TRP P 827      21.557   2.299  11.252  0.00  0.00      PROA  
ATOM   2709  HZ2 TRP P 827      22.333   1.616  10.941  0.00  0.00      PROA  
ATOM   2710  CH2 TRP P 827      20.263   1.887  11.043  0.00  0.00      PROA  
ATOM   2711  HH2 TRP P 827      20.078   0.901  10.642  0.00  0.00      PROA  
ATOM   2712  C   TRP P 827      18.987   7.645  11.188  0.00  0.00      PROA  
ATOM   2713  O   TRP P 827      19.007   7.205  10.024  0.00  0.00      PROA  
ATOM   2714  N   CYS P 828      17.786   8.018  11.688  0.00  0.00      PROA  
ATOM   2715  HN  CYS P 828      17.661   8.429  12.588  0.00  0.00      PROA  
ATOM   2716  CA  CYS P 828      16.561   7.823  11.004  0.00  0.00      PROA  
ATOM   2717  HA  CYS P 828      16.540   6.768  10.774  0.00  0.00      PROA  
ATOM   2718  CB  CYS P 828      15.347   8.096  11.869  0.00  0.00      PROA  
ATOM   2719  HB1 CYS P 828      14.410   7.746  11.387  0.00  0.00      PROA  
ATOM   2720  HB2 CYS P 828      15.194   9.145  12.201  0.00  0.00      PROA  
ATOM   2721  SG  CYS P 828      15.320   6.932  13.298  0.00  0.00      PROA  
ATOM   2722  HG1 CYS P 828      16.449   7.347  13.852  0.00  0.00      PROA  
ATOM   2723  C   CYS P 828      16.360   8.628   9.746  0.00  0.00      PROA  
ATOM   2724  O   CYS P 828      15.809   8.186   8.815  0.00  0.00      PROA  
ATOM   2725  N   VAL P 829      16.842   9.902   9.792  0.00  0.00      PROA  
ATOM   2726  HN  VAL P 829      17.137  10.324  10.646  0.00  0.00      PROA  
ATOM   2727  CA  VAL P 829      16.837  10.785   8.664  0.00  0.00      PROA  
ATOM   2728  HA  VAL P 829      15.888  10.713   8.154  0.00  0.00      PROA  
ATOM   2729  CB  VAL P 829      16.934  12.302   9.169  0.00  0.00      PROA  
ATOM   2730  HB  VAL P 829      17.754  12.310   9.919  0.00  0.00      PROA  
ATOM   2731  CG1 VAL P 829      17.209  13.298   8.007  0.00  0.00      PROA  
ATOM   2732 HG11 VAL P 829      17.200  14.321   8.439  0.00  0.00      PROA  
ATOM   2733 HG12 VAL P 829      16.435  13.178   7.219  0.00  0.00      PROA  
ATOM   2734 HG13 VAL P 829      18.191  13.182   7.499  0.00  0.00      PROA  
ATOM   2735  CG2 VAL P 829      15.669  12.689   9.930  0.00  0.00      PROA  
ATOM   2736 HG21 VAL P 829      15.621  13.788  10.086  0.00  0.00      PROA  
ATOM   2737 HG22 VAL P 829      15.657  12.104  10.874  0.00  0.00      PROA  
ATOM   2738 HG23 VAL P 829      14.756  12.317   9.417  0.00  0.00      PROA  
ATOM   2739  C   VAL P 829      17.820  10.419   7.602  0.00  0.00      PROA  
ATOM   2740  O   VAL P 829      17.525  10.577   6.436  0.00  0.00      PROA  
ATOM   2741  N   ILE P 830      18.986   9.885   7.937  0.00  0.00      PROA  
ATOM   2742  HN  ILE P 830      19.271   9.940   8.891  0.00  0.00      PROA  
ATOM   2743  CA  ILE P 830      19.892   9.297   7.005  0.00  0.00      PROA  
ATOM   2744  HA  ILE P 830      20.033   9.935   6.145  0.00  0.00      PROA  
ATOM   2745  CB  ILE P 830      21.183   8.792   7.612  0.00  0.00      PROA  
ATOM   2746  HB  ILE P 830      20.994   8.229   8.551  0.00  0.00      PROA  
ATOM   2747  CG2 ILE P 830      21.916   7.677   6.897  0.00  0.00      PROA  
ATOM   2748 HG21 ILE P 830      22.927   7.419   7.278  0.00  0.00      PROA  
ATOM   2749 HG22 ILE P 830      22.125   8.046   5.870  0.00  0.00      PROA  
ATOM   2750 HG23 ILE P 830      21.300   6.754   6.840  0.00  0.00      PROA  
ATOM   2751  CG1 ILE P 830      22.213   9.900   7.878  0.00  0.00      PROA  
ATOM   2752 HG11 ILE P 830      21.773  10.868   8.203  0.00  0.00      PROA  
ATOM   2753 HG12 ILE P 830      22.743  10.080   6.918  0.00  0.00      PROA  
ATOM   2754  CD  ILE P 830      23.177   9.496   9.033  0.00  0.00      PROA  
ATOM   2755  HD1 ILE P 830      24.088  10.131   9.033  0.00  0.00      PROA  
ATOM   2756  HD2 ILE P 830      23.339   8.399   8.958  0.00  0.00      PROA  
ATOM   2757  HD3 ILE P 830      22.740   9.652  10.043  0.00  0.00      PROA  
ATOM   2758  C   ILE P 830      19.230   8.112   6.351  0.00  0.00      PROA  
ATOM   2759  O   ILE P 830      19.181   7.948   5.142  0.00  0.00      PROA  
ATOM   2760  N   LEU P 831      18.719   7.177   7.213  0.00  0.00      PROA  
ATOM   2761  HN  LEU P 831      18.844   7.230   8.201  0.00  0.00      PROA  
ATOM   2762  CA  LEU P 831      18.025   5.971   6.807  0.00  0.00      PROA  
ATOM   2763  HA  LEU P 831      18.822   5.412   6.339  0.00  0.00      PROA  
ATOM   2764  CB  LEU P 831      17.439   5.197   7.966  0.00  0.00      PROA  
ATOM   2765  HB1 LEU P 831      16.521   5.704   8.333  0.00  0.00      PROA  
ATOM   2766  HB2 LEU P 831      18.040   5.206   8.901  0.00  0.00      PROA  
ATOM   2767  CG  LEU P 831      17.315   3.707   7.577  0.00  0.00      PROA  
ATOM   2768  HG  LEU P 831      16.880   3.593   6.561  0.00  0.00      PROA  
ATOM   2769  CD1 LEU P 831      18.718   3.049   7.453  0.00  0.00      PROA  
ATOM   2770 HD11 LEU P 831      19.286   2.898   8.396  0.00  0.00      PROA  
ATOM   2771 HD12 LEU P 831      19.352   3.637   6.756  0.00  0.00      PROA  
ATOM   2772 HD13 LEU P 831      18.502   2.050   7.017  0.00  0.00      PROA  
ATOM   2773  CD2 LEU P 831      16.415   2.974   8.594  0.00  0.00      PROA  
ATOM   2774 HD21 LEU P 831      16.358   1.875   8.439  0.00  0.00      PROA  
ATOM   2775 HD22 LEU P 831      15.384   3.388   8.587  0.00  0.00      PROA  
ATOM   2776 HD23 LEU P 831      16.865   3.063   9.606  0.00  0.00      PROA  
ATOM   2777  C   LEU P 831      16.964   6.250   5.736  0.00  0.00      PROA  
ATOM   2778  O   LEU P 831      16.965   5.683   4.643  0.00  0.00      PROA  
ATOM   2779  N   PHE P 832      16.088   7.264   6.018  0.00  0.00      PROA  
ATOM   2780  HN  PHE P 832      16.140   7.652   6.935  0.00  0.00      PROA  
ATOM   2781  CA  PHE P 832      15.065   7.813   5.061  0.00  0.00      PROA  
ATOM   2782  HA  PHE P 832      14.358   7.037   4.810  0.00  0.00      PROA  
ATOM   2783  CB  PHE P 832      14.298   8.952   5.824  0.00  0.00      PROA  
ATOM   2784  HB1 PHE P 832      15.082   9.618   6.241  0.00  0.00      PROA  
ATOM   2785  HB2 PHE P 832      13.766   8.474   6.674  0.00  0.00      PROA  
ATOM   2786  CG  PHE P 832      13.386   9.822   4.995  0.00  0.00      PROA  
ATOM   2787  CD1 PHE P 832      12.055   9.558   4.802  0.00  0.00      PROA  
ATOM   2788  HD1 PHE P 832      11.525   8.841   5.412  0.00  0.00      PROA  
ATOM   2789  CE1 PHE P 832      11.253  10.442   4.134  0.00  0.00      PROA  
ATOM   2790  HE1 PHE P 832      10.209  10.205   3.991  0.00  0.00      PROA  
ATOM   2791  CZ  PHE P 832      11.792  11.563   3.473  0.00  0.00      PROA  
ATOM   2792  HZ  PHE P 832      11.105  12.212   2.950  0.00  0.00      PROA  
ATOM   2793  CD2 PHE P 832      13.963  10.999   4.391  0.00  0.00      PROA  
ATOM   2794  HD2 PHE P 832      15.023  11.176   4.497  0.00  0.00      PROA  
ATOM   2795  CE2 PHE P 832      13.148  11.879   3.641  0.00  0.00      PROA  
ATOM   2796  HE2 PHE P 832      13.582  12.816   3.326  0.00  0.00      PROA  
ATOM   2797  C   PHE P 832      15.682   8.206   3.746  0.00  0.00      PROA  
ATOM   2798  O   PHE P 832      15.254   7.676   2.711  0.00  0.00      PROA  
ATOM   2799  N   PHE P 833      16.742   9.137   3.644  0.00  0.00      PROA  
ATOM   2800  HN  PHE P 833      17.125   9.546   4.468  0.00  0.00      PROA  
ATOM   2801  CA  PHE P 833      17.345   9.519   2.383  0.00  0.00      PROA  
ATOM   2802  HA  PHE P 833      16.570   9.752   1.668  0.00  0.00      PROA  
ATOM   2803  CB  PHE P 833      18.327  10.723   2.603  0.00  0.00      PROA  
ATOM   2804  HB1 PHE P 833      18.947  10.847   1.689  0.00  0.00      PROA  
ATOM   2805  HB2 PHE P 833      18.882  10.444   3.524  0.00  0.00      PROA  
ATOM   2806  CG  PHE P 833      17.546  11.943   2.673  0.00  0.00      PROA  
ATOM   2807  CD1 PHE P 833      16.686  12.300   1.630  0.00  0.00      PROA  
ATOM   2808  HD1 PHE P 833      16.419  11.649   0.811  0.00  0.00      PROA  
ATOM   2809  CE1 PHE P 833      16.071  13.520   1.591  0.00  0.00      PROA  
ATOM   2810  HE1 PHE P 833      15.392  13.836   0.813  0.00  0.00      PROA  
ATOM   2811  CZ  PHE P 833      16.385  14.502   2.597  0.00  0.00      PROA  
ATOM   2812  HZ  PHE P 833      15.747  15.373   2.574  0.00  0.00      PROA  
ATOM   2813  CD2 PHE P 833      17.766  12.817   3.717  0.00  0.00      PROA  
ATOM   2814  HD2 PHE P 833      18.282  12.461   4.597  0.00  0.00      PROA  
ATOM   2815  CE2 PHE P 833      17.180  14.093   3.627  0.00  0.00      PROA  
ATOM   2816  HE2 PHE P 833      17.183  14.804   4.441  0.00  0.00      PROA  
ATOM   2817  C   PHE P 833      18.163   8.402   1.678  0.00  0.00      PROA  
ATOM   2818  O   PHE P 833      18.272   8.327   0.493  0.00  0.00      PROA  
ATOM   2819  N   THR P 834      18.909   7.550   2.483  0.00  0.00      PROA  
ATOM   2820  HN  THR P 834      19.075   7.794   3.436  0.00  0.00      PROA  
ATOM   2821  CA  THR P 834      19.750   6.504   1.935  0.00  0.00      PROA  
ATOM   2822  HA  THR P 834      20.450   6.870   1.198  0.00  0.00      PROA  
ATOM   2823  CB  THR P 834      20.662   5.828   2.899  0.00  0.00      PROA  
ATOM   2824  HB  THR P 834      20.072   5.217   3.615  0.00  0.00      PROA  
ATOM   2825  OG1 THR P 834      21.305   6.729   3.757  0.00  0.00      PROA  
ATOM   2826  HG1 THR P 834      20.742   6.989   4.489  0.00  0.00      PROA  
ATOM   2827  CG2 THR P 834      21.750   5.017   2.121  0.00  0.00      PROA  
ATOM   2828 HG21 THR P 834      21.474   3.991   1.797  0.00  0.00      PROA  
ATOM   2829 HG22 THR P 834      22.717   5.024   2.668  0.00  0.00      PROA  
ATOM   2830 HG23 THR P 834      22.022   5.645   1.246  0.00  0.00      PROA  
ATOM   2831  C   THR P 834      18.927   5.444   1.196  0.00  0.00      PROA  
ATOM   2832  O   THR P 834      19.270   4.919   0.127  0.00  0.00      PROA  
ATOM   2833  N   THR P 835      17.788   5.153   1.787  0.00  0.00      PROA  
ATOM   2834  HN  THR P 835      17.631   5.535   2.695  0.00  0.00      PROA  
ATOM   2835  CA  THR P 835      16.754   4.321   1.150  0.00  0.00      PROA  
ATOM   2836  HA  THR P 835      17.134   3.345   0.887  0.00  0.00      PROA  
ATOM   2837  CB  THR P 835      15.557   4.234   2.132  0.00  0.00      PROA  
ATOM   2838  HB  THR P 835      15.238   5.263   2.404  0.00  0.00      PROA  
ATOM   2839  OG1 THR P 835      15.931   3.501   3.310  0.00  0.00      PROA  
ATOM   2840  HG1 THR P 835      16.223   4.145   3.959  0.00  0.00      PROA  
ATOM   2841  CG2 THR P 835      14.290   3.478   1.551  0.00  0.00      PROA  
ATOM   2842 HG21 THR P 835      13.768   3.959   0.696  0.00  0.00      PROA  
ATOM   2843 HG22 THR P 835      13.548   3.376   2.372  0.00  0.00      PROA  
ATOM   2844 HG23 THR P 835      14.432   2.415   1.259  0.00  0.00      PROA  
ATOM   2845  C   THR P 835      16.178   4.867  -0.253  0.00  0.00      PROA  
ATOM   2846  O   THR P 835      16.057   4.108  -1.250  0.00  0.00      PROA  
ATOM   2847  N   PHE P 836      15.901   6.187  -0.274  0.00  0.00      PROA  
ATOM   2848  HN  PHE P 836      16.055   6.752   0.533  0.00  0.00      PROA  
ATOM   2849  CA  PHE P 836      15.448   6.899  -1.471  0.00  0.00      PROA  
ATOM   2850  HA  PHE P 836      14.546   6.380  -1.760  0.00  0.00      PROA  
ATOM   2851  CB  PHE P 836      15.025   8.371  -1.142  0.00  0.00      PROA  
ATOM   2852  HB1 PHE P 836      15.700   8.765  -0.352  0.00  0.00      PROA  
ATOM   2853  HB2 PHE P 836      14.018   8.237  -0.691  0.00  0.00      PROA  
ATOM   2854  CG  PHE P 836      14.803   9.349  -2.310  0.00  0.00      PROA  
ATOM   2855  CD1 PHE P 836      15.597  10.560  -2.292  0.00  0.00      PROA  
ATOM   2856  HD1 PHE P 836      16.229  10.663  -1.422  0.00  0.00      PROA  
ATOM   2857  CE1 PHE P 836      15.457  11.426  -3.359  0.00  0.00      PROA  
ATOM   2858  HE1 PHE P 836      16.098  12.293  -3.310  0.00  0.00      PROA  
ATOM   2859  CZ  PHE P 836      14.511  11.144  -4.421  0.00  0.00      PROA  
ATOM   2860  HZ  PHE P 836      14.395  11.835  -5.242  0.00  0.00      PROA  
ATOM   2861  CD2 PHE P 836      13.942   9.045  -3.366  0.00  0.00      PROA  
ATOM   2862  HD2 PHE P 836      13.558   8.037  -3.405  0.00  0.00      PROA  
ATOM   2863  CE2 PHE P 836      13.824   9.906  -4.413  0.00  0.00      PROA  
ATOM   2864  HE2 PHE P 836      13.284   9.678  -5.320  0.00  0.00      PROA  
ATOM   2865  C   PHE P 836      16.475   6.771  -2.574  0.00  0.00      PROA  
ATOM   2866  O   PHE P 836      16.176   6.477  -3.761  0.00  0.00      PROA  
ATOM   2867  N   PHE P 837      17.785   7.041  -2.254  0.00  0.00      PROA  
ATOM   2868  HN  PHE P 837      17.954   7.381  -1.332  0.00  0.00      PROA  
ATOM   2869  CA  PHE P 837      18.919   6.832  -3.119  0.00  0.00      PROA  
ATOM   2870  HA  PHE P 837      18.672   7.360  -4.029  0.00  0.00      PROA  
ATOM   2871  CB  PHE P 837      20.209   7.354  -2.420  0.00  0.00      PROA  
ATOM   2872  HB1 PHE P 837      20.272   6.939  -1.392  0.00  0.00      PROA  
ATOM   2873  HB2 PHE P 837      20.192   8.458  -2.303  0.00  0.00      PROA  
ATOM   2874  CG  PHE P 837      21.525   7.011  -3.203  0.00  0.00      PROA  
ATOM   2875  CD1 PHE P 837      22.378   6.038  -2.675  0.00  0.00      PROA  
ATOM   2876  HD1 PHE P 837      22.054   5.557  -1.763  0.00  0.00      PROA  
ATOM   2877  CE1 PHE P 837      23.621   5.700  -3.302  0.00  0.00      PROA  
ATOM   2878  HE1 PHE P 837      24.299   5.029  -2.796  0.00  0.00      PROA  
ATOM   2879  CZ  PHE P 837      23.967   6.272  -4.513  0.00  0.00      PROA  
ATOM   2880  HZ  PHE P 837      24.874   6.036  -5.048  0.00  0.00      PROA  
ATOM   2881  CD2 PHE P 837      21.943   7.666  -4.381  0.00  0.00      PROA  
ATOM   2882  HD2 PHE P 837      21.401   8.513  -4.775  0.00  0.00      PROA  
ATOM   2883  CE2 PHE P 837      23.134   7.292  -4.998  0.00  0.00      PROA  
ATOM   2884  HE2 PHE P 837      23.334   7.873  -5.886  0.00  0.00      PROA  
ATOM   2885  C   PHE P 837      19.178   5.455  -3.626  0.00  0.00      PROA  
ATOM   2886  O   PHE P 837      19.247   5.264  -4.810  0.00  0.00      PROA  
ATOM   2887  N   LEU P 838      19.203   4.439  -2.719  0.00  0.00      PROA  
ATOM   2888  HN  LEU P 838      19.029   4.592  -1.750  0.00  0.00      PROA  
ATOM   2889  CA  LEU P 838      19.301   3.003  -3.101  0.00  0.00      PROA  
ATOM   2890  HA  LEU P 838      20.239   2.864  -3.619  0.00  0.00      PROA  
ATOM   2891  CB  LEU P 838      19.400   2.155  -1.843  0.00  0.00      PROA  
ATOM   2892  HB1 LEU P 838      18.506   2.144  -1.183  0.00  0.00      PROA  
ATOM   2893  HB2 LEU P 838      20.249   2.534  -1.234  0.00  0.00      PROA  
ATOM   2894  CG  LEU P 838      19.655   0.599  -2.017  0.00  0.00      PROA  
ATOM   2895  HG  LEU P 838      18.743   0.122  -2.434  0.00  0.00      PROA  
ATOM   2896  CD1 LEU P 838      20.714   0.347  -3.017  0.00  0.00      PROA  
ATOM   2897 HD11 LEU P 838      21.607   1.005  -2.945  0.00  0.00      PROA  
ATOM   2898 HD12 LEU P 838      20.370   0.639  -4.032  0.00  0.00      PROA  
ATOM   2899 HD13 LEU P 838      20.981  -0.731  -3.032  0.00  0.00      PROA  
ATOM   2900  CD2 LEU P 838      20.127  -0.083  -0.663  0.00  0.00      PROA  
ATOM   2901 HD21 LEU P 838      20.225  -1.175  -0.841  0.00  0.00      PROA  
ATOM   2902 HD22 LEU P 838      19.469   0.077   0.218  0.00  0.00      PROA  
ATOM   2903 HD23 LEU P 838      21.212   0.087  -0.500  0.00  0.00      PROA  
ATOM   2904  C   LEU P 838      18.217   2.529  -4.017  0.00  0.00      PROA  
ATOM   2905  O   LEU P 838      18.400   1.833  -5.069  0.00  0.00      PROA  
ATOM   2906  N   SER P 839      16.970   2.843  -3.710  0.00  0.00      PROA  
ATOM   2907  HN  SER P 839      16.804   3.295  -2.837  0.00  0.00      PROA  
ATOM   2908  CA  SER P 839      15.796   2.540  -4.538  0.00  0.00      PROA  
ATOM   2909  HA  SER P 839      15.834   1.501  -4.827  0.00  0.00      PROA  
ATOM   2910  CB  SER P 839      14.498   2.789  -3.823  0.00  0.00      PROA  
ATOM   2911  HB1 SER P 839      14.487   2.252  -2.850  0.00  0.00      PROA  
ATOM   2912  HB2 SER P 839      13.622   2.530  -4.455  0.00  0.00      PROA  
ATOM   2913  OG  SER P 839      14.338   4.201  -3.561  0.00  0.00      PROA  
ATOM   2914  HG1 SER P 839      15.007   4.443  -2.917  0.00  0.00      PROA  
ATOM   2915  C   SER P 839      15.957   3.306  -5.893  0.00  0.00      PROA  
ATOM   2916  O   SER P 839      15.673   2.670  -6.890  0.00  0.00      PROA  
ATOM   2917  N   SER P 840      16.338   4.623  -5.993  0.00  0.00      PROA  
ATOM   2918  HN  SER P 840      16.491   5.202  -5.196  0.00  0.00      PROA  
ATOM   2919  CA  SER P 840      16.460   5.282  -7.314  0.00  0.00      PROA  
ATOM   2920  HA  SER P 840      15.613   4.962  -7.902  0.00  0.00      PROA  
ATOM   2921  CB  SER P 840      16.623   6.778  -7.353  0.00  0.00      PROA  
ATOM   2922  HB1 SER P 840      17.561   7.183  -6.917  0.00  0.00      PROA  
ATOM   2923  HB2 SER P 840      15.886   7.248  -6.667  0.00  0.00      PROA  
ATOM   2924  OG  SER P 840      16.292   7.315  -8.641  0.00  0.00      PROA  
ATOM   2925  HG1 SER P 840      17.085   7.371  -9.180  0.00  0.00      PROA  
ATOM   2926  C   SER P 840      17.648   4.566  -7.974  0.00  0.00      PROA  
ATOM   2927  O   SER P 840      17.459   4.106  -9.087  0.00  0.00      PROA  
ATOM   2928  N   PHE P 841      18.790   4.308  -7.241  0.00  0.00      PROA  
ATOM   2929  HN  PHE P 841      18.882   4.759  -6.356  0.00  0.00      PROA  
ATOM   2930  CA  PHE P 841      19.995   3.633  -7.730  0.00  0.00      PROA  
ATOM   2931  HA  PHE P 841      20.379   4.255  -8.524  0.00  0.00      PROA  
ATOM   2932  CB  PHE P 841      21.156   3.589  -6.654  0.00  0.00      PROA  
ATOM   2933  HB1 PHE P 841      20.679   3.190  -5.733  0.00  0.00      PROA  
ATOM   2934  HB2 PHE P 841      21.543   4.588  -6.358  0.00  0.00      PROA  
ATOM   2935  CG  PHE P 841      22.355   2.677  -6.932  0.00  0.00      PROA  
ATOM   2936  CD1 PHE P 841      22.278   1.315  -6.582  0.00  0.00      PROA  
ATOM   2937  HD1 PHE P 841      21.388   0.801  -6.249  0.00  0.00      PROA  
ATOM   2938  CE1 PHE P 841      23.366   0.480  -6.862  0.00  0.00      PROA  
ATOM   2939  HE1 PHE P 841      23.386  -0.536  -6.496  0.00  0.00      PROA  
ATOM   2940  CZ  PHE P 841      24.584   0.994  -7.365  0.00  0.00      PROA  
ATOM   2941  HZ  PHE P 841      25.442   0.345  -7.466  0.00  0.00      PROA  
ATOM   2942  CD2 PHE P 841      23.516   3.192  -7.507  0.00  0.00      PROA  
ATOM   2943  HD2 PHE P 841      23.672   4.241  -7.713  0.00  0.00      PROA  
ATOM   2944  CE2 PHE P 841      24.620   2.391  -7.676  0.00  0.00      PROA  
ATOM   2945  HE2 PHE P 841      25.511   2.830  -8.101  0.00  0.00      PROA  
ATOM   2946  C   PHE P 841      19.750   2.241  -8.362  0.00  0.00      PROA  
ATOM   2947  O   PHE P 841      20.350   1.849  -9.375  0.00  0.00      PROA  
ATOM   2948  N   LEU P 842      18.806   1.423  -7.764  0.00  0.00      PROA  
ATOM   2949  HN  LEU P 842      18.543   1.615  -6.822  0.00  0.00      PROA  
ATOM   2950  CA  LEU P 842      18.303   0.184  -8.308  0.00  0.00      PROA  
ATOM   2951  HA  LEU P 842      19.045  -0.432  -8.793  0.00  0.00      PROA  
ATOM   2952  CB  LEU P 842      17.699  -0.709  -7.196  0.00  0.00      PROA  
ATOM   2953  HB1 LEU P 842      17.078  -1.551  -7.572  0.00  0.00      PROA  
ATOM   2954  HB2 LEU P 842      16.979  -0.074  -6.637  0.00  0.00      PROA  
ATOM   2955  CG  LEU P 842      18.672  -1.216  -6.115  0.00  0.00      PROA  
ATOM   2956  HG  LEU P 842      19.168  -0.362  -5.606  0.00  0.00      PROA  
ATOM   2957  CD1 LEU P 842      17.951  -2.144  -5.087  0.00  0.00      PROA  
ATOM   2958 HD11 LEU P 842      17.426  -2.897  -5.713  0.00  0.00      PROA  
ATOM   2959 HD12 LEU P 842      17.226  -1.566  -4.474  0.00  0.00      PROA  
ATOM   2960 HD13 LEU P 842      18.710  -2.475  -4.347  0.00  0.00      PROA  
ATOM   2961  CD2 LEU P 842      19.928  -2.043  -6.657  0.00  0.00      PROA  
ATOM   2962 HD21 LEU P 842      19.446  -2.649  -7.454  0.00  0.00      PROA  
ATOM   2963 HD22 LEU P 842      20.327  -2.678  -5.838  0.00  0.00      PROA  
ATOM   2964 HD23 LEU P 842      20.688  -1.407  -7.159  0.00  0.00      PROA  
ATOM   2965  C   LEU P 842      17.311   0.370  -9.433  0.00  0.00      PROA  
ATOM   2966  O   LEU P 842      17.364  -0.312 -10.448  0.00  0.00      PROA  
ATOM   2967  N   LYS P 843      16.403   1.315  -9.282  0.00  0.00      PROA  
ATOM   2968  HN  LYS P 843      16.264   1.801  -8.423  0.00  0.00      PROA  
ATOM   2969  CA  LYS P 843      15.413   1.723 -10.278  0.00  0.00      PROA  
ATOM   2970  HA  LYS P 843      14.889   0.798 -10.470  0.00  0.00      PROA  
ATOM   2971  CB  LYS P 843      14.406   2.777  -9.830  0.00  0.00      PROA  
ATOM   2972  HB1 LYS P 843      14.905   3.732  -9.562  0.00  0.00      PROA  
ATOM   2973  HB2 LYS P 843      13.864   2.324  -8.972  0.00  0.00      PROA  
ATOM   2974  CG  LYS P 843      13.301   3.132 -10.888  0.00  0.00      PROA  
ATOM   2975  HG1 LYS P 843      13.744   3.646 -11.768  0.00  0.00      PROA  
ATOM   2976  HG2 LYS P 843      12.784   3.837 -10.204  0.00  0.00      PROA  
ATOM   2977  CD  LYS P 843      12.589   1.828 -11.215  0.00  0.00      PROA  
ATOM   2978  HD1 LYS P 843      12.375   1.223 -10.308  0.00  0.00      PROA  
ATOM   2979  HD2 LYS P 843      13.256   1.203 -11.847  0.00  0.00      PROA  
ATOM   2980  CE  LYS P 843      11.260   2.212 -11.998  0.00  0.00      PROA  
ATOM   2981  HE1 LYS P 843      11.542   2.414 -13.053  0.00  0.00      PROA  
ATOM   2982  HE2 LYS P 843      10.704   3.066 -11.555  0.00  0.00      PROA  
ATOM   2983  NZ  LYS P 843      10.347   1.024 -11.978  0.00  0.00      PROA  
ATOM   2984  HZ1 LYS P 843       9.408   1.374 -12.256  0.00  0.00      PROA  
ATOM   2985  HZ2 LYS P 843      10.369   0.572 -11.042  0.00  0.00      PROA  
ATOM   2986  HZ3 LYS P 843      10.653   0.299 -12.658  0.00  0.00      PROA  
ATOM   2987  C   LYS P 843      16.078   2.165 -11.617  0.00  0.00      PROA  
ATOM   2988  O   LYS P 843      15.627   1.897 -12.724  0.00  0.00      PROA  
ATOM   2989  N   GLN P 844      17.162   2.932 -11.595  0.00  0.00      PROA  
ATOM   2990  HN  GLN P 844      17.442   3.319 -10.720  0.00  0.00      PROA  
ATOM   2991  CA  GLN P 844      17.981   3.475 -12.651  0.00  0.00      PROA  
ATOM   2992  HA  GLN P 844      17.357   3.742 -13.492  0.00  0.00      PROA  
ATOM   2993  CB  GLN P 844      18.552   4.789 -12.265  0.00  0.00      PROA  
ATOM   2994  HB1 GLN P 844      19.195   5.208 -13.068  0.00  0.00      PROA  
ATOM   2995  HB2 GLN P 844      19.251   4.703 -11.406  0.00  0.00      PROA  
ATOM   2996  CG  GLN P 844      17.446   5.884 -11.960  0.00  0.00      PROA  
ATOM   2997  HG1 GLN P 844      18.000   6.814 -11.709  0.00  0.00      PROA  
ATOM   2998  HG2 GLN P 844      17.008   5.419 -11.051  0.00  0.00      PROA  
ATOM   2999  CD  GLN P 844      16.292   6.184 -12.941  0.00  0.00      PROA  
ATOM   3000  OE1 GLN P 844      15.083   5.904 -12.739  0.00  0.00      PROA  
ATOM   3001  NE2 GLN P 844      16.680   6.735 -14.114  0.00  0.00      PROA  
ATOM   3002 HE21 GLN P 844      15.912   7.068 -14.660  0.00  0.00      PROA  
ATOM   3003 HE22 GLN P 844      17.636   6.919 -14.343  0.00  0.00      PROA  
ATOM   3004  C   GLN P 844      19.107   2.510 -12.986  0.00  0.00      PROA  
ATOM   3005  O   GLN P 844      20.124   2.880 -13.574  0.00  0.00      PROA  
ATOM   3006  N   PHE P 845      18.880   1.185 -12.746  0.00  0.00      PROA  
ATOM   3007  HN  PHE P 845      18.103   0.971 -12.160  0.00  0.00      PROA  
ATOM   3008  CA  PHE P 845      19.888   0.163 -13.078  0.00  0.00      PROA  
ATOM   3009  HA  PHE P 845      20.902   0.531 -13.021  0.00  0.00      PROA  
ATOM   3010  CB  PHE P 845      19.717  -1.096 -12.116  0.00  0.00      PROA  
ATOM   3011  HB1 PHE P 845      18.748  -1.604 -12.306  0.00  0.00      PROA  
ATOM   3012  HB2 PHE P 845      19.649  -0.729 -11.070  0.00  0.00      PROA  
ATOM   3013  CG  PHE P 845      20.790  -2.144 -12.244  0.00  0.00      PROA  
ATOM   3014  CD1 PHE P 845      20.664  -3.317 -12.953  0.00  0.00      PROA  
ATOM   3015  HD1 PHE P 845      19.735  -3.619 -13.416  0.00  0.00      PROA  
ATOM   3016  CE1 PHE P 845      21.809  -4.180 -12.908  0.00  0.00      PROA  
ATOM   3017  HE1 PHE P 845      21.750  -5.115 -13.447  0.00  0.00      PROA  
ATOM   3018  CZ  PHE P 845      23.015  -3.867 -12.280  0.00  0.00      PROA  
ATOM   3019  HZ  PHE P 845      23.720  -4.677 -12.158  0.00  0.00      PROA  
ATOM   3020  CD2 PHE P 845      22.026  -1.865 -11.533  0.00  0.00      PROA  
ATOM   3021  HD2 PHE P 845      21.986  -1.000 -10.889  0.00  0.00      PROA  
ATOM   3022  CE2 PHE P 845      23.123  -2.687 -11.638  0.00  0.00      PROA  
ATOM   3023  HE2 PHE P 845      23.907  -2.400 -10.953  0.00  0.00      PROA  
ATOM   3024  C   PHE P 845      19.531  -0.308 -14.573  0.00  0.00      PROA  
ATOM   3025  O   PHE P 845      20.348  -0.903 -15.257  0.00  0.00      PROA  
ATOM   3026  N   LYS P 846      18.351   0.027 -15.068  0.00  0.00      PROA  
ATOM   3027  HN  LYS P 846      17.793   0.622 -14.494  0.00  0.00      PROA  
ATOM   3028  CA  LYS P 846      17.855  -0.351 -16.333  0.00  0.00      PROA  
ATOM   3029  HA  LYS P 846      17.666  -1.412 -16.398  0.00  0.00      PROA  
ATOM   3030  CB  LYS P 846      16.437   0.280 -16.605  0.00  0.00      PROA  
ATOM   3031  HB1 LYS P 846      15.630  -0.148 -15.973  0.00  0.00      PROA  
ATOM   3032  HB2 LYS P 846      16.226   0.153 -17.689  0.00  0.00      PROA  
ATOM   3033  CG  LYS P 846      16.361   1.827 -16.414  0.00  0.00      PROA  
ATOM   3034  HG1 LYS P 846      17.016   2.374 -17.126  0.00  0.00      PROA  
ATOM   3035  HG2 LYS P 846      16.895   2.091 -15.477  0.00  0.00      PROA  
ATOM   3036  CD  LYS P 846      14.897   2.390 -16.467  0.00  0.00      PROA  
ATOM   3037  HD1 LYS P 846      15.043   3.479 -16.302  0.00  0.00      PROA  
ATOM   3038  HD2 LYS P 846      14.241   2.049 -15.638  0.00  0.00      PROA  
ATOM   3039  CE  LYS P 846      14.168   2.208 -17.762  0.00  0.00      PROA  
ATOM   3040  HE1 LYS P 846      13.914   1.149 -17.982  0.00  0.00      PROA  
ATOM   3041  HE2 LYS P 846      14.682   2.641 -18.647  0.00  0.00      PROA  
ATOM   3042  NZ  LYS P 846      12.790   2.797 -17.675  0.00  0.00      PROA  
ATOM   3043  HZ1 LYS P 846      12.322   2.797 -18.604  0.00  0.00      PROA  
ATOM   3044  HZ2 LYS P 846      12.829   3.812 -17.450  0.00  0.00      PROA  
ATOM   3045  HZ3 LYS P 846      12.267   2.250 -16.962  0.00  0.00      PROA  
ATOM   3046  C   LYS P 846      18.724  -0.003 -17.568  0.00  0.00      PROA  
ATOM   3047  O   LYS P 846      18.700  -0.804 -18.532  0.00  0.00      PROA  
ATOM   3048  N   THR P 847      19.414   1.157 -17.505  0.00  0.00      PROA  
ATOM   3049  HN  THR P 847      19.395   1.694 -16.665  0.00  0.00      PROA  
ATOM   3050  CA  THR P 847      20.232   1.728 -18.502  0.00  0.00      PROA  
ATOM   3051  HA  THR P 847      19.786   1.480 -19.453  0.00  0.00      PROA  
ATOM   3052  CB  THR P 847      20.239   3.251 -18.398  0.00  0.00      PROA  
ATOM   3053  HB  THR P 847      21.135   3.710 -18.868  0.00  0.00      PROA  
ATOM   3054  OG1 THR P 847      20.099   3.710 -17.043  0.00  0.00      PROA  
ATOM   3055  HG1 THR P 847      20.963   3.512 -16.673  0.00  0.00      PROA  
ATOM   3056  CG2 THR P 847      19.001   3.741 -19.149  0.00  0.00      PROA  
ATOM   3057 HG21 THR P 847      19.119   3.753 -20.253  0.00  0.00      PROA  
ATOM   3058 HG22 THR P 847      18.938   4.812 -18.859  0.00  0.00      PROA  
ATOM   3059 HG23 THR P 847      18.061   3.161 -19.032  0.00  0.00      PROA  
ATOM   3060  C   THR P 847      21.698   1.216 -18.513  0.00  0.00      PROA  
ATOM   3061  O   THR P 847      22.440   1.383 -19.485  0.00  0.00      PROA  
ATOM   3062  N   LYS P 848      22.172   0.585 -17.418  0.00  0.00      PROA  
ATOM   3063  HN  LYS P 848      21.595   0.459 -16.615  0.00  0.00      PROA  
ATOM   3064  CA  LYS P 848      23.537   0.179 -17.380  0.00  0.00      PROA  
ATOM   3065  HA  LYS P 848      24.280   0.957 -17.483  0.00  0.00      PROA  
ATOM   3066  CB  LYS P 848      23.884  -0.373 -15.942  0.00  0.00      PROA  
ATOM   3067  HB1 LYS P 848      24.973  -0.525 -15.781  0.00  0.00      PROA  
ATOM   3068  HB2 LYS P 848      23.399  -1.360 -15.779  0.00  0.00      PROA  
ATOM   3069  CG  LYS P 848      23.622   0.621 -14.808  0.00  0.00      PROA  
ATOM   3070  HG1 LYS P 848      22.566   0.495 -14.487  0.00  0.00      PROA  
ATOM   3071  HG2 LYS P 848      23.641   1.651 -15.225  0.00  0.00      PROA  
ATOM   3072  CD  LYS P 848      24.529   0.463 -13.572  0.00  0.00      PROA  
ATOM   3073  HD1 LYS P 848      25.586   0.684 -13.833  0.00  0.00      PROA  
ATOM   3074  HD2 LYS P 848      24.466  -0.563 -13.150  0.00  0.00      PROA  
ATOM   3075  CE  LYS P 848      23.928   1.448 -12.483  0.00  0.00      PROA  
ATOM   3076  HE1 LYS P 848      24.282   1.118 -11.483  0.00  0.00      PROA  
ATOM   3077  HE2 LYS P 848      22.817   1.430 -12.464  0.00  0.00      PROA  
ATOM   3078  NZ  LYS P 848      24.431   2.851 -12.657  0.00  0.00      PROA  
ATOM   3079  HZ1 LYS P 848      25.368   2.988 -12.227  0.00  0.00      PROA  
ATOM   3080  HZ2 LYS P 848      23.736   3.458 -12.177  0.00  0.00      PROA  
ATOM   3081  HZ3 LYS P 848      24.446   3.128 -13.659  0.00  0.00      PROA  
ATOM   3082  C   LYS P 848      23.789  -0.887 -18.490  0.00  0.00      PROA  
ATOM   3083  O   LYS P 848      22.995  -1.780 -18.737  0.00  0.00      PROA  
ATOM   3084  N   ARG P 849      24.998  -0.912 -19.119  0.00  0.00      PROA  
ATOM   3085  HN  ARG P 849      25.705  -0.244 -18.899  0.00  0.00      PROA  
ATOM   3086  CA  ARG P 849      25.340  -1.953 -20.041  0.00  0.00      PROA  
ATOM   3087  HA  ARG P 849      24.465  -2.360 -20.526  0.00  0.00      PROA  
ATOM   3088  CB  ARG P 849      26.077  -1.213 -21.157  0.00  0.00      PROA  
ATOM   3089  HB1 ARG P 849      26.363  -1.997 -21.891  0.00  0.00      PROA  
ATOM   3090  HB2 ARG P 849      27.015  -0.775 -20.753  0.00  0.00      PROA  
ATOM   3091  CG  ARG P 849      25.237  -0.141 -21.899  0.00  0.00      PROA  
ATOM   3092  HG1 ARG P 849      24.702   0.632 -21.307  0.00  0.00      PROA  
ATOM   3093  HG2 ARG P 849      24.414  -0.656 -22.440  0.00  0.00      PROA  
ATOM   3094  CD  ARG P 849      26.052   0.566 -22.981  0.00  0.00      PROA  
ATOM   3095  HD1 ARG P 849      26.934   1.008 -22.470  0.00  0.00      PROA  
ATOM   3096  HD2 ARG P 849      25.424   1.280 -23.555  0.00  0.00      PROA  
ATOM   3097  NE  ARG P 849      26.497  -0.429 -23.997  0.00  0.00      PROA  
ATOM   3098  HE  ARG P 849      26.446  -1.413 -23.830  0.00  0.00      PROA  
ATOM   3099  CZ  ARG P 849      27.203  -0.219 -25.105  0.00  0.00      PROA  
ATOM   3100  NH1 ARG P 849      27.761  -1.212 -25.755  0.00  0.00      PROA  
ATOM   3101 HH11 ARG P 849      27.468  -2.088 -25.372  0.00  0.00      PROA  
ATOM   3102 HH12 ARG P 849      28.199  -1.097 -26.647  0.00  0.00      PROA  
ATOM   3103  NH2 ARG P 849      27.410   0.961 -25.603  0.00  0.00      PROA  
ATOM   3104 HH21 ARG P 849      27.098   1.815 -25.185  0.00  0.00      PROA  
ATOM   3105 HH22 ARG P 849      28.088   0.905 -26.336  0.00  0.00      PROA  
ATOM   3106  C   ARG P 849      26.114  -3.065 -19.360  0.00  0.00      PROA  
ATOM   3107  O   ARG P 849      27.242  -3.456 -19.645  0.00  0.00      PROA  
ATOM   3108  N   TYR P 850      25.404  -3.708 -18.429  0.00  0.00      PROA  
ATOM   3109  HN  TYR P 850      24.461  -3.441 -18.248  0.00  0.00      PROA  
ATOM   3110  CA  TYR P 850      25.863  -4.747 -17.474  0.00  0.00      PROA  
ATOM   3111  HA  TYR P 850      26.679  -5.287 -17.933  0.00  0.00      PROA  
ATOM   3112  CB  TYR P 850      26.338  -4.122 -16.105  0.00  0.00      PROA  
ATOM   3113  HB1 TYR P 850      26.455  -4.865 -15.288  0.00  0.00      PROA  
ATOM   3114  HB2 TYR P 850      25.572  -3.374 -15.808  0.00  0.00      PROA  
ATOM   3115  CG  TYR P 850      27.729  -3.483 -16.338  0.00  0.00      PROA  
ATOM   3116  CD1 TYR P 850      28.965  -4.277 -16.476  0.00  0.00      PROA  
ATOM   3117  HD1 TYR P 850      28.864  -5.348 -16.390  0.00  0.00      PROA  
ATOM   3118  CE1 TYR P 850      30.172  -3.611 -16.802  0.00  0.00      PROA  
ATOM   3119  HE1 TYR P 850      31.121  -4.120 -16.885  0.00  0.00      PROA  
ATOM   3120  CZ  TYR P 850      30.294  -2.218 -16.895  0.00  0.00      PROA  
ATOM   3121  OH  TYR P 850      31.519  -1.645 -17.343  0.00  0.00      PROA  
ATOM   3122  HH  TYR P 850      31.788  -2.131 -18.126  0.00  0.00      PROA  
ATOM   3123  CD2 TYR P 850      27.902  -2.089 -16.457  0.00  0.00      PROA  
ATOM   3124  HD2 TYR P 850      26.954  -1.572 -16.486  0.00  0.00      PROA  
ATOM   3125  CE2 TYR P 850      29.141  -1.445 -16.661  0.00  0.00      PROA  
ATOM   3126  HE2 TYR P 850      29.164  -0.365 -16.687  0.00  0.00      PROA  
ATOM   3127  C   TYR P 850      24.727  -5.729 -17.285  0.00  0.00      PROA  
ATOM   3128  O   TYR P 850      23.553  -5.403 -17.489  0.00  0.00      PROA  
ATOM   3129  N   PHE P 851      25.128  -6.968 -16.997  0.00  0.00      PROA  
ATOM   3130  HN  PHE P 851      26.067  -7.251 -16.817  0.00  0.00      PROA  
ATOM   3131  CA  PHE P 851      24.164  -8.126 -16.704  0.00  0.00      PROA  
ATOM   3132  HA  PHE P 851      24.915  -8.832 -16.383  0.00  0.00      PROA  
ATOM   3133  CB  PHE P 851      23.261  -7.990 -15.483  0.00  0.00      PROA  
ATOM   3134  HB1 PHE P 851      22.568  -8.857 -15.425  0.00  0.00      PROA  
ATOM   3135  HB2 PHE P 851      22.621  -7.082 -15.521  0.00  0.00      PROA  
ATOM   3136  CG  PHE P 851      24.012  -7.886 -14.134  0.00  0.00      PROA  
ATOM   3137  CD1 PHE P 851      25.411  -7.948 -14.035  0.00  0.00      PROA  
ATOM   3138  HD1 PHE P 851      26.017  -8.248 -14.877  0.00  0.00      PROA  
ATOM   3139  CE1 PHE P 851      26.030  -7.903 -12.830  0.00  0.00      PROA  
ATOM   3140  HE1 PHE P 851      27.109  -7.902 -12.782  0.00  0.00      PROA  
ATOM   3141  CZ  PHE P 851      25.294  -7.773 -11.653  0.00  0.00      PROA  
ATOM   3142  HZ  PHE P 851      25.759  -7.875 -10.684  0.00  0.00      PROA  
ATOM   3143  CD2 PHE P 851      23.277  -7.747 -12.942  0.00  0.00      PROA  
ATOM   3144  HD2 PHE P 851      22.204  -7.662 -13.031  0.00  0.00      PROA  
ATOM   3145  CE2 PHE P 851      23.930  -7.696 -11.725  0.00  0.00      PROA  
ATOM   3146  HE2 PHE P 851      23.361  -7.822 -10.816  0.00  0.00      PROA  
ATOM   3147  C   PHE P 851      23.470  -8.611 -17.886  0.00  0.00      PROA  
ATOM   3148  O   PHE P 851      23.312  -7.932 -18.873  0.00  0.00      PROA  
ATOM   3149  N   PRO P 852      22.995  -9.883 -17.945  0.00  0.00      PROA  
ATOM   3150  CD  PRO P 852      23.456 -11.092 -17.140  0.00  0.00      PROA  
ATOM   3151  HD1 PRO P 852      23.375 -10.913 -16.046  0.00  0.00      PROA  
ATOM   3152  HD2 PRO P 852      24.545 -11.194 -17.334  0.00  0.00      PROA  
ATOM   3153  CA  PRO P 852      22.036 -10.294 -18.987  0.00  0.00      PROA  
ATOM   3154  HA  PRO P 852      22.351  -9.951 -19.961  0.00  0.00      PROA  
ATOM   3155  CB  PRO P 852      22.015 -11.887 -18.894  0.00  0.00      PROA  
ATOM   3156  HB1 PRO P 852      22.751 -12.288 -19.623  0.00  0.00      PROA  
ATOM   3157  HB2 PRO P 852      21.023 -12.319 -19.148  0.00  0.00      PROA  
ATOM   3158  CG  PRO P 852      22.590 -12.316 -17.501  0.00  0.00      PROA  
ATOM   3159  HG1 PRO P 852      21.694 -12.575 -16.899  0.00  0.00      PROA  
ATOM   3160  HG2 PRO P 852      23.327 -13.137 -17.637  0.00  0.00      PROA  
ATOM   3161  C   PRO P 852      20.664  -9.667 -18.816  0.00  0.00      PROA  
ATOM   3162  O   PRO P 852      20.239  -9.218 -17.748  0.00  0.00      PROA  
ATOM   3163  N   THR P 853      19.920  -9.498 -19.951  0.00  0.00      PROA  
ATOM   3164  HN  THR P 853      20.234  -9.775 -20.856  0.00  0.00      PROA  
ATOM   3165  CA  THR P 853      18.813  -8.569 -20.042  0.00  0.00      PROA  
ATOM   3166  HA  THR P 853      19.352  -7.633 -20.050  0.00  0.00      PROA  
ATOM   3167  CB  THR P 853      18.091  -8.678 -21.363  0.00  0.00      PROA  
ATOM   3168  HB  THR P 853      17.548  -9.638 -21.499  0.00  0.00      PROA  
ATOM   3169  OG1 THR P 853      19.042  -8.647 -22.469  0.00  0.00      PROA  
ATOM   3170  HG1 THR P 853      18.738  -9.105 -23.256  0.00  0.00      PROA  
ATOM   3171  CG2 THR P 853      17.143  -7.541 -21.570  0.00  0.00      PROA  
ATOM   3172 HG21 THR P 853      16.640  -7.558 -22.561  0.00  0.00      PROA  
ATOM   3173 HG22 THR P 853      17.661  -6.566 -21.445  0.00  0.00      PROA  
ATOM   3174 HG23 THR P 853      16.247  -7.546 -20.913  0.00  0.00      PROA  
ATOM   3175  C   THR P 853      17.765  -8.690 -18.982  0.00  0.00      PROA  
ATOM   3176  O   THR P 853      17.306  -7.703 -18.376  0.00  0.00      PROA  
ATOM   3177  N   LYS P 854      17.193  -9.913 -18.738  0.00  0.00      PROA  
ATOM   3178  HN  LYS P 854      17.558 -10.792 -19.035  0.00  0.00      PROA  
ATOM   3179  CA  LYS P 854      16.026 -10.117 -17.826  0.00  0.00      PROA  
ATOM   3180  HA  LYS P 854      15.320  -9.374 -18.165  0.00  0.00      PROA  
ATOM   3181  CB  LYS P 854      15.279 -11.407 -17.942  0.00  0.00      PROA  
ATOM   3182  HB1 LYS P 854      14.448 -11.457 -17.206  0.00  0.00      PROA  
ATOM   3183  HB2 LYS P 854      15.875 -12.329 -17.774  0.00  0.00      PROA  
ATOM   3184  CG  LYS P 854      14.667 -11.559 -19.363  0.00  0.00      PROA  
ATOM   3185  HG1 LYS P 854      14.295 -12.605 -19.396  0.00  0.00      PROA  
ATOM   3186  HG2 LYS P 854      15.388 -11.418 -20.196  0.00  0.00      PROA  
ATOM   3187  CD  LYS P 854      13.487 -10.589 -19.633  0.00  0.00      PROA  
ATOM   3188  HD1 LYS P 854      13.802  -9.551 -19.392  0.00  0.00      PROA  
ATOM   3189  HD2 LYS P 854      12.783 -10.722 -18.784  0.00  0.00      PROA  
ATOM   3190  CE  LYS P 854      12.838 -10.761 -21.087  0.00  0.00      PROA  
ATOM   3191  HE1 LYS P 854      13.664 -10.569 -21.805  0.00  0.00      PROA  
ATOM   3192  HE2 LYS P 854      12.069  -9.967 -21.193  0.00  0.00      PROA  
ATOM   3193  NZ  LYS P 854      12.195 -12.047 -21.382  0.00  0.00      PROA  
ATOM   3194  HZ1 LYS P 854      11.739 -12.131 -22.313  0.00  0.00      PROA  
ATOM   3195  HZ2 LYS P 854      11.335 -12.031 -20.799  0.00  0.00      PROA  
ATOM   3196  HZ3 LYS P 854      12.798 -12.854 -21.122  0.00  0.00      PROA  
ATOM   3197  C   LYS P 854      16.536  -9.932 -16.392  0.00  0.00      PROA  
ATOM   3198  O   LYS P 854      15.767  -9.426 -15.542  0.00  0.00      PROA  
ATOM   3199  N   VAL P 855      17.757 -10.270 -16.104  0.00  0.00      PROA  
ATOM   3200  HN  VAL P 855      18.307 -10.684 -16.826  0.00  0.00      PROA  
ATOM   3201  CA  VAL P 855      18.402 -10.036 -14.845  0.00  0.00      PROA  
ATOM   3202  HA  VAL P 855      17.759 -10.334 -14.029  0.00  0.00      PROA  
ATOM   3203  CB  VAL P 855      19.687 -10.804 -14.765  0.00  0.00      PROA  
ATOM   3204  HB  VAL P 855      20.420 -10.551 -15.560  0.00  0.00      PROA  
ATOM   3205  CG1 VAL P 855      20.474 -10.629 -13.499  0.00  0.00      PROA  
ATOM   3206 HG11 VAL P 855      19.765 -10.971 -12.715  0.00  0.00      PROA  
ATOM   3207 HG12 VAL P 855      20.762  -9.580 -13.271  0.00  0.00      PROA  
ATOM   3208 HG13 VAL P 855      21.343 -11.317 -13.421  0.00  0.00      PROA  
ATOM   3209  CG2 VAL P 855      19.454 -12.363 -14.837  0.00  0.00      PROA  
ATOM   3210 HG21 VAL P 855      18.935 -12.712 -15.755  0.00  0.00      PROA  
ATOM   3211 HG22 VAL P 855      18.889 -12.791 -13.982  0.00  0.00      PROA  
ATOM   3212 HG23 VAL P 855      20.477 -12.798 -14.847  0.00  0.00      PROA  
ATOM   3213  C   VAL P 855      18.526  -8.529 -14.490  0.00  0.00      PROA  
ATOM   3214  O   VAL P 855      18.381  -8.097 -13.339  0.00  0.00      PROA  
ATOM   3215  N   ARG P 856      18.917  -7.695 -15.525  0.00  0.00      PROA  
ATOM   3216  HN  ARG P 856      19.188  -8.226 -16.324  0.00  0.00      PROA  
ATOM   3217  CA  ARG P 856      18.948  -6.261 -15.440  0.00  0.00      PROA  
ATOM   3218  HA  ARG P 856      19.526  -6.003 -14.565  0.00  0.00      PROA  
ATOM   3219  CB  ARG P 856      19.660  -5.493 -16.615  0.00  0.00      PROA  
ATOM   3220  HB1 ARG P 856      19.004  -5.708 -17.485  0.00  0.00      PROA  
ATOM   3221  HB2 ARG P 856      20.539  -6.125 -16.866  0.00  0.00      PROA  
ATOM   3222  CG  ARG P 856      19.943  -4.018 -16.391  0.00  0.00      PROA  
ATOM   3223  HG1 ARG P 856      20.576  -3.836 -15.496  0.00  0.00      PROA  
ATOM   3224  HG2 ARG P 856      18.999  -3.474 -16.172  0.00  0.00      PROA  
ATOM   3225  CD  ARG P 856      20.740  -3.287 -17.487  0.00  0.00      PROA  
ATOM   3226  HD1 ARG P 856      21.719  -3.809 -17.544  0.00  0.00      PROA  
ATOM   3227  HD2 ARG P 856      20.874  -2.209 -17.253  0.00  0.00      PROA  
ATOM   3228  NE  ARG P 856      20.058  -3.358 -18.814  0.00  0.00      PROA  
ATOM   3229  HE  ARG P 856      19.544  -2.557 -19.122  0.00  0.00      PROA  
ATOM   3230  CZ  ARG P 856      20.272  -4.202 -19.777  0.00  0.00      PROA  
ATOM   3231  NH1 ARG P 856      21.219  -5.133 -19.638  0.00  0.00      PROA  
ATOM   3232 HH11 ARG P 856      21.776  -5.079 -18.809  0.00  0.00      PROA  
ATOM   3233 HH12 ARG P 856      21.389  -5.808 -20.356  0.00  0.00      PROA  
ATOM   3234  NH2 ARG P 856      19.611  -4.160 -20.877  0.00  0.00      PROA  
ATOM   3235 HH21 ARG P 856      18.943  -3.420 -20.952  0.00  0.00      PROA  
ATOM   3236 HH22 ARG P 856      19.773  -4.738 -21.677  0.00  0.00      PROA  
ATOM   3237  C   ARG P 856      17.636  -5.535 -15.167  0.00  0.00      PROA  
ATOM   3238  O   ARG P 856      17.511  -4.751 -14.223  0.00  0.00      PROA  
ATOM   3239  N   SER P 857      16.597  -5.844 -15.955  0.00  0.00      PROA  
ATOM   3240  HN  SER P 857      16.603  -6.524 -16.684  0.00  0.00      PROA  
ATOM   3241  CA  SER P 857      15.270  -5.260 -15.673  0.00  0.00      PROA  
ATOM   3242  HA  SER P 857      15.463  -4.217 -15.468  0.00  0.00      PROA  
ATOM   3243  CB  SER P 857      14.265  -5.469 -16.850  0.00  0.00      PROA  
ATOM   3244  HB1 SER P 857      14.905  -4.955 -17.599  0.00  0.00      PROA  
ATOM   3245  HB2 SER P 857      13.270  -4.994 -16.713  0.00  0.00      PROA  
ATOM   3246  OG  SER P 857      14.249  -6.865 -17.273  0.00  0.00      PROA  
ATOM   3247  HG1 SER P 857      13.553  -7.276 -16.755  0.00  0.00      PROA  
ATOM   3248  C   SER P 857      14.562  -5.810 -14.530  0.00  0.00      PROA  
ATOM   3249  O   SER P 857      13.736  -5.086 -13.979  0.00  0.00      PROA  
ATOM   3250  N   THR P 858      14.845  -7.010 -13.958  0.00  0.00      PROA  
ATOM   3251  HN  THR P 858      15.485  -7.535 -14.514  0.00  0.00      PROA  
ATOM   3252  CA  THR P 858      14.294  -7.504 -12.683  0.00  0.00      PROA  
ATOM   3253  HA  THR P 858      13.233  -7.321 -12.760  0.00  0.00      PROA  
ATOM   3254  CB  THR P 858      14.606  -8.985 -12.487  0.00  0.00      PROA  
ATOM   3255  HB  THR P 858      15.702  -9.133 -12.599  0.00  0.00      PROA  
ATOM   3256  OG1 THR P 858      14.116  -9.751 -13.542  0.00  0.00      PROA  
ATOM   3257  HG1 THR P 858      14.680  -9.816 -14.316  0.00  0.00      PROA  
ATOM   3258  CG2 THR P 858      14.090  -9.495 -11.107  0.00  0.00      PROA  
ATOM   3259 HG21 THR P 858      14.073 -10.606 -11.089  0.00  0.00      PROA  
ATOM   3260 HG22 THR P 858      13.061  -9.143 -10.878  0.00  0.00      PROA  
ATOM   3261 HG23 THR P 858      14.831  -9.324 -10.297  0.00  0.00      PROA  
ATOM   3262  C   THR P 858      14.811  -6.712 -11.519  0.00  0.00      PROA  
ATOM   3263  O   THR P 858      14.050  -6.326 -10.639  0.00  0.00      PROA  
ATOM   3264  N   ILE P 859      16.101  -6.307 -11.472  0.00  0.00      PROA  
ATOM   3265  HN  ILE P 859      16.762  -6.695 -12.108  0.00  0.00      PROA  
ATOM   3266  CA  ILE P 859      16.661  -5.395 -10.448  0.00  0.00      PROA  
ATOM   3267  HA  ILE P 859      16.402  -5.737  -9.457  0.00  0.00      PROA  
ATOM   3268  CB  ILE P 859      18.183  -5.402 -10.547  0.00  0.00      PROA  
ATOM   3269  HB  ILE P 859      18.453  -5.041 -11.563  0.00  0.00      PROA  
ATOM   3270  CG2 ILE P 859      18.750  -4.322  -9.533  0.00  0.00      PROA  
ATOM   3271 HG21 ILE P 859      18.642  -3.260  -9.840  0.00  0.00      PROA  
ATOM   3272 HG22 ILE P 859      19.847  -4.459  -9.423  0.00  0.00      PROA  
ATOM   3273 HG23 ILE P 859      18.327  -4.295  -8.506  0.00  0.00      PROA  
ATOM   3274  CG1 ILE P 859      18.795  -6.768 -10.300  0.00  0.00      PROA  
ATOM   3275 HG11 ILE P 859      18.186  -7.518 -10.849  0.00  0.00      PROA  
ATOM   3276 HG12 ILE P 859      18.724  -7.025  -9.222  0.00  0.00      PROA  
ATOM   3277  CD  ILE P 859      20.239  -6.894 -10.808  0.00  0.00      PROA  
ATOM   3278  HD1 ILE P 859      20.545  -7.960 -10.865  0.00  0.00      PROA  
ATOM   3279  HD2 ILE P 859      20.955  -6.352 -10.153  0.00  0.00      PROA  
ATOM   3280  HD3 ILE P 859      20.410  -6.397 -11.787  0.00  0.00      PROA  
ATOM   3281  C   ILE P 859      16.011  -4.050 -10.404  0.00  0.00      PROA  
ATOM   3282  O   ILE P 859      15.788  -3.491  -9.375  0.00  0.00      PROA  
ATOM   3283  N   SER P 860      15.743  -3.459 -11.581  0.00  0.00      PROA  
ATOM   3284  HN  SER P 860      16.044  -3.904 -12.420  0.00  0.00      PROA  
ATOM   3285  CA  SER P 860      14.924  -2.209 -11.806  0.00  0.00      PROA  
ATOM   3286  HA  SER P 860      15.311  -1.482 -11.108  0.00  0.00      PROA  
ATOM   3287  CB  SER P 860      14.891  -1.733 -13.235  0.00  0.00      PROA  
ATOM   3288  HB1 SER P 860      14.558  -2.564 -13.892  0.00  0.00      PROA  
ATOM   3289  HB2 SER P 860      15.956  -1.563 -13.505  0.00  0.00      PROA  
ATOM   3290  OG  SER P 860      14.270  -0.508 -13.520  0.00  0.00      PROA  
ATOM   3291  HG1 SER P 860      14.729   0.184 -13.038  0.00  0.00      PROA  
ATOM   3292  C   SER P 860      13.440  -2.384 -11.211  0.00  0.00      PROA  
ATOM   3293  O   SER P 860      13.075  -1.576 -10.343  0.00  0.00      PROA  
ATOM   3294  N   ASP P 861      12.685  -3.441 -11.546  0.00  0.00      PROA  
ATOM   3295  HN  ASP P 861      13.008  -4.090 -12.230  0.00  0.00      PROA  
ATOM   3296  CA  ASP P 861      11.330  -3.647 -11.169  0.00  0.00      PROA  
ATOM   3297  HA  ASP P 861      10.735  -2.765 -11.357  0.00  0.00      PROA  
ATOM   3298  CB  ASP P 861      10.748  -4.740 -11.969  0.00  0.00      PROA  
ATOM   3299  HB1 ASP P 861       9.736  -4.978 -11.576  0.00  0.00      PROA  
ATOM   3300  HB2 ASP P 861      11.383  -5.631 -11.775  0.00  0.00      PROA  
ATOM   3301  CG  ASP P 861      10.668  -4.469 -13.472  0.00  0.00      PROA  
ATOM   3302  OD1 ASP P 861      10.305  -5.429 -14.175  0.00  0.00      PROA  
ATOM   3303  OD2 ASP P 861      10.958  -3.334 -13.928  0.00  0.00      PROA  
ATOM   3304  C   ASP P 861      11.292  -4.014  -9.681  0.00  0.00      PROA  
ATOM   3305  O   ASP P 861      10.385  -3.704  -8.971  0.00  0.00      PROA  
ATOM   3306  N   PHE P 862      12.298  -4.647  -9.103  0.00  0.00      PROA  
ATOM   3307  HN  PHE P 862      13.071  -4.898  -9.680  0.00  0.00      PROA  
ATOM   3308  CA  PHE P 862      12.343  -5.101  -7.761  0.00  0.00      PROA  
ATOM   3309  HA  PHE P 862      11.371  -5.062  -7.291  0.00  0.00      PROA  
ATOM   3310  CB  PHE P 862      13.106  -6.535  -7.645  0.00  0.00      PROA  
ATOM   3311  HB1 PHE P 862      13.337  -6.710  -6.572  0.00  0.00      PROA  
ATOM   3312  HB2 PHE P 862      14.065  -6.423  -8.194  0.00  0.00      PROA  
ATOM   3313  CG  PHE P 862      12.439  -7.799  -8.133  0.00  0.00      PROA  
ATOM   3314  CD1 PHE P 862      13.148  -9.058  -7.919  0.00  0.00      PROA  
ATOM   3315  HD1 PHE P 862      14.087  -8.944  -7.397  0.00  0.00      PROA  
ATOM   3316  CE1 PHE P 862      12.531 -10.251  -8.103  0.00  0.00      PROA  
ATOM   3317  HE1 PHE P 862      13.049 -11.182  -7.924  0.00  0.00      PROA  
ATOM   3318  CZ  PHE P 862      11.226 -10.324  -8.615  0.00  0.00      PROA  
ATOM   3319  HZ  PHE P 862      10.734 -11.286  -8.621  0.00  0.00      PROA  
ATOM   3320  CD2 PHE P 862      11.257  -7.860  -8.816  0.00  0.00      PROA  
ATOM   3321  HD2 PHE P 862      10.706  -6.997  -9.160  0.00  0.00      PROA  
ATOM   3322  CE2 PHE P 862      10.577  -9.153  -8.949  0.00  0.00      PROA  
ATOM   3323  HE2 PHE P 862       9.597  -9.121  -9.403  0.00  0.00      PROA  
ATOM   3324  C   PHE P 862      13.234  -4.130  -6.885  0.00  0.00      PROA  
ATOM   3325  O   PHE P 862      13.855  -4.539  -5.839  0.00  0.00      PROA  
ATOM   3326  N   ALA P 863      13.258  -2.847  -7.364  0.00  0.00      PROA  
ATOM   3327  HN  ALA P 863      12.706  -2.579  -8.149  0.00  0.00      PROA  
ATOM   3328  CA  ALA P 863      14.102  -1.828  -6.669  0.00  0.00      PROA  
ATOM   3329  HA  ALA P 863      15.116  -2.199  -6.698  0.00  0.00      PROA  
ATOM   3330  CB  ALA P 863      13.950  -0.488  -7.454  0.00  0.00      PROA  
ATOM   3331  HB1 ALA P 863      14.655   0.213  -6.958  0.00  0.00      PROA  
ATOM   3332  HB2 ALA P 863      12.941  -0.044  -7.309  0.00  0.00      PROA  
ATOM   3333  HB3 ALA P 863      14.247  -0.690  -8.506  0.00  0.00      PROA  
ATOM   3334  C   ALA P 863      13.696  -1.669  -5.242  0.00  0.00      PROA  
ATOM   3335  O   ALA P 863      14.500  -1.728  -4.296  0.00  0.00      PROA  
ATOM   3336  N   VAL P 864      12.350  -1.585  -4.988  0.00  0.00      PROA  
ATOM   3337  HN  VAL P 864      11.671  -1.521  -5.715  0.00  0.00      PROA  
ATOM   3338  CA  VAL P 864      11.744  -1.449  -3.640  0.00  0.00      PROA  
ATOM   3339  HA  VAL P 864      12.388  -0.714  -3.180  0.00  0.00      PROA  
ATOM   3340  CB  VAL P 864      10.192  -1.026  -3.754  0.00  0.00      PROA  
ATOM   3341  HB  VAL P 864       9.711  -1.724  -4.472  0.00  0.00      PROA  
ATOM   3342  CG1 VAL P 864       9.496  -1.173  -2.402  0.00  0.00      PROA  
ATOM   3343 HG11 VAL P 864      10.138  -0.918  -1.532  0.00  0.00      PROA  
ATOM   3344 HG12 VAL P 864       9.223  -2.228  -2.185  0.00  0.00      PROA  
ATOM   3345 HG13 VAL P 864       8.514  -0.656  -2.349  0.00  0.00      PROA  
ATOM   3346  CG2 VAL P 864      10.179   0.391  -4.286  0.00  0.00      PROA  
ATOM   3347 HG21 VAL P 864       9.171   0.666  -4.662  0.00  0.00      PROA  
ATOM   3348 HG22 VAL P 864      10.774   0.551  -5.211  0.00  0.00      PROA  
ATOM   3349 HG23 VAL P 864      10.489   1.099  -3.489  0.00  0.00      PROA  
ATOM   3350  C   VAL P 864      11.946  -2.625  -2.836  0.00  0.00      PROA  
ATOM   3351  O   VAL P 864      12.398  -2.499  -1.720  0.00  0.00      PROA  
ATOM   3352  N   PHE P 865      11.721  -3.832  -3.365  0.00  0.00      PROA  
ATOM   3353  HN  PHE P 865      11.239  -3.877  -4.236  0.00  0.00      PROA  
ATOM   3354  CA  PHE P 865      11.855  -5.102  -2.675  0.00  0.00      PROA  
ATOM   3355  HA  PHE P 865      11.272  -5.114  -1.766  0.00  0.00      PROA  
ATOM   3356  CB  PHE P 865      11.402  -6.246  -3.668  0.00  0.00      PROA  
ATOM   3357  HB1 PHE P 865      11.876  -6.001  -4.643  0.00  0.00      PROA  
ATOM   3358  HB2 PHE P 865      10.302  -6.243  -3.828  0.00  0.00      PROA  
ATOM   3359  CG  PHE P 865      11.793  -7.622  -3.345  0.00  0.00      PROA  
ATOM   3360  CD1 PHE P 865      12.270  -8.517  -4.335  0.00  0.00      PROA  
ATOM   3361  HD1 PHE P 865      12.380  -8.238  -5.372  0.00  0.00      PROA  
ATOM   3362  CE1 PHE P 865      12.802  -9.749  -3.969  0.00  0.00      PROA  
ATOM   3363  HE1 PHE P 865      13.207 -10.467  -4.667  0.00  0.00      PROA  
ATOM   3364  CZ  PHE P 865      12.846 -10.162  -2.617  0.00  0.00      PROA  
ATOM   3365  HZ  PHE P 865      13.278 -11.085  -2.260  0.00  0.00      PROA  
ATOM   3366  CD2 PHE P 865      11.678  -8.095  -2.053  0.00  0.00      PROA  
ATOM   3367  HD2 PHE P 865      11.441  -7.448  -1.222  0.00  0.00      PROA  
ATOM   3368  CE2 PHE P 865      12.261  -9.338  -1.662  0.00  0.00      PROA  
ATOM   3369  HE2 PHE P 865      12.257  -9.578  -0.609  0.00  0.00      PROA  
ATOM   3370  C   PHE P 865      13.318  -5.304  -2.171  0.00  0.00      PROA  
ATOM   3371  O   PHE P 865      13.583  -5.687  -1.018  0.00  0.00      PROA  
ATOM   3372  N   LEU P 866      14.278  -5.069  -3.033  0.00  0.00      PROA  
ATOM   3373  HN  LEU P 866      14.013  -4.996  -3.991  0.00  0.00      PROA  
ATOM   3374  CA  LEU P 866      15.644  -5.386  -2.759  0.00  0.00      PROA  
ATOM   3375  HA  LEU P 866      15.617  -6.305  -2.192  0.00  0.00      PROA  
ATOM   3376  CB  LEU P 866      16.548  -5.625  -3.991  0.00  0.00      PROA  
ATOM   3377  HB1 LEU P 866      17.632  -5.663  -3.749  0.00  0.00      PROA  
ATOM   3378  HB2 LEU P 866      16.499  -4.812  -4.746  0.00  0.00      PROA  
ATOM   3379  CG  LEU P 866      16.252  -6.963  -4.731  0.00  0.00      PROA  
ATOM   3380  HG  LEU P 866      15.174  -7.040  -4.986  0.00  0.00      PROA  
ATOM   3381  CD1 LEU P 866      16.842  -6.943  -6.100  0.00  0.00      PROA  
ATOM   3382 HD11 LEU P 866      16.269  -6.246  -6.748  0.00  0.00      PROA  
ATOM   3383 HD12 LEU P 866      16.772  -7.965  -6.530  0.00  0.00      PROA  
ATOM   3384 HD13 LEU P 866      17.933  -6.754  -6.005  0.00  0.00      PROA  
ATOM   3385  CD2 LEU P 866      16.648  -8.174  -3.884  0.00  0.00      PROA  
ATOM   3386 HD21 LEU P 866      17.736  -8.120  -3.666  0.00  0.00      PROA  
ATOM   3387 HD22 LEU P 866      16.417  -9.079  -4.485  0.00  0.00      PROA  
ATOM   3388 HD23 LEU P 866      15.981  -8.149  -2.996  0.00  0.00      PROA  
ATOM   3389  C   LEU P 866      16.338  -4.242  -1.911  0.00  0.00      PROA  
ATOM   3390  O   LEU P 866      17.162  -4.468  -1.012  0.00  0.00      PROA  
ATOM   3391  N   THR P 867      15.855  -3.010  -2.080  0.00  0.00      PROA  
ATOM   3392  HN  THR P 867      15.087  -2.872  -2.700  0.00  0.00      PROA  
ATOM   3393  CA  THR P 867      16.128  -1.933  -1.047  0.00  0.00      PROA  
ATOM   3394  HA  THR P 867      17.185  -1.748  -0.922  0.00  0.00      PROA  
ATOM   3395  CB  THR P 867      15.518  -0.521  -1.387  0.00  0.00      PROA  
ATOM   3396  HB  THR P 867      14.412  -0.538  -1.491  0.00  0.00      PROA  
ATOM   3397  OG1 THR P 867      15.959  -0.210  -2.701  0.00  0.00      PROA  
ATOM   3398  HG1 THR P 867      15.597  -0.787  -3.377  0.00  0.00      PROA  
ATOM   3399  CG2 THR P 867      15.874   0.589  -0.354  0.00  0.00      PROA  
ATOM   3400 HG21 THR P 867      15.164   0.604   0.500  0.00  0.00      PROA  
ATOM   3401 HG22 THR P 867      15.815   1.530  -0.942  0.00  0.00      PROA  
ATOM   3402 HG23 THR P 867      16.921   0.411  -0.025  0.00  0.00      PROA  
ATOM   3403  C   THR P 867      15.648  -2.163   0.340  0.00  0.00      PROA  
ATOM   3404  O   THR P 867      16.339  -1.947   1.312  0.00  0.00      PROA  
ATOM   3405  N   ILE P 868      14.352  -2.626   0.462  0.00  0.00      PROA  
ATOM   3406  HN  ILE P 868      13.857  -2.739  -0.396  0.00  0.00      PROA  
ATOM   3407  CA  ILE P 868      13.749  -2.917   1.759  0.00  0.00      PROA  
ATOM   3408  HA  ILE P 868      13.947  -2.204   2.545  0.00  0.00      PROA  
ATOM   3409  CB  ILE P 868      12.212  -3.165   1.781  0.00  0.00      PROA  
ATOM   3410  HB  ILE P 868      12.141  -4.066   1.136  0.00  0.00      PROA  
ATOM   3411  CG2 ILE P 868      11.786  -3.725   3.158  0.00  0.00      PROA  
ATOM   3412 HG21 ILE P 868      10.704  -3.979   3.144  0.00  0.00      PROA  
ATOM   3413 HG22 ILE P 868      12.053  -3.106   4.041  0.00  0.00      PROA  
ATOM   3414 HG23 ILE P 868      12.304  -4.662   3.455  0.00  0.00      PROA  
ATOM   3415  CG1 ILE P 868      11.194  -2.051   1.294  0.00  0.00      PROA  
ATOM   3416 HG11 ILE P 868      11.588  -1.505   0.411  0.00  0.00      PROA  
ATOM   3417 HG12 ILE P 868      11.105  -1.230   2.038  0.00  0.00      PROA  
ATOM   3418  CD  ILE P 868       9.758  -2.497   1.002  0.00  0.00      PROA  
ATOM   3419  HD1 ILE P 868       8.980  -1.714   1.128  0.00  0.00      PROA  
ATOM   3420  HD2 ILE P 868       9.460  -3.300   1.710  0.00  0.00      PROA  
ATOM   3421  HD3 ILE P 868       9.809  -3.069   0.051  0.00  0.00      PROA  
ATOM   3422  C   ILE P 868      14.512  -4.086   2.459  0.00  0.00      PROA  
ATOM   3423  O   ILE P 868      15.011  -3.985   3.630  0.00  0.00      PROA  
ATOM   3424  N   VAL P 869      14.808  -5.162   1.703  0.00  0.00      PROA  
ATOM   3425  HN  VAL P 869      14.393  -5.328   0.812  0.00  0.00      PROA  
ATOM   3426  CA  VAL P 869      15.687  -6.270   2.105  0.00  0.00      PROA  
ATOM   3427  HA  VAL P 869      15.191  -6.660   2.982  0.00  0.00      PROA  
ATOM   3428  CB  VAL P 869      15.640  -7.464   1.144  0.00  0.00      PROA  
ATOM   3429  HB  VAL P 869      15.743  -7.047   0.119  0.00  0.00      PROA  
ATOM   3430  CG1 VAL P 869      16.693  -8.494   1.492  0.00  0.00      PROA  
ATOM   3431 HG11 VAL P 869      16.674  -9.334   0.765  0.00  0.00      PROA  
ATOM   3432 HG12 VAL P 869      16.537  -8.855   2.531  0.00  0.00      PROA  
ATOM   3433 HG13 VAL P 869      17.726  -8.093   1.417  0.00  0.00      PROA  
ATOM   3434  CG2 VAL P 869      14.208  -8.033   1.122  0.00  0.00      PROA  
ATOM   3435 HG21 VAL P 869      13.858  -8.561   2.035  0.00  0.00      PROA  
ATOM   3436 HG22 VAL P 869      14.242  -8.865   0.387  0.00  0.00      PROA  
ATOM   3437 HG23 VAL P 869      13.501  -7.266   0.739  0.00  0.00      PROA  
ATOM   3438  C   VAL P 869      17.080  -5.903   2.478  0.00  0.00      PROA  
ATOM   3439  O   VAL P 869      17.510  -6.266   3.614  0.00  0.00      PROA  
ATOM   3440  N   ILE P 870      17.770  -5.159   1.591  0.00  0.00      PROA  
ATOM   3441  HN  ILE P 870      17.492  -5.069   0.637  0.00  0.00      PROA  
ATOM   3442  CA  ILE P 870      18.996  -4.478   1.860  0.00  0.00      PROA  
ATOM   3443  HA  ILE P 870      19.731  -5.245   2.052  0.00  0.00      PROA  
ATOM   3444  CB  ILE P 870      19.605  -3.526   0.753  0.00  0.00      PROA  
ATOM   3445  HB  ILE P 870      18.730  -2.941   0.396  0.00  0.00      PROA  
ATOM   3446  CG2 ILE P 870      20.671  -2.636   1.350  0.00  0.00      PROA  
ATOM   3447 HG21 ILE P 870      20.168  -1.921   2.035  0.00  0.00      PROA  
ATOM   3448 HG22 ILE P 870      21.351  -2.094   0.658  0.00  0.00      PROA  
ATOM   3449 HG23 ILE P 870      21.356  -3.313   1.904  0.00  0.00      PROA  
ATOM   3450  CG1 ILE P 870      20.202  -4.357  -0.384  0.00  0.00      PROA  
ATOM   3451 HG11 ILE P 870      19.574  -5.258  -0.550  0.00  0.00      PROA  
ATOM   3452 HG12 ILE P 870      21.221  -4.591  -0.010  0.00  0.00      PROA  
ATOM   3453  CD  ILE P 870      20.536  -3.662  -1.741  0.00  0.00      PROA  
ATOM   3454  HD1 ILE P 870      21.157  -4.359  -2.343  0.00  0.00      PROA  
ATOM   3455  HD2 ILE P 870      21.252  -2.855  -1.473  0.00  0.00      PROA  
ATOM   3456  HD3 ILE P 870      19.604  -3.417  -2.295  0.00  0.00      PROA  
ATOM   3457  C   ILE P 870      18.970  -3.845   3.283  0.00  0.00      PROA  
ATOM   3458  O   ILE P 870      19.755  -4.301   4.163  0.00  0.00      PROA  
ATOM   3459  N   MET P 871      18.057  -2.883   3.513  0.00  0.00      PROA  
ATOM   3460  HN  MET P 871      17.463  -2.624   2.755  0.00  0.00      PROA  
ATOM   3461  CA  MET P 871      18.029  -2.088   4.777  0.00  0.00      PROA  
ATOM   3462  HA  MET P 871      19.059  -1.766   4.823  0.00  0.00      PROA  
ATOM   3463  CB  MET P 871      17.266  -0.717   4.639  0.00  0.00      PROA  
ATOM   3464  HB1 MET P 871      17.023  -0.349   5.659  0.00  0.00      PROA  
ATOM   3465  HB2 MET P 871      16.338  -0.789   4.032  0.00  0.00      PROA  
ATOM   3466  CG  MET P 871      18.057   0.361   3.939  0.00  0.00      PROA  
ATOM   3467  HG1 MET P 871      17.458   1.292   3.847  0.00  0.00      PROA  
ATOM   3468  HG2 MET P 871      18.344  -0.055   2.950  0.00  0.00      PROA  
ATOM   3469  SD  MET P 871      19.508   0.870   4.886  0.00  0.00      PROA  
ATOM   3470  CE  MET P 871      20.241   2.114   3.789  0.00  0.00      PROA  
ATOM   3471  HE1 MET P 871      21.182   2.454   4.273  0.00  0.00      PROA  
ATOM   3472  HE2 MET P 871      19.469   2.913   3.813  0.00  0.00      PROA  
ATOM   3473  HE3 MET P 871      20.429   1.766   2.751  0.00  0.00      PROA  
ATOM   3474  C   MET P 871      17.686  -2.782   6.049  0.00  0.00      PROA  
ATOM   3475  O   MET P 871      18.250  -2.460   7.092  0.00  0.00      PROA  
ATOM   3476  N   VAL P 872      16.876  -3.775   5.982  0.00  0.00      PROA  
ATOM   3477  HN  VAL P 872      16.552  -3.964   5.058  0.00  0.00      PROA  
ATOM   3478  CA  VAL P 872      16.497  -4.718   7.098  0.00  0.00      PROA  
ATOM   3479  HA  VAL P 872      16.269  -4.129   7.974  0.00  0.00      PROA  
ATOM   3480  CB  VAL P 872      15.337  -5.692   6.792  0.00  0.00      PROA  
ATOM   3481  HB  VAL P 872      15.535  -6.287   5.875  0.00  0.00      PROA  
ATOM   3482  CG1 VAL P 872      15.174  -6.707   8.028  0.00  0.00      PROA  
ATOM   3483 HG11 VAL P 872      16.068  -7.344   8.201  0.00  0.00      PROA  
ATOM   3484 HG12 VAL P 872      14.265  -7.296   7.782  0.00  0.00      PROA  
ATOM   3485 HG13 VAL P 872      14.917  -6.141   8.949  0.00  0.00      PROA  
ATOM   3486  CG2 VAL P 872      14.054  -4.856   6.748  0.00  0.00      PROA  
ATOM   3487 HG21 VAL P 872      13.818  -4.399   7.733  0.00  0.00      PROA  
ATOM   3488 HG22 VAL P 872      13.122  -5.432   6.566  0.00  0.00      PROA  
ATOM   3489 HG23 VAL P 872      14.195  -4.145   5.905  0.00  0.00      PROA  
ATOM   3490  C   VAL P 872      17.804  -5.562   7.448  0.00  0.00      PROA  
ATOM   3491  O   VAL P 872      18.071  -5.798   8.666  0.00  0.00      PROA  
ATOM   3492  N   THR P 873      18.649  -5.909   6.460  0.00  0.00      PROA  
ATOM   3493  HN  THR P 873      18.466  -5.664   5.511  0.00  0.00      PROA  
ATOM   3494  CA  THR P 873      19.868  -6.652   6.670  0.00  0.00      PROA  
ATOM   3495  HA  THR P 873      19.574  -7.505   7.263  0.00  0.00      PROA  
ATOM   3496  CB  THR P 873      20.531  -7.109   5.404  0.00  0.00      PROA  
ATOM   3497  HB  THR P 873      21.106  -6.334   4.854  0.00  0.00      PROA  
ATOM   3498  OG1 THR P 873      19.640  -7.670   4.460  0.00  0.00      PROA  
ATOM   3499  HG1 THR P 873      18.800  -7.208   4.405  0.00  0.00      PROA  
ATOM   3500  CG2 THR P 873      21.653  -8.086   5.788  0.00  0.00      PROA  
ATOM   3501 HG21 THR P 873      22.115  -8.669   4.963  0.00  0.00      PROA  
ATOM   3502 HG22 THR P 873      21.154  -8.876   6.388  0.00  0.00      PROA  
ATOM   3503 HG23 THR P 873      22.452  -7.547   6.342  0.00  0.00      PROA  
ATOM   3504  C   THR P 873      20.889  -5.691   7.391  0.00  0.00      PROA  
ATOM   3505  O   THR P 873      21.469  -5.957   8.378  0.00  0.00      PROA  
ATOM   3506  N   ILE P 874      21.064  -4.515   6.760  0.00  0.00      PROA  
ATOM   3507  HN  ILE P 874      20.558  -4.357   5.916  0.00  0.00      PROA  
ATOM   3508  CA  ILE P 874      21.835  -3.366   7.324  0.00  0.00      PROA  
ATOM   3509  HA  ILE P 874      22.849  -3.723   7.435  0.00  0.00      PROA  
ATOM   3510  CB  ILE P 874      21.839  -2.215   6.269  0.00  0.00      PROA  
ATOM   3511  HB  ILE P 874      20.784  -2.058   5.959  0.00  0.00      PROA  
ATOM   3512  CG2 ILE P 874      22.363  -0.841   6.897  0.00  0.00      PROA  
ATOM   3513 HG21 ILE P 874      23.392  -0.859   7.318  0.00  0.00      PROA  
ATOM   3514 HG22 ILE P 874      21.604  -0.515   7.640  0.00  0.00      PROA  
ATOM   3515 HG23 ILE P 874      22.309  -0.107   6.065  0.00  0.00      PROA  
ATOM   3516  CG1 ILE P 874      22.531  -2.441   4.885  0.00  0.00      PROA  
ATOM   3517 HG11 ILE P 874      22.422  -1.558   4.219  0.00  0.00      PROA  
ATOM   3518 HG12 ILE P 874      21.896  -3.165   4.330  0.00  0.00      PROA  
ATOM   3519  CD  ILE P 874      23.996  -2.845   4.915  0.00  0.00      PROA  
ATOM   3520  HD1 ILE P 874      24.500  -2.512   3.982  0.00  0.00      PROA  
ATOM   3521  HD2 ILE P 874      24.055  -3.939   4.729  0.00  0.00      PROA  
ATOM   3522  HD3 ILE P 874      24.503  -2.531   5.853  0.00  0.00      PROA  
ATOM   3523  C   ILE P 874      21.427  -2.891   8.688  0.00  0.00      PROA  
ATOM   3524  O   ILE P 874      22.226  -2.559   9.547  0.00  0.00      PROA  
ATOM   3525  N   ASP P 875      20.127  -2.871   9.028  0.00  0.00      PROA  
ATOM   3526  HN  ASP P 875      19.416  -2.853   8.330  0.00  0.00      PROA  
ATOM   3527  CA  ASP P 875      19.740  -2.552  10.419  0.00  0.00      PROA  
ATOM   3528  HA  ASP P 875      20.358  -1.741  10.776  0.00  0.00      PROA  
ATOM   3529  CB  ASP P 875      18.266  -1.944  10.426  0.00  0.00      PROA  
ATOM   3530  HB1 ASP P 875      17.496  -2.687  10.129  0.00  0.00      PROA  
ATOM   3531  HB2 ASP P 875      18.330  -1.012   9.825  0.00  0.00      PROA  
ATOM   3532  CG  ASP P 875      17.853  -1.585  11.858  0.00  0.00      PROA  
ATOM   3533  OD1 ASP P 875      17.259  -2.487  12.559  0.00  0.00      PROA  
ATOM   3534  OD2 ASP P 875      17.944  -0.421  12.372  0.00  0.00      PROA  
ATOM   3535  C   ASP P 875      19.971  -3.706  11.425  0.00  0.00      PROA  
ATOM   3536  O   ASP P 875      20.443  -3.431  12.553  0.00  0.00      PROA  
ATOM   3537  N   TYR P 876      19.775  -4.959  11.052  0.00  0.00      PROA  
ATOM   3538  HN  TYR P 876      19.407  -5.297  10.189  0.00  0.00      PROA  
ATOM   3539  CA  TYR P 876      20.224  -6.019  12.000  0.00  0.00      PROA  
ATOM   3540  HA  TYR P 876      19.773  -5.942  12.978  0.00  0.00      PROA  
ATOM   3541  CB  TYR P 876      19.659  -7.315  11.410  0.00  0.00      PROA  
ATOM   3542  HB1 TYR P 876      20.286  -7.727  10.590  0.00  0.00      PROA  
ATOM   3543  HB2 TYR P 876      18.621  -7.314  11.013  0.00  0.00      PROA  
ATOM   3544  CG  TYR P 876      19.544  -8.469  12.374  0.00  0.00      PROA  
ATOM   3545  CD1 TYR P 876      20.420  -9.532  12.191  0.00  0.00      PROA  
ATOM   3546  HD1 TYR P 876      21.167  -9.513  11.411  0.00  0.00      PROA  
ATOM   3547  CE1 TYR P 876      20.445 -10.618  13.145  0.00  0.00      PROA  
ATOM   3548  HE1 TYR P 876      21.200 -11.389  13.098  0.00  0.00      PROA  
ATOM   3549  CZ  TYR P 876      19.487 -10.624  14.185  0.00  0.00      PROA  
ATOM   3550  OH  TYR P 876      19.537 -11.700  15.063  0.00  0.00      PROA  
ATOM   3551  HH  TYR P 876      18.967 -11.457  15.797  0.00  0.00      PROA  
ATOM   3552  CD2 TYR P 876      18.601  -8.511  13.393  0.00  0.00      PROA  
ATOM   3553  HD2 TYR P 876      17.899  -7.697  13.496  0.00  0.00      PROA  
ATOM   3554  CE2 TYR P 876      18.538  -9.652  14.228  0.00  0.00      PROA  
ATOM   3555  HE2 TYR P 876      17.780  -9.732  14.993  0.00  0.00      PROA  
ATOM   3556  C   TYR P 876      21.756  -6.067  12.056  0.00  0.00      PROA  
ATOM   3557  O   TYR P 876      22.363  -6.238  13.123  0.00  0.00      PROA  
ATOM   3558  N   LEU P 877      22.552  -5.865  10.939  0.00  0.00      PROA  
ATOM   3559  HN  LEU P 877      22.113  -5.748  10.051  0.00  0.00      PROA  
ATOM   3560  CA  LEU P 877      23.991  -5.819  10.949  0.00  0.00      PROA  
ATOM   3561  HA  LEU P 877      24.310  -6.800  11.270  0.00  0.00      PROA  
ATOM   3562  CB  LEU P 877      24.625  -5.627   9.537  0.00  0.00      PROA  
ATOM   3563  HB1 LEU P 877      25.699  -5.401   9.713  0.00  0.00      PROA  
ATOM   3564  HB2 LEU P 877      24.230  -4.722   9.028  0.00  0.00      PROA  
ATOM   3565  CG  LEU P 877      24.515  -6.839   8.560  0.00  0.00      PROA  
ATOM   3566  HG  LEU P 877      23.440  -7.101   8.464  0.00  0.00      PROA  
ATOM   3567  CD1 LEU P 877      24.931  -6.348   7.111  0.00  0.00      PROA  
ATOM   3568 HD11 LEU P 877      25.809  -6.989   6.883  0.00  0.00      PROA  
ATOM   3569 HD12 LEU P 877      25.285  -5.305   7.254  0.00  0.00      PROA  
ATOM   3570 HD13 LEU P 877      24.202  -6.462   6.280  0.00  0.00      PROA  
ATOM   3571  CD2 LEU P 877      25.318  -8.057   9.031  0.00  0.00      PROA  
ATOM   3572 HD21 LEU P 877      26.387  -7.756   9.023  0.00  0.00      PROA  
ATOM   3573 HD22 LEU P 877      25.213  -8.809   8.220  0.00  0.00      PROA  
ATOM   3574 HD23 LEU P 877      25.005  -8.387  10.045  0.00  0.00      PROA  
ATOM   3575  C   LEU P 877      24.683  -4.889  11.858  0.00  0.00      PROA  
ATOM   3576  O   LEU P 877      25.733  -5.198  12.460  0.00  0.00      PROA  
ATOM   3577  N   VAL P 878      24.154  -3.626  11.864  0.00  0.00      PROA  
ATOM   3578  HN  VAL P 878      23.303  -3.469  11.370  0.00  0.00      PROA  
ATOM   3579  CA  VAL P 878      24.710  -2.518  12.652  0.00  0.00      PROA  
ATOM   3580  HA  VAL P 878      25.772  -2.698  12.724  0.00  0.00      PROA  
ATOM   3581  CB  VAL P 878      24.524  -1.207  11.917  0.00  0.00      PROA  
ATOM   3582  HB  VAL P 878      23.474  -0.916  11.702  0.00  0.00      PROA  
ATOM   3583  CG1 VAL P 878      25.051  -0.117  12.910  0.00  0.00      PROA  
ATOM   3584 HG11 VAL P 878      24.474  -0.023  13.854  0.00  0.00      PROA  
ATOM   3585 HG12 VAL P 878      24.857   0.840  12.379  0.00  0.00      PROA  
ATOM   3586 HG13 VAL P 878      26.152  -0.208  13.024  0.00  0.00      PROA  
ATOM   3587  CG2 VAL P 878      25.271  -1.313  10.606  0.00  0.00      PROA  
ATOM   3588 HG21 VAL P 878      24.817  -2.045   9.905  0.00  0.00      PROA  
ATOM   3589 HG22 VAL P 878      26.299  -1.703  10.765  0.00  0.00      PROA  
ATOM   3590 HG23 VAL P 878      25.329  -0.339  10.075  0.00  0.00      PROA  
ATOM   3591  C   VAL P 878      24.190  -2.454  14.071  0.00  0.00      PROA  
ATOM   3592  O   VAL P 878      24.882  -2.192  15.010  0.00  0.00      PROA  
ATOM   3593  N   GLY P 879      22.937  -2.702  14.280  0.00  0.00      PROA  
ATOM   3594  HN  GLY P 879      22.354  -2.859  13.487  0.00  0.00      PROA  
ATOM   3595  CA  GLY P 879      22.200  -2.502  15.539  0.00  0.00      PROA  
ATOM   3596  HA1 GLY P 879      22.599  -3.187  16.273  0.00  0.00      PROA  
ATOM   3597  HA2 GLY P 879      21.206  -2.883  15.358  0.00  0.00      PROA  
ATOM   3598  C   GLY P 879      22.063  -1.159  16.165  0.00  0.00      PROA  
ATOM   3599  O   GLY P 879      22.434  -1.021  17.358  0.00  0.00      PROA  
ATOM   3600  N   VAL P 880      21.504  -0.137  15.510  0.00  0.00      PROA  
ATOM   3601  HN  VAL P 880      21.184  -0.345  14.589  0.00  0.00      PROA  
ATOM   3602  CA  VAL P 880      21.052   1.156  15.959  0.00  0.00      PROA  
ATOM   3603  HA  VAL P 880      21.382   1.395  16.959  0.00  0.00      PROA  
ATOM   3604  CB  VAL P 880      21.464   2.217  14.986  0.00  0.00      PROA  
ATOM   3605  HB  VAL P 880      21.095   2.057  13.951  0.00  0.00      PROA  
ATOM   3606  CG1 VAL P 880      20.961   3.630  15.403  0.00  0.00      PROA  
ATOM   3607 HG11 VAL P 880      21.419   4.017  16.338  0.00  0.00      PROA  
ATOM   3608 HG12 VAL P 880      19.854   3.697  15.480  0.00  0.00      PROA  
ATOM   3609 HG13 VAL P 880      21.064   4.320  14.538  0.00  0.00      PROA  
ATOM   3610  CG2 VAL P 880      23.017   2.219  15.078  0.00  0.00      PROA  
ATOM   3611 HG21 VAL P 880      23.370   2.768  15.977  0.00  0.00      PROA  
ATOM   3612 HG22 VAL P 880      23.466   2.580  14.128  0.00  0.00      PROA  
ATOM   3613 HG23 VAL P 880      23.484   1.216  15.177  0.00  0.00      PROA  
ATOM   3614  C   VAL P 880      19.523   1.078  16.184  0.00  0.00      PROA  
ATOM   3615  O   VAL P 880      18.911   0.406  15.385  0.00  0.00      PROA  
ATOM   3616  N   PRO P 881      18.817   1.644  17.161  0.00  0.00      PROA  
ATOM   3617  CD  PRO P 881      19.508   2.051  18.448  0.00  0.00      PROA  
ATOM   3618  HD1 PRO P 881      19.978   3.035  18.235  0.00  0.00      PROA  
ATOM   3619  HD2 PRO P 881      20.066   1.143  18.762  0.00  0.00      PROA  
ATOM   3620  CA  PRO P 881      17.429   1.272  17.449  0.00  0.00      PROA  
ATOM   3621  HA  PRO P 881      17.329   0.224  17.212  0.00  0.00      PROA  
ATOM   3622  CB  PRO P 881      17.243   1.473  18.964  0.00  0.00      PROA  
ATOM   3623  HB1 PRO P 881      17.319   0.436  19.355  0.00  0.00      PROA  
ATOM   3624  HB2 PRO P 881      16.251   1.868  19.271  0.00  0.00      PROA  
ATOM   3625  CG  PRO P 881      18.352   2.404  19.386  0.00  0.00      PROA  
ATOM   3626  HG1 PRO P 881      17.965   3.435  19.243  0.00  0.00      PROA  
ATOM   3627  HG2 PRO P 881      18.676   2.290  20.443  0.00  0.00      PROA  
ATOM   3628  C   PRO P 881      16.459   2.098  16.606  0.00  0.00      PROA  
ATOM   3629  O   PRO P 881      15.812   3.036  17.079  0.00  0.00      PROA  
ATOM   3630  N   SER P 882      16.386   1.733  15.272  0.00  0.00      PROA  
ATOM   3631  HN  SER P 882      17.156   1.177  14.968  0.00  0.00      PROA  
ATOM   3632  CA  SER P 882      15.537   2.460  14.398  0.00  0.00      PROA  
ATOM   3633  HA  SER P 882      15.638   3.457  14.801  0.00  0.00      PROA  
ATOM   3634  CB  SER P 882      15.930   2.436  12.876  0.00  0.00      PROA  
ATOM   3635  HB1 SER P 882      16.991   2.766  12.895  0.00  0.00      PROA  
ATOM   3636  HB2 SER P 882      15.382   3.191  12.272  0.00  0.00      PROA  
ATOM   3637  OG  SER P 882      15.763   1.138  12.355  0.00  0.00      PROA  
ATOM   3638  HG1 SER P 882      16.558   0.628  12.526  0.00  0.00      PROA  
ATOM   3639  C   SER P 882      14.031   2.051  14.640  0.00  0.00      PROA  
ATOM   3640  O   SER P 882      13.791   0.867  14.741  0.00  0.00      PROA  
ATOM   3641  N   PRO P 883      13.053   3.024  14.627  0.00  0.00      PROA  
ATOM   3642  CD  PRO P 883      13.214   4.514  14.771  0.00  0.00      PROA  
ATOM   3643  HD1 PRO P 883      13.476   4.964  13.790  0.00  0.00      PROA  
ATOM   3644  HD2 PRO P 883      13.998   4.837  15.490  0.00  0.00      PROA  
ATOM   3645  CA  PRO P 883      11.612   2.656  14.863  0.00  0.00      PROA  
ATOM   3646  HA  PRO P 883      11.482   2.334  15.885  0.00  0.00      PROA  
ATOM   3647  CB  PRO P 883      10.868   3.956  14.509  0.00  0.00      PROA  
ATOM   3648  HB1 PRO P 883       9.855   3.903  14.962  0.00  0.00      PROA  
ATOM   3649  HB2 PRO P 883      10.704   3.947  13.411  0.00  0.00      PROA  
ATOM   3650  CG  PRO P 883      11.819   5.026  15.183  0.00  0.00      PROA  
ATOM   3651  HG1 PRO P 883      11.641   6.066  14.835  0.00  0.00      PROA  
ATOM   3652  HG2 PRO P 883      11.702   4.987  16.287  0.00  0.00      PROA  
ATOM   3653  C   PRO P 883      11.154   1.470  14.043  0.00  0.00      PROA  
ATOM   3654  O   PRO P 883      11.481   1.418  12.816  0.00  0.00      PROA  
ATOM   3655  N   LYS P 884      10.397   0.529  14.580  0.00  0.00      PROA  
ATOM   3656  HN  LYS P 884      10.091   0.657  15.521  0.00  0.00      PROA  
ATOM   3657  CA  LYS P 884       9.993  -0.621  13.714  0.00  0.00      PROA  
ATOM   3658  HA  LYS P 884      10.359  -0.506  12.704  0.00  0.00      PROA  
ATOM   3659  CB  LYS P 884      10.548  -1.887  14.389  0.00  0.00      PROA  
ATOM   3660  HB1 LYS P 884      10.140  -2.820  13.946  0.00  0.00      PROA  
ATOM   3661  HB2 LYS P 884      10.182  -1.852  15.437  0.00  0.00      PROA  
ATOM   3662  CG  LYS P 884      12.107  -1.947  14.487  0.00  0.00      PROA  
ATOM   3663  HG1 LYS P 884      12.403  -2.761  15.182  0.00  0.00      PROA  
ATOM   3664  HG2 LYS P 884      12.499  -1.039  14.994  0.00  0.00      PROA  
ATOM   3665  CD  LYS P 884      12.848  -2.214  13.217  0.00  0.00      PROA  
ATOM   3666  HD1 LYS P 884      12.843  -1.295  12.592  0.00  0.00      PROA  
ATOM   3667  HD2 LYS P 884      12.319  -2.984  12.617  0.00  0.00      PROA  
ATOM   3668  CE  LYS P 884      14.324  -2.590  13.410  0.00  0.00      PROA  
ATOM   3669  HE1 LYS P 884      14.712  -2.626  12.370  0.00  0.00      PROA  
ATOM   3670  HE2 LYS P 884      14.603  -3.575  13.842  0.00  0.00      PROA  
ATOM   3671  NZ  LYS P 884      15.055  -1.540  14.084  0.00  0.00      PROA  
ATOM   3672  HZ1 LYS P 884      14.859  -0.537  13.892  0.00  0.00      PROA  
ATOM   3673  HZ2 LYS P 884      16.065  -1.740  13.939  0.00  0.00      PROA  
ATOM   3674  HZ3 LYS P 884      15.013  -1.529  15.123  0.00  0.00      PROA  
ATOM   3675  C   LYS P 884       8.472  -0.747  13.526  0.00  0.00      PROA  
ATOM   3676  O   LYS P 884       7.618  -0.313  14.308  0.00  0.00      PROA  
ATOM   3677  N   LEU P 885       8.012  -1.417  12.434  0.00  0.00      PROA  
ATOM   3678  HN  LEU P 885       8.599  -1.770  11.709  0.00  0.00      PROA  
ATOM   3679  CA  LEU P 885       6.598  -1.629  12.177  0.00  0.00      PROA  
ATOM   3680  HA  LEU P 885       6.183  -0.633  12.221  0.00  0.00      PROA  
ATOM   3681  CB  LEU P 885       6.264  -2.301  10.790  0.00  0.00      PROA  
ATOM   3682  HB1 LEU P 885       7.039  -3.097  10.762  0.00  0.00      PROA  
ATOM   3683  HB2 LEU P 885       6.549  -1.605   9.972  0.00  0.00      PROA  
ATOM   3684  CG  LEU P 885       4.780  -2.551  10.509  0.00  0.00      PROA  
ATOM   3685  HG  LEU P 885       4.335  -3.230  11.267  0.00  0.00      PROA  
ATOM   3686  CD1 LEU P 885       3.948  -1.293  10.522  0.00  0.00      PROA  
ATOM   3687 HD11 LEU P 885       2.873  -1.524  10.366  0.00  0.00      PROA  
ATOM   3688 HD12 LEU P 885       4.214  -0.718   9.609  0.00  0.00      PROA  
ATOM   3689 HD13 LEU P 885       4.000  -0.591  11.382  0.00  0.00      PROA  
ATOM   3690  CD2 LEU P 885       4.656  -3.154   9.061  0.00  0.00      PROA  
ATOM   3691 HD21 LEU P 885       3.641  -3.485   8.754  0.00  0.00      PROA  
ATOM   3692 HD22 LEU P 885       5.110  -4.161   9.182  0.00  0.00      PROA  
ATOM   3693 HD23 LEU P 885       5.158  -2.518   8.300  0.00  0.00      PROA  
ATOM   3694  C   LEU P 885       5.991  -2.477  13.306  0.00  0.00      PROA  
ATOM   3695  O   LEU P 885       6.453  -3.497  13.757  0.00  0.00      PROA  
ATOM   3696  N   HSD P 886       4.833  -2.133  13.834  0.00  0.00      PROA  
ATOM   3697  HN  HSD P 886       4.324  -1.319  13.566  0.00  0.00      PROA  
ATOM   3698  CA  HSD P 886       4.112  -2.810  14.946  0.00  0.00      PROA  
ATOM   3699  HA  HSD P 886       4.760  -3.540  15.408  0.00  0.00      PROA  
ATOM   3700  CB  HSD P 886       3.689  -1.835  16.091  0.00  0.00      PROA  
ATOM   3701  HB1 HSD P 886       2.888  -2.284  16.716  0.00  0.00      PROA  
ATOM   3702  HB2 HSD P 886       3.334  -0.879  15.650  0.00  0.00      PROA  
ATOM   3703  ND1 HSD P 886       6.020  -0.776  16.501  0.00  0.00      PROA  
ATOM   3704  HD1 HSD P 886       6.555  -0.929  15.670  0.00  0.00      PROA  
ATOM   3705  CG  HSD P 886       4.756  -1.209  16.880  0.00  0.00      PROA  
ATOM   3706  CE1 HSD P 886       6.701  -0.537  17.660  0.00  0.00      PROA  
ATOM   3707  HE1 HSD P 886       7.746  -0.230  17.620  0.00  0.00      PROA  
ATOM   3708  NE2 HSD P 886       6.015  -0.804  18.708  0.00  0.00      PROA  
ATOM   3709  CD2 HSD P 886       4.765  -1.176  18.235  0.00  0.00      PROA  
ATOM   3710  HD2 HSD P 886       4.059  -1.616  18.928  0.00  0.00      PROA  
ATOM   3711  C   HSD P 886       2.933  -3.456  14.348  0.00  0.00      PROA  
ATOM   3712  O   HSD P 886       2.010  -2.770  13.875  0.00  0.00      PROA  
ATOM   3713  N   VAL P 887       2.888  -4.773  14.320  0.00  0.00      PROA  
ATOM   3714  HN  VAL P 887       3.686  -5.327  14.542  0.00  0.00      PROA  
ATOM   3715  CA  VAL P 887       1.760  -5.619  14.050  0.00  0.00      PROA  
ATOM   3716  HA  VAL P 887       0.896  -4.972  14.011  0.00  0.00      PROA  
ATOM   3717  CB  VAL P 887       1.963  -6.310  12.751  0.00  0.00      PROA  
ATOM   3718  HB  VAL P 887       2.963  -6.789  12.821  0.00  0.00      PROA  
ATOM   3719  CG1 VAL P 887       0.866  -7.306  12.303  0.00  0.00      PROA  
ATOM   3720 HG11 VAL P 887      -0.052  -6.777  11.967  0.00  0.00      PROA  
ATOM   3721 HG12 VAL P 887       0.647  -7.990  13.150  0.00  0.00      PROA  
ATOM   3722 HG13 VAL P 887       0.984  -7.956  11.410  0.00  0.00      PROA  
ATOM   3723  CG2 VAL P 887       1.971  -5.335  11.610  0.00  0.00      PROA  
ATOM   3724 HG21 VAL P 887       0.947  -5.018  11.319  0.00  0.00      PROA  
ATOM   3725 HG22 VAL P 887       2.392  -5.958  10.792  0.00  0.00      PROA  
ATOM   3726 HG23 VAL P 887       2.581  -4.445  11.875  0.00  0.00      PROA  
ATOM   3727  C   VAL P 887       1.610  -6.587  15.170  0.00  0.00      PROA  
ATOM   3728  O   VAL P 887       2.485  -7.440  15.392  0.00  0.00      PROA  
ATOM   3729  N   PRO P 888       0.510  -6.597  15.937  0.00  0.00      PROA  
ATOM   3730  CD  PRO P 888      -0.444  -5.508  16.027  0.00  0.00      PROA  
ATOM   3731  HD1 PRO P 888      -1.046  -5.500  15.093  0.00  0.00      PROA  
ATOM   3732  HD2 PRO P 888       0.130  -4.578  16.228  0.00  0.00      PROA  
ATOM   3733  CA  PRO P 888       0.170  -7.746  16.797  0.00  0.00      PROA  
ATOM   3734  HA  PRO P 888       0.747  -7.716  17.710  0.00  0.00      PROA  
ATOM   3735  CB  PRO P 888      -1.263  -7.412  17.285  0.00  0.00      PROA  
ATOM   3736  HB1 PRO P 888      -1.513  -7.920  18.241  0.00  0.00      PROA  
ATOM   3737  HB2 PRO P 888      -2.045  -7.724  16.560  0.00  0.00      PROA  
ATOM   3738  CG  PRO P 888      -1.308  -5.825  17.287  0.00  0.00      PROA  
ATOM   3739  HG1 PRO P 888      -2.312  -5.365  17.411  0.00  0.00      PROA  
ATOM   3740  HG2 PRO P 888      -0.751  -5.502  18.192  0.00  0.00      PROA  
ATOM   3741  C   PRO P 888       0.337  -9.253  16.330  0.00  0.00      PROA  
ATOM   3742  O   PRO P 888       0.107  -9.628  15.181  0.00  0.00      PROA  
ATOM   3743  N   GLU P 889       0.826 -10.147  17.196  0.00  0.00      PROA  
ATOM   3744  HN  GLU P 889       1.243  -9.875  18.060  0.00  0.00      PROA  
ATOM   3745  CA  GLU P 889       0.828 -11.609  17.031  0.00  0.00      PROA  
ATOM   3746  HA  GLU P 889       1.314 -11.949  16.129  0.00  0.00      PROA  
ATOM   3747  CB  GLU P 889       1.678 -12.124  18.219  0.00  0.00      PROA  
ATOM   3748  HB1 GLU P 889       1.746 -13.222  18.068  0.00  0.00      PROA  
ATOM   3749  HB2 GLU P 889       1.145 -11.881  19.163  0.00  0.00      PROA  
ATOM   3750  CG  GLU P 889       3.165 -11.525  18.313  0.00  0.00      PROA  
ATOM   3751  HG1 GLU P 889       3.534 -11.441  19.358  0.00  0.00      PROA  
ATOM   3752  HG2 GLU P 889       3.280 -10.538  17.815  0.00  0.00      PROA  
ATOM   3753  CD  GLU P 889       4.349 -12.335  17.592  0.00  0.00      PROA  
ATOM   3754  OE1 GLU P 889       4.882 -11.817  16.604  0.00  0.00      PROA  
ATOM   3755  OE2 GLU P 889       4.783 -13.404  18.041  0.00  0.00      PROA  
ATOM   3756  C   GLU P 889      -0.585 -12.244  16.976  0.00  0.00      PROA  
ATOM   3757  O   GLU P 889      -1.505 -11.675  17.642  0.00  0.00      PROA  
ATOM   3758  N   LYS P 890      -0.724 -13.402  16.232  0.00  0.00      PROA  
ATOM   3759  HN  LYS P 890       0.130 -13.795  15.899  0.00  0.00      PROA  
ATOM   3760  CA  LYS P 890      -1.949 -14.053  15.779  0.00  0.00      PROA  
ATOM   3761  HA  LYS P 890      -1.690 -15.020  15.372  0.00  0.00      PROA  
ATOM   3762  CB  LYS P 890      -2.796 -14.382  16.971  0.00  0.00      PROA  
ATOM   3763  HB1 LYS P 890      -3.802 -14.768  16.701  0.00  0.00      PROA  
ATOM   3764  HB2 LYS P 890      -3.003 -13.454  17.545  0.00  0.00      PROA  
ATOM   3765  CG  LYS P 890      -2.141 -15.484  17.850  0.00  0.00      PROA  
ATOM   3766  HG1 LYS P 890      -2.767 -15.521  18.767  0.00  0.00      PROA  
ATOM   3767  HG2 LYS P 890      -1.147 -15.182  18.243  0.00  0.00      PROA  
ATOM   3768  CD  LYS P 890      -1.905 -16.847  17.190  0.00  0.00      PROA  
ATOM   3769  HD1 LYS P 890      -1.446 -17.569  17.899  0.00  0.00      PROA  
ATOM   3770  HD2 LYS P 890      -1.193 -16.704  16.349  0.00  0.00      PROA  
ATOM   3771  CE  LYS P 890      -3.015 -17.599  16.544  0.00  0.00      PROA  
ATOM   3772  HE1 LYS P 890      -2.684 -18.572  16.122  0.00  0.00      PROA  
ATOM   3773  HE2 LYS P 890      -3.507 -16.995  15.753  0.00  0.00      PROA  
ATOM   3774  NZ  LYS P 890      -4.000 -17.966  17.585  0.00  0.00      PROA  
ATOM   3775  HZ1 LYS P 890      -4.426 -17.095  17.962  0.00  0.00      PROA  
ATOM   3776  HZ2 LYS P 890      -3.524 -18.440  18.379  0.00  0.00      PROA  
ATOM   3777  HZ3 LYS P 890      -4.727 -18.624  17.241  0.00  0.00      PROA  
ATOM   3778  C   LYS P 890      -2.755 -13.402  14.637  0.00  0.00      PROA  
ATOM   3779  O   LYS P 890      -2.723 -12.227  14.322  0.00  0.00      PROA  
ATOM   3780  N   PHE P 891      -3.528 -14.281  13.942  0.00  0.00      PROA  
ATOM   3781  HN  PHE P 891      -3.605 -15.235  14.220  0.00  0.00      PROA  
ATOM   3782  CA  PHE P 891      -4.440 -13.858  12.906  0.00  0.00      PROA  
ATOM   3783  HA  PHE P 891      -4.019 -13.014  12.380  0.00  0.00      PROA  
ATOM   3784  CB  PHE P 891      -4.389 -14.868  11.804  0.00  0.00      PROA  
ATOM   3785  HB1 PHE P 891      -4.549 -15.885  12.221  0.00  0.00      PROA  
ATOM   3786  HB2 PHE P 891      -3.487 -14.849  11.155  0.00  0.00      PROA  
ATOM   3787  CG  PHE P 891      -5.397 -14.644  10.742  0.00  0.00      PROA  
ATOM   3788  CD1 PHE P 891      -5.127 -13.729   9.671  0.00  0.00      PROA  
ATOM   3789  HD1 PHE P 891      -4.191 -13.191   9.710  0.00  0.00      PROA  
ATOM   3790  CE1 PHE P 891      -5.947 -13.670   8.538  0.00  0.00      PROA  
ATOM   3791  HE1 PHE P 891      -5.625 -12.958   7.792  0.00  0.00      PROA  
ATOM   3792  CZ  PHE P 891      -7.131 -14.390   8.476  0.00  0.00      PROA  
ATOM   3793  HZ  PHE P 891      -7.747 -14.298   7.594  0.00  0.00      PROA  
ATOM   3794  CD2 PHE P 891      -6.620 -15.412  10.584  0.00  0.00      PROA  
ATOM   3795  HD2 PHE P 891      -6.954 -16.111  11.336  0.00  0.00      PROA  
ATOM   3796  CE2 PHE P 891      -7.460 -15.312   9.442  0.00  0.00      PROA  
ATOM   3797  HE2 PHE P 891      -8.282 -15.999   9.311  0.00  0.00      PROA  
ATOM   3798  C   PHE P 891      -5.766 -13.352  13.465  0.00  0.00      PROA  
ATOM   3799  O   PHE P 891      -6.726 -14.141  13.544  0.00  0.00      PROA  
ATOM   3800  N   GLU P 892      -5.836 -12.037  13.788  0.00  0.00      PROA  
ATOM   3801  HN  GLU P 892      -5.095 -11.443  13.486  0.00  0.00      PROA  
ATOM   3802  CA  GLU P 892      -6.886 -11.430  14.589  0.00  0.00      PROA  
ATOM   3803  HA  GLU P 892      -7.865 -11.773  14.290  0.00  0.00      PROA  
ATOM   3804  CB  GLU P 892      -6.648 -11.486  16.086  0.00  0.00      PROA  
ATOM   3805  HB1 GLU P 892      -7.608 -11.108  16.499  0.00  0.00      PROA  
ATOM   3806  HB2 GLU P 892      -5.884 -10.721  16.344  0.00  0.00      PROA  
ATOM   3807  CG  GLU P 892      -6.416 -12.905  16.679  0.00  0.00      PROA  
ATOM   3808  HG1 GLU P 892      -5.376 -13.155  16.377  0.00  0.00      PROA  
ATOM   3809  HG2 GLU P 892      -7.130 -13.715  16.419  0.00  0.00      PROA  
ATOM   3810  CD  GLU P 892      -6.368 -12.720  18.169  0.00  0.00      PROA  
ATOM   3811  OE1 GLU P 892      -5.322 -13.072  18.782  0.00  0.00      PROA  
ATOM   3812  OE2 GLU P 892      -7.339 -12.245  18.791  0.00  0.00      PROA  
ATOM   3813  C   GLU P 892      -6.854  -9.948  14.112  0.00  0.00      PROA  
ATOM   3814  O   GLU P 892      -5.838  -9.484  13.616  0.00  0.00      PROA  
ATOM   3815  N   PRO P 893      -7.950  -9.166  14.195  0.00  0.00      PROA  
ATOM   3816  CD  PRO P 893      -9.233  -9.514  14.776  0.00  0.00      PROA  
ATOM   3817  HD1 PRO P 893      -9.276  -9.419  15.882  0.00  0.00      PROA  
ATOM   3818  HD2 PRO P 893      -9.517 -10.564  14.551  0.00  0.00      PROA  
ATOM   3819  CA  PRO P 893      -7.985  -7.715  13.926  0.00  0.00      PROA  
ATOM   3820  HA  PRO P 893      -7.665  -7.534  12.911  0.00  0.00      PROA  
ATOM   3821  CB  PRO P 893      -9.424  -7.208  14.108  0.00  0.00      PROA  
ATOM   3822  HB1 PRO P 893      -9.680  -6.470  13.319  0.00  0.00      PROA  
ATOM   3823  HB2 PRO P 893      -9.434  -6.698  15.095  0.00  0.00      PROA  
ATOM   3824  CG  PRO P 893     -10.147  -8.535  13.999  0.00  0.00      PROA  
ATOM   3825  HG1 PRO P 893     -11.204  -8.613  14.332  0.00  0.00      PROA  
ATOM   3826  HG2 PRO P 893     -10.252  -8.844  12.937  0.00  0.00      PROA  
ATOM   3827  C   PRO P 893      -6.974  -6.975  14.884  0.00  0.00      PROA  
ATOM   3828  O   PRO P 893      -7.111  -6.908  16.088  0.00  0.00      PROA  
ATOM   3829  N   THR P 894      -6.113  -6.235  14.211  0.00  0.00      PROA  
ATOM   3830  HN  THR P 894      -6.147  -6.286  13.216  0.00  0.00      PROA  
ATOM   3831  CA  THR P 894      -4.968  -5.637  14.802  0.00  0.00      PROA  
ATOM   3832  HA  THR P 894      -4.585  -6.376  15.490  0.00  0.00      PROA  
ATOM   3833  CB  THR P 894      -3.808  -5.427  13.801  0.00  0.00      PROA  
ATOM   3834  HB  THR P 894      -2.918  -5.040  14.342  0.00  0.00      PROA  
ATOM   3835  OG1 THR P 894      -4.093  -4.504  12.719  0.00  0.00      PROA  
ATOM   3836  HG1 THR P 894      -4.779  -4.800  12.116  0.00  0.00      PROA  
ATOM   3837  CG2 THR P 894      -3.435  -6.754  13.234  0.00  0.00      PROA  
ATOM   3838 HG21 THR P 894      -3.339  -7.552  14.001  0.00  0.00      PROA  
ATOM   3839 HG22 THR P 894      -2.463  -6.650  12.706  0.00  0.00      PROA  
ATOM   3840 HG23 THR P 894      -4.182  -7.166  12.522  0.00  0.00      PROA  
ATOM   3841  C   THR P 894      -5.194  -4.441  15.724  0.00  0.00      PROA  
ATOM   3842  O   THR P 894      -4.292  -3.984  16.484  0.00  0.00      PROA  
ATOM   3843  N   HSD P 895      -6.412  -3.801  15.589  0.00  0.00      PROA  
ATOM   3844  HN  HSD P 895      -7.043  -4.224  14.943  0.00  0.00      PROA  
ATOM   3845  CA  HSD P 895      -6.971  -2.854  16.488  0.00  0.00      PROA  
ATOM   3846  HA  HSD P 895      -6.088  -2.469  16.977  0.00  0.00      PROA  
ATOM   3847  CB  HSD P 895      -7.817  -1.661  15.833  0.00  0.00      PROA  
ATOM   3848  HB1 HSD P 895      -8.669  -2.129  15.295  0.00  0.00      PROA  
ATOM   3849  HB2 HSD P 895      -7.248  -1.234  14.980  0.00  0.00      PROA  
ATOM   3850  ND1 HSD P 895      -7.202   0.342  17.328  0.00  0.00      PROA  
ATOM   3851  HD1 HSD P 895      -6.207   0.308  17.238  0.00  0.00      PROA  
ATOM   3852  CG  HSD P 895      -8.141  -0.502  16.722  0.00  0.00      PROA  
ATOM   3853  CE1 HSD P 895      -7.921   1.225  18.039  0.00  0.00      PROA  
ATOM   3854  HE1 HSD P 895      -7.410   1.956  18.667  0.00  0.00      PROA  
ATOM   3855  NE2 HSD P 895      -9.230   1.025  18.022  0.00  0.00      PROA  
ATOM   3856  CD2 HSD P 895      -9.351  -0.074  17.145  0.00  0.00      PROA  
ATOM   3857  HD2 HSD P 895     -10.328  -0.422  16.831  0.00  0.00      PROA  
ATOM   3858  C   HSD P 895      -7.801  -3.641  17.485  0.00  0.00      PROA  
ATOM   3859  O   HSD P 895      -8.676  -4.376  17.034  0.00  0.00      PROA  
ATOM   3860  N   PRO P 896      -7.642  -3.671  18.807  0.00  0.00      PROA  
ATOM   3861  CD  PRO P 896      -6.545  -3.080  19.532  0.00  0.00      PROA  
ATOM   3862  HD1 PRO P 896      -6.491  -2.002  19.267  0.00  0.00      PROA  
ATOM   3863  HD2 PRO P 896      -5.608  -3.593  19.226  0.00  0.00      PROA  
ATOM   3864  CA  PRO P 896      -8.369  -4.630  19.632  0.00  0.00      PROA  
ATOM   3865  HA  PRO P 896      -8.411  -5.606  19.172  0.00  0.00      PROA  
ATOM   3866  CB  PRO P 896      -7.525  -4.725  20.965  0.00  0.00      PROA  
ATOM   3867  HB1 PRO P 896      -6.787  -5.539  20.804  0.00  0.00      PROA  
ATOM   3868  HB2 PRO P 896      -8.021  -4.887  21.946  0.00  0.00      PROA  
ATOM   3869  CG  PRO P 896      -6.787  -3.355  20.969  0.00  0.00      PROA  
ATOM   3870  HG1 PRO P 896      -7.538  -2.589  21.254  0.00  0.00      PROA  
ATOM   3871  HG2 PRO P 896      -5.888  -3.283  21.618  0.00  0.00      PROA  
ATOM   3872  C   PRO P 896      -9.845  -4.222  19.893  0.00  0.00      PROA  
ATOM   3873  O   PRO P 896     -10.662  -5.073  20.249  0.00  0.00      PROA  
ATOM   3874  N   GLU P 897     -10.115  -2.917  19.801  0.00  0.00      PROA  
ATOM   3875  HN  GLU P 897      -9.473  -2.286  19.373  0.00  0.00      PROA  
ATOM   3876  CA  GLU P 897     -11.484  -2.332  20.011  0.00  0.00      PROA  
ATOM   3877  HA  GLU P 897     -11.983  -2.867  20.805  0.00  0.00      PROA  
ATOM   3878  CB  GLU P 897     -11.397  -0.880  20.582  0.00  0.00      PROA  
ATOM   3879  HB1 GLU P 897     -12.391  -0.499  20.902  0.00  0.00      PROA  
ATOM   3880  HB2 GLU P 897     -10.970  -0.267  19.760  0.00  0.00      PROA  
ATOM   3881  CG  GLU P 897     -10.432  -0.768  21.787  0.00  0.00      PROA  
ATOM   3882  HG1 GLU P 897      -9.385  -0.791  21.416  0.00  0.00      PROA  
ATOM   3883  HG2 GLU P 897     -10.596  -1.564  22.544  0.00  0.00      PROA  
ATOM   3884  CD  GLU P 897     -10.555   0.605  22.536  0.00  0.00      PROA  
ATOM   3885  OE1 GLU P 897      -9.686   1.546  22.357  0.00  0.00      PROA  
ATOM   3886  OE2 GLU P 897     -11.485   0.734  23.331  0.00  0.00      PROA  
ATOM   3887  C   GLU P 897     -12.431  -2.488  18.823  0.00  0.00      PROA  
ATOM   3888  O   GLU P 897     -12.860  -1.519  18.245  0.00  0.00      PROA  
ATOM   3889  N   ARG P 898     -12.929  -3.649  18.572  0.00  0.00      PROA  
ATOM   3890  HN  ARG P 898     -12.603  -4.355  19.195  0.00  0.00      PROA  
ATOM   3891  CA  ARG P 898     -13.700  -3.987  17.402  0.00  0.00      PROA  
ATOM   3892  HA  ARG P 898     -14.716  -3.741  17.675  0.00  0.00      PROA  
ATOM   3893  CB  ARG P 898     -13.066  -3.441  16.046  0.00  0.00      PROA  
ATOM   3894  HB1 ARG P 898     -13.138  -2.333  16.045  0.00  0.00      PROA  
ATOM   3895  HB2 ARG P 898     -13.566  -3.815  15.126  0.00  0.00      PROA  
ATOM   3896  CG  ARG P 898     -11.647  -4.019  15.811  0.00  0.00      PROA  
ATOM   3897  HG1 ARG P 898     -11.447  -5.095  16.001  0.00  0.00      PROA  
ATOM   3898  HG2 ARG P 898     -10.915  -3.544  16.498  0.00  0.00      PROA  
ATOM   3899  CD  ARG P 898     -11.112  -3.632  14.447  0.00  0.00      PROA  
ATOM   3900  HD1 ARG P 898     -10.086  -4.045  14.338  0.00  0.00      PROA  
ATOM   3901  HD2 ARG P 898     -11.169  -2.570  14.126  0.00  0.00      PROA  
ATOM   3902  NE  ARG P 898     -11.922  -4.492  13.487  0.00  0.00      PROA  
ATOM   3903  HE  ARG P 898     -12.794  -4.875  13.791  0.00  0.00      PROA  
ATOM   3904  CZ  ARG P 898     -11.876  -4.434  12.155  0.00  0.00      PROA  
ATOM   3905  NH1 ARG P 898     -10.859  -3.992  11.463  0.00  0.00      PROA  
ATOM   3906 HH11 ARG P 898     -10.973  -3.925  10.472  0.00  0.00      PROA  
ATOM   3907 HH12 ARG P 898      -9.966  -3.964  11.913  0.00  0.00      PROA  
ATOM   3908  NH2 ARG P 898     -12.851  -4.968  11.434  0.00  0.00      PROA  
ATOM   3909 HH21 ARG P 898     -12.738  -5.159  10.459  0.00  0.00      PROA  
ATOM   3910 HH22 ARG P 898     -13.480  -5.595  11.894  0.00  0.00      PROA  
ATOM   3911  C   ARG P 898     -13.721  -5.450  17.268  0.00  0.00      PROA  
ATOM   3912  O   ARG P 898     -12.993  -6.194  17.960  0.00  0.00      PROA  
ATOM   3913  N   GLY P 899     -14.572  -5.914  16.329  0.00  0.00      PROA  
ATOM   3914  HN  GLY P 899     -15.266  -5.264  16.029  0.00  0.00      PROA  
ATOM   3915  CA  GLY P 899     -14.776  -7.266  15.920  0.00  0.00      PROA  
ATOM   3916  HA1 GLY P 899     -15.832  -7.466  16.029  0.00  0.00      PROA  
ATOM   3917  HA2 GLY P 899     -14.080  -7.826  16.527  0.00  0.00      PROA  
ATOM   3918  C   GLY P 899     -14.297  -7.348  14.502  0.00  0.00      PROA  
ATOM   3919  O   GLY P 899     -14.086  -6.332  13.844  0.00  0.00      PROA  
ATOM   3920  N   TRP P 900     -14.223  -8.629  14.027  0.00  0.00      PROA  
ATOM   3921  HN  TRP P 900     -14.380  -9.449  14.573  0.00  0.00      PROA  
ATOM   3922  CA  TRP P 900     -13.988  -8.890  12.610  0.00  0.00      PROA  
ATOM   3923  HA  TRP P 900     -13.019  -8.475  12.373  0.00  0.00      PROA  
ATOM   3924  CB  TRP P 900     -13.974 -10.388  12.259  0.00  0.00      PROA  
ATOM   3925  HB1 TRP P 900     -14.211 -10.579  11.191  0.00  0.00      PROA  
ATOM   3926  HB2 TRP P 900     -14.810 -10.980  12.688  0.00  0.00      PROA  
ATOM   3927  CG  TRP P 900     -12.726 -11.100  12.654  0.00  0.00      PROA  
ATOM   3928  CD1 TRP P 900     -12.509 -12.049  13.635  0.00  0.00      PROA  
ATOM   3929  HD1 TRP P 900     -13.215 -12.335  14.401  0.00  0.00      PROA  
ATOM   3930  NE1 TRP P 900     -11.227 -12.567  13.407  0.00  0.00      PROA  
ATOM   3931  HE1 TRP P 900     -10.651 -13.117  13.971  0.00  0.00      PROA  
ATOM   3932  CE2 TRP P 900     -10.702 -11.926  12.272  0.00  0.00      PROA  
ATOM   3933  CD2 TRP P 900     -11.607 -10.930  11.824  0.00  0.00      PROA  
ATOM   3934  CE3 TRP P 900     -11.304 -10.066  10.763  0.00  0.00      PROA  
ATOM   3935  HE3 TRP P 900     -11.995  -9.342  10.358  0.00  0.00      PROA  
ATOM   3936  CZ3 TRP P 900     -10.013 -10.226  10.252  0.00  0.00      PROA  
ATOM   3937  HZ3 TRP P 900      -9.651  -9.626   9.429  0.00  0.00      PROA  
ATOM   3938  CZ2 TRP P 900      -9.443 -12.018  11.730  0.00  0.00      PROA  
ATOM   3939  HZ2 TRP P 900      -8.762 -12.697  12.222  0.00  0.00      PROA  
ATOM   3940  CH2 TRP P 900      -9.070 -11.109  10.764  0.00  0.00      PROA  
ATOM   3941  HH2 TRP P 900      -8.104 -11.150  10.282  0.00  0.00      PROA  
ATOM   3942  C   TRP P 900     -15.074  -8.288  11.645  0.00  0.00      PROA  
ATOM   3943  O   TRP P 900     -14.749  -7.709  10.596  0.00  0.00      PROA  
ATOM   3944  N   ILE P 901     -16.326  -8.374  12.054  0.00  0.00      PROA  
ATOM   3945  HN  ILE P 901     -16.529  -8.795  12.935  0.00  0.00      PROA  
ATOM   3946  CA  ILE P 901     -17.496  -7.768  11.382  0.00  0.00      PROA  
ATOM   3947  HA  ILE P 901     -17.018  -7.348  10.510  0.00  0.00      PROA  
ATOM   3948  CB  ILE P 901     -18.564  -8.788  11.015  0.00  0.00      PROA  
ATOM   3949  HB  ILE P 901     -19.275  -8.818  11.868  0.00  0.00      PROA  
ATOM   3950  CG2 ILE P 901     -19.308  -8.142   9.834  0.00  0.00      PROA  
ATOM   3951 HG21 ILE P 901     -18.603  -8.066   8.979  0.00  0.00      PROA  
ATOM   3952 HG22 ILE P 901     -19.515  -7.063   9.997  0.00  0.00      PROA  
ATOM   3953 HG23 ILE P 901     -20.253  -8.662   9.569  0.00  0.00      PROA  
ATOM   3954  CG1 ILE P 901     -18.027 -10.150  10.701  0.00  0.00      PROA  
ATOM   3955 HG11 ILE P 901     -17.318 -10.628  11.411  0.00  0.00      PROA  
ATOM   3956 HG12 ILE P 901     -17.498 -10.058   9.729  0.00  0.00      PROA  
ATOM   3957  CD  ILE P 901     -19.166 -11.070  10.375  0.00  0.00      PROA  
ATOM   3958  HD1 ILE P 901     -19.869 -10.765   9.570  0.00  0.00      PROA  
ATOM   3959  HD2 ILE P 901     -19.865 -11.208  11.228  0.00  0.00      PROA  
ATOM   3960  HD3 ILE P 901     -18.846 -12.087  10.065  0.00  0.00      PROA  
ATOM   3961  C   ILE P 901     -18.034  -6.647  12.211  0.00  0.00      PROA  
ATOM   3962  O   ILE P 901     -18.585  -6.757  13.299  0.00  0.00      PROA  
ATOM   3963  N   ILE P 902     -17.800  -5.425  11.634  0.00  0.00      PROA  
ATOM   3964  HN  ILE P 902     -17.355  -5.262  10.757  0.00  0.00      PROA  
ATOM   3965  CA  ILE P 902     -18.397  -4.181  12.068  0.00  0.00      PROA  
ATOM   3966  HA  ILE P 902     -18.141  -4.107  13.114  0.00  0.00      PROA  
ATOM   3967  CB  ILE P 902     -17.673  -2.975  11.447  0.00  0.00      PROA  
ATOM   3968  HB  ILE P 902     -17.627  -3.125  10.347  0.00  0.00      PROA  
ATOM   3969  CG2 ILE P 902     -18.298  -1.650  11.887  0.00  0.00      PROA  
ATOM   3970 HG21 ILE P 902     -18.338  -1.552  12.993  0.00  0.00      PROA  
ATOM   3971 HG22 ILE P 902     -19.293  -1.408  11.454  0.00  0.00      PROA  
ATOM   3972 HG23 ILE P 902     -17.700  -0.816  11.461  0.00  0.00      PROA  
ATOM   3973  CG1 ILE P 902     -16.158  -2.999  11.692  0.00  0.00      PROA  
ATOM   3974 HG11 ILE P 902     -15.713  -2.158  11.119  0.00  0.00      PROA  
ATOM   3975 HG12 ILE P 902     -15.665  -3.892  11.253  0.00  0.00      PROA  
ATOM   3976  CD  ILE P 902     -15.665  -2.910  13.184  0.00  0.00      PROA  
ATOM   3977  HD1 ILE P 902     -16.304  -2.200  13.752  0.00  0.00      PROA  
ATOM   3978  HD2 ILE P 902     -14.706  -2.349  13.203  0.00  0.00      PROA  
ATOM   3979  HD3 ILE P 902     -15.556  -3.912  13.653  0.00  0.00      PROA  
ATOM   3980  C   ILE P 902     -19.924  -4.144  11.869  0.00  0.00      PROA  
ATOM   3981  O   ILE P 902     -20.358  -4.611  10.831  0.00  0.00      PROA  
ATOM   3982  N   SER P 903     -20.693  -3.597  12.799  0.00  0.00      PROA  
ATOM   3983  HN  SER P 903     -20.184  -3.337  13.616  0.00  0.00      PROA  
ATOM   3984  CA  SER P 903     -22.137  -3.307  12.738  0.00  0.00      PROA  
ATOM   3985  HA  SER P 903     -22.560  -3.997  12.023  0.00  0.00      PROA  
ATOM   3986  CB  SER P 903     -22.801  -3.473  14.157  0.00  0.00      PROA  
ATOM   3987  HB1 SER P 903     -22.446  -2.631  14.789  0.00  0.00      PROA  
ATOM   3988  HB2 SER P 903     -22.391  -4.432  14.539  0.00  0.00      PROA  
ATOM   3989  OG  SER P 903     -24.175  -3.513  14.182  0.00  0.00      PROA  
ATOM   3990  HG1 SER P 903     -24.262  -4.236  13.556  0.00  0.00      PROA  
ATOM   3991  C   SER P 903     -22.391  -1.831  12.384  0.00  0.00      PROA  
ATOM   3992  O   SER P 903     -21.818  -0.982  13.047  0.00  0.00      PROA  
ATOM   3993  N   PRO P 904     -23.213  -1.490  11.358  0.00  0.00      PROA  
ATOM   3994  CD  PRO P 904     -23.461  -2.410  10.255  0.00  0.00      PROA  
ATOM   3995  HD1 PRO P 904     -24.029  -3.300  10.601  0.00  0.00      PROA  
ATOM   3996  HD2 PRO P 904     -22.513  -2.749   9.786  0.00  0.00      PROA  
ATOM   3997  CA  PRO P 904     -23.842  -0.148  11.106  0.00  0.00      PROA  
ATOM   3998  HA  PRO P 904     -23.055   0.442  10.661  0.00  0.00      PROA  
ATOM   3999  CB  PRO P 904     -24.916  -0.445  10.024  0.00  0.00      PROA  
ATOM   4000  HB1 PRO P 904     -25.212   0.409   9.378  0.00  0.00      PROA  
ATOM   4001  HB2 PRO P 904     -25.859  -0.697  10.554  0.00  0.00      PROA  
ATOM   4002  CG  PRO P 904     -24.392  -1.628   9.256  0.00  0.00      PROA  
ATOM   4003  HG1 PRO P 904     -25.188  -2.258   8.806  0.00  0.00      PROA  
ATOM   4004  HG2 PRO P 904     -23.919  -1.249   8.325  0.00  0.00      PROA  
ATOM   4005  C   PRO P 904     -24.413   0.613  12.276  0.00  0.00      PROA  
ATOM   4006  O   PRO P 904     -25.147   0.121  13.076  0.00  0.00      PROA  
ATOM   4007  N   LEU P 905     -24.139   1.926  12.276  0.00  0.00      PROA  
ATOM   4008  HN  LEU P 905     -23.384   2.325  11.761  0.00  0.00      PROA  
ATOM   4009  CA  LEU P 905     -24.917   2.851  13.062  0.00  0.00      PROA  
ATOM   4010  HA  LEU P 905     -24.406   3.769  12.812  0.00  0.00      PROA  
ATOM   4011  CB  LEU P 905     -26.501   2.891  12.644  0.00  0.00      PROA  
ATOM   4012  HB1 LEU P 905     -27.011   3.764  13.105  0.00  0.00      PROA  
ATOM   4013  HB2 LEU P 905     -26.937   1.944  13.028  0.00  0.00      PROA  
ATOM   4014  CG  LEU P 905     -26.623   2.971  11.147  0.00  0.00      PROA  
ATOM   4015  HG  LEU P 905     -25.846   2.372  10.626  0.00  0.00      PROA  
ATOM   4016  CD1 LEU P 905     -27.967   2.318  10.764  0.00  0.00      PROA  
ATOM   4017 HD11 LEU P 905     -28.844   2.801  11.247  0.00  0.00      PROA  
ATOM   4018 HD12 LEU P 905     -28.054   1.238  11.006  0.00  0.00      PROA  
ATOM   4019 HD13 LEU P 905     -28.146   2.221   9.672  0.00  0.00      PROA  
ATOM   4020  CD2 LEU P 905     -26.605   4.455  10.644  0.00  0.00      PROA  
ATOM   4021 HD21 LEU P 905     -25.987   5.006  11.385  0.00  0.00      PROA  
ATOM   4022 HD22 LEU P 905     -27.650   4.832  10.626  0.00  0.00      PROA  
ATOM   4023 HD23 LEU P 905     -26.282   4.532   9.584  0.00  0.00      PROA  
ATOM   4024  C   LEU P 905     -24.641   2.867  14.506  0.00  0.00      PROA  
ATOM   4025  O   LEU P 905     -25.509   3.229  15.310  0.00  0.00      PROA  
ATOM   4026  N   GLY P 906     -23.430   2.509  15.057  0.00  0.00      PROA  
ATOM   4027  HN  GLY P 906     -22.693   2.189  14.468  0.00  0.00      PROA  
ATOM   4028  CA  GLY P 906     -23.252   2.351  16.502  0.00  0.00      PROA  
ATOM   4029  HA1 GLY P 906     -22.211   2.066  16.539  0.00  0.00      PROA  
ATOM   4030  HA2 GLY P 906     -23.791   1.532  16.956  0.00  0.00      PROA  
ATOM   4031  C   GLY P 906     -23.330   3.609  17.391  0.00  0.00      PROA  
ATOM   4032  O   GLY P 906     -22.330   4.308  17.639  0.00  0.00      PROA  
ATOM   4033  N   ASP P 907     -24.471   3.739  18.077  0.00  0.00      PROA  
ATOM   4034  HN  ASP P 907     -25.158   3.039  17.900  0.00  0.00      PROA  
ATOM   4035  CA  ASP P 907     -24.930   4.908  18.852  0.00  0.00      PROA  
ATOM   4036  HA  ASP P 907     -25.883   4.602  19.258  0.00  0.00      PROA  
ATOM   4037  CB  ASP P 907     -24.094   5.186  20.183  0.00  0.00      PROA  
ATOM   4038  HB1 ASP P 907     -24.544   6.038  20.737  0.00  0.00      PROA  
ATOM   4039  HB2 ASP P 907     -23.024   5.365  19.947  0.00  0.00      PROA  
ATOM   4040  CG  ASP P 907     -24.018   4.017  21.077  0.00  0.00      PROA  
ATOM   4041  OD1 ASP P 907     -25.110   3.449  21.342  0.00  0.00      PROA  
ATOM   4042  OD2 ASP P 907     -22.942   3.843  21.650  0.00  0.00      PROA  
ATOM   4043  C   ASP P 907     -25.423   6.031  17.975  0.00  0.00      PROA  
ATOM   4044  O   ASP P 907     -25.666   7.122  18.422  0.00  0.00      PROA  
ATOM   4045  N   ASN P 908     -25.728   5.762  16.755  0.00  0.00      PROA  
ATOM   4046  HN  ASN P 908     -25.676   4.831  16.404  0.00  0.00      PROA  
ATOM   4047  CA  ASN P 908     -26.099   6.805  15.877  0.00  0.00      PROA  
ATOM   4048  HA  ASN P 908     -25.982   7.826  16.210  0.00  0.00      PROA  
ATOM   4049  CB  ASN P 908     -25.363   6.647  14.611  0.00  0.00      PROA  
ATOM   4050  HB1 ASN P 908     -25.797   7.333  13.853  0.00  0.00      PROA  
ATOM   4051  HB2 ASN P 908     -25.351   5.637  14.148  0.00  0.00      PROA  
ATOM   4052  CG  ASN P 908     -23.930   7.136  14.918  0.00  0.00      PROA  
ATOM   4053  OD1 ASN P 908     -23.014   6.352  15.151  0.00  0.00      PROA  
ATOM   4054  ND2 ASN P 908     -23.737   8.460  14.774  0.00  0.00      PROA  
ATOM   4055 HD21 ASN P 908     -22.884   8.777  15.189  0.00  0.00      PROA  
ATOM   4056 HD22 ASN P 908     -24.384   9.146  14.441  0.00  0.00      PROA  
ATOM   4057  C   ASN P 908     -27.472   6.514  15.542  0.00  0.00      PROA  
ATOM   4058  O   ASN P 908     -27.811   5.339  15.299  0.00  0.00      PROA  
ATOM   4059  N   PRO P 909     -28.383   7.488  15.494  0.00  0.00      PROA  
ATOM   4060  CD  PRO P 909     -28.266   8.793  16.264  0.00  0.00      PROA  
ATOM   4061  HD1 PRO P 909     -27.463   9.378  15.768  0.00  0.00      PROA  
ATOM   4062  HD2 PRO P 909     -28.152   8.542  17.340  0.00  0.00      PROA  
ATOM   4063  CA  PRO P 909     -29.619   7.421  14.658  0.00  0.00      PROA  
ATOM   4064  HA  PRO P 909     -30.238   6.688  15.153  0.00  0.00      PROA  
ATOM   4065  CB  PRO P 909     -30.297   8.847  14.775  0.00  0.00      PROA  
ATOM   4066  HB1 PRO P 909     -31.377   8.839  15.035  0.00  0.00      PROA  
ATOM   4067  HB2 PRO P 909     -30.108   9.507  13.901  0.00  0.00      PROA  
ATOM   4068  CG  PRO P 909     -29.658   9.365  16.158  0.00  0.00      PROA  
ATOM   4069  HG1 PRO P 909     -29.612  10.471  16.067  0.00  0.00      PROA  
ATOM   4070  HG2 PRO P 909     -30.374   9.102  16.966  0.00  0.00      PROA  
ATOM   4071  C   PRO P 909     -29.536   6.835  13.254  0.00  0.00      PROA  
ATOM   4072  O   PRO P 909     -28.618   7.245  12.497  0.00  0.00      PROA  
ATOM   4073  N   TRP P 910     -30.520   6.114  12.757  0.00  0.00      PROA  
ATOM   4074  HN  TRP P 910     -31.292   5.914  13.355  0.00  0.00      PROA  
ATOM   4075  CA  TRP P 910     -30.578   5.583  11.432  0.00  0.00      PROA  
ATOM   4076  HA  TRP P 910     -29.719   4.932  11.381  0.00  0.00      PROA  
ATOM   4077  CB  TRP P 910     -31.918   4.817  11.193  0.00  0.00      PROA  
ATOM   4078  HB1 TRP P 910     -32.704   5.577  11.388  0.00  0.00      PROA  
ATOM   4079  HB2 TRP P 910     -32.083   4.093  12.019  0.00  0.00      PROA  
ATOM   4080  CG  TRP P 910     -32.184   4.114   9.949  0.00  0.00      PROA  
ATOM   4081  CD1 TRP P 910     -31.879   2.855   9.559  0.00  0.00      PROA  
ATOM   4082  HD1 TRP P 910     -31.393   2.247  10.308  0.00  0.00      PROA  
ATOM   4083  NE1 TRP P 910     -32.213   2.621   8.260  0.00  0.00      PROA  
ATOM   4084  HE1 TRP P 910     -31.979   1.784   7.817  0.00  0.00      PROA  
ATOM   4085  CE2 TRP P 910     -32.612   3.794   7.712  0.00  0.00      PROA  
ATOM   4086  CD2 TRP P 910     -32.704   4.764   8.757  0.00  0.00      PROA  
ATOM   4087  CE3 TRP P 910     -33.202   6.034   8.408  0.00  0.00      PROA  
ATOM   4088  HE3 TRP P 910     -33.103   6.851   9.107  0.00  0.00      PROA  
ATOM   4089  CZ3 TRP P 910     -33.476   6.243   7.064  0.00  0.00      PROA  
ATOM   4090  HZ3 TRP P 910     -33.865   7.155   6.636  0.00  0.00      PROA  
ATOM   4091  CZ2 TRP P 910     -33.061   3.982   6.432  0.00  0.00      PROA  
ATOM   4092  HZ2 TRP P 910     -32.911   3.205   5.697  0.00  0.00      PROA  
ATOM   4093  CH2 TRP P 910     -33.432   5.256   6.061  0.00  0.00      PROA  
ATOM   4094  HH2 TRP P 910     -33.680   5.526   5.045  0.00  0.00      PROA  
ATOM   4095  C   TRP P 910     -30.420   6.576  10.305  0.00  0.00      PROA  
ATOM   4096  O   TRP P 910     -29.756   6.374   9.284  0.00  0.00      PROA  
ATOM   4097  N   TRP P 911     -31.013   7.765  10.500  0.00  0.00      PROA  
ATOM   4098  HN  TRP P 911     -31.474   7.939  11.366  0.00  0.00      PROA  
ATOM   4099  CA  TRP P 911     -30.951   8.847   9.543  0.00  0.00      PROA  
ATOM   4100  HA  TRP P 911     -31.419   8.506   8.631  0.00  0.00      PROA  
ATOM   4101  CB  TRP P 911     -31.865   9.989  10.001  0.00  0.00      PROA  
ATOM   4102  HB1 TRP P 911     -32.884   9.554  10.091  0.00  0.00      PROA  
ATOM   4103  HB2 TRP P 911     -31.886  10.705   9.151  0.00  0.00      PROA  
ATOM   4104  CG  TRP P 911     -31.571  10.679  11.332  0.00  0.00      PROA  
ATOM   4105  CD1 TRP P 911     -32.285  10.475  12.500  0.00  0.00      PROA  
ATOM   4106  HD1 TRP P 911     -33.015   9.695  12.658  0.00  0.00      PROA  
ATOM   4107  NE1 TRP P 911     -31.782  11.352  13.434  0.00  0.00      PROA  
ATOM   4108  HE1 TRP P 911     -31.977  11.423  14.388  0.00  0.00      PROA  
ATOM   4109  CE2 TRP P 911     -30.738  12.058  12.977  0.00  0.00      PROA  
ATOM   4110  CD2 TRP P 911     -30.546  11.656  11.619  0.00  0.00      PROA  
ATOM   4111  CE3 TRP P 911     -29.685  12.403  10.803  0.00  0.00      PROA  
ATOM   4112  HE3 TRP P 911     -29.628  12.214   9.741  0.00  0.00      PROA  
ATOM   4113  CZ3 TRP P 911     -28.756  13.130  11.494  0.00  0.00      PROA  
ATOM   4114  HZ3 TRP P 911     -27.913  13.552  10.967  0.00  0.00      PROA  
ATOM   4115  CZ2 TRP P 911     -29.827  12.865  13.622  0.00  0.00      PROA  
ATOM   4116  HZ2 TRP P 911     -29.801  13.121  14.671  0.00  0.00      PROA  
ATOM   4117  CH2 TRP P 911     -28.785  13.327  12.825  0.00  0.00      PROA  
ATOM   4118  HH2 TRP P 911     -28.037  13.929  13.320  0.00  0.00      PROA  
ATOM   4119  C   TRP P 911     -29.652   9.410   9.096  0.00  0.00      PROA  
ATOM   4120  O   TRP P 911     -29.535   9.986   8.020  0.00  0.00      PROA  
ATOM   4121  N   THR P 912     -28.574   9.149   9.921  0.00  0.00      PROA  
ATOM   4122  HN  THR P 912     -28.757   8.546  10.694  0.00  0.00      PROA  
ATOM   4123  CA  THR P 912     -27.209   9.488   9.707  0.00  0.00      PROA  
ATOM   4124  HA  THR P 912     -27.143  10.562   9.615  0.00  0.00      PROA  
ATOM   4125  CB  THR P 912     -26.324   9.178  10.910  0.00  0.00      PROA  
ATOM   4126  HB  THR P 912     -25.300   9.514  10.640  0.00  0.00      PROA  
ATOM   4127  OG1 THR P 912     -26.406   7.798  11.260  0.00  0.00      PROA  
ATOM   4128  HG1 THR P 912     -27.269   7.670  11.661  0.00  0.00      PROA  
ATOM   4129  CG2 THR P 912     -26.926  10.009  12.066  0.00  0.00      PROA  
ATOM   4130 HG21 THR P 912     -27.911   9.675  12.457  0.00  0.00      PROA  
ATOM   4131 HG22 THR P 912     -27.142  11.020  11.657  0.00  0.00      PROA  
ATOM   4132 HG23 THR P 912     -26.237   9.993  12.937  0.00  0.00      PROA  
ATOM   4133  C   THR P 912     -26.543   8.772   8.515  0.00  0.00      PROA  
ATOM   4134  O   THR P 912     -25.682   9.359   7.872  0.00  0.00      PROA  
ATOM   4135  N   LEU P 913     -27.071   7.596   8.178  0.00  0.00      PROA  
ATOM   4136  HN  LEU P 913     -27.776   7.238   8.785  0.00  0.00      PROA  
ATOM   4137  CA  LEU P 913     -26.717   6.823   6.987  0.00  0.00      PROA  
ATOM   4138  HA  LEU P 913     -25.655   6.648   7.064  0.00  0.00      PROA  
ATOM   4139  CB  LEU P 913     -27.688   5.551   7.004  0.00  0.00      PROA  
ATOM   4140  HB1 LEU P 913     -28.745   5.895   7.027  0.00  0.00      PROA  
ATOM   4141  HB2 LEU P 913     -27.730   5.056   7.997  0.00  0.00      PROA  
ATOM   4142  CG  LEU P 913     -27.507   4.349   6.069  0.00  0.00      PROA  
ATOM   4143  HG  LEU P 913     -27.503   4.667   5.005  0.00  0.00      PROA  
ATOM   4144  CD1 LEU P 913     -26.178   3.650   6.415  0.00  0.00      PROA  
ATOM   4145 HD11 LEU P 913     -26.252   3.179   7.419  0.00  0.00      PROA  
ATOM   4146 HD12 LEU P 913     -25.319   4.355   6.417  0.00  0.00      PROA  
ATOM   4147 HD13 LEU P 913     -25.934   2.762   5.794  0.00  0.00      PROA  
ATOM   4148  CD2 LEU P 913     -28.640   3.303   6.279  0.00  0.00      PROA  
ATOM   4149 HD21 LEU P 913     -28.825   3.116   7.358  0.00  0.00      PROA  
ATOM   4150 HD22 LEU P 913     -28.421   2.341   5.768  0.00  0.00      PROA  
ATOM   4151 HD23 LEU P 913     -29.604   3.669   5.866  0.00  0.00      PROA  
ATOM   4152  C   LEU P 913     -26.949   7.514   5.671  0.00  0.00      PROA  
ATOM   4153  O   LEU P 913     -26.183   7.397   4.733  0.00  0.00      PROA  
ATOM   4154  N   LEU P 914     -28.021   8.331   5.494  0.00  0.00      PROA  
ATOM   4155  HN  LEU P 914     -28.777   8.266   6.142  0.00  0.00      PROA  
ATOM   4156  CA  LEU P 914     -28.258   9.149   4.322  0.00  0.00      PROA  
ATOM   4157  HA  LEU P 914     -28.065   8.636   3.391  0.00  0.00      PROA  
ATOM   4158  CB  LEU P 914     -29.734   9.535   4.494  0.00  0.00      PROA  
ATOM   4159  HB1 LEU P 914     -30.059  10.084   3.584  0.00  0.00      PROA  
ATOM   4160  HB2 LEU P 914     -29.808  10.188   5.390  0.00  0.00      PROA  
ATOM   4161  CG  LEU P 914     -30.810   8.460   4.732  0.00  0.00      PROA  
ATOM   4162  HG  LEU P 914     -30.747   8.029   5.754  0.00  0.00      PROA  
ATOM   4163  CD1 LEU P 914     -32.160   9.148   4.725  0.00  0.00      PROA  
ATOM   4164 HD11 LEU P 914     -32.900   8.385   5.046  0.00  0.00      PROA  
ATOM   4165 HD12 LEU P 914     -32.344   9.654   3.753  0.00  0.00      PROA  
ATOM   4166 HD13 LEU P 914     -32.168   9.981   5.461  0.00  0.00      PROA  
ATOM   4167  CD2 LEU P 914     -30.880   7.294   3.732  0.00  0.00      PROA  
ATOM   4168 HD21 LEU P 914     -31.662   6.604   4.116  0.00  0.00      PROA  
ATOM   4169 HD22 LEU P 914     -29.940   6.707   3.804  0.00  0.00      PROA  
ATOM   4170 HD23 LEU P 914     -31.205   7.730   2.763  0.00  0.00      PROA  
ATOM   4171  C   LEU P 914     -27.389  10.382   4.246  0.00  0.00      PROA  
ATOM   4172  O   LEU P 914     -26.986  10.834   3.181  0.00  0.00      PROA  
ATOM   4173  N   ILE P 915     -26.918  10.961   5.451  0.00  0.00      PROA  
ATOM   4174  HN  ILE P 915     -27.403  10.656   6.267  0.00  0.00      PROA  
ATOM   4175  CA  ILE P 915     -25.888  11.992   5.572  0.00  0.00      PROA  
ATOM   4176  HA  ILE P 915     -26.003  12.817   4.884  0.00  0.00      PROA  
ATOM   4177  CB  ILE P 915     -25.889  12.573   6.957  0.00  0.00      PROA  
ATOM   4178  HB  ILE P 915     -25.455  11.919   7.744  0.00  0.00      PROA  
ATOM   4179  CG2 ILE P 915     -24.967  13.850   6.805  0.00  0.00      PROA  
ATOM   4180 HG21 ILE P 915     -23.918  13.499   6.703  0.00  0.00      PROA  
ATOM   4181 HG22 ILE P 915     -25.047  14.446   7.740  0.00  0.00      PROA  
ATOM   4182 HG23 ILE P 915     -25.154  14.538   5.953  0.00  0.00      PROA  
ATOM   4183  CG1 ILE P 915     -27.318  13.013   7.367  0.00  0.00      PROA  
ATOM   4184 HG11 ILE P 915     -27.149  13.697   8.227  0.00  0.00      PROA  
ATOM   4185 HG12 ILE P 915     -27.818  12.182   7.909  0.00  0.00      PROA  
ATOM   4186  CD  ILE P 915     -28.301  13.770   6.406  0.00  0.00      PROA  
ATOM   4187  HD1 ILE P 915     -27.755  14.536   5.814  0.00  0.00      PROA  
ATOM   4188  HD2 ILE P 915     -29.133  14.275   6.941  0.00  0.00      PROA  
ATOM   4189  HD3 ILE P 915     -28.742  13.020   5.715  0.00  0.00      PROA  
ATOM   4190  C   ILE P 915     -24.539  11.465   5.076  0.00  0.00      PROA  
ATOM   4191  O   ILE P 915     -23.765  12.227   4.500  0.00  0.00      PROA  
ATOM   4192  N   ALA P 916     -24.248  10.149   5.286  0.00  0.00      PROA  
ATOM   4193  HN  ALA P 916     -24.862   9.576   5.824  0.00  0.00      PROA  
ATOM   4194  CA  ALA P 916     -22.991   9.551   4.845  0.00  0.00      PROA  
ATOM   4195  HA  ALA P 916     -22.142  10.215   4.917  0.00  0.00      PROA  
ATOM   4196  CB  ALA P 916     -22.734   8.427   5.850  0.00  0.00      PROA  
ATOM   4197  HB1 ALA P 916     -22.791   8.807   6.892  0.00  0.00      PROA  
ATOM   4198  HB2 ALA P 916     -21.704   8.028   5.726  0.00  0.00      PROA  
ATOM   4199  HB3 ALA P 916     -23.540   7.683   5.673  0.00  0.00      PROA  
ATOM   4200  C   ALA P 916     -22.981   9.103   3.358  0.00  0.00      PROA  
ATOM   4201  O   ALA P 916     -22.001   8.679   2.801  0.00  0.00      PROA  
ATOM   4202  N   ALA P 917     -24.153   9.318   2.639  0.00  0.00      PROA  
ATOM   4203  HN  ALA P 917     -24.958   9.691   3.093  0.00  0.00      PROA  
ATOM   4204  CA  ALA P 917     -24.242   9.178   1.240  0.00  0.00      PROA  
ATOM   4205  HA  ALA P 917     -23.683   8.320   0.898  0.00  0.00      PROA  
ATOM   4206  CB  ALA P 917     -25.702   9.140   0.768  0.00  0.00      PROA  
ATOM   4207  HB1 ALA P 917     -25.759   8.856  -0.304  0.00  0.00      PROA  
ATOM   4208  HB2 ALA P 917     -26.337  10.041   0.908  0.00  0.00      PROA  
ATOM   4209  HB3 ALA P 917     -26.176   8.389   1.435  0.00  0.00      PROA  
ATOM   4210  C   ALA P 917     -23.548  10.218   0.386  0.00  0.00      PROA  
ATOM   4211  O   ALA P 917     -23.235  10.082  -0.845  0.00  0.00      PROA  
ATOM   4212  N   ILE P 918     -23.318  11.395   0.980  0.00  0.00      PROA  
ATOM   4213  HN  ILE P 918     -23.518  11.467   1.954  0.00  0.00      PROA  
ATOM   4214  CA  ILE P 918     -22.631  12.562   0.359  0.00  0.00      PROA  
ATOM   4215  HA  ILE P 918     -23.173  12.741  -0.558  0.00  0.00      PROA  
ATOM   4216  CB  ILE P 918     -22.550  13.932   1.041  0.00  0.00      PROA  
ATOM   4217  HB  ILE P 918     -22.256  13.857   2.110  0.00  0.00      PROA  
ATOM   4218  CG2 ILE P 918     -21.614  14.922   0.313  0.00  0.00      PROA  
ATOM   4219 HG21 ILE P 918     -20.534  14.672   0.230  0.00  0.00      PROA  
ATOM   4220 HG22 ILE P 918     -21.680  15.956   0.714  0.00  0.00      PROA  
ATOM   4221 HG23 ILE P 918     -22.063  14.991  -0.701  0.00  0.00      PROA  
ATOM   4222  CG1 ILE P 918     -24.007  14.528   1.104  0.00  0.00      PROA  
ATOM   4223 HG11 ILE P 918     -24.513  14.311   0.139  0.00  0.00      PROA  
ATOM   4224 HG12 ILE P 918     -24.013  15.636   1.186  0.00  0.00      PROA  
ATOM   4225  CD  ILE P 918     -24.710  14.238   2.403  0.00  0.00      PROA  
ATOM   4226  HD1 ILE P 918     -24.105  14.471   3.305  0.00  0.00      PROA  
ATOM   4227  HD2 ILE P 918     -25.110  13.202   2.365  0.00  0.00      PROA  
ATOM   4228  HD3 ILE P 918     -25.530  14.986   2.443  0.00  0.00      PROA  
ATOM   4229  C   ILE P 918     -21.201  12.142  -0.033  0.00  0.00      PROA  
ATOM   4230  O   ILE P 918     -20.933  12.155  -1.206  0.00  0.00      PROA  
ATOM   4231  N   PRO P 919     -20.322  11.774   0.899  0.00  0.00      PROA  
ATOM   4232  CD  PRO P 919     -20.444  11.980   2.361  0.00  0.00      PROA  
ATOM   4233  HD1 PRO P 919     -21.427  11.904   2.872  0.00  0.00      PROA  
ATOM   4234  HD2 PRO P 919     -20.164  13.041   2.536  0.00  0.00      PROA  
ATOM   4235  CA  PRO P 919     -18.922  11.523   0.531  0.00  0.00      PROA  
ATOM   4236  HA  PRO P 919     -18.636  12.335  -0.122  0.00  0.00      PROA  
ATOM   4237  CB  PRO P 919     -18.232  11.456   1.931  0.00  0.00      PROA  
ATOM   4238  HB1 PRO P 919     -17.953  12.503   2.178  0.00  0.00      PROA  
ATOM   4239  HB2 PRO P 919     -17.366  10.773   2.064  0.00  0.00      PROA  
ATOM   4240  CG  PRO P 919     -19.375  11.074   2.837  0.00  0.00      PROA  
ATOM   4241  HG1 PRO P 919     -19.625  10.022   2.578  0.00  0.00      PROA  
ATOM   4242  HG2 PRO P 919     -19.134  11.186   3.915  0.00  0.00      PROA  
ATOM   4243  C   PRO P 919     -18.848  10.159  -0.082  0.00  0.00      PROA  
ATOM   4244  O   PRO P 919     -17.877   9.920  -0.795  0.00  0.00      PROA  
ATOM   4245  N   ALA P 920     -19.884   9.370  -0.021  0.00  0.00      PROA  
ATOM   4246  HN  ALA P 920     -20.605   9.538   0.647  0.00  0.00      PROA  
ATOM   4247  CA  ALA P 920     -20.039   8.141  -0.732  0.00  0.00      PROA  
ATOM   4248  HA  ALA P 920     -19.084   7.677  -0.538  0.00  0.00      PROA  
ATOM   4249  CB  ALA P 920     -21.105   7.287  -0.072  0.00  0.00      PROA  
ATOM   4250  HB1 ALA P 920     -21.208   7.493   1.015  0.00  0.00      PROA  
ATOM   4251  HB2 ALA P 920     -20.994   6.181  -0.066  0.00  0.00      PROA  
ATOM   4252  HB3 ALA P 920     -22.041   7.555  -0.606  0.00  0.00      PROA  
ATOM   4253  C   ALA P 920     -20.238   8.319  -2.249  0.00  0.00      PROA  
ATOM   4254  O   ALA P 920     -19.541   7.605  -3.000  0.00  0.00      PROA  
ATOM   4255  N   LEU P 921     -21.088   9.280  -2.756  0.00  0.00      PROA  
ATOM   4256  HN  LEU P 921     -21.646   9.861  -2.168  0.00  0.00      PROA  
ATOM   4257  CA  LEU P 921     -21.104   9.659  -4.109  0.00  0.00      PROA  
ATOM   4258  HA  LEU P 921     -21.315   8.818  -4.753  0.00  0.00      PROA  
ATOM   4259  CB  LEU P 921     -22.120  10.831  -4.185  0.00  0.00      PROA  
ATOM   4260  HB1 LEU P 921     -21.814  11.698  -3.562  0.00  0.00      PROA  
ATOM   4261  HB2 LEU P 921     -23.046  10.561  -3.634  0.00  0.00      PROA  
ATOM   4262  CG  LEU P 921     -22.418  11.255  -5.580  0.00  0.00      PROA  
ATOM   4263  HG  LEU P 921     -21.481  11.506  -6.120  0.00  0.00      PROA  
ATOM   4264  CD1 LEU P 921     -23.088  10.244  -6.539  0.00  0.00      PROA  
ATOM   4265 HD11 LEU P 921     -22.456   9.334  -6.466  0.00  0.00      PROA  
ATOM   4266 HD12 LEU P 921     -23.010  10.629  -7.578  0.00  0.00      PROA  
ATOM   4267 HD13 LEU P 921     -24.119  10.062  -6.165  0.00  0.00      PROA  
ATOM   4268  CD2 LEU P 921     -23.308  12.580  -5.524  0.00  0.00      PROA  
ATOM   4269 HD21 LEU P 921     -24.405  12.443  -5.408  0.00  0.00      PROA  
ATOM   4270 HD22 LEU P 921     -23.137  13.304  -6.349  0.00  0.00      PROA  
ATOM   4271 HD23 LEU P 921     -23.041  13.105  -4.582  0.00  0.00      PROA  
ATOM   4272  C   LEU P 921     -19.740  10.118  -4.578  0.00  0.00      PROA  
ATOM   4273  O   LEU P 921     -19.218   9.614  -5.576  0.00  0.00      PROA  
ATOM   4274  N   LEU P 922     -19.019  11.017  -3.889  0.00  0.00      PROA  
ATOM   4275  HN  LEU P 922     -19.487  11.343  -3.072  0.00  0.00      PROA  
ATOM   4276  CA  LEU P 922     -17.659  11.422  -4.143  0.00  0.00      PROA  
ATOM   4277  HA  LEU P 922     -17.694  11.888  -5.116  0.00  0.00      PROA  
ATOM   4278  CB  LEU P 922     -17.247  12.422  -3.052  0.00  0.00      PROA  
ATOM   4279  HB1 LEU P 922     -16.266  12.859  -3.335  0.00  0.00      PROA  
ATOM   4280  HB2 LEU P 922     -17.121  11.983  -2.039  0.00  0.00      PROA  
ATOM   4281  CG  LEU P 922     -18.104  13.698  -2.904  0.00  0.00      PROA  
ATOM   4282  HG  LEU P 922     -19.089  13.474  -2.441  0.00  0.00      PROA  
ATOM   4283  CD1 LEU P 922     -17.296  14.619  -2.001  0.00  0.00      PROA  
ATOM   4284 HD11 LEU P 922     -16.506  15.190  -2.533  0.00  0.00      PROA  
ATOM   4285 HD12 LEU P 922     -16.847  14.097  -1.129  0.00  0.00      PROA  
ATOM   4286 HD13 LEU P 922     -17.964  15.357  -1.508  0.00  0.00      PROA  
ATOM   4287  CD2 LEU P 922     -18.476  14.336  -4.269  0.00  0.00      PROA  
ATOM   4288 HD21 LEU P 922     -19.166  15.204  -4.216  0.00  0.00      PROA  
ATOM   4289 HD22 LEU P 922     -18.961  13.601  -4.947  0.00  0.00      PROA  
ATOM   4290 HD23 LEU P 922     -17.534  14.690  -4.740  0.00  0.00      PROA  
ATOM   4291  C   LEU P 922     -16.627  10.232  -4.169  0.00  0.00      PROA  
ATOM   4292  O   LEU P 922     -15.710  10.197  -5.023  0.00  0.00      PROA  
ATOM   4293  N   CYS P 923     -16.641   9.297  -3.209  0.00  0.00      PROA  
ATOM   4294  HN  CYS P 923     -17.332   9.456  -2.509  0.00  0.00      PROA  
ATOM   4295  CA  CYS P 923     -15.873   8.033  -3.074  0.00  0.00      PROA  
ATOM   4296  HA  CYS P 923     -14.834   8.329  -3.075  0.00  0.00      PROA  
ATOM   4297  CB  CYS P 923     -16.194   7.315  -1.729  0.00  0.00      PROA  
ATOM   4298  HB1 CYS P 923     -17.293   7.316  -1.562  0.00  0.00      PROA  
ATOM   4299  HB2 CYS P 923     -15.871   8.095  -1.008  0.00  0.00      PROA  
ATOM   4300  SG  CYS P 923     -15.084   5.915  -1.459  0.00  0.00      PROA  
ATOM   4301  HG1 CYS P 923     -15.077   5.618  -2.750  0.00  0.00      PROA  
ATOM   4302  C   CYS P 923     -16.052   7.067  -4.198  0.00  0.00      PROA  
ATOM   4303  O   CYS P 923     -15.089   6.541  -4.719  0.00  0.00      PROA  
ATOM   4304  N   THR P 924     -17.277   6.978  -4.734  0.00  0.00      PROA  
ATOM   4305  HN  THR P 924     -18.056   7.338  -4.227  0.00  0.00      PROA  
ATOM   4306  CA  THR P 924     -17.665   6.149  -5.899  0.00  0.00      PROA  
ATOM   4307  HA  THR P 924     -17.287   5.166  -5.661  0.00  0.00      PROA  
ATOM   4308  CB  THR P 924     -19.158   6.295  -6.206  0.00  0.00      PROA  
ATOM   4309  HB  THR P 924     -19.423   7.364  -6.352  0.00  0.00      PROA  
ATOM   4310  OG1 THR P 924     -20.001   5.790  -5.206  0.00  0.00      PROA  
ATOM   4311  HG1 THR P 924     -20.068   6.452  -4.514  0.00  0.00      PROA  
ATOM   4312  CG2 THR P 924     -19.511   5.455  -7.436  0.00  0.00      PROA  
ATOM   4313 HG21 THR P 924     -19.329   4.391  -7.172  0.00  0.00      PROA  
ATOM   4314 HG22 THR P 924     -18.920   5.698  -8.345  0.00  0.00      PROA  
ATOM   4315 HG23 THR P 924     -20.554   5.561  -7.800  0.00  0.00      PROA  
ATOM   4316  C   THR P 924     -16.862   6.564  -7.134  0.00  0.00      PROA  
ATOM   4317  O   THR P 924     -16.256   5.750  -7.818  0.00  0.00      PROA  
ATOM   4318  N   ILE P 925     -16.683   7.898  -7.322  0.00  0.00      PROA  
ATOM   4319  HN  ILE P 925     -17.083   8.552  -6.684  0.00  0.00      PROA  
ATOM   4320  CA  ILE P 925     -15.892   8.466  -8.412  0.00  0.00      PROA  
ATOM   4321  HA  ILE P 925     -16.317   8.208  -9.370  0.00  0.00      PROA  
ATOM   4322  CB  ILE P 925     -15.800   9.978  -8.441  0.00  0.00      PROA  
ATOM   4323  HB  ILE P 925     -15.174  10.308  -7.584  0.00  0.00      PROA  
ATOM   4324  CG2 ILE P 925     -15.028  10.534  -9.769  0.00  0.00      PROA  
ATOM   4325 HG21 ILE P 925     -15.052  11.645  -9.783  0.00  0.00      PROA  
ATOM   4326 HG22 ILE P 925     -15.536  10.051 -10.630  0.00  0.00      PROA  
ATOM   4327 HG23 ILE P 925     -13.963  10.230  -9.861  0.00  0.00      PROA  
ATOM   4328  CG1 ILE P 925     -17.243  10.618  -8.290  0.00  0.00      PROA  
ATOM   4329 HG11 ILE P 925     -17.731  10.157  -7.406  0.00  0.00      PROA  
ATOM   4330 HG12 ILE P 925     -17.805  10.375  -9.217  0.00  0.00      PROA  
ATOM   4331  CD  ILE P 925     -17.205  12.152  -8.157  0.00  0.00      PROA  
ATOM   4332  HD1 ILE P 925     -16.867  12.572  -9.129  0.00  0.00      PROA  
ATOM   4333  HD2 ILE P 925     -16.440  12.552  -7.457  0.00  0.00      PROA  
ATOM   4334  HD3 ILE P 925     -18.183  12.596  -7.873  0.00  0.00      PROA  
ATOM   4335  C   ILE P 925     -14.441   7.957  -8.460  0.00  0.00      PROA  
ATOM   4336  O   ILE P 925     -13.964   7.550  -9.515  0.00  0.00      PROA  
ATOM   4337  N   LEU P 926     -13.735   7.934  -7.305  0.00  0.00      PROA  
ATOM   4338  HN  LEU P 926     -14.090   8.433  -6.517  0.00  0.00      PROA  
ATOM   4339  CA  LEU P 926     -12.471   7.325  -7.019  0.00  0.00      PROA  
ATOM   4340  HA  LEU P 926     -11.771   7.787  -7.699  0.00  0.00      PROA  
ATOM   4341  CB  LEU P 926     -12.050   7.573  -5.580  0.00  0.00      PROA  
ATOM   4342  HB1 LEU P 926     -11.157   6.938  -5.397  0.00  0.00      PROA  
ATOM   4343  HB2 LEU P 926     -12.839   7.350  -4.831  0.00  0.00      PROA  
ATOM   4344  CG  LEU P 926     -11.608   9.017  -5.145  0.00  0.00      PROA  
ATOM   4345  HG  LEU P 926     -12.565   9.522  -4.896  0.00  0.00      PROA  
ATOM   4346  CD1 LEU P 926     -10.877   8.994  -3.745  0.00  0.00      PROA  
ATOM   4347 HD11 LEU P 926     -11.049   9.995  -3.294  0.00  0.00      PROA  
ATOM   4348 HD12 LEU P 926      -9.803   8.763  -3.909  0.00  0.00      PROA  
ATOM   4349 HD13 LEU P 926     -11.287   8.197  -3.088  0.00  0.00      PROA  
ATOM   4350  CD2 LEU P 926     -10.711   9.834  -6.067  0.00  0.00      PROA  
ATOM   4351 HD21 LEU P 926     -11.215  10.038  -7.036  0.00  0.00      PROA  
ATOM   4352 HD22 LEU P 926      -9.794   9.244  -6.280  0.00  0.00      PROA  
ATOM   4353 HD23 LEU P 926     -10.348  10.771  -5.592  0.00  0.00      PROA  
ATOM   4354  C   LEU P 926     -12.341   5.847  -7.372  0.00  0.00      PROA  
ATOM   4355  O   LEU P 926     -11.421   5.488  -8.122  0.00  0.00      PROA  
ATOM   4356  N   ILE P 927     -13.350   5.086  -6.925  0.00  0.00      PROA  
ATOM   4357  HN  ILE P 927     -14.000   5.416  -6.246  0.00  0.00      PROA  
ATOM   4358  CA  ILE P 927     -13.372   3.630  -7.264  0.00  0.00      PROA  
ATOM   4359  HA  ILE P 927     -12.398   3.189  -7.110  0.00  0.00      PROA  
ATOM   4360  CB  ILE P 927     -14.355   2.816  -6.351  0.00  0.00      PROA  
ATOM   4361  HB  ILE P 927     -15.309   3.357  -6.525  0.00  0.00      PROA  
ATOM   4362  CG2 ILE P 927     -14.550   1.364  -6.866  0.00  0.00      PROA  
ATOM   4363 HG21 ILE P 927     -14.732   1.281  -7.959  0.00  0.00      PROA  
ATOM   4364 HG22 ILE P 927     -15.394   0.823  -6.387  0.00  0.00      PROA  
ATOM   4365 HG23 ILE P 927     -13.586   0.827  -6.738  0.00  0.00      PROA  
ATOM   4366  CG1 ILE P 927     -13.943   3.011  -4.836  0.00  0.00      PROA  
ATOM   4367 HG11 ILE P 927     -14.844   2.637  -4.304  0.00  0.00      PROA  
ATOM   4368 HG12 ILE P 927     -13.801   4.082  -4.579  0.00  0.00      PROA  
ATOM   4369  CD  ILE P 927     -12.786   2.209  -4.324  0.00  0.00      PROA  
ATOM   4370  HD1 ILE P 927     -11.905   2.489  -4.941  0.00  0.00      PROA  
ATOM   4371  HD2 ILE P 927     -12.971   1.123  -4.467  0.00  0.00      PROA  
ATOM   4372  HD3 ILE P 927     -12.663   2.521  -3.265  0.00  0.00      PROA  
ATOM   4373  C   ILE P 927     -13.594   3.338  -8.776  0.00  0.00      PROA  
ATOM   4374  O   ILE P 927     -12.931   2.435  -9.310  0.00  0.00      PROA  
ATOM   4375  N   PHE P 928     -14.448   4.099  -9.474  0.00  0.00      PROA  
ATOM   4376  HN  PHE P 928     -14.984   4.760  -8.955  0.00  0.00      PROA  
ATOM   4377  CA  PHE P 928     -14.691   4.028 -10.872  0.00  0.00      PROA  
ATOM   4378  HA  PHE P 928     -14.981   3.022 -11.138  0.00  0.00      PROA  
ATOM   4379  CB  PHE P 928     -15.798   5.109 -11.146  0.00  0.00      PROA  
ATOM   4380  HB1 PHE P 928     -15.485   6.054 -10.653  0.00  0.00      PROA  
ATOM   4381  HB2 PHE P 928     -16.681   4.620 -10.683  0.00  0.00      PROA  
ATOM   4382  CG  PHE P 928     -16.162   5.404 -12.547  0.00  0.00      PROA  
ATOM   4383  CD1 PHE P 928     -16.655   4.409 -13.476  0.00  0.00      PROA  
ATOM   4384  HD1 PHE P 928     -16.861   3.470 -12.985  0.00  0.00      PROA  
ATOM   4385  CE1 PHE P 928     -16.833   4.669 -14.804  0.00  0.00      PROA  
ATOM   4386  HE1 PHE P 928     -17.193   3.901 -15.472  0.00  0.00      PROA  
ATOM   4387  CZ  PHE P 928     -16.587   5.973 -15.312  0.00  0.00      PROA  
ATOM   4388  HZ  PHE P 928     -16.877   6.121 -16.342  0.00  0.00      PROA  
ATOM   4389  CD2 PHE P 928     -15.800   6.645 -13.164  0.00  0.00      PROA  
ATOM   4390  HD2 PHE P 928     -15.354   7.316 -12.445  0.00  0.00      PROA  
ATOM   4391  CE2 PHE P 928     -16.030   6.965 -14.531  0.00  0.00      PROA  
ATOM   4392  HE2 PHE P 928     -15.848   7.982 -14.847  0.00  0.00      PROA  
ATOM   4393  C   PHE P 928     -13.466   4.410 -11.720  0.00  0.00      PROA  
ATOM   4394  O   PHE P 928     -13.073   3.619 -12.605  0.00  0.00      PROA  
ATOM   4395  N   MET P 929     -12.813   5.495 -11.374  0.00  0.00      PROA  
ATOM   4396  HN  MET P 929     -13.251   5.955 -10.606  0.00  0.00      PROA  
ATOM   4397  CA  MET P 929     -11.654   6.051 -12.112  0.00  0.00      PROA  
ATOM   4398  HA  MET P 929     -11.847   6.138 -13.171  0.00  0.00      PROA  
ATOM   4399  CB  MET P 929     -11.254   7.458 -11.514  0.00  0.00      PROA  
ATOM   4400  HB1 MET P 929     -10.215   7.838 -11.616  0.00  0.00      PROA  
ATOM   4401  HB2 MET P 929     -11.368   7.364 -10.413  0.00  0.00      PROA  
ATOM   4402  CG  MET P 929     -12.226   8.556 -11.991  0.00  0.00      PROA  
ATOM   4403  HG1 MET P 929     -11.839   9.471 -11.493  0.00  0.00      PROA  
ATOM   4404  HG2 MET P 929     -13.278   8.354 -11.695  0.00  0.00      PROA  
ATOM   4405  SD  MET P 929     -12.316   8.873 -13.754  0.00  0.00      PROA  
ATOM   4406  CE  MET P 929     -13.148  10.380 -13.381  0.00  0.00      PROA  
ATOM   4407  HE1 MET P 929     -13.735  10.626 -14.291  0.00  0.00      PROA  
ATOM   4408  HE2 MET P 929     -12.506  11.261 -13.168  0.00  0.00      PROA  
ATOM   4409  HE3 MET P 929     -13.925  10.304 -12.591  0.00  0.00      PROA  
ATOM   4410  C   MET P 929     -10.464   5.154 -12.084  0.00  0.00      PROA  
ATOM   4411  O   MET P 929      -9.916   4.851 -13.080  0.00  0.00      PROA  
ATOM   4412  N   ASP P 930      -9.968   4.665 -10.928  0.00  0.00      PROA  
ATOM   4413  HN  ASP P 930     -10.185   4.935  -9.993  0.00  0.00      PROA  
ATOM   4414  CA  ASP P 930      -8.907   3.700 -10.979  0.00  0.00      PROA  
ATOM   4415  HA  ASP P 930      -8.114   3.971 -11.660  0.00  0.00      PROA  
ATOM   4416  CB  ASP P 930      -8.099   3.487  -9.690  0.00  0.00      PROA  
ATOM   4417  HB1 ASP P 930      -7.379   2.654  -9.841  0.00  0.00      PROA  
ATOM   4418  HB2 ASP P 930      -8.809   3.216  -8.879  0.00  0.00      PROA  
ATOM   4419  CG  ASP P 930      -7.345   4.768  -9.252  0.00  0.00      PROA  
ATOM   4420  OD1 ASP P 930      -6.850   4.752  -8.084  0.00  0.00      PROA  
ATOM   4421  OD2 ASP P 930      -7.393   5.819  -9.957  0.00  0.00      PROA  
ATOM   4422  C   ASP P 930      -9.263   2.387 -11.631  0.00  0.00      PROA  
ATOM   4423  O   ASP P 930      -8.520   1.805 -12.375  0.00  0.00      PROA  
ATOM   4424  N   GLN P 931     -10.517   1.877 -11.483  0.00  0.00      PROA  
ATOM   4425  HN  GLN P 931     -11.234   2.367 -10.993  0.00  0.00      PROA  
ATOM   4426  CA  GLN P 931     -10.878   0.595 -12.071  0.00  0.00      PROA  
ATOM   4427  HA  GLN P 931     -10.059  -0.063 -11.821  0.00  0.00      PROA  
ATOM   4428  CB  GLN P 931     -12.265   0.158 -11.408  0.00  0.00      PROA  
ATOM   4429  HB1 GLN P 931     -12.890  -0.209 -12.250  0.00  0.00      PROA  
ATOM   4430  HB2 GLN P 931     -12.826   1.055 -11.069  0.00  0.00      PROA  
ATOM   4431  CG  GLN P 931     -12.210  -0.936 -10.369  0.00  0.00      PROA  
ATOM   4432  HG1 GLN P 931     -13.228  -1.267 -10.074  0.00  0.00      PROA  
ATOM   4433  HG2 GLN P 931     -11.836  -0.597  -9.379  0.00  0.00      PROA  
ATOM   4434  CD  GLN P 931     -11.377  -2.157 -10.731  0.00  0.00      PROA  
ATOM   4435  OE1 GLN P 931     -10.440  -2.477  -9.993  0.00  0.00      PROA  
ATOM   4436  NE2 GLN P 931     -11.709  -2.863 -11.784  0.00  0.00      PROA  
ATOM   4437 HE21 GLN P 931     -11.213  -3.701 -12.009  0.00  0.00      PROA  
ATOM   4438 HE22 GLN P 931     -12.488  -2.558 -12.333  0.00  0.00      PROA  
ATOM   4439  C   GLN P 931     -10.857   0.616 -13.587  0.00  0.00      PROA  
ATOM   4440  O   GLN P 931     -10.058  -0.058 -14.250  0.00  0.00      PROA  
ATOM   4441  N   GLN P 932     -11.817   1.402 -14.146  0.00  0.00      PROA  
ATOM   4442  HN  GLN P 932     -12.338   1.926 -13.477  0.00  0.00      PROA  
ATOM   4443  CA  GLN P 932     -12.061   1.555 -15.651  0.00  0.00      PROA  
ATOM   4444  HA  GLN P 932     -11.968   0.548 -16.030  0.00  0.00      PROA  
ATOM   4445  CB  GLN P 932     -13.436   2.172 -15.904  0.00  0.00      PROA  
ATOM   4446  HB1 GLN P 932     -13.436   2.518 -16.959  0.00  0.00      PROA  
ATOM   4447  HB2 GLN P 932     -13.521   3.015 -15.185  0.00  0.00      PROA  
ATOM   4448  CG  GLN P 932     -14.700   1.304 -15.596  0.00  0.00      PROA  
ATOM   4449  HG1 GLN P 932     -15.601   1.576 -16.186  0.00  0.00      PROA  
ATOM   4450  HG2 GLN P 932     -15.064   1.442 -14.556  0.00  0.00      PROA  
ATOM   4451  CD  GLN P 932     -14.336  -0.206 -15.700  0.00  0.00      PROA  
ATOM   4452  OE1 GLN P 932     -13.935  -0.872 -14.720  0.00  0.00      PROA  
ATOM   4453  NE2 GLN P 932     -14.479  -0.820 -16.848  0.00  0.00      PROA  
ATOM   4454 HE21 GLN P 932     -14.253  -1.777 -17.031  0.00  0.00      PROA  
ATOM   4455 HE22 GLN P 932     -14.740  -0.227 -17.610  0.00  0.00      PROA  
ATOM   4456  C   GLN P 932     -10.986   2.142 -16.436  0.00  0.00      PROA  
ATOM   4457  O   GLN P 932     -10.681   1.560 -17.493  0.00  0.00      PROA  
ATOM   4458  N   ILE P 933     -10.312   3.164 -15.923  0.00  0.00      PROA  
ATOM   4459  HN  ILE P 933     -10.553   3.552 -15.037  0.00  0.00      PROA  
ATOM   4460  CA  ILE P 933      -9.202   3.775 -16.639  0.00  0.00      PROA  
ATOM   4461  HA  ILE P 933      -9.446   4.065 -17.650  0.00  0.00      PROA  
ATOM   4462  CB  ILE P 933      -8.795   5.022 -15.833  0.00  0.00      PROA  
ATOM   4463  HB  ILE P 933      -8.383   4.765 -14.833  0.00  0.00      PROA  
ATOM   4464  CG2 ILE P 933      -7.512   5.655 -16.474  0.00  0.00      PROA  
ATOM   4465 HG21 ILE P 933      -6.632   5.043 -16.180  0.00  0.00      PROA  
ATOM   4466 HG22 ILE P 933      -7.348   6.691 -16.107  0.00  0.00      PROA  
ATOM   4467 HG23 ILE P 933      -7.625   5.813 -17.568  0.00  0.00      PROA  
ATOM   4468  CG1 ILE P 933      -9.904   6.104 -15.723  0.00  0.00      PROA  
ATOM   4469 HG11 ILE P 933      -9.533   6.731 -14.885  0.00  0.00      PROA  
ATOM   4470 HG12 ILE P 933     -10.892   5.709 -15.403  0.00  0.00      PROA  
ATOM   4471  CD  ILE P 933     -10.155   7.047 -16.957  0.00  0.00      PROA  
ATOM   4472  HD1 ILE P 933     -10.392   6.452 -17.864  0.00  0.00      PROA  
ATOM   4473  HD2 ILE P 933      -9.280   7.721 -17.071  0.00  0.00      PROA  
ATOM   4474  HD3 ILE P 933     -11.095   7.626 -16.827  0.00  0.00      PROA  
ATOM   4475  C   ILE P 933      -8.088   2.790 -16.766  0.00  0.00      PROA  
ATOM   4476  O   ILE P 933      -7.439   2.793 -17.863  0.00  0.00      PROA  
ATOM   4477  N   THR P 934      -7.804   1.891 -15.899  0.00  0.00      PROA  
ATOM   4478  HN  THR P 934      -8.435   1.881 -15.128  0.00  0.00      PROA  
ATOM   4479  CA  THR P 934      -6.924   0.785 -16.065  0.00  0.00      PROA  
ATOM   4480  HA  THR P 934      -6.110   1.194 -16.646  0.00  0.00      PROA  
ATOM   4481  CB  THR P 934      -6.269   0.239 -14.770  0.00  0.00      PROA  
ATOM   4482  HB  THR P 934      -6.905  -0.511 -14.254  0.00  0.00      PROA  
ATOM   4483  OG1 THR P 934      -5.937   1.216 -13.811  0.00  0.00      PROA  
ATOM   4484  HG1 THR P 934      -6.833   1.378 -13.507  0.00  0.00      PROA  
ATOM   4485  CG2 THR P 934      -4.870  -0.423 -15.019  0.00  0.00      PROA  
ATOM   4486 HG21 THR P 934      -4.684  -1.029 -14.107  0.00  0.00      PROA  
ATOM   4487 HG22 THR P 934      -4.016   0.243 -15.268  0.00  0.00      PROA  
ATOM   4488 HG23 THR P 934      -4.905  -1.132 -15.874  0.00  0.00      PROA  
ATOM   4489  C   THR P 934      -7.447  -0.418 -16.879  0.00  0.00      PROA  
ATOM   4490  O   THR P 934      -6.731  -1.113 -17.535  0.00  0.00      PROA  
ATOM   4491  N   ALA P 935      -8.794  -0.756 -16.938  0.00  0.00      PROA  
ATOM   4492  HN  ALA P 935      -9.330  -0.328 -16.215  0.00  0.00      PROA  
ATOM   4493  CA  ALA P 935      -9.416  -1.887 -17.677  0.00  0.00      PROA  
ATOM   4494  HA  ALA P 935      -8.890  -2.788 -17.398  0.00  0.00      PROA  
ATOM   4495  CB  ALA P 935     -10.915  -2.131 -17.357  0.00  0.00      PROA  
ATOM   4496  HB1 ALA P 935     -11.082  -2.681 -16.406  0.00  0.00      PROA  
ATOM   4497  HB2 ALA P 935     -11.332  -2.725 -18.197  0.00  0.00      PROA  
ATOM   4498  HB3 ALA P 935     -11.542  -1.241 -17.136  0.00  0.00      PROA  
ATOM   4499  C   ALA P 935      -9.297  -1.683 -19.195  0.00  0.00      PROA  
ATOM   4500  O   ALA P 935      -9.163  -2.652 -19.892  0.00  0.00      PROA  
ATOM   4501  N   VAL P 936      -9.387  -0.429 -19.719  0.00  0.00      PROA  
ATOM   4502  HN  VAL P 936      -9.620   0.388 -19.198  0.00  0.00      PROA  
ATOM   4503  CA  VAL P 936      -9.158  -0.303 -21.128  0.00  0.00      PROA  
ATOM   4504  HA  VAL P 936      -9.797  -1.042 -21.587  0.00  0.00      PROA  
ATOM   4505  CB  VAL P 936      -9.648   1.020 -21.641  0.00  0.00      PROA  
ATOM   4506  HB  VAL P 936      -9.243   1.175 -22.664  0.00  0.00      PROA  
ATOM   4507  CG1 VAL P 936     -11.227   1.116 -21.674  0.00  0.00      PROA  
ATOM   4508 HG11 VAL P 936     -11.503   2.150 -21.974  0.00  0.00      PROA  
ATOM   4509 HG12 VAL P 936     -11.645   0.917 -20.664  0.00  0.00      PROA  
ATOM   4510 HG13 VAL P 936     -11.599   0.353 -22.392  0.00  0.00      PROA  
ATOM   4511  CG2 VAL P 936      -9.145   2.171 -20.771  0.00  0.00      PROA  
ATOM   4512 HG21 VAL P 936      -9.527   2.030 -19.737  0.00  0.00      PROA  
ATOM   4513 HG22 VAL P 936      -9.511   3.165 -21.103  0.00  0.00      PROA  
ATOM   4514 HG23 VAL P 936      -8.039   2.240 -20.850  0.00  0.00      PROA  
ATOM   4515  C   VAL P 936      -7.711  -0.695 -21.555  0.00  0.00      PROA  
ATOM   4516  O   VAL P 936      -7.543  -1.079 -22.703  0.00  0.00      PROA  
ATOM   4517  N   ILE P 937      -6.656  -0.491 -20.733  0.00  0.00      PROA  
ATOM   4518  HN  ILE P 937      -6.697   0.005 -19.869  0.00  0.00      PROA  
ATOM   4519  CA  ILE P 937      -5.304  -0.852 -21.157  0.00  0.00      PROA  
ATOM   4520  HA  ILE P 937      -5.311  -0.573 -22.200  0.00  0.00      PROA  
ATOM   4521  CB  ILE P 937      -4.185   0.038 -20.561  0.00  0.00      PROA  
ATOM   4522  HB  ILE P 937      -3.196  -0.255 -20.976  0.00  0.00      PROA  
ATOM   4523  CG2 ILE P 937      -4.618   1.425 -21.023  0.00  0.00      PROA  
ATOM   4524 HG21 ILE P 937      -5.231   1.423 -21.950  0.00  0.00      PROA  
ATOM   4525 HG22 ILE P 937      -3.684   1.996 -21.214  0.00  0.00      PROA  
ATOM   4526 HG23 ILE P 937      -5.227   1.979 -20.277  0.00  0.00      PROA  
ATOM   4527  CG1 ILE P 937      -4.194  -0.066 -19.020  0.00  0.00      PROA  
ATOM   4528 HG11 ILE P 937      -4.154  -1.107 -18.634  0.00  0.00      PROA  
ATOM   4529 HG12 ILE P 937      -5.128   0.344 -18.580  0.00  0.00      PROA  
ATOM   4530  CD  ILE P 937      -3.016   0.740 -18.511  0.00  0.00      PROA  
ATOM   4531  HD1 ILE P 937      -2.087   0.250 -18.872  0.00  0.00      PROA  
ATOM   4532  HD2 ILE P 937      -3.010   0.807 -17.402  0.00  0.00      PROA  
ATOM   4533  HD3 ILE P 937      -3.010   1.794 -18.863  0.00  0.00      PROA  
ATOM   4534  C   ILE P 937      -5.024  -2.325 -21.227  0.00  0.00      PROA  
ATOM   4535  O   ILE P 937      -4.105  -2.771 -21.895  0.00  0.00      PROA  
ATOM   4536  N   ILE P 938      -5.941  -3.169 -20.691  0.00  0.00      PROA  
ATOM   4537  HN  ILE P 938      -6.678  -2.812 -20.123  0.00  0.00      PROA  
ATOM   4538  CA  ILE P 938      -5.797  -4.577 -20.820  0.00  0.00      PROA  
ATOM   4539  HA  ILE P 938      -4.755  -4.847 -20.742  0.00  0.00      PROA  
ATOM   4540  CB  ILE P 938      -6.599  -5.388 -19.775  0.00  0.00      PROA  
ATOM   4541  HB  ILE P 938      -7.665  -5.353 -20.088  0.00  0.00      PROA  
ATOM   4542  CG2 ILE P 938      -6.130  -6.888 -19.744  0.00  0.00      PROA  
ATOM   4543 HG21 ILE P 938      -6.650  -7.536 -19.006  0.00  0.00      PROA  
ATOM   4544 HG22 ILE P 938      -5.101  -6.999 -19.341  0.00  0.00      PROA  
ATOM   4545 HG23 ILE P 938      -6.234  -7.333 -20.756  0.00  0.00      PROA  
ATOM   4546  CG1 ILE P 938      -6.522  -4.760 -18.369  0.00  0.00      PROA  
ATOM   4547 HG11 ILE P 938      -7.020  -5.413 -17.621  0.00  0.00      PROA  
ATOM   4548 HG12 ILE P 938      -6.993  -3.753 -18.348  0.00  0.00      PROA  
ATOM   4549  CD  ILE P 938      -5.122  -4.539 -17.812  0.00  0.00      PROA  
ATOM   4550  HD1 ILE P 938      -4.588  -3.623 -18.145  0.00  0.00      PROA  
ATOM   4551  HD2 ILE P 938      -4.553  -5.493 -17.816  0.00  0.00      PROA  
ATOM   4552  HD3 ILE P 938      -5.292  -4.320 -16.736  0.00  0.00      PROA  
ATOM   4553  C   ILE P 938      -6.342  -5.027 -22.189  0.00  0.00      PROA  
ATOM   4554  O   ILE P 938      -6.107  -6.083 -22.648  0.00  0.00      PROA  
ATOM   4555  N   ASN P 939      -7.023  -4.147 -22.945  0.00  0.00      PROA  
ATOM   4556  HN  ASN P 939      -7.098  -3.229 -22.564  0.00  0.00      PROA  
ATOM   4557  CA  ASN P 939      -7.778  -4.445 -24.176  0.00  0.00      PROA  
ATOM   4558  HA  ASN P 939      -7.812  -5.519 -24.287  0.00  0.00      PROA  
ATOM   4559  CB  ASN P 939      -9.210  -3.863 -24.029  0.00  0.00      PROA  
ATOM   4560  HB1 ASN P 939      -9.230  -2.761 -23.888  0.00  0.00      PROA  
ATOM   4561  HB2 ASN P 939      -9.716  -4.334 -23.159  0.00  0.00      PROA  
ATOM   4562  CG  ASN P 939     -10.146  -4.149 -25.147  0.00  0.00      PROA  
ATOM   4563  OD1 ASN P 939     -10.276  -5.272 -25.706  0.00  0.00      PROA  
ATOM   4564  ND2 ASN P 939     -10.960  -3.138 -25.580  0.00  0.00      PROA  
ATOM   4565 HD21 ASN P 939     -11.471  -3.254 -26.432  0.00  0.00      PROA  
ATOM   4566 HD22 ASN P 939     -10.907  -2.201 -25.235  0.00  0.00      PROA  
ATOM   4567  C   ASN P 939      -6.979  -3.799 -25.282  0.00  0.00      PROA  
ATOM   4568  O   ASN P 939      -7.497  -3.525 -26.380  0.00  0.00      PROA  
ATOM   4569  N   ARG P 940      -5.673  -3.539 -25.123  0.00  0.00      PROA  
ATOM   4570  HN  ARG P 940      -5.162  -3.648 -24.274  0.00  0.00      PROA  
ATOM   4571  CA  ARG P 940      -4.827  -3.035 -26.141  0.00  0.00      PROA  
ATOM   4572  HA  ARG P 940      -5.244  -2.144 -26.586  0.00  0.00      PROA  
ATOM   4573  CB  ARG P 940      -3.417  -2.829 -25.598  0.00  0.00      PROA  
ATOM   4574  HB1 ARG P 940      -2.604  -3.071 -26.315  0.00  0.00      PROA  
ATOM   4575  HB2 ARG P 940      -3.275  -3.529 -24.748  0.00  0.00      PROA  
ATOM   4576  CG  ARG P 940      -3.097  -1.493 -24.990  0.00  0.00      PROA  
ATOM   4577  HG1 ARG P 940      -3.945  -1.157 -24.356  0.00  0.00      PROA  
ATOM   4578  HG2 ARG P 940      -2.887  -0.727 -25.767  0.00  0.00      PROA  
ATOM   4579  CD  ARG P 940      -1.838  -1.500 -24.048  0.00  0.00      PROA  
ATOM   4580  HD1 ARG P 940      -0.974  -2.025 -24.509  0.00  0.00      PROA  
ATOM   4581  HD2 ARG P 940      -2.057  -1.954 -23.058  0.00  0.00      PROA  
ATOM   4582  NE  ARG P 940      -1.592  -0.066 -23.783  0.00  0.00      PROA  
ATOM   4583  HE  ARG P 940      -2.307   0.617 -23.931  0.00  0.00      PROA  
ATOM   4584  CZ  ARG P 940      -0.561   0.257 -23.030  0.00  0.00      PROA  
ATOM   4585  NH1 ARG P 940      -0.486   1.542 -22.575  0.00  0.00      PROA  
ATOM   4586 HH11 ARG P 940      -1.217   2.191 -22.786  0.00  0.00      PROA  
ATOM   4587 HH12 ARG P 940       0.341   1.747 -22.051  0.00  0.00      PROA  
ATOM   4588  NH2 ARG P 940       0.427  -0.527 -22.748  0.00  0.00      PROA  
ATOM   4589 HH21 ARG P 940       0.454  -1.459 -23.111  0.00  0.00      PROA  
ATOM   4590 HH22 ARG P 940       1.124  -0.207 -22.107  0.00  0.00      PROA  
ATOM   4591  C   ARG P 940      -4.711  -3.936 -27.445  0.00  0.00      PROA  
ATOM   4592  O   ARG P 940      -5.003  -5.121 -27.383  0.00  0.00      PROA  
ATOM   4593  N   LYS P 941      -4.395  -3.340 -28.576  0.00  0.00      PROA  
ATOM   4594  HN  LYS P 941      -4.093  -2.391 -28.634  0.00  0.00      PROA  
ATOM   4595  CA  LYS P 941      -4.312  -3.941 -29.896  0.00  0.00      PROA  
ATOM   4596  HA  LYS P 941      -5.278  -4.408 -30.017  0.00  0.00      PROA  
ATOM   4597  CB  LYS P 941      -4.309  -2.907 -31.119  0.00  0.00      PROA  
ATOM   4598  HB1 LYS P 941      -3.697  -1.989 -30.989  0.00  0.00      PROA  
ATOM   4599  HB2 LYS P 941      -5.355  -2.627 -31.368  0.00  0.00      PROA  
ATOM   4600  CG  LYS P 941      -3.952  -3.473 -32.552  0.00  0.00      PROA  
ATOM   4601  HG1 LYS P 941      -3.081  -4.135 -32.355  0.00  0.00      PROA  
ATOM   4602  HG2 LYS P 941      -3.684  -2.638 -33.234  0.00  0.00      PROA  
ATOM   4603  CD  LYS P 941      -5.117  -4.093 -33.268  0.00  0.00      PROA  
ATOM   4604  HD1 LYS P 941      -5.839  -3.282 -33.504  0.00  0.00      PROA  
ATOM   4605  HD2 LYS P 941      -5.588  -4.811 -32.562  0.00  0.00      PROA  
ATOM   4606  CE  LYS P 941      -4.757  -4.924 -34.417  0.00  0.00      PROA  
ATOM   4607  HE1 LYS P 941      -4.013  -5.697 -34.130  0.00  0.00      PROA  
ATOM   4608  HE2 LYS P 941      -4.410  -4.265 -35.241  0.00  0.00      PROA  
ATOM   4609  NZ  LYS P 941      -5.909  -5.670 -34.993  0.00  0.00      PROA  
ATOM   4610  HZ1 LYS P 941      -6.667  -5.090 -35.407  0.00  0.00      PROA  
ATOM   4611  HZ2 LYS P 941      -6.438  -6.074 -34.194  0.00  0.00      PROA  
ATOM   4612  HZ3 LYS P 941      -5.682  -6.468 -35.620  0.00  0.00      PROA  
ATOM   4613  C   LYS P 941      -3.338  -5.125 -30.092  0.00  0.00      PROA  
ATOM   4614  O   LYS P 941      -3.654  -6.129 -30.766  0.00  0.00      PROA  
ATOM   4615  N   GLU P 942      -2.121  -5.023 -29.466  0.00  0.00      PROA  
ATOM   4616  HN  GLU P 942      -2.011  -4.193 -28.924  0.00  0.00      PROA  
ATOM   4617  CA  GLU P 942      -1.103  -6.094 -29.450  0.00  0.00      PROA  
ATOM   4618  HA  GLU P 942      -1.164  -6.529 -30.436  0.00  0.00      PROA  
ATOM   4619  CB  GLU P 942       0.380  -5.586 -29.206  0.00  0.00      PROA  
ATOM   4620  HB1 GLU P 942       0.746  -4.972 -30.057  0.00  0.00      PROA  
ATOM   4621  HB2 GLU P 942       0.972  -6.518 -29.327  0.00  0.00      PROA  
ATOM   4622  CG  GLU P 942       0.594  -4.783 -27.940  0.00  0.00      PROA  
ATOM   4623  HG1 GLU P 942       0.010  -5.249 -27.118  0.00  0.00      PROA  
ATOM   4624  HG2 GLU P 942       0.309  -3.737 -28.182  0.00  0.00      PROA  
ATOM   4625  CD  GLU P 942       2.081  -4.835 -27.501  0.00  0.00      PROA  
ATOM   4626  OE1 GLU P 942       2.501  -5.809 -26.819  0.00  0.00      PROA  
ATOM   4627  OE2 GLU P 942       2.781  -3.824 -27.710  0.00  0.00      PROA  
ATOM   4628  C   GLU P 942      -1.507  -7.293 -28.572  0.00  0.00      PROA  
ATOM   4629  O   GLU P 942      -0.975  -8.381 -28.674  0.00  0.00      PROA  
ATOM   4630  N   HSD P 943      -2.364  -7.108 -27.557  0.00  0.00      PROA  
ATOM   4631  HN  HSD P 943      -2.827  -6.235 -27.425  0.00  0.00      PROA  
ATOM   4632  CA  HSD P 943      -2.758  -8.159 -26.656  0.00  0.00      PROA  
ATOM   4633  HA  HSD P 943      -1.854  -8.576 -26.237  0.00  0.00      PROA  
ATOM   4634  CB  HSD P 943      -3.437  -7.633 -25.352  0.00  0.00      PROA  
ATOM   4635  HB1 HSD P 943      -3.654  -8.449 -24.630  0.00  0.00      PROA  
ATOM   4636  HB2 HSD P 943      -4.470  -7.307 -25.601  0.00  0.00      PROA  
ATOM   4637  ND1 HSD P 943      -3.231  -6.014 -23.333  0.00  0.00      PROA  
ATOM   4638  HD1 HSD P 943      -4.062  -6.342 -22.884  0.00  0.00      PROA  
ATOM   4639  CG  HSD P 943      -2.752  -6.469 -24.575  0.00  0.00      PROA  
ATOM   4640  CE1 HSD P 943      -2.363  -5.201 -22.826  0.00  0.00      PROA  
ATOM   4641  HE1 HSD P 943      -2.446  -4.923 -21.776  0.00  0.00      PROA  
ATOM   4642  NE2 HSD P 943      -1.264  -5.120 -23.572  0.00  0.00      PROA  
ATOM   4643  CD2 HSD P 943      -1.525  -5.929 -24.635  0.00  0.00      PROA  
ATOM   4644  HD2 HSD P 943      -0.635  -6.090 -25.231  0.00  0.00      PROA  
ATOM   4645  C   HSD P 943      -3.661  -9.273 -27.260  0.00  0.00      PROA  
ATOM   4646  O   HSD P 943      -3.568 -10.467 -26.896  0.00  0.00      PROA  
ATOM   4647  N   LYS P 944      -4.565  -8.926 -28.223  0.00  0.00      PROA  
ATOM   4648  HN  LYS P 944      -4.650  -8.021 -28.632  0.00  0.00      PROA  
ATOM   4649  CA  LYS P 944      -5.446  -9.873 -28.903  0.00  0.00      PROA  
ATOM   4650  HA  LYS P 944      -6.150  -9.270 -29.459  0.00  0.00      PROA  
ATOM   4651  CB  LYS P 944      -4.538 -10.749 -29.858  0.00  0.00      PROA  
ATOM   4652  HB1 LYS P 944      -5.000 -11.751 -29.990  0.00  0.00      PROA  
ATOM   4653  HB2 LYS P 944      -3.705 -11.015 -29.173  0.00  0.00      PROA  
ATOM   4654  CG  LYS P 944      -3.988 -10.080 -31.076  0.00  0.00      PROA  
ATOM   4655  HG1 LYS P 944      -3.122 -10.722 -31.348  0.00  0.00      PROA  
ATOM   4656  HG2 LYS P 944      -3.554  -9.144 -30.665  0.00  0.00      PROA  
ATOM   4657  CD  LYS P 944      -5.105  -9.796 -32.104  0.00  0.00      PROA  
ATOM   4658  HD1 LYS P 944      -5.810  -9.092 -31.612  0.00  0.00      PROA  
ATOM   4659  HD2 LYS P 944      -5.706 -10.714 -32.282  0.00  0.00      PROA  
ATOM   4660  CE  LYS P 944      -4.645  -9.191 -33.421  0.00  0.00      PROA  
ATOM   4661  HE1 LYS P 944      -3.933  -9.783 -34.035  0.00  0.00      PROA  
ATOM   4662  HE2 LYS P 944      -4.176  -8.216 -33.168  0.00  0.00      PROA  
ATOM   4663  NZ  LYS P 944      -5.808  -8.945 -34.242  0.00  0.00      PROA  
ATOM   4664  HZ1 LYS P 944      -5.549  -8.551 -35.169  0.00  0.00      PROA  
ATOM   4665  HZ2 LYS P 944      -6.449  -8.277 -33.766  0.00  0.00      PROA  
ATOM   4666  HZ3 LYS P 944      -6.356  -9.825 -34.317  0.00  0.00      PROA  
ATOM   4667  C   LYS P 944      -6.330 -10.723 -27.950  0.00  0.00      PROA  
ATOM   4668  O   LYS P 944      -6.254 -11.975 -27.909  0.00  0.00      PROA  
ATOM   4669  N   LEU P 945      -7.266 -10.084 -27.178  0.00  0.00      PROA  
ATOM   4670  HN  LEU P 945      -7.444  -9.116 -27.336  0.00  0.00      PROA  
ATOM   4671  CA  LEU P 945      -8.165 -10.855 -26.342  0.00  0.00      PROA  
ATOM   4672  HA  LEU P 945      -7.636 -11.619 -25.792  0.00  0.00      PROA  
ATOM   4673  CB  LEU P 945      -8.902  -9.974 -25.279  0.00  0.00      PROA  
ATOM   4674  HB1 LEU P 945      -9.314 -10.681 -24.527  0.00  0.00      PROA  
ATOM   4675  HB2 LEU P 945      -9.749  -9.388 -25.697  0.00  0.00      PROA  
ATOM   4676  CG  LEU P 945      -8.089  -8.926 -24.552  0.00  0.00      PROA  
ATOM   4677  HG  LEU P 945      -7.752  -8.055 -25.153  0.00  0.00      PROA  
ATOM   4678  CD1 LEU P 945      -8.871  -8.296 -23.375  0.00  0.00      PROA  
ATOM   4679 HD11 LEU P 945      -9.691  -7.625 -23.710  0.00  0.00      PROA  
ATOM   4680 HD12 LEU P 945      -8.102  -7.636 -22.919  0.00  0.00      PROA  
ATOM   4681 HD13 LEU P 945      -9.115  -9.026 -22.574  0.00  0.00      PROA  
ATOM   4682  CD2 LEU P 945      -6.848  -9.533 -23.939  0.00  0.00      PROA  
ATOM   4683 HD21 LEU P 945      -6.301  -8.780 -23.333  0.00  0.00      PROA  
ATOM   4684 HD22 LEU P 945      -6.139  -9.942 -24.691  0.00  0.00      PROA  
ATOM   4685 HD23 LEU P 945      -7.094 -10.332 -23.206  0.00  0.00      PROA  
ATOM   4686  C   LEU P 945      -9.223 -11.503 -27.216  0.00  0.00      PROA  
ATOM   4687  O   LEU P 945      -9.883 -10.889 -28.115  0.00  0.00      PROA  
ATOM   4688  N   LYS P 946      -9.548 -12.789 -27.037  0.00  0.00      PROA  
ATOM   4689  HN  LYS P 946      -9.009 -13.217 -26.316  0.00  0.00      PROA  
ATOM   4690  CA  LYS P 946     -10.533 -13.489 -27.803  0.00  0.00      PROA  
ATOM   4691  HA  LYS P 946     -10.979 -12.864 -28.563  0.00  0.00      PROA  
ATOM   4692  CB  LYS P 946      -9.890 -14.662 -28.495  0.00  0.00      PROA  
ATOM   4693  HB1 LYS P 946     -10.721 -15.194 -29.006  0.00  0.00      PROA  
ATOM   4694  HB2 LYS P 946      -9.519 -15.339 -27.696  0.00  0.00      PROA  
ATOM   4695  CG  LYS P 946      -8.814 -14.208 -29.540  0.00  0.00      PROA  
ATOM   4696  HG1 LYS P 946      -8.527 -15.081 -30.163  0.00  0.00      PROA  
ATOM   4697  HG2 LYS P 946      -7.819 -13.934 -29.129  0.00  0.00      PROA  
ATOM   4698  CD  LYS P 946      -9.289 -13.253 -30.641  0.00  0.00      PROA  
ATOM   4699  HD1 LYS P 946      -9.413 -12.229 -30.230  0.00  0.00      PROA  
ATOM   4700  HD2 LYS P 946     -10.287 -13.548 -31.029  0.00  0.00      PROA  
ATOM   4701  CE  LYS P 946      -8.322 -13.260 -31.850  0.00  0.00      PROA  
ATOM   4702  HE1 LYS P 946      -8.253 -14.257 -32.336  0.00  0.00      PROA  
ATOM   4703  HE2 LYS P 946      -7.271 -13.103 -31.525  0.00  0.00      PROA  
ATOM   4704  NZ  LYS P 946      -8.669 -12.221 -32.773  0.00  0.00      PROA  
ATOM   4705  HZ1 LYS P 946      -8.017 -12.069 -33.569  0.00  0.00      PROA  
ATOM   4706  HZ2 LYS P 946      -8.773 -11.358 -32.202  0.00  0.00      PROA  
ATOM   4707  HZ3 LYS P 946      -9.599 -12.426 -33.191  0.00  0.00      PROA  
ATOM   4708  C   LYS P 946     -11.683 -13.936 -26.953  0.00  0.00      PROA  
ATOM   4709  O   LYS P 946     -12.734 -14.310 -27.402  0.00  0.00      PROA  
ATOM   4710  N   LYS P 947     -11.555 -13.815 -25.613  0.00  0.00      PROA  
ATOM   4711  HN  LYS P 947     -10.649 -13.583 -25.268  0.00  0.00      PROA  
ATOM   4712  CA  LYS P 947     -12.633 -14.315 -24.713  0.00  0.00      PROA  
ATOM   4713  HA  LYS P 947     -13.360 -14.950 -25.199  0.00  0.00      PROA  
ATOM   4714  CB  LYS P 947     -11.970 -15.021 -23.534  0.00  0.00      PROA  
ATOM   4715  HB1 LYS P 947     -12.756 -15.353 -22.823  0.00  0.00      PROA  
ATOM   4716  HB2 LYS P 947     -11.364 -14.306 -22.937  0.00  0.00      PROA  
ATOM   4717  CG  LYS P 947     -11.133 -16.272 -23.790  0.00  0.00      PROA  
ATOM   4718  HG1 LYS P 947     -10.396 -16.207 -24.619  0.00  0.00      PROA  
ATOM   4719  HG2 LYS P 947     -11.813 -17.076 -24.142  0.00  0.00      PROA  
ATOM   4720  CD  LYS P 947     -10.389 -16.907 -22.576  0.00  0.00      PROA  
ATOM   4721  HD1 LYS P 947     -11.130 -17.229 -21.814  0.00  0.00      PROA  
ATOM   4722  HD2 LYS P 947      -9.794 -16.049 -22.197  0.00  0.00      PROA  
ATOM   4723  CE  LYS P 947      -9.431 -18.064 -22.950  0.00  0.00      PROA  
ATOM   4724  HE1 LYS P 947      -8.753 -17.752 -23.773  0.00  0.00      PROA  
ATOM   4725  HE2 LYS P 947      -9.945 -19.010 -23.224  0.00  0.00      PROA  
ATOM   4726  NZ  LYS P 947      -8.718 -18.328 -21.751  0.00  0.00      PROA  
ATOM   4727  HZ1 LYS P 947      -8.077 -17.539 -21.532  0.00  0.00      PROA  
ATOM   4728  HZ2 LYS P 947      -8.146 -19.190 -21.856  0.00  0.00      PROA  
ATOM   4729  HZ3 LYS P 947      -9.430 -18.513 -21.016  0.00  0.00      PROA  
ATOM   4730  C   LYS P 947     -13.284 -13.079 -24.082  0.00  0.00      PROA  
ATOM   4731  O   LYS P 947     -14.281 -13.188 -23.326  0.00  0.00      PROA  
ATOM   4732  N   GLY P 948     -12.869 -11.847 -24.372  0.00  0.00      PROA  
ATOM   4733  HN  GLY P 948     -12.025 -11.762 -24.896  0.00  0.00      PROA  
ATOM   4734  CA  GLY P 948     -13.525 -10.634 -23.861  0.00  0.00      PROA  
ATOM   4735  HA1 GLY P 948     -14.575 -10.874 -23.774  0.00  0.00      PROA  
ATOM   4736  HA2 GLY P 948     -13.314  -9.859 -24.582  0.00  0.00      PROA  
ATOM   4737  C   GLY P 948     -12.976 -10.260 -22.474  0.00  0.00      PROA  
ATOM   4738  O   GLY P 948     -12.344 -11.068 -21.807  0.00  0.00      PROA  
ATOM   4739  N   ALA P 949     -13.247  -9.080 -21.940  0.00  0.00      PROA  
ATOM   4740  HN  ALA P 949     -13.468  -8.351 -22.583  0.00  0.00      PROA  
ATOM   4741  CA  ALA P 949     -12.899  -8.812 -20.572  0.00  0.00      PROA  
ATOM   4742  HA  ALA P 949     -12.947  -9.660 -19.905  0.00  0.00      PROA  
ATOM   4743  CB  ALA P 949     -11.472  -8.274 -20.554  0.00  0.00      PROA  
ATOM   4744  HB1 ALA P 949     -11.411  -7.435 -21.279  0.00  0.00      PROA  
ATOM   4745  HB2 ALA P 949     -10.782  -9.071 -20.906  0.00  0.00      PROA  
ATOM   4746  HB3 ALA P 949     -11.039  -8.003 -19.568  0.00  0.00      PROA  
ATOM   4747  C   ALA P 949     -13.797  -7.727 -20.028  0.00  0.00      PROA  
ATOM   4748  O   ALA P 949     -13.679  -7.258 -18.926  0.00  0.00      PROA  
ATOM   4749  N   GLY P 950     -14.880  -7.364 -20.713  0.00  0.00      PROA  
ATOM   4750  HN  GLY P 950     -14.879  -7.495 -21.702  0.00  0.00      PROA  
ATOM   4751  CA  GLY P 950     -15.980  -6.498 -20.160  0.00  0.00      PROA  
ATOM   4752  HA1 GLY P 950     -16.492  -6.921 -19.308  0.00  0.00      PROA  
ATOM   4753  HA2 GLY P 950     -16.578  -6.254 -21.026  0.00  0.00      PROA  
ATOM   4754  C   GLY P 950     -15.673  -5.073 -19.897  0.00  0.00      PROA  
ATOM   4755  O   GLY P 950     -14.544  -4.601 -20.006  0.00  0.00      PROA  
ATOM   4756  N   TYR P 951     -16.742  -4.329 -19.632  0.00  0.00      PROA  
ATOM   4757  HN  TYR P 951     -17.632  -4.753 -19.777  0.00  0.00      PROA  
ATOM   4758  CA  TYR P 951     -16.559  -2.887 -19.421  0.00  0.00      PROA  
ATOM   4759  HA  TYR P 951     -15.504  -2.657 -19.403  0.00  0.00      PROA  
ATOM   4760  CB  TYR P 951     -17.371  -2.058 -20.491  0.00  0.00      PROA  
ATOM   4761  HB1 TYR P 951     -17.515  -0.960 -20.396  0.00  0.00      PROA  
ATOM   4762  HB2 TYR P 951     -18.375  -2.496 -20.675  0.00  0.00      PROA  
ATOM   4763  CG  TYR P 951     -16.650  -2.350 -21.817  0.00  0.00      PROA  
ATOM   4764  CD1 TYR P 951     -17.170  -3.070 -22.906  0.00  0.00      PROA  
ATOM   4765  HD1 TYR P 951     -18.156  -3.504 -22.843  0.00  0.00      PROA  
ATOM   4766  CE1 TYR P 951     -16.411  -3.435 -24.039  0.00  0.00      PROA  
ATOM   4767  HE1 TYR P 951     -16.859  -4.009 -24.837  0.00  0.00      PROA  
ATOM   4768  CZ  TYR P 951     -15.057  -3.012 -24.093  0.00  0.00      PROA  
ATOM   4769  OH  TYR P 951     -14.354  -3.350 -25.299  0.00  0.00      PROA  
ATOM   4770  HH  TYR P 951     -14.772  -4.118 -25.694  0.00  0.00      PROA  
ATOM   4771  CD2 TYR P 951     -15.352  -1.792 -21.965  0.00  0.00      PROA  
ATOM   4772  HD2 TYR P 951     -14.865  -1.240 -21.175  0.00  0.00      PROA  
ATOM   4773  CE2 TYR P 951     -14.520  -2.227 -23.100  0.00  0.00      PROA  
ATOM   4774  HE2 TYR P 951     -13.494  -1.902 -23.189  0.00  0.00      PROA  
ATOM   4775  C   TYR P 951     -17.197  -2.453 -18.157  0.00  0.00      PROA  
ATOM   4776  O   TYR P 951     -17.058  -1.249 -17.816  0.00  0.00      PROA  
ATOM   4777  N   HSD P 952     -17.787  -3.436 -17.420  0.00  0.00      PROA  
ATOM   4778  HN  HSD P 952     -17.856  -4.383 -17.724  0.00  0.00      PROA  
ATOM   4779  CA  HSD P 952     -18.674  -3.035 -16.335  0.00  0.00      PROA  
ATOM   4780  HA  HSD P 952     -18.334  -2.165 -15.794  0.00  0.00      PROA  
ATOM   4781  CB  HSD P 952     -20.084  -2.786 -16.880  0.00  0.00      PROA  
ATOM   4782  HB1 HSD P 952     -20.835  -2.932 -16.075  0.00  0.00      PROA  
ATOM   4783  HB2 HSD P 952     -20.262  -3.591 -17.625  0.00  0.00      PROA  
ATOM   4784  ND1 HSD P 952     -20.281  -1.292 -18.841  0.00  0.00      PROA  
ATOM   4785  HD1 HSD P 952     -20.354  -2.097 -19.431  0.00  0.00      PROA  
ATOM   4786  CG  HSD P 952     -20.217  -1.432 -17.448  0.00  0.00      PROA  
ATOM   4787  CE1 HSD P 952     -20.405   0.025 -19.153  0.00  0.00      PROA  
ATOM   4788  HE1 HSD P 952     -20.450   0.311 -20.203  0.00  0.00      PROA  
ATOM   4789  NE2 HSD P 952     -20.561   0.724 -18.035  0.00  0.00      PROA  
ATOM   4790  CD2 HSD P 952     -20.372  -0.186 -16.960  0.00  0.00      PROA  
ATOM   4791  HD2 HSD P 952     -20.392   0.141 -15.928  0.00  0.00      PROA  
ATOM   4792  C   HSD P 952     -18.795  -4.130 -15.255  0.00  0.00      PROA  
ATOM   4793  O   HSD P 952     -19.057  -3.814 -14.079  0.00  0.00      PROA  
ATOM   4794  N   LEU P 953     -18.703  -5.465 -15.660  0.00  0.00      PROA  
ATOM   4795  HN  LEU P 953     -18.437  -5.681 -16.596  0.00  0.00      PROA  
ATOM   4796  CA  LEU P 953     -18.607  -6.608 -14.772  0.00  0.00      PROA  
ATOM   4797  HA  LEU P 953     -19.469  -6.734 -14.134  0.00  0.00      PROA  
ATOM   4798  CB  LEU P 953     -18.417  -7.928 -15.579  0.00  0.00      PROA  
ATOM   4799  HB1 LEU P 953     -17.507  -7.851 -16.212  0.00  0.00      PROA  
ATOM   4800  HB2 LEU P 953     -19.262  -8.205 -16.245  0.00  0.00      PROA  
ATOM   4801  CG  LEU P 953     -18.235  -9.324 -14.790  0.00  0.00      PROA  
ATOM   4802  HG  LEU P 953     -17.298  -9.287 -14.194  0.00  0.00      PROA  
ATOM   4803  CD1 LEU P 953     -19.424  -9.697 -13.930  0.00  0.00      PROA  
ATOM   4804 HD11 LEU P 953     -19.614  -8.827 -13.265  0.00  0.00      PROA  
ATOM   4805 HD12 LEU P 953     -19.202 -10.614 -13.343  0.00  0.00      PROA  
ATOM   4806 HD13 LEU P 953     -20.323  -9.948 -14.533  0.00  0.00      PROA  
ATOM   4807  CD2 LEU P 953     -18.025 -10.481 -15.839  0.00  0.00      PROA  
ATOM   4808 HD21 LEU P 953     -17.101 -10.263 -16.416  0.00  0.00      PROA  
ATOM   4809 HD22 LEU P 953     -18.860 -10.591 -16.564  0.00  0.00      PROA  
ATOM   4810 HD23 LEU P 953     -17.925 -11.481 -15.365  0.00  0.00      PROA  
ATOM   4811  C   LEU P 953     -17.463  -6.565 -13.765  0.00  0.00      PROA  
ATOM   4812  O   LEU P 953     -17.731  -6.807 -12.577  0.00  0.00      PROA  
ATOM   4813  N   ASP P 954     -16.223  -6.235 -14.060  0.00  0.00      PROA  
ATOM   4814  HN  ASP P 954     -15.993  -6.110 -15.022  0.00  0.00      PROA  
ATOM   4815  CA  ASP P 954     -15.152  -6.086 -13.137  0.00  0.00      PROA  
ATOM   4816  HA  ASP P 954     -15.097  -7.044 -12.641  0.00  0.00      PROA  
ATOM   4817  CB  ASP P 954     -13.908  -5.731 -13.977  0.00  0.00      PROA  
ATOM   4818  HB1 ASP P 954     -13.888  -6.506 -14.773  0.00  0.00      PROA  
ATOM   4819  HB2 ASP P 954     -12.984  -5.801 -13.363  0.00  0.00      PROA  
ATOM   4820  CG  ASP P 954     -14.051  -4.464 -14.679  0.00  0.00      PROA  
ATOM   4821  OD1 ASP P 954     -14.868  -4.202 -15.552  0.00  0.00      PROA  
ATOM   4822  OD2 ASP P 954     -13.282  -3.475 -14.163  0.00  0.00      PROA  
ATOM   4823  HD2 ASP P 954     -13.513  -2.594 -14.466  0.00  0.00      PROA  
ATOM   4824  C   ASP P 954     -15.403  -4.991 -12.019  0.00  0.00      PROA  
ATOM   4825  O   ASP P 954     -15.250  -5.253 -10.786  0.00  0.00      PROA  
ATOM   4826  N   LEU P 955     -15.907  -3.840 -12.389  0.00  0.00      PROA  
ATOM   4827  HN  LEU P 955     -16.090  -3.676 -13.355  0.00  0.00      PROA  
ATOM   4828  CA  LEU P 955     -16.341  -2.784 -11.483  0.00  0.00      PROA  
ATOM   4829  HA  LEU P 955     -15.440  -2.490 -10.963  0.00  0.00      PROA  
ATOM   4830  CB  LEU P 955     -16.740  -1.688 -12.443  0.00  0.00      PROA  
ATOM   4831  HB1 LEU P 955     -17.533  -1.976 -13.166  0.00  0.00      PROA  
ATOM   4832  HB2 LEU P 955     -15.846  -1.279 -12.960  0.00  0.00      PROA  
ATOM   4833  CG  LEU P 955     -17.343  -0.486 -11.649  0.00  0.00      PROA  
ATOM   4834  HG  LEU P 955     -18.235  -0.757 -11.044  0.00  0.00      PROA  
ATOM   4835  CD1 LEU P 955     -16.296   0.078 -10.790  0.00  0.00      PROA  
ATOM   4836 HD11 LEU P 955     -15.408   0.236 -11.438  0.00  0.00      PROA  
ATOM   4837 HD12 LEU P 955     -16.010  -0.600  -9.958  0.00  0.00      PROA  
ATOM   4838 HD13 LEU P 955     -16.703   1.009 -10.339  0.00  0.00      PROA  
ATOM   4839  CD2 LEU P 955     -17.781   0.529 -12.717  0.00  0.00      PROA  
ATOM   4840 HD21 LEU P 955     -18.291   1.443 -12.347  0.00  0.00      PROA  
ATOM   4841 HD22 LEU P 955     -18.644   0.072 -13.247  0.00  0.00      PROA  
ATOM   4842 HD23 LEU P 955     -16.913   0.877 -13.317  0.00  0.00      PROA  
ATOM   4843  C   LEU P 955     -17.536  -3.337 -10.649  0.00  0.00      PROA  
ATOM   4844  O   LEU P 955     -17.648  -3.086  -9.458  0.00  0.00      PROA  
ATOM   4845  N   LEU P 956     -18.510  -4.147 -11.154  0.00  0.00      PROA  
ATOM   4846  HN  LEU P 956     -18.413  -4.299 -12.135  0.00  0.00      PROA  
ATOM   4847  CA  LEU P 956     -19.540  -4.816 -10.326  0.00  0.00      PROA  
ATOM   4848  HA  LEU P 956     -20.157  -4.141  -9.751  0.00  0.00      PROA  
ATOM   4849  CB  LEU P 956     -20.598  -5.473 -11.291  0.00  0.00      PROA  
ATOM   4850  HB1 LEU P 956     -20.207  -5.908 -12.236  0.00  0.00      PROA  
ATOM   4851  HB2 LEU P 956     -21.140  -4.542 -11.562  0.00  0.00      PROA  
ATOM   4852  CG  LEU P 956     -21.627  -6.398 -10.618  0.00  0.00      PROA  
ATOM   4853  HG  LEU P 956     -21.766  -5.914  -9.628  0.00  0.00      PROA  
ATOM   4854  CD1 LEU P 956     -23.043  -6.402 -11.216  0.00  0.00      PROA  
ATOM   4855 HD11 LEU P 956     -23.876  -6.716 -10.551  0.00  0.00      PROA  
ATOM   4856 HD12 LEU P 956     -23.009  -7.168 -12.020  0.00  0.00      PROA  
ATOM   4857 HD13 LEU P 956     -23.200  -5.401 -11.671  0.00  0.00      PROA  
ATOM   4858  CD2 LEU P 956     -21.185  -7.843 -10.484  0.00  0.00      PROA  
ATOM   4859 HD21 LEU P 956     -20.751  -8.135 -11.464  0.00  0.00      PROA  
ATOM   4860 HD22 LEU P 956     -22.062  -8.501 -10.307  0.00  0.00      PROA  
ATOM   4861 HD23 LEU P 956     -20.335  -7.980  -9.782  0.00  0.00      PROA  
ATOM   4862  C   LEU P 956     -18.911  -5.822  -9.275  0.00  0.00      PROA  
ATOM   4863  O   LEU P 956     -19.311  -5.865  -8.125  0.00  0.00      PROA  
ATOM   4864  N   MET P 957     -17.819  -6.600  -9.627  0.00  0.00      PROA  
ATOM   4865  HN  MET P 957     -17.567  -6.598 -10.591  0.00  0.00      PROA  
ATOM   4866  CA  MET P 957     -17.090  -7.459  -8.727  0.00  0.00      PROA  
ATOM   4867  HA  MET P 957     -17.791  -8.085  -8.196  0.00  0.00      PROA  
ATOM   4868  CB  MET P 957     -16.096  -8.364  -9.466  0.00  0.00      PROA  
ATOM   4869  HB1 MET P 957     -15.498  -8.813  -8.645  0.00  0.00      PROA  
ATOM   4870  HB2 MET P 957     -15.393  -7.743 -10.061  0.00  0.00      PROA  
ATOM   4871  CG  MET P 957     -16.770  -9.493 -10.191  0.00  0.00      PROA  
ATOM   4872  HG1 MET P 957     -16.073 -10.134 -10.772  0.00  0.00      PROA  
ATOM   4873  HG2 MET P 957     -17.367  -8.929 -10.940  0.00  0.00      PROA  
ATOM   4874  SD  MET P 957     -17.771 -10.627  -9.347  0.00  0.00      PROA  
ATOM   4875  CE  MET P 957     -18.508 -11.185 -10.878  0.00  0.00      PROA  
ATOM   4876  HE1 MET P 957     -19.036 -12.161 -10.813  0.00  0.00      PROA  
ATOM   4877  HE2 MET P 957     -17.810 -11.310 -11.733  0.00  0.00      PROA  
ATOM   4878  HE3 MET P 957     -19.211 -10.378 -11.174  0.00  0.00      PROA  
ATOM   4879  C   MET P 957     -16.324  -6.627  -7.635  0.00  0.00      PROA  
ATOM   4880  O   MET P 957     -16.423  -7.013  -6.480  0.00  0.00      PROA  
ATOM   4881  N   VAL P 958     -15.672  -5.417  -7.919  0.00  0.00      PROA  
ATOM   4882  HN  VAL P 958     -15.437  -5.252  -8.874  0.00  0.00      PROA  
ATOM   4883  CA  VAL P 958     -15.230  -4.437  -6.965  0.00  0.00      PROA  
ATOM   4884  HA  VAL P 958     -14.599  -4.875  -6.205  0.00  0.00      PROA  
ATOM   4885  CB  VAL P 958     -14.281  -3.476  -7.667  0.00  0.00      PROA  
ATOM   4886  HB  VAL P 958     -14.643  -3.131  -8.659  0.00  0.00      PROA  
ATOM   4887  CG1 VAL P 958     -13.996  -2.186  -6.700  0.00  0.00      PROA  
ATOM   4888 HG11 VAL P 958     -13.219  -1.511  -7.118  0.00  0.00      PROA  
ATOM   4889 HG12 VAL P 958     -13.669  -2.543  -5.700  0.00  0.00      PROA  
ATOM   4890 HG13 VAL P 958     -14.956  -1.626  -6.699  0.00  0.00      PROA  
ATOM   4891  CG2 VAL P 958     -12.971  -4.263  -7.896  0.00  0.00      PROA  
ATOM   4892 HG21 VAL P 958     -12.186  -3.516  -8.140  0.00  0.00      PROA  
ATOM   4893 HG22 VAL P 958     -13.080  -4.937  -8.772  0.00  0.00      PROA  
ATOM   4894 HG23 VAL P 958     -12.633  -4.767  -6.965  0.00  0.00      PROA  
ATOM   4895  C   VAL P 958     -16.359  -3.805  -6.130  0.00  0.00      PROA  
ATOM   4896  O   VAL P 958     -16.204  -3.693  -4.909  0.00  0.00      PROA  
ATOM   4897  N   GLY P 959     -17.462  -3.404  -6.843  0.00  0.00      PROA  
ATOM   4898  HN  GLY P 959     -17.511  -3.447  -7.838  0.00  0.00      PROA  
ATOM   4899  CA  GLY P 959     -18.747  -3.068  -6.141  0.00  0.00      PROA  
ATOM   4900  HA1 GLY P 959     -19.585  -3.229  -6.802  0.00  0.00      PROA  
ATOM   4901  HA2 GLY P 959     -18.615  -2.024  -5.897  0.00  0.00      PROA  
ATOM   4902  C   GLY P 959     -19.143  -3.933  -5.026  0.00  0.00      PROA  
ATOM   4903  O   GLY P 959     -19.295  -3.543  -3.889  0.00  0.00      PROA  
ATOM   4904  N   VAL P 960     -19.406  -5.268  -5.303  0.00  0.00      PROA  
ATOM   4905  HN  VAL P 960     -19.429  -5.534  -6.263  0.00  0.00      PROA  
ATOM   4906  CA  VAL P 960     -19.658  -6.218  -4.277  0.00  0.00      PROA  
ATOM   4907  HA  VAL P 960     -20.386  -5.698  -3.672  0.00  0.00      PROA  
ATOM   4908  CB  VAL P 960     -20.283  -7.555  -4.729  0.00  0.00      PROA  
ATOM   4909  HB  VAL P 960     -21.093  -7.338  -5.458  0.00  0.00      PROA  
ATOM   4910  CG1 VAL P 960     -19.176  -8.471  -5.444  0.00  0.00      PROA  
ATOM   4911 HG11 VAL P 960     -19.677  -9.364  -5.876  0.00  0.00      PROA  
ATOM   4912 HG12 VAL P 960     -18.396  -8.713  -4.690  0.00  0.00      PROA  
ATOM   4913 HG13 VAL P 960     -18.699  -7.920  -6.283  0.00  0.00      PROA  
ATOM   4914  CG2 VAL P 960     -20.775  -8.310  -3.532  0.00  0.00      PROA  
ATOM   4915 HG21 VAL P 960     -21.392  -7.624  -2.912  0.00  0.00      PROA  
ATOM   4916 HG22 VAL P 960     -19.923  -8.677  -2.922  0.00  0.00      PROA  
ATOM   4917 HG23 VAL P 960     -21.379  -9.220  -3.735  0.00  0.00      PROA  
ATOM   4918  C   VAL P 960     -18.558  -6.441  -3.296  0.00  0.00      PROA  
ATOM   4919  O   VAL P 960     -18.813  -6.368  -2.108  0.00  0.00      PROA  
ATOM   4920  N   MET P 961     -17.319  -6.768  -3.683  0.00  0.00      PROA  
ATOM   4921  HN  MET P 961     -17.157  -7.076  -4.618  0.00  0.00      PROA  
ATOM   4922  CA  MET P 961     -16.239  -6.917  -2.770  0.00  0.00      PROA  
ATOM   4923  HA  MET P 961     -16.546  -7.643  -2.031  0.00  0.00      PROA  
ATOM   4924  CB  MET P 961     -14.941  -7.498  -3.452  0.00  0.00      PROA  
ATOM   4925  HB1 MET P 961     -14.056  -7.684  -2.806  0.00  0.00      PROA  
ATOM   4926  HB2 MET P 961     -14.680  -6.837  -4.305  0.00  0.00      PROA  
ATOM   4927  CG  MET P 961     -15.275  -8.892  -4.059  0.00  0.00      PROA  
ATOM   4928  HG1 MET P 961     -14.436  -9.370  -4.607  0.00  0.00      PROA  
ATOM   4929  HG2 MET P 961     -16.072  -8.790  -4.827  0.00  0.00      PROA  
ATOM   4930  SD  MET P 961     -15.915 -10.171  -2.870  0.00  0.00      PROA  
ATOM   4931  CE  MET P 961     -14.888  -9.976  -1.372  0.00  0.00      PROA  
ATOM   4932  HE1 MET P 961     -14.933  -8.955  -0.937  0.00  0.00      PROA  
ATOM   4933  HE2 MET P 961     -13.795 -10.147  -1.471  0.00  0.00      PROA  
ATOM   4934  HE3 MET P 961     -15.050 -10.631  -0.489  0.00  0.00      PROA  
ATOM   4935  C   MET P 961     -15.768  -5.750  -1.988  0.00  0.00      PROA  
ATOM   4936  O   MET P 961     -15.250  -5.910  -0.859  0.00  0.00      PROA  
ATOM   4937  N   LEU P 962     -15.974  -4.459  -2.391  0.00  0.00      PROA  
ATOM   4938  HN  LEU P 962     -16.226  -4.301  -3.343  0.00  0.00      PROA  
ATOM   4939  CA  LEU P 962     -15.538  -3.318  -1.528  0.00  0.00      PROA  
ATOM   4940  HA  LEU P 962     -14.563  -3.453  -1.081  0.00  0.00      PROA  
ATOM   4941  CB  LEU P 962     -15.386  -1.946  -2.195  0.00  0.00      PROA  
ATOM   4942  HB1 LEU P 962     -14.669  -1.942  -3.043  0.00  0.00      PROA  
ATOM   4943  HB2 LEU P 962     -14.848  -1.280  -1.487  0.00  0.00      PROA  
ATOM   4944  CG  LEU P 962     -16.610  -1.143  -2.587  0.00  0.00      PROA  
ATOM   4945  HG  LEU P 962     -17.457  -1.813  -2.851  0.00  0.00      PROA  
ATOM   4946  CD1 LEU P 962     -17.206  -0.152  -1.519  0.00  0.00      PROA  
ATOM   4947 HD11 LEU P 962     -17.761   0.666  -2.026  0.00  0.00      PROA  
ATOM   4948 HD12 LEU P 962     -16.451   0.330  -0.862  0.00  0.00      PROA  
ATOM   4949 HD13 LEU P 962     -17.877  -0.765  -0.878  0.00  0.00      PROA  
ATOM   4950  CD2 LEU P 962     -16.387  -0.295  -3.914  0.00  0.00      PROA  
ATOM   4951 HD21 LEU P 962     -15.974  -0.854  -4.781  0.00  0.00      PROA  
ATOM   4952 HD22 LEU P 962     -15.725   0.566  -3.677  0.00  0.00      PROA  
ATOM   4953 HD23 LEU P 962     -17.325   0.173  -4.280  0.00  0.00      PROA  
ATOM   4954  C   LEU P 962     -16.462  -3.180  -0.367  0.00  0.00      PROA  
ATOM   4955  O   LEU P 962     -16.225  -2.925   0.828  0.00  0.00      PROA  
ATOM   4956  N   GLY P 963     -17.765  -3.446  -0.691  0.00  0.00      PROA  
ATOM   4957  HN  GLY P 963     -18.006  -3.617  -1.643  0.00  0.00      PROA  
ATOM   4958  CA  GLY P 963     -18.847  -3.614   0.239  0.00  0.00      PROA  
ATOM   4959  HA1 GLY P 963     -19.772  -3.882  -0.249  0.00  0.00      PROA  
ATOM   4960  HA2 GLY P 963     -19.085  -2.615   0.575  0.00  0.00      PROA  
ATOM   4961  C   GLY P 963     -18.586  -4.550   1.438  0.00  0.00      PROA  
ATOM   4962  O   GLY P 963     -18.775  -4.232   2.596  0.00  0.00      PROA  
ATOM   4963  N   VAL P 964     -18.192  -5.879   1.100  0.00  0.00      PROA  
ATOM   4964  HN  VAL P 964     -18.197  -6.202   0.157  0.00  0.00      PROA  
ATOM   4965  CA  VAL P 964     -17.663  -6.799   2.137  0.00  0.00      PROA  
ATOM   4966  HA  VAL P 964     -18.424  -6.939   2.890  0.00  0.00      PROA  
ATOM   4967  CB  VAL P 964     -17.172  -7.989   1.411  0.00  0.00      PROA  
ATOM   4968  HB  VAL P 964     -16.639  -7.796   0.455  0.00  0.00      PROA  
ATOM   4969  CG1 VAL P 964     -16.464  -9.002   2.332  0.00  0.00      PROA  
ATOM   4970 HG11 VAL P 964     -15.606  -8.552   2.875  0.00  0.00      PROA  
ATOM   4971 HG12 VAL P 964     -16.107  -9.722   1.565  0.00  0.00      PROA  
ATOM   4972 HG13 VAL P 964     -17.183  -9.392   3.084  0.00  0.00      PROA  
ATOM   4973  CG2 VAL P 964     -18.444  -8.672   0.739  0.00  0.00      PROA  
ATOM   4974 HG21 VAL P 964     -18.193  -9.620   0.217  0.00  0.00      PROA  
ATOM   4975 HG22 VAL P 964     -18.884  -8.010  -0.038  0.00  0.00      PROA  
ATOM   4976 HG23 VAL P 964     -19.226  -8.955   1.475  0.00  0.00      PROA  
ATOM   4977  C   VAL P 964     -16.484  -6.244   2.992  0.00  0.00      PROA  
ATOM   4978  O   VAL P 964     -16.571  -6.368   4.221  0.00  0.00      PROA  
ATOM   4979  N   CYS P 965     -15.422  -5.658   2.351  0.00  0.00      PROA  
ATOM   4980  HN  CYS P 965     -15.419  -5.595   1.356  0.00  0.00      PROA  
ATOM   4981  CA  CYS P 965     -14.249  -5.117   3.042  0.00  0.00      PROA  
ATOM   4982  HA  CYS P 965     -13.820  -5.878   3.678  0.00  0.00      PROA  
ATOM   4983  CB  CYS P 965     -13.052  -4.786   2.107  0.00  0.00      PROA  
ATOM   4984  HB1 CYS P 965     -12.184  -4.264   2.564  0.00  0.00      PROA  
ATOM   4985  HB2 CYS P 965     -13.399  -4.060   1.341  0.00  0.00      PROA  
ATOM   4986  SG  CYS P 965     -12.376  -6.267   1.289  0.00  0.00      PROA  
ATOM   4987  HG1 CYS P 965     -13.210  -6.558   0.302  0.00  0.00      PROA  
ATOM   4988  C   CYS P 965     -14.565  -3.973   3.965  0.00  0.00      PROA  
ATOM   4989  O   CYS P 965     -13.993  -3.935   5.028  0.00  0.00      PROA  
ATOM   4990  N   SER P 966     -15.361  -2.996   3.527  0.00  0.00      PROA  
ATOM   4991  HN  SER P 966     -15.632  -3.100   2.573  0.00  0.00      PROA  
ATOM   4992  CA  SER P 966     -15.999  -2.006   4.355  0.00  0.00      PROA  
ATOM   4993  HA  SER P 966     -15.380  -1.139   4.528  0.00  0.00      PROA  
ATOM   4994  CB  SER P 966     -17.292  -1.292   3.727  0.00  0.00      PROA  
ATOM   4995  HB1 SER P 966     -17.615  -0.411   4.322  0.00  0.00      PROA  
ATOM   4996  HB2 SER P 966     -18.140  -1.997   3.596  0.00  0.00      PROA  
ATOM   4997  OG  SER P 966     -17.032  -0.840   2.369  0.00  0.00      PROA  
ATOM   4998  HG1 SER P 966     -17.154  -1.622   1.826  0.00  0.00      PROA  
ATOM   4999  C   SER P 966     -16.468  -2.486   5.666  0.00  0.00      PROA  
ATOM   5000  O   SER P 966     -15.930  -2.078   6.711  0.00  0.00      PROA  
ATOM   5001  N   VAL P 967     -17.495  -3.417   5.777  0.00  0.00      PROA  
ATOM   5002  HN  VAL P 967     -17.893  -3.714   4.913  0.00  0.00      PROA  
ATOM   5003  CA  VAL P 967     -17.955  -3.944   7.063  0.00  0.00      PROA  
ATOM   5004  HA  VAL P 967     -18.203  -3.134   7.733  0.00  0.00      PROA  
ATOM   5005  CB  VAL P 967     -19.248  -4.724   6.830  0.00  0.00      PROA  
ATOM   5006  HB  VAL P 967     -19.637  -5.143   7.783  0.00  0.00      PROA  
ATOM   5007  CG1 VAL P 967     -20.317  -3.645   6.519  0.00  0.00      PROA  
ATOM   5008 HG11 VAL P 967     -21.244  -4.257   6.504  0.00  0.00      PROA  
ATOM   5009 HG12 VAL P 967     -20.049  -3.158   5.558  0.00  0.00      PROA  
ATOM   5010 HG13 VAL P 967     -20.465  -2.912   7.341  0.00  0.00      PROA  
ATOM   5011  CG2 VAL P 967     -19.191  -5.847   5.775  0.00  0.00      PROA  
ATOM   5012 HG21 VAL P 967     -18.841  -5.580   4.755  0.00  0.00      PROA  
ATOM   5013 HG22 VAL P 967     -20.205  -6.303   5.773  0.00  0.00      PROA  
ATOM   5014 HG23 VAL P 967     -18.513  -6.651   6.132  0.00  0.00      PROA  
ATOM   5015  C   VAL P 967     -16.881  -4.801   7.750  0.00  0.00      PROA  
ATOM   5016  O   VAL P 967     -16.954  -5.028   8.948  0.00  0.00      PROA  
ATOM   5017  N   MET P 968     -15.901  -5.354   7.071  0.00  0.00      PROA  
ATOM   5018  HN  MET P 968     -15.945  -5.450   6.080  0.00  0.00      PROA  
ATOM   5019  CA  MET P 968     -14.884  -6.192   7.741  0.00  0.00      PROA  
ATOM   5020  HA  MET P 968     -15.333  -6.793   8.518  0.00  0.00      PROA  
ATOM   5021  CB  MET P 968     -14.208  -7.246   6.793  0.00  0.00      PROA  
ATOM   5022  HB1 MET P 968     -13.320  -7.607   7.355  0.00  0.00      PROA  
ATOM   5023  HB2 MET P 968     -13.845  -6.801   5.842  0.00  0.00      PROA  
ATOM   5024  CG  MET P 968     -15.062  -8.443   6.453  0.00  0.00      PROA  
ATOM   5025  HG1 MET P 968     -14.811  -8.997   5.523  0.00  0.00      PROA  
ATOM   5026  HG2 MET P 968     -16.100  -8.155   6.182  0.00  0.00      PROA  
ATOM   5027  SD  MET P 968     -15.308  -9.741   7.720  0.00  0.00      PROA  
ATOM   5028  CE  MET P 968     -13.804 -10.721   7.396  0.00  0.00      PROA  
ATOM   5029  HE1 MET P 968     -12.991 -10.228   6.822  0.00  0.00      PROA  
ATOM   5030  HE2 MET P 968     -14.170 -11.607   6.834  0.00  0.00      PROA  
ATOM   5031  HE3 MET P 968     -13.380 -11.013   8.380  0.00  0.00      PROA  
ATOM   5032  C   MET P 968     -13.718  -5.367   8.317  0.00  0.00      PROA  
ATOM   5033  O   MET P 968     -12.769  -5.779   9.010  0.00  0.00      PROA  
ATOM   5034  N   GLY P 969     -13.857  -4.104   7.987  0.00  0.00      PROA  
ATOM   5035  HN  GLY P 969     -14.620  -3.772   7.438  0.00  0.00      PROA  
ATOM   5036  CA  GLY P 969     -12.989  -3.002   8.428  0.00  0.00      PROA  
ATOM   5037  HA1 GLY P 969     -12.978  -2.973   9.508  0.00  0.00      PROA  
ATOM   5038  HA2 GLY P 969     -13.410  -2.092   8.027  0.00  0.00      PROA  
ATOM   5039  C   GLY P 969     -11.565  -3.200   7.872  0.00  0.00      PROA  
ATOM   5040  O   GLY P 969     -10.580  -3.269   8.600  0.00  0.00      PROA  
ATOM   5041  N   LEU P 970     -11.508  -3.450   6.557  0.00  0.00      PROA  
ATOM   5042  HN  LEU P 970     -12.292  -3.408   5.942  0.00  0.00      PROA  
ATOM   5043  CA  LEU P 970     -10.365  -3.710   5.677  0.00  0.00      PROA  
ATOM   5044  HA  LEU P 970      -9.493  -3.755   6.311  0.00  0.00      PROA  
ATOM   5045  CB  LEU P 970     -10.355  -5.079   4.915  0.00  0.00      PROA  
ATOM   5046  HB1 LEU P 970      -9.295  -5.238   4.624  0.00  0.00      PROA  
ATOM   5047  HB2 LEU P 970     -10.946  -4.950   3.982  0.00  0.00      PROA  
ATOM   5048  CG  LEU P 970     -10.809  -6.278   5.673  0.00  0.00      PROA  
ATOM   5049  HG  LEU P 970     -11.797  -6.245   6.179  0.00  0.00      PROA  
ATOM   5050  CD1 LEU P 970     -10.920  -7.522   4.668  0.00  0.00      PROA  
ATOM   5051 HD11 LEU P 970     -11.463  -7.285   3.728  0.00  0.00      PROA  
ATOM   5052 HD12 LEU P 970     -11.467  -8.316   5.219  0.00  0.00      PROA  
ATOM   5053 HD13 LEU P 970      -9.922  -7.897   4.357  0.00  0.00      PROA  
ATOM   5054  CD2 LEU P 970      -9.873  -6.593   6.873  0.00  0.00      PROA  
ATOM   5055 HD21 LEU P 970      -8.901  -6.963   6.485  0.00  0.00      PROA  
ATOM   5056 HD22 LEU P 970     -10.322  -7.438   7.438  0.00  0.00      PROA  
ATOM   5057 HD23 LEU P 970      -9.716  -5.669   7.470  0.00  0.00      PROA  
ATOM   5058  C   LEU P 970     -10.302  -2.529   4.588  0.00  0.00      PROA  
ATOM   5059  O   LEU P 970     -11.366  -1.958   4.355  0.00  0.00      PROA  
ATOM   5060  N   PRO P 971      -9.185  -2.069   4.006  0.00  0.00      PROA  
ATOM   5061  CD  PRO P 971      -7.795  -2.692   4.139  0.00  0.00      PROA  
ATOM   5062  HD1 PRO P 971      -7.651  -3.472   3.361  0.00  0.00      PROA
[truncated: 11,375,610 more chars]
