# Supplementary material for: CryoEM and computational modeling structural insights into the pH regulator NBCn1
Source: Nat Commun. 2025 Nov 11;16:9932. doi: 10.1038/s41467-025-64868-z (PMC12606367; doi:10.1038/s41467-025-64868-z)
Supplement: Supplementary file 9 — Supplementary Data 7 [file 41467_2025_64868_MOESM9_ESM.zip › 1us_unrestr_MD_apoNBCn1/hNBCn1_OF_1us_rep3_last_step.pdb]

CRYST1  119.411  119.411  109.792  90.00  90.00  90.00 P 1           1
ATOM      1  N   LEU P 581     -35.465  -6.261 -14.083  0.00  0.00      PROA  
ATOM      2  HT1 LEU P 581     -36.500  -6.158 -14.081  0.00  0.00      PROA  
ATOM      3  HT2 LEU P 581     -35.336  -7.161 -14.588  0.00  0.00      PROA  
ATOM      4  HT3 LEU P 581     -35.052  -5.426 -14.545  0.00  0.00      PROA  
ATOM      5  CA  LEU P 581     -34.903  -6.315 -12.667  0.00  0.00      PROA  
ATOM      6  HA  LEU P 581     -34.923  -5.291 -12.323  0.00  0.00      PROA  
ATOM      7  CB  LEU P 581     -35.681  -7.372 -11.792  0.00  0.00      PROA  
ATOM      8  HB1 LEU P 581     -35.617  -8.379 -12.258  0.00  0.00      PROA  
ATOM      9  HB2 LEU P 581     -36.749  -7.090 -11.676  0.00  0.00      PROA  
ATOM     10  CG  LEU P 581     -35.130  -7.496 -10.369  0.00  0.00      PROA  
ATOM     11  HG  LEU P 581     -34.041  -7.715 -10.370  0.00  0.00      PROA  
ATOM     12  CD1 LEU P 581     -35.309  -6.230  -9.594  0.00  0.00      PROA  
ATOM     13 HD11 LEU P 581     -34.613  -5.511 -10.078  0.00  0.00      PROA  
ATOM     14 HD12 LEU P 581     -35.160  -6.396  -8.505  0.00  0.00      PROA  
ATOM     15 HD13 LEU P 581     -36.385  -5.985  -9.725  0.00  0.00      PROA  
ATOM     16  CD2 LEU P 581     -35.799  -8.658  -9.558  0.00  0.00      PROA  
ATOM     17 HD21 LEU P 581     -35.482  -8.658  -8.494  0.00  0.00      PROA  
ATOM     18 HD22 LEU P 581     -35.609  -9.635 -10.051  0.00  0.00      PROA  
ATOM     19 HD23 LEU P 581     -36.907  -8.592  -9.521  0.00  0.00      PROA  
ATOM     20  C   LEU P 581     -33.387  -6.624 -12.712  0.00  0.00      PROA  
ATOM     21  O   LEU P 581     -32.616  -5.847 -12.173  0.00  0.00      PROA  
ATOM     22  N   PHE P 582     -32.981  -7.835 -13.217  0.00  0.00      PROA  
ATOM     23  HN  PHE P 582     -33.656  -8.411 -13.671  0.00  0.00      PROA  
ATOM     24  CA  PHE P 582     -31.583  -8.280 -13.323  0.00  0.00      PROA  
ATOM     25  HA  PHE P 582     -30.969  -8.149 -12.444  0.00  0.00      PROA  
ATOM     26  CB  PHE P 582     -31.489  -9.798 -13.529  0.00  0.00      PROA  
ATOM     27  HB1 PHE P 582     -30.472 -10.235 -13.422  0.00  0.00      PROA  
ATOM     28  HB2 PHE P 582     -31.965 -10.040 -14.503  0.00  0.00      PROA  
ATOM     29  CG  PHE P 582     -32.297 -10.412 -12.387  0.00  0.00      PROA  
ATOM     30  CD1 PHE P 582     -31.767 -10.603 -11.049  0.00  0.00      PROA  
ATOM     31  HD1 PHE P 582     -30.781 -10.193 -10.881  0.00  0.00      PROA  
ATOM     32  CE1 PHE P 582     -32.530 -11.332 -10.106  0.00  0.00      PROA  
ATOM     33  HE1 PHE P 582     -32.194 -11.417  -9.083  0.00  0.00      PROA  
ATOM     34  CZ  PHE P 582     -33.739 -11.869 -10.422  0.00  0.00      PROA  
ATOM     35  HZ  PHE P 582     -34.198 -12.453  -9.637  0.00  0.00      PROA  
ATOM     36  CD2 PHE P 582     -33.527 -11.040 -12.690  0.00  0.00      PROA  
ATOM     37  HD2 PHE P 582     -33.983 -10.853 -13.651  0.00  0.00      PROA  
ATOM     38  CE2 PHE P 582     -34.201 -11.807 -11.718  0.00  0.00      PROA  
ATOM     39  HE2 PHE P 582     -35.172 -12.138 -12.059  0.00  0.00      PROA  
ATOM     40  C   PHE P 582     -30.649  -7.448 -14.266  0.00  0.00      PROA  
ATOM     41  O   PHE P 582     -29.495  -7.136 -13.959  0.00  0.00      PROA  
ATOM     42  N   GLY P 583     -31.189  -6.945 -15.433  0.00  0.00      PROA  
ATOM     43  HN  GLY P 583     -32.143  -7.068 -15.695  0.00  0.00      PROA  
ATOM     44  CA  GLY P 583     -30.454  -6.134 -16.373  0.00  0.00      PROA  
ATOM     45  HA1 GLY P 583     -29.954  -5.346 -15.830  0.00  0.00      PROA  
ATOM     46  HA2 GLY P 583     -31.077  -5.724 -17.155  0.00  0.00      PROA  
ATOM     47  C   GLY P 583     -29.405  -6.990 -17.073  0.00  0.00      PROA  
ATOM     48  O   GLY P 583     -29.246  -8.176 -16.855  0.00  0.00      PROA  
ATOM     49  N   GLY P 584     -28.742  -6.311 -18.023  0.00  0.00      PROA  
ATOM     50  HN  GLY P 584     -29.084  -5.406 -18.265  0.00  0.00      PROA  
ATOM     51  CA  GLY P 584     -27.719  -6.911 -18.921  0.00  0.00      PROA  
ATOM     52  HA1 GLY P 584     -27.533  -6.237 -19.744  0.00  0.00      PROA  
ATOM     53  HA2 GLY P 584     -28.186  -7.820 -19.270  0.00  0.00      PROA  
ATOM     54  C   GLY P 584     -26.479  -7.391 -18.254  0.00  0.00      PROA  
ATOM     55  O   GLY P 584     -25.891  -8.331 -18.736  0.00  0.00      PROA  
ATOM     56  N   LEU P 585     -26.138  -6.835 -17.085  0.00  0.00      PROA  
ATOM     57  HN  LEU P 585     -26.605  -6.010 -16.777  0.00  0.00      PROA  
ATOM     58  CA  LEU P 585     -25.041  -7.130 -16.313  0.00  0.00      PROA  
ATOM     59  HA  LEU P 585     -24.118  -7.092 -16.873  0.00  0.00      PROA  
ATOM     60  CB  LEU P 585     -24.901  -6.211 -15.079  0.00  0.00      PROA  
ATOM     61  HB1 LEU P 585     -25.736  -6.478 -14.396  0.00  0.00      PROA  
ATOM     62  HB2 LEU P 585     -25.176  -5.210 -15.474  0.00  0.00      PROA  
ATOM     63  CG  LEU P 585     -23.510  -6.205 -14.448  0.00  0.00      PROA  
ATOM     64  HG  LEU P 585     -23.314  -7.140 -13.882  0.00  0.00      PROA  
ATOM     65  CD1 LEU P 585     -22.449  -5.712 -15.551  0.00  0.00      PROA  
ATOM     66 HD11 LEU P 585     -21.487  -5.595 -15.008  0.00  0.00      PROA  
ATOM     67 HD12 LEU P 585     -22.762  -4.700 -15.888  0.00  0.00      PROA  
ATOM     68 HD13 LEU P 585     -22.267  -6.459 -16.353  0.00  0.00      PROA  
ATOM     69  CD2 LEU P 585     -23.519  -5.139 -13.393  0.00  0.00      PROA  
ATOM     70 HD21 LEU P 585     -22.529  -5.074 -12.892  0.00  0.00      PROA  
ATOM     71 HD22 LEU P 585     -24.286  -5.282 -12.602  0.00  0.00      PROA  
ATOM     72 HD23 LEU P 585     -23.686  -4.118 -13.799  0.00  0.00      PROA  
ATOM     73  C   LEU P 585     -25.119  -8.527 -15.692  0.00  0.00      PROA  
ATOM     74  O   LEU P 585     -24.172  -9.317 -15.640  0.00  0.00      PROA  
ATOM     75  N   ILE P 586     -26.256  -8.930 -15.097  0.00  0.00      PROA  
ATOM     76  HN  ILE P 586     -27.096  -8.394 -15.111  0.00  0.00      PROA  
ATOM     77  CA  ILE P 586     -26.381 -10.261 -14.503  0.00  0.00      PROA  
ATOM     78  HA  ILE P 586     -25.498 -10.350 -13.888  0.00  0.00      PROA  
ATOM     79  CB  ILE P 586     -27.692 -10.301 -13.739  0.00  0.00      PROA  
ATOM     80  HB  ILE P 586     -28.515 -10.017 -14.430  0.00  0.00      PROA  
ATOM     81  CG2 ILE P 586     -27.926 -11.758 -13.168  0.00  0.00      PROA  
ATOM     82 HG21 ILE P 586     -28.105 -12.590 -13.883  0.00  0.00      PROA  
ATOM     83 HG22 ILE P 586     -28.740 -11.708 -12.414  0.00  0.00      PROA  
ATOM     84 HG23 ILE P 586     -26.991 -12.118 -12.688  0.00  0.00      PROA  
ATOM     85  CG1 ILE P 586     -27.749  -9.281 -12.606  0.00  0.00      PROA  
ATOM     86 HG11 ILE P 586     -28.741  -9.466 -12.140  0.00  0.00      PROA  
ATOM     87 HG12 ILE P 586     -27.691  -8.240 -12.989  0.00  0.00      PROA  
ATOM     88  CD  ILE P 586     -26.629  -9.500 -11.502  0.00  0.00      PROA  
ATOM     89  HD1 ILE P 586     -25.604  -9.203 -11.812  0.00  0.00      PROA  
ATOM     90  HD2 ILE P 586     -26.558 -10.578 -11.242  0.00  0.00      PROA  
ATOM     91  HD3 ILE P 586     -26.833  -8.888 -10.597  0.00  0.00      PROA  
ATOM     92  C   ILE P 586     -26.326 -11.395 -15.646  0.00  0.00      PROA  
ATOM     93  O   ILE P 586     -25.788 -12.460 -15.443  0.00  0.00      PROA  
ATOM     94  N   LEU P 587     -27.024 -11.200 -16.787  0.00  0.00      PROA  
ATOM     95  HN  LEU P 587     -27.587 -10.388 -16.920  0.00  0.00      PROA  
ATOM     96  CA  LEU P 587     -26.955 -12.021 -17.969  0.00  0.00      PROA  
ATOM     97  HA  LEU P 587     -27.321 -13.027 -17.831  0.00  0.00      PROA  
ATOM     98  CB  LEU P 587     -27.703 -11.428 -19.226  0.00  0.00      PROA  
ATOM     99  HB1 LEU P 587     -27.590 -11.917 -20.217  0.00  0.00      PROA  
ATOM    100  HB2 LEU P 587     -27.305 -10.408 -19.410  0.00  0.00      PROA  
ATOM    101  CG  LEU P 587     -29.259 -11.406 -19.175  0.00  0.00      PROA  
ATOM    102  HG  LEU P 587     -29.442 -10.514 -18.538  0.00  0.00      PROA  
ATOM    103  CD1 LEU P 587     -29.888 -10.993 -20.503  0.00  0.00      PROA  
ATOM    104 HD11 LEU P 587     -30.990 -10.855 -20.462  0.00  0.00      PROA  
ATOM    105 HD12 LEU P 587     -29.652 -11.820 -21.206  0.00  0.00      PROA  
ATOM    106 HD13 LEU P 587     -29.380 -10.088 -20.899  0.00  0.00      PROA  
ATOM    107  CD2 LEU P 587     -29.955 -12.591 -18.436  0.00  0.00      PROA  
ATOM    108 HD21 LEU P 587     -29.476 -12.647 -17.435  0.00  0.00      PROA  
ATOM    109 HD22 LEU P 587     -29.775 -13.560 -18.948  0.00  0.00      PROA  
ATOM    110 HD23 LEU P 587     -31.031 -12.400 -18.234  0.00  0.00      PROA  
ATOM    111  C   LEU P 587     -25.504 -12.313 -18.388  0.00  0.00      PROA  
ATOM    112  O   LEU P 587     -25.055 -13.406 -18.556  0.00  0.00      PROA  
ATOM    113  N   ASP P 588     -24.668 -11.194 -18.575  0.00  0.00      PROA  
ATOM    114  HN  ASP P 588     -25.088 -10.293 -18.499  0.00  0.00      PROA  
ATOM    115  CA  ASP P 588     -23.255 -11.339 -18.967  0.00  0.00      PROA  
ATOM    116  HA  ASP P 588     -23.227 -11.957 -19.851  0.00  0.00      PROA  
ATOM    117  CB  ASP P 588     -22.675  -9.972 -19.333  0.00  0.00      PROA  
ATOM    118  HB1 ASP P 588     -21.636  -9.859 -18.956  0.00  0.00      PROA  
ATOM    119  HB2 ASP P 588     -23.251  -9.128 -18.898  0.00  0.00      PROA  
ATOM    120  CG  ASP P 588     -22.611  -9.791 -20.869  0.00  0.00      PROA  
ATOM    121  OD1 ASP P 588     -22.142  -8.712 -21.301  0.00  0.00      PROA  
ATOM    122  OD2 ASP P 588     -23.097 -10.627 -21.652  0.00  0.00      PROA  
ATOM    123  C   ASP P 588     -22.417 -12.058 -17.918  0.00  0.00      PROA  
ATOM    124  O   ASP P 588     -21.769 -13.058 -18.305  0.00  0.00      PROA  
ATOM    125  N   ILE P 589     -22.392 -11.754 -16.654  0.00  0.00      PROA  
ATOM    126  HN  ILE P 589     -22.932 -10.993 -16.302  0.00  0.00      PROA  
ATOM    127  CA  ILE P 589     -21.684 -12.579 -15.671  0.00  0.00      PROA  
ATOM    128  HA  ILE P 589     -20.693 -12.544 -16.098  0.00  0.00      PROA  
ATOM    129  CB  ILE P 589     -21.605 -11.993 -14.287  0.00  0.00      PROA  
ATOM    130  HB  ILE P 589     -21.165 -10.982 -14.419  0.00  0.00      PROA  
ATOM    131  CG2 ILE P 589     -22.994 -11.763 -13.589  0.00  0.00      PROA  
ATOM    132 HG21 ILE P 589     -23.606 -12.653 -13.327  0.00  0.00      PROA  
ATOM    133 HG22 ILE P 589     -23.504 -10.995 -14.208  0.00  0.00      PROA  
ATOM    134 HG23 ILE P 589     -22.690 -11.297 -12.628  0.00  0.00      PROA  
ATOM    135  CG1 ILE P 589     -20.628 -12.613 -13.302  0.00  0.00      PROA  
ATOM    136 HG11 ILE P 589     -21.103 -13.564 -12.981  0.00  0.00      PROA  
ATOM    137 HG12 ILE P 589     -20.609 -11.888 -12.460  0.00  0.00      PROA  
ATOM    138  CD  ILE P 589     -19.199 -12.881 -13.842  0.00  0.00      PROA  
ATOM    139  HD1 ILE P 589     -18.865 -12.067 -14.520  0.00  0.00      PROA  
ATOM    140  HD2 ILE P 589     -19.085 -13.826 -14.415  0.00  0.00      PROA  
ATOM    141  HD3 ILE P 589     -18.538 -12.797 -12.953  0.00  0.00      PROA  
ATOM    142  C   ILE P 589     -22.019 -14.032 -15.662  0.00  0.00      PROA  
ATOM    143  O   ILE P 589     -21.182 -14.899 -15.492  0.00  0.00      PROA  
ATOM    144  N   LYS P 590     -23.341 -14.361 -15.931  0.00  0.00      PROA  
ATOM    145  HN  LYS P 590     -24.021 -13.677 -16.184  0.00  0.00      PROA  
ATOM    146  CA  LYS P 590     -23.743 -15.712 -15.808  0.00  0.00      PROA  
ATOM    147  HA  LYS P 590     -23.350 -16.165 -14.909  0.00  0.00      PROA  
ATOM    148  CB  LYS P 590     -25.282 -15.734 -15.744  0.00  0.00      PROA  
ATOM    149  HB1 LYS P 590     -25.810 -15.124 -16.507  0.00  0.00      PROA  
ATOM    150  HB2 LYS P 590     -25.602 -15.282 -14.780  0.00  0.00      PROA  
ATOM    151  CG  LYS P 590     -25.808 -17.215 -15.728  0.00  0.00      PROA  
ATOM    152  HG1 LYS P 590     -25.349 -17.773 -14.884  0.00  0.00      PROA  
ATOM    153  HG2 LYS P 590     -25.448 -17.872 -16.548  0.00  0.00      PROA  
ATOM    154  CD  LYS P 590     -27.347 -17.233 -15.570  0.00  0.00      PROA  
ATOM    155  HD1 LYS P 590     -27.733 -16.395 -16.189  0.00  0.00      PROA  
ATOM    156  HD2 LYS P 590     -27.508 -17.029 -14.489  0.00  0.00      PROA  
ATOM    157  CE  LYS P 590     -27.969 -18.662 -15.863  0.00  0.00      PROA  
ATOM    158  HE1 LYS P 590     -29.076 -18.686 -15.763  0.00  0.00      PROA  
ATOM    159  HE2 LYS P 590     -27.585 -19.488 -15.227  0.00  0.00      PROA  
ATOM    160  NZ  LYS P 590     -27.791 -18.975 -17.242  0.00  0.00      PROA  
ATOM    161  HZ1 LYS P 590     -28.641 -19.442 -17.616  0.00  0.00      PROA  
ATOM    162  HZ2 LYS P 590     -26.968 -19.589 -17.404  0.00  0.00      PROA  
ATOM    163  HZ3 LYS P 590     -27.756 -18.104 -17.809  0.00  0.00      PROA  
ATOM    164  C   LYS P 590     -23.207 -16.604 -16.913  0.00  0.00      PROA  
ATOM    165  O   LYS P 590     -22.731 -17.772 -16.729  0.00  0.00      PROA  
ATOM    166  N   ARG P 591     -23.041 -15.979 -18.098  0.00  0.00      PROA  
ATOM    167  HN  ARG P 591     -23.435 -15.064 -18.154  0.00  0.00      PROA  
ATOM    168  CA  ARG P 591     -22.341 -16.534 -19.196  0.00  0.00      PROA  
ATOM    169  HA  ARG P 591     -22.770 -17.469 -19.525  0.00  0.00      PROA  
ATOM    170  CB  ARG P 591     -22.494 -15.498 -20.383  0.00  0.00      PROA  
ATOM    171  HB1 ARG P 591     -22.250 -14.449 -20.113  0.00  0.00      PROA  
ATOM    172  HB2 ARG P 591     -23.569 -15.270 -20.543  0.00  0.00      PROA  
ATOM    173  CG  ARG P 591     -21.772 -15.687 -21.820  0.00  0.00      PROA  
ATOM    174  HG1 ARG P 591     -21.795 -16.728 -22.209  0.00  0.00      PROA  
ATOM    175  HG2 ARG P 591     -20.704 -15.398 -21.724  0.00  0.00      PROA  
ATOM    176  CD  ARG P 591     -22.349 -14.826 -22.971  0.00  0.00      PROA  
ATOM    177  HD1 ARG P 591     -23.455 -14.891 -23.054  0.00  0.00      PROA  
ATOM    178  HD2 ARG P 591     -22.017 -15.198 -23.964  0.00  0.00      PROA  
ATOM    179  NE  ARG P 591     -22.001 -13.365 -22.839  0.00  0.00      PROA  
ATOM    180  HE  ARG P 591     -22.493 -12.747 -22.226  0.00  0.00      PROA  
ATOM    181  CZ  ARG P 591     -20.891 -12.727 -23.343  0.00  0.00      PROA  
ATOM    182  NH1 ARG P 591     -19.953 -13.325 -23.907  0.00  0.00      PROA  
ATOM    183 HH11 ARG P 591     -19.832 -14.315 -23.989  0.00  0.00      PROA  
ATOM    184 HH12 ARG P 591     -19.195 -12.707 -24.115  0.00  0.00      PROA  
ATOM    185  NH2 ARG P 591     -20.854 -11.434 -23.061  0.00  0.00      PROA  
ATOM    186 HH21 ARG P 591     -21.533 -10.884 -22.576  0.00  0.00      PROA  
ATOM    187 HH22 ARG P 591     -20.094 -10.930 -23.470  0.00  0.00      PROA  
ATOM    188  C   ARG P 591     -20.868 -16.693 -19.037  0.00  0.00      PROA  
ATOM    189  O   ARG P 591     -20.371 -17.744 -19.359  0.00  0.00      PROA  
ATOM    190  N   LYS P 592     -20.157 -15.580 -18.632  0.00  0.00      PROA  
ATOM    191  HN  LYS P 592     -20.690 -14.747 -18.506  0.00  0.00      PROA  
ATOM    192  CA  LYS P 592     -18.678 -15.448 -18.578  0.00  0.00      PROA  
ATOM    193  HA  LYS P 592     -18.274 -15.713 -19.543  0.00  0.00      PROA  
ATOM    194  CB  LYS P 592     -18.407 -13.944 -18.308  0.00  0.00      PROA  
ATOM    195  HB1 LYS P 592     -17.328 -13.786 -18.094  0.00  0.00      PROA  
ATOM    196  HB2 LYS P 592     -18.907 -13.588 -17.382  0.00  0.00      PROA  
ATOM    197  CG  LYS P 592     -18.804 -13.008 -19.487  0.00  0.00      PROA  
ATOM    198  HG1 LYS P 592     -18.840 -11.947 -19.160  0.00  0.00      PROA  
ATOM    199  HG2 LYS P 592     -19.800 -13.369 -19.821  0.00  0.00      PROA  
ATOM    200  CD  LYS P 592     -17.926 -13.045 -20.803  0.00  0.00      PROA  
ATOM    201  HD1 LYS P 592     -18.411 -12.526 -21.657  0.00  0.00      PROA  
ATOM    202  HD2 LYS P 592     -17.572 -14.005 -21.236  0.00  0.00      PROA  
ATOM    203  CE  LYS P 592     -16.682 -12.289 -20.599  0.00  0.00      PROA  
ATOM    204  HE1 LYS P 592     -16.008 -12.818 -19.891  0.00  0.00      PROA  
ATOM    205  HE2 LYS P 592     -16.960 -11.253 -20.310  0.00  0.00      PROA  
ATOM    206  NZ  LYS P 592     -15.904 -12.243 -21.810  0.00  0.00      PROA  
ATOM    207  HZ1 LYS P 592     -15.082 -11.617 -21.690  0.00  0.00      PROA  
ATOM    208  HZ2 LYS P 592     -16.511 -11.908 -22.585  0.00  0.00      PROA  
ATOM    209  HZ3 LYS P 592     -15.562 -13.195 -22.052  0.00  0.00      PROA  
ATOM    210  C   LYS P 592     -18.046 -16.167 -17.459  0.00  0.00      PROA  
ATOM    211  O   LYS P 592     -16.869 -16.519 -17.528  0.00  0.00      PROA  
ATOM    212  N   ALA P 593     -18.798 -16.519 -16.372  0.00  0.00      PROA  
ATOM    213  HN  ALA P 593     -19.781 -16.428 -16.513  0.00  0.00      PROA  
ATOM    214  CA  ALA P 593     -18.306 -17.119 -15.187  0.00  0.00      PROA  
ATOM    215  HA  ALA P 593     -17.469 -16.517 -14.865  0.00  0.00      PROA  
ATOM    216  CB  ALA P 593     -19.412 -17.100 -14.092  0.00  0.00      PROA  
ATOM    217  HB1 ALA P 593     -20.367 -17.519 -14.477  0.00  0.00      PROA  
ATOM    218  HB2 ALA P 593     -19.586 -16.040 -13.808  0.00  0.00      PROA  
ATOM    219  HB3 ALA P 593     -19.208 -17.814 -13.266  0.00  0.00      PROA  
ATOM    220  C   ALA P 593     -17.681 -18.504 -15.366  0.00  0.00      PROA  
ATOM    221  O   ALA P 593     -16.573 -18.772 -14.905  0.00  0.00      PROA  
ATOM    222  N   PRO P 594     -18.209 -19.413 -16.162  0.00  0.00      PROA  
ATOM    223  CD  PRO P 594     -19.641 -19.607 -16.288  0.00  0.00      PROA  
ATOM    224  HD1 PRO P 594     -20.043 -18.827 -16.970  0.00  0.00      PROA  
ATOM    225  HD2 PRO P 594     -20.157 -19.493 -15.311  0.00  0.00      PROA  
ATOM    226  CA  PRO P 594     -17.448 -20.572 -16.755  0.00  0.00      PROA  
ATOM    227  HA  PRO P 594     -17.106 -21.290 -16.024  0.00  0.00      PROA  
ATOM    228  CB  PRO P 594     -18.516 -21.297 -17.567  0.00  0.00      PROA  
ATOM    229  HB1 PRO P 594     -18.422 -22.377 -17.809  0.00  0.00      PROA  
ATOM    230  HB2 PRO P 594     -18.715 -20.752 -18.514  0.00  0.00      PROA  
ATOM    231  CG  PRO P 594     -19.832 -21.074 -16.816  0.00  0.00      PROA  
ATOM    232  HG1 PRO P 594     -20.683 -21.035 -17.529  0.00  0.00      PROA  
ATOM    233  HG2 PRO P 594     -19.988 -21.860 -16.047  0.00  0.00      PROA  
ATOM    234  C   PRO P 594     -16.333 -20.213 -17.614  0.00  0.00      PROA  
ATOM    235  O   PRO P 594     -15.391 -20.986 -17.724  0.00  0.00      PROA  
ATOM    236  N   PHE P 595     -16.288 -19.080 -18.257  0.00  0.00      PROA  
ATOM    237  HN  PHE P 595     -16.994 -18.387 -18.135  0.00  0.00      PROA  
ATOM    238  CA  PHE P 595     -15.145 -18.667 -19.176  0.00  0.00      PROA  
ATOM    239  HA  PHE P 595     -14.807 -19.556 -19.688  0.00  0.00      PROA  
ATOM    240  CB  PHE P 595     -15.691 -17.614 -20.204  0.00  0.00      PROA  
ATOM    241  HB1 PHE P 595     -14.889 -17.421 -20.948  0.00  0.00      PROA  
ATOM    242  HB2 PHE P 595     -15.908 -16.561 -19.922  0.00  0.00      PROA  
ATOM    243  CG  PHE P 595     -16.961 -18.096 -21.000  0.00  0.00      PROA  
ATOM    244  CD1 PHE P 595     -17.741 -17.201 -21.615  0.00  0.00      PROA  
ATOM    245  HD1 PHE P 595     -17.620 -16.128 -21.611  0.00  0.00      PROA  
ATOM    246  CE1 PHE P 595     -18.872 -17.633 -22.307  0.00  0.00      PROA  
ATOM    247  HE1 PHE P 595     -19.461 -16.834 -22.731  0.00  0.00      PROA  
ATOM    248  CZ  PHE P 595     -19.125 -18.942 -22.471  0.00  0.00      PROA  
ATOM    249  HZ  PHE P 595     -20.044 -19.297 -22.914  0.00  0.00      PROA  
ATOM    250  CD2 PHE P 595     -17.098 -19.500 -21.336  0.00  0.00      PROA  
ATOM    251  HD2 PHE P 595     -16.389 -20.255 -21.032  0.00  0.00      PROA  
ATOM    252  CE2 PHE P 595     -18.218 -19.957 -22.063  0.00  0.00      PROA  
ATOM    253  HE2 PHE P 595     -18.445 -20.994 -22.265  0.00  0.00      PROA  
ATOM    254  C   PHE P 595     -13.974 -18.125 -18.359  0.00  0.00      PROA  
ATOM    255  O   PHE P 595     -12.808 -18.498 -18.515  0.00  0.00      PROA  
ATOM    256  N   PHE P 596     -14.345 -17.456 -17.346  0.00  0.00      PROA  
ATOM    257  HN  PHE P 596     -15.321 -17.271 -17.264  0.00  0.00      PROA  
ATOM    258  CA  PHE P 596     -13.529 -16.980 -16.255  0.00  0.00      PROA  
ATOM    259  HA  PHE P 596     -12.640 -16.469 -16.594  0.00  0.00      PROA  
ATOM    260  CB  PHE P 596     -14.332 -16.114 -15.210  0.00  0.00      PROA  
ATOM    261  HB1 PHE P 596     -13.622 -15.987 -14.365  0.00  0.00      PROA  
ATOM    262  HB2 PHE P 596     -15.225 -16.679 -14.867  0.00  0.00      PROA  
ATOM    263  CG  PHE P 596     -14.761 -14.757 -15.641  0.00  0.00      PROA  
ATOM    264  CD1 PHE P 596     -15.499 -13.949 -14.786  0.00  0.00      PROA  
ATOM    265  HD1 PHE P 596     -15.805 -14.399 -13.853  0.00  0.00      PROA  
ATOM    266  CE1 PHE P 596     -15.828 -12.583 -15.035  0.00  0.00      PROA  
ATOM    267  HE1 PHE P 596     -16.347 -12.080 -14.232  0.00  0.00      PROA  
ATOM    268  CZ  PHE P 596     -15.410 -11.947 -16.249  0.00  0.00      PROA  
ATOM    269  HZ  PHE P 596     -15.642 -10.918 -16.480  0.00  0.00      PROA  
ATOM    270  CD2 PHE P 596     -14.509 -14.108 -16.856  0.00  0.00      PROA  
ATOM    271  HD2 PHE P 596     -14.006 -14.639 -17.651  0.00  0.00      PROA  
ATOM    272  CE2 PHE P 596     -14.742 -12.720 -17.099  0.00  0.00      PROA  
ATOM    273  HE2 PHE P 596     -14.327 -12.352 -18.025  0.00  0.00      PROA  
ATOM    274  C   PHE P 596     -12.985 -18.162 -15.459  0.00  0.00      PROA  
ATOM    275  O   PHE P 596     -11.804 -18.130 -15.038  0.00  0.00      PROA  
ATOM    276  N   LEU P 597     -13.707 -19.232 -15.259  0.00  0.00      PROA  
ATOM    277  HN  LEU P 597     -14.656 -19.234 -15.563  0.00  0.00      PROA  
ATOM    278  CA  LEU P 597     -13.106 -20.526 -14.808  0.00  0.00      PROA  
ATOM    279  HA  LEU P 597     -12.476 -20.246 -13.976  0.00  0.00      PROA  
ATOM    280  CB  LEU P 597     -14.166 -21.550 -14.286  0.00  0.00      PROA  
ATOM    281  HB1 LEU P 597     -13.691 -22.530 -14.069  0.00  0.00      PROA  
ATOM    282  HB2 LEU P 597     -14.992 -21.763 -14.999  0.00  0.00      PROA  
ATOM    283  CG  LEU P 597     -14.871 -21.142 -12.891  0.00  0.00      PROA  
ATOM    284  HG  LEU P 597     -15.563 -20.288 -13.056  0.00  0.00      PROA  
ATOM    285  CD1 LEU P 597     -15.682 -22.322 -12.398  0.00  0.00      PROA  
ATOM    286 HD11 LEU P 597     -16.426 -22.005 -11.636  0.00  0.00      PROA  
ATOM    287 HD12 LEU P 597     -15.105 -23.154 -11.942  0.00  0.00      PROA  
ATOM    288 HD13 LEU P 597     -16.340 -22.817 -13.145  0.00  0.00      PROA  
ATOM    289  CD2 LEU P 597     -13.899 -20.623 -11.763  0.00  0.00      PROA  
ATOM    290 HD21 LEU P 597     -13.213 -21.361 -11.296  0.00  0.00      PROA  
ATOM    291 HD22 LEU P 597     -14.413 -20.170 -10.889  0.00  0.00      PROA  
ATOM    292 HD23 LEU P 597     -13.333 -19.740 -12.130  0.00  0.00      PROA  
ATOM    293  C   LEU P 597     -12.142 -21.202 -15.754  0.00  0.00      PROA  
ATOM    294  O   LEU P 597     -11.069 -21.569 -15.310  0.00  0.00      PROA  
ATOM    295  N   SER P 598     -12.433 -21.304 -17.054  0.00  0.00      PROA  
ATOM    296  HN  SER P 598     -13.232 -20.884 -17.477  0.00  0.00      PROA  
ATOM    297  CA  SER P 598     -11.622 -21.914 -17.982  0.00  0.00      PROA  
ATOM    298  HA  SER P 598     -11.343 -22.844 -17.508  0.00  0.00      PROA  
ATOM    299  CB  SER P 598     -12.243 -22.352 -19.332  0.00  0.00      PROA  
ATOM    300  HB1 SER P 598     -13.095 -23.012 -19.060  0.00  0.00      PROA  
ATOM    301  HB2 SER P 598     -11.473 -22.880 -19.934  0.00  0.00      PROA  
ATOM    302  OG  SER P 598     -12.669 -21.227 -20.122  0.00  0.00      PROA  
ATOM    303  HG1 SER P 598     -11.965 -21.006 -20.735  0.00  0.00      PROA  
ATOM    304  C   SER P 598     -10.259 -21.128 -18.196  0.00  0.00      PROA  
ATOM    305  O   SER P 598      -9.216 -21.725 -18.285  0.00  0.00      PROA  
ATOM    306  N   ASP P 599     -10.362 -19.764 -18.261  0.00  0.00      PROA  
ATOM    307  HN  ASP P 599     -11.178 -19.259 -17.990  0.00  0.00      PROA  
ATOM    308  CA  ASP P 599      -9.194 -18.950 -18.269  0.00  0.00      PROA  
ATOM    309  HA  ASP P 599      -8.555 -19.293 -19.070  0.00  0.00      PROA  
ATOM    310  CB  ASP P 599      -9.692 -17.498 -18.566  0.00  0.00      PROA  
ATOM    311  HB1 ASP P 599      -8.938 -16.717 -18.332  0.00  0.00      PROA  
ATOM    312  HB2 ASP P 599     -10.541 -17.292 -17.880  0.00  0.00      PROA  
ATOM    313  CG  ASP P 599     -10.044 -17.362 -20.008  0.00  0.00      PROA  
ATOM    314  OD1 ASP P 599      -9.812 -18.301 -20.790  0.00  0.00      PROA  
ATOM    315  OD2 ASP P 599     -10.516 -16.258 -20.356  0.00  0.00      PROA  
ATOM    316  C   ASP P 599      -8.285 -18.952 -17.028  0.00  0.00      PROA  
ATOM    317  O   ASP P 599      -7.077 -19.036 -17.119  0.00  0.00      PROA  
ATOM    318  N   PHE P 600      -8.847 -18.909 -15.764  0.00  0.00      PROA  
ATOM    319  HN  PHE P 600      -9.834 -18.800 -15.674  0.00  0.00      PROA  
ATOM    320  CA  PHE P 600      -8.143 -19.119 -14.505  0.00  0.00      PROA  
ATOM    321  HA  PHE P 600      -7.489 -18.265 -14.411  0.00  0.00      PROA  
ATOM    322  CB  PHE P 600      -9.220 -19.067 -13.353  0.00  0.00      PROA  
ATOM    323  HB1 PHE P 600     -10.023 -19.725 -13.748  0.00  0.00      PROA  
ATOM    324  HB2 PHE P 600      -9.636 -18.038 -13.307  0.00  0.00      PROA  
ATOM    325  CG  PHE P 600      -8.777 -19.558 -11.916  0.00  0.00      PROA  
ATOM    326  CD1 PHE P 600      -9.446 -20.593 -11.270  0.00  0.00      PROA  
ATOM    327  HD1 PHE P 600     -10.437 -20.884 -11.586  0.00  0.00      PROA  
ATOM    328  CE1 PHE P 600      -9.065 -21.056  -9.981  0.00  0.00      PROA  
ATOM    329  HE1 PHE P 600      -9.608 -21.808  -9.428  0.00  0.00      PROA  
ATOM    330  CZ  PHE P 600      -7.912 -20.449  -9.432  0.00  0.00      PROA  
ATOM    331  HZ  PHE P 600      -7.502 -20.796  -8.495  0.00  0.00      PROA  
ATOM    332  CD2 PHE P 600      -7.630 -19.024 -11.338  0.00  0.00      PROA  
ATOM    333  HD2 PHE P 600      -7.123 -18.251 -11.896  0.00  0.00      PROA  
ATOM    334  CE2 PHE P 600      -7.183 -19.437 -10.073  0.00  0.00      PROA  
ATOM    335  HE2 PHE P 600      -6.303 -19.148  -9.516  0.00  0.00      PROA  
ATOM    336  C   PHE P 600      -7.380 -20.456 -14.441  0.00  0.00      PROA  
ATOM    337  O   PHE P 600      -6.167 -20.540 -14.160  0.00  0.00      PROA  
ATOM    338  N   LYS P 601      -8.041 -21.555 -14.789  0.00  0.00      PROA  
ATOM    339  HN  LYS P 601      -8.958 -21.370 -15.135  0.00  0.00      PROA  
ATOM    340  CA  LYS P 601      -7.492 -22.890 -14.934  0.00  0.00      PROA  
ATOM    341  HA  LYS P 601      -7.062 -23.192 -13.991  0.00  0.00      PROA  
ATOM    342  CB  LYS P 601      -8.681 -23.828 -15.425  0.00  0.00      PROA  
ATOM    343  HB1 LYS P 601      -9.152 -23.341 -16.305  0.00  0.00      PROA  
ATOM    344  HB2 LYS P 601      -9.501 -23.796 -14.675  0.00  0.00      PROA  
ATOM    345  CG  LYS P 601      -8.332 -25.292 -15.526  0.00  0.00      PROA  
ATOM    346  HG1 LYS P 601      -8.083 -25.541 -14.472  0.00  0.00      PROA  
ATOM    347  HG2 LYS P 601      -7.473 -25.495 -16.202  0.00  0.00      PROA  
ATOM    348  CD  LYS P 601      -9.520 -26.166 -15.931  0.00  0.00      PROA  
ATOM    349  HD1 LYS P 601     -10.397 -25.886 -15.308  0.00  0.00      PROA  
ATOM    350  HD2 LYS P 601      -9.243 -27.185 -15.586  0.00  0.00      PROA  
ATOM    351  CE  LYS P 601      -9.879 -26.093 -17.461  0.00  0.00      PROA  
ATOM    352  HE1 LYS P 601     -10.311 -25.096 -17.695  0.00  0.00      PROA  
ATOM    353  HE2 LYS P 601     -10.763 -26.761 -17.538  0.00  0.00      PROA  
ATOM    354  NZ  LYS P 601      -8.858 -26.580 -18.431  0.00  0.00      PROA  
ATOM    355  HZ1 LYS P 601      -8.278 -27.346 -18.032  0.00  0.00      PROA  
ATOM    356  HZ2 LYS P 601      -8.173 -25.854 -18.721  0.00  0.00      PROA  
ATOM    357  HZ3 LYS P 601      -9.321 -26.902 -19.305  0.00  0.00      PROA  
ATOM    358  C   LYS P 601      -6.346 -23.029 -15.937  0.00  0.00      PROA  
ATOM    359  O   LYS P 601      -5.355 -23.674 -15.740  0.00  0.00      PROA  
ATOM    360  N   ASP P 602      -6.503 -22.450 -17.076  0.00  0.00      PROA  
ATOM    361  HN  ASP P 602      -7.373 -22.003 -17.269  0.00  0.00      PROA  
ATOM    362  CA  ASP P 602      -5.601 -22.583 -18.180  0.00  0.00      PROA  
ATOM    363  HA  ASP P 602      -5.110 -23.541 -18.104  0.00  0.00      PROA  
ATOM    364  CB  ASP P 602      -6.356 -22.623 -19.545  0.00  0.00      PROA  
ATOM    365  HB1 ASP P 602      -5.781 -22.516 -20.489  0.00  0.00      PROA  
ATOM    366  HB2 ASP P 602      -7.182 -21.882 -19.501  0.00  0.00      PROA  
ATOM    367  CG  ASP P 602      -7.070 -23.921 -19.738  0.00  0.00      PROA  
ATOM    368  OD1 ASP P 602      -6.778 -24.918 -19.019  0.00  0.00      PROA  
ATOM    369  OD2 ASP P 602      -7.837 -23.996 -20.701  0.00  0.00      PROA  
ATOM    370  C   ASP P 602      -4.498 -21.513 -18.126  0.00  0.00      PROA  
ATOM    371  O   ASP P 602      -3.500 -21.469 -18.894  0.00  0.00      PROA  
ATOM    372  N   ALA P 603      -4.540 -20.645 -17.075  0.00  0.00      PROA  
ATOM    373  HN  ALA P 603      -5.272 -20.707 -16.400  0.00  0.00      PROA  
ATOM    374  CA  ALA P 603      -3.516 -19.693 -16.792  0.00  0.00      PROA  
ATOM    375  HA  ALA P 603      -2.995 -19.469 -17.710  0.00  0.00      PROA  
ATOM    376  CB  ALA P 603      -4.047 -18.316 -16.267  0.00  0.00      PROA  
ATOM    377  HB1 ALA P 603      -3.237 -17.623 -15.953  0.00  0.00      PROA  
ATOM    378  HB2 ALA P 603      -4.741 -18.498 -15.419  0.00  0.00      PROA  
ATOM    379  HB3 ALA P 603      -4.687 -17.810 -17.021  0.00  0.00      PROA  
ATOM    380  C   ALA P 603      -2.453 -20.180 -15.845  0.00  0.00      PROA  
ATOM    381  O   ALA P 603      -1.335 -19.664 -15.796  0.00  0.00      PROA  
ATOM    382  N   LEU P 604      -2.698 -21.275 -15.120  0.00  0.00      PROA  
ATOM    383  HN  LEU P 604      -3.598 -21.641 -15.346  0.00  0.00      PROA  
ATOM    384  CA  LEU P 604      -1.881 -21.744 -14.051  0.00  0.00      PROA  
ATOM    385  HA  LEU P 604      -1.871 -21.030 -13.241  0.00  0.00      PROA  
ATOM    386  CB  LEU P 604      -2.517 -23.002 -13.338  0.00  0.00      PROA  
ATOM    387  HB1 LEU P 604      -1.888 -23.292 -12.469  0.00  0.00      PROA  
ATOM    388  HB2 LEU P 604      -2.359 -23.892 -13.984  0.00  0.00      PROA  
ATOM    389  CG  LEU P 604      -3.994 -23.003 -12.919  0.00  0.00      PROA  
ATOM    390  HG  LEU P 604      -4.632 -22.613 -13.741  0.00  0.00      PROA  
ATOM    391  CD1 LEU P 604      -4.547 -24.415 -12.513  0.00  0.00      PROA  
ATOM    392 HD11 LEU P 604      -4.080 -24.730 -11.555  0.00  0.00      PROA  
ATOM    393 HD12 LEU P 604      -4.150 -25.127 -13.267  0.00  0.00      PROA  
ATOM    394 HD13 LEU P 604      -5.626 -24.608 -12.334  0.00  0.00      PROA  
ATOM    395  CD2 LEU P 604      -4.143 -22.099 -11.688  0.00  0.00      PROA  
ATOM    396 HD21 LEU P 604      -3.883 -21.092 -12.077  0.00  0.00      PROA  
ATOM    397 HD22 LEU P 604      -3.482 -22.429 -10.858  0.00  0.00      PROA  
ATOM    398 HD23 LEU P 604      -5.180 -22.034 -11.294  0.00  0.00      PROA  
ATOM    399  C   LEU P 604      -0.414 -22.132 -14.347  0.00  0.00      PROA  
ATOM    400  O   LEU P 604      -0.153 -22.926 -15.246  0.00  0.00      PROA  
ATOM    401  N   SER P 605       0.565 -21.644 -13.595  0.00  0.00      PROA  
ATOM    402  HN  SER P 605       0.457 -21.002 -12.839  0.00  0.00      PROA  
ATOM    403  CA  SER P 605       1.969 -21.988 -13.863  0.00  0.00      PROA  
ATOM    404  HA  SER P 605       1.995 -23.062 -13.975  0.00  0.00      PROA  
ATOM    405  CB  SER P 605       2.552 -21.247 -15.120  0.00  0.00      PROA  
ATOM    406  HB1 SER P 605       2.246 -20.184 -15.015  0.00  0.00      PROA  
ATOM    407  HB2 SER P 605       2.151 -21.611 -16.090  0.00  0.00      PROA  
ATOM    408  OG  SER P 605       3.931 -21.347 -15.239  0.00  0.00      PROA  
ATOM    409  HG1 SER P 605       4.106 -22.108 -15.797  0.00  0.00      PROA  
ATOM    410  C   SER P 605       2.743 -21.751 -12.612  0.00  0.00      PROA  
ATOM    411  O   SER P 605       2.293 -20.972 -11.773  0.00  0.00      PROA  
ATOM    412  N   LEU P 606       3.876 -22.437 -12.413  0.00  0.00      PROA  
ATOM    413  HN  LEU P 606       4.178 -23.210 -12.965  0.00  0.00      PROA  
ATOM    414  CA  LEU P 606       4.689 -22.147 -11.248  0.00  0.00      PROA  
ATOM    415  HA  LEU P 606       4.131 -21.903 -10.356  0.00  0.00      PROA  
ATOM    416  CB  LEU P 606       5.560 -23.394 -10.868  0.00  0.00      PROA  
ATOM    417  HB1 LEU P 606       6.166 -23.718 -11.741  0.00  0.00      PROA  
ATOM    418  HB2 LEU P 606       4.889 -24.253 -10.653  0.00  0.00      PROA  
ATOM    419  CG  LEU P 606       6.376 -23.254  -9.605  0.00  0.00      PROA  
ATOM    420  HG  LEU P 606       6.897 -22.273  -9.579  0.00  0.00      PROA  
ATOM    421  CD1 LEU P 606       5.567 -23.490  -8.275  0.00  0.00      PROA  
ATOM    422 HD11 LEU P 606       4.763 -22.738  -8.427  0.00  0.00      PROA  
ATOM    423 HD12 LEU P 606       6.127 -23.254  -7.345  0.00  0.00      PROA  
ATOM    424 HD13 LEU P 606       5.138 -24.506  -8.146  0.00  0.00      PROA  
ATOM    425  CD2 LEU P 606       7.484 -24.335  -9.663  0.00  0.00      PROA  
ATOM    426 HD21 LEU P 606       8.229 -24.298  -8.840  0.00  0.00      PROA  
ATOM    427 HD22 LEU P 606       8.007 -24.187 -10.632  0.00  0.00      PROA  
ATOM    428 HD23 LEU P 606       7.037 -25.352  -9.662  0.00  0.00      PROA  
ATOM    429  C   LEU P 606       5.503 -20.913 -11.520  0.00  0.00      PROA  
ATOM    430  O   LEU P 606       5.928 -20.337 -10.530  0.00  0.00      PROA  
ATOM    431  N   GLN P 607       5.699 -20.440 -12.732  0.00  0.00      PROA  
ATOM    432  HN  GLN P 607       5.208 -20.688 -13.563  0.00  0.00      PROA  
ATOM    433  CA  GLN P 607       6.619 -19.253 -12.938  0.00  0.00      PROA  
ATOM    434  HA  GLN P 607       7.192 -19.217 -12.023  0.00  0.00      PROA  
ATOM    435  CB  GLN P 607       7.588 -19.351 -14.176  0.00  0.00      PROA  
ATOM    436  HB1 GLN P 607       8.267 -20.146 -13.799  0.00  0.00      PROA  
ATOM    437  HB2 GLN P 607       8.248 -18.458 -14.204  0.00  0.00      PROA  
ATOM    438  CG  GLN P 607       7.059 -19.726 -15.542  0.00  0.00      PROA  
ATOM    439  HG1 GLN P 607       6.436 -20.645 -15.574  0.00  0.00      PROA  
ATOM    440  HG2 GLN P 607       7.927 -19.966 -16.192  0.00  0.00      PROA  
ATOM    441  CD  GLN P 607       6.318 -18.506 -16.106  0.00  0.00      PROA  
ATOM    442  OE1 GLN P 607       6.888 -17.389 -16.180  0.00  0.00      PROA  
ATOM    443  NE2 GLN P 607       5.016 -18.654 -16.530  0.00  0.00      PROA  
ATOM    444 HE21 GLN P 607       4.589 -17.821 -16.884  0.00  0.00      PROA  
ATOM    445 HE22 GLN P 607       4.682 -19.594 -16.601  0.00  0.00      PROA  
ATOM    446  C   GLN P 607       5.902 -17.949 -12.830  0.00  0.00      PROA  
ATOM    447  O   GLN P 607       6.443 -16.829 -13.033  0.00  0.00      PROA  
ATOM    448  N   CYS P 608       4.675 -18.026 -12.265  0.00  0.00      PROA  
ATOM    449  HN  CYS P 608       4.217 -18.899 -12.116  0.00  0.00      PROA  
ATOM    450  CA  CYS P 608       4.041 -16.835 -11.693  0.00  0.00      PROA  
ATOM    451  HA  CYS P 608       4.073 -16.055 -12.439  0.00  0.00      PROA  
ATOM    452  CB  CYS P 608       2.584 -17.151 -11.593  0.00  0.00      PROA  
ATOM    453  HB1 CYS P 608       2.018 -16.409 -10.989  0.00  0.00      PROA  
ATOM    454  HB2 CYS P 608       2.492 -18.010 -10.895  0.00  0.00      PROA  
ATOM    455  SG  CYS P 608       1.753 -17.566 -13.151  0.00  0.00      PROA  
ATOM    456  HG1 CYS P 608       1.125 -16.399 -13.174  0.00  0.00      PROA  
ATOM    457  C   CYS P 608       4.700 -16.393 -10.303  0.00  0.00      PROA  
ATOM    458  O   CYS P 608       4.279 -15.369  -9.684  0.00  0.00      PROA  
ATOM    459  N   LEU P 609       5.569 -17.257  -9.746  0.00  0.00      PROA  
ATOM    460  HN  LEU P 609       5.812 -18.108 -10.205  0.00  0.00      PROA  
ATOM    461  CA  LEU P 609       5.803 -17.294  -8.317  0.00  0.00      PROA  
ATOM    462  HA  LEU P 609       4.842 -17.330  -7.827  0.00  0.00      PROA  
ATOM    463  CB  LEU P 609       6.673 -18.528  -7.967  0.00  0.00      PROA  
ATOM    464  HB1 LEU P 609       7.523 -18.455  -8.679  0.00  0.00      PROA  
ATOM    465  HB2 LEU P 609       6.037 -19.399  -8.231  0.00  0.00      PROA  
ATOM    466  CG  LEU P 609       7.253 -18.682  -6.538  0.00  0.00      PROA  
ATOM    467  HG  LEU P 609       7.890 -17.850  -6.168  0.00  0.00      PROA  
ATOM    468  CD1 LEU P 609       6.266 -18.835  -5.410  0.00  0.00      PROA  
ATOM    469 HD11 LEU P 609       5.585 -17.963  -5.310  0.00  0.00      PROA  
ATOM    470 HD12 LEU P 609       6.782 -18.861  -4.426  0.00  0.00      PROA  
ATOM    471 HD13 LEU P 609       5.585 -19.702  -5.543  0.00  0.00      PROA  
ATOM    472  CD2 LEU P 609       8.271 -19.843  -6.560  0.00  0.00      PROA  
ATOM    473 HD21 LEU P 609       8.822 -20.006  -5.609  0.00  0.00      PROA  
ATOM    474 HD22 LEU P 609       9.104 -19.541  -7.230  0.00  0.00      PROA  
ATOM    475 HD23 LEU P 609       7.789 -20.787  -6.894  0.00  0.00      PROA  
ATOM    476  C   LEU P 609       6.559 -16.013  -7.819  0.00  0.00      PROA  
ATOM    477  O   LEU P 609       6.182 -15.448  -6.816  0.00  0.00      PROA  
ATOM    478  N   ALA P 610       7.513 -15.533  -8.594  0.00  0.00      PROA  
ATOM    479  HN  ALA P 610       7.770 -16.086  -9.383  0.00  0.00      PROA  
ATOM    480  CA  ALA P 610       8.258 -14.335  -8.202  0.00  0.00      PROA  
ATOM    481  HA  ALA P 610       8.684 -14.585  -7.241  0.00  0.00      PROA  
ATOM    482  CB  ALA P 610       9.449 -14.194  -9.143  0.00  0.00      PROA  
ATOM    483  HB1 ALA P 610      10.074 -13.376  -8.725  0.00  0.00      PROA  
ATOM    484  HB2 ALA P 610       9.166 -14.024 -10.203  0.00  0.00      PROA  
ATOM    485  HB3 ALA P 610      10.070 -15.111  -9.054  0.00  0.00      PROA  
ATOM    486  C   ALA P 610       7.466 -13.056  -8.123  0.00  0.00      PROA  
ATOM    487  O   ALA P 610       7.507 -12.188  -7.268  0.00  0.00      PROA  
ATOM    488  N   SER P 611       6.560 -12.891  -9.087  0.00  0.00      PROA  
ATOM    489  HN  SER P 611       6.469 -13.474  -9.891  0.00  0.00      PROA  
ATOM    490  CA  SER P 611       5.475 -11.908  -9.105  0.00  0.00      PROA  
ATOM    491  HA  SER P 611       5.986 -10.957  -9.066  0.00  0.00      PROA  
ATOM    492  CB  SER P 611       4.666 -11.928 -10.452  0.00  0.00      PROA  
ATOM    493  HB1 SER P 611       4.163 -12.913 -10.554  0.00  0.00      PROA  
ATOM    494  HB2 SER P 611       5.389 -11.958 -11.295  0.00  0.00      PROA  
ATOM    495  OG  SER P 611       3.852 -10.778 -10.655  0.00  0.00      PROA  
ATOM    496  HG1 SER P 611       4.474 -10.051 -10.734  0.00  0.00      PROA  
ATOM    497  C   SER P 611       4.510 -12.007  -7.938  0.00  0.00      PROA  
ATOM    498  O   SER P 611       4.368 -11.003  -7.221  0.00  0.00      PROA  
ATOM    499  N   ILE P 612       4.028 -13.278  -7.596  0.00  0.00      PROA  
ATOM    500  HN  ILE P 612       4.241 -14.044  -8.197  0.00  0.00      PROA  
ATOM    501  CA  ILE P 612       3.205 -13.570  -6.385  0.00  0.00      PROA  
ATOM    502  HA  ILE P 612       2.314 -12.960  -6.364  0.00  0.00      PROA  
ATOM    503  CB  ILE P 612       2.748 -15.008  -6.523  0.00  0.00      PROA  
ATOM    504  HB  ILE P 612       3.629 -15.528  -6.956  0.00  0.00      PROA  
ATOM    505  CG2 ILE P 612       2.427 -15.643  -5.144  0.00  0.00      PROA  
ATOM    506 HG21 ILE P 612       1.958 -14.976  -4.391  0.00  0.00      PROA  
ATOM    507 HG22 ILE P 612       3.396 -15.967  -4.707  0.00  0.00      PROA  
ATOM    508 HG23 ILE P 612       1.794 -16.553  -5.225  0.00  0.00      PROA  
ATOM    509  CG1 ILE P 612       1.571 -15.158  -7.518  0.00  0.00      PROA  
ATOM    510 HG11 ILE P 612       1.705 -14.320  -8.235  0.00  0.00      PROA  
ATOM    511 HG12 ILE P 612       0.662 -14.956  -6.911  0.00  0.00      PROA  
ATOM    512  CD  ILE P 612       1.462 -16.637  -8.130  0.00  0.00      PROA  
ATOM    513  HD1 ILE P 612       1.450 -17.467  -7.391  0.00  0.00      PROA  
ATOM    514  HD2 ILE P 612       2.285 -16.830  -8.851  0.00  0.00      PROA  
ATOM    515  HD3 ILE P 612       0.443 -16.731  -8.562  0.00  0.00      PROA  
ATOM    516  C   ILE P 612       3.846 -13.266  -5.092  0.00  0.00      PROA  
ATOM    517  O   ILE P 612       3.335 -12.513  -4.275  0.00  0.00      PROA  
ATOM    518  N   LEU P 613       5.039 -13.755  -4.812  0.00  0.00      PROA  
ATOM    519  HN  LEU P 613       5.451 -14.392  -5.460  0.00  0.00      PROA  
ATOM    520  CA  LEU P 613       5.757 -13.392  -3.603  0.00  0.00      PROA  
ATOM    521  HA  LEU P 613       5.092 -13.415  -2.752  0.00  0.00      PROA  
ATOM    522  CB  LEU P 613       6.971 -14.311  -3.385  0.00  0.00      PROA  
ATOM    523  HB1 LEU P 613       7.445 -14.028  -2.420  0.00  0.00      PROA  
ATOM    524  HB2 LEU P 613       7.719 -14.054  -4.165  0.00  0.00      PROA  
ATOM    525  CG  LEU P 613       6.819 -15.849  -3.220  0.00  0.00      PROA  
ATOM    526  HG  LEU P 613       6.573 -16.307  -4.202  0.00  0.00      PROA  
ATOM    527  CD1 LEU P 613       8.217 -16.632  -2.864  0.00  0.00      PROA  
ATOM    528 HD11 LEU P 613       8.014 -17.719  -2.974  0.00  0.00      PROA  
ATOM    529 HD12 LEU P 613       8.692 -16.235  -1.942  0.00  0.00      PROA  
ATOM    530 HD13 LEU P 613       8.855 -16.311  -3.715  0.00  0.00      PROA  
ATOM    531  CD2 LEU P 613       5.752 -16.305  -2.194  0.00  0.00      PROA  
ATOM    532 HD21 LEU P 613       5.550 -17.397  -2.151  0.00  0.00      PROA  
ATOM    533 HD22 LEU P 613       4.781 -15.825  -2.441  0.00  0.00      PROA  
ATOM    534 HD23 LEU P 613       6.002 -15.955  -1.170  0.00  0.00      PROA  
ATOM    535  C   LEU P 613       6.072 -11.911  -3.555  0.00  0.00      PROA  
ATOM    536  O   LEU P 613       5.906 -11.324  -2.513  0.00  0.00      PROA  
ATOM    537  N   PHE P 614       6.494 -11.215  -4.612  0.00  0.00      PROA  
ATOM    538  HN  PHE P 614       6.752 -11.529  -5.523  0.00  0.00      PROA  
ATOM    539  CA  PHE P 614       6.620  -9.784  -4.599  0.00  0.00      PROA  
ATOM    540  HA  PHE P 614       7.310  -9.470  -3.830  0.00  0.00      PROA  
ATOM    541  CB  PHE P 614       7.147  -9.390  -5.956  0.00  0.00      PROA  
ATOM    542  HB1 PHE P 614       6.700  -9.963  -6.796  0.00  0.00      PROA  
ATOM    543  HB2 PHE P 614       8.221  -9.674  -5.928  0.00  0.00      PROA  
ATOM    544  CG  PHE P 614       7.075  -7.922  -6.257  0.00  0.00      PROA  
ATOM    545  CD1 PHE P 614       7.503  -6.961  -5.312  0.00  0.00      PROA  
ATOM    546  HD1 PHE P 614       7.927  -7.219  -4.352  0.00  0.00      PROA  
ATOM    547  CE1 PHE P 614       7.400  -5.602  -5.665  0.00  0.00      PROA  
ATOM    548  HE1 PHE P 614       7.925  -4.814  -5.148  0.00  0.00      PROA  
ATOM    549  CZ  PHE P 614       6.792  -5.174  -6.889  0.00  0.00      PROA  
ATOM    550  HZ  PHE P 614       6.760  -4.117  -7.109  0.00  0.00      PROA  
ATOM    551  CD2 PHE P 614       6.440  -7.526  -7.438  0.00  0.00      PROA  
ATOM    552  HD2 PHE P 614       5.915  -8.227  -8.069  0.00  0.00      PROA  
ATOM    553  CE2 PHE P 614       6.355  -6.172  -7.755  0.00  0.00      PROA  
ATOM    554  HE2 PHE P 614       5.881  -6.001  -8.710  0.00  0.00      PROA  
ATOM    555  C   PHE P 614       5.385  -8.928  -4.122  0.00  0.00      PROA  
ATOM    556  O   PHE P 614       5.390  -8.230  -3.102  0.00  0.00      PROA  
ATOM    557  N   LEU P 615       4.233  -9.247  -4.722  0.00  0.00      PROA  
ATOM    558  HN  LEU P 615       4.194  -9.911  -5.465  0.00  0.00      PROA  
ATOM    559  CA  LEU P 615       2.941  -8.691  -4.351  0.00  0.00      PROA  
ATOM    560  HA  LEU P 615       3.042  -7.619  -4.272  0.00  0.00      PROA  
ATOM    561  CB  LEU P 615       1.860  -8.969  -5.373  0.00  0.00      PROA  
ATOM    562  HB1 LEU P 615       0.972  -8.379  -5.062  0.00  0.00      PROA  
ATOM    563  HB2 LEU P 615       1.758 -10.075  -5.405  0.00  0.00      PROA  
ATOM    564  CG  LEU P 615       2.156  -8.513  -6.822  0.00  0.00      PROA  
ATOM    565  HG  LEU P 615       3.158  -8.912  -7.085  0.00  0.00      PROA  
ATOM    566  CD1 LEU P 615       1.233  -9.100  -7.977  0.00  0.00      PROA  
ATOM    567 HD11 LEU P 615       1.347 -10.201  -8.073  0.00  0.00      PROA  
ATOM    568 HD12 LEU P 615       1.559  -8.668  -8.948  0.00  0.00      PROA  
ATOM    569 HD13 LEU P 615       0.161  -8.957  -7.723  0.00  0.00      PROA  
ATOM    570  CD2 LEU P 615       2.277  -6.993  -6.891  0.00  0.00      PROA  
ATOM    571 HD21 LEU P 615       3.246  -6.572  -6.547  0.00  0.00      PROA  
ATOM    572 HD22 LEU P 615       1.545  -6.438  -6.267  0.00  0.00      PROA  
ATOM    573 HD23 LEU P 615       2.025  -6.571  -7.888  0.00  0.00      PROA  
ATOM    574  C   LEU P 615       2.517  -9.066  -2.961  0.00  0.00      PROA  
ATOM    575  O   LEU P 615       2.126  -8.255  -2.117  0.00  0.00      PROA  
ATOM    576  N   TYR P 616       2.636 -10.363  -2.621  0.00  0.00      PROA  
ATOM    577  HN  TYR P 616       2.923 -11.014  -3.320  0.00  0.00      PROA  
ATOM    578  CA  TYR P 616       2.391 -10.827  -1.266  0.00  0.00      PROA  
ATOM    579  HA  TYR P 616       1.366 -10.549  -1.070  0.00  0.00      PROA  
ATOM    580  CB  TYR P 616       2.346 -12.363  -1.239  0.00  0.00      PROA  
ATOM    581  HB1 TYR P 616       3.239 -12.737  -1.784  0.00  0.00      PROA  
ATOM    582  HB2 TYR P 616       1.428 -12.628  -1.806  0.00  0.00      PROA  
ATOM    583  CG  TYR P 616       2.338 -12.999   0.117  0.00  0.00      PROA  
ATOM    584  CD1 TYR P 616       1.142 -13.290   0.865  0.00  0.00      PROA  
ATOM    585  HD1 TYR P 616       0.182 -12.950   0.506  0.00  0.00      PROA  
ATOM    586  CE1 TYR P 616       1.212 -14.074   2.041  0.00  0.00      PROA  
ATOM    587  HE1 TYR P 616       0.284 -14.261   2.561  0.00  0.00      PROA  
ATOM    588  CZ  TYR P 616       2.457 -14.433   2.544  0.00  0.00      PROA  
ATOM    589  OH  TYR P 616       2.601 -15.082   3.808  0.00  0.00      PROA  
ATOM    590  HH  TYR P 616       1.682 -15.234   4.041  0.00  0.00      PROA  
ATOM    591  CD2 TYR P 616       3.565 -13.560   0.680  0.00  0.00      PROA  
ATOM    592  HD2 TYR P 616       4.481 -13.453   0.118  0.00  0.00      PROA  
ATOM    593  CE2 TYR P 616       3.637 -14.234   1.917  0.00  0.00      PROA  
ATOM    594  HE2 TYR P 616       4.525 -14.782   2.196  0.00  0.00      PROA  
ATOM    595  C   TYR P 616       3.262 -10.289  -0.101  0.00  0.00      PROA  
ATOM    596  O   TYR P 616       2.723  -9.863   0.868  0.00  0.00      PROA  
ATOM    597  N   CYS P 617       4.560 -10.223  -0.343  0.00  0.00      PROA  
ATOM    598  HN  CYS P 617       4.815 -10.509  -1.264  0.00  0.00      PROA  
ATOM    599  CA  CYS P 617       5.559  -9.667   0.464  0.00  0.00      PROA  
ATOM    600  HA  CYS P 617       5.563 -10.161   1.424  0.00  0.00      PROA  
ATOM    601  CB  CYS P 617       7.034  -9.766  -0.156  0.00  0.00      PROA  
ATOM    602  HB1 CYS P 617       7.746  -9.050   0.308  0.00  0.00      PROA  
ATOM    603  HB2 CYS P 617       6.921  -9.432  -1.210  0.00  0.00      PROA  
ATOM    604  SG  CYS P 617       7.626 -11.419  -0.090  0.00  0.00      PROA  
ATOM    605  HG1 CYS P 617       6.498 -11.955  -0.532  0.00  0.00      PROA  
ATOM    606  C   CYS P 617       5.363  -8.264   0.849  0.00  0.00      PROA  
ATOM    607  O   CYS P 617       5.607  -7.858   1.994  0.00  0.00      PROA  
ATOM    608  N   ALA P 618       4.758  -7.481  -0.064  0.00  0.00      PROA  
ATOM    609  HN  ALA P 618       4.713  -7.806  -1.005  0.00  0.00      PROA  
ATOM    610  CA  ALA P 618       4.288  -6.147   0.248  0.00  0.00      PROA  
ATOM    611  HA  ALA P 618       4.968  -5.735   0.978  0.00  0.00      PROA  
ATOM    612  CB  ALA P 618       4.388  -5.331  -1.126  0.00  0.00      PROA  
ATOM    613  HB1 ALA P 618       5.444  -5.500  -1.427  0.00  0.00      PROA  
ATOM    614  HB2 ALA P 618       4.082  -4.267  -1.037  0.00  0.00      PROA  
ATOM    615  HB3 ALA P 618       3.704  -5.743  -1.898  0.00  0.00      PROA  
ATOM    616  C   ALA P 618       2.861  -6.124   0.844  0.00  0.00      PROA  
ATOM    617  O   ALA P 618       2.685  -5.415   1.818  0.00  0.00      PROA  
ATOM    618  N   CYS P 619       1.951  -6.939   0.429  0.00  0.00      PROA  
ATOM    619  HN  CYS P 619       2.030  -7.524  -0.375  0.00  0.00      PROA  
ATOM    620  CA  CYS P 619       0.585  -6.888   0.951  0.00  0.00      PROA  
ATOM    621  HA  CYS P 619       0.221  -5.876   0.856  0.00  0.00      PROA  
ATOM    622  CB  CYS P 619      -0.193  -7.867   0.063  0.00  0.00      PROA  
ATOM    623  HB1 CYS P 619       0.225  -8.883   0.227  0.00  0.00      PROA  
ATOM    624  HB2 CYS P 619       0.041  -7.563  -0.979  0.00  0.00      PROA  
ATOM    625  SG  CYS P 619      -2.048  -7.705   0.218  0.00  0.00      PROA  
ATOM    626  HG1 CYS P 619      -2.165  -8.927  -0.280  0.00  0.00      PROA  
ATOM    627  C   CYS P 619       0.365  -7.316   2.470  0.00  0.00      PROA  
ATOM    628  O   CYS P 619      -0.619  -7.046   3.113  0.00  0.00      PROA  
ATOM    629  N   MET P 620       1.290  -8.073   3.065  0.00  0.00      PROA  
ATOM    630  HN  MET P 620       2.140  -8.286   2.589  0.00  0.00      PROA  
ATOM    631  CA  MET P 620       1.064  -8.588   4.462  0.00  0.00      PROA  
ATOM    632  HA  MET P 620       0.130  -9.129   4.479  0.00  0.00      PROA  
ATOM    633  CB  MET P 620       2.064  -9.629   4.854  0.00  0.00      PROA  
ATOM    634  HB1 MET P 620       2.053  -9.726   5.960  0.00  0.00      PROA  
ATOM    635  HB2 MET P 620       3.033  -9.279   4.438  0.00  0.00      PROA  
ATOM    636  CG  MET P 620       1.856 -11.020   4.222  0.00  0.00      PROA  
ATOM    637  HG1 MET P 620       2.781 -11.618   4.369  0.00  0.00      PROA  
ATOM    638  HG2 MET P 620       1.882 -10.832   3.127  0.00  0.00      PROA  
ATOM    639  SD  MET P 620       0.405 -11.917   4.865  0.00  0.00      PROA  
ATOM    640  CE  MET P 620       0.887 -12.154   6.624  0.00  0.00      PROA  
ATOM    641  HE1 MET P 620       0.081 -12.717   7.140  0.00  0.00      PROA  
ATOM    642  HE2 MET P 620       1.077 -11.212   7.183  0.00  0.00      PROA  
ATOM    643  HE3 MET P 620       1.855 -12.686   6.503  0.00  0.00      PROA  
ATOM    644  C   MET P 620       0.876  -7.452   5.476  0.00  0.00      PROA  
ATOM    645  O   MET P 620       0.002  -7.374   6.359  0.00  0.00      PROA  
ATOM    646  N   SER P 621       1.765  -6.430   5.386  0.00  0.00      PROA  
ATOM    647  HN  SER P 621       2.398  -6.440   4.616  0.00  0.00      PROA  
ATOM    648  CA  SER P 621       2.012  -5.318   6.271  0.00  0.00      PROA  
ATOM    649  HA  SER P 621       1.981  -5.729   7.270  0.00  0.00      PROA  
ATOM    650  CB  SER P 621       3.345  -4.656   5.991  0.00  0.00      PROA  
ATOM    651  HB1 SER P 621       3.503  -4.512   4.900  0.00  0.00      PROA  
ATOM    652  HB2 SER P 621       4.151  -5.393   6.196  0.00  0.00      PROA  
ATOM    653  OG  SER P 621       3.513  -3.516   6.772  0.00  0.00      PROA  
ATOM    654  HG1 SER P 621       3.177  -2.790   6.242  0.00  0.00      PROA  
ATOM    655  C   SER P 621       0.865  -4.327   6.291  0.00  0.00      PROA  
ATOM    656  O   SER P 621       0.502  -3.937   7.349  0.00  0.00      PROA  
ATOM    657  N   PRO P 622       0.184  -3.966   5.196  0.00  0.00      PROA  
ATOM    658  CD  PRO P 622       0.835  -3.703   3.883  0.00  0.00      PROA  
ATOM    659  HD1 PRO P 622       0.837  -4.611   3.243  0.00  0.00      PROA  
ATOM    660  HD2 PRO P 622       1.848  -3.274   4.037  0.00  0.00      PROA  
ATOM    661  CA  PRO P 622      -0.934  -3.083   5.294  0.00  0.00      PROA  
ATOM    662  HA  PRO P 622      -0.667  -2.196   5.850  0.00  0.00      PROA  
ATOM    663  CB  PRO P 622      -1.261  -2.699   3.811  0.00  0.00      PROA  
ATOM    664  HB1 PRO P 622      -1.827  -1.762   3.623  0.00  0.00      PROA  
ATOM    665  HB2 PRO P 622      -1.779  -3.538   3.298  0.00  0.00      PROA  
ATOM    666  CG  PRO P 622       0.054  -2.627   3.140  0.00  0.00      PROA  
ATOM    667  HG1 PRO P 622      -0.030  -2.918   2.071  0.00  0.00      PROA  
ATOM    668  HG2 PRO P 622       0.378  -1.565   3.172  0.00  0.00      PROA  
ATOM    669  C   PRO P 622      -2.123  -3.652   5.960  0.00  0.00      PROA  
ATOM    670  O   PRO P 622      -2.807  -2.882   6.637  0.00  0.00      PROA  
ATOM    671  N   VAL P 623      -2.451  -4.881   5.744  0.00  0.00      PROA  
ATOM    672  HN  VAL P 623      -1.988  -5.443   5.063  0.00  0.00      PROA  
ATOM    673  CA  VAL P 623      -3.532  -5.615   6.377  0.00  0.00      PROA  
ATOM    674  HA  VAL P 623      -4.420  -5.000   6.381  0.00  0.00      PROA  
ATOM    675  CB  VAL P 623      -3.703  -6.931   5.738  0.00  0.00      PROA  
ATOM    676  HB  VAL P 623      -2.794  -7.563   5.832  0.00  0.00      PROA  
ATOM    677  CG1 VAL P 623      -4.824  -7.727   6.404  0.00  0.00      PROA  
ATOM    678 HG11 VAL P 623      -5.063  -8.700   5.923  0.00  0.00      PROA  
ATOM    679 HG12 VAL P 623      -5.815  -7.225   6.379  0.00  0.00      PROA  
ATOM    680 HG13 VAL P 623      -4.522  -7.976   7.444  0.00  0.00      PROA  
ATOM    681  CG2 VAL P 623      -3.849  -6.620   4.208  0.00  0.00      PROA  
ATOM    682 HG21 VAL P 623      -4.126  -5.559   4.029  0.00  0.00      PROA  
ATOM    683 HG22 VAL P 623      -4.700  -7.157   3.737  0.00  0.00      PROA  
ATOM    684 HG23 VAL P 623      -2.912  -6.909   3.684  0.00  0.00      PROA  
ATOM    685  C   VAL P 623      -3.319  -5.787   7.872  0.00  0.00      PROA  
ATOM    686  O   VAL P 623      -4.172  -5.425   8.667  0.00  0.00      PROA  
ATOM    687  N   ILE P 624      -2.112  -6.189   8.300  0.00  0.00      PROA  
ATOM    688  HN  ILE P 624      -1.486  -6.608   7.647  0.00  0.00      PROA  
ATOM    689  CA  ILE P 624      -1.661  -6.138   9.664  0.00  0.00      PROA  
ATOM    690  HA  ILE P 624      -2.378  -6.726  10.218  0.00  0.00      PROA  
ATOM    691  CB  ILE P 624      -0.234  -6.724   9.699  0.00  0.00      PROA  
ATOM    692  HB  ILE P 624       0.372  -6.343   8.849  0.00  0.00      PROA  
ATOM    693  CG2 ILE P 624       0.411  -6.448  11.088  0.00  0.00      PROA  
ATOM    694 HG21 ILE P 624      -0.151  -6.857  11.955  0.00  0.00      PROA  
ATOM    695 HG22 ILE P 624       0.576  -5.362  11.253  0.00  0.00      PROA  
ATOM    696 HG23 ILE P 624       1.404  -6.935  11.191  0.00  0.00      PROA  
ATOM    697  CG1 ILE P 624      -0.364  -8.249   9.412  0.00  0.00      PROA  
ATOM    698 HG11 ILE P 624      -0.833  -8.228   8.405  0.00  0.00      PROA  
ATOM    699 HG12 ILE P 624      -1.094  -8.777  10.062  0.00  0.00      PROA  
ATOM    700  CD  ILE P 624       0.997  -8.935   9.256  0.00  0.00      PROA  
ATOM    701  HD1 ILE P 624       0.836  -9.998   8.976  0.00  0.00      PROA  
ATOM    702  HD2 ILE P 624       1.503  -8.874  10.243  0.00  0.00      PROA  
ATOM    703  HD3 ILE P 624       1.651  -8.450   8.501  0.00  0.00      PROA  
ATOM    704  C   ILE P 624      -1.651  -4.709  10.233  0.00  0.00      PROA  
ATOM    705  O   ILE P 624      -2.078  -4.495  11.372  0.00  0.00      PROA  
ATOM    706  N   THR P 625      -1.197  -3.684   9.497  0.00  0.00      PROA  
ATOM    707  HN  THR P 625      -0.851  -3.889   8.584  0.00  0.00      PROA  
ATOM    708  CA  THR P 625      -1.346  -2.333   9.982  0.00  0.00      PROA  
ATOM    709  HA  THR P 625      -0.721  -2.172  10.849  0.00  0.00      PROA  
ATOM    710  CB  THR P 625      -0.728  -1.240   9.093  0.00  0.00      PROA  
ATOM    711  HB  THR P 625      -1.184  -1.157   8.083  0.00  0.00      PROA  
ATOM    712  OG1 THR P 625       0.680  -1.501   8.970  0.00  0.00      PROA  
ATOM    713  HG1 THR P 625       0.678  -2.396   8.621  0.00  0.00      PROA  
ATOM    714  CG2 THR P 625      -0.839   0.167   9.712  0.00  0.00      PROA  
ATOM    715 HG21 THR P 625      -0.542   0.104  10.781  0.00  0.00      PROA  
ATOM    716 HG22 THR P 625      -1.914   0.442   9.649  0.00  0.00      PROA  
ATOM    717 HG23 THR P 625      -0.203   0.915   9.193  0.00  0.00      PROA  
ATOM    718  C   THR P 625      -2.750  -1.909  10.259  0.00  0.00      PROA  
ATOM    719  O   THR P 625      -3.063  -1.511  11.374  0.00  0.00      PROA  
ATOM    720  N   PHE P 626      -3.598  -2.114   9.211  0.00  0.00      PROA  
ATOM    721  HN  PHE P 626      -3.228  -2.365   8.320  0.00  0.00      PROA  
ATOM    722  CA  PHE P 626      -5.013  -1.787   9.191  0.00  0.00      PROA  
ATOM    723  HA  PHE P 626      -5.065  -0.748   9.483  0.00  0.00      PROA  
ATOM    724  CB  PHE P 626      -5.480  -2.143   7.814  0.00  0.00      PROA  
ATOM    725  HB1 PHE P 626      -5.337  -3.207   7.527  0.00  0.00      PROA  
ATOM    726  HB2 PHE P 626      -4.837  -1.567   7.114  0.00  0.00      PROA  
ATOM    727  CG  PHE P 626      -6.875  -1.827   7.542  0.00  0.00      PROA  
ATOM    728  CD1 PHE P 626      -7.927  -2.692   7.892  0.00  0.00      PROA  
ATOM    729  HD1 PHE P 626      -7.627  -3.576   8.435  0.00  0.00      PROA  
ATOM    730  CE1 PHE P 626      -9.229  -2.364   7.666  0.00  0.00      PROA  
ATOM    731  HE1 PHE P 626      -9.898  -3.141   8.006  0.00  0.00      PROA  
ATOM    732  CZ  PHE P 626      -9.478  -1.183   6.960  0.00  0.00      PROA  
ATOM    733  HZ  PHE P 626     -10.543  -1.034   6.862  0.00  0.00      PROA  
ATOM    734  CD2 PHE P 626      -7.132  -0.609   6.952  0.00  0.00      PROA  
ATOM    735  HD2 PHE P 626      -6.432   0.105   6.545  0.00  0.00      PROA  
ATOM    736  CE2 PHE P 626      -8.452  -0.362   6.532  0.00  0.00      PROA  
ATOM    737  HE2 PHE P 626      -8.688   0.468   5.883  0.00  0.00      PROA  
ATOM    738  C   PHE P 626      -5.777  -2.435  10.390  0.00  0.00      PROA  
ATOM    739  O   PHE P 626      -6.481  -1.825  11.197  0.00  0.00      PROA  
ATOM    740  N   GLY P 627      -5.493  -3.755  10.525  0.00  0.00      PROA  
ATOM    741  HN  GLY P 627      -4.940  -4.225   9.842  0.00  0.00      PROA  
ATOM    742  CA  GLY P 627      -6.199  -4.584  11.486  0.00  0.00      PROA  
ATOM    743  HA1 GLY P 627      -5.984  -5.625  11.291  0.00  0.00      PROA  
ATOM    744  HA2 GLY P 627      -7.262  -4.401  11.430  0.00  0.00      PROA  
ATOM    745  C   GLY P 627      -5.761  -4.341  12.883  0.00  0.00      PROA  
ATOM    746  O   GLY P 627      -6.518  -4.467  13.828  0.00  0.00      PROA  
ATOM    747  N   GLY P 628      -4.479  -3.921  13.040  0.00  0.00      PROA  
ATOM    748  HN  GLY P 628      -3.942  -3.943  12.200  0.00  0.00      PROA  
ATOM    749  CA  GLY P 628      -3.766  -3.621  14.261  0.00  0.00      PROA  
ATOM    750  HA1 GLY P 628      -2.725  -3.640  13.977  0.00  0.00      PROA  
ATOM    751  HA2 GLY P 628      -4.000  -4.327  15.045  0.00  0.00      PROA  
ATOM    752  C   GLY P 628      -4.043  -2.239  14.850  0.00  0.00      PROA  
ATOM    753  O   GLY P 628      -3.978  -2.063  16.062  0.00  0.00      PROA  
ATOM    754  N   LEU P 629      -4.455  -1.337  13.991  0.00  0.00      PROA  
ATOM    755  HN  LEU P 629      -4.519  -1.619  13.037  0.00  0.00      PROA  
ATOM    756  CA  LEU P 629      -4.959  -0.022  14.339  0.00  0.00      PROA  
ATOM    757  HA  LEU P 629      -4.344   0.369  15.137  0.00  0.00      PROA  
ATOM    758  CB  LEU P 629      -4.931   1.060  13.274  0.00  0.00      PROA  
ATOM    759  HB1 LEU P 629      -5.544   1.910  13.641  0.00  0.00      PROA  
ATOM    760  HB2 LEU P 629      -5.539   0.654  12.437  0.00  0.00      PROA  
ATOM    761  CG  LEU P 629      -3.576   1.515  12.776  0.00  0.00      PROA  
ATOM    762  HG  LEU P 629      -2.872   0.657  12.739  0.00  0.00      PROA  
ATOM    763  CD1 LEU P 629      -3.734   1.902  11.285  0.00  0.00      PROA  
ATOM    764 HD11 LEU P 629      -4.285   1.149  10.681  0.00  0.00      PROA  
ATOM    765 HD12 LEU P 629      -2.728   2.112  10.862  0.00  0.00      PROA  
ATOM    766 HD13 LEU P 629      -4.331   2.834  11.196  0.00  0.00      PROA  
ATOM    767  CD2 LEU P 629      -2.996   2.640  13.673  0.00  0.00      PROA  
ATOM    768 HD21 LEU P 629      -2.142   3.170  13.200  0.00  0.00      PROA  
ATOM    769 HD22 LEU P 629      -2.621   2.232  14.636  0.00  0.00      PROA  
ATOM    770 HD23 LEU P 629      -3.751   3.394  13.982  0.00  0.00      PROA  
ATOM    771  C   LEU P 629      -6.381  -0.050  14.858  0.00  0.00      PROA  
ATOM    772  O   LEU P 629      -6.600   0.590  15.932  0.00  0.00      PROA  
ATOM    773  N   LEU P 630      -7.275  -0.828  14.219  0.00  0.00      PROA  
ATOM    774  HN  LEU P 630      -6.995  -1.300  13.387  0.00  0.00      PROA  
ATOM    775  CA  LEU P 630      -8.605  -1.162  14.739  0.00  0.00      PROA  
ATOM    776  HA  LEU P 630      -9.144  -0.248  14.943  0.00  0.00      PROA  
ATOM    777  CB  LEU P 630      -9.380  -2.034  13.734  0.00  0.00      PROA  
ATOM    778  HB1 LEU P 630     -10.310  -2.386  14.230  0.00  0.00      PROA  
ATOM    779  HB2 LEU P 630      -8.798  -2.976  13.639  0.00  0.00      PROA  
ATOM    780  CG  LEU P 630      -9.670  -1.428  12.367  0.00  0.00      PROA  
ATOM    781  HG  LEU P 630      -8.710  -0.903  12.171  0.00  0.00      PROA  
ATOM    782  CD1 LEU P 630      -9.961  -2.472  11.293  0.00  0.00      PROA  
ATOM    783 HD11 LEU P 630      -9.030  -3.024  11.044  0.00  0.00      PROA  
ATOM    784 HD12 LEU P 630     -10.256  -2.051  10.308  0.00  0.00      PROA  
ATOM    785 HD13 LEU P 630     -10.599  -3.314  11.636  0.00  0.00      PROA  
ATOM    786  CD2 LEU P 630     -10.848  -0.481  12.377  0.00  0.00      PROA  
ATOM    787 HD21 LEU P 630     -11.031  -0.106  11.348  0.00  0.00      PROA  
ATOM    788 HD22 LEU P 630     -10.878   0.292  13.174  0.00  0.00      PROA  
ATOM    789 HD23 LEU P 630     -11.713  -1.145  12.591  0.00  0.00      PROA  
ATOM    790  C   LEU P 630      -8.544  -1.861  16.077  0.00  0.00      PROA  
ATOM    791  O   LEU P 630      -9.261  -1.555  17.019  0.00  0.00      PROA  
ATOM    792  N   GLY P 631      -7.569  -2.751  16.193  0.00  0.00      PROA  
ATOM    793  HN  GLY P 631      -6.902  -2.979  15.488  0.00  0.00      PROA  
ATOM    794  CA  GLY P 631      -7.399  -3.500  17.402  0.00  0.00      PROA  
ATOM    795  HA1 GLY P 631      -6.588  -4.201  17.272  0.00  0.00      PROA  
ATOM    796  HA2 GLY P 631      -8.350  -3.982  17.575  0.00  0.00      PROA  
ATOM    797  C   GLY P 631      -7.149  -2.731  18.672  0.00  0.00      PROA  
ATOM    798  O   GLY P 631      -7.924  -2.982  19.604  0.00  0.00      PROA  
ATOM    799  N   GLU P 632      -6.146  -1.844  18.654  0.00  0.00      PROA  
ATOM    800  HN  GLU P 632      -5.557  -1.677  17.867  0.00  0.00      PROA  
ATOM    801  CA  GLU P 632      -5.941  -1.054  19.825  0.00  0.00      PROA  
ATOM    802  HA  GLU P 632      -6.050  -1.713  20.674  0.00  0.00      PROA  
ATOM    803  CB  GLU P 632      -4.511  -0.595  19.827  0.00  0.00      PROA  
ATOM    804  HB1 GLU P 632      -4.266   0.141  20.623  0.00  0.00      PROA  
ATOM    805  HB2 GLU P 632      -4.350  -0.072  18.860  0.00  0.00      PROA  
ATOM    806  CG  GLU P 632      -3.519  -1.782  20.028  0.00  0.00      PROA  
ATOM    807  HG1 GLU P 632      -3.873  -2.713  19.535  0.00  0.00      PROA  
ATOM    808  HG2 GLU P 632      -3.497  -2.158  21.073  0.00  0.00      PROA  
ATOM    809  CD  GLU P 632      -2.101  -1.459  19.546  0.00  0.00      PROA  
ATOM    810  OE1 GLU P 632      -1.295  -2.427  19.599  0.00  0.00      PROA  
ATOM    811  OE2 GLU P 632      -1.796  -0.342  19.113  0.00  0.00      PROA  
ATOM    812  C   GLU P 632      -6.938   0.056  19.961  0.00  0.00      PROA  
ATOM    813  O   GLU P 632      -7.205   0.497  21.069  0.00  0.00      PROA  
ATOM    814  N   ALA P 633      -7.588   0.503  18.838  0.00  0.00      PROA  
ATOM    815  HN  ALA P 633      -7.435  -0.027  18.008  0.00  0.00      PROA  
ATOM    816  CA  ALA P 633      -8.576   1.601  18.839  0.00  0.00      PROA  
ATOM    817  HA  ALA P 633      -8.164   2.421  19.409  0.00  0.00      PROA  
ATOM    818  CB  ALA P 633      -9.020   2.155  17.455  0.00  0.00      PROA  
ATOM    819  HB1 ALA P 633      -9.929   2.785  17.554  0.00  0.00      PROA  
ATOM    820  HB2 ALA P 633      -9.370   1.335  16.791  0.00  0.00      PROA  
ATOM    821  HB3 ALA P 633      -8.138   2.475  16.860  0.00  0.00      PROA  
ATOM    822  C   ALA P 633      -9.848   1.200  19.588  0.00  0.00      PROA  
ATOM    823  O   ALA P 633     -10.324   1.884  20.453  0.00  0.00      PROA  
ATOM    824  N   THR P 634     -10.405  -0.028  19.191  0.00  0.00      PROA  
ATOM    825  HN  THR P 634     -10.026  -0.425  18.359  0.00  0.00      PROA  
ATOM    826  CA  THR P 634     -11.575  -0.645  19.651  0.00  0.00      PROA  
ATOM    827  HA  THR P 634     -12.297   0.154  19.741  0.00  0.00      PROA  
ATOM    828  CB  THR P 634     -12.237  -1.631  18.615  0.00  0.00      PROA  
ATOM    829  HB  THR P 634     -13.203  -2.085  18.924  0.00  0.00      PROA  
ATOM    830  OG1 THR P 634     -11.410  -2.618  18.035  0.00  0.00      PROA  
ATOM    831  HG1 THR P 634     -10.817  -2.123  17.466  0.00  0.00      PROA  
ATOM    832  CG2 THR P 634     -12.583  -0.723  17.465  0.00  0.00      PROA  
ATOM    833 HG21 THR P 634     -12.861  -1.336  16.581  0.00  0.00      PROA  
ATOM    834 HG22 THR P 634     -11.743  -0.036  17.224  0.00  0.00      PROA  
ATOM    835 HG23 THR P 634     -13.483  -0.115  17.696  0.00  0.00      PROA  
ATOM    836  C   THR P 634     -11.383  -1.356  20.948  0.00  0.00      PROA  
ATOM    837  O   THR P 634     -12.373  -1.725  21.563  0.00  0.00      PROA  
ATOM    838  N   GLU P 635     -10.142  -1.631  21.402  0.00  0.00      PROA  
ATOM    839  HN  GLU P 635      -9.298  -1.424  20.914  0.00  0.00      PROA  
ATOM    840  CA  GLU P 635      -9.861  -2.160  22.729  0.00  0.00      PROA  
ATOM    841  HA  GLU P 635      -8.839  -1.810  22.733  0.00  0.00      PROA  
ATOM    842  CB  GLU P 635     -10.534  -1.419  23.964  0.00  0.00      PROA  
ATOM    843  HB1 GLU P 635     -10.248  -1.924  24.911  0.00  0.00      PROA  
ATOM    844  HB2 GLU P 635     -11.611  -1.664  23.848  0.00  0.00      PROA  
ATOM    845  CG  GLU P 635     -10.208   0.075  24.154  0.00  0.00      PROA  
ATOM    846  HG1 GLU P 635     -10.101   0.504  23.135  0.00  0.00      PROA  
ATOM    847  HG2 GLU P 635      -9.205   0.273  24.589  0.00  0.00      PROA  
ATOM    848  CD  GLU P 635     -11.334   0.629  24.835  0.00  0.00      PROA  
ATOM    849  OE1 GLU P 635     -12.053   1.501  24.251  0.00  0.00      PROA  
ATOM    850  OE2 GLU P 635     -11.544   0.296  26.037  0.00  0.00      PROA  
ATOM    851  C   GLU P 635      -9.648  -3.603  22.813  0.00  0.00      PROA  
ATOM    852  O   GLU P 635      -9.944  -4.261  23.789  0.00  0.00      PROA  
ATOM    853  N   GLY P 636      -9.183  -4.112  21.693  0.00  0.00      PROA  
ATOM    854  HN  GLY P 636      -8.995  -3.551  20.890  0.00  0.00      PROA  
ATOM    855  CA  GLY P 636      -9.085  -5.558  21.470  0.00  0.00      PROA  
ATOM    856  HA1 GLY P 636      -8.922  -6.120  22.378  0.00  0.00      PROA  
ATOM    857  HA2 GLY P 636      -8.355  -5.677  20.684  0.00  0.00      PROA  
ATOM    858  C   GLY P 636     -10.358  -6.246  20.906  0.00  0.00      PROA  
ATOM    859  O   GLY P 636     -10.695  -7.391  21.151  0.00  0.00      PROA  
ATOM    860  N   ARG P 637     -11.133  -5.501  20.047  0.00  0.00      PROA  
ATOM    861  HN  ARG P 637     -10.869  -4.625  19.650  0.00  0.00      PROA  
ATOM    862  CA  ARG P 637     -12.381  -6.072  19.487  0.00  0.00      PROA  
ATOM    863  HA  ARG P 637     -12.664  -6.873  20.154  0.00  0.00      PROA  
ATOM    864  CB  ARG P 637     -13.536  -5.057  19.593  0.00  0.00      PROA  
ATOM    865  HB1 ARG P 637     -14.424  -5.579  19.177  0.00  0.00      PROA  
ATOM    866  HB2 ARG P 637     -13.270  -4.096  19.103  0.00  0.00      PROA  
ATOM    867  CG  ARG P 637     -13.917  -4.642  21.040  0.00  0.00      PROA  
ATOM    868  HG1 ARG P 637     -13.053  -4.274  21.633  0.00  0.00      PROA  
ATOM    869  HG2 ARG P 637     -14.250  -5.510  21.648  0.00  0.00      PROA  
ATOM    870  CD  ARG P 637     -15.099  -3.552  20.948  0.00  0.00      PROA  
ATOM    871  HD1 ARG P 637     -16.065  -4.100  20.909  0.00  0.00      PROA  
ATOM    872  HD2 ARG P 637     -14.962  -2.810  20.132  0.00  0.00      PROA  
ATOM    873  NE  ARG P 637     -14.981  -2.713  22.183  0.00  0.00      PROA  
ATOM    874  HE  ARG P 637     -14.193  -2.100  22.249  0.00  0.00      PROA  
ATOM    875  CZ  ARG P 637     -15.745  -2.844  23.251  0.00  0.00      PROA  
ATOM    876  NH1 ARG P 637     -16.608  -3.840  23.352  0.00  0.00      PROA  
ATOM    877 HH11 ARG P 637     -16.732  -4.383  22.521  0.00  0.00      PROA  
ATOM    878 HH12 ARG P 637     -17.305  -3.841  24.070  0.00  0.00      PROA  
ATOM    879  NH2 ARG P 637     -15.612  -1.962  24.186  0.00  0.00      PROA  
ATOM    880 HH21 ARG P 637     -15.047  -1.192  23.890  0.00  0.00      PROA  
ATOM    881 HH22 ARG P 637     -16.185  -2.011  25.004  0.00  0.00      PROA  
ATOM    882  C   ARG P 637     -12.333  -6.571  18.073  0.00  0.00      PROA  
ATOM    883  O   ARG P 637     -13.060  -7.448  17.706  0.00  0.00      PROA  
ATOM    884  N   LEU P 638     -11.392  -5.951  17.256  0.00  0.00      PROA  
ATOM    885  HN  LEU P 638     -10.855  -5.209  17.650  0.00  0.00      PROA  
ATOM    886  CA  LEU P 638     -11.115  -6.282  15.889  0.00  0.00      PROA  
ATOM    887  HA  LEU P 638     -11.761  -7.110  15.639  0.00  0.00      PROA  
ATOM    888  CB  LEU P 638     -11.442  -5.126  14.957  0.00  0.00      PROA  
ATOM    889  HB1 LEU P 638     -10.923  -5.446  14.028  0.00  0.00      PROA  
ATOM    890  HB2 LEU P 638     -10.984  -4.150  15.222  0.00  0.00      PROA  
ATOM    891  CG  LEU P 638     -12.916  -4.782  14.745  0.00  0.00      PROA  
ATOM    892  HG  LEU P 638     -13.342  -4.791  15.771  0.00  0.00      PROA  
ATOM    893  CD1 LEU P 638     -13.154  -3.405  14.171  0.00  0.00      PROA  
ATOM    894 HD11 LEU P 638     -14.248  -3.214  14.217  0.00  0.00      PROA  
ATOM    895 HD12 LEU P 638     -12.771  -3.319  13.132  0.00  0.00      PROA  
ATOM    896 HD13 LEU P 638     -12.610  -2.643  14.769  0.00  0.00      PROA  
ATOM    897  CD2 LEU P 638     -13.589  -5.906  13.943  0.00  0.00      PROA  
ATOM    898 HD21 LEU P 638     -13.357  -6.920  14.333  0.00  0.00      PROA  
ATOM    899 HD22 LEU P 638     -13.287  -5.817  12.877  0.00  0.00      PROA  
ATOM    900 HD23 LEU P 638     -14.686  -5.756  14.023  0.00  0.00      PROA  
ATOM    901  C   LEU P 638      -9.640  -6.728  15.780  0.00  0.00      PROA  
ATOM    902  O   LEU P 638      -8.804  -6.020  16.314  0.00  0.00      PROA  
ATOM    903  N   SER P 639      -9.378  -7.742  15.026  0.00  0.00      PROA  
ATOM    904  HN  SER P 639     -10.052  -8.285  14.531  0.00  0.00      PROA  
ATOM    905  CA  SER P 639      -8.041  -8.319  14.953  0.00  0.00      PROA  
ATOM    906  HA  SER P 639      -7.420  -7.759  15.636  0.00  0.00      PROA  
ATOM    907  CB  SER P 639      -8.033  -9.849  15.385  0.00  0.00      PROA  
ATOM    908  HB1 SER P 639      -8.466  -9.888  16.407  0.00  0.00      PROA  
ATOM    909  HB2 SER P 639      -6.991 -10.229  15.446  0.00  0.00      PROA  
ATOM    910  OG  SER P 639      -8.901 -10.695  14.606  0.00  0.00      PROA  
ATOM    911  HG1 SER P 639      -9.794 -10.391  14.784  0.00  0.00      PROA  
ATOM    912  C   SER P 639      -7.428  -8.175  13.522  0.00  0.00      PROA  
ATOM    913  O   SER P 639      -8.132  -8.013  12.534  0.00  0.00      PROA  
ATOM    914  N   ALA P 640      -6.083  -8.309  13.442  0.00  0.00      PROA  
ATOM    915  HN  ALA P 640      -5.563  -8.165  14.280  0.00  0.00      PROA  
ATOM    916  CA  ALA P 640      -5.366  -8.684  12.243  0.00  0.00      PROA  
ATOM    917  HA  ALA P 640      -5.562  -7.859  11.574  0.00  0.00      PROA  
ATOM    918  CB  ALA P 640      -3.806  -8.691  12.543  0.00  0.00      PROA  
ATOM    919  HB1 ALA P 640      -3.450  -9.570  13.123  0.00  0.00      PROA  
ATOM    920  HB2 ALA P 640      -3.495  -7.749  13.044  0.00  0.00      PROA  
ATOM    921  HB3 ALA P 640      -3.291  -8.878  11.576  0.00  0.00      PROA  
ATOM    922  C   ALA P 640      -5.743  -9.991  11.619  0.00  0.00      PROA  
ATOM    923  O   ALA P 640      -5.908 -10.032  10.395  0.00  0.00      PROA  
ATOM    924  N   ILE P 641      -6.032 -11.055  12.440  0.00  0.00      PROA  
ATOM    925  HN  ILE P 641      -5.959 -10.969  13.431  0.00  0.00      PROA  
ATOM    926  CA  ILE P 641      -6.399 -12.334  11.853  0.00  0.00      PROA  
ATOM    927  HA  ILE P 641      -5.729 -12.507  11.024  0.00  0.00      PROA  
ATOM    928  CB  ILE P 641      -6.246 -13.524  12.845  0.00  0.00      PROA  
ATOM    929  HB  ILE P 641      -5.154 -13.651  13.012  0.00  0.00      PROA  
ATOM    930  CG2 ILE P 641      -6.853 -13.237  14.202  0.00  0.00      PROA  
ATOM    931 HG21 ILE P 641      -7.941 -13.126  14.008  0.00  0.00      PROA  
ATOM    932 HG22 ILE P 641      -6.485 -12.302  14.676  0.00  0.00      PROA  
ATOM    933 HG23 ILE P 641      -6.617 -14.103  14.856  0.00  0.00      PROA  
ATOM    934  CG1 ILE P 641      -6.787 -14.886  12.315  0.00  0.00      PROA  
ATOM    935 HG11 ILE P 641      -7.865 -14.928  12.048  0.00  0.00      PROA  
ATOM    936 HG12 ILE P 641      -6.698 -15.653  13.113  0.00  0.00      PROA  
ATOM    937  CD  ILE P 641      -6.045 -15.353  11.133  0.00  0.00      PROA  
ATOM    938  HD1 ILE P 641      -5.985 -14.648  10.276  0.00  0.00      PROA  
ATOM    939  HD2 ILE P 641      -6.296 -16.376  10.779  0.00  0.00      PROA  
ATOM    940  HD3 ILE P 641      -4.963 -15.449  11.362  0.00  0.00      PROA  
ATOM    941  C   ILE P 641      -7.693 -12.293  11.056  0.00  0.00      PROA  
ATOM    942  O   ILE P 641      -7.780 -12.814   9.941  0.00  0.00      PROA  
ATOM    943  N   GLU P 642      -8.756 -11.640  11.566  0.00  0.00      PROA  
ATOM    944  HN  GLU P 642      -8.813 -11.281  12.495  0.00  0.00      PROA  
ATOM    945  CA  GLU P 642      -9.970 -11.268  10.835  0.00  0.00      PROA  
ATOM    946  HA  GLU P 642     -10.439 -12.211  10.596  0.00  0.00      PROA  
ATOM    947  CB  GLU P 642     -10.916 -10.481  11.761  0.00  0.00      PROA  
ATOM    948  HB1 GLU P 642     -11.774 -10.003  11.241  0.00  0.00      PROA  
ATOM    949  HB2 GLU P 642     -10.320  -9.691  12.267  0.00  0.00      PROA  
ATOM    950  CG  GLU P 642     -11.589 -11.353  12.893  0.00  0.00      PROA  
ATOM    951  HG1 GLU P 642     -10.759 -11.982  13.279  0.00  0.00      PROA  
ATOM    952  HG2 GLU P 642     -12.306 -12.117  12.522  0.00  0.00      PROA  
ATOM    953  CD  GLU P 642     -12.127 -10.567  14.057  0.00  0.00      PROA  
ATOM    954  OE1 GLU P 642     -13.372 -10.666  14.222  0.00  0.00      PROA  
ATOM    955  OE2 GLU P 642     -11.367  -9.902  14.829  0.00  0.00      PROA  
ATOM    956  C   GLU P 642      -9.868 -10.439   9.593  0.00  0.00      PROA  
ATOM    957  O   GLU P 642     -10.580 -10.612   8.633  0.00  0.00      PROA  
ATOM    958  N   SER P 643      -8.952  -9.459   9.660  0.00  0.00      PROA  
ATOM    959  HN  SER P 643      -8.342  -9.344  10.440  0.00  0.00      PROA  
ATOM    960  CA  SER P 643      -8.617  -8.636   8.449  0.00  0.00      PROA  
ATOM    961  HA  SER P 643      -9.464  -8.118   8.024  0.00  0.00      PROA  
ATOM    962  CB  SER P 643      -7.570  -7.540   8.900  0.00  0.00      PROA  
ATOM    963  HB1 SER P 643      -7.298  -6.786   8.131  0.00  0.00      PROA  
ATOM    964  HB2 SER P 643      -6.612  -7.998   9.226  0.00  0.00      PROA  
ATOM    965  OG  SER P 643      -8.101  -6.771   9.998  0.00  0.00      PROA  
ATOM    966  HG1 SER P 643      -8.041  -7.241  10.833  0.00  0.00      PROA  
ATOM    967  C   SER P 643      -8.046  -9.369   7.283  0.00  0.00      PROA  
ATOM    968  O   SER P 643      -8.431  -9.158   6.143  0.00  0.00      PROA  
ATOM    969  N   LEU P 644      -7.113 -10.322   7.555  0.00  0.00      PROA  
ATOM    970  HN  LEU P 644      -6.693 -10.316   8.460  0.00  0.00      PROA  
ATOM    971  CA  LEU P 644      -6.520 -11.291   6.659  0.00  0.00      PROA  
ATOM    972  HA  LEU P 644      -6.073 -10.636   5.927  0.00  0.00      PROA  
ATOM    973  CB  LEU P 644      -5.369 -12.109   7.392  0.00  0.00      PROA  
ATOM    974  HB1 LEU P 644      -4.899 -12.851   6.712  0.00  0.00      PROA  
ATOM    975  HB2 LEU P 644      -5.779 -12.629   8.284  0.00  0.00      PROA  
ATOM    976  CG  LEU P 644      -4.110 -11.312   7.904  0.00  0.00      PROA  
ATOM    977  HG  LEU P 644      -4.493 -10.389   8.389  0.00  0.00      PROA  
ATOM    978  CD1 LEU P 644      -3.478 -12.169   8.977  0.00  0.00      PROA  
ATOM    979 HD11 LEU P 644      -2.742 -11.653   9.630  0.00  0.00      PROA  
ATOM    980 HD12 LEU P 644      -3.024 -13.055   8.483  0.00  0.00      PROA  
ATOM    981 HD13 LEU P 644      -4.136 -12.519   9.801  0.00  0.00      PROA  
ATOM    982  CD2 LEU P 644      -3.033 -10.880   6.891  0.00  0.00      PROA  
ATOM    983 HD21 LEU P 644      -3.457 -10.405   5.981  0.00  0.00      PROA  
ATOM    984 HD22 LEU P 644      -2.513 -11.784   6.507  0.00  0.00      PROA  
ATOM    985 HD23 LEU P 644      -2.310 -10.167   7.340  0.00  0.00      PROA  
ATOM    986  C   LEU P 644      -7.623 -12.147   6.037  0.00  0.00      PROA  
ATOM    987  O   LEU P 644      -7.580 -12.238   4.813  0.00  0.00      PROA  
ATOM    988  N   PHE P 645      -8.611 -12.671   6.802  0.00  0.00      PROA  
ATOM    989  HN  PHE P 645      -8.566 -12.897   7.772  0.00  0.00      PROA  
ATOM    990  CA  PHE P 645      -9.733 -13.394   6.230  0.00  0.00      PROA  
ATOM    991  HA  PHE P 645      -9.296 -14.029   5.474  0.00  0.00      PROA  
ATOM    992  CB  PHE P 645     -10.516 -14.225   7.273  0.00  0.00      PROA  
ATOM    993  HB1 PHE P 645     -11.436 -14.557   6.746  0.00  0.00      PROA  
ATOM    994  HB2 PHE P 645     -10.819 -13.639   8.167  0.00  0.00      PROA  
ATOM    995  CG  PHE P 645      -9.773 -15.427   7.833  0.00  0.00      PROA  
ATOM    996  CD1 PHE P 645      -8.780 -16.079   7.025  0.00  0.00      PROA  
ATOM    997  HD1 PHE P 645      -8.690 -15.751   6.000  0.00  0.00      PROA  
ATOM    998  CE1 PHE P 645      -7.930 -17.078   7.535  0.00  0.00      PROA  
ATOM    999  HE1 PHE P 645      -7.151 -17.517   6.929  0.00  0.00      PROA  
ATOM   1000  CZ  PHE P 645      -8.072 -17.472   8.875  0.00  0.00      PROA  
ATOM   1001  HZ  PHE P 645      -7.398 -18.235   9.236  0.00  0.00      PROA  
ATOM   1002  CD2 PHE P 645      -9.802 -15.857   9.206  0.00  0.00      PROA  
ATOM   1003  HD2 PHE P 645     -10.415 -15.309   9.907  0.00  0.00      PROA  
ATOM   1004  CE2 PHE P 645      -9.002 -16.874   9.742  0.00  0.00      PROA  
ATOM   1005  HE2 PHE P 645      -9.115 -17.175  10.773  0.00  0.00      PROA  
ATOM   1006  C   PHE P 645     -10.616 -12.491   5.376  0.00  0.00      PROA  
ATOM   1007  O   PHE P 645     -10.992 -12.829   4.290  0.00  0.00      PROA  
ATOM   1008  N   GLY P 646     -10.999 -11.314   5.846  0.00  0.00      PROA  
ATOM   1009  HN  GLY P 646     -10.781 -11.047   6.781  0.00  0.00      PROA  
ATOM   1010  CA  GLY P 646     -11.665 -10.286   5.070  0.00  0.00      PROA  
ATOM   1011  HA1 GLY P 646     -11.910  -9.421   5.668  0.00  0.00      PROA  
ATOM   1012  HA2 GLY P 646     -12.648 -10.684   4.866  0.00  0.00      PROA  
ATOM   1013  C   GLY P 646     -11.138  -9.832   3.696  0.00  0.00      PROA  
ATOM   1014  O   GLY P 646     -11.865  -9.865   2.682  0.00  0.00      PROA  
ATOM   1015  N   ALA P 647      -9.805  -9.451   3.713  0.00  0.00      PROA  
ATOM   1016  HN  ALA P 647      -9.373  -9.300   4.599  0.00  0.00      PROA  
ATOM   1017  CA  ALA P 647      -9.046  -9.352   2.498  0.00  0.00      PROA  
ATOM   1018  HA  ALA P 647      -9.449  -8.534   1.920  0.00  0.00      PROA  
ATOM   1019  CB  ALA P 647      -7.591  -8.939   2.778  0.00  0.00      PROA  
ATOM   1020  HB1 ALA P 647      -7.568  -7.926   3.233  0.00  0.00      PROA  
ATOM   1021  HB2 ALA P 647      -6.942  -8.899   1.877  0.00  0.00      PROA  
ATOM   1022  HB3 ALA P 647      -7.122  -9.680   3.461  0.00  0.00      PROA  
ATOM   1023  C   ALA P 647      -8.952 -10.666   1.629  0.00  0.00      PROA  
ATOM   1024  O   ALA P 647      -9.215 -10.706   0.448  0.00  0.00      PROA  
ATOM   1025  N   SER P 648      -8.690 -11.795   2.312  0.00  0.00      PROA  
ATOM   1026  HN  SER P 648      -8.219 -11.722   3.188  0.00  0.00      PROA  
ATOM   1027  CA  SER P 648      -8.585 -13.051   1.542  0.00  0.00      PROA  
ATOM   1028  HA  SER P 648      -7.994 -12.921   0.647  0.00  0.00      PROA  
ATOM   1029  CB  SER P 648      -8.076 -14.209   2.481  0.00  0.00      PROA  
ATOM   1030  HB1 SER P 648      -8.071 -15.162   1.909  0.00  0.00      PROA  
ATOM   1031  HB2 SER P 648      -8.764 -14.312   3.347  0.00  0.00      PROA  
ATOM   1032  OG  SER P 648      -6.808 -13.927   3.026  0.00  0.00      PROA  
ATOM   1033  HG1 SER P 648      -7.017 -13.277   3.701  0.00  0.00      PROA  
ATOM   1034  C   SER P 648      -9.896 -13.459   0.926  0.00  0.00      PROA  
ATOM   1035  O   SER P 648     -10.013 -13.911  -0.207  0.00  0.00      PROA  
ATOM   1036  N   LEU P 649     -10.994 -13.245   1.632  0.00  0.00      PROA  
ATOM   1037  HN  LEU P 649     -10.925 -12.863   2.550  0.00  0.00      PROA  
ATOM   1038  CA  LEU P 649     -12.325 -13.623   1.228  0.00  0.00      PROA  
ATOM   1039  HA  LEU P 649     -12.424 -14.660   0.944  0.00  0.00      PROA  
ATOM   1040  CB  LEU P 649     -13.333 -13.343   2.417  0.00  0.00      PROA  
ATOM   1041  HB1 LEU P 649     -13.251 -12.280   2.727  0.00  0.00      PROA  
ATOM   1042  HB2 LEU P 649     -13.046 -14.020   3.250  0.00  0.00      PROA  
ATOM   1043  CG  LEU P 649     -14.812 -13.545   2.099  0.00  0.00      PROA  
ATOM   1044  HG  LEU P 649     -15.223 -12.853   1.333  0.00  0.00      PROA  
ATOM   1045  CD1 LEU P 649     -15.153 -14.898   1.649  0.00  0.00      PROA  
ATOM   1046 HD11 LEU P 649     -16.228 -15.175   1.680  0.00  0.00      PROA  
ATOM   1047 HD12 LEU P 649     -14.789 -15.597   2.432  0.00  0.00      PROA  
ATOM   1048 HD13 LEU P 649     -14.690 -15.096   0.659  0.00  0.00      PROA  
ATOM   1049  CD2 LEU P 649     -15.620 -13.089   3.306  0.00  0.00      PROA  
ATOM   1050 HD21 LEU P 649     -16.708 -13.082   3.082  0.00  0.00      PROA  
ATOM   1051 HD22 LEU P 649     -15.293 -12.135   3.772  0.00  0.00      PROA  
ATOM   1052 HD23 LEU P 649     -15.486 -13.860   4.096  0.00  0.00      PROA  
ATOM   1053  C   LEU P 649     -12.815 -12.795  -0.022  0.00  0.00      PROA  
ATOM   1054  O   LEU P 649     -13.323 -13.294  -1.052  0.00  0.00      PROA  
ATOM   1055  N   THR P 650     -12.442 -11.484   0.083  0.00  0.00      PROA  
ATOM   1056  HN  THR P 650     -11.882 -11.246   0.873  0.00  0.00      PROA  
ATOM   1057  CA  THR P 650     -12.691 -10.440  -0.973  0.00  0.00      PROA  
ATOM   1058  HA  THR P 650     -13.711 -10.615  -1.282  0.00  0.00      PROA  
ATOM   1059  CB  THR P 650     -12.537  -9.035  -0.476  0.00  0.00      PROA  
ATOM   1060  HB  THR P 650     -11.503  -8.865  -0.108  0.00  0.00      PROA  
ATOM   1061  OG1 THR P 650     -13.522  -8.709   0.471  0.00  0.00      PROA  
ATOM   1062  HG1 THR P 650     -13.332  -9.144   1.306  0.00  0.00      PROA  
ATOM   1063  CG2 THR P 650     -12.683  -7.889  -1.595  0.00  0.00      PROA  
ATOM   1064 HG21 THR P 650     -13.725  -7.599  -1.850  0.00  0.00      PROA  
ATOM   1065 HG22 THR P 650     -12.144  -8.163  -2.527  0.00  0.00      PROA  
ATOM   1066 HG23 THR P 650     -12.163  -7.007  -1.163  0.00  0.00      PROA  
ATOM   1067  C   THR P 650     -11.850 -10.724  -2.186  0.00  0.00      PROA  
ATOM   1068  O   THR P 650     -12.372 -10.785  -3.308  0.00  0.00      PROA  
ATOM   1069  N   GLY P 651     -10.611 -11.059  -1.930  0.00  0.00      PROA  
ATOM   1070  HN  GLY P 651     -10.221 -11.070  -1.013  0.00  0.00      PROA  
ATOM   1071  CA  GLY P 651      -9.714 -11.224  -3.059  0.00  0.00      PROA  
ATOM   1072  HA1 GLY P 651      -8.738 -11.199  -2.598  0.00  0.00      PROA  
ATOM   1073  HA2 GLY P 651      -9.607 -10.419  -3.771  0.00  0.00      PROA  
ATOM   1074  C   GLY P 651      -9.795 -12.486  -3.967  0.00  0.00      PROA  
ATOM   1075  O   GLY P 651      -9.626 -12.363  -5.152  0.00  0.00      PROA  
ATOM   1076  N   ILE P 652     -10.048 -13.690  -3.375  0.00  0.00      PROA  
ATOM   1077  HN  ILE P 652     -10.060 -13.795  -2.384  0.00  0.00      PROA  
ATOM   1078  CA  ILE P 652     -10.372 -14.881  -4.191  0.00  0.00      PROA  
ATOM   1079  HA  ILE P 652      -9.522 -14.941  -4.855  0.00  0.00      PROA  
ATOM   1080  CB  ILE P 652     -10.477 -16.127  -3.312  0.00  0.00      PROA  
ATOM   1081  HB  ILE P 652     -11.182 -15.843  -2.501  0.00  0.00      PROA  
ATOM   1082  CG2 ILE P 652     -10.999 -17.357  -4.049  0.00  0.00      PROA  
ATOM   1083 HG21 ILE P 652     -11.063 -18.162  -3.286  0.00  0.00      PROA  
ATOM   1084 HG22 ILE P 652     -10.350 -17.550  -4.930  0.00  0.00      PROA  
ATOM   1085 HG23 ILE P 652     -12.041 -17.204  -4.401  0.00  0.00      PROA  
ATOM   1086  CG1 ILE P 652      -9.129 -16.563  -2.749  0.00  0.00      PROA  
ATOM   1087 HG11 ILE P 652      -8.518 -15.709  -2.385  0.00  0.00      PROA  
ATOM   1088 HG12 ILE P 652      -8.554 -16.921  -3.630  0.00  0.00      PROA  
ATOM   1089  CD  ILE P 652      -9.276 -17.469  -1.508  0.00  0.00      PROA  
ATOM   1090  HD1 ILE P 652      -9.821 -18.420  -1.687  0.00  0.00      PROA  
ATOM   1091  HD2 ILE P 652      -9.932 -16.845  -0.864  0.00  0.00      PROA  
ATOM   1092  HD3 ILE P 652      -8.318 -17.736  -1.011  0.00  0.00      PROA  
ATOM   1093  C   ILE P 652     -11.576 -14.723  -4.999  0.00  0.00      PROA  
ATOM   1094  O   ILE P 652     -11.517 -15.080  -6.147  0.00  0.00      PROA  
ATOM   1095  N   ALA P 653     -12.705 -14.270  -4.456  0.00  0.00      PROA  
ATOM   1096  HN  ALA P 653     -12.645 -13.964  -3.509  0.00  0.00      PROA  
ATOM   1097  CA  ALA P 653     -13.831 -14.043  -5.238  0.00  0.00      PROA  
ATOM   1098  HA  ALA P 653     -14.092 -14.921  -5.810  0.00  0.00      PROA  
ATOM   1099  CB  ALA P 653     -15.052 -14.038  -4.357  0.00  0.00      PROA  
ATOM   1100  HB1 ALA P 653     -14.965 -13.378  -3.467  0.00  0.00      PROA  
ATOM   1101  HB2 ALA P 653     -15.302 -15.087  -4.091  0.00  0.00      PROA  
ATOM   1102  HB3 ALA P 653     -15.926 -13.775  -4.991  0.00  0.00      PROA  
ATOM   1103  C   ALA P 653     -13.842 -12.954  -6.229  0.00  0.00      PROA  
ATOM   1104  O   ALA P 653     -14.210 -13.227  -7.416  0.00  0.00      PROA  
ATOM   1105  N   TYR P 654     -13.255 -11.741  -5.977  0.00  0.00      PROA  
ATOM   1106  HN  TYR P 654     -12.846 -11.605  -5.079  0.00  0.00      PROA  
ATOM   1107  CA  TYR P 654     -13.100 -10.751  -6.977  0.00  0.00      PROA  
ATOM   1108  HA  TYR P 654     -14.063 -10.593  -7.440  0.00  0.00      PROA  
ATOM   1109  CB  TYR P 654     -12.787  -9.428  -6.280  0.00  0.00      PROA  
ATOM   1110  HB1 TYR P 654     -11.987  -9.676  -5.551  0.00  0.00      PROA  
ATOM   1111  HB2 TYR P 654     -13.628  -9.102  -5.631  0.00  0.00      PROA  
ATOM   1112  CG  TYR P 654     -12.441  -8.216  -7.287  0.00  0.00      PROA  
ATOM   1113  CD1 TYR P 654     -13.434  -7.225  -7.546  0.00  0.00      PROA  
ATOM   1114  HD1 TYR P 654     -14.367  -7.219  -7.003  0.00  0.00      PROA  
ATOM   1115  CE1 TYR P 654     -13.150  -6.254  -8.494  0.00  0.00      PROA  
ATOM   1116  HE1 TYR P 654     -13.827  -5.433  -8.673  0.00  0.00      PROA  
ATOM   1117  CZ  TYR P 654     -11.951  -6.238  -9.165  0.00  0.00      PROA  
ATOM   1118  OH  TYR P 654     -11.556  -5.315 -10.109  0.00  0.00      PROA  
ATOM   1119  HH  TYR P 654     -10.759  -5.706 -10.474  0.00  0.00      PROA  
ATOM   1120  CD2 TYR P 654     -11.207  -8.088  -7.816  0.00  0.00      PROA  
ATOM   1121  HD2 TYR P 654     -10.478  -8.821  -7.501  0.00  0.00      PROA  
ATOM   1122  CE2 TYR P 654     -10.959  -7.149  -8.829  0.00  0.00      PROA  
ATOM   1123  HE2 TYR P 654      -9.978  -7.240  -9.271  0.00  0.00      PROA  
ATOM   1124  C   TYR P 654     -12.145 -11.151  -8.098  0.00  0.00      PROA  
ATOM   1125  O   TYR P 654     -12.457 -10.962  -9.229  0.00  0.00      PROA  
ATOM   1126  N   SER P 655     -11.073 -11.940  -7.807  0.00  0.00      PROA  
ATOM   1127  HN  SER P 655     -10.778 -12.158  -6.879  0.00  0.00      PROA  
ATOM   1128  CA  SER P 655     -10.123 -12.439  -8.812  0.00  0.00      PROA  
ATOM   1129  HA  SER P 655      -9.630 -11.613  -9.303  0.00  0.00      PROA  
ATOM   1130  CB  SER P 655      -8.931 -13.183  -8.150  0.00  0.00      PROA  
ATOM   1131  HB1 SER P 655      -8.204 -13.466  -8.941  0.00  0.00      PROA  
ATOM   1132  HB2 SER P 655      -9.369 -14.024  -7.571  0.00  0.00      PROA  
ATOM   1133  OG  SER P 655      -8.201 -12.420  -7.266  0.00  0.00      PROA  
ATOM   1134  HG1 SER P 655      -8.645 -12.440  -6.415  0.00  0.00      PROA  
ATOM   1135  C   SER P 655     -10.729 -13.295  -9.829  0.00  0.00      PROA  
ATOM   1136  O   SER P 655     -10.295 -13.300 -11.031  0.00  0.00      PROA  
ATOM   1137  N   LEU P 656     -11.682 -14.191  -9.384  0.00  0.00      PROA  
ATOM   1138  HN  LEU P 656     -11.914 -14.233  -8.415  0.00  0.00      PROA  
ATOM   1139  CA  LEU P 656     -12.559 -15.053 -10.180  0.00  0.00      PROA  
ATOM   1140  HA  LEU P 656     -11.952 -15.556 -10.918  0.00  0.00      PROA  
ATOM   1141  CB  LEU P 656     -13.356 -16.148  -9.352  0.00  0.00      PROA  
ATOM   1142  HB1 LEU P 656     -14.127 -16.617 -10.001  0.00  0.00      PROA  
ATOM   1143  HB2 LEU P 656     -13.884 -15.517  -8.605  0.00  0.00      PROA  
ATOM   1144  CG  LEU P 656     -12.518 -17.161  -8.600  0.00  0.00      PROA  
ATOM   1145  HG  LEU P 656     -11.821 -16.557  -7.981  0.00  0.00      PROA  
ATOM   1146  CD1 LEU P 656     -13.377 -18.019  -7.745  0.00  0.00      PROA  
ATOM   1147 HD11 LEU P 656     -13.755 -18.881  -8.334  0.00  0.00      PROA  
ATOM   1148 HD12 LEU P 656     -14.218 -17.405  -7.357  0.00  0.00      PROA  
ATOM   1149 HD13 LEU P 656     -12.879 -18.602  -6.942  0.00  0.00      PROA  
ATOM   1150  CD2 LEU P 656     -11.659 -17.997  -9.466  0.00  0.00      PROA  
ATOM   1151 HD21 LEU P 656     -12.278 -18.609 -10.156  0.00  0.00      PROA  
ATOM   1152 HD22 LEU P 656     -10.998 -18.672  -8.881  0.00  0.00      PROA  
ATOM   1153 HD23 LEU P 656     -11.018 -17.300 -10.047  0.00  0.00      PROA  
ATOM   1154  C   LEU P 656     -13.640 -14.368 -10.970  0.00  0.00      PROA  
ATOM   1155  O   LEU P 656     -13.848 -14.628 -12.141  0.00  0.00      PROA  
ATOM   1156  N   PHE P 657     -14.358 -13.465 -10.281  0.00  0.00      PROA  
ATOM   1157  HN  PHE P 657     -14.102 -13.269  -9.337  0.00  0.00      PROA  
ATOM   1158  CA  PHE P 657     -15.766 -13.094 -10.670  0.00  0.00      PROA  
ATOM   1159  HA  PHE P 657     -15.943 -13.541 -11.637  0.00  0.00      PROA  
ATOM   1160  CB  PHE P 657     -16.765 -13.443  -9.549  0.00  0.00      PROA  
ATOM   1161  HB1 PHE P 657     -17.789 -13.134  -9.848  0.00  0.00      PROA  
ATOM   1162  HB2 PHE P 657     -16.467 -12.874  -8.642  0.00  0.00      PROA  
ATOM   1163  CG  PHE P 657     -16.805 -14.900  -9.435  0.00  0.00      PROA  
ATOM   1164  CD1 PHE P 657     -16.585 -15.640  -8.295  0.00  0.00      PROA  
ATOM   1165  HD1 PHE P 657     -16.204 -15.118  -7.430  0.00  0.00      PROA  
ATOM   1166  CE1 PHE P 657     -16.816 -16.997  -8.238  0.00  0.00      PROA  
ATOM   1167  HE1 PHE P 657     -16.638 -17.510  -7.305  0.00  0.00      PROA  
ATOM   1168  CZ  PHE P 657     -17.132 -17.708  -9.439  0.00  0.00      PROA  
ATOM   1169  HZ  PHE P 657     -17.237 -18.783  -9.472  0.00  0.00      PROA  
ATOM   1170  CD2 PHE P 657     -17.283 -15.520 -10.622  0.00  0.00      PROA  
ATOM   1171  HD2 PHE P 657     -17.372 -14.955 -11.538  0.00  0.00      PROA  
ATOM   1172  CE2 PHE P 657     -17.291 -16.962 -10.658  0.00  0.00      PROA  
ATOM   1173  HE2 PHE P 657     -17.392 -17.396 -11.642  0.00  0.00      PROA  
ATOM   1174  C   PHE P 657     -15.899 -11.670 -11.106  0.00  0.00      PROA  
ATOM   1175  O   PHE P 657     -16.990 -11.209 -11.465  0.00  0.00      PROA  
ATOM   1176  N   ALA P 658     -14.798 -10.857 -11.081  0.00  0.00      PROA  
ATOM   1177  HN  ALA P 658     -13.984 -11.178 -10.602  0.00  0.00      PROA  
ATOM   1178  CA  ALA P 658     -14.862  -9.593 -11.687  0.00  0.00      PROA  
ATOM   1179  HA  ALA P 658     -15.794  -9.360 -12.182  0.00  0.00      PROA  
ATOM   1180  CB  ALA P 658     -14.425  -8.446 -10.758  0.00  0.00      PROA  
ATOM   1181  HB1 ALA P 658     -14.033  -7.507 -11.204  0.00  0.00      PROA  
ATOM   1182  HB2 ALA P 658     -13.764  -8.797  -9.937  0.00  0.00      PROA  
ATOM   1183  HB3 ALA P 658     -15.342  -8.065 -10.259  0.00  0.00      PROA  
ATOM   1184  C   ALA P 658     -14.040  -9.532 -12.990  0.00  0.00      PROA  
ATOM   1185  O   ALA P 658     -13.267 -10.400 -13.235  0.00  0.00      PROA  
ATOM   1186  N   GLY P 659     -14.333  -8.485 -13.838  0.00  0.00      PROA  
ATOM   1187  HN  GLY P 659     -14.929  -7.707 -13.658  0.00  0.00      PROA  
ATOM   1188  CA  GLY P 659     -13.762  -8.299 -15.194  0.00  0.00      PROA  
ATOM   1189  HA1 GLY P 659     -14.306  -7.551 -15.753  0.00  0.00      PROA  
ATOM   1190  HA2 GLY P 659     -13.758  -9.179 -15.819  0.00  0.00      PROA  
ATOM   1191  C   GLY P 659     -12.270  -7.817 -15.188  0.00  0.00      PROA  
ATOM   1192  O   GLY P 659     -11.543  -8.149 -16.088  0.00  0.00      PROA  
ATOM   1193  N   GLN P 660     -11.840  -7.021 -14.182  0.00  0.00      PROA  
ATOM   1194  HN  GLN P 660     -12.438  -6.797 -13.415  0.00  0.00      PROA  
ATOM   1195  CA  GLN P 660     -10.507  -6.555 -14.111  0.00  0.00      PROA  
ATOM   1196  HA  GLN P 660      -9.936  -6.805 -14.993  0.00  0.00      PROA  
ATOM   1197  CB  GLN P 660     -10.527  -5.076 -13.932  0.00  0.00      PROA  
ATOM   1198  HB1 GLN P 660     -11.216  -4.821 -13.099  0.00  0.00      PROA  
ATOM   1199  HB2 GLN P 660     -10.956  -4.564 -14.820  0.00  0.00      PROA  
ATOM   1200  CG  GLN P 660      -9.227  -4.257 -13.852  0.00  0.00      PROA  
ATOM   1201  HG1 GLN P 660      -8.950  -4.013 -12.804  0.00  0.00      PROA  
ATOM   1202  HG2 GLN P 660      -9.355  -3.218 -14.224  0.00  0.00      PROA  
ATOM   1203  CD  GLN P 660      -7.993  -4.850 -14.468  0.00  0.00      PROA  
ATOM   1204  OE1 GLN P 660      -7.185  -5.438 -13.764  0.00  0.00      PROA  
ATOM   1205  NE2 GLN P 660      -7.807  -4.848 -15.856  0.00  0.00      PROA  
ATOM   1206 HE21 GLN P 660      -8.378  -4.267 -16.436  0.00  0.00      PROA  
ATOM   1207 HE22 GLN P 660      -6.935  -5.208 -16.189  0.00  0.00      PROA  
ATOM   1208  C   GLN P 660      -9.817  -7.239 -12.893  0.00  0.00      PROA  
ATOM   1209  O   GLN P 660     -10.112  -6.797 -11.723  0.00  0.00      PROA  
ATOM   1210  N   PRO P 661      -8.850  -8.132 -13.043  0.00  0.00      PROA  
ATOM   1211  CD  PRO P 661      -8.498  -8.726 -14.342  0.00  0.00      PROA  
ATOM   1212  HD1 PRO P 661      -7.884  -7.930 -14.814  0.00  0.00      PROA  
ATOM   1213  HD2 PRO P 661      -9.451  -8.808 -14.908  0.00  0.00      PROA  
ATOM   1214  CA  PRO P 661      -8.549  -9.073 -11.929  0.00  0.00      PROA  
ATOM   1215  HA  PRO P 661      -9.344  -9.008 -11.200  0.00  0.00      PROA  
ATOM   1216  CB  PRO P 661      -8.450 -10.424 -12.626  0.00  0.00      PROA  
ATOM   1217  HB1 PRO P 661      -9.419 -10.930 -12.828  0.00  0.00      PROA  
ATOM   1218  HB2 PRO P 661      -7.885 -11.199 -12.065  0.00  0.00      PROA  
ATOM   1219  CG  PRO P 661      -7.830 -10.014 -13.939  0.00  0.00      PROA  
ATOM   1220  HG1 PRO P 661      -6.763  -9.726 -13.827  0.00  0.00      PROA  
ATOM   1221  HG2 PRO P 661      -7.850 -10.756 -14.765  0.00  0.00      PROA  
ATOM   1222  C   PRO P 661      -7.230  -8.649 -11.391  0.00  0.00      PROA  
ATOM   1223  O   PRO P 661      -6.735  -9.384 -10.537  0.00  0.00      PROA  
ATOM   1224  N   LEU P 662      -6.643  -7.482 -11.767  0.00  0.00      PROA  
ATOM   1225  HN  LEU P 662      -6.957  -6.912 -12.522  0.00  0.00      PROA  
ATOM   1226  CA  LEU P 662      -5.357  -7.029 -11.182  0.00  0.00      PROA  
ATOM   1227  HA  LEU P 662      -4.771  -7.770 -10.658  0.00  0.00      PROA  
ATOM   1228  CB  LEU P 662      -4.387  -6.497 -12.288  0.00  0.00      PROA  
ATOM   1229  HB1 LEU P 662      -3.419  -6.307 -11.778  0.00  0.00      PROA  
ATOM   1230  HB2 LEU P 662      -4.721  -5.491 -12.620  0.00  0.00      PROA  
ATOM   1231  CG  LEU P 662      -4.415  -7.409 -13.557  0.00  0.00      PROA  
ATOM   1232  HG  LEU P 662      -5.448  -7.476 -13.959  0.00  0.00      PROA  
ATOM   1233  CD1 LEU P 662      -3.628  -6.670 -14.655  0.00  0.00      PROA  
ATOM   1234 HD11 LEU P 662      -4.083  -5.675 -14.849  0.00  0.00      PROA  
ATOM   1235 HD12 LEU P 662      -3.823  -7.355 -15.508  0.00  0.00      PROA  
ATOM   1236 HD13 LEU P 662      -2.543  -6.588 -14.432  0.00  0.00      PROA  
ATOM   1237  CD2 LEU P 662      -3.978  -8.870 -13.339  0.00  0.00      PROA  
ATOM   1238 HD21 LEU P 662      -4.601  -9.480 -12.651  0.00  0.00      PROA  
ATOM   1239 HD22 LEU P 662      -2.919  -8.869 -13.003  0.00  0.00      PROA  
ATOM   1240 HD23 LEU P 662      -3.893  -9.380 -14.322  0.00  0.00      PROA  
ATOM   1241  C   LEU P 662      -5.465  -5.955 -10.084  0.00  0.00      PROA  
ATOM   1242  O   LEU P 662      -4.443  -5.476  -9.653  0.00  0.00      PROA  
ATOM   1243  N   THR P 663      -6.603  -5.561  -9.548  0.00  0.00      PROA  
ATOM   1244  HN  THR P 663      -7.430  -6.047  -9.821  0.00  0.00      PROA  
ATOM   1245  CA  THR P 663      -6.706  -4.726  -8.338  0.00  0.00      PROA  
ATOM   1246  HA  THR P 663      -5.972  -3.936  -8.392  0.00  0.00      PROA  
ATOM   1247  CB  THR P 663      -7.996  -4.047  -8.074  0.00  0.00      PROA  
ATOM   1248  HB  THR P 663      -7.872  -3.489  -7.121  0.00  0.00      PROA  
ATOM   1249  OG1 THR P 663      -9.041  -4.946  -8.094  0.00  0.00      PROA  
ATOM   1250  HG1 THR P 663      -9.548  -4.732  -7.306  0.00  0.00      PROA  
ATOM   1251  CG2 THR P 663      -8.308  -2.947  -9.050  0.00  0.00      PROA  
ATOM   1252 HG21 THR P 663      -9.111  -2.318  -8.612  0.00  0.00      PROA  
ATOM   1253 HG22 THR P 663      -8.556  -3.350 -10.056  0.00  0.00      PROA  
ATOM   1254 HG23 THR P 663      -7.427  -2.301  -9.251  0.00  0.00      PROA  
ATOM   1255  C   THR P 663      -6.251  -5.622  -7.199  0.00  0.00      PROA  
ATOM   1256  O   THR P 663      -6.786  -6.758  -7.058  0.00  0.00      PROA  
ATOM   1257  N   ILE P 664      -5.292  -5.110  -6.393  0.00  0.00      PROA  
ATOM   1258  HN  ILE P 664      -4.876  -4.256  -6.695  0.00  0.00      PROA  
ATOM   1259  CA  ILE P 664      -4.901  -5.601  -5.106  0.00  0.00      PROA  
ATOM   1260  HA  ILE P 664      -5.339  -6.580  -4.976  0.00  0.00      PROA  
ATOM   1261  CB  ILE P 664      -3.429  -5.680  -4.788  0.00  0.00      PROA  
ATOM   1262  HB  ILE P 664      -3.047  -4.643  -4.677  0.00  0.00      PROA  
ATOM   1263  CG2 ILE P 664      -3.251  -6.416  -3.438  0.00  0.00      PROA  
ATOM   1264 HG21 ILE P 664      -3.689  -7.436  -3.376  0.00  0.00      PROA  
ATOM   1265 HG22 ILE P 664      -3.515  -5.800  -2.552  0.00  0.00      PROA  
ATOM   1266 HG23 ILE P 664      -2.152  -6.575  -3.461  0.00  0.00      PROA  
ATOM   1267  CG1 ILE P 664      -2.645  -6.300  -5.914  0.00  0.00      PROA  
ATOM   1268 HG11 ILE P 664      -1.612  -6.537  -5.579  0.00  0.00      PROA  
ATOM   1269 HG12 ILE P 664      -2.651  -5.620  -6.793  0.00  0.00      PROA  
ATOM   1270  CD  ILE P 664      -3.141  -7.637  -6.469  0.00  0.00      PROA  
ATOM   1271  HD1 ILE P 664      -2.403  -8.069  -7.178  0.00  0.00      PROA  
ATOM   1272  HD2 ILE P 664      -4.040  -7.310  -7.034  0.00  0.00      PROA  
ATOM   1273  HD3 ILE P 664      -3.470  -8.235  -5.592  0.00  0.00      PROA  
ATOM   1274  C   ILE P 664      -5.467  -4.592  -4.071  0.00  0.00      PROA  
ATOM   1275  O   ILE P 664      -5.346  -3.392  -4.089  0.00  0.00      PROA  
ATOM   1276  N   LEU P 665      -6.094  -5.086  -3.030  0.00  0.00      PROA  
ATOM   1277  HN  LEU P 665      -6.195  -6.078  -3.047  0.00  0.00      PROA  
ATOM   1278  CA  LEU P 665      -6.637  -4.516  -1.856  0.00  0.00      PROA  
ATOM   1279  HA  LEU P 665      -7.394  -3.806  -2.154  0.00  0.00      PROA  
ATOM   1280  CB  LEU P 665      -7.379  -5.562  -0.976  0.00  0.00      PROA  
ATOM   1281  HB1 LEU P 665      -7.769  -4.998  -0.102  0.00  0.00      PROA  
ATOM   1282  HB2 LEU P 665      -6.669  -6.333  -0.608  0.00  0.00      PROA  
ATOM   1283  CG  LEU P 665      -8.469  -6.476  -1.699  0.00  0.00      PROA  
ATOM   1284  HG  LEU P 665      -7.987  -6.986  -2.561  0.00  0.00      PROA  
ATOM   1285  CD1 LEU P 665      -8.905  -7.591  -0.820  0.00  0.00      PROA  
ATOM   1286 HD11 LEU P 665      -8.096  -8.333  -0.648  0.00  0.00      PROA  
ATOM   1287 HD12 LEU P 665      -9.680  -8.233  -1.289  0.00  0.00      PROA  
ATOM   1288 HD13 LEU P 665      -9.264  -7.196   0.154  0.00  0.00      PROA  
ATOM   1289  CD2 LEU P 665      -9.718  -5.680  -2.223  0.00  0.00      PROA  
ATOM   1290 HD21 LEU P 665     -10.263  -6.367  -2.904  0.00  0.00      PROA  
ATOM   1291 HD22 LEU P 665      -9.277  -4.873  -2.846  0.00  0.00      PROA  
ATOM   1292 HD23 LEU P 665     -10.408  -5.345  -1.419  0.00  0.00      PROA  
ATOM   1293  C   LEU P 665      -5.641  -3.693  -0.999  0.00  0.00      PROA  
ATOM   1294  O   LEU P 665      -4.410  -3.878  -0.979  0.00  0.00      PROA  
ATOM   1295  N   GLY P 666      -6.156  -2.707  -0.241  0.00  0.00      PROA  
ATOM   1296  HN  GLY P 666      -7.085  -2.365  -0.359  0.00  0.00      PROA  
ATOM   1297  CA  GLY P 666      -5.357  -2.090   0.824  0.00  0.00      PROA  
ATOM   1298  HA1 GLY P 666      -4.366  -1.852   0.467  0.00  0.00      PROA  
ATOM   1299  HA2 GLY P 666      -5.312  -2.843   1.596  0.00  0.00      PROA  
ATOM   1300  C   GLY P 666      -5.985  -0.785   1.397  0.00  0.00      PROA  
ATOM   1301  O   GLY P 666      -6.073  -0.472   2.591  0.00  0.00      PROA  
ATOM   1302  N   SER P 667      -6.493  -0.037   0.380  0.00  0.00      PROA  
ATOM   1303  HN  SER P 667      -6.236  -0.376  -0.522  0.00  0.00      PROA  
ATOM   1304  CA  SER P 667      -7.265   1.119   0.476  0.00  0.00      PROA  
ATOM   1305  HA  SER P 667      -7.784   1.290  -0.456  0.00  0.00      PROA  
ATOM   1306  CB  SER P 667      -8.395   1.007   1.552  0.00  0.00      PROA  
ATOM   1307  HB1 SER P 667      -7.971   0.885   2.572  0.00  0.00      PROA  
ATOM   1308  HB2 SER P 667      -8.969   0.081   1.332  0.00  0.00      PROA  
ATOM   1309  OG  SER P 667      -9.334   2.071   1.510  0.00  0.00      PROA  
ATOM   1310  HG1 SER P 667      -9.311   2.489   0.646  0.00  0.00      PROA  
ATOM   1311  C   SER P 667      -6.395   2.385   0.812  0.00  0.00      PROA  
ATOM   1312  O   SER P 667      -5.380   2.292   1.476  0.00  0.00      PROA  
ATOM   1313  N   THR P 668      -6.711   3.627   0.291  0.00  0.00      PROA  
ATOM   1314  HN  THR P 668      -7.462   3.717  -0.359  0.00  0.00      PROA  
ATOM   1315  CA  THR P 668      -6.176   4.916   0.884  0.00  0.00      PROA  
ATOM   1316  HA  THR P 668      -5.397   4.664   1.588  0.00  0.00      PROA  
ATOM   1317  CB  THR P 668      -5.482   5.855  -0.136  0.00  0.00      PROA  
ATOM   1318  HB  THR P 668      -4.865   5.204  -0.791  0.00  0.00      PROA  
ATOM   1319  OG1 THR P 668      -4.662   6.802   0.511  0.00  0.00      PROA  
ATOM   1320  HG1 THR P 668      -3.795   6.405   0.626  0.00  0.00      PROA  
ATOM   1321  CG2 THR P 668      -6.510   6.557  -1.003  0.00  0.00      PROA  
ATOM   1322 HG21 THR P 668      -7.255   5.828  -1.387  0.00  0.00      PROA  
ATOM   1323 HG22 THR P 668      -5.918   6.929  -1.866  0.00  0.00      PROA  
ATOM   1324 HG23 THR P 668      -6.977   7.364  -0.398  0.00  0.00      PROA  
ATOM   1325  C   THR P 668      -7.298   5.712   1.569  0.00  0.00      PROA  
ATOM   1326  O   THR P 668      -7.067   6.698   2.287  0.00  0.00      PROA  
ATOM   1327  N   GLY P 669      -8.620   5.364   1.299  0.00  0.00      PROA  
ATOM   1328  HN  GLY P 669      -8.884   4.659   0.646  0.00  0.00      PROA  
ATOM   1329  CA  GLY P 669      -9.702   6.147   1.898  0.00  0.00      PROA  
ATOM   1330  HA1 GLY P 669     -10.548   5.675   1.420  0.00  0.00      PROA  
ATOM   1331  HA2 GLY P 669      -9.530   7.176   1.619  0.00  0.00      PROA  
ATOM   1332  C   GLY P 669      -9.865   6.253   3.363  0.00  0.00      PROA  
ATOM   1333  O   GLY P 669      -9.285   5.445   4.088  0.00  0.00      PROA  
ATOM   1334  N   PRO P 670     -10.675   7.164   3.956  0.00  0.00      PROA  
ATOM   1335  CD  PRO P 670     -11.198   8.285   3.149  0.00  0.00      PROA  
ATOM   1336  HD1 PRO P 670     -11.824   7.876   2.327  0.00  0.00      PROA  
ATOM   1337  HD2 PRO P 670     -10.331   8.876   2.783  0.00  0.00      PROA  
ATOM   1338  CA  PRO P 670     -10.713   7.419   5.422  0.00  0.00      PROA  
ATOM   1339  HA  PRO P 670      -9.666   7.510   5.673  0.00  0.00      PROA  
ATOM   1340  CB  PRO P 670     -11.247   8.934   5.502  0.00  0.00      PROA  
ATOM   1341  HB1 PRO P 670     -10.416   9.669   5.574  0.00  0.00      PROA  
ATOM   1342  HB2 PRO P 670     -12.016   8.959   6.303  0.00  0.00      PROA  
ATOM   1343  CG  PRO P 670     -12.004   9.092   4.139  0.00  0.00      PROA  
ATOM   1344  HG1 PRO P 670     -13.030   8.692   4.287  0.00  0.00      PROA  
ATOM   1345  HG2 PRO P 670     -12.089  10.157   3.834  0.00  0.00      PROA  
ATOM   1346  C   PRO P 670     -11.432   6.392   6.305  0.00  0.00      PROA  
ATOM   1347  O   PRO P 670     -12.114   6.794   7.189  0.00  0.00      PROA  
ATOM   1348  N   VAL P 671     -11.229   5.077   6.127  0.00  0.00      PROA  
ATOM   1349  HN  VAL P 671     -10.644   4.890   5.342  0.00  0.00      PROA  
ATOM   1350  CA  VAL P 671     -11.755   3.914   6.849  0.00  0.00      PROA  
ATOM   1351  HA  VAL P 671     -12.784   4.042   6.549  0.00  0.00      PROA  
ATOM   1352  CB  VAL P 671     -11.313   2.608   6.337  0.00  0.00      PROA  
ATOM   1353  HB  VAL P 671     -10.280   2.374   6.673  0.00  0.00      PROA  
ATOM   1354  CG1 VAL P 671     -12.354   1.470   6.847  0.00  0.00      PROA  
ATOM   1355 HG11 VAL P 671     -11.843   1.013   7.722  0.00  0.00      PROA  
ATOM   1356 HG12 VAL P 671     -12.570   0.710   6.065  0.00  0.00      PROA  
ATOM   1357 HG13 VAL P 671     -13.323   1.923   7.144  0.00  0.00      PROA  
ATOM   1358  CG2 VAL P 671     -11.392   2.556   4.744  0.00  0.00      PROA  
ATOM   1359 HG21 VAL P 671     -11.483   1.506   4.392  0.00  0.00      PROA  
ATOM   1360 HG22 VAL P 671     -10.677   3.239   4.238  0.00  0.00      PROA  
ATOM   1361 HG23 VAL P 671     -12.420   2.869   4.463  0.00  0.00      PROA  
ATOM   1362  C   VAL P 671     -11.577   4.078   8.398  0.00  0.00      PROA  
ATOM   1363  O   VAL P 671     -12.462   4.080   9.165  0.00  0.00      PROA  
ATOM   1364  N   LEU P 672     -10.331   4.283   8.865  0.00  0.00      PROA  
ATOM   1365  HN  LEU P 672      -9.533   4.122   8.290  0.00  0.00      PROA  
ATOM   1366  CA  LEU P 672     -10.063   4.432  10.246  0.00  0.00      PROA  
ATOM   1367  HA  LEU P 672     -10.517   3.582  10.734  0.00  0.00      PROA  
ATOM   1368  CB  LEU P 672      -8.519   4.405  10.511  0.00  0.00      PROA  
ATOM   1369  HB1 LEU P 672      -8.041   5.049   9.742  0.00  0.00      PROA  
ATOM   1370  HB2 LEU P 672      -8.211   3.347  10.369  0.00  0.00      PROA  
ATOM   1371  CG  LEU P 672      -7.952   4.806  11.848  0.00  0.00      PROA  
ATOM   1372  HG  LEU P 672      -8.254   5.830  12.157  0.00  0.00      PROA  
ATOM   1373  CD1 LEU P 672      -8.531   3.912  13.000  0.00  0.00      PROA  
ATOM   1374 HD11 LEU P 672      -9.615   4.057  13.194  0.00  0.00      PROA  
ATOM   1375 HD12 LEU P 672      -8.031   4.163  13.960  0.00  0.00      PROA  
ATOM   1376 HD13 LEU P 672      -8.424   2.825  12.798  0.00  0.00      PROA  
ATOM   1377  CD2 LEU P 672      -6.359   4.793  11.765  0.00  0.00      PROA  
ATOM   1378 HD21 LEU P 672      -6.004   5.403  10.907  0.00  0.00      PROA  
ATOM   1379 HD22 LEU P 672      -6.076   3.720  11.716  0.00  0.00      PROA  
ATOM   1380 HD23 LEU P 672      -5.953   5.022  12.774  0.00  0.00      PROA  
ATOM   1381  C   LEU P 672     -10.775   5.617  10.926  0.00  0.00      PROA  
ATOM   1382  O   LEU P 672     -11.354   5.598  11.997  0.00  0.00      PROA  
ATOM   1383  N   VAL P 673     -10.634   6.793  10.291  0.00  0.00      PROA  
ATOM   1384  HN  VAL P 673     -10.195   6.899   9.402  0.00  0.00      PROA  
ATOM   1385  CA  VAL P 673     -11.355   7.918  10.826  0.00  0.00      PROA  
ATOM   1386  HA  VAL P 673     -10.860   8.187  11.748  0.00  0.00      PROA  
ATOM   1387  CB  VAL P 673     -11.165   9.121   9.904  0.00  0.00      PROA  
ATOM   1388  HB  VAL P 673     -11.470   8.853   8.870  0.00  0.00      PROA  
ATOM   1389  CG1 VAL P 673     -12.031  10.266  10.328  0.00  0.00      PROA  
ATOM   1390 HG11 VAL P 673     -11.926  10.625  11.374  0.00  0.00      PROA  
ATOM   1391 HG12 VAL P 673     -13.097   9.994  10.169  0.00  0.00      PROA  
ATOM   1392 HG13 VAL P 673     -11.880  11.171   9.702  0.00  0.00      PROA  
ATOM   1393  CG2 VAL P 673      -9.719   9.654   9.780  0.00  0.00      PROA  
ATOM   1394 HG21 VAL P 673      -9.786  10.458   9.016  0.00  0.00      PROA  
ATOM   1395 HG22 VAL P 673      -9.080   8.870   9.320  0.00  0.00      PROA  
ATOM   1396 HG23 VAL P 673      -9.328  10.079  10.729  0.00  0.00      PROA  
ATOM   1397  C   VAL P 673     -12.834   7.729  11.104  0.00  0.00      PROA  
ATOM   1398  O   VAL P 673     -13.364   8.279  12.099  0.00  0.00      PROA  
ATOM   1399  N   PHE P 674     -13.644   6.967  10.278  0.00  0.00      PROA  
ATOM   1400  HN  PHE P 674     -13.349   6.604   9.398  0.00  0.00      PROA  
ATOM   1401  CA  PHE P 674     -15.053   6.834  10.552  0.00  0.00      PROA  
ATOM   1402  HA  PHE P 674     -15.526   7.747  10.884  0.00  0.00      PROA  
ATOM   1403  CB  PHE P 674     -15.806   6.125   9.407  0.00  0.00      PROA  
ATOM   1404  HB1 PHE P 674     -16.882   6.025   9.664  0.00  0.00      PROA  
ATOM   1405  HB2 PHE P 674     -15.416   5.101   9.229  0.00  0.00      PROA  
ATOM   1406  CG  PHE P 674     -15.827   6.931   8.068  0.00  0.00      PROA  
ATOM   1407  CD1 PHE P 674     -15.224   8.265   7.940  0.00  0.00      PROA  
ATOM   1408  HD1 PHE P 674     -15.003   8.807   8.848  0.00  0.00      PROA  
ATOM   1409  CE1 PHE P 674     -15.103   8.750   6.612  0.00  0.00      PROA  
ATOM   1410  HE1 PHE P 674     -14.771   9.774   6.528  0.00  0.00      PROA  
ATOM   1411  CZ  PHE P 674     -15.416   7.933   5.479  0.00  0.00      PROA  
ATOM   1412  HZ  PHE P 674     -15.280   8.288   4.468  0.00  0.00      PROA  
ATOM   1413  CD2 PHE P 674     -16.111   6.110   6.962  0.00  0.00      PROA  
ATOM   1414  HD2 PHE P 674     -16.443   5.096   7.129  0.00  0.00      PROA  
ATOM   1415  CE2 PHE P 674     -15.938   6.632   5.675  0.00  0.00      PROA  
ATOM   1416  HE2 PHE P 674     -16.342   5.927   4.962  0.00  0.00      PROA  
ATOM   1417  C   PHE P 674     -15.291   5.870  11.738  0.00  0.00      PROA  
ATOM   1418  O   PHE P 674     -16.242   5.968  12.523  0.00  0.00      PROA  
ATOM   1419  N   GLU P 675     -14.325   4.860  11.947  0.00  0.00      PROA  
ATOM   1420  HN  GLU P 675     -13.577   4.863  11.287  0.00  0.00      PROA  
ATOM   1421  CA  GLU P 675     -14.437   3.676  12.814  0.00  0.00      PROA  
ATOM   1422  HA  GLU P 675     -15.418   3.246  12.682  0.00  0.00      PROA  
ATOM   1423  CB  GLU P 675     -13.369   2.546  12.497  0.00  0.00      PROA  
ATOM   1424  HB1 GLU P 675     -13.262   1.873  13.374  0.00  0.00      PROA  
ATOM   1425  HB2 GLU P 675     -12.398   3.037  12.271  0.00  0.00      PROA  
ATOM   1426  CG  GLU P 675     -13.716   1.742  11.255  0.00  0.00      PROA  
ATOM   1427  HG1 GLU P 675     -13.055   0.849  11.245  0.00  0.00      PROA  
ATOM   1428  HG2 GLU P 675     -13.425   2.378  10.391  0.00  0.00      PROA  
ATOM   1429  CD  GLU P 675     -15.153   1.221  11.234  0.00  0.00      PROA  
ATOM   1430  OE1 GLU P 675     -15.480   0.490  12.208  0.00  0.00      PROA  
ATOM   1431  OE2 GLU P 675     -15.936   1.522  10.301  0.00  0.00      PROA  
ATOM   1432  C   GLU P 675     -14.227   3.987  14.211  0.00  0.00      PROA  
ATOM   1433  O   GLU P 675     -14.890   3.501  15.132  0.00  0.00      PROA  
ATOM   1434  N   LYS P 676     -13.262   4.865  14.507  0.00  0.00      PROA  
ATOM   1435  HN  LYS P 676     -12.829   5.301  13.722  0.00  0.00      PROA  
ATOM   1436  CA  LYS P 676     -13.141   5.560  15.753  0.00  0.00      PROA  
ATOM   1437  HA  LYS P 676     -12.887   4.735  16.403  0.00  0.00      PROA  
ATOM   1438  CB  LYS P 676     -11.961   6.468  15.621  0.00  0.00      PROA  
ATOM   1439  HB1 LYS P 676     -12.008   7.073  16.552  0.00  0.00      PROA  
ATOM   1440  HB2 LYS P 676     -12.171   7.125  14.751  0.00  0.00      PROA  
ATOM   1441  CG  LYS P 676     -10.538   5.859  15.451  0.00  0.00      PROA  
ATOM   1442  HG1 LYS P 676     -10.531   5.478  14.408  0.00  0.00      PROA  
ATOM   1443  HG2 LYS P 676     -10.403   4.944  16.067  0.00  0.00      PROA  
ATOM   1444  CD  LYS P 676      -9.441   6.911  15.343  0.00  0.00      PROA  
ATOM   1445  HD1 LYS P 676      -9.480   7.382  14.337  0.00  0.00      PROA  
ATOM   1446  HD2 LYS P 676      -8.524   6.285  15.330  0.00  0.00      PROA  
ATOM   1447  CE  LYS P 676      -9.356   7.931  16.530  0.00  0.00      PROA  
ATOM   1448  HE1 LYS P 676     -10.158   8.701  16.505  0.00  0.00      PROA  
ATOM   1449  HE2 LYS P 676      -8.380   8.451  16.422  0.00  0.00      PROA  
ATOM   1450  NZ  LYS P 676      -9.311   7.282  17.932  0.00  0.00      PROA  
ATOM   1451  HZ1 LYS P 676      -9.243   8.044  18.636  0.00  0.00      PROA  
ATOM   1452  HZ2 LYS P 676      -8.441   6.712  17.941  0.00  0.00      PROA  
ATOM   1453  HZ3 LYS P 676     -10.103   6.637  18.128  0.00  0.00      PROA  
ATOM   1454  C   LYS P 676     -14.376   6.284  16.255  0.00  0.00      PROA  
ATOM   1455  O   LYS P 676     -14.797   6.179  17.414  0.00  0.00      PROA  
ATOM   1456  N   ILE P 677     -14.943   7.102  15.372  0.00  0.00      PROA  
ATOM   1457  HN  ILE P 677     -14.536   7.412  14.516  0.00  0.00      PROA  
ATOM   1458  CA  ILE P 677     -16.081   7.976  15.650  0.00  0.00      PROA  
ATOM   1459  HA  ILE P 677     -15.939   8.477  16.596  0.00  0.00      PROA  
ATOM   1460  CB  ILE P 677     -16.321   8.923  14.486  0.00  0.00      PROA  
ATOM   1461  HB  ILE P 677     -16.299   8.419  13.496  0.00  0.00      PROA  
ATOM   1462  CG2 ILE P 677     -17.632   9.664  14.685  0.00  0.00      PROA  
ATOM   1463 HG21 ILE P 677     -17.762   9.912  15.760  0.00  0.00      PROA  
ATOM   1464 HG22 ILE P 677     -18.496   9.002  14.461  0.00  0.00      PROA  
ATOM   1465 HG23 ILE P 677     -17.730  10.516  13.979  0.00  0.00      PROA  
ATOM   1466  CG1 ILE P 677     -15.199  10.003  14.560  0.00  0.00      PROA  
ATOM   1467 HG11 ILE P 677     -15.193  10.398  13.522  0.00  0.00      PROA  
ATOM   1468 HG12 ILE P 677     -14.203   9.532  14.709  0.00  0.00      PROA  
ATOM   1469  CD  ILE P 677     -15.259  11.216  15.508  0.00  0.00      PROA  
ATOM   1470  HD1 ILE P 677     -14.436  11.948  15.364  0.00  0.00      PROA  
ATOM   1471  HD2 ILE P 677     -15.278  10.877  16.566  0.00  0.00      PROA  
ATOM   1472  HD3 ILE P 677     -16.175  11.750  15.177  0.00  0.00      PROA  
ATOM   1473  C   ILE P 677     -17.309   7.106  15.836  0.00  0.00      PROA  
ATOM   1474  O   ILE P 677     -18.163   7.378  16.693  0.00  0.00      PROA  
ATOM   1475  N   LEU P 678     -17.467   6.019  15.044  0.00  0.00      PROA  
ATOM   1476  HN  LEU P 678     -16.868   5.915  14.254  0.00  0.00      PROA  
ATOM   1477  CA  LEU P 678     -18.528   5.041  15.149  0.00  0.00      PROA  
ATOM   1478  HA  LEU P 678     -19.455   5.595  15.121  0.00  0.00      PROA  
ATOM   1479  CB  LEU P 678     -18.603   4.088  13.943  0.00  0.00      PROA  
ATOM   1480  HB1 LEU P 678     -17.718   3.420  14.020  0.00  0.00      PROA  
ATOM   1481  HB2 LEU P 678     -18.483   4.715  13.033  0.00  0.00      PROA  
ATOM   1482  CG  LEU P 678     -19.878   3.257  13.881  0.00  0.00      PROA  
ATOM   1483  HG  LEU P 678     -20.016   2.765  14.868  0.00  0.00      PROA  
ATOM   1484  CD1 LEU P 678     -21.013   4.176  13.500  0.00  0.00      PROA  
ATOM   1485 HD11 LEU P 678     -20.893   4.657  12.506  0.00  0.00      PROA  
ATOM   1486 HD12 LEU P 678     -21.102   5.037  14.198  0.00  0.00      PROA  
ATOM   1487 HD13 LEU P 678     -21.895   3.507  13.410  0.00  0.00      PROA  
ATOM   1488  CD2 LEU P 678     -19.557   2.031  13.017  0.00  0.00      PROA  
ATOM   1489 HD21 LEU P 678     -20.433   1.349  13.050  0.00  0.00      PROA  
ATOM   1490 HD22 LEU P 678     -18.628   1.461  13.232  0.00  0.00      PROA  
ATOM   1491 HD23 LEU P 678     -19.424   2.341  11.959  0.00  0.00      PROA  
ATOM   1492  C   LEU P 678     -18.549   4.253  16.437  0.00  0.00      PROA  
ATOM   1493  O   LEU P 678     -19.511   4.036  17.196  0.00  0.00      PROA  
ATOM   1494  N   TYR P 679     -17.259   3.944  16.876  0.00  0.00      PROA  
ATOM   1495  HN  TYR P 679     -16.486   4.240  16.319  0.00  0.00      PROA  
ATOM   1496  CA  TYR P 679     -16.934   3.280  18.088  0.00  0.00      PROA  
ATOM   1497  HA  TYR P 679     -17.529   2.380  18.123  0.00  0.00      PROA  
ATOM   1498  CB  TYR P 679     -15.424   2.947  18.080  0.00  0.00      PROA  
ATOM   1499  HB1 TYR P 679     -14.768   3.841  18.009  0.00  0.00      PROA  
ATOM   1500  HB2 TYR P 679     -15.255   2.238  17.242  0.00  0.00      PROA  
ATOM   1501  CG  TYR P 679     -14.961   2.117  19.307  0.00  0.00      PROA  
ATOM   1502  CD1 TYR P 679     -13.861   2.528  20.079  0.00  0.00      PROA  
ATOM   1503  HD1 TYR P 679     -13.267   3.381  19.785  0.00  0.00      PROA  
ATOM   1504  CE1 TYR P 679     -13.603   1.979  21.358  0.00  0.00      PROA  
ATOM   1505  HE1 TYR P 679     -12.777   2.355  21.944  0.00  0.00      PROA  
ATOM   1506  CZ  TYR P 679     -14.398   0.960  21.853  0.00  0.00      PROA  
ATOM   1507  OH  TYR P 679     -13.996   0.241  23.071  0.00  0.00      PROA  
ATOM   1508  HH  TYR P 679     -13.194   0.647  23.408  0.00  0.00      PROA  
ATOM   1509  CD2 TYR P 679     -15.807   1.178  19.893  0.00  0.00      PROA  
ATOM   1510  HD2 TYR P 679     -16.725   0.945  19.374  0.00  0.00      PROA  
ATOM   1511  CE2 TYR P 679     -15.512   0.493  21.129  0.00  0.00      PROA  
ATOM   1512  HE2 TYR P 679     -16.245  -0.238  21.436  0.00  0.00      PROA  
ATOM   1513  C   TYR P 679     -17.214   4.146  19.338  0.00  0.00      PROA  
ATOM   1514  O   TYR P 679     -17.974   3.791  20.293  0.00  0.00      PROA  
ATOM   1515  N   LYS P 680     -16.854   5.444  19.314  0.00  0.00      PROA  
ATOM   1516  HN  LYS P 680     -16.376   5.787  18.509  0.00  0.00      PROA  
ATOM   1517  CA  LYS P 680     -17.109   6.305  20.450  0.00  0.00      PROA  
ATOM   1518  HA  LYS P 680     -16.988   5.884  21.437  0.00  0.00      PROA  
ATOM   1519  CB  LYS P 680     -16.226   7.645  20.249  0.00  0.00      PROA  
ATOM   1520  HB1 LYS P 680     -16.519   8.525  20.860  0.00  0.00      PROA  
ATOM   1521  HB2 LYS P 680     -16.439   7.901  19.189  0.00  0.00      PROA  
ATOM   1522  CG  LYS P 680     -14.719   7.448  20.420  0.00  0.00      PROA  
ATOM   1523  HG1 LYS P 680     -14.339   6.525  19.931  0.00  0.00      PROA  
ATOM   1524  HG2 LYS P 680     -14.491   7.364  21.504  0.00  0.00      PROA  
ATOM   1525  CD  LYS P 680     -13.904   8.642  19.815  0.00  0.00      PROA  
ATOM   1526  HD1 LYS P 680     -14.224   9.425  20.535  0.00  0.00      PROA  
ATOM   1527  HD2 LYS P 680     -14.302   8.921  18.817  0.00  0.00      PROA  
ATOM   1528  CE  LYS P 680     -12.391   8.424  19.806  0.00  0.00      PROA  
ATOM   1529  HE1 LYS P 680     -12.179   7.768  18.934  0.00  0.00      PROA  
ATOM   1530  HE2 LYS P 680     -12.021   8.123  20.809  0.00  0.00      PROA  
ATOM   1531  NZ  LYS P 680     -11.804   9.731  19.479  0.00  0.00      PROA  
ATOM   1532  HZ1 LYS P 680     -12.173  10.437  20.147  0.00  0.00      PROA  
ATOM   1533  HZ2 LYS P 680     -11.917   9.946  18.468  0.00  0.00      PROA  
ATOM   1534  HZ3 LYS P 680     -10.789   9.598  19.665  0.00  0.00      PROA  
ATOM   1535  C   LYS P 680     -18.561   6.739  20.560  0.00  0.00      PROA  
ATOM   1536  O   LYS P 680     -19.095   6.919  21.591  0.00  0.00      PROA  
ATOM   1537  N   PHE P 681     -19.337   6.837  19.466  0.00  0.00      PROA  
ATOM   1538  HN  PHE P 681     -18.798   6.810  18.627  0.00  0.00      PROA  
ATOM   1539  CA  PHE P 681     -20.776   6.842  19.432  0.00  0.00      PROA  
ATOM   1540  HA  PHE P 681     -21.140   7.664  20.030  0.00  0.00      PROA  
ATOM   1541  CB  PHE P 681     -21.301   6.938  17.917  0.00  0.00      PROA  
ATOM   1542  HB1 PHE P 681     -20.748   6.215  17.280  0.00  0.00      PROA  
ATOM   1543  HB2 PHE P 681     -21.195   7.988  17.569  0.00  0.00      PROA  
ATOM   1544  CG  PHE P 681     -22.766   6.752  17.688  0.00  0.00      PROA  
ATOM   1545  CD1 PHE P 681     -23.648   7.602  18.392  0.00  0.00      PROA  
ATOM   1546  HD1 PHE P 681     -23.267   8.312  19.111  0.00  0.00      PROA  
ATOM   1547  CE1 PHE P 681     -24.998   7.635  18.009  0.00  0.00      PROA  
ATOM   1548  HE1 PHE P 681     -25.694   8.290  18.513  0.00  0.00      PROA  
ATOM   1549  CZ  PHE P 681     -25.506   6.767  16.981  0.00  0.00      PROA  
ATOM   1550  HZ  PHE P 681     -26.552   6.774  16.716  0.00  0.00      PROA  
ATOM   1551  CD2 PHE P 681     -23.229   5.969  16.638  0.00  0.00      PROA  
ATOM   1552  HD2 PHE P 681     -22.533   5.470  15.979  0.00  0.00      PROA  
ATOM   1553  CE2 PHE P 681     -24.614   5.936  16.235  0.00  0.00      PROA  
ATOM   1554  HE2 PHE P 681     -24.985   5.447  15.347  0.00  0.00      PROA  
ATOM   1555  C   PHE P 681     -21.467   5.671  20.215  0.00  0.00      PROA  
ATOM   1556  O   PHE P 681     -22.296   5.804  21.169  0.00  0.00      PROA  
ATOM   1557  N   CYS P 682     -21.000   4.426  19.942  0.00  0.00      PROA  
ATOM   1558  HN  CYS P 682     -20.321   4.347  19.216  0.00  0.00      PROA  
ATOM   1559  CA  CYS P 682     -21.460   3.152  20.496  0.00  0.00      PROA  
ATOM   1560  HA  CYS P 682     -22.523   3.043  20.340  0.00  0.00      PROA  
ATOM   1561  CB  CYS P 682     -20.958   1.942  19.710  0.00  0.00      PROA  
ATOM   1562  HB1 CYS P 682     -21.257   1.009  20.234  0.00  0.00      PROA  
ATOM   1563  HB2 CYS P 682     -19.848   1.973  19.690  0.00  0.00      PROA  
ATOM   1564  SG  CYS P 682     -21.519   1.833  17.952  0.00  0.00      PROA  
ATOM   1565  HG1 CYS P 682     -20.716   2.832  17.616  0.00  0.00      PROA  
ATOM   1566  C   CYS P 682     -21.168   3.111  21.976  0.00  0.00      PROA  
ATOM   1567  O   CYS P 682     -21.903   2.616  22.803  0.00  0.00      PROA  
ATOM   1568  N   ARG P 683     -20.106   3.748  22.481  0.00  0.00      PROA  
ATOM   1569  HN  ARG P 683     -19.372   3.992  21.852  0.00  0.00      PROA  
ATOM   1570  CA  ARG P 683     -19.905   3.912  23.928  0.00  0.00      PROA  
ATOM   1571  HA  ARG P 683     -19.989   2.942  24.395  0.00  0.00      PROA  
ATOM   1572  CB  ARG P 683     -18.462   4.466  24.243  0.00  0.00      PROA  
ATOM   1573  HB1 ARG P 683     -18.393   4.700  25.327  0.00  0.00      PROA  
ATOM   1574  HB2 ARG P 683     -18.414   5.470  23.769  0.00  0.00      PROA  
ATOM   1575  CG  ARG P 683     -17.291   3.643  23.724  0.00  0.00      PROA  
ATOM   1576  HG1 ARG P 683     -16.343   4.109  24.069  0.00  0.00      PROA  
ATOM   1577  HG2 ARG P 683     -17.308   3.796  22.624  0.00  0.00      PROA  
ATOM   1578  CD  ARG P 683     -17.252   2.124  23.988  0.00  0.00      PROA  
ATOM   1579  HD1 ARG P 683     -16.263   1.685  23.734  0.00  0.00      PROA  
ATOM   1580  HD2 ARG P 683     -18.061   1.774  23.313  0.00  0.00      PROA  
ATOM   1581  NE  ARG P 683     -17.492   2.035  25.475  0.00  0.00      PROA  
ATOM   1582  HE  ARG P 683     -17.224   2.755  26.114  0.00  0.00      PROA  
ATOM   1583  CZ  ARG P 683     -18.244   1.193  26.134  0.00  0.00      PROA  
ATOM   1584  NH1 ARG P 683     -19.083   0.405  25.549  0.00  0.00      PROA  
ATOM   1585 HH11 ARG P 683     -18.888   0.245  24.582  0.00  0.00      PROA  
ATOM   1586 HH12 ARG P 683     -19.515  -0.278  26.139  0.00  0.00      PROA  
ATOM   1587  NH2 ARG P 683     -18.278   1.295  27.423  0.00  0.00      PROA  
ATOM   1588 HH21 ARG P 683     -17.836   2.088  27.842  0.00  0.00      PROA  
ATOM   1589 HH22 ARG P 683     -19.052   0.835  27.858  0.00  0.00      PROA  
ATOM   1590  C   ARG P 683     -21.029   4.681  24.644  0.00  0.00      PROA  
ATOM   1591  O   ARG P 683     -21.420   4.369  25.793  0.00  0.00      PROA  
ATOM   1592  N   ASP P 684     -21.635   5.687  23.983  0.00  0.00      PROA  
ATOM   1593  HN  ASP P 684     -21.267   5.931  23.089  0.00  0.00      PROA  
ATOM   1594  CA  ASP P 684     -22.541   6.612  24.624  0.00  0.00      PROA  
ATOM   1595  HA  ASP P 684     -22.195   6.753  25.637  0.00  0.00      PROA  
ATOM   1596  CB  ASP P 684     -22.416   8.060  23.982  0.00  0.00      PROA  
ATOM   1597  HB1 ASP P 684     -23.208   8.721  24.394  0.00  0.00      PROA  
ATOM   1598  HB2 ASP P 684     -22.448   8.059  22.872  0.00  0.00      PROA  
ATOM   1599  CG  ASP P 684     -21.061   8.748  24.244  0.00  0.00      PROA  
ATOM   1600  OD1 ASP P 684     -20.405   8.400  25.234  0.00  0.00      PROA  
ATOM   1601  OD2 ASP P 684     -20.769   9.682  23.494  0.00  0.00      PROA  
ATOM   1602  C   ASP P 684     -23.997   6.253  24.629  0.00  0.00      PROA  
ATOM   1603  O   ASP P 684     -24.744   6.714  25.487  0.00  0.00      PROA  
ATOM   1604  N   TYR P 685     -24.395   5.326  23.760  0.00  0.00      PROA  
ATOM   1605  HN  TYR P 685     -23.697   5.025  23.115  0.00  0.00      PROA  
ATOM   1606  CA  TYR P 685     -25.778   5.121  23.536  0.00  0.00      PROA  
ATOM   1607  HA  TYR P 685     -26.398   5.515  24.328  0.00  0.00      PROA  
ATOM   1608  CB  TYR P 685     -26.291   5.682  22.218  0.00  0.00      PROA  
ATOM   1609  HB1 TYR P 685     -27.346   5.341  22.144  0.00  0.00      PROA  
ATOM   1610  HB2 TYR P 685     -25.720   5.282  21.354  0.00  0.00      PROA  
ATOM   1611  CG  TYR P 685     -26.180   7.171  22.190  0.00  0.00      PROA  
ATOM   1612  CD1 TYR P 685     -27.182   7.980  22.725  0.00  0.00      PROA  
ATOM   1613  HD1 TYR P 685     -28.071   7.615  23.218  0.00  0.00      PROA  
ATOM   1614  CE1 TYR P 685     -27.005   9.372  22.696  0.00  0.00      PROA  
ATOM   1615  HE1 TYR P 685     -27.781   9.944  23.183  0.00  0.00      PROA  
ATOM   1616  CZ  TYR P 685     -25.998  10.002  22.007  0.00  0.00      PROA  
ATOM   1617  OH  TYR P 685     -25.863  11.400  22.241  0.00  0.00      PROA  
ATOM   1618  HH  TYR P 685     -26.500  11.643  22.917  0.00  0.00      PROA  
ATOM   1619  CD2 TYR P 685     -25.093   7.791  21.475  0.00  0.00      PROA  
ATOM   1620  HD2 TYR P 685     -24.332   7.176  21.018  0.00  0.00      PROA  
ATOM   1621  CE2 TYR P 685     -24.987   9.195  21.473  0.00  0.00      PROA  
ATOM   1622  HE2 TYR P 685     -24.153   9.726  21.039  0.00  0.00      PROA  
ATOM   1623  C   TYR P 685     -26.087   3.672  23.646  0.00  0.00      PROA  
ATOM   1624  O   TYR P 685     -27.133   3.240  23.217  0.00  0.00      PROA  
ATOM   1625  N   GLN P 686     -25.155   2.861  24.221  0.00  0.00      PROA  
ATOM   1626  HN  GLN P 686     -24.222   3.156  24.407  0.00  0.00      PROA  
ATOM   1627  CA  GLN P 686     -25.395   1.517  24.504  0.00  0.00      PROA  
ATOM   1628  HA  GLN P 686     -24.446   1.205  24.915  0.00  0.00      PROA  
ATOM   1629  CB  GLN P 686     -26.425   1.231  25.663  0.00  0.00      PROA  
ATOM   1630  HB1 GLN P 686     -26.820   0.201  25.791  0.00  0.00      PROA  
ATOM   1631  HB2 GLN P 686     -27.293   1.889  25.447  0.00  0.00      PROA  
ATOM   1632  CG  GLN P 686     -25.752   1.544  27.099  0.00  0.00      PROA  
ATOM   1633  HG1 GLN P 686     -24.982   0.800  27.395  0.00  0.00      PROA  
ATOM   1634  HG2 GLN P 686     -26.511   1.425  27.901  0.00  0.00      PROA  
ATOM   1635  CD  GLN P 686     -25.063   2.864  27.331  0.00  0.00      PROA  
ATOM   1636  OE1 GLN P 686     -23.876   3.008  27.166  0.00  0.00      PROA  
ATOM   1637  NE2 GLN P 686     -25.855   3.932  27.625  0.00  0.00      PROA  
ATOM   1638 HE21 GLN P 686     -25.359   4.800  27.647  0.00  0.00      PROA  
ATOM   1639 HE22 GLN P 686     -26.810   3.851  27.340  0.00  0.00      PROA  
ATOM   1640  C   GLN P 686     -25.608   0.477  23.329  0.00  0.00      PROA  
ATOM   1641  O   GLN P 686     -26.444  -0.398  23.335  0.00  0.00      PROA  
ATOM   1642  N   LEU P 687     -24.828   0.767  22.226  0.00  0.00      PROA  
ATOM   1643  HN  LEU P 687     -24.214   1.538  22.376  0.00  0.00      PROA  
ATOM   1644  CA  LEU P 687     -25.026   0.131  20.938  0.00  0.00      PROA  
ATOM   1645  HA  LEU P 687     -26.009  -0.302  21.057  0.00  0.00      PROA  
ATOM   1646  CB  LEU P 687     -25.102   1.294  19.835  0.00  0.00      PROA  
ATOM   1647  HB1 LEU P 687     -25.634   0.937  18.927  0.00  0.00      PROA  
ATOM   1648  HB2 LEU P 687     -24.067   1.550  19.522  0.00  0.00      PROA  
ATOM   1649  CG  LEU P 687     -25.796   2.614  20.169  0.00  0.00      PROA  
ATOM   1650  HG  LEU P 687     -25.575   3.000  21.186  0.00  0.00      PROA  
ATOM   1651  CD1 LEU P 687     -25.340   3.661  19.149  0.00  0.00      PROA  
ATOM   1652 HD11 LEU P 687     -24.506   4.304  19.504  0.00  0.00      PROA  
ATOM   1653 HD12 LEU P 687     -26.143   4.412  18.991  0.00  0.00      PROA  
ATOM   1654 HD13 LEU P 687     -24.954   3.235  18.198  0.00  0.00      PROA  
ATOM   1655  CD2 LEU P 687     -27.318   2.520  19.938  0.00  0.00      PROA  
ATOM   1656 HD21 LEU P 687     -27.601   2.123  18.940  0.00  0.00      PROA  
ATOM   1657 HD22 LEU P 687     -27.734   3.541  20.076  0.00  0.00      PROA  
ATOM   1658 HD23 LEU P 687     -27.799   1.889  20.715  0.00  0.00      PROA  
ATOM   1659  C   LEU P 687     -24.001  -0.872  20.671  0.00  0.00      PROA  
ATOM   1660  O   LEU P 687     -22.800  -0.751  20.938  0.00  0.00      PROA  
ATOM   1661  N   SER P 688     -24.359  -2.008  20.107  0.00  0.00      PROA  
ATOM   1662  HN  SER P 688     -25.339  -2.131  19.970  0.00  0.00      PROA  
ATOM   1663  CA  SER P 688     -23.420  -2.953  19.473  0.00  0.00      PROA  
ATOM   1664  HA  SER P 688     -22.686  -3.083  20.254  0.00  0.00      PROA  
ATOM   1665  CB  SER P 688     -23.962  -4.398  19.333  0.00  0.00      PROA  
ATOM   1666  HB1 SER P 688     -25.016  -4.339  18.988  0.00  0.00      PROA  
ATOM   1667  HB2 SER P 688     -23.965  -4.796  20.370  0.00  0.00      PROA  
ATOM   1668  OG  SER P 688     -23.190  -5.233  18.398  0.00  0.00      PROA  
ATOM   1669  HG1 SER P 688     -23.600  -6.088  18.547  0.00  0.00      PROA  
ATOM   1670  C   SER P 688     -22.692  -2.465  18.290  0.00  0.00      PROA  
ATOM   1671  O   SER P 688     -23.268  -2.233  17.199  0.00  0.00      PROA  
ATOM   1672  N   TYR P 689     -21.427  -2.209  18.529  0.00  0.00      PROA  
ATOM   1673  HN  TYR P 689     -20.976  -2.343  19.408  0.00  0.00      PROA  
ATOM   1674  CA  TYR P 689     -20.592  -1.769  17.455  0.00  0.00      PROA  
ATOM   1675  HA  TYR P 689     -21.008  -0.900  16.965  0.00  0.00      PROA  
ATOM   1676  CB  TYR P 689     -19.274  -1.167  18.005  0.00  0.00      PROA  
ATOM   1677  HB1 TYR P 689     -18.954  -1.861  18.811  0.00  0.00      PROA  
ATOM   1678  HB2 TYR P 689     -19.598  -0.214  18.476  0.00  0.00      PROA  
ATOM   1679  CG  TYR P 689     -18.157  -1.019  17.066  0.00  0.00      PROA  
ATOM   1680  CD1 TYR P 689     -17.981   0.136  16.325  0.00  0.00      PROA  
ATOM   1681  HD1 TYR P 689     -18.793   0.847  16.314  0.00  0.00      PROA  
ATOM   1682  CE1 TYR P 689     -16.830   0.331  15.564  0.00  0.00      PROA  
ATOM   1683  HE1 TYR P 689     -16.681   1.265  15.042  0.00  0.00      PROA  
ATOM   1684  CZ  TYR P 689     -15.805  -0.561  15.649  0.00  0.00      PROA  
ATOM   1685  OH  TYR P 689     -14.681  -0.264  14.824  0.00  0.00      PROA  
ATOM   1686  HH  TYR P 689     -14.997   0.153  14.018  0.00  0.00      PROA  
ATOM   1687  CD2 TYR P 689     -17.185  -1.988  17.098  0.00  0.00      PROA  
ATOM   1688  HD2 TYR P 689     -17.235  -2.876  17.710  0.00  0.00      PROA  
ATOM   1689  CE2 TYR P 689     -15.963  -1.750  16.317  0.00  0.00      PROA  
ATOM   1690  HE2 TYR P 689     -15.125  -2.431  16.303  0.00  0.00      PROA  
ATOM   1691  C   TYR P 689     -20.359  -2.798  16.359  0.00  0.00      PROA  
ATOM   1692  O   TYR P 689     -20.353  -2.409  15.160  0.00  0.00      PROA  
ATOM   1693  N   LEU P 690     -20.153  -4.094  16.723  0.00  0.00      PROA  
ATOM   1694  HN  LEU P 690     -20.057  -4.418  17.661  0.00  0.00      PROA  
ATOM   1695  CA  LEU P 690     -19.997  -5.155  15.769  0.00  0.00      PROA  
ATOM   1696  HA  LEU P 690     -19.153  -4.784  15.206  0.00  0.00      PROA  
ATOM   1697  CB  LEU P 690     -19.518  -6.469  16.268  0.00  0.00      PROA  
ATOM   1698  HB1 LEU P 690     -19.321  -7.219  15.473  0.00  0.00      PROA  
ATOM   1699  HB2 LEU P 690     -20.358  -6.936  16.825  0.00  0.00      PROA  
ATOM   1700  CG  LEU P 690     -18.215  -6.380  17.123  0.00  0.00      PROA  
ATOM   1701  HG  LEU P 690     -18.339  -5.587  17.892  0.00  0.00      PROA  
ATOM   1702  CD1 LEU P 690     -18.047  -7.633  17.954  0.00  0.00      PROA  
ATOM   1703 HD11 LEU P 690     -17.274  -7.456  18.732  0.00  0.00      PROA  
ATOM   1704 HD12 LEU P 690     -17.631  -8.439  17.313  0.00  0.00      PROA  
ATOM   1705 HD13 LEU P 690     -18.973  -7.992  18.452  0.00  0.00      PROA  
ATOM   1706  CD2 LEU P 690     -16.912  -6.121  16.310  0.00  0.00      PROA  
ATOM   1707 HD21 LEU P 690     -16.940  -5.216  15.666  0.00  0.00      PROA  
ATOM   1708 HD22 LEU P 690     -16.724  -7.075  15.773  0.00  0.00      PROA  
ATOM   1709 HD23 LEU P 690     -16.037  -6.016  16.988  0.00  0.00      PROA  
ATOM   1710  C   LEU P 690     -21.167  -5.216  14.841  0.00  0.00      PROA  
ATOM   1711  O   LEU P 690     -20.948  -5.371  13.639  0.00  0.00      PROA  
ATOM   1712  N   SER P 691     -22.472  -5.117  15.437  0.00  0.00      PROA  
ATOM   1713  HN  SER P 691     -22.511  -5.037  16.430  0.00  0.00      PROA  
ATOM   1714  CA  SER P 691     -23.723  -5.099  14.730  0.00  0.00      PROA  
ATOM   1715  HA  SER P 691     -23.644  -5.903  14.013  0.00  0.00      PROA  
ATOM   1716  CB  SER P 691     -25.022  -5.261  15.539  0.00  0.00      PROA  
ATOM   1717  HB1 SER P 691     -25.178  -4.409  16.235  0.00  0.00      PROA  
ATOM   1718  HB2 SER P 691     -24.890  -6.122  16.229  0.00  0.00      PROA  
ATOM   1719  OG  SER P 691     -26.146  -5.492  14.657  0.00  0.00      PROA  
ATOM   1720  HG1 SER P 691     -25.964  -6.314  14.197  0.00  0.00      PROA  
ATOM   1721  C   SER P 691     -23.812  -3.815  13.856  0.00  0.00      PROA  
ATOM   1722  O   SER P 691     -24.077  -3.868  12.644  0.00  0.00      PROA  
ATOM   1723  N   LEU P 692     -23.494  -2.662  14.409  0.00  0.00      PROA  
ATOM   1724  HN  LEU P 692     -23.209  -2.658  15.364  0.00  0.00      PROA  
ATOM   1725  CA  LEU P 692     -23.595  -1.446  13.612  0.00  0.00      PROA  
ATOM   1726  HA  LEU P 692     -24.567  -1.343  13.152  0.00  0.00      PROA  
ATOM   1727  CB  LEU P 692     -23.522  -0.156  14.524  0.00  0.00      PROA  
ATOM   1728  HB1 LEU P 692     -22.493   0.149  14.810  0.00  0.00      PROA  
ATOM   1729  HB2 LEU P 692     -23.933  -0.449  15.513  0.00  0.00      PROA  
ATOM   1730  CG  LEU P 692     -24.289   1.084  13.929  0.00  0.00      PROA  
ATOM   1731  HG  LEU P 692     -23.910   1.250  12.899  0.00  0.00      PROA  
ATOM   1732  CD1 LEU P 692     -25.898   0.935  13.900  0.00  0.00      PROA  
ATOM   1733 HD11 LEU P 692     -26.273  -0.106  13.799  0.00  0.00      PROA  
ATOM   1734 HD12 LEU P 692     -26.363   1.658  13.196  0.00  0.00      PROA  
ATOM   1735 HD13 LEU P 692     -26.222   1.233  14.920  0.00  0.00      PROA  
ATOM   1736  CD2 LEU P 692     -24.036   2.388  14.737  0.00  0.00      PROA  
ATOM   1737 HD21 LEU P 692     -24.622   2.527  15.669  0.00  0.00      PROA  
ATOM   1738 HD22 LEU P 692     -24.342   3.204  14.047  0.00  0.00      PROA  
ATOM   1739 HD23 LEU P 692     -22.938   2.475  14.884  0.00  0.00      PROA  
ATOM   1740  C   LEU P 692     -22.699  -1.399  12.337  0.00  0.00      PROA  
ATOM   1741  O   LEU P 692     -23.139  -0.919  11.327  0.00  0.00      PROA  
ATOM   1742  N   ARG P 693     -21.458  -1.906  12.432  0.00  0.00      PROA  
ATOM   1743  HN  ARG P 693     -21.033  -2.163  13.296  0.00  0.00      PROA  
ATOM   1744  CA  ARG P 693     -20.544  -2.085  11.377  0.00  0.00      PROA  
ATOM   1745  HA  ARG P 693     -20.355  -1.125  10.920  0.00  0.00      PROA  
ATOM   1746  CB  ARG P 693     -19.232  -2.791  11.828  0.00  0.00      PROA  
ATOM   1747  HB1 ARG P 693     -18.707  -3.102  10.899  0.00  0.00      PROA  
ATOM   1748  HB2 ARG P 693     -19.576  -3.743  12.286  0.00  0.00      PROA  
ATOM   1749  CG  ARG P 693     -18.237  -1.897  12.636  0.00  0.00      PROA  
ATOM   1750  HG1 ARG P 693     -18.747  -1.219  13.353  0.00  0.00      PROA  
ATOM   1751  HG2 ARG P 693     -17.772  -1.247  11.864  0.00  0.00      PROA  
ATOM   1752  CD  ARG P 693     -17.192  -2.684  13.369  0.00  0.00      PROA  
ATOM   1753  HD1 ARG P 693     -17.722  -3.157  14.223  0.00  0.00      PROA  
ATOM   1754  HD2 ARG P 693     -16.400  -1.986  13.716  0.00  0.00      PROA  
ATOM   1755  NE  ARG P 693     -16.614  -3.710  12.522  0.00  0.00      PROA  
ATOM   1756  HE  ARG P 693     -16.726  -4.682  12.729  0.00  0.00      PROA  
ATOM   1757  CZ  ARG P 693     -15.720  -3.482  11.539  0.00  0.00      PROA  
ATOM   1758  NH1 ARG P 693     -15.146  -2.383  11.237  0.00  0.00      PROA  
ATOM   1759 HH11 ARG P 693     -15.415  -1.578  11.766  0.00  0.00      PROA  
ATOM   1760 HH12 ARG P 693     -14.298  -2.374  10.708  0.00  0.00      PROA  
ATOM   1761  NH2 ARG P 693     -15.376  -4.501  10.822  0.00  0.00      PROA  
ATOM   1762 HH21 ARG P 693     -15.728  -5.419  11.005  0.00  0.00      PROA  
ATOM   1763 HH22 ARG P 693     -15.123  -4.261   9.884  0.00  0.00      PROA  
ATOM   1764  C   ARG P 693     -21.139  -2.876  10.244  0.00  0.00      PROA  
ATOM   1765  O   ARG P 693     -21.132  -2.567   9.079  0.00  0.00      PROA  
ATOM   1766  N   THR P 694     -21.804  -4.007  10.570  0.00  0.00      PROA  
ATOM   1767  HN  THR P 694     -21.915  -4.269  11.526  0.00  0.00      PROA  
ATOM   1768  CA  THR P 694     -22.505  -4.820   9.576  0.00  0.00      PROA  
ATOM   1769  HA  THR P 694     -21.792  -5.078   8.807  0.00  0.00      PROA  
ATOM   1770  CB  THR P 694     -22.985  -6.071  10.278  0.00  0.00      PROA  
ATOM   1771  HB  THR P 694     -23.622  -5.817  11.153  0.00  0.00      PROA  
ATOM   1772  OG1 THR P 694     -21.824  -6.793  10.650  0.00  0.00      PROA  
ATOM   1773  HG1 THR P 694     -22.111  -7.604  11.077  0.00  0.00      PROA  
ATOM   1774  CG2 THR P 694     -23.951  -7.050   9.521  0.00  0.00      PROA  
ATOM   1775 HG21 THR P 694     -23.506  -7.418   8.572  0.00  0.00      PROA  
ATOM   1776 HG22 THR P 694     -24.902  -6.516   9.310  0.00  0.00      PROA  
ATOM   1777 HG23 THR P 694     -24.251  -7.931  10.129  0.00  0.00      PROA  
ATOM   1778  C   THR P 694     -23.653  -4.106   8.890  0.00  0.00      PROA  
ATOM   1779  O   THR P 694     -23.744  -4.050   7.695  0.00  0.00      PROA  
ATOM   1780  N   SER P 695     -24.536  -3.396   9.615  0.00  0.00      PROA  
ATOM   1781  HN  SER P 695     -24.348  -3.411  10.594  0.00  0.00      PROA  
ATOM   1782  CA  SER P 695     -25.556  -2.586   9.032  0.00  0.00      PROA  
ATOM   1783  HA  SER P 695     -26.164  -3.317   8.520  0.00  0.00      PROA  
ATOM   1784  CB  SER P 695     -26.584  -1.946  10.093  0.00  0.00      PROA  
ATOM   1785  HB1 SER P 695     -27.391  -1.432   9.530  0.00  0.00      PROA  
ATOM   1786  HB2 SER P 695     -25.982  -1.372  10.829  0.00  0.00      PROA  
ATOM   1787  OG  SER P 695     -27.153  -2.869  10.998  0.00  0.00      PROA  
ATOM   1788  HG1 SER P 695     -27.405  -3.701  10.591  0.00  0.00      PROA  
ATOM   1789  C   SER P 695     -25.120  -1.479   8.134  0.00  0.00      PROA  
ATOM   1790  O   SER P 695     -25.581  -1.301   7.015  0.00  0.00      PROA  
ATOM   1791  N   ILE P 696     -24.126  -0.749   8.573  0.00  0.00      PROA  
ATOM   1792  HN  ILE P 696     -23.819  -0.766   9.521  0.00  0.00      PROA  
ATOM   1793  CA  ILE P 696     -23.428   0.217   7.714  0.00  0.00      PROA  
ATOM   1794  HA  ILE P 696     -24.210   0.837   7.300  0.00  0.00      PROA  
ATOM   1795  CB  ILE P 696     -22.378   1.074   8.451  0.00  0.00      PROA  
ATOM   1796  HB  ILE P 696     -21.718   0.364   8.994  0.00  0.00      PROA  
ATOM   1797  CG2 ILE P 696     -21.589   1.985   7.511  0.00  0.00      PROA  
ATOM   1798 HG21 ILE P 696     -21.072   2.733   8.149  0.00  0.00      PROA  
ATOM   1799 HG22 ILE P 696     -22.175   2.538   6.747  0.00  0.00      PROA  
ATOM   1800 HG23 ILE P 696     -20.842   1.437   6.898  0.00  0.00      PROA  
ATOM   1801  CG1 ILE P 696     -23.015   1.961   9.637  0.00  0.00      PROA  
ATOM   1802 HG11 ILE P 696     -23.848   1.443  10.158  0.00  0.00      PROA  
ATOM   1803 HG12 ILE P 696     -23.554   2.854   9.254  0.00  0.00      PROA  
ATOM   1804  CD  ILE P 696     -21.965   2.454  10.668  0.00  0.00      PROA  
ATOM   1805  HD1 ILE P 696     -21.196   3.142  10.254  0.00  0.00      PROA  
ATOM   1806  HD2 ILE P 696     -21.445   1.550  11.050  0.00  0.00      PROA  
ATOM   1807  HD3 ILE P 696     -22.519   2.818  11.560  0.00  0.00      PROA  
ATOM   1808  C   ILE P 696     -22.838  -0.454   6.488  0.00  0.00      PROA  
ATOM   1809  O   ILE P 696     -23.016   0.049   5.357  0.00  0.00      PROA  
ATOM   1810  N   GLY P 697     -22.176  -1.606   6.643  0.00  0.00      PROA  
ATOM   1811  HN  GLY P 697     -22.139  -2.013   7.552  0.00  0.00      PROA  
ATOM   1812  CA  GLY P 697     -21.774  -2.308   5.436  0.00  0.00      PROA  
ATOM   1813  HA1 GLY P 697     -21.184  -3.178   5.683  0.00  0.00      PROA  
ATOM   1814  HA2 GLY P 697     -21.025  -1.718   4.930  0.00  0.00      PROA  
ATOM   1815  C   GLY P 697     -22.921  -2.740   4.477  0.00  0.00      PROA  
ATOM   1816  O   GLY P 697     -22.843  -2.533   3.244  0.00  0.00      PROA  
ATOM   1817  N   LEU P 698     -24.115  -3.262   5.007  0.00  0.00      PROA  
ATOM   1818  HN  LEU P 698     -24.166  -3.547   5.961  0.00  0.00      PROA  
ATOM   1819  CA  LEU P 698     -25.281  -3.521   4.182  0.00  0.00      PROA  
ATOM   1820  HA  LEU P 698     -24.864  -4.122   3.387  0.00  0.00      PROA  
ATOM   1821  CB  LEU P 698     -26.410  -4.130   5.063  0.00  0.00      PROA  
ATOM   1822  HB1 LEU P 698     -27.198  -4.353   4.312  0.00  0.00      PROA  
ATOM   1823  HB2 LEU P 698     -26.768  -3.446   5.863  0.00  0.00      PROA  
ATOM   1824  CG  LEU P 698     -26.052  -5.541   5.581  0.00  0.00      PROA  
ATOM   1825  HG  LEU P 698     -25.088  -5.445   6.125  0.00  0.00      PROA  
ATOM   1826  CD1 LEU P 698     -27.005  -5.782   6.748  0.00  0.00      PROA  
ATOM   1827 HD11 LEU P 698     -26.818  -6.682   7.372  0.00  0.00      PROA  
ATOM   1828 HD12 LEU P 698     -28.052  -5.920   6.403  0.00  0.00      PROA  
ATOM   1829 HD13 LEU P 698     -27.192  -4.948   7.458  0.00  0.00      PROA  
ATOM   1830  CD2 LEU P 698     -25.948  -6.674   4.507  0.00  0.00      PROA  
ATOM   1831 HD21 LEU P 698     -26.881  -6.635   3.905  0.00  0.00      PROA  
ATOM   1832 HD22 LEU P 698     -25.836  -7.613   5.090  0.00  0.00      PROA  
ATOM   1833 HD23 LEU P 698     -25.029  -6.493   3.910  0.00  0.00      PROA  
ATOM   1834  C   LEU P 698     -25.813  -2.224   3.462  0.00  0.00      PROA  
ATOM   1835  O   LEU P 698     -26.150  -2.360   2.283  0.00  0.00      PROA  
ATOM   1836  N   TRP P 699     -25.924  -1.099   4.077  0.00  0.00      PROA  
ATOM   1837  HN  TRP P 699     -25.572  -1.152   5.008  0.00  0.00      PROA  
ATOM   1838  CA  TRP P 699     -26.372   0.157   3.440  0.00  0.00      PROA  
ATOM   1839  HA  TRP P 699     -27.309   0.039   2.916  0.00  0.00      PROA  
ATOM   1840  CB  TRP P 699     -26.415   1.397   4.404  0.00  0.00      PROA  
ATOM   1841  HB1 TRP P 699     -26.428   2.374   3.876  0.00  0.00      PROA  
ATOM   1842  HB2 TRP P 699     -25.480   1.388   5.003  0.00  0.00      PROA  
ATOM   1843  CG  TRP P 699     -27.580   1.447   5.302  0.00  0.00      PROA  
ATOM   1844  CD1 TRP P 699     -27.597   1.302   6.685  0.00  0.00      PROA  
ATOM   1845  HD1 TRP P 699     -26.719   0.972   7.220  0.00  0.00      PROA  
ATOM   1846  NE1 TRP P 699     -28.844   1.534   7.218  0.00  0.00      PROA  
ATOM   1847  HE1 TRP P 699     -29.118   1.507   8.154  0.00  0.00      PROA  
ATOM   1848  CE2 TRP P 699     -29.668   1.756   6.177  0.00  0.00      PROA  
ATOM   1849  CD2 TRP P 699     -28.942   1.684   4.973  0.00  0.00      PROA  
ATOM   1850  CE3 TRP P 699     -29.561   1.859   3.731  0.00  0.00      PROA  
ATOM   1851  HE3 TRP P 699     -29.079   1.924   2.767  0.00  0.00      PROA  
ATOM   1852  CZ3 TRP P 699     -30.931   1.827   3.661  0.00  0.00      PROA  
ATOM   1853  HZ3 TRP P 699     -31.537   2.020   2.788  0.00  0.00      PROA  
ATOM   1854  CZ2 TRP P 699     -31.064   1.779   6.114  0.00  0.00      PROA  
ATOM   1855  HZ2 TRP P 699     -31.623   1.696   7.035  0.00  0.00      PROA  
ATOM   1856  CH2 TRP P 699     -31.659   1.754   4.873  0.00  0.00      PROA  
ATOM   1857  HH2 TRP P 699     -32.735   1.699   4.798  0.00  0.00      PROA  
ATOM   1858  C   TRP P 699     -25.422   0.579   2.286  0.00  0.00      PROA  
ATOM   1859  O   TRP P 699     -25.884   1.113   1.233  0.00  0.00      PROA  
ATOM   1860  N   THR P 700     -24.115   0.349   2.481  0.00  0.00      PROA  
ATOM   1861  HN  THR P 700     -23.897  -0.091   3.348  0.00  0.00      PROA  
ATOM   1862  CA  THR P 700     -22.988   0.490   1.495  0.00  0.00      PROA  
ATOM   1863  HA  THR P 700     -23.007   1.474   1.049  0.00  0.00      PROA  
ATOM   1864  CB  THR P 700     -21.530   0.362   2.029  0.00  0.00      PROA  
ATOM   1865  HB  THR P 700     -21.216  -0.638   2.399  0.00  0.00      PROA  
ATOM   1866  OG1 THR P 700     -21.404   1.223   3.173  0.00  0.00      PROA  
ATOM   1867  HG1 THR P 700     -22.035   0.913   3.827  0.00  0.00      PROA  
ATOM   1868  CG2 THR P 700     -20.482   0.771   0.974  0.00  0.00      PROA  
ATOM   1869 HG21 THR P 700     -20.561   0.257  -0.008  0.00  0.00      PROA  
ATOM   1870 HG22 THR P 700     -19.543   0.608   1.545  0.00  0.00      PROA  
ATOM   1871 HG23 THR P 700     -20.494   1.852   0.716  0.00  0.00      PROA  
ATOM   1872  C   THR P 700     -23.075  -0.424   0.298  0.00  0.00      PROA  
ATOM   1873  O   THR P 700     -22.988   0.037  -0.867  0.00  0.00      PROA  
ATOM   1874  N   SER P 701     -23.274  -1.693   0.558  0.00  0.00      PROA  
ATOM   1875  HN  SER P 701     -23.259  -2.057   1.486  0.00  0.00      PROA  
ATOM   1876  CA  SER P 701     -23.433  -2.778  -0.409  0.00  0.00      PROA  
ATOM   1877  HA  SER P 701     -22.618  -2.784  -1.117  0.00  0.00      PROA  
ATOM   1878  CB  SER P 701     -23.492  -4.070   0.428  0.00  0.00      PROA  
ATOM   1879  HB1 SER P 701     -24.366  -4.068   1.114  0.00  0.00      PROA  
ATOM   1880  HB2 SER P 701     -22.564  -4.107   1.038  0.00  0.00      PROA  
ATOM   1881  OG  SER P 701     -23.393  -5.261  -0.316  0.00  0.00      PROA  
ATOM   1882  HG1 SER P 701     -22.539  -5.188  -0.747  0.00  0.00      PROA  
ATOM   1883  C   SER P 701     -24.734  -2.593  -1.257  0.00  0.00      PROA  
ATOM   1884  O   SER P 701     -24.645  -2.789  -2.481  0.00  0.00      PROA  
ATOM   1885  N   PHE P 702     -25.863  -2.142  -0.653  0.00  0.00      PROA  
ATOM   1886  HN  PHE P 702     -25.873  -2.189   0.343  0.00  0.00      PROA  
ATOM   1887  CA  PHE P 702     -27.034  -1.688  -1.304  0.00  0.00      PROA  
ATOM   1888  HA  PHE P 702     -27.297  -2.455  -2.017  0.00  0.00      PROA  
ATOM   1889  CB  PHE P 702     -28.062  -1.449  -0.110  0.00  0.00      PROA  
ATOM   1890  HB1 PHE P 702     -27.505  -0.753   0.553  0.00  0.00      PROA  
ATOM   1891  HB2 PHE P 702     -28.177  -2.495   0.246  0.00  0.00      PROA  
ATOM   1892  CG  PHE P 702     -29.423  -0.931  -0.400  0.00  0.00      PROA  
ATOM   1893  CD1 PHE P 702     -30.565  -1.755  -0.687  0.00  0.00      PROA  
ATOM   1894  HD1 PHE P 702     -30.421  -2.825  -0.657  0.00  0.00      PROA  
ATOM   1895  CE1 PHE P 702     -31.849  -1.187  -0.813  0.00  0.00      PROA  
ATOM   1896  HE1 PHE P 702     -32.759  -1.756  -0.941  0.00  0.00      PROA  
ATOM   1897  CZ  PHE P 702     -32.027   0.221  -0.658  0.00  0.00      PROA  
ATOM   1898  HZ  PHE P 702     -33.012   0.658  -0.587  0.00  0.00      PROA  
ATOM   1899  CD2 PHE P 702     -29.651   0.500  -0.419  0.00  0.00      PROA  
ATOM   1900  HD2 PHE P 702     -28.830   1.162  -0.186  0.00  0.00      PROA  
ATOM   1901  CE2 PHE P 702     -30.939   1.053  -0.563  0.00  0.00      PROA  
ATOM   1902  HE2 PHE P 702     -31.008   2.128  -0.489  0.00  0.00      PROA  
ATOM   1903  C   PHE P 702     -26.925  -0.442  -2.179  0.00  0.00      PROA  
ATOM   1904  O   PHE P 702     -27.476  -0.381  -3.208  0.00  0.00      PROA  
ATOM   1905  N   LEU P 703     -26.200   0.539  -1.688  0.00  0.00      PROA  
ATOM   1906  HN  LEU P 703     -25.887   0.451  -0.745  0.00  0.00      PROA  
ATOM   1907  CA  LEU P 703     -25.859   1.832  -2.334  0.00  0.00      PROA  
ATOM   1908  HA  LEU P 703     -26.763   2.298  -2.698  0.00  0.00      PROA  
ATOM   1909  CB  LEU P 703     -25.138   2.806  -1.349  0.00  0.00      PROA  
ATOM   1910  HB1 LEU P 703     -24.369   3.415  -1.869  0.00  0.00      PROA  
ATOM   1911  HB2 LEU P 703     -24.510   2.161  -0.699  0.00  0.00      PROA  
ATOM   1912  CG  LEU P 703     -26.050   3.724  -0.546  0.00  0.00      PROA  
ATOM   1913  HG  LEU P 703     -26.824   3.228   0.077  0.00  0.00      PROA  
ATOM   1914  CD1 LEU P 703     -25.282   4.602   0.435  0.00  0.00      PROA  
ATOM   1915 HD11 LEU P 703     -24.535   5.138  -0.189  0.00  0.00      PROA  
ATOM   1916 HD12 LEU P 703     -24.737   4.105   1.265  0.00  0.00      PROA  
ATOM   1917 HD13 LEU P 703     -25.989   5.336   0.877  0.00  0.00      PROA  
ATOM   1918  CD2 LEU P 703     -26.665   4.737  -1.556  0.00  0.00      PROA  
ATOM   1919 HD21 LEU P 703     -27.247   4.210  -2.342  0.00  0.00      PROA  
ATOM   1920 HD22 LEU P 703     -26.008   5.497  -2.031  0.00  0.00      PROA  
ATOM   1921 HD23 LEU P 703     -27.480   5.304  -1.057  0.00  0.00      PROA  
ATOM   1922  C   LEU P 703     -25.026   1.636  -3.589  0.00  0.00      PROA  
ATOM   1923  O   LEU P 703     -25.370   2.209  -4.594  0.00  0.00      PROA  
ATOM   1924  N   CYS P 704     -23.974   0.716  -3.501  0.00  0.00      PROA  
ATOM   1925  HN  CYS P 704     -23.833   0.185  -2.669  0.00  0.00      PROA  
ATOM   1926  CA  CYS P 704     -23.313   0.329  -4.732  0.00  0.00      PROA  
ATOM   1927  HA  CYS P 704     -23.114   1.297  -5.166  0.00  0.00      PROA  
ATOM   1928  CB  CYS P 704     -22.047  -0.535  -4.446  0.00  0.00      PROA  
ATOM   1929  HB1 CYS P 704     -21.631  -0.852  -5.426  0.00  0.00      PROA  
ATOM   1930  HB2 CYS P 704     -22.309  -1.411  -3.815  0.00  0.00      PROA  
ATOM   1931  SG  CYS P 704     -20.842   0.525  -3.587  0.00  0.00      PROA  
ATOM   1932  HG1 CYS P 704     -21.512   0.677  -2.454  0.00  0.00      PROA  
ATOM   1933  C   CYS P 704     -24.215  -0.390  -5.687  0.00  0.00      PROA  
ATOM   1934  O   CYS P 704     -24.139  -0.035  -6.878  0.00  0.00      PROA  
ATOM   1935  N   ILE P 705     -25.114  -1.236  -5.215  0.00  0.00      PROA  
ATOM   1936  HN  ILE P 705     -25.199  -1.437  -4.243  0.00  0.00      PROA  
ATOM   1937  CA  ILE P 705     -25.993  -1.894  -6.274  0.00  0.00      PROA  
ATOM   1938  HA  ILE P 705     -25.423  -2.286  -7.103  0.00  0.00      PROA  
ATOM   1939  CB  ILE P 705     -26.507  -3.288  -5.672  0.00  0.00      PROA  
ATOM   1940  HB  ILE P 705     -26.728  -3.092  -4.601  0.00  0.00      PROA  
ATOM   1941  CG2 ILE P 705     -27.688  -3.851  -6.504  0.00  0.00      PROA  
ATOM   1942 HG21 ILE P 705     -28.662  -3.358  -6.298  0.00  0.00      PROA  
ATOM   1943 HG22 ILE P 705     -27.722  -4.929  -6.234  0.00  0.00      PROA  
ATOM   1944 HG23 ILE P 705     -27.523  -3.709  -7.594  0.00  0.00      PROA  
ATOM   1945  CG1 ILE P 705     -25.319  -4.315  -5.594  0.00  0.00      PROA  
ATOM   1946 HG11 ILE P 705     -24.395  -3.832  -5.209  0.00  0.00      PROA  
ATOM   1947 HG12 ILE P 705     -25.113  -4.668  -6.627  0.00  0.00      PROA  
ATOM   1948  CD  ILE P 705     -25.604  -5.502  -4.667  0.00  0.00      PROA  
ATOM   1949  HD1 ILE P 705     -26.109  -5.185  -3.729  0.00  0.00      PROA  
ATOM   1950  HD2 ILE P 705     -24.702  -6.106  -4.433  0.00  0.00      PROA  
ATOM   1951  HD3 ILE P 705     -26.331  -6.201  -5.132  0.00  0.00      PROA  
ATOM   1952  C   ILE P 705     -27.065  -1.003  -6.859  0.00  0.00      PROA  
ATOM   1953  O   ILE P 705     -27.476  -1.028  -8.021  0.00  0.00      PROA  
ATOM   1954  N   VAL P 706     -27.489   0.053  -5.973  0.00  0.00      PROA  
ATOM   1955  HN  VAL P 706     -27.288   0.076  -4.996  0.00  0.00      PROA  
ATOM   1956  CA  VAL P 706     -28.323   1.167  -6.487  0.00  0.00      PROA  
ATOM   1957  HA  VAL P 706     -29.252   0.805  -6.902  0.00  0.00      PROA  
ATOM   1958  CB  VAL P 706     -28.836   1.970  -5.351  0.00  0.00      PROA  
ATOM   1959  HB  VAL P 706     -28.015   2.024  -4.605  0.00  0.00      PROA  
ATOM   1960  CG1 VAL P 706     -29.045   3.407  -5.672  0.00  0.00      PROA  
ATOM   1961 HG11 VAL P 706     -29.898   3.473  -6.381  0.00  0.00      PROA  
ATOM   1962 HG12 VAL P 706     -28.120   3.883  -6.062  0.00  0.00      PROA  
ATOM   1963 HG13 VAL P 706     -29.428   3.927  -4.769  0.00  0.00      PROA  
ATOM   1964  CG2 VAL P 706     -30.026   1.282  -4.634  0.00  0.00      PROA  
ATOM   1965 HG21 VAL P 706     -29.802   0.223  -4.382  0.00  0.00      PROA  
ATOM   1966 HG22 VAL P 706     -30.995   1.337  -5.174  0.00  0.00      PROA  
ATOM   1967 HG23 VAL P 706     -30.184   1.646  -3.597  0.00  0.00      PROA  
ATOM   1968  C   VAL P 706     -27.623   1.966  -7.556  0.00  0.00      PROA  
ATOM   1969  O   VAL P 706     -28.157   2.318  -8.640  0.00  0.00      PROA  
ATOM   1970  N   LEU P 707     -26.300   2.269  -7.370  0.00  0.00      PROA  
ATOM   1971  HN  LEU P 707     -25.927   1.873  -6.534  0.00  0.00      PROA  
ATOM   1972  CA  LEU P 707     -25.398   3.005  -8.272  0.00  0.00      PROA  
ATOM   1973  HA  LEU P 707     -25.852   3.914  -8.638  0.00  0.00      PROA  
ATOM   1974  CB  LEU P 707     -24.040   3.347  -7.538  0.00  0.00      PROA  
ATOM   1975  HB1 LEU P 707     -23.611   2.333  -7.389  0.00  0.00      PROA  
ATOM   1976  HB2 LEU P 707     -24.277   3.636  -6.492  0.00  0.00      PROA  
ATOM   1977  CG  LEU P 707     -23.081   4.374  -8.172  0.00  0.00      PROA  
ATOM   1978  HG  LEU P 707     -22.653   4.036  -9.140  0.00  0.00      PROA  
ATOM   1979  CD1 LEU P 707     -23.771   5.787  -8.493  0.00  0.00      PROA  
ATOM   1980 HD11 LEU P 707     -24.291   6.197  -7.601  0.00  0.00      PROA  
ATOM   1981 HD12 LEU P 707     -24.496   5.578  -9.308  0.00  0.00      PROA  
ATOM   1982 HD13 LEU P 707     -23.037   6.580  -8.751  0.00  0.00      PROA  
ATOM   1983  CD2 LEU P 707     -21.844   4.509  -7.246  0.00  0.00      PROA  
ATOM   1984 HD21 LEU P 707     -21.221   5.372  -7.564  0.00  0.00      PROA  
ATOM   1985 HD22 LEU P 707     -21.233   3.585  -7.160  0.00  0.00      PROA  
ATOM   1986 HD23 LEU P 707     -22.195   4.790  -6.229  0.00  0.00      PROA  
ATOM   1987  C   LEU P 707     -25.089   2.290  -9.542  0.00  0.00      PROA  
ATOM   1988  O   LEU P 707     -25.146   2.833 -10.670  0.00  0.00      PROA  
ATOM   1989  N   VAL P 708     -24.898   0.985  -9.470  0.00  0.00      PROA  
ATOM   1990  HN  VAL P 708     -24.868   0.574  -8.562  0.00  0.00      PROA  
ATOM   1991  CA  VAL P 708     -24.701   0.040 -10.581  0.00  0.00      PROA  
ATOM   1992  HA  VAL P 708     -23.930   0.433 -11.227  0.00  0.00      PROA  
ATOM   1993  CB  VAL P 708     -24.401  -1.323  -9.979  0.00  0.00      PROA  
ATOM   1994  HB  VAL P 708     -25.099  -1.502  -9.133  0.00  0.00      PROA  
ATOM   1995  CG1 VAL P 708     -24.560  -2.487 -11.093  0.00  0.00      PROA  
ATOM   1996 HG11 VAL P 708     -24.143  -3.413 -10.642  0.00  0.00      PROA  
ATOM   1997 HG12 VAL P 708     -23.999  -2.202 -12.008  0.00  0.00      PROA  
ATOM   1998 HG13 VAL P 708     -25.623  -2.711 -11.323  0.00  0.00      PROA  
ATOM   1999  CG2 VAL P 708     -22.967  -1.376  -9.519  0.00  0.00      PROA  
ATOM   2000 HG21 VAL P 708     -22.719  -2.362  -9.072  0.00  0.00      PROA  
ATOM   2001 HG22 VAL P 708     -22.812  -0.640  -8.701  0.00  0.00      PROA  
ATOM   2002 HG23 VAL P 708     -22.287  -1.112 -10.357  0.00  0.00      PROA  
ATOM   2003  C   VAL P 708     -25.959  -0.007 -11.458  0.00  0.00      PROA  
ATOM   2004  O   VAL P 708     -25.847   0.159 -12.641  0.00  0.00      PROA  
ATOM   2005  N   ALA P 709     -27.196  -0.165 -10.876  0.00  0.00      PROA  
ATOM   2006  HN  ALA P 709     -27.219  -0.344  -9.896  0.00  0.00      PROA  
ATOM   2007  CA  ALA P 709     -28.449   0.046 -11.571  0.00  0.00      PROA  
ATOM   2008  HA  ALA P 709     -28.568  -0.536 -12.474  0.00  0.00      PROA  
ATOM   2009  CB  ALA P 709     -29.552  -0.289 -10.561  0.00  0.00      PROA  
ATOM   2010  HB1 ALA P 709     -29.318   0.199  -9.591  0.00  0.00      PROA  
ATOM   2011  HB2 ALA P 709     -29.526  -1.356 -10.253  0.00  0.00      PROA  
ATOM   2012  HB3 ALA P 709     -30.555   0.014 -10.928  0.00  0.00      PROA  
ATOM   2013  C   ALA P 709     -28.743   1.510 -12.070  0.00  0.00      PROA  
ATOM   2014  O   ALA P 709     -29.258   1.723 -13.098  0.00  0.00      PROA  
ATOM   2015  N   THR P 710     -28.381   2.586 -11.383  0.00  0.00      PROA  
ATOM   2016  HN  THR P 710     -27.984   2.353 -10.499  0.00  0.00      PROA  
ATOM   2017  CA  THR P 710     -28.496   3.887 -11.828  0.00  0.00      PROA  
ATOM   2018  HA  THR P 710     -29.511   4.132 -12.107  0.00  0.00      PROA  
ATOM   2019  CB  THR P 710     -28.029   4.897 -10.840  0.00  0.00      PROA  
ATOM   2020  HB  THR P 710     -26.928   4.823 -10.706  0.00  0.00      PROA  
ATOM   2021  OG1 THR P 710     -28.653   4.730  -9.599  0.00  0.00      PROA  
ATOM   2022  HG1 THR P 710     -28.452   3.848  -9.275  0.00  0.00      PROA  
ATOM   2023  CG2 THR P 710     -28.345   6.375 -11.226  0.00  0.00      PROA  
ATOM   2024 HG21 THR P 710     -27.756   6.614 -12.137  0.00  0.00      PROA  
ATOM   2025 HG22 THR P 710     -27.888   7.004 -10.432  0.00  0.00      PROA  
ATOM   2026 HG23 THR P 710     -29.441   6.554 -11.252  0.00  0.00      PROA  
ATOM   2027  C   THR P 710     -27.721   4.196 -13.077  0.00  0.00      PROA  
ATOM   2028  O   THR P 710     -28.240   4.958 -13.869  0.00  0.00      PROA  
ATOM   2029  N   ASP P 711     -26.578   3.545 -13.241  0.00  0.00      PROA  
ATOM   2030  HN  ASP P 711     -26.240   2.997 -12.480  0.00  0.00      PROA  
ATOM   2031  CA  ASP P 711     -25.563   3.754 -14.287  0.00  0.00      PROA  
ATOM   2032  HA  ASP P 711     -24.974   2.855 -14.181  0.00  0.00      PROA  
ATOM   2033  CB  ASP P 711     -26.160   3.767 -15.750  0.00  0.00      PROA  
ATOM   2034  HB1 ASP P 711     -26.762   4.701 -15.750  0.00  0.00      PROA  
ATOM   2035  HB2 ASP P 711     -26.958   2.996 -15.805  0.00  0.00      PROA  
ATOM   2036  CG  ASP P 711     -25.166   3.808 -16.902  0.00  0.00      PROA  
ATOM   2037  OD1 ASP P 711     -23.907   3.782 -16.658  0.00  0.00      PROA  
ATOM   2038  OD2 ASP P 711     -25.606   4.056 -18.041  0.00  0.00      PROA  
ATOM   2039  C   ASP P 711     -24.416   4.807 -14.053  0.00  0.00      PROA  
ATOM   2040  O   ASP P 711     -24.498   6.006 -14.384  0.00  0.00      PROA  
ATOM   2041  N   ALA P 712     -23.275   4.429 -13.596  0.00  0.00      PROA  
ATOM   2042  HN  ALA P 712     -23.104   3.447 -13.590  0.00  0.00      PROA  
ATOM   2043  CA  ALA P 712     -22.148   5.282 -13.380  0.00  0.00      PROA  
ATOM   2044  HA  ALA P 712     -22.427   6.322 -13.461  0.00  0.00      PROA  
ATOM   2045  CB  ALA P 712     -21.586   5.063 -11.950  0.00  0.00      PROA  
ATOM   2046  HB1 ALA P 712     -22.437   5.041 -11.236  0.00  0.00      PROA  
ATOM   2047  HB2 ALA P 712     -20.807   5.791 -11.637  0.00  0.00      PROA  
ATOM   2048  HB3 ALA P 712     -21.201   4.040 -11.752  0.00  0.00      PROA  
ATOM   2049  C   ALA P 712     -21.145   5.307 -14.496  0.00  0.00      PROA  
ATOM   2050  O   ALA P 712     -19.966   5.751 -14.355  0.00  0.00      PROA  
ATOM   2051  N   SER P 713     -21.454   4.756 -15.697  0.00  0.00      PROA  
ATOM   2052  HN  SER P 713     -22.288   4.211 -15.722  0.00  0.00      PROA  
ATOM   2053  CA  SER P 713     -20.454   4.674 -16.701  0.00  0.00      PROA  
ATOM   2054  HA  SER P 713     -19.554   4.255 -16.275  0.00  0.00      PROA  
ATOM   2055  CB  SER P 713     -20.713   3.678 -17.877  0.00  0.00      PROA  
ATOM   2056  HB1 SER P 713     -20.730   2.674 -17.403  0.00  0.00      PROA  
ATOM   2057  HB2 SER P 713     -19.896   3.677 -18.629  0.00  0.00      PROA  
ATOM   2058  OG  SER P 713     -21.988   3.911 -18.475  0.00  0.00      PROA  
ATOM   2059  HG1 SER P 713     -22.649   3.563 -17.871  0.00  0.00      PROA  
ATOM   2060  C   SER P 713     -20.064   5.939 -17.357  0.00  0.00      PROA  
ATOM   2061  O   SER P 713     -19.011   5.986 -18.024  0.00  0.00      PROA  
ATOM   2062  N   SER P 714     -20.952   6.994 -17.197  0.00  0.00      PROA  
ATOM   2063  HN  SER P 714     -21.804   6.727 -16.754  0.00  0.00      PROA  
ATOM   2064  CA  SER P 714     -20.672   8.351 -17.587  0.00  0.00      PROA  
ATOM   2065  HA  SER P 714     -20.410   8.349 -18.635  0.00  0.00      PROA  
ATOM   2066  CB  SER P 714     -21.973   9.166 -17.361  0.00  0.00      PROA  
ATOM   2067  HB1 SER P 714     -22.854   8.819 -17.942  0.00  0.00      PROA  
ATOM   2068  HB2 SER P 714     -21.920  10.241 -17.636  0.00  0.00      PROA  
ATOM   2069  OG  SER P 714     -22.404   9.208 -16.020  0.00  0.00      PROA  
ATOM   2070  HG1 SER P 714     -23.363   9.205 -15.991  0.00  0.00      PROA  
ATOM   2071  C   SER P 714     -19.563   8.999 -16.804  0.00  0.00      PROA  
ATOM   2072  O   SER P 714     -18.652   9.664 -17.339  0.00  0.00      PROA  
ATOM   2073  N   LEU P 715     -19.458   8.728 -15.472  0.00  0.00      PROA  
ATOM   2074  HN  LEU P 715     -20.134   8.089 -15.111  0.00  0.00      PROA  
ATOM   2075  CA  LEU P 715     -18.437   9.204 -14.590  0.00  0.00      PROA  
ATOM   2076  HA  LEU P 715     -18.436  10.284 -14.617  0.00  0.00      PROA  
ATOM   2077  CB  LEU P 715     -18.684   8.784 -13.120  0.00  0.00      PROA  
ATOM   2078  HB1 LEU P 715     -17.960   9.274 -12.435  0.00  0.00      PROA  
ATOM   2079  HB2 LEU P 715     -18.440   7.700 -13.115  0.00  0.00      PROA  
ATOM   2080  CG  LEU P 715     -20.056   9.179 -12.663  0.00  0.00      PROA  
ATOM   2081  HG  LEU P 715     -20.892   8.595 -13.104  0.00  0.00      PROA  
ATOM   2082  CD1 LEU P 715     -20.222   8.860 -11.207  0.00  0.00      PROA  
ATOM   2083 HD11 LEU P 715     -21.179   9.194 -10.753  0.00  0.00      PROA  
ATOM   2084 HD12 LEU P 715     -19.516   9.410 -10.548  0.00  0.00      PROA  
ATOM   2085 HD13 LEU P 715     -20.085   7.815 -10.858  0.00  0.00      PROA  
ATOM   2086  CD2 LEU P 715     -20.419  10.670 -13.094  0.00  0.00      PROA  
ATOM   2087 HD21 LEU P 715     -21.260  10.969 -12.431  0.00  0.00      PROA  
ATOM   2088 HD22 LEU P 715     -20.705  10.911 -14.140  0.00  0.00      PROA  
ATOM   2089 HD23 LEU P 715     -19.607  11.361 -12.783  0.00  0.00      PROA  
ATOM   2090  C   LEU P 715     -17.015   8.684 -15.030  0.00  0.00      PROA  
ATOM   2091  O   LEU P 715     -16.022   9.451 -14.913  0.00  0.00      PROA  
ATOM   2092  N   VAL P 716     -16.889   7.410 -15.557  0.00  0.00      PROA  
ATOM   2093  HN  VAL P 716     -17.694   6.827 -15.640  0.00  0.00      PROA  
ATOM   2094  CA  VAL P 716     -15.641   6.815 -15.931  0.00  0.00      PROA  
ATOM   2095  HA  VAL P 716     -14.803   7.173 -15.352  0.00  0.00      PROA  
ATOM   2096  CB  VAL P 716     -15.582   5.300 -15.743  0.00  0.00      PROA  
ATOM   2097  HB  VAL P 716     -14.545   5.002 -16.009  0.00  0.00      PROA  
ATOM   2098  CG1 VAL P 716     -15.830   5.088 -14.207  0.00  0.00      PROA  
ATOM   2099 HG11 VAL P 716     -14.979   5.298 -13.525  0.00  0.00      PROA  
ATOM   2100 HG12 VAL P 716     -15.987   3.998 -14.055  0.00  0.00      PROA  
ATOM   2101 HG13 VAL P 716     -16.699   5.688 -13.863  0.00  0.00      PROA  
ATOM   2102  CG2 VAL P 716     -16.666   4.602 -16.611  0.00  0.00      PROA  
ATOM   2103 HG21 VAL P 716     -16.650   4.886 -17.685  0.00  0.00      PROA  
ATOM   2104 HG22 VAL P 716     -17.626   4.795 -16.086  0.00  0.00      PROA  
ATOM   2105 HG23 VAL P 716     -16.469   3.512 -16.697  0.00  0.00      PROA  
ATOM   2106  C   VAL P 716     -15.216   7.199 -17.352  0.00  0.00      PROA  
ATOM   2107  O   VAL P 716     -13.974   7.086 -17.609  0.00  0.00      PROA  
ATOM   2108  N   CYS P 717     -16.171   7.646 -18.207  0.00  0.00      PROA  
ATOM   2109  HN  CYS P 717     -17.100   7.523 -17.867  0.00  0.00      PROA  
ATOM   2110  CA  CYS P 717     -15.850   8.060 -19.567  0.00  0.00      PROA  
ATOM   2111  HA  CYS P 717     -14.942   7.547 -19.849  0.00  0.00      PROA  
ATOM   2112  CB  CYS P 717     -16.944   7.609 -20.538  0.00  0.00      PROA  
ATOM   2113  HB1 CYS P 717     -16.608   7.850 -21.569  0.00  0.00      PROA  
ATOM   2114  HB2 CYS P 717     -17.898   8.104 -20.258  0.00  0.00      PROA  
ATOM   2115  SG  CYS P 717     -17.231   5.818 -20.526  0.00  0.00      PROA  
ATOM   2116  HG1 CYS P 717     -18.289   5.853 -19.729  0.00  0.00      PROA  
ATOM   2117  C   CYS P 717     -15.759   9.564 -19.813  0.00  0.00      PROA  
ATOM   2118  O   CYS P 717     -15.205  10.008 -20.855  0.00  0.00      PROA  
ATOM   2119  N   TYR P 718     -16.108  10.378 -18.788  0.00  0.00      PROA  
ATOM   2120  HN  TYR P 718     -16.711  10.125 -18.035  0.00  0.00      PROA  
ATOM   2121  CA  TYR P 718     -15.903  11.863 -18.848  0.00  0.00      PROA  
ATOM   2122  HA  TYR P 718     -15.495  12.206 -19.788  0.00  0.00      PROA  
ATOM   2123  CB  TYR P 718     -17.303  12.611 -18.760  0.00  0.00      PROA  
ATOM   2124  HB1 TYR P 718     -17.214  13.674 -19.071  0.00  0.00      PROA  
ATOM   2125  HB2 TYR P 718     -17.832  12.437 -17.799  0.00  0.00      PROA  
ATOM   2126  CG  TYR P 718     -18.182  12.070 -19.881  0.00  0.00      PROA  
ATOM   2127  CD1 TYR P 718     -17.701  12.132 -21.241  0.00  0.00      PROA  
ATOM   2128  HD1 TYR P 718     -16.679  12.349 -21.513  0.00  0.00      PROA  
ATOM   2129  CE1 TYR P 718     -18.463  11.747 -22.334  0.00  0.00      PROA  
ATOM   2130  HE1 TYR P 718     -18.162  11.884 -23.362  0.00  0.00      PROA  
ATOM   2131  CZ  TYR P 718     -19.742  11.323 -22.086  0.00  0.00      PROA  
ATOM   2132  OH  TYR P 718     -20.484  10.936 -23.300  0.00  0.00      PROA  
ATOM   2133  HH  TYR P 718     -21.393  10.647 -23.199  0.00  0.00      PROA  
ATOM   2134  CD2 TYR P 718     -19.463  11.509 -19.693  0.00  0.00      PROA  
ATOM   2135  HD2 TYR P 718     -19.895  11.402 -18.709  0.00  0.00      PROA  
ATOM   2136  CE2 TYR P 718     -20.246  11.193 -20.839  0.00  0.00      PROA  
ATOM   2137  HE2 TYR P 718     -21.199  10.729 -20.634  0.00  0.00      PROA  
ATOM   2138  C   TYR P 718     -15.024  12.277 -17.682  0.00  0.00      PROA  
ATOM   2139  O   TYR P 718     -14.981  13.432 -17.264  0.00  0.00      PROA  
ATOM   2140  N   ILE P 719     -14.271  11.347 -17.059  0.00  0.00      PROA  
ATOM   2141  HN  ILE P 719     -14.478  10.407 -17.316  0.00  0.00      PROA  
ATOM   2142  CA  ILE P 719     -13.219  11.687 -16.146  0.00  0.00      PROA  
ATOM   2143  HA  ILE P 719     -13.654  12.367 -15.428  0.00  0.00      PROA  
ATOM   2144  CB  ILE P 719     -12.788  10.421 -15.354  0.00  0.00      PROA  
ATOM   2145  HB  ILE P 719     -13.773  10.074 -14.974  0.00  0.00      PROA  
ATOM   2146  CG2 ILE P 719     -12.107   9.276 -16.239  0.00  0.00      PROA  
ATOM   2147 HG21 ILE P 719     -12.801   9.111 -17.091  0.00  0.00      PROA  
ATOM   2148 HG22 ILE P 719     -12.065   8.337 -15.648  0.00  0.00      PROA  
ATOM   2149 HG23 ILE P 719     -11.093   9.622 -16.535  0.00  0.00      PROA  
ATOM   2150  CG1 ILE P 719     -11.957  10.899 -14.124  0.00  0.00      PROA  
ATOM   2151 HG11 ILE P 719     -12.441  11.790 -13.669  0.00  0.00      PROA  
ATOM   2152 HG12 ILE P 719     -11.000  11.316 -14.503  0.00  0.00      PROA  
ATOM   2153  CD  ILE P 719     -11.712   9.820 -13.049  0.00  0.00      PROA  
ATOM   2154  HD1 ILE P 719     -12.650   9.563 -12.512  0.00  0.00      PROA  
ATOM   2155  HD2 ILE P 719     -11.077  10.319 -12.286  0.00  0.00      PROA  
ATOM   2156  HD3 ILE P 719     -11.246   8.952 -13.561  0.00  0.00      PROA  
ATOM   2157  C   ILE P 719     -11.940  12.381 -16.673  0.00  0.00      PROA  
ATOM   2158  O   ILE P 719     -11.442  13.224 -15.965  0.00  0.00      PROA  
ATOM   2159  N   THR P 720     -11.460  11.963 -17.892  0.00  0.00      PROA  
ATOM   2160  HN  THR P 720     -11.964  11.237 -18.354  0.00  0.00      PROA  
ATOM   2161  CA  THR P 720     -10.327  12.634 -18.582  0.00  0.00      PROA  
ATOM   2162  HA  THR P 720     -10.511  12.194 -19.551  0.00  0.00      PROA  
ATOM   2163  CB  THR P 720     -10.365  14.147 -18.806  0.00  0.00      PROA  
ATOM   2164  HB  THR P 720      -9.616  14.521 -19.536  0.00  0.00      PROA  
ATOM   2165  OG1 THR P 720     -10.081  14.850 -17.607  0.00  0.00      PROA  
ATOM   2166  HG1 THR P 720     -10.592  14.433 -16.909  0.00  0.00      PROA  
ATOM   2167  CG2 THR P 720     -11.688  14.556 -19.427  0.00  0.00      PROA  
ATOM   2168 HG21 THR P 720     -12.565  14.193 -18.850  0.00  0.00      PROA  
ATOM   2169 HG22 THR P 720     -11.912  14.212 -20.459  0.00  0.00      PROA  
ATOM   2170 HG23 THR P 720     -11.830  15.658 -19.426  0.00  0.00      PROA  
ATOM   2171  C   THR P 720      -8.896  12.240 -18.239  0.00  0.00      PROA  
ATOM   2172  O   THR P 720      -8.530  11.889 -17.123  0.00  0.00      PROA  
ATOM   2173  N   ARG P 721      -8.034  12.440 -19.306  0.00  0.00      PROA  
ATOM   2174  HN  ARG P 721      -8.428  12.604 -20.207  0.00  0.00      PROA  
ATOM   2175  CA  ARG P 721      -6.625  12.302 -19.232  0.00  0.00      PROA  
ATOM   2176  HA  ARG P 721      -6.502  11.286 -18.886  0.00  0.00      PROA  
ATOM   2177  CB  ARG P 721      -5.872  12.236 -20.588  0.00  0.00      PROA  
ATOM   2178  HB1 ARG P 721      -6.177  12.992 -21.343  0.00  0.00      PROA  
ATOM   2179  HB2 ARG P 721      -6.097  11.209 -20.947  0.00  0.00      PROA  
ATOM   2180  CG  ARG P 721      -4.313  12.238 -20.508  0.00  0.00      PROA  
ATOM   2181  HG1 ARG P 721      -4.046  11.604 -19.635  0.00  0.00      PROA  
ATOM   2182  HG2 ARG P 721      -3.824  13.222 -20.347  0.00  0.00      PROA  
ATOM   2183  CD  ARG P 721      -3.576  11.700 -21.782  0.00  0.00      PROA  
ATOM   2184  HD1 ARG P 721      -3.737  12.453 -22.582  0.00  0.00      PROA  
ATOM   2185  HD2 ARG P 721      -3.864  10.677 -22.108  0.00  0.00      PROA  
ATOM   2186  NE  ARG P 721      -2.143  11.703 -21.328  0.00  0.00      PROA  
ATOM   2187  HE  ARG P 721      -1.995  12.091 -20.418  0.00  0.00      PROA  
ATOM   2188  CZ  ARG P 721      -1.063  11.517 -22.008  0.00  0.00      PROA  
ATOM   2189  NH1 ARG P 721      -1.130  11.122 -23.269  0.00  0.00      PROA  
ATOM   2190 HH11 ARG P 721      -1.991  11.067 -23.773  0.00  0.00      PROA  
ATOM   2191 HH12 ARG P 721      -0.358  10.715 -23.757  0.00  0.00      PROA  
ATOM   2192  NH2 ARG P 721       0.097  11.411 -21.417  0.00  0.00      PROA  
ATOM   2193 HH21 ARG P 721       0.591  10.577 -21.665  0.00  0.00      PROA  
ATOM   2194 HH22 ARG P 721       0.091  11.725 -20.468  0.00  0.00      PROA  
ATOM   2195  C   ARG P 721      -5.956  13.266 -18.183  0.00  0.00      PROA  
ATOM   2196  O   ARG P 721      -5.221  12.791 -17.358  0.00  0.00      PROA  
ATOM   2197  N   PHE P 722      -6.263  14.596 -18.278  0.00  0.00      PROA  
ATOM   2198  HN  PHE P 722      -6.714  14.923 -19.105  0.00  0.00      PROA  
ATOM   2199  CA  PHE P 722      -5.812  15.594 -17.278  0.00  0.00      PROA  
ATOM   2200  HA  PHE P 722      -4.734  15.661 -17.278  0.00  0.00      PROA  
ATOM   2201  CB  PHE P 722      -6.426  16.963 -17.701  0.00  0.00      PROA  
ATOM   2202  HB1 PHE P 722      -7.516  16.883 -17.900  0.00  0.00      PROA  
ATOM   2203  HB2 PHE P 722      -6.030  17.313 -18.678  0.00  0.00      PROA  
ATOM   2204  CG  PHE P 722      -6.075  18.047 -16.658  0.00  0.00      PROA  
ATOM   2205  CD1 PHE P 722      -7.017  18.483 -15.669  0.00  0.00      PROA  
ATOM   2206  HD1 PHE P 722      -7.985  18.004 -15.659  0.00  0.00      PROA  
ATOM   2207  CE1 PHE P 722      -6.658  19.383 -14.692  0.00  0.00      PROA  
ATOM   2208  HE1 PHE P 722      -7.462  19.641 -14.019  0.00  0.00      PROA  
ATOM   2209  CZ  PHE P 722      -5.385  19.829 -14.541  0.00  0.00      PROA  
ATOM   2210  HZ  PHE P 722      -5.054  20.578 -13.837  0.00  0.00      PROA  
ATOM   2211  CD2 PHE P 722      -4.771  18.526 -16.513  0.00  0.00      PROA  
ATOM   2212  HD2 PHE P 722      -4.077  18.084 -17.212  0.00  0.00      PROA  
ATOM   2213  CE2 PHE P 722      -4.443  19.379 -15.499  0.00  0.00      PROA  
ATOM   2214  HE2 PHE P 722      -3.394  19.611 -15.391  0.00  0.00      PROA  
ATOM   2215  C   PHE P 722      -6.042  15.144 -15.807  0.00  0.00      PROA  
ATOM   2216  O   PHE P 722      -5.098  15.182 -14.989  0.00  0.00      PROA  
ATOM   2217  N   THR P 723      -7.327  14.742 -15.473  0.00  0.00      PROA  
ATOM   2218  HN  THR P 723      -8.120  14.883 -16.060  0.00  0.00      PROA  
ATOM   2219  CA  THR P 723      -7.674  14.215 -14.166  0.00  0.00      PROA  
ATOM   2220  HA  THR P 723      -7.477  15.030 -13.485  0.00  0.00      PROA  
ATOM   2221  CB  THR P 723      -9.150  13.884 -14.045  0.00  0.00      PROA  
ATOM   2222  HB  THR P 723      -9.433  13.071 -14.748  0.00  0.00      PROA  
ATOM   2223  OG1 THR P 723     -10.001  14.936 -14.331  0.00  0.00      PROA  
ATOM   2224  HG1 THR P 723     -10.764  14.596 -14.804  0.00  0.00      PROA  
ATOM   2225  CG2 THR P 723      -9.587  13.487 -12.642  0.00  0.00      PROA  
ATOM   2226 HG21 THR P 723      -8.886  12.802 -12.119  0.00  0.00      PROA  
ATOM   2227 HG22 THR P 723     -10.575  12.982 -12.574  0.00  0.00      PROA  
ATOM   2228 HG23 THR P 723      -9.716  14.362 -11.971  0.00  0.00      PROA  
ATOM   2229  C   THR P 723      -6.914  13.024 -13.811  0.00  0.00      PROA  
ATOM   2230  O   THR P 723      -6.376  12.935 -12.736  0.00  0.00      PROA  
ATOM   2231  N   GLU P 724      -6.809  12.053 -14.843  0.00  0.00      PROA  
ATOM   2232  HN  GLU P 724      -7.406  12.170 -15.633  0.00  0.00      PROA  
ATOM   2233  CA  GLU P 724      -6.103  10.813 -14.560  0.00  0.00      PROA  
ATOM   2234  HA  GLU P 724      -6.582  10.255 -13.770  0.00  0.00      PROA  
ATOM   2235  CB  GLU P 724      -6.065   9.871 -15.813  0.00  0.00      PROA  
ATOM   2236  HB1 GLU P 724      -5.614  10.463 -16.637  0.00  0.00      PROA  
ATOM   2237  HB2 GLU P 724      -7.145   9.675 -15.986  0.00  0.00      PROA  
ATOM   2238  CG  GLU P 724      -5.376   8.440 -15.629  0.00  0.00      PROA  
ATOM   2239  HG1 GLU P 724      -5.751   8.031 -14.667  0.00  0.00      PROA  
ATOM   2240  HG2 GLU P 724      -4.281   8.601 -15.729  0.00  0.00      PROA  
ATOM   2241  CD  GLU P 724      -5.800   7.420 -16.699  0.00  0.00      PROA  
ATOM   2242  OE1 GLU P 724      -5.163   6.359 -16.741  0.00  0.00      PROA  
ATOM   2243  OE2 GLU P 724      -6.671   7.758 -17.512  0.00  0.00      PROA  
ATOM   2244  C   GLU P 724      -4.571  10.917 -14.258  0.00  0.00      PROA  
ATOM   2245  O   GLU P 724      -4.108  10.229 -13.326  0.00  0.00      PROA  
ATOM   2246  N   GLU P 725      -3.785  11.767 -14.995  0.00  0.00      PROA  
ATOM   2247  HN  GLU P 725      -4.329  12.073 -15.772  0.00  0.00      PROA  
ATOM   2248  CA  GLU P 725      -2.342  11.828 -14.946  0.00  0.00      PROA  
ATOM   2249  HA  GLU P 725      -2.045  10.803 -14.779  0.00  0.00      PROA  
ATOM   2250  CB  GLU P 725      -1.546  12.611 -16.080  0.00  0.00      PROA  
ATOM   2251  HB1 GLU P 725      -0.465  12.628 -15.821  0.00  0.00      PROA  
ATOM   2252  HB2 GLU P 725      -1.911  13.654 -15.960  0.00  0.00      PROA  
ATOM   2253  CG  GLU P 725      -1.757  12.091 -17.474  0.00  0.00      PROA  
ATOM   2254  HG1 GLU P 725      -2.759  12.431 -17.812  0.00  0.00      PROA  
ATOM   2255  HG2 GLU P 725      -1.791  10.980 -17.467  0.00  0.00      PROA  
ATOM   2256  CD  GLU P 725      -0.741  12.537 -18.516  0.00  0.00      PROA  
ATOM   2257  OE1 GLU P 725       0.410  12.082 -18.597  0.00  0.00      PROA  
ATOM   2258  OE2 GLU P 725      -1.194  13.417 -19.331  0.00  0.00      PROA  
ATOM   2259  C   GLU P 725      -1.912  12.520 -13.560  0.00  0.00      PROA  
ATOM   2260  O   GLU P 725      -0.934  12.172 -12.916  0.00  0.00      PROA  
ATOM   2261  N   ALA P 726      -2.666  13.542 -13.082  0.00  0.00      PROA  
ATOM   2262  HN  ALA P 726      -3.433  13.789 -13.669  0.00  0.00      PROA  
ATOM   2263  CA  ALA P 726      -2.590  14.199 -11.800  0.00  0.00      PROA  
ATOM   2264  HA  ALA P 726      -1.569  14.480 -11.586  0.00  0.00      PROA  
ATOM   2265  CB  ALA P 726      -3.358  15.537 -11.993  0.00  0.00      PROA  
ATOM   2266  HB1 ALA P 726      -2.976  16.114 -12.862  0.00  0.00      PROA  
ATOM   2267  HB2 ALA P 726      -3.227  16.103 -11.045  0.00  0.00      PROA  
ATOM   2268  HB3 ALA P 726      -4.435  15.320 -12.160  0.00  0.00      PROA  
ATOM   2269  C   ALA P 726      -2.925  13.295 -10.652  0.00  0.00      PROA  
ATOM   2270  O   ALA P 726      -2.288  13.250  -9.580  0.00  0.00      PROA  
ATOM   2271  N   PHE P 727      -3.999  12.502 -10.766  0.00  0.00      PROA  
ATOM   2272  HN  PHE P 727      -4.712  12.656 -11.445  0.00  0.00      PROA  
ATOM   2273  CA  PHE P 727      -4.210  11.506  -9.742  0.00  0.00      PROA  
ATOM   2274  HA  PHE P 727      -4.282  11.948  -8.759  0.00  0.00      PROA  
ATOM   2275  CB  PHE P 727      -5.701  10.850  -9.822  0.00  0.00      PROA  
ATOM   2276  HB1 PHE P 727      -5.750  10.243 -10.751  0.00  0.00      PROA  
ATOM   2277  HB2 PHE P 727      -6.390  11.722  -9.835  0.00  0.00      PROA  
ATOM   2278  CG  PHE P 727      -6.067  10.080  -8.548  0.00  0.00      PROA  
ATOM   2279  CD1 PHE P 727      -7.080  10.563  -7.614  0.00  0.00      PROA  
ATOM   2280  HD1 PHE P 727      -7.587  11.456  -7.949  0.00  0.00      PROA  
ATOM   2281  CE1 PHE P 727      -7.496   9.803  -6.494  0.00  0.00      PROA  
ATOM   2282  HE1 PHE P 727      -8.221  10.239  -5.823  0.00  0.00      PROA  
ATOM   2283  CZ  PHE P 727      -6.792   8.636  -6.216  0.00  0.00      PROA  
ATOM   2284  HZ  PHE P 727      -7.101   8.087  -5.339  0.00  0.00      PROA  
ATOM   2285  CD2 PHE P 727      -5.469   8.807  -8.270  0.00  0.00      PROA  
ATOM   2286  HD2 PHE P 727      -4.765   8.382  -8.971  0.00  0.00      PROA  
ATOM   2287  CE2 PHE P 727      -5.822   8.074  -7.085  0.00  0.00      PROA  
ATOM   2288  HE2 PHE P 727      -5.395   7.119  -6.818  0.00  0.00      PROA  
ATOM   2289  C   PHE P 727      -3.166  10.341  -9.675  0.00  0.00      PROA  
ATOM   2290  O   PHE P 727      -2.625   9.923  -8.621  0.00  0.00      PROA  
ATOM   2291  N   ALA P 728      -2.761   9.829 -10.838  0.00  0.00      PROA  
ATOM   2292  HN  ALA P 728      -3.086  10.103 -11.740  0.00  0.00      PROA  
ATOM   2293  CA  ALA P 728      -1.734   8.787 -10.874  0.00  0.00      PROA  
ATOM   2294  HA  ALA P 728      -2.122   7.958 -10.302  0.00  0.00      PROA  
ATOM   2295  CB  ALA P 728      -1.569   8.270 -12.317  0.00  0.00      PROA  
ATOM   2296  HB1 ALA P 728      -2.567   8.135 -12.786  0.00  0.00      PROA  
ATOM   2297  HB2 ALA P 728      -0.991   7.322 -12.362  0.00  0.00      PROA  
ATOM   2298  HB3 ALA P 728      -0.963   8.955 -12.948  0.00  0.00      PROA  
ATOM   2299  C   ALA P 728      -0.366   9.271 -10.311  0.00  0.00      PROA  
ATOM   2300  O   ALA P 728       0.307   8.497  -9.503  0.00  0.00      PROA  
ATOM   2301  N   ALA P 729       0.002  10.550 -10.534  0.00  0.00      PROA  
ATOM   2302  HN  ALA P 729      -0.488  11.085 -11.218  0.00  0.00      PROA  
ATOM   2303  CA  ALA P 729       1.084  11.178  -9.770  0.00  0.00      PROA  
ATOM   2304  HA  ALA P 729       1.938  10.517  -9.772  0.00  0.00      PROA  
ATOM   2305  CB  ALA P 729       1.540  12.456 -10.643  0.00  0.00      PROA  
ATOM   2306  HB1 ALA P 729       0.797  13.281 -10.675  0.00  0.00      PROA  
ATOM   2307  HB2 ALA P 729       1.549  12.118 -11.701  0.00  0.00      PROA  
ATOM   2308  HB3 ALA P 729       2.514  12.829 -10.260  0.00  0.00      PROA  
ATOM   2309  C   ALA P 729       0.911  11.456  -8.349  0.00  0.00      PROA  
ATOM   2310  O   ALA P 729       1.831  11.312  -7.531  0.00  0.00      PROA  
ATOM   2311  N   LEU P 730      -0.260  11.893  -7.884  0.00  0.00      PROA  
ATOM   2312  HN  LEU P 730      -0.974  11.920  -8.578  0.00  0.00      PROA  
ATOM   2313  CA  LEU P 730      -0.618  12.274  -6.481  0.00  0.00      PROA  
ATOM   2314  HA  LEU P 730       0.127  12.999  -6.188  0.00  0.00      PROA  
ATOM   2315  CB  LEU P 730      -2.067  12.880  -6.621  0.00  0.00      PROA  
ATOM   2316  HB1 LEU P 730      -2.789  12.183  -7.099  0.00  0.00      PROA  
ATOM   2317  HB2 LEU P 730      -1.988  13.811  -7.222  0.00  0.00      PROA  
ATOM   2318  CG  LEU P 730      -2.782  13.381  -5.298  0.00  0.00      PROA  
ATOM   2319  HG  LEU P 730      -3.509  14.140  -5.656  0.00  0.00      PROA  
ATOM   2320  CD1 LEU P 730      -3.591  12.360  -4.533  0.00  0.00      PROA  
ATOM   2321 HD11 LEU P 730      -4.098  12.822  -3.658  0.00  0.00      PROA  
ATOM   2322 HD12 LEU P 730      -2.888  11.570  -4.192  0.00  0.00      PROA  
ATOM   2323 HD13 LEU P 730      -4.284  11.871  -5.250  0.00  0.00      PROA  
ATOM   2324  CD2 LEU P 730      -1.782  14.109  -4.435  0.00  0.00      PROA  
ATOM   2325 HD21 LEU P 730      -2.264  14.604  -3.564  0.00  0.00      PROA  
ATOM   2326 HD22 LEU P 730      -1.377  14.982  -4.990  0.00  0.00      PROA  
ATOM   2327 HD23 LEU P 730      -0.975  13.467  -4.022  0.00  0.00      PROA  
ATOM   2328  C   LEU P 730      -0.542  11.024  -5.610  0.00  0.00      PROA  
ATOM   2329  O   LEU P 730       0.140  11.108  -4.617  0.00  0.00      PROA  
ATOM   2330  N   ILE P 731      -1.123   9.887  -6.003  0.00  0.00      PROA  
ATOM   2331  HN  ILE P 731      -1.470   9.870  -6.937  0.00  0.00      PROA  
ATOM   2332  CA  ILE P 731      -1.297   8.726  -5.148  0.00  0.00      PROA  
ATOM   2333  HA  ILE P 731      -1.526   9.078  -4.152  0.00  0.00      PROA  
ATOM   2334  CB  ILE P 731      -2.362   7.764  -5.749  0.00  0.00      PROA  
ATOM   2335  HB  ILE P 731      -3.287   8.330  -5.993  0.00  0.00      PROA  
ATOM   2336  CG2 ILE P 731      -1.902   7.070  -7.065  0.00  0.00      PROA  
ATOM   2337 HG21 ILE P 731      -1.142   6.296  -6.823  0.00  0.00      PROA  
ATOM   2338 HG22 ILE P 731      -1.384   7.785  -7.739  0.00  0.00      PROA  
ATOM   2339 HG23 ILE P 731      -2.795   6.743  -7.639  0.00  0.00      PROA  
ATOM   2340  CG1 ILE P 731      -2.814   6.824  -4.675  0.00  0.00      PROA  
ATOM   2341 HG11 ILE P 731      -2.036   6.033  -4.622  0.00  0.00      PROA  
ATOM   2342 HG12 ILE P 731      -3.722   6.323  -5.072  0.00  0.00      PROA  
ATOM   2343  CD  ILE P 731      -3.173   7.439  -3.230  0.00  0.00      PROA  
ATOM   2344  HD1 ILE P 731      -3.632   6.707  -2.531  0.00  0.00      PROA  
ATOM   2345  HD2 ILE P 731      -3.827   8.333  -3.313  0.00  0.00      PROA  
ATOM   2346  HD3 ILE P 731      -2.212   7.687  -2.732  0.00  0.00      PROA  
ATOM   2347  C   ILE P 731       0.079   8.014  -4.899  0.00  0.00      PROA  
ATOM   2348  O   ILE P 731       0.378   7.665  -3.761  0.00  0.00      PROA  
ATOM   2349  N   CYS P 732       0.986   7.975  -5.905  0.00  0.00      PROA  
ATOM   2350  HN  CYS P 732       0.736   8.416  -6.763  0.00  0.00      PROA  
ATOM   2351  CA  CYS P 732       2.312   7.448  -5.639  0.00  0.00      PROA  
ATOM   2352  HA  CYS P 732       2.256   6.511  -5.105  0.00  0.00      PROA  
ATOM   2353  CB  CYS P 732       3.157   7.335  -6.889  0.00  0.00      PROA  
ATOM   2354  HB1 CYS P 732       4.103   6.824  -6.612  0.00  0.00      PROA  
ATOM   2355  HB2 CYS P 732       3.206   8.326  -7.389  0.00  0.00      PROA  
ATOM   2356  SG  CYS P 732       2.327   6.224  -8.185  0.00  0.00      PROA  
ATOM   2357  HG1 CYS P 732       1.962   7.230  -8.966  0.00  0.00      PROA  
ATOM   2358  C   CYS P 732       3.094   8.400  -4.646  0.00  0.00      PROA  
ATOM   2359  O   CYS P 732       3.926   7.982  -3.824  0.00  0.00      PROA  
ATOM   2360  N   ILE P 733       2.991   9.748  -4.832  0.00  0.00      PROA  
ATOM   2361  HN  ILE P 733       2.601  10.203  -5.629  0.00  0.00      PROA  
ATOM   2362  CA  ILE P 733       3.852  10.626  -4.005  0.00  0.00      PROA  
ATOM   2363  HA  ILE P 733       4.839  10.206  -4.127  0.00  0.00      PROA  
ATOM   2364  CB  ILE P 733       4.003  11.987  -4.772  0.00  0.00      PROA  
ATOM   2365  HB  ILE P 733       2.981  12.404  -4.888  0.00  0.00      PROA  
ATOM   2366  CG2 ILE P 733       4.691  13.004  -3.791  0.00  0.00      PROA  
ATOM   2367 HG21 ILE P 733       3.972  13.558  -3.150  0.00  0.00      PROA  
ATOM   2368 HG22 ILE P 733       5.284  13.634  -4.488  0.00  0.00      PROA  
ATOM   2369 HG23 ILE P 733       5.453  12.494  -3.163  0.00  0.00      PROA  
ATOM   2370  CG1 ILE P 733       4.558  11.957  -6.213  0.00  0.00      PROA  
ATOM   2371 HG11 ILE P 733       4.252  11.061  -6.794  0.00  0.00      PROA  
ATOM   2372 HG12 ILE P 733       5.660  11.932  -6.070  0.00  0.00      PROA  
ATOM   2373  CD  ILE P 733       4.324  13.170  -7.119  0.00  0.00      PROA  
ATOM   2374  HD1 ILE P 733       3.258  13.238  -7.423  0.00  0.00      PROA  
ATOM   2375  HD2 ILE P 733       4.823  13.038  -8.102  0.00  0.00      PROA  
ATOM   2376  HD3 ILE P 733       4.468  14.150  -6.617  0.00  0.00      PROA  
ATOM   2377  C   ILE P 733       3.384  10.718  -2.565  0.00  0.00      PROA  
ATOM   2378  O   ILE P 733       4.218  10.904  -1.618  0.00  0.00      PROA  
ATOM   2379  N   ILE P 734       2.042  10.574  -2.389  0.00  0.00      PROA  
ATOM   2380  HN  ILE P 734       1.478  10.744  -3.193  0.00  0.00      PROA  
ATOM   2381  CA  ILE P 734       1.362  10.317  -1.054  0.00  0.00      PROA  
ATOM   2382  HA  ILE P 734       1.661  11.180  -0.478  0.00  0.00      PROA  
ATOM   2383  CB  ILE P 734      -0.099  10.506  -1.227  0.00  0.00      PROA  
ATOM   2384  HB  ILE P 734      -0.403  10.146  -2.233  0.00  0.00      PROA  
ATOM   2385  CG2 ILE P 734      -0.929   9.638  -0.273  0.00  0.00      PROA  
ATOM   2386 HG21 ILE P 734      -0.912   8.561  -0.545  0.00  0.00      PROA  
ATOM   2387 HG22 ILE P 734      -2.014   9.873  -0.306  0.00  0.00      PROA  
ATOM   2388 HG23 ILE P 734      -0.541   9.753   0.761  0.00  0.00      PROA  
ATOM   2389  CG1 ILE P 734      -0.504  12.039  -1.305  0.00  0.00      PROA  
ATOM   2390 HG11 ILE P 734      -1.543  12.028  -1.699  0.00  0.00      PROA  
ATOM   2391 HG12 ILE P 734       0.196  12.468  -2.053  0.00  0.00      PROA  
ATOM   2392  CD  ILE P 734      -0.462  12.772   0.061  0.00  0.00      PROA  
ATOM   2393  HD1 ILE P 734      -0.665  13.861  -0.027  0.00  0.00      PROA  
ATOM   2394  HD2 ILE P 734       0.510  12.549   0.551  0.00  0.00      PROA  
ATOM   2395  HD3 ILE P 734      -1.256  12.330   0.699  0.00  0.00      PROA  
ATOM   2396  C   ILE P 734       1.746   8.997  -0.364  0.00  0.00      PROA  
ATOM   2397  O   ILE P 734       2.038   8.939   0.796  0.00  0.00      PROA  
ATOM   2398  N   PHE P 735       1.813   7.882  -1.125  0.00  0.00      PROA  
ATOM   2399  HN  PHE P 735       1.626   7.969  -2.101  0.00  0.00      PROA  
ATOM   2400  CA  PHE P 735       2.281   6.590  -0.734  0.00  0.00      PROA  
ATOM   2401  HA  PHE P 735       1.725   6.184   0.098  0.00  0.00      PROA  
ATOM   2402  CB  PHE P 735       2.026   5.501  -1.861  0.00  0.00      PROA  
ATOM   2403  HB1 PHE P 735       2.590   5.706  -2.796  0.00  0.00      PROA  
ATOM   2404  HB2 PHE P 735       0.925   5.599  -1.980  0.00  0.00      PROA  
ATOM   2405  CG  PHE P 735       2.355   4.042  -1.459  0.00  0.00      PROA  
ATOM   2406  CD1 PHE P 735       1.583   3.408  -0.528  0.00  0.00      PROA  
ATOM   2407  HD1 PHE P 735       0.822   3.973  -0.011  0.00  0.00      PROA  
ATOM   2408  CE1 PHE P 735       1.821   2.040  -0.217  0.00  0.00      PROA  
ATOM   2409  HE1 PHE P 735       1.226   1.430   0.446  0.00  0.00      PROA  
ATOM   2410  CZ  PHE P 735       2.912   1.436  -0.878  0.00  0.00      PROA  
ATOM   2411  HZ  PHE P 735       3.259   0.414  -0.859  0.00  0.00      PROA  
ATOM   2412  CD2 PHE P 735       3.527   3.428  -2.005  0.00  0.00      PROA  
ATOM   2413  HD2 PHE P 735       4.097   4.063  -2.668  0.00  0.00      PROA  
ATOM   2414  CE2 PHE P 735       3.715   2.093  -1.785  0.00  0.00      PROA  
ATOM   2415  HE2 PHE P 735       4.604   1.586  -2.133  0.00  0.00      PROA  
ATOM   2416  C   PHE P 735       3.650   6.543  -0.165  0.00  0.00      PROA  
ATOM   2417  O   PHE P 735       3.934   6.077   0.962  0.00  0.00      PROA  
ATOM   2418  N   ILE P 736       4.647   7.171  -0.850  0.00  0.00      PROA  
ATOM   2419  HN  ILE P 736       4.587   7.507  -1.787  0.00  0.00      PROA  
ATOM   2420  CA  ILE P 736       6.003   7.360  -0.399  0.00  0.00      PROA  
ATOM   2421  HA  ILE P 736       6.388   6.414  -0.048  0.00  0.00      PROA  
ATOM   2422  CB  ILE P 736       6.978   7.813  -1.570  0.00  0.00      PROA  
ATOM   2423  HB  ILE P 736       6.532   8.734  -2.002  0.00  0.00      PROA  
ATOM   2424  CG2 ILE P 736       8.444   8.259  -1.050  0.00  0.00      PROA  
ATOM   2425 HG21 ILE P 736       9.005   8.739  -1.880  0.00  0.00      PROA  
ATOM   2426 HG22 ILE P 736       8.954   7.356  -0.651  0.00  0.00      PROA  
ATOM   2427 HG23 ILE P 736       8.225   9.065  -0.318  0.00  0.00      PROA  
ATOM   2428  CG1 ILE P 736       7.064   6.771  -2.768  0.00  0.00      PROA  
ATOM   2429 HG11 ILE P 736       6.025   6.478  -3.031  0.00  0.00      PROA  
ATOM   2430 HG12 ILE P 736       7.733   5.947  -2.440  0.00  0.00      PROA  
ATOM   2431  CD  ILE P 736       7.634   7.325  -4.018  0.00  0.00      PROA  
ATOM   2432  HD1 ILE P 736       7.749   8.428  -3.947  0.00  0.00      PROA  
ATOM   2433  HD2 ILE P 736       6.920   7.261  -4.867  0.00  0.00      PROA  
ATOM   2434  HD3 ILE P 736       8.671   7.037  -4.291  0.00  0.00      PROA  
ATOM   2435  C   ILE P 736       6.006   8.321   0.793  0.00  0.00      PROA  
ATOM   2436  O   ILE P 736       6.780   8.170   1.797  0.00  0.00      PROA  
ATOM   2437  N   TYR P 737       5.075   9.381   0.778  0.00  0.00      PROA  
ATOM   2438  HN  TYR P 737       4.467   9.646   0.033  0.00  0.00      PROA  
ATOM   2439  CA  TYR P 737       5.029  10.294   1.931  0.00  0.00      PROA  
ATOM   2440  HA  TYR P 737       6.054  10.604   2.073  0.00  0.00      PROA  
ATOM   2441  CB  TYR P 737       4.135  11.495   1.680  0.00  0.00      PROA  
ATOM   2442  HB1 TYR P 737       3.092  11.149   1.517  0.00  0.00      PROA  
ATOM   2443  HB2 TYR P 737       4.433  12.048   0.764  0.00  0.00      PROA  
ATOM   2444  CG  TYR P 737       4.133  12.456   2.868  0.00  0.00      PROA  
ATOM   2445  CD1 TYR P 737       5.360  12.750   3.427  0.00  0.00      PROA  
ATOM   2446  HD1 TYR P 737       6.237  12.263   3.027  0.00  0.00      PROA  
ATOM   2447  CE1 TYR P 737       5.512  13.734   4.432  0.00  0.00      PROA  
ATOM   2448  HE1 TYR P 737       6.540  13.959   4.675  0.00  0.00      PROA  
ATOM   2449  CZ  TYR P 737       4.368  14.389   4.797  0.00  0.00      PROA  
ATOM   2450  OH  TYR P 737       4.404  15.308   5.819  0.00  0.00      PROA  
ATOM   2451  HH  TYR P 737       3.642  15.890   5.781  0.00  0.00      PROA  
ATOM   2452  CD2 TYR P 737       2.997  13.097   3.217  0.00  0.00      PROA  
ATOM   2453  HD2 TYR P 737       2.059  12.976   2.696  0.00  0.00      PROA  
ATOM   2454  CE2 TYR P 737       3.085  14.085   4.214  0.00  0.00      PROA  
ATOM   2455  HE2 TYR P 737       2.196  14.600   4.546  0.00  0.00      PROA  
ATOM   2456  C   TYR P 737       4.632   9.477   3.188  0.00  0.00      PROA  
ATOM   2457  O   TYR P 737       5.260   9.563   4.264  0.00  0.00      PROA  
ATOM   2458  N   GLU P 738       3.604   8.604   3.062  0.00  0.00      PROA  
ATOM   2459  HN  GLU P 738       3.073   8.517   2.223  0.00  0.00      PROA  
ATOM   2460  CA  GLU P 738       3.140   7.603   4.039  0.00  0.00      PROA  
ATOM   2461  HA  GLU P 738       2.739   8.083   4.919  0.00  0.00      PROA  
ATOM   2462  CB  GLU P 738       1.817   6.964   3.551  0.00  0.00      PROA  
ATOM   2463  HB1 GLU P 738       1.580   5.973   3.994  0.00  0.00      PROA  
ATOM   2464  HB2 GLU P 738       2.017   6.857   2.463  0.00  0.00      PROA  
ATOM   2465  CG  GLU P 738       0.582   7.934   3.684  0.00  0.00      PROA  
ATOM   2466  HG1 GLU P 738       0.704   8.813   3.016  0.00  0.00      PROA  
ATOM   2467  HG2 GLU P 738       0.428   8.284   4.727  0.00  0.00      PROA  
ATOM   2468  CD  GLU P 738      -0.722   7.175   3.430  0.00  0.00      PROA  
ATOM   2469  OE1 GLU P 738      -0.812   5.994   3.406  0.00  0.00      PROA  
ATOM   2470  OE2 GLU P 738      -1.694   7.954   3.313  0.00  0.00      PROA  
ATOM   2471  C   GLU P 738       4.123   6.566   4.501  0.00  0.00      PROA  
ATOM   2472  O   GLU P 738       4.353   6.427   5.664  0.00  0.00      PROA  
ATOM   2473  N   ALA P 739       4.881   5.999   3.491  0.00  0.00      PROA  
ATOM   2474  HN  ALA P 739       4.677   6.236   2.545  0.00  0.00      PROA  
ATOM   2475  CA  ALA P 739       5.917   5.005   3.770  0.00  0.00      PROA  
ATOM   2476  HA  ALA P 739       5.498   4.203   4.360  0.00  0.00      PROA  
ATOM   2477  CB  ALA P 739       6.339   4.429   2.370  0.00  0.00      PROA  
ATOM   2478  HB1 ALA P 739       6.761   5.186   1.674  0.00  0.00      PROA  
ATOM   2479  HB2 ALA P 739       5.396   3.991   1.977  0.00  0.00      PROA  
ATOM   2480  HB3 ALA P 739       6.976   3.542   2.572  0.00  0.00      PROA  
ATOM   2481  C   ALA P 739       7.111   5.605   4.517  0.00  0.00      PROA  
ATOM   2482  O   ALA P 739       7.736   4.865   5.244  0.00  0.00      PROA  
ATOM   2483  N   LEU P 740       7.415   6.855   4.233  0.00  0.00      PROA  
ATOM   2484  HN  LEU P 740       6.921   7.454   3.608  0.00  0.00      PROA  
ATOM   2485  CA  LEU P 740       8.528   7.506   4.993  0.00  0.00      PROA  
ATOM   2486  HA  LEU P 740       9.250   6.750   5.266  0.00  0.00      PROA  
ATOM   2487  CB  LEU P 740       9.086   8.629   4.066  0.00  0.00      PROA  
ATOM   2488  HB1 LEU P 740       8.548   9.598   4.143  0.00  0.00      PROA  
ATOM   2489  HB2 LEU P 740       8.998   8.296   3.010  0.00  0.00      PROA  
ATOM   2490  CG  LEU P 740      10.556   8.982   4.396  0.00  0.00      PROA  
ATOM   2491  HG  LEU P 740      10.718   9.147   5.483  0.00  0.00      PROA  
ATOM   2492  CD1 LEU P 740      11.477   7.903   3.791  0.00  0.00      PROA  
ATOM   2493 HD11 LEU P 740      11.098   6.956   4.231  0.00  0.00      PROA  
ATOM   2494 HD12 LEU P 740      12.557   8.049   4.007  0.00  0.00      PROA  
ATOM   2495 HD13 LEU P 740      11.274   7.864   2.699  0.00  0.00      PROA  
ATOM   2496  CD2 LEU P 740      11.016  10.278   3.626  0.00  0.00      PROA  
ATOM   2497 HD21 LEU P 740      10.750  10.082   2.565  0.00  0.00      PROA  
ATOM   2498 HD22 LEU P 740      12.115  10.434   3.596  0.00  0.00      PROA  
ATOM   2499 HD23 LEU P 740      10.547  11.241   3.922  0.00  0.00      PROA  
ATOM   2500  C   LEU P 740       8.050   7.982   6.348  0.00  0.00      PROA  
ATOM   2501  O   LEU P 740       8.735   7.829   7.395  0.00  0.00      PROA  
ATOM   2502  N   GLU P 741       6.798   8.484   6.430  0.00  0.00      PROA  
ATOM   2503  HN  GLU P 741       6.173   8.623   5.666  0.00  0.00      PROA  
ATOM   2504  CA  GLU P 741       6.210   8.831   7.784  0.00  0.00      PROA  
ATOM   2505  HA  GLU P 741       6.776   9.575   8.324  0.00  0.00      PROA  
ATOM   2506  CB  GLU P 741       4.828   9.575   7.652  0.00  0.00      PROA  
ATOM   2507  HB1 GLU P 741       4.221   8.797   7.142  0.00  0.00      PROA  
ATOM   2508  HB2 GLU P 741       4.944  10.519   7.077  0.00  0.00      PROA  
ATOM   2509  CG  GLU P 741       4.125   9.849   9.019  0.00  0.00      PROA  
ATOM   2510  HG1 GLU P 741       3.821  10.917   8.994  0.00  0.00      PROA  
ATOM   2511  HG2 GLU P 741       4.694   9.538   9.922  0.00  0.00      PROA  
ATOM   2512  CD  GLU P 741       2.690   9.276   9.094  0.00  0.00      PROA  
ATOM   2513  OE1 GLU P 741       1.851   9.348   8.142  0.00  0.00      PROA  
ATOM   2514  OE2 GLU P 741       2.318   8.777  10.222  0.00  0.00      PROA  
ATOM   2515  C   GLU P 741       6.162   7.678   8.788  0.00  0.00      PROA  
ATOM   2516  O   GLU P 741       6.672   7.889   9.926  0.00  0.00      PROA  
ATOM   2517  N   LYS P 742       5.716   6.490   8.351  0.00  0.00      PROA  
ATOM   2518  HN  LYS P 742       5.562   6.354   7.375  0.00  0.00      PROA  
ATOM   2519  CA  LYS P 742       5.741   5.307   9.177  0.00  0.00      PROA  
ATOM   2520  HA  LYS P 742       5.453   5.631  10.166  0.00  0.00      PROA  
ATOM   2521  CB  LYS P 742       4.887   4.193   8.607  0.00  0.00      PROA  
ATOM   2522  HB1 LYS P 742       5.147   3.237   9.110  0.00  0.00      PROA  
ATOM   2523  HB2 LYS P 742       5.102   4.019   7.531  0.00  0.00      PROA  
ATOM   2524  CG  LYS P 742       3.371   4.360   8.996  0.00  0.00      PROA  
ATOM   2525  HG1 LYS P 742       3.456   4.563  10.084  0.00  0.00      PROA  
ATOM   2526  HG2 LYS P 742       2.953   3.363   8.738  0.00  0.00      PROA  
ATOM   2527  CD  LYS P 742       2.617   5.539   8.412  0.00  0.00      PROA  
ATOM   2528  HD1 LYS P 742       2.413   5.379   7.332  0.00  0.00      PROA  
ATOM   2529  HD2 LYS P 742       3.089   6.491   8.737  0.00  0.00      PROA  
ATOM   2530  CE  LYS P 742       1.190   5.743   8.977  0.00  0.00      PROA  
ATOM   2531  HE1 LYS P 742       1.265   5.756  10.085  0.00  0.00      PROA  
ATOM   2532  HE2 LYS P 742       0.435   4.992   8.660  0.00  0.00      PROA  
ATOM   2533  NZ  LYS P 742       0.615   7.069   8.511  0.00  0.00      PROA  
ATOM   2534  HZ1 LYS P 742       1.272   7.866   8.628  0.00  0.00      PROA  
ATOM   2535  HZ2 LYS P 742      -0.268   7.143   9.057  0.00  0.00      PROA  
ATOM   2536  HZ3 LYS P 742       0.230   7.001   7.547  0.00  0.00      PROA  
ATOM   2537  C   LYS P 742       7.214   4.879   9.508  0.00  0.00      PROA  
ATOM   2538  O   LYS P 742       7.461   4.581  10.678  0.00  0.00      PROA  
ATOM   2539  N   LEU P 743       8.181   4.902   8.537  0.00  0.00      PROA  
ATOM   2540  HN  LEU P 743       8.066   5.253   7.611  0.00  0.00      PROA  
ATOM   2541  CA  LEU P 743       9.591   4.717   8.854  0.00  0.00      PROA  
ATOM   2542  HA  LEU P 743       9.724   3.735   9.284  0.00  0.00      PROA  
ATOM   2543  CB  LEU P 743      10.458   4.697   7.562  0.00  0.00      PROA  
ATOM   2544  HB1 LEU P 743      10.500   5.692   7.069  0.00  0.00      PROA  
ATOM   2545  HB2 LEU P 743      10.048   3.977   6.822  0.00  0.00      PROA  
ATOM   2546  CG  LEU P 743      11.854   4.234   7.699  0.00  0.00      PROA  
ATOM   2547  HG  LEU P 743      12.393   4.990   8.309  0.00  0.00      PROA  
ATOM   2548  CD1 LEU P 743      11.991   2.885   8.419  0.00  0.00      PROA  
ATOM   2549 HD11 LEU P 743      12.906   2.385   8.033  0.00  0.00      PROA  
ATOM   2550 HD12 LEU P 743      11.071   2.271   8.316  0.00  0.00      PROA  
ATOM   2551 HD13 LEU P 743      12.131   3.007   9.514  0.00  0.00      PROA  
ATOM   2552  CD2 LEU P 743      12.501   4.188   6.331  0.00  0.00      PROA  
ATOM   2553 HD21 LEU P 743      13.582   3.938   6.390  0.00  0.00      PROA  
ATOM   2554 HD22 LEU P 743      12.547   5.170   5.813  0.00  0.00      PROA  
ATOM   2555 HD23 LEU P 743      12.047   3.475   5.609  0.00  0.00      PROA  
ATOM   2556  C   LEU P 743      10.265   5.761   9.837  0.00  0.00      PROA  
ATOM   2557  O   LEU P 743      10.894   5.309  10.750  0.00  0.00      PROA  
ATOM   2558  N   PHE P 744       9.840   7.012   9.792  0.00  0.00      PROA  
ATOM   2559  HN  PHE P 744       9.422   7.388   8.969  0.00  0.00      PROA  
ATOM   2560  CA  PHE P 744      10.227   8.080  10.795  0.00  0.00      PROA  
ATOM   2561  HA  PHE P 744      11.267   7.939  11.050  0.00  0.00      PROA  
ATOM   2562  CB  PHE P 744      10.068   9.503  10.246  0.00  0.00      PROA  
ATOM   2563  HB1 PHE P 744      10.001  10.186  11.119  0.00  0.00      PROA  
ATOM   2564  HB2 PHE P 744       9.119   9.538   9.670  0.00  0.00      PROA  
ATOM   2565  CG  PHE P 744      10.980   9.934   9.244  0.00  0.00      PROA  
ATOM   2566  CD1 PHE P 744      11.801   9.121   8.458  0.00  0.00      PROA  
ATOM   2567  HD1 PHE P 744      11.734   8.046   8.532  0.00  0.00      PROA  
ATOM   2568  CE1 PHE P 744      12.720   9.690   7.509  0.00  0.00      PROA  
ATOM   2569  HE1 PHE P 744      13.338   9.068   6.879  0.00  0.00      PROA  
ATOM   2570  CZ  PHE P 744      12.793  11.090   7.389  0.00  0.00      PROA  
ATOM   2571  HZ  PHE P 744      13.401  11.573   6.637  0.00  0.00      PROA  
ATOM   2572  CD2 PHE P 744      11.102  11.333   9.123  0.00  0.00      PROA  
ATOM   2573  HD2 PHE P 744      10.415  12.033   9.574  0.00  0.00      PROA  
ATOM   2574  CE2 PHE P 744      11.900  11.856   8.185  0.00  0.00      PROA  
ATOM   2575  HE2 PHE P 744      11.903  12.934   8.121  0.00  0.00      PROA  
ATOM   2576  C   PHE P 744       9.630   7.817  12.172  0.00  0.00      PROA  
ATOM   2577  O   PHE P 744      10.104   8.345  13.163  0.00  0.00      PROA  
ATOM   2578  N   ASP P 745       8.613   6.815  12.333  0.00  0.00      PROA  
ATOM   2579  HN  ASP P 745       8.221   6.445  11.495  0.00  0.00      PROA  
ATOM   2580  CA  ASP P 745       8.094   6.469  13.618  0.00  0.00      PROA  
ATOM   2581  HA  ASP P 745       8.557   6.928  14.479  0.00  0.00      PROA  
ATOM   2582  CB  ASP P 745       6.537   6.676  13.714  0.00  0.00      PROA  
ATOM   2583  HB1 ASP P 745       6.211   6.183  14.654  0.00  0.00      PROA  
ATOM   2584  HB2 ASP P 745       6.105   6.102  12.866  0.00  0.00      PROA  
ATOM   2585  CG  ASP P 745       6.058   8.093  13.627  0.00  0.00      PROA  
ATOM   2586  OD1 ASP P 745       6.836   9.042  13.859  0.00  0.00      PROA  
ATOM   2587  OD2 ASP P 745       4.865   8.256  13.310  0.00  0.00      PROA  
ATOM   2588  C   ASP P 745       8.479   5.113  13.973  0.00  0.00      PROA  
ATOM   2589  O   ASP P 745       7.974   4.424  14.900  0.00  0.00      PROA  
ATOM   2590  N   LEU P 746       9.491   4.562  13.352  0.00  0.00      PROA  
ATOM   2591  HN  LEU P 746      10.052   5.047  12.686  0.00  0.00      PROA  
ATOM   2592  CA  LEU P 746       9.943   3.212  13.546  0.00  0.00      PROA  
ATOM   2593  HA  LEU P 746       9.026   2.666  13.712  0.00  0.00      PROA  
ATOM   2594  CB  LEU P 746      10.489   2.678  12.203  0.00  0.00      PROA  
ATOM   2595  HB1 LEU P 746      11.558   2.973  12.132  0.00  0.00      PROA  
ATOM   2596  HB2 LEU P 746       9.807   3.143  11.459  0.00  0.00      PROA  
ATOM   2597  CG  LEU P 746      10.316   1.115  12.036  0.00  0.00      PROA  
ATOM   2598  HG  LEU P 746      10.849   0.634  12.884  0.00  0.00      PROA  
ATOM   2599  CD1 LEU P 746       8.877   0.755  11.992  0.00  0.00      PROA  
ATOM   2600 HD11 LEU P 746       8.318   0.953  12.931  0.00  0.00      PROA  
ATOM   2601 HD12 LEU P 746       8.753  -0.330  11.788  0.00  0.00      PROA  
ATOM   2602 HD13 LEU P 746       8.395   1.346  11.184  0.00  0.00      PROA  
ATOM   2603  CD2 LEU P 746      11.094   0.364  10.944  0.00  0.00      PROA  
ATOM   2604 HD21 LEU P 746      11.132  -0.746  10.921  0.00  0.00      PROA  
ATOM   2605 HD22 LEU P 746      12.122   0.746  10.767  0.00  0.00      PROA  
ATOM   2606 HD23 LEU P 746      10.506   0.547  10.019  0.00  0.00      PROA  
ATOM   2607  C   LEU P 746      10.973   3.155  14.661  0.00  0.00      PROA  
ATOM   2608  O   LEU P 746      11.678   4.135  14.991  0.00  0.00      PROA  
ATOM   2609  N   GLY P 747      11.134   1.914  15.269  0.00  0.00      PROA  
ATOM   2610  HN  GLY P 747      10.494   1.178  15.061  0.00  0.00      PROA  
ATOM   2611  CA  GLY P 747      12.152   1.601  16.324  0.00  0.00      PROA  
ATOM   2612  HA1 GLY P 747      13.130   1.900  15.977  0.00  0.00      PROA  
ATOM   2613  HA2 GLY P 747      11.967   0.546  16.465  0.00  0.00      PROA  
ATOM   2614  C   GLY P 747      12.129   2.350  17.717  0.00  0.00      PROA  
ATOM   2615  O   GLY P 747      11.151   2.947  18.098  0.00  0.00      PROA  
ATOM   2616  N   GLU P 748      13.252   2.351  18.430  0.00  0.00      PROA  
ATOM   2617  HN  GLU P 748      13.906   1.628  18.223  0.00  0.00      PROA  
ATOM   2618  CA  GLU P 748      13.379   3.014  19.732  0.00  0.00      PROA  
ATOM   2619  HA  GLU P 748      12.683   2.523  20.395  0.00  0.00      PROA  
ATOM   2620  CB  GLU P 748      14.726   2.691  20.410  0.00  0.00      PROA  
ATOM   2621  HB1 GLU P 748      15.560   2.549  19.691  0.00  0.00      PROA  
ATOM   2622  HB2 GLU P 748      14.567   1.656  20.781  0.00  0.00      PROA  
ATOM   2623  CG  GLU P 748      15.259   3.682  21.432  0.00  0.00      PROA  
ATOM   2624  HG1 GLU P 748      14.573   3.731  22.305  0.00  0.00      PROA  
ATOM   2625  HG2 GLU P 748      15.358   4.704  21.009  0.00  0.00      PROA  
ATOM   2626  CD  GLU P 748      16.729   3.410  21.765  0.00  0.00      PROA  
ATOM   2627  OE1 GLU P 748      17.599   3.108  20.901  0.00  0.00      PROA  
ATOM   2628  OE2 GLU P 748      16.979   3.761  22.954  0.00  0.00      PROA  
ATOM   2629  C   GLU P 748      13.130   4.552  19.606  0.00  0.00      PROA  
ATOM   2630  O   GLU P 748      13.852   5.347  19.035  0.00  0.00      PROA  
ATOM   2631  N   THR P 749      11.982   5.061  20.112  0.00  0.00      PROA  
ATOM   2632  HN  THR P 749      11.415   4.447  20.656  0.00  0.00      PROA  
ATOM   2633  CA  THR P 749      11.557   6.451  19.985  0.00  0.00      PROA  
ATOM   2634  HA  THR P 749      11.624   6.686  18.933  0.00  0.00      PROA  
ATOM   2635  CB  THR P 749      10.145   6.663  20.495  0.00  0.00      PROA  
ATOM   2636  HB  THR P 749       9.812   5.763  21.056  0.00  0.00      PROA  
ATOM   2637  OG1 THR P 749       9.354   6.774  19.296  0.00  0.00      PROA  
ATOM   2638  HG1 THR P 749       9.362   5.923  18.851  0.00  0.00      PROA  
ATOM   2639  CG2 THR P 749       9.780   7.974  21.215  0.00  0.00      PROA  
ATOM   2640 HG21 THR P 749      10.242   7.975  22.226  0.00  0.00      PROA  
ATOM   2641 HG22 THR P 749       8.701   8.157  21.410  0.00  0.00      PROA  
ATOM   2642 HG23 THR P 749      10.093   8.818  20.564  0.00  0.00      PROA  
ATOM   2643  C   THR P 749      12.459   7.464  20.788  0.00  0.00      PROA  
ATOM   2644  O   THR P 749      12.819   7.224  21.967  0.00  0.00      PROA  
ATOM   2645  N   TYR P 750      12.759   8.653  20.188  0.00  0.00      PROA  
ATOM   2646  HN  TYR P 750      12.517   8.801  19.233  0.00  0.00      PROA  
ATOM   2647  CA  TYR P 750      13.156   9.871  20.850  0.00  0.00      PROA  
ATOM   2648  HA  TYR P 750      13.142  10.709  20.168  0.00  0.00      PROA  
ATOM   2649  CB  TYR P 750      12.277  10.315  22.034  0.00  0.00      PROA  
ATOM   2650  HB1 TYR P 750      12.483   9.700  22.936  0.00  0.00      PROA  
ATOM   2651  HB2 TYR P 750      11.221  10.051  21.811  0.00  0.00      PROA  
ATOM   2652  CG  TYR P 750      12.406  11.807  22.318  0.00  0.00      PROA  
ATOM   2653  CD1 TYR P 750      11.753  12.755  21.504  0.00  0.00      PROA  
ATOM   2654  HD1 TYR P 750      11.016  12.554  20.740  0.00  0.00      PROA  
ATOM   2655  CE1 TYR P 750      11.842  14.126  21.716  0.00  0.00      PROA  
ATOM   2656  HE1 TYR P 750      11.369  14.832  21.050  0.00  0.00      PROA  
ATOM   2657  CZ  TYR P 750      12.655  14.590  22.727  0.00  0.00      PROA  
ATOM   2658  OH  TYR P 750      12.849  15.966  22.867  0.00  0.00      PROA  
ATOM   2659  HH  TYR P 750      13.371  16.151  22.083  0.00  0.00      PROA  
ATOM   2660  CD2 TYR P 750      13.156  12.319  23.402  0.00  0.00      PROA  
ATOM   2661  HD2 TYR P 750      13.651  11.663  24.103  0.00  0.00      PROA  
ATOM   2662  CE2 TYR P 750      13.350  13.688  23.555  0.00  0.00      PROA  
ATOM   2663  HE2 TYR P 750      14.036  14.101  24.279  0.00  0.00      PROA  
ATOM   2664  C   TYR P 750      14.653   9.813  21.152  0.00  0.00      PROA  
ATOM   2665  O   TYR P 750      15.270  10.543  21.889  0.00  0.00      PROA  
ATOM   2666  N   ALA P 751      15.440   8.886  20.503  0.00  0.00      PROA  
ATOM   2667  HN  ALA P 751      15.004   8.474  19.706  0.00  0.00      PROA  
ATOM   2668  CA  ALA P 751      16.884   8.853  20.795  0.00  0.00      PROA  
ATOM   2669  HA  ALA P 751      17.026   8.877  21.866  0.00  0.00      PROA  
ATOM   2670  CB  ALA P 751      17.500   7.546  20.328  0.00  0.00      PROA  
ATOM   2671  HB1 ALA P 751      17.413   7.337  19.240  0.00  0.00      PROA  
ATOM   2672  HB2 ALA P 751      17.041   6.634  20.765  0.00  0.00      PROA  
ATOM   2673  HB3 ALA P 751      18.567   7.437  20.618  0.00  0.00      PROA  
ATOM   2674  C   ALA P 751      17.744   9.983  20.194  0.00  0.00      PROA  
ATOM   2675  O   ALA P 751      17.344  10.680  19.255  0.00  0.00      PROA  
ATOM   2676  N   PHE P 752      18.944  10.280  20.797  0.00  0.00      PROA  
ATOM   2677  HN  PHE P 752      19.195   9.814  21.642  0.00  0.00      PROA  
ATOM   2678  CA  PHE P 752      19.863  11.241  20.316  0.00  0.00      PROA  
ATOM   2679  HA  PHE P 752      19.633  11.322  19.264  0.00  0.00      PROA  
ATOM   2680  CB  PHE P 752      19.467  12.662  20.725  0.00  0.00      PROA  
ATOM   2681  HB1 PHE P 752      19.351  12.789  21.822  0.00  0.00      PROA  
ATOM   2682  HB2 PHE P 752      18.471  12.987  20.357  0.00  0.00      PROA  
ATOM   2683  CG  PHE P 752      20.491  13.680  20.330  0.00  0.00      PROA  
ATOM   2684  CD1 PHE P 752      20.301  14.365  19.099  0.00  0.00      PROA  
ATOM   2685  HD1 PHE P 752      19.371  14.144  18.596  0.00  0.00      PROA  
ATOM   2686  CE1 PHE P 752      21.253  15.373  18.785  0.00  0.00      PROA  
ATOM   2687  HE1 PHE P 752      21.085  15.930  17.875  0.00  0.00      PROA  
ATOM   2688  CZ  PHE P 752      22.302  15.648  19.606  0.00  0.00      PROA  
ATOM   2689  HZ  PHE P 752      23.040  16.397  19.359  0.00  0.00      PROA  
ATOM   2690  CD2 PHE P 752      21.667  13.953  21.161  0.00  0.00      PROA  
ATOM   2691  HD2 PHE P 752      21.844  13.414  22.080  0.00  0.00      PROA  
ATOM   2692  CE2 PHE P 752      22.659  14.861  20.730  0.00  0.00      PROA  
ATOM   2693  HE2 PHE P 752      23.487  15.129  21.370  0.00  0.00      PROA  
ATOM   2694  C   PHE P 752      21.286  10.692  20.405  0.00  0.00      PROA  
ATOM   2695  O   PHE P 752      21.721  10.387  21.509  0.00  0.00      PROA  
ATOM   2696  N   ASN P 753      22.055  10.475  19.319  0.00  0.00      PROA  
ATOM   2697  HN  ASN P 753      22.967  10.255  19.656  0.00  0.00      PROA  
ATOM   2698  CA  ASN P 753      21.646  10.285  17.973  0.00  0.00      PROA  
ATOM   2699  HA  ASN P 753      21.196  11.227  17.696  0.00  0.00      PROA  
ATOM   2700  CB  ASN P 753      22.835   9.747  17.101  0.00  0.00      PROA  
ATOM   2701  HB1 ASN P 753      22.610   9.620  16.020  0.00  0.00      PROA  
ATOM   2702  HB2 ASN P 753      23.297   8.820  17.502  0.00  0.00      PROA  
ATOM   2703  CG  ASN P 753      24.015  10.740  17.048  0.00  0.00      PROA  
ATOM   2704  OD1 ASN P 753      23.876  11.937  17.405  0.00  0.00      PROA  
ATOM   2705  ND2 ASN P 753      25.270  10.227  16.827  0.00  0.00      PROA  
ATOM   2706 HD21 ASN P 753      25.932  10.976  16.804  0.00  0.00      PROA  
ATOM   2707 HD22 ASN P 753      25.389   9.273  16.552  0.00  0.00      PROA  
ATOM   2708  C   ASN P 753      20.509   9.233  17.788  0.00  0.00      PROA  
ATOM   2709  O   ASN P 753      20.311   8.389  18.705  0.00  0.00      PROA  
ATOM   2710  N   PRO P 822      19.648   9.185  16.788  0.00  0.00      PROA  
ATOM   2711  CD  PRO P 822      19.662  10.055  15.628  0.00  0.00      PROA  
ATOM   2712  HD1 PRO P 822      20.518   9.937  14.930  0.00  0.00      PROA  
ATOM   2713  HD2 PRO P 822      19.783  11.084  16.029  0.00  0.00      PROA  
ATOM   2714  CA  PRO P 822      18.625   8.195  16.695  0.00  0.00      PROA  
ATOM   2715  HA  PRO P 822      18.249   7.916  17.669  0.00  0.00      PROA  
ATOM   2716  CB  PRO P 822      17.526   8.836  15.813  0.00  0.00      PROA  
ATOM   2717  HB1 PRO P 822      16.865   9.408  16.499  0.00  0.00      PROA  
ATOM   2718  HB2 PRO P 822      16.887   8.195  15.168  0.00  0.00      PROA  
ATOM   2719  CG  PRO P 822      18.284   9.875  14.950  0.00  0.00      PROA  
ATOM   2720  HG1 PRO P 822      18.482   9.552  13.906  0.00  0.00      PROA  
ATOM   2721  HG2 PRO P 822      17.758  10.852  14.893  0.00  0.00      PROA  
ATOM   2722  C   PRO P 822      19.194   6.980  16.039  0.00  0.00      PROA  
ATOM   2723  O   PRO P 822      18.768   6.713  14.885  0.00  0.00      PROA  
ATOM   2724  N   ASP P 823      20.039   6.136  16.679  0.00  0.00      PROA  
ATOM   2725  HN  ASP P 823      20.259   6.285  17.640  0.00  0.00      PROA  
ATOM   2726  CA  ASP P 823      20.759   5.057  16.093  0.00  0.00      PROA  
ATOM   2727  HA  ASP P 823      21.459   5.518  15.412  0.00  0.00      PROA  
ATOM   2728  CB  ASP P 823      21.632   4.429  17.196  0.00  0.00      PROA  
ATOM   2729  HB1 ASP P 823      22.427   3.730  16.858  0.00  0.00      PROA  
ATOM   2730  HB2 ASP P 823      20.922   4.017  17.945  0.00  0.00      PROA  
ATOM   2731  CG  ASP P 823      22.486   5.476  17.949  0.00  0.00      PROA  
ATOM   2732  OD1 ASP P 823      23.268   6.220  17.328  0.00  0.00      PROA  
ATOM   2733  OD2 ASP P 823      22.432   5.361  19.228  0.00  0.00      PROA  
ATOM   2734  C   ASP P 823      19.993   3.951  15.405  0.00  0.00      PROA  
ATOM   2735  O   ASP P 823      20.225   3.656  14.251  0.00  0.00      PROA  
ATOM   2736  N   VAL P 824      18.930   3.416  16.007  0.00  0.00      PROA  
ATOM   2737  HN  VAL P 824      18.614   3.637  16.927  0.00  0.00      PROA  
ATOM   2738  CA  VAL P 824      18.056   2.323  15.381  0.00  0.00      PROA  
ATOM   2739  HA  VAL P 824      18.730   1.611  14.927  0.00  0.00      PROA  
ATOM   2740  CB  VAL P 824      17.113   1.809  16.403  0.00  0.00      PROA  
ATOM   2741  HB  VAL P 824      16.800   2.672  17.030  0.00  0.00      PROA  
ATOM   2742  CG1 VAL P 824      15.891   1.016  15.823  0.00  0.00      PROA  
ATOM   2743 HG11 VAL P 824      16.360   0.098  15.410  0.00  0.00      PROA  
ATOM   2744 HG12 VAL P 824      15.229   1.606  15.153  0.00  0.00      PROA  
ATOM   2745 HG13 VAL P 824      15.253   0.675  16.667  0.00  0.00      PROA  
ATOM   2746  CG2 VAL P 824      17.982   1.056  17.390  0.00  0.00      PROA  
ATOM   2747 HG21 VAL P 824      17.342   0.487  18.098  0.00  0.00      PROA  
ATOM   2748 HG22 VAL P 824      18.694   1.606  18.041  0.00  0.00      PROA  
ATOM   2749 HG23 VAL P 824      18.539   0.271  16.835  0.00  0.00      PROA  
ATOM   2750  C   VAL P 824      17.324   2.853  14.141  0.00  0.00      PROA  
ATOM   2751  O   VAL P 824      17.377   2.222  13.087  0.00  0.00      PROA  
ATOM   2752  N   LEU P 825      16.639   4.001  14.299  0.00  0.00      PROA  
ATOM   2753  HN  LEU P 825      16.490   4.438  15.183  0.00  0.00      PROA  
ATOM   2754  CA  LEU P 825      16.085   4.783  13.192  0.00  0.00      PROA  
ATOM   2755  HA  LEU P 825      15.280   4.275  12.682  0.00  0.00      PROA  
ATOM   2756  CB  LEU P 825      15.539   6.024  13.880  0.00  0.00      PROA  
ATOM   2757  HB1 LEU P 825      16.330   6.533  14.472  0.00  0.00      PROA  
ATOM   2758  HB2 LEU P 825      14.767   5.651  14.587  0.00  0.00      PROA  
ATOM   2759  CG  LEU P 825      14.796   7.078  12.967  0.00  0.00      PROA  
ATOM   2760  HG  LEU P 825      15.555   7.585  12.334  0.00  0.00      PROA  
ATOM   2761  CD1 LEU P 825      13.823   6.458  11.927  0.00  0.00      PROA  
ATOM   2762 HD11 LEU P 825      13.303   5.588  12.382  0.00  0.00      PROA  
ATOM   2763 HD12 LEU P 825      14.370   6.120  11.020  0.00  0.00      PROA  
ATOM   2764 HD13 LEU P 825      13.101   7.274  11.714  0.00  0.00      PROA  
ATOM   2765  CD2 LEU P 825      14.060   8.145  13.819  0.00  0.00      PROA  
ATOM   2766 HD21 LEU P 825      13.230   7.722  14.425  0.00  0.00      PROA  
ATOM   2767 HD22 LEU P 825      13.693   9.037  13.268  0.00  0.00      PROA  
ATOM   2768 HD23 LEU P 825      14.874   8.546  14.462  0.00  0.00      PROA  
ATOM   2769  C   LEU P 825      17.013   5.241  12.117  0.00  0.00      PROA  
ATOM   2770  O   LEU P 825      16.771   4.987  10.929  0.00  0.00      PROA  
ATOM   2771  N   PHE P 826      18.235   5.666  12.458  0.00  0.00      PROA  
ATOM   2772  HN  PHE P 826      18.436   5.863  13.415  0.00  0.00      PROA  
ATOM   2773  CA  PHE P 826      19.202   6.114  11.460  0.00  0.00      PROA  
ATOM   2774  HA  PHE P 826      18.619   6.852  10.930  0.00  0.00      PROA  
ATOM   2775  CB  PHE P 826      20.439   6.728  12.180  0.00  0.00      PROA  
ATOM   2776  HB1 PHE P 826      20.921   6.001  12.869  0.00  0.00      PROA  
ATOM   2777  HB2 PHE P 826      20.044   7.631  12.693  0.00  0.00      PROA  
ATOM   2778  CG  PHE P 826      21.301   7.380  11.134  0.00  0.00      PROA  
ATOM   2779  CD1 PHE P 826      20.792   8.525  10.527  0.00  0.00      PROA  
ATOM   2780  HD1 PHE P 826      19.772   8.826  10.715  0.00  0.00      PROA  
ATOM   2781  CE1 PHE P 826      21.507   9.329   9.547  0.00  0.00      PROA  
ATOM   2782  HE1 PHE P 826      20.926  10.052   8.995  0.00  0.00      PROA  
ATOM   2783  CZ  PHE P 826      22.764   8.916   9.129  0.00  0.00      PROA  
ATOM   2784  HZ  PHE P 826      23.401   9.510   8.490  0.00  0.00      PROA  
ATOM   2785  CD2 PHE P 826      22.563   6.967  10.695  0.00  0.00      PROA  
ATOM   2786  HD2 PHE P 826      23.036   6.098  11.128  0.00  0.00      PROA  
ATOM   2787  CE2 PHE P 826      23.268   7.749   9.728  0.00  0.00      PROA  
ATOM   2788  HE2 PHE P 826      24.264   7.387   9.525  0.00  0.00      PROA  
ATOM   2789  C   PHE P 826      19.594   4.944  10.521  0.00  0.00      PROA  
ATOM   2790  O   PHE P 826      19.652   5.097   9.324  0.00  0.00      PROA  
ATOM   2791  N   TRP P 827      19.842   3.721  11.104  0.00  0.00      PROA  
ATOM   2792  HN  TRP P 827      19.646   3.668  12.080  0.00  0.00      PROA  
ATOM   2793  CA  TRP P 827      20.229   2.474  10.353  0.00  0.00      PROA  
ATOM   2794  HA  TRP P 827      21.006   2.711   9.642  0.00  0.00      PROA  
ATOM   2795  CB  TRP P 827      20.746   1.309  11.230  0.00  0.00      PROA  
ATOM   2796  HB1 TRP P 827      20.203   1.315  12.200  0.00  0.00      PROA  
ATOM   2797  HB2 TRP P 827      21.776   1.663  11.454  0.00  0.00      PROA  
ATOM   2798  CG  TRP P 827      20.827  -0.111  10.746  0.00  0.00      PROA  
ATOM   2799  CD1 TRP P 827      20.139  -1.145  11.314  0.00  0.00      PROA  
ATOM   2800  HD1 TRP P 827      19.413  -0.996  12.100  0.00  0.00      PROA  
ATOM   2801  NE1 TRP P 827      20.660  -2.364  10.802  0.00  0.00      PROA  
ATOM   2802  HE1 TRP P 827      20.487  -3.293  11.047  0.00  0.00      PROA  
ATOM   2803  CE2 TRP P 827      21.667  -1.983   9.852  0.00  0.00      PROA  
ATOM   2804  CD2 TRP P 827      21.771  -0.612   9.793  0.00  0.00      PROA  
ATOM   2805  CE3 TRP P 827      22.606  -0.084   8.814  0.00  0.00      PROA  
ATOM   2806  HE3 TRP P 827      22.573   0.966   8.563  0.00  0.00      PROA  
ATOM   2807  CZ3 TRP P 827      23.541  -0.859   8.122  0.00  0.00      PROA  
ATOM   2808  HZ3 TRP P 827      24.328  -0.420   7.527  0.00  0.00      PROA  
ATOM   2809  CZ2 TRP P 827      22.523  -2.840   9.100  0.00  0.00      PROA  
ATOM   2810  HZ2 TRP P 827      22.403  -3.912   9.152  0.00  0.00      PROA  
ATOM   2811  CH2 TRP P 827      23.479  -2.224   8.253  0.00  0.00      PROA  
ATOM   2812  HH2 TRP P 827      24.233  -2.800   7.737  0.00  0.00      PROA  
ATOM   2813  C   TRP P 827      19.005   1.988   9.589  0.00  0.00      PROA  
ATOM   2814  O   TRP P 827      19.069   1.559   8.483  0.00  0.00      PROA  
ATOM   2815  N   CYS P 828      17.737   2.199  10.170  0.00  0.00      PROA  
ATOM   2816  HN  CYS P 828      17.724   2.451  11.135  0.00  0.00      PROA  
ATOM   2817  CA  CYS P 828      16.555   1.905   9.390  0.00  0.00      PROA  
ATOM   2818  HA  CYS P 828      16.707   0.901   9.023  0.00  0.00      PROA  
ATOM   2819  CB  CYS P 828      15.174   2.121  10.166  0.00  0.00      PROA  
ATOM   2820  HB1 CYS P 828      14.382   1.908   9.417  0.00  0.00      PROA  
ATOM   2821  HB2 CYS P 828      15.172   3.103  10.686  0.00  0.00      PROA  
ATOM   2822  SG  CYS P 828      15.158   0.715  11.399  0.00  0.00      PROA  
ATOM   2823  HG1 CYS P 828      16.163   1.273  12.059  0.00  0.00      PROA  
ATOM   2824  C   CYS P 828      16.568   2.790   8.145  0.00  0.00      PROA  
ATOM   2825  O   CYS P 828      16.175   2.223   7.168  0.00  0.00      PROA  
ATOM   2826  N   VAL P 829      16.891   4.043   8.213  0.00  0.00      PROA  
ATOM   2827  HN  VAL P 829      17.055   4.411   9.125  0.00  0.00      PROA  
ATOM   2828  CA  VAL P 829      16.886   4.970   7.089  0.00  0.00      PROA  
ATOM   2829  HA  VAL P 829      15.898   4.990   6.655  0.00  0.00      PROA  
ATOM   2830  CB  VAL P 829      16.995   6.445   7.581  0.00  0.00      PROA  
ATOM   2831  HB  VAL P 829      17.827   6.432   8.317  0.00  0.00      PROA  
ATOM   2832  CG1 VAL P 829      17.366   7.472   6.448  0.00  0.00      PROA  
ATOM   2833 HG11 VAL P 829      16.595   7.569   5.655  0.00  0.00      PROA  
ATOM   2834 HG12 VAL P 829      18.407   7.280   6.109  0.00  0.00      PROA  
ATOM   2835 HG13 VAL P 829      17.407   8.514   6.831  0.00  0.00      PROA  
ATOM   2836  CG2 VAL P 829      15.671   6.894   8.275  0.00  0.00      PROA  
ATOM   2837 HG21 VAL P 829      14.820   7.021   7.572  0.00  0.00      PROA  
ATOM   2838 HG22 VAL P 829      15.854   7.818   8.865  0.00  0.00      PROA  
ATOM   2839 HG23 VAL P 829      15.471   6.226   9.140  0.00  0.00      PROA  
ATOM   2840  C   VAL P 829      17.974   4.627   6.075  0.00  0.00      PROA  
ATOM   2841  O   VAL P 829      17.747   4.471   4.913  0.00  0.00      PROA  
ATOM   2842  N   ILE P 830      19.239   4.236   6.531  0.00  0.00      PROA  
ATOM   2843  HN  ILE P 830      19.475   4.290   7.498  0.00  0.00      PROA  
ATOM   2844  CA  ILE P 830      20.262   3.703   5.683  0.00  0.00      PROA  
ATOM   2845  HA  ILE P 830      20.417   4.432   4.901  0.00  0.00      PROA  
ATOM   2846  CB  ILE P 830      21.608   3.502   6.450  0.00  0.00      PROA  
ATOM   2847  HB  ILE P 830      21.461   2.696   7.201  0.00  0.00      PROA  
ATOM   2848  CG2 ILE P 830      22.636   2.936   5.511  0.00  0.00      PROA  
ATOM   2849 HG21 ILE P 830      22.299   1.930   5.182  0.00  0.00      PROA  
ATOM   2850 HG22 ILE P 830      23.566   2.727   6.082  0.00  0.00      PROA  
ATOM   2851 HG23 ILE P 830      22.951   3.479   4.594  0.00  0.00      PROA  
ATOM   2852  CG1 ILE P 830      22.289   4.773   6.991  0.00  0.00      PROA  
ATOM   2853 HG11 ILE P 830      23.357   4.617   7.257  0.00  0.00      PROA  
ATOM   2854 HG12 ILE P 830      21.756   5.115   7.903  0.00  0.00      PROA  
ATOM   2855  CD  ILE P 830      22.189   6.028   6.040  0.00  0.00      PROA  
ATOM   2856  HD1 ILE P 830      22.717   5.903   5.070  0.00  0.00      PROA  
ATOM   2857  HD2 ILE P 830      22.627   6.926   6.526  0.00  0.00      PROA  
ATOM   2858  HD3 ILE P 830      21.121   6.232   5.812  0.00  0.00      PROA  
ATOM   2859  C   ILE P 830      19.822   2.356   4.982  0.00  0.00      PROA  
ATOM   2860  O   ILE P 830      20.156   2.050   3.867  0.00  0.00      PROA  
ATOM   2861  N   LEU P 831      19.040   1.511   5.666  0.00  0.00      PROA  
ATOM   2862  HN  LEU P 831      18.746   1.711   6.598  0.00  0.00      PROA  
ATOM   2863  CA  LEU P 831      18.569   0.263   5.136  0.00  0.00      PROA  
ATOM   2864  HA  LEU P 831      19.331  -0.405   4.763  0.00  0.00      PROA  
ATOM   2865  CB  LEU P 831      17.747  -0.606   6.243  0.00  0.00      PROA  
ATOM   2866  HB1 LEU P 831      17.026  -1.320   5.791  0.00  0.00      PROA  
ATOM   2867  HB2 LEU P 831      17.157   0.046   6.922  0.00  0.00      PROA  
ATOM   2868  CG  LEU P 831      18.640  -1.435   7.173  0.00  0.00      PROA  
ATOM   2869  HG  LEU P 831      19.399  -0.726   7.569  0.00  0.00      PROA  
ATOM   2870  CD1 LEU P 831      17.733  -2.015   8.192  0.00  0.00      PROA  
ATOM   2871 HD11 LEU P 831      17.368  -1.188   8.838  0.00  0.00      PROA  
ATOM   2872 HD12 LEU P 831      18.348  -2.644   8.871  0.00  0.00      PROA  
ATOM   2873 HD13 LEU P 831      17.048  -2.817   7.843  0.00  0.00      PROA  
ATOM   2874  CD2 LEU P 831      19.489  -2.482   6.452  0.00  0.00      PROA  
ATOM   2875 HD21 LEU P 831      19.970  -2.188   5.495  0.00  0.00      PROA  
ATOM   2876 HD22 LEU P 831      18.865  -3.376   6.239  0.00  0.00      PROA  
ATOM   2877 HD23 LEU P 831      20.304  -2.873   7.098  0.00  0.00      PROA  
ATOM   2878  C   LEU P 831      17.584   0.350   4.045  0.00  0.00      PROA  
ATOM   2879  O   LEU P 831      17.571  -0.333   3.049  0.00  0.00      PROA  
ATOM   2880  N   PHE P 832      16.703   1.342   4.193  0.00  0.00      PROA  
ATOM   2881  HN  PHE P 832      16.749   1.879   5.031  0.00  0.00      PROA  
ATOM   2882  CA  PHE P 832      15.685   1.782   3.232  0.00  0.00      PROA  
ATOM   2883  HA  PHE P 832      14.983   0.968   3.124  0.00  0.00      PROA  
ATOM   2884  CB  PHE P 832      14.953   2.912   4.006  0.00  0.00      PROA  
ATOM   2885  HB1 PHE P 832      15.634   3.660   4.465  0.00  0.00      PROA  
ATOM   2886  HB2 PHE P 832      14.394   2.349   4.783  0.00  0.00      PROA  
ATOM   2887  CG  PHE P 832      13.942   3.793   3.234  0.00  0.00      PROA  
ATOM   2888  CD1 PHE P 832      14.341   4.956   2.606  0.00  0.00      PROA  
ATOM   2889  HD1 PHE P 832      15.356   5.308   2.710  0.00  0.00      PROA  
ATOM   2890  CE1 PHE P 832      13.406   5.637   1.856  0.00  0.00      PROA  
ATOM   2891  HE1 PHE P 832      13.720   6.592   1.460  0.00  0.00      PROA  
ATOM   2892  CZ  PHE P 832      12.046   5.191   1.636  0.00  0.00      PROA  
ATOM   2893  HZ  PHE P 832      11.373   5.737   0.991  0.00  0.00      PROA  
ATOM   2894  CD2 PHE P 832      12.693   3.251   2.968  0.00  0.00      PROA  
ATOM   2895  HD2 PHE P 832      12.473   2.304   3.438  0.00  0.00      PROA  
ATOM   2896  CE2 PHE P 832      11.696   3.981   2.267  0.00  0.00      PROA  
ATOM   2897  HE2 PHE P 832      10.706   3.557   2.196  0.00  0.00      PROA  
ATOM   2898  C   PHE P 832      16.231   2.165   1.842  0.00  0.00      PROA  
ATOM   2899  O   PHE P 832      15.846   1.619   0.831  0.00  0.00      PROA  
ATOM   2900  N   PHE P 833      17.180   3.092   1.822  0.00  0.00      PROA  
ATOM   2901  HN  PHE P 833      17.403   3.536   2.686  0.00  0.00      PROA  
ATOM   2902  CA  PHE P 833      17.942   3.459   0.685  0.00  0.00      PROA  
ATOM   2903  HA  PHE P 833      17.314   3.798  -0.126  0.00  0.00      PROA  
ATOM   2904  CB  PHE P 833      18.890   4.649   0.996  0.00  0.00      PROA  
ATOM   2905  HB1 PHE P 833      19.483   5.007   0.127  0.00  0.00      PROA  
ATOM   2906  HB2 PHE P 833      19.524   4.336   1.853  0.00  0.00      PROA  
ATOM   2907  CG  PHE P 833      18.248   5.950   1.385  0.00  0.00      PROA  
ATOM   2908  CD1 PHE P 833      17.255   6.517   0.534  0.00  0.00      PROA  
ATOM   2909  HD1 PHE P 833      16.871   6.002  -0.334  0.00  0.00      PROA  
ATOM   2910  CE1 PHE P 833      16.559   7.733   0.925  0.00  0.00      PROA  
ATOM   2911  HE1 PHE P 833      15.822   8.141   0.249  0.00  0.00      PROA  
ATOM   2912  CZ  PHE P 833      16.992   8.384   2.003  0.00  0.00      PROA  
ATOM   2913  HZ  PHE P 833      16.443   9.271   2.284  0.00  0.00      PROA  
ATOM   2914  CD2 PHE P 833      18.609   6.689   2.537  0.00  0.00      PROA  
ATOM   2915  HD2 PHE P 833      19.381   6.310   3.191  0.00  0.00      PROA  
ATOM   2916  CE2 PHE P 833      17.970   7.916   2.827  0.00  0.00      PROA  
ATOM   2917  HE2 PHE P 833      18.312   8.475   3.685  0.00  0.00      PROA  
ATOM   2918  C   PHE P 833      18.808   2.342   0.011  0.00  0.00      PROA  
ATOM   2919  O   PHE P 833      18.756   2.222  -1.242  0.00  0.00      PROA  
ATOM   2920  N   THR P 834      19.514   1.534   0.783  0.00  0.00      PROA  
ATOM   2921  HN  THR P 834      19.550   1.624   1.776  0.00  0.00      PROA  
ATOM   2922  CA  THR P 834      20.414   0.495   0.166  0.00  0.00      PROA  
ATOM   2923  HA  THR P 834      20.874   0.995  -0.674  0.00  0.00      PROA  
ATOM   2924  CB  THR P 834      21.503  -0.149   1.023  0.00  0.00      PROA  
ATOM   2925  HB  THR P 834      21.872  -1.106   0.596  0.00  0.00      PROA  
ATOM   2926  OG1 THR P 834      21.075  -0.430   2.368  0.00  0.00      PROA  
ATOM   2927  HG1 THR P 834      20.724   0.348   2.807  0.00  0.00      PROA  
ATOM   2928  CG2 THR P 834      22.602   0.930   1.021  0.00  0.00      PROA  
ATOM   2929 HG21 THR P 834      23.575   0.653   1.481  0.00  0.00      PROA  
ATOM   2930 HG22 THR P 834      22.175   1.704   1.694  0.00  0.00      PROA  
ATOM   2931 HG23 THR P 834      22.792   1.275  -0.018  0.00  0.00      PROA  
ATOM   2932  C   THR P 834      19.548  -0.663  -0.354  0.00  0.00      PROA  
ATOM   2933  O   THR P 834      19.913  -1.353  -1.295  0.00  0.00      PROA  
ATOM   2934  N   THR P 835      18.333  -0.811   0.199  0.00  0.00      PROA  
ATOM   2935  HN  THR P 835      18.148  -0.296   1.032  0.00  0.00      PROA  
ATOM   2936  CA  THR P 835      17.246  -1.683  -0.319  0.00  0.00      PROA  
ATOM   2937  HA  THR P 835      17.650  -2.644  -0.603  0.00  0.00      PROA  
ATOM   2938  CB  THR P 835      16.163  -1.805   0.692  0.00  0.00      PROA  
ATOM   2939  HB  THR P 835      15.846  -0.804   1.057  0.00  0.00      PROA  
ATOM   2940  OG1 THR P 835      16.610  -2.623   1.806  0.00  0.00      PROA  
ATOM   2941  HG1 THR P 835      17.119  -2.035   2.369  0.00  0.00      PROA  
ATOM   2942  CG2 THR P 835      14.850  -2.392   0.237  0.00  0.00      PROA  
ATOM   2943 HG21 THR P 835      14.136  -2.546   1.074  0.00  0.00      PROA  
ATOM   2944 HG22 THR P 835      15.050  -3.317  -0.345  0.00  0.00      PROA  
ATOM   2945 HG23 THR P 835      14.302  -1.759  -0.493  0.00  0.00      PROA  
ATOM   2946  C   THR P 835      16.716  -1.135  -1.643  0.00  0.00      PROA  
ATOM   2947  O   THR P 835      16.588  -1.818  -2.662  0.00  0.00      PROA  
ATOM   2948  N   PHE P 836      16.413   0.196  -1.665  0.00  0.00      PROA  
ATOM   2949  HN  PHE P 836      16.386   0.725  -0.820  0.00  0.00      PROA  
ATOM   2950  CA  PHE P 836      16.072   0.920  -2.873  0.00  0.00      PROA  
ATOM   2951  HA  PHE P 836      15.197   0.439  -3.282  0.00  0.00      PROA  
ATOM   2952  CB  PHE P 836      15.719   2.390  -2.487  0.00  0.00      PROA  
ATOM   2953  HB1 PHE P 836      16.610   2.845  -2.004  0.00  0.00      PROA  
ATOM   2954  HB2 PHE P 836      14.880   2.521  -1.770  0.00  0.00      PROA  
ATOM   2955  CG  PHE P 836      15.561   3.399  -3.671  0.00  0.00      PROA  
ATOM   2956  CD1 PHE P 836      14.562   3.132  -4.630  0.00  0.00      PROA  
ATOM   2957  HD1 PHE P 836      14.028   2.201  -4.511  0.00  0.00      PROA  
ATOM   2958  CE1 PHE P 836      14.279   4.057  -5.629  0.00  0.00      PROA  
ATOM   2959  HE1 PHE P 836      13.448   3.882  -6.297  0.00  0.00      PROA  
ATOM   2960  CZ  PHE P 836      15.047   5.213  -5.711  0.00  0.00      PROA  
ATOM   2961  HZ  PHE P 836      14.937   5.852  -6.575  0.00  0.00      PROA  
ATOM   2962  CD2 PHE P 836      16.317   4.595  -3.760  0.00  0.00      PROA  
ATOM   2963  HD2 PHE P 836      17.180   4.729  -3.124  0.00  0.00      PROA  
ATOM   2964  CE2 PHE P 836      16.011   5.457  -4.816  0.00  0.00      PROA  
ATOM   2965  HE2 PHE P 836      16.635   6.327  -4.959  0.00  0.00      PROA  
ATOM   2966  C   PHE P 836      17.081   0.850  -3.974  0.00  0.00      PROA  
ATOM   2967  O   PHE P 836      16.709   0.550  -5.139  0.00  0.00      PROA  
ATOM   2968  N   PHE P 837      18.380   0.931  -3.714  0.00  0.00      PROA  
ATOM   2969  HN  PHE P 837      18.684   1.123  -2.784  0.00  0.00      PROA  
ATOM   2970  CA  PHE P 837      19.396   0.880  -4.774  0.00  0.00      PROA  
ATOM   2971  HA  PHE P 837      19.138   1.510  -5.613  0.00  0.00      PROA  
ATOM   2972  CB  PHE P 837      20.772   1.474  -4.313  0.00  0.00      PROA  
ATOM   2973  HB1 PHE P 837      21.503   1.521  -5.148  0.00  0.00      PROA  
ATOM   2974  HB2 PHE P 837      21.204   0.931  -3.445  0.00  0.00      PROA  
ATOM   2975  CG  PHE P 837      20.637   2.908  -3.961  0.00  0.00      PROA  
ATOM   2976  CD1 PHE P 837      20.051   3.854  -4.807  0.00  0.00      PROA  
ATOM   2977  HD1 PHE P 837      19.599   3.497  -5.721  0.00  0.00      PROA  
ATOM   2978  CE1 PHE P 837      19.777   5.146  -4.363  0.00  0.00      PROA  
ATOM   2979  HE1 PHE P 837      19.077   5.701  -4.970  0.00  0.00      PROA  
ATOM   2980  CZ  PHE P 837      20.426   5.596  -3.181  0.00  0.00      PROA  
ATOM   2981  HZ  PHE P 837      20.314   6.644  -2.945  0.00  0.00      PROA  
ATOM   2982  CD2 PHE P 837      21.272   3.420  -2.799  0.00  0.00      PROA  
ATOM   2983  HD2 PHE P 837      21.770   2.790  -2.077  0.00  0.00      PROA  
ATOM   2984  CE2 PHE P 837      21.149   4.741  -2.399  0.00  0.00      PROA  
ATOM   2985  HE2 PHE P 837      21.490   5.121  -1.448  0.00  0.00      PROA  
ATOM   2986  C   PHE P 837      19.548  -0.528  -5.399  0.00  0.00      PROA  
ATOM   2987  O   PHE P 837      19.503  -0.833  -6.598  0.00  0.00      PROA  
ATOM   2988  N   LEU P 838      19.668  -1.473  -4.443  0.00  0.00      PROA  
ATOM   2989  HN  LEU P 838      19.632  -1.200  -3.484  0.00  0.00      PROA  
ATOM   2990  CA  LEU P 838      19.821  -2.892  -4.719  0.00  0.00      PROA  
ATOM   2991  HA  LEU P 838      20.715  -2.873  -5.325  0.00  0.00      PROA  
ATOM   2992  CB  LEU P 838      20.104  -3.705  -3.461  0.00  0.00      PROA  
ATOM   2993  HB1 LEU P 838      19.164  -3.896  -2.902  0.00  0.00      PROA  
ATOM   2994  HB2 LEU P 838      20.875  -3.190  -2.849  0.00  0.00      PROA  
ATOM   2995  CG  LEU P 838      20.678  -5.146  -3.696  0.00  0.00      PROA  
ATOM   2996  HG  LEU P 838      19.961  -5.797  -4.241  0.00  0.00      PROA  
ATOM   2997  CD1 LEU P 838      21.904  -5.109  -4.590  0.00  0.00      PROA  
ATOM   2998 HD11 LEU P 838      21.645  -4.769  -5.616  0.00  0.00      PROA  
ATOM   2999 HD12 LEU P 838      22.281  -6.119  -4.855  0.00  0.00      PROA  
ATOM   3000 HD13 LEU P 838      22.700  -4.412  -4.252  0.00  0.00      PROA  
ATOM   3001  CD2 LEU P 838      21.003  -5.820  -2.383  0.00  0.00      PROA  
ATOM   3002 HD21 LEU P 838      20.168  -5.722  -1.657  0.00  0.00      PROA  
ATOM   3003 HD22 LEU P 838      21.786  -5.208  -1.886  0.00  0.00      PROA  
ATOM   3004 HD23 LEU P 838      21.310  -6.887  -2.426  0.00  0.00      PROA  
ATOM   3005  C   LEU P 838      18.812  -3.603  -5.606  0.00  0.00      PROA  
ATOM   3006  O   LEU P 838      19.171  -4.138  -6.654  0.00  0.00      PROA  
ATOM   3007  N   SER P 839      17.555  -3.510  -5.127  0.00  0.00      PROA  
ATOM   3008  HN  SER P 839      17.414  -3.113  -4.223  0.00  0.00      PROA  
ATOM   3009  CA  SER P 839      16.371  -3.973  -5.840  0.00  0.00      PROA  
ATOM   3010  HA  SER P 839      16.508  -5.036  -5.971  0.00  0.00      PROA  
ATOM   3011  CB  SER P 839      15.100  -3.738  -4.991  0.00  0.00      PROA  
ATOM   3012  HB1 SER P 839      15.227  -4.239  -4.008  0.00  0.00      PROA  
ATOM   3013  HB2 SER P 839      14.179  -4.214  -5.391  0.00  0.00      PROA  
ATOM   3014  OG  SER P 839      14.676  -2.355  -4.798  0.00  0.00      PROA  
ATOM   3015  HG1 SER P 839      15.294  -2.049  -4.131  0.00  0.00      PROA  
ATOM   3016  C   SER P 839      16.072  -3.323  -7.187  0.00  0.00      PROA  
ATOM   3017  O   SER P 839      15.678  -3.950  -8.184  0.00  0.00      PROA  
ATOM   3018  N   SER P 840      16.322  -2.041  -7.274  0.00  0.00      PROA  
ATOM   3019  HN  SER P 840      16.532  -1.496  -6.466  0.00  0.00      PROA  
ATOM   3020  CA  SER P 840      16.230  -1.237  -8.531  0.00  0.00      PROA  
ATOM   3021  HA  SER P 840      15.362  -1.605  -9.058  0.00  0.00      PROA  
ATOM   3022  CB  SER P 840      16.342   0.323  -8.286  0.00  0.00      PROA  
ATOM   3023  HB1 SER P 840      16.298   0.825  -9.276  0.00  0.00      PROA  
ATOM   3024  HB2 SER P 840      17.322   0.458  -7.779  0.00  0.00      PROA  
ATOM   3025  OG  SER P 840      15.291   0.701  -7.491  0.00  0.00      PROA  
ATOM   3026  HG1 SER P 840      15.672   0.661  -6.611  0.00  0.00      PROA  
ATOM   3027  C   SER P 840      17.348  -1.577  -9.529  0.00  0.00      PROA  
ATOM   3028  O   SER P 840      17.126  -1.747 -10.774  0.00  0.00      PROA  
ATOM   3029  N   PHE P 841      18.621  -1.794  -9.001  0.00  0.00      PROA  
ATOM   3030  HN  PHE P 841      18.745  -1.705  -8.016  0.00  0.00      PROA  
ATOM   3031  CA  PHE P 841      19.769  -2.355  -9.699  0.00  0.00      PROA  
ATOM   3032  HA  PHE P 841      19.833  -1.809 -10.629  0.00  0.00      PROA  
ATOM   3033  CB  PHE P 841      21.086  -2.087  -8.924  0.00  0.00      PROA  
ATOM   3034  HB1 PHE P 841      21.000  -2.555  -7.921  0.00  0.00      PROA  
ATOM   3035  HB2 PHE P 841      21.287  -1.014  -8.718  0.00  0.00      PROA  
ATOM   3036  CG  PHE P 841      22.252  -2.715  -9.578  0.00  0.00      PROA  
ATOM   3037  CD1 PHE P 841      22.744  -3.976  -9.088  0.00  0.00      PROA  
ATOM   3038  HD1 PHE P 841      22.272  -4.419  -8.224  0.00  0.00      PROA  
ATOM   3039  CE1 PHE P 841      23.843  -4.598  -9.679  0.00  0.00      PROA  
ATOM   3040  HE1 PHE P 841      24.160  -5.465  -9.119  0.00  0.00      PROA  
ATOM   3041  CZ  PHE P 841      24.406  -4.028 -10.869  0.00  0.00      PROA  
ATOM   3042  HZ  PHE P 841      25.276  -4.466 -11.334  0.00  0.00      PROA  
ATOM   3043  CD2 PHE P 841      22.717  -2.201 -10.824  0.00  0.00      PROA  
ATOM   3044  HD2 PHE P 841      22.279  -1.305 -11.239  0.00  0.00      PROA  
ATOM   3045  CE2 PHE P 841      23.716  -2.946 -11.470  0.00  0.00      PROA  
ATOM   3046  HE2 PHE P 841      24.182  -2.491 -12.331  0.00  0.00      PROA  
ATOM   3047  C   PHE P 841      19.498  -3.723 -10.182  0.00  0.00      PROA  
ATOM   3048  O   PHE P 841      19.777  -4.104 -11.330  0.00  0.00      PROA  
ATOM   3049  N   LEU P 842      18.859  -4.621  -9.248  0.00  0.00      PROA  
ATOM   3050  HN  LEU P 842      18.584  -4.241  -8.368  0.00  0.00      PROA  
ATOM   3051  CA  LEU P 842      18.632  -5.993  -9.614  0.00  0.00      PROA  
ATOM   3052  HA  LEU P 842      19.462  -6.432 -10.148  0.00  0.00      PROA  
ATOM   3053  CB  LEU P 842      18.343  -7.034  -8.449  0.00  0.00      PROA  
ATOM   3054  HB1 LEU P 842      17.969  -7.974  -8.910  0.00  0.00      PROA  
ATOM   3055  HB2 LEU P 842      17.493  -6.656  -7.841  0.00  0.00      PROA  
ATOM   3056  CG  LEU P 842      19.554  -7.229  -7.531  0.00  0.00      PROA  
ATOM   3057  HG  LEU P 842      19.991  -6.228  -7.330  0.00  0.00      PROA  
ATOM   3058  CD1 LEU P 842      19.206  -7.982  -6.286  0.00  0.00      PROA  
ATOM   3059 HD11 LEU P 842      20.127  -8.444  -5.871  0.00  0.00      PROA  
ATOM   3060 HD12 LEU P 842      18.467  -8.775  -6.531  0.00  0.00      PROA  
ATOM   3061 HD13 LEU P 842      18.656  -7.367  -5.542  0.00  0.00      PROA  
ATOM   3062  CD2 LEU P 842      20.614  -7.960  -8.234  0.00  0.00      PROA  
ATOM   3063 HD21 LEU P 842      21.138  -7.297  -8.956  0.00  0.00      PROA  
ATOM   3064 HD22 LEU P 842      20.289  -8.914  -8.702  0.00  0.00      PROA  
ATOM   3065 HD23 LEU P 842      21.252  -8.416  -7.447  0.00  0.00      PROA  
ATOM   3066  C   LEU P 842      17.566  -6.188 -10.720  0.00  0.00      PROA  
ATOM   3067  O   LEU P 842      17.646  -6.990 -11.622  0.00  0.00      PROA  
ATOM   3068  N   LYS P 843      16.509  -5.429 -10.584  0.00  0.00      PROA  
ATOM   3069  HN  LYS P 843      16.321  -4.836  -9.805  0.00  0.00      PROA  
ATOM   3070  CA  LYS P 843      15.418  -5.438 -11.555  0.00  0.00      PROA  
ATOM   3071  HA  LYS P 843      14.957  -6.399 -11.732  0.00  0.00      PROA  
ATOM   3072  CB  LYS P 843      14.239  -4.570 -11.034  0.00  0.00      PROA  
ATOM   3073  HB1 LYS P 843      14.714  -3.651 -10.629  0.00  0.00      PROA  
ATOM   3074  HB2 LYS P 843      13.761  -5.039 -10.148  0.00  0.00      PROA  
ATOM   3075  CG  LYS P 843      13.099  -4.230 -12.010  0.00  0.00      PROA  
ATOM   3076  HG1 LYS P 843      12.118  -4.301 -11.493  0.00  0.00      PROA  
ATOM   3077  HG2 LYS P 843      13.078  -4.875 -12.914  0.00  0.00      PROA  
ATOM   3078  CD  LYS P 843      13.167  -2.766 -12.394  0.00  0.00      PROA  
ATOM   3079  HD1 LYS P 843      14.172  -2.621 -12.847  0.00  0.00      PROA  
ATOM   3080  HD2 LYS P 843      13.169  -2.060 -11.536  0.00  0.00      PROA  
ATOM   3081  CE  LYS P 843      12.139  -2.384 -13.493  0.00  0.00      PROA  
ATOM   3082  HE1 LYS P 843      11.069  -2.584 -13.272  0.00  0.00      PROA  
ATOM   3083  HE2 LYS P 843      12.532  -2.971 -14.351  0.00  0.00      PROA  
ATOM   3084  NZ  LYS P 843      12.275  -0.929 -13.812  0.00  0.00      PROA  
ATOM   3085  HZ1 LYS P 843      13.214  -0.588 -14.100  0.00  0.00      PROA  
ATOM   3086  HZ2 LYS P 843      12.050  -0.371 -12.963  0.00  0.00      PROA  
ATOM   3087  HZ3 LYS P 843      11.725  -0.815 -14.687  0.00  0.00      PROA  
ATOM   3088  C   LYS P 843      15.783  -5.000 -12.969  0.00  0.00      PROA  
ATOM   3089  O   LYS P 843      15.361  -5.615 -13.929  0.00  0.00      PROA  
ATOM   3090  N   GLN P 844      16.733  -4.061 -13.104  0.00  0.00      PROA  
ATOM   3091  HN  GLN P 844      16.996  -3.550 -12.290  0.00  0.00      PROA  
ATOM   3092  CA  GLN P 844      17.437  -3.640 -14.337  0.00  0.00      PROA  
ATOM   3093  HA  GLN P 844      16.725  -3.701 -15.147  0.00  0.00      PROA  
ATOM   3094  CB  GLN P 844      18.111  -2.252 -13.945  0.00  0.00      PROA  
ATOM   3095  HB1 GLN P 844      18.809  -2.000 -14.771  0.00  0.00      PROA  
ATOM   3096  HB2 GLN P 844      18.608  -2.267 -12.951  0.00  0.00      PROA  
ATOM   3097  CG  GLN P 844      17.156  -1.038 -13.944  0.00  0.00      PROA  
ATOM   3098  HG1 GLN P 844      17.802  -0.211 -14.310  0.00  0.00      PROA  
ATOM   3099  HG2 GLN P 844      16.775  -0.783 -12.932  0.00  0.00      PROA  
ATOM   3100  CD  GLN P 844      15.949  -1.087 -14.924  0.00  0.00      PROA  
ATOM   3101  OE1 GLN P 844      14.757  -0.919 -14.573  0.00  0.00      PROA  
ATOM   3102  NE2 GLN P 844      16.247  -1.180 -16.227  0.00  0.00      PROA  
ATOM   3103 HE21 GLN P 844      15.595  -1.338 -16.968  0.00  0.00      PROA  
ATOM   3104 HE22 GLN P 844      17.217  -1.292 -16.445  0.00  0.00      PROA  
ATOM   3105  C   GLN P 844      18.589  -4.619 -14.752  0.00  0.00      PROA  
ATOM   3106  O   GLN P 844      19.306  -4.273 -15.668  0.00  0.00      PROA  
ATOM   3107  N   PHE P 845      18.746  -5.829 -14.198  0.00  0.00      PROA  
ATOM   3108  HN  PHE P 845      18.222  -6.077 -13.387  0.00  0.00      PROA  
ATOM   3109  CA  PHE P 845      19.901  -6.670 -14.482  0.00  0.00      PROA  
ATOM   3110  HA  PHE P 845      20.777  -6.087 -14.725  0.00  0.00      PROA  
ATOM   3111  CB  PHE P 845      20.295  -7.552 -13.215  0.00  0.00      PROA  
ATOM   3112  HB1 PHE P 845      19.565  -8.383 -13.114  0.00  0.00      PROA  
ATOM   3113  HB2 PHE P 845      20.130  -6.929 -12.310  0.00  0.00      PROA  
ATOM   3114  CG  PHE P 845      21.690  -8.002 -13.241  0.00  0.00      PROA  
ATOM   3115  CD1 PHE P 845      21.801  -9.419 -13.181  0.00  0.00      PROA  
ATOM   3116  HD1 PHE P 845      20.951 -10.069 -13.326  0.00  0.00      PROA  
ATOM   3117  CE1 PHE P 845      23.053  -9.984 -13.026  0.00  0.00      PROA  
ATOM   3118  HE1 PHE P 845      23.256 -11.036 -13.160  0.00  0.00      PROA  
ATOM   3119  CZ  PHE P 845      24.216  -9.147 -12.884  0.00  0.00      PROA  
ATOM   3120  HZ  PHE P 845      25.188  -9.595 -12.738  0.00  0.00      PROA  
ATOM   3121  CD2 PHE P 845      22.821  -7.137 -13.054  0.00  0.00      PROA  
ATOM   3122  HD2 PHE P 845      22.668  -6.069 -13.018  0.00  0.00      PROA  
ATOM   3123  CE2 PHE P 845      24.117  -7.741 -12.959  0.00  0.00      PROA  
ATOM   3124  HE2 PHE P 845      24.935  -7.076 -12.723  0.00  0.00      PROA  
ATOM   3125  C   PHE P 845      19.669  -7.528 -15.719  0.00  0.00      PROA  
ATOM   3126  O   PHE P 845      20.670  -8.028 -16.248  0.00  0.00      PROA  
ATOM   3127  N   LYS P 846      18.536  -7.640 -16.257  0.00  0.00      PROA  
ATOM   3128  HN  LYS P 846      17.740  -7.225 -15.822  0.00  0.00      PROA  
ATOM   3129  CA  LYS P 846      18.172  -8.544 -17.384  0.00  0.00      PROA  
ATOM   3130  HA  LYS P 846      18.414  -9.570 -17.147  0.00  0.00      PROA  
ATOM   3131  CB  LYS P 846      16.593  -8.628 -17.445  0.00  0.00      PROA  
ATOM   3132  HB1 LYS P 846      16.390  -9.192 -16.510  0.00  0.00      PROA  
ATOM   3133  HB2 LYS P 846      16.490  -9.302 -18.322  0.00  0.00      PROA  
ATOM   3134  CG  LYS P 846      15.886  -7.306 -17.439  0.00  0.00      PROA  
ATOM   3135  HG1 LYS P 846      16.268  -6.670 -18.265  0.00  0.00      PROA  
ATOM   3136  HG2 LYS P 846      16.212  -6.821 -16.493  0.00  0.00      PROA  
ATOM   3137  CD  LYS P 846      14.392  -7.348 -17.575  0.00  0.00      PROA  
ATOM   3138  HD1 LYS P 846      13.942  -8.216 -17.047  0.00  0.00      PROA  
ATOM   3139  HD2 LYS P 846      14.060  -7.604 -18.604  0.00  0.00      PROA  
ATOM   3140  CE  LYS P 846      13.652  -6.067 -17.185  0.00  0.00      PROA  
ATOM   3141  HE1 LYS P 846      13.707  -5.814 -16.104  0.00  0.00      PROA  
ATOM   3142  HE2 LYS P 846      12.604  -6.149 -17.546  0.00  0.00      PROA  
ATOM   3143  NZ  LYS P 846      14.212  -4.942 -17.900  0.00  0.00      PROA  
ATOM   3144  HZ1 LYS P 846      14.076  -5.102 -18.918  0.00  0.00      PROA  
ATOM   3145  HZ2 LYS P 846      15.222  -4.823 -17.681  0.00  0.00      PROA  
ATOM   3146  HZ3 LYS P 846      13.714  -4.057 -17.674  0.00  0.00      PROA  
ATOM   3147  C   LYS P 846      18.700  -8.140 -18.768  0.00  0.00      PROA  
ATOM   3148  O   LYS P 846      18.714  -8.995 -19.661  0.00  0.00      PROA  
ATOM   3149  N   THR P 847      19.087  -6.864 -18.970  0.00  0.00      PROA  
ATOM   3150  HN  THR P 847      19.064  -6.219 -18.210  0.00  0.00      PROA  
ATOM   3151  CA  THR P 847      19.701  -6.480 -20.241  0.00  0.00      PROA  
ATOM   3152  HA  THR P 847      19.458  -7.227 -20.983  0.00  0.00      PROA  
ATOM   3153  CB  THR P 847      19.234  -5.214 -20.829  0.00  0.00      PROA  
ATOM   3154  HB  THR P 847      19.697  -4.992 -21.815  0.00  0.00      PROA  
ATOM   3155  OG1 THR P 847      19.479  -4.128 -19.884  0.00  0.00      PROA  
ATOM   3156  HG1 THR P 847      19.965  -3.453 -20.363  0.00  0.00      PROA  
ATOM   3157  CG2 THR P 847      17.713  -5.280 -20.926  0.00  0.00      PROA  
ATOM   3158 HG21 THR P 847      17.235  -4.525 -21.587  0.00  0.00      PROA  
ATOM   3159 HG22 THR P 847      17.221  -5.134 -19.940  0.00  0.00      PROA  
ATOM   3160 HG23 THR P 847      17.454  -6.288 -21.315  0.00  0.00      PROA  
ATOM   3161  C   THR P 847      21.239  -6.414 -20.129  0.00  0.00      PROA  
ATOM   3162  O   THR P 847      21.980  -5.937 -20.994  0.00  0.00      PROA  
ATOM   3163  N   LYS P 848      21.817  -6.720 -18.974  0.00  0.00      PROA  
ATOM   3164  HN  LYS P 848      21.217  -6.914 -18.202  0.00  0.00      PROA  
ATOM   3165  CA  LYS P 848      23.257  -6.861 -18.729  0.00  0.00      PROA  
ATOM   3166  HA  LYS P 848      23.681  -5.986 -19.198  0.00  0.00      PROA  
ATOM   3167  CB  LYS P 848      23.499  -6.886 -17.143  0.00  0.00      PROA  
ATOM   3168  HB1 LYS P 848      24.562  -7.124 -16.924  0.00  0.00      PROA  
ATOM   3169  HB2 LYS P 848      22.811  -7.681 -16.784  0.00  0.00      PROA  
ATOM   3170  CG  LYS P 848      23.223  -5.542 -16.465  0.00  0.00      PROA  
ATOM   3171  HG1 LYS P 848      23.427  -5.736 -15.390  0.00  0.00      PROA  
ATOM   3172  HG2 LYS P 848      22.130  -5.368 -16.564  0.00  0.00      PROA  
ATOM   3173  CD  LYS P 848      23.944  -4.327 -17.072  0.00  0.00      PROA  
ATOM   3174  HD1 LYS P 848      23.495  -4.048 -18.050  0.00  0.00      PROA  
ATOM   3175  HD2 LYS P 848      25.035  -4.533 -17.118  0.00  0.00      PROA  
ATOM   3176  CE  LYS P 848      23.722  -3.040 -16.240  0.00  0.00      PROA  
ATOM   3177  HE1 LYS P 848      24.071  -2.154 -16.814  0.00  0.00      PROA  
ATOM   3178  HE2 LYS P 848      24.253  -3.071 -15.264  0.00  0.00      PROA  
ATOM   3179  NZ  LYS P 848      22.324  -2.788 -15.931  0.00  0.00      PROA  
ATOM   3180  HZ1 LYS P 848      21.797  -3.127 -16.762  0.00  0.00      PROA  
ATOM   3181  HZ2 LYS P 848      22.105  -1.774 -15.999  0.00  0.00      PROA  
ATOM   3182  HZ3 LYS P 848      21.995  -3.254 -15.061  0.00  0.00      PROA  
ATOM   3183  C   LYS P 848      24.085  -7.994 -19.326  0.00  0.00      PROA  
ATOM   3184  O   LYS P 848      23.941  -9.102 -18.866  0.00  0.00      PROA  
ATOM   3185  N   ARG P 849      24.900  -7.866 -20.380  0.00  0.00      PROA  
ATOM   3186  HN  ARG P 849      25.123  -6.978 -20.773  0.00  0.00      PROA  
ATOM   3187  CA  ARG P 849      25.313  -9.057 -21.166  0.00  0.00      PROA  
ATOM   3188  HA  ARG P 849      24.478  -9.737 -21.253  0.00  0.00      PROA  
ATOM   3189  CB  ARG P 849      25.779  -8.627 -22.560  0.00  0.00      PROA  
ATOM   3190  HB1 ARG P 849      26.410  -9.322 -23.154  0.00  0.00      PROA  
ATOM   3191  HB2 ARG P 849      26.351  -7.689 -22.394  0.00  0.00      PROA  
ATOM   3192  CG  ARG P 849      24.622  -8.236 -23.481  0.00  0.00      PROA  
ATOM   3193  HG1 ARG P 849      23.942  -7.694 -22.790  0.00  0.00      PROA  
ATOM   3194  HG2 ARG P 849      24.087  -9.127 -23.874  0.00  0.00      PROA  
ATOM   3195  CD  ARG P 849      25.014  -7.317 -24.672  0.00  0.00      PROA  
ATOM   3196  HD1 ARG P 849      25.307  -6.374 -24.160  0.00  0.00      PROA  
ATOM   3197  HD2 ARG P 849      24.055  -7.273 -25.230  0.00  0.00      PROA  
ATOM   3198  NE  ARG P 849      26.119  -8.019 -25.393  0.00  0.00      PROA  
ATOM   3199  HE  ARG P 849      26.103  -9.014 -25.292  0.00  0.00      PROA  
ATOM   3200  CZ  ARG P 849      26.823  -7.432 -26.372  0.00  0.00      PROA  
ATOM   3201  NH1 ARG P 849      26.804  -6.121 -26.655  0.00  0.00      PROA  
ATOM   3202 HH11 ARG P 849      26.116  -5.549 -26.209  0.00  0.00      PROA  
ATOM   3203 HH12 ARG P 849      27.429  -5.769 -27.351  0.00  0.00      PROA  
ATOM   3204  NH2 ARG P 849      27.605  -8.238 -27.125  0.00  0.00      PROA  
ATOM   3205 HH21 ARG P 849      27.449  -9.223 -27.049  0.00  0.00      PROA  
ATOM   3206 HH22 ARG P 849      27.911  -7.925 -28.024  0.00  0.00      PROA  
ATOM   3207  C   ARG P 849      26.410  -9.893 -20.589  0.00  0.00      PROA  
ATOM   3208  O   ARG P 849      26.476 -11.047 -21.000  0.00  0.00      PROA  
ATOM   3209  N   TYR P 850      27.269  -9.487 -19.635  0.00  0.00      PROA  
ATOM   3210  HN  TYR P 850      27.206  -8.584 -19.216  0.00  0.00      PROA  
ATOM   3211  CA  TYR P 850      28.393 -10.106 -19.030  0.00  0.00      PROA  
ATOM   3212  HA  TYR P 850      29.114 -10.414 -19.773  0.00  0.00      PROA  
ATOM   3213  CB  TYR P 850      29.063  -8.995 -18.070  0.00  0.00      PROA  
ATOM   3214  HB1 TYR P 850      28.330  -8.679 -17.297  0.00  0.00      PROA  
ATOM   3215  HB2 TYR P 850      29.346  -8.198 -18.791  0.00  0.00      PROA  
ATOM   3216  CG  TYR P 850      30.379  -9.591 -17.438  0.00  0.00      PROA  
ATOM   3217  CD1 TYR P 850      30.362 -10.478 -16.233  0.00  0.00      PROA  
ATOM   3218  HD1 TYR P 850      29.390 -10.831 -15.923  0.00  0.00      PROA  
ATOM   3219  CE1 TYR P 850      31.631 -10.796 -15.622  0.00  0.00      PROA  
ATOM   3220  HE1 TYR P 850      31.593 -11.367 -14.706  0.00  0.00      PROA  
ATOM   3221  CZ  TYR P 850      32.887 -10.391 -16.224  0.00  0.00      PROA  
ATOM   3222  OH  TYR P 850      34.097 -10.810 -15.736  0.00  0.00      PROA  
ATOM   3223  HH  TYR P 850      34.692 -10.577 -16.453  0.00  0.00      PROA  
ATOM   3224  CD2 TYR P 850      31.692  -9.112 -17.878  0.00  0.00      PROA  
ATOM   3225  HD2 TYR P 850      31.827  -8.429 -18.704  0.00  0.00      PROA  
ATOM   3226  CE2 TYR P 850      32.852  -9.609 -17.302  0.00  0.00      PROA  
ATOM   3227  HE2 TYR P 850      33.830  -9.379 -17.698  0.00  0.00      PROA  
ATOM   3228  C   TYR P 850      28.109 -11.380 -18.307  0.00  0.00      PROA  
ATOM   3229  O   TYR P 850      28.833 -12.372 -18.321  0.00  0.00      PROA  
ATOM   3230  N   PHE P 851      27.029 -11.364 -17.542  0.00  0.00      PROA  
ATOM   3231  HN  PHE P 851      26.448 -10.553 -17.516  0.00  0.00      PROA  
ATOM   3232  CA  PHE P 851      26.523 -12.374 -16.615  0.00  0.00      PROA  
ATOM   3233  HA  PHE P 851      27.374 -12.979 -16.340  0.00  0.00      PROA  
ATOM   3234  CB  PHE P 851      25.944 -11.636 -15.396  0.00  0.00      PROA  
ATOM   3235  HB1 PHE P 851      24.919 -11.293 -15.651  0.00  0.00      PROA  
ATOM   3236  HB2 PHE P 851      26.495 -10.711 -15.122  0.00  0.00      PROA  
ATOM   3237  CG  PHE P 851      26.037 -12.428 -14.240  0.00  0.00      PROA  
ATOM   3238  CD1 PHE P 851      25.005 -13.265 -13.795  0.00  0.00      PROA  
ATOM   3239  HD1 PHE P 851      24.109 -13.062 -14.363  0.00  0.00      PROA  
ATOM   3240  CE1 PHE P 851      25.087 -14.016 -12.638  0.00  0.00      PROA  
ATOM   3241  HE1 PHE P 851      24.321 -14.611 -12.162  0.00  0.00      PROA  
ATOM   3242  CZ  PHE P 851      26.355 -13.941 -11.908  0.00  0.00      PROA  
ATOM   3243  HZ  PHE P 851      26.433 -14.363 -10.917  0.00  0.00      PROA  
ATOM   3244  CD2 PHE P 851      27.278 -12.542 -13.662  0.00  0.00      PROA  
ATOM   3245  HD2 PHE P 851      28.154 -12.135 -14.145  0.00  0.00      PROA  
ATOM   3246  CE2 PHE P 851      27.445 -13.260 -12.482  0.00  0.00      PROA  
ATOM   3247  HE2 PHE P 851      28.391 -13.280 -11.962  0.00  0.00      PROA  
ATOM   3248  C   PHE P 851      25.459 -13.117 -17.469  0.00  0.00      PROA  
ATOM   3249  O   PHE P 851      24.785 -12.489 -18.236  0.00  0.00      PROA  
ATOM   3250  N   PRO P 852      25.424 -14.522 -17.419  0.00  0.00      PROA  
ATOM   3251  CD  PRO P 852      26.547 -15.205 -16.852  0.00  0.00      PROA  
ATOM   3252  HD1 PRO P 852      26.621 -14.968 -15.769  0.00  0.00      PROA  
ATOM   3253  HD2 PRO P 852      27.468 -14.836 -17.350  0.00  0.00      PROA  
ATOM   3254  CA  PRO P 852      24.525 -15.408 -18.146  0.00  0.00      PROA  
ATOM   3255  HA  PRO P 852      24.963 -15.479 -19.131  0.00  0.00      PROA  
ATOM   3256  CB  PRO P 852      24.721 -16.747 -17.425  0.00  0.00      PROA  
ATOM   3257  HB1 PRO P 852      24.354 -17.584 -18.057  0.00  0.00      PROA  
ATOM   3258  HB2 PRO P 852      24.025 -16.771 -16.558  0.00  0.00      PROA  
ATOM   3259  CG  PRO P 852      26.190 -16.669 -17.070  0.00  0.00      PROA  
ATOM   3260  HG1 PRO P 852      26.310 -17.268 -16.142  0.00  0.00      PROA  
ATOM   3261  HG2 PRO P 852      26.780 -17.172 -17.866  0.00  0.00      PROA  
ATOM   3262  C   PRO P 852      23.137 -14.977 -18.478  0.00  0.00      PROA  
ATOM   3263  O   PRO P 852      22.511 -14.210 -17.733  0.00  0.00      PROA  
ATOM   3264  N   THR P 853      22.689 -15.237 -19.693  0.00  0.00      PROA  
ATOM   3265  HN  THR P 853      23.296 -15.657 -20.364  0.00  0.00      PROA  
ATOM   3266  CA  THR P 853      21.429 -14.915 -20.336  0.00  0.00      PROA  
ATOM   3267  HA  THR P 853      21.481 -13.852 -20.518  0.00  0.00      PROA  
ATOM   3268  CB  THR P 853      21.375 -15.550 -21.759  0.00  0.00      PROA  
ATOM   3269  HB  THR P 853      21.572 -16.643 -21.763  0.00  0.00      PROA  
ATOM   3270  OG1 THR P 853      22.448 -15.000 -22.540  0.00  0.00      PROA  
ATOM   3271  HG1 THR P 853      23.314 -15.361 -22.337  0.00  0.00      PROA  
ATOM   3272  CG2 THR P 853      20.134 -15.097 -22.483  0.00  0.00      PROA  
ATOM   3273 HG21 THR P 853      20.359 -15.022 -23.569  0.00  0.00      PROA  
ATOM   3274 HG22 THR P 853      20.056 -14.010 -22.267  0.00  0.00      PROA  
ATOM   3275 HG23 THR P 853      19.146 -15.565 -22.284  0.00  0.00      PROA  
ATOM   3276  C   THR P 853      20.098 -15.210 -19.695  0.00  0.00      PROA  
ATOM   3277  O   THR P 853      19.305 -14.326 -19.414  0.00  0.00      PROA  
ATOM   3278  N   LYS P 854      19.874 -16.402 -19.313  0.00  0.00      PROA  
ATOM   3279  HN  LYS P 854      20.563 -17.091 -19.524  0.00  0.00      PROA  
ATOM   3280  CA  LYS P 854      18.684 -16.684 -18.491  0.00  0.00      PROA  
ATOM   3281  HA  LYS P 854      17.856 -16.059 -18.792  0.00  0.00      PROA  
ATOM   3282  CB  LYS P 854      18.408 -18.131 -18.787  0.00  0.00      PROA  
ATOM   3283  HB1 LYS P 854      17.633 -18.498 -18.081  0.00  0.00      PROA  
ATOM   3284  HB2 LYS P 854      19.292 -18.787 -18.638  0.00  0.00      PROA  
ATOM   3285  CG  LYS P 854      18.057 -18.522 -20.249  0.00  0.00      PROA  
ATOM   3286  HG1 LYS P 854      17.844 -19.613 -20.239  0.00  0.00      PROA  
ATOM   3287  HG2 LYS P 854      18.875 -18.299 -20.968  0.00  0.00      PROA  
ATOM   3288  CD  LYS P 854      16.858 -17.858 -20.843  0.00  0.00      PROA  
ATOM   3289  HD1 LYS P 854      16.838 -18.204 -21.898  0.00  0.00      PROA  
ATOM   3290  HD2 LYS P 854      17.148 -16.786 -20.835  0.00  0.00      PROA  
ATOM   3291  CE  LYS P 854      15.517 -18.188 -20.150  0.00  0.00      PROA  
ATOM   3292  HE1 LYS P 854      15.504 -17.839 -19.096  0.00  0.00      PROA  
ATOM   3293  HE2 LYS P 854      15.314 -19.273 -20.270  0.00  0.00      PROA  
ATOM   3294  NZ  LYS P 854      14.359 -17.672 -20.945  0.00  0.00      PROA  
ATOM   3295  HZ1 LYS P 854      14.212 -18.242 -21.803  0.00  0.00      PROA  
ATOM   3296  HZ2 LYS P 854      14.491 -16.661 -21.149  0.00  0.00      PROA  
ATOM   3297  HZ3 LYS P 854      13.491 -17.781 -20.383  0.00  0.00      PROA  
ATOM   3298  C   LYS P 854      18.744 -16.402 -16.972  0.00  0.00      PROA  
ATOM   3299  O   LYS P 854      17.725 -16.183 -16.308  0.00  0.00      PROA  
ATOM   3300  N   VAL P 855      19.921 -16.409 -16.427  0.00  0.00      PROA  
ATOM   3301  HN  VAL P 855      20.740 -16.619 -16.956  0.00  0.00      PROA  
ATOM   3302  CA  VAL P 855      20.112 -16.043 -15.021  0.00  0.00      PROA  
ATOM   3303  HA  VAL P 855      19.552 -16.738 -14.413  0.00  0.00      PROA  
ATOM   3304  CB  VAL P 855      21.657 -16.285 -14.812  0.00  0.00      PROA  
ATOM   3305  HB  VAL P 855      22.237 -15.844 -15.650  0.00  0.00      PROA  
ATOM   3306  CG1 VAL P 855      22.001 -15.731 -13.424  0.00  0.00      PROA  
ATOM   3307 HG11 VAL P 855      21.445 -16.348 -12.687  0.00  0.00      PROA  
ATOM   3308 HG12 VAL P 855      21.870 -14.650 -13.203  0.00  0.00      PROA  
ATOM   3309 HG13 VAL P 855      23.085 -15.918 -13.265  0.00  0.00      PROA  
ATOM   3310  CG2 VAL P 855      21.825 -17.868 -14.827  0.00  0.00      PROA  
ATOM   3311 HG21 VAL P 855      22.774 -18.080 -14.291  0.00  0.00      PROA  
ATOM   3312 HG22 VAL P 855      21.920 -18.288 -15.851  0.00  0.00      PROA  
ATOM   3313 HG23 VAL P 855      20.922 -18.362 -14.407  0.00  0.00      PROA  
ATOM   3314  C   VAL P 855      19.706 -14.631 -14.687  0.00  0.00      PROA  
ATOM   3315  O   VAL P 855      19.033 -14.411 -13.676  0.00  0.00      PROA  
ATOM   3316  N   ARG P 856      20.088 -13.695 -15.599  0.00  0.00      PROA  
ATOM   3317  HN  ARG P 856      20.564 -13.948 -16.439  0.00  0.00      PROA  
ATOM   3318  CA  ARG P 856      19.780 -12.269 -15.464  0.00  0.00      PROA  
ATOM   3319  HA  ARG P 856      20.128 -11.985 -14.481  0.00  0.00      PROA  
ATOM   3320  CB  ARG P 856      20.620 -11.333 -16.385  0.00  0.00      PROA  
ATOM   3321  HB1 ARG P 856      21.637 -11.736 -16.191  0.00  0.00      PROA  
ATOM   3322  HB2 ARG P 856      20.670 -10.264 -16.084  0.00  0.00      PROA  
ATOM   3323  CG  ARG P 856      20.418 -11.654 -17.837  0.00  0.00      PROA  
ATOM   3324  HG1 ARG P 856      19.400 -11.366 -18.175  0.00  0.00      PROA  
ATOM   3325  HG2 ARG P 856      20.575 -12.723 -18.097  0.00  0.00      PROA  
ATOM   3326  CD  ARG P 856      21.417 -10.807 -18.688  0.00  0.00      PROA  
ATOM   3327  HD1 ARG P 856      22.434 -10.966 -18.268  0.00  0.00      PROA  
ATOM   3328  HD2 ARG P 856      21.165  -9.733 -18.557  0.00  0.00      PROA  
ATOM   3329  NE  ARG P 856      21.166 -11.039 -20.168  0.00  0.00      PROA  
ATOM   3330  HE  ARG P 856      20.271 -10.885 -20.587  0.00  0.00      PROA  
ATOM   3331  CZ  ARG P 856      22.107 -11.390 -20.998  0.00  0.00      PROA  
ATOM   3332  NH1 ARG P 856      23.295 -11.909 -20.753  0.00  0.00      PROA  
ATOM   3333 HH11 ARG P 856      23.918 -12.155 -21.495  0.00  0.00      PROA  
ATOM   3334 HH12 ARG P 856      23.611 -11.949 -19.805  0.00  0.00      PROA  
ATOM   3335  NH2 ARG P 856      21.748 -11.585 -22.263  0.00  0.00      PROA  
ATOM   3336 HH21 ARG P 856      20.805 -11.406 -22.545  0.00  0.00      PROA  
ATOM   3337 HH22 ARG P 856      22.440 -12.043 -22.822  0.00  0.00      PROA  
ATOM   3338  C   ARG P 856      18.292 -11.997 -15.410  0.00  0.00      PROA  
ATOM   3339  O   ARG P 856      17.839 -11.206 -14.596  0.00  0.00      PROA  
ATOM   3340  N   SER P 857      17.548 -12.564 -16.288  0.00  0.00      PROA  
ATOM   3341  HN  SER P 857      17.836 -13.146 -17.045  0.00  0.00      PROA  
ATOM   3342  CA  SER P 857      16.020 -12.427 -16.304  0.00  0.00      PROA  
ATOM   3343  HA  SER P 857      15.720 -11.390 -16.265  0.00  0.00      PROA  
ATOM   3344  CB  SER P 857      15.435 -13.019 -17.578  0.00  0.00      PROA  
ATOM   3345  HB1 SER P 857      15.502 -12.226 -18.353  0.00  0.00      PROA  
ATOM   3346  HB2 SER P 857      14.375 -13.346 -17.518  0.00  0.00      PROA  
ATOM   3347  OG  SER P 857      16.217 -14.137 -17.975  0.00  0.00      PROA  
ATOM   3348  HG1 SER P 857      15.713 -14.938 -17.811  0.00  0.00      PROA  
ATOM   3349  C   SER P 857      15.410 -12.941 -15.037  0.00  0.00      PROA  
ATOM   3350  O   SER P 857      14.501 -12.361 -14.472  0.00  0.00      PROA  
ATOM   3351  N   THR P 858      15.861 -14.137 -14.466  0.00  0.00      PROA  
ATOM   3352  HN  THR P 858      16.513 -14.740 -14.918  0.00  0.00      PROA  
ATOM   3353  CA  THR P 858      15.368 -14.676 -13.294  0.00  0.00      PROA  
ATOM   3354  HA  THR P 858      14.289 -14.734 -13.301  0.00  0.00      PROA  
ATOM   3355  CB  THR P 858      15.869 -16.089 -12.994  0.00  0.00      PROA  
ATOM   3356  HB  THR P 858      16.961 -16.177 -13.176  0.00  0.00      PROA  
ATOM   3357  OG1 THR P 858      15.208 -17.092 -13.764  0.00  0.00      PROA  
ATOM   3358  HG1 THR P 858      15.115 -16.687 -14.629  0.00  0.00      PROA  
ATOM   3359  CG2 THR P 858      15.602 -16.516 -11.560  0.00  0.00      PROA  
ATOM   3360 HG21 THR P 858      16.019 -15.860 -10.766  0.00  0.00      PROA  
ATOM   3361 HG22 THR P 858      15.992 -17.544 -11.399  0.00  0.00      PROA  
ATOM   3362 HG23 THR P 858      14.491 -16.518 -11.585  0.00  0.00      PROA  
ATOM   3363  C   THR P 858      15.652 -13.750 -12.131  0.00  0.00      PROA  
ATOM   3364  O   THR P 858      14.773 -13.585 -11.311  0.00  0.00      PROA  
ATOM   3365  N   ILE P 859      16.855 -13.188 -11.956  0.00  0.00      PROA  
ATOM   3366  HN  ILE P 859      17.571 -13.394 -12.618  0.00  0.00      PROA  
ATOM   3367  CA  ILE P 859      17.114 -12.185 -10.942  0.00  0.00      PROA  
ATOM   3368  HA  ILE P 859      16.729 -12.552 -10.002  0.00  0.00      PROA  
ATOM   3369  CB  ILE P 859      18.632 -11.851 -10.938  0.00  0.00      PROA  
ATOM   3370  HB  ILE P 859      19.013 -11.902 -11.980  0.00  0.00      PROA  
ATOM   3371  CG2 ILE P 859      18.988 -10.484 -10.412  0.00  0.00      PROA  
ATOM   3372 HG21 ILE P 859      18.418  -9.621 -10.818  0.00  0.00      PROA  
ATOM   3373 HG22 ILE P 859      20.085 -10.379 -10.556  0.00  0.00      PROA  
ATOM   3374 HG23 ILE P 859      18.928 -10.509  -9.303  0.00  0.00      PROA  
ATOM   3375  CG1 ILE P 859      19.490 -12.910 -10.101  0.00  0.00      PROA  
ATOM   3376 HG11 ILE P 859      19.100 -13.845 -10.557  0.00  0.00      PROA  
ATOM   3377 HG12 ILE P 859      19.191 -12.872  -9.032  0.00  0.00      PROA  
ATOM   3378  CD  ILE P 859      20.995 -12.810 -10.283  0.00  0.00      PROA  
ATOM   3379  HD1 ILE P 859      21.283 -12.504 -11.311  0.00  0.00      PROA  
ATOM   3380  HD2 ILE P 859      21.446 -13.801 -10.063  0.00  0.00      PROA  
ATOM   3381  HD3 ILE P 859      21.342 -11.937  -9.690  0.00  0.00      PROA  
ATOM   3382  C   ILE P 859      16.187 -10.928 -11.087  0.00  0.00      PROA  
ATOM   3383  O   ILE P 859      15.668 -10.455 -10.088  0.00  0.00      PROA  
ATOM   3384  N   SER P 860      15.927 -10.372 -12.302  0.00  0.00      PROA  
ATOM   3385  HN  SER P 860      16.385 -10.645 -13.145  0.00  0.00      PROA  
ATOM   3386  CA  SER P 860      14.883  -9.315 -12.567  0.00  0.00      PROA  
ATOM   3387  HA  SER P 860      15.171  -8.422 -12.032  0.00  0.00      PROA  
ATOM   3388  CB  SER P 860      14.833  -8.893 -14.072  0.00  0.00      PROA  
ATOM   3389  HB1 SER P 860      14.902  -9.806 -14.702  0.00  0.00      PROA  
ATOM   3390  HB2 SER P 860      15.788  -8.371 -14.296  0.00  0.00      PROA  
ATOM   3391  OG  SER P 860      13.702  -8.117 -14.373  0.00  0.00      PROA  
ATOM   3392  HG1 SER P 860      13.845  -7.334 -13.836  0.00  0.00      PROA  
ATOM   3393  C   SER P 860      13.530  -9.666 -11.980  0.00  0.00      PROA  
ATOM   3394  O   SER P 860      12.932  -8.889 -11.286  0.00  0.00      PROA  
ATOM   3395  N   ASP P 861      13.040 -10.895 -12.165  0.00  0.00      PROA  
ATOM   3396  HN  ASP P 861      13.570 -11.600 -12.629  0.00  0.00      PROA  
ATOM   3397  CA  ASP P 861      11.934 -11.467 -11.434  0.00  0.00      PROA  
ATOM   3398  HA  ASP P 861      11.224 -10.661 -11.554  0.00  0.00      PROA  
ATOM   3399  CB  ASP P 861      11.470 -12.733 -12.132  0.00  0.00      PROA  
ATOM   3400  HB1 ASP P 861      10.573 -13.178 -11.649  0.00  0.00      PROA  
ATOM   3401  HB2 ASP P 861      12.302 -13.458 -12.257  0.00  0.00      PROA  
ATOM   3402  CG  ASP P 861      11.122 -12.466 -13.615  0.00  0.00      PROA  
ATOM   3403  OD1 ASP P 861      10.799 -11.303 -13.995  0.00  0.00      PROA  
ATOM   3404  OD2 ASP P 861      11.150 -13.416 -14.397  0.00  0.00      PROA  
ATOM   3405  C   ASP P 861      12.057 -11.601  -9.894  0.00  0.00      PROA  
ATOM   3406  O   ASP P 861      11.172 -11.262  -9.116  0.00  0.00      PROA  
ATOM   3407  N   PHE P 862      13.225 -12.047  -9.442  0.00  0.00      PROA  
ATOM   3408  HN  PHE P 862      13.975 -12.309 -10.044  0.00  0.00      PROA  
ATOM   3409  CA  PHE P 862      13.325 -12.307  -7.978  0.00  0.00      PROA  
ATOM   3410  HA  PHE P 862      12.393 -12.514  -7.474  0.00  0.00      PROA  
ATOM   3411  CB  PHE P 862      14.127 -13.593  -7.624  0.00  0.00      PROA  
ATOM   3412  HB1 PHE P 862      14.458 -13.679  -6.567  0.00  0.00      PROA  
ATOM   3413  HB2 PHE P 862      15.074 -13.809  -8.162  0.00  0.00      PROA  
ATOM   3414  CG  PHE P 862      13.232 -14.847  -7.768  0.00  0.00      PROA  
ATOM   3415  CD1 PHE P 862      13.554 -15.763  -8.726  0.00  0.00      PROA  
ATOM   3416  HD1 PHE P 862      14.378 -15.686  -9.420  0.00  0.00      PROA  
ATOM   3417  CE1 PHE P 862      12.665 -16.896  -8.784  0.00  0.00      PROA  
ATOM   3418  HE1 PHE P 862      12.781 -17.607  -9.589  0.00  0.00      PROA  
ATOM   3419  CZ  PHE P 862      11.508 -16.946  -7.985  0.00  0.00      PROA  
ATOM   3420  HZ  PHE P 862      10.725 -17.679  -8.111  0.00  0.00      PROA  
ATOM   3421  CD2 PHE P 862      12.206 -15.041  -6.821  0.00  0.00      PROA  
ATOM   3422  HD2 PHE P 862      11.935 -14.341  -6.045  0.00  0.00      PROA  
ATOM   3423  CE2 PHE P 862      11.276 -16.049  -6.971  0.00  0.00      PROA  
ATOM   3424  HE2 PHE P 862      10.414 -16.130  -6.325  0.00  0.00      PROA  
ATOM   3425  C   PHE P 862      13.985 -11.154  -7.201  0.00  0.00      PROA  
ATOM   3426  O   PHE P 862      14.218 -11.151  -5.970  0.00  0.00      PROA  
ATOM   3427  N   ALA P 863      14.071  -9.950  -7.881  0.00  0.00      PROA  
ATOM   3428  HN  ALA P 863      13.776  -9.930  -8.833  0.00  0.00      PROA  
ATOM   3429  CA  ALA P 863      14.658  -8.777  -7.319  0.00  0.00      PROA  
ATOM   3430  HA  ALA P 863      15.712  -8.873  -7.535  0.00  0.00      PROA  
ATOM   3431  CB  ALA P 863      14.366  -7.565  -8.263  0.00  0.00      PROA  
ATOM   3432  HB1 ALA P 863      13.347  -7.139  -8.143  0.00  0.00      PROA  
ATOM   3433  HB2 ALA P 863      14.584  -7.935  -9.288  0.00  0.00      PROA  
ATOM   3434  HB3 ALA P 863      15.063  -6.703  -8.186  0.00  0.00      PROA  
ATOM   3435  C   ALA P 863      14.471  -8.315  -5.880  0.00  0.00      PROA  
ATOM   3436  O   ALA P 863      15.454  -8.147  -5.180  0.00  0.00      PROA  
ATOM   3437  N   VAL P 864      13.193  -8.162  -5.503  0.00  0.00      PROA  
ATOM   3438  HN  VAL P 864      12.472  -8.313  -6.174  0.00  0.00      PROA  
ATOM   3439  CA  VAL P 864      12.712  -7.848  -4.125  0.00  0.00      PROA  
ATOM   3440  HA  VAL P 864      13.301  -7.026  -3.746  0.00  0.00      PROA  
ATOM   3441  CB  VAL P 864      11.261  -7.346  -4.182  0.00  0.00      PROA  
ATOM   3442  HB  VAL P 864      10.784  -8.012  -4.932  0.00  0.00      PROA  
ATOM   3443  CG1 VAL P 864      10.534  -7.444  -2.830  0.00  0.00      PROA  
ATOM   3444 HG11 VAL P 864      10.375  -8.473  -2.442  0.00  0.00      PROA  
ATOM   3445 HG12 VAL P 864       9.610  -6.828  -2.875  0.00  0.00      PROA  
ATOM   3446 HG13 VAL P 864      11.101  -6.959  -2.007  0.00  0.00      PROA  
ATOM   3447  CG2 VAL P 864      11.198  -5.866  -4.725  0.00  0.00      PROA  
ATOM   3448 HG21 VAL P 864      11.841  -5.058  -4.314  0.00  0.00      PROA  
ATOM   3449 HG22 VAL P 864      10.162  -5.513  -4.531  0.00  0.00      PROA  
ATOM   3450 HG23 VAL P 864      11.401  -5.786  -5.814  0.00  0.00      PROA  
ATOM   3451  C   VAL P 864      12.945  -9.074  -3.200  0.00  0.00      PROA  
ATOM   3452  O   VAL P 864      13.561  -8.936  -2.151  0.00  0.00      PROA  
ATOM   3453  N   PHE P 865      12.559 -10.308  -3.573  0.00  0.00      PROA  
ATOM   3454  HN  PHE P 865      12.126 -10.552  -4.437  0.00  0.00      PROA  
ATOM   3455  CA  PHE P 865      12.753 -11.525  -2.780  0.00  0.00      PROA  
ATOM   3456  HA  PHE P 865      12.264 -11.454  -1.819  0.00  0.00      PROA  
ATOM   3457  CB  PHE P 865      12.119 -12.805  -3.609  0.00  0.00      PROA  
ATOM   3458  HB1 PHE P 865      12.583 -12.778  -4.619  0.00  0.00      PROA  
ATOM   3459  HB2 PHE P 865      11.067 -12.619  -3.913  0.00  0.00      PROA  
ATOM   3460  CG  PHE P 865      12.351 -14.105  -2.962  0.00  0.00      PROA  
ATOM   3461  CD1 PHE P 865      13.420 -14.925  -3.385  0.00  0.00      PROA  
ATOM   3462  HD1 PHE P 865      14.073 -14.525  -4.147  0.00  0.00      PROA  
ATOM   3463  CE1 PHE P 865      13.606 -16.234  -2.909  0.00  0.00      PROA  
ATOM   3464  HE1 PHE P 865      14.309 -16.953  -3.304  0.00  0.00      PROA  
ATOM   3465  CZ  PHE P 865      12.729 -16.672  -1.881  0.00  0.00      PROA  
ATOM   3466  HZ  PHE P 865      12.854 -17.637  -1.411  0.00  0.00      PROA  
ATOM   3467  CD2 PHE P 865      11.535 -14.613  -1.976  0.00  0.00      PROA  
ATOM   3468  HD2 PHE P 865      10.715 -13.950  -1.739  0.00  0.00      PROA  
ATOM   3469  CE2 PHE P 865      11.721 -15.862  -1.381  0.00  0.00      PROA  
ATOM   3470  HE2 PHE P 865      11.051 -16.251  -0.629  0.00  0.00      PROA  
ATOM   3471  C   PHE P 865      14.210 -11.763  -2.464  0.00  0.00      PROA  
ATOM   3472  O   PHE P 865      14.606 -11.904  -1.323  0.00  0.00      PROA  
ATOM   3473  N   LEU P 866      15.102 -11.620  -3.443  0.00  0.00      PROA  
ATOM   3474  HN  LEU P 866      14.754 -11.501  -4.370  0.00  0.00      PROA  
ATOM   3475  CA  LEU P 866      16.573 -11.756  -3.202  0.00  0.00      PROA  
ATOM   3476  HA  LEU P 866      16.803 -12.576  -2.538  0.00  0.00      PROA  
ATOM   3477  CB  LEU P 866      17.347 -11.957  -4.591  0.00  0.00      PROA  
ATOM   3478  HB1 LEU P 866      17.096 -11.237  -5.399  0.00  0.00      PROA  
ATOM   3479  HB2 LEU P 866      17.101 -13.008  -4.856  0.00  0.00      PROA  
ATOM   3480  CG  LEU P 866      18.904 -11.839  -4.607  0.00  0.00      PROA  
ATOM   3481  HG  LEU P 866      19.307 -10.870  -4.244  0.00  0.00      PROA  
ATOM   3482  CD1 LEU P 866      19.579 -12.863  -3.722  0.00  0.00      PROA  
ATOM   3483 HD11 LEU P 866      19.194 -12.779  -2.683  0.00  0.00      PROA  
ATOM   3484 HD12 LEU P 866      20.676 -12.698  -3.655  0.00  0.00      PROA  
ATOM   3485 HD13 LEU P 866      19.383 -13.871  -4.146  0.00  0.00      PROA  
ATOM   3486  CD2 LEU P 866      19.370 -11.934  -6.061  0.00  0.00      PROA  
ATOM   3487 HD21 LEU P 866      20.425 -12.264  -5.946  0.00  0.00      PROA  
ATOM   3488 HD22 LEU P 866      19.323 -11.011  -6.677  0.00  0.00      PROA  
ATOM   3489 HD23 LEU P 866      18.841 -12.804  -6.505  0.00  0.00      PROA  
ATOM   3490  C   LEU P 866      17.190 -10.564  -2.530  0.00  0.00      PROA  
ATOM   3491  O   LEU P 866      18.186 -10.753  -1.821  0.00  0.00      PROA  
ATOM   3492  N   THR P 867      16.662  -9.351  -2.502  0.00  0.00      PROA  
ATOM   3493  HN  THR P 867      15.835  -9.161  -3.026  0.00  0.00      PROA  
ATOM   3494  CA  THR P 867      17.197  -8.252  -1.737  0.00  0.00      PROA  
ATOM   3495  HA  THR P 867      18.269  -8.244  -1.869  0.00  0.00      PROA  
ATOM   3496  CB  THR P 867      16.625  -6.900  -2.216  0.00  0.00      PROA  
ATOM   3497  HB  THR P 867      15.517  -6.974  -2.246  0.00  0.00      PROA  
ATOM   3498  OG1 THR P 867      17.201  -6.591  -3.486  0.00  0.00      PROA  
ATOM   3499  HG1 THR P 867      17.027  -7.340  -4.060  0.00  0.00      PROA  
ATOM   3500  CG2 THR P 867      17.060  -5.774  -1.320  0.00  0.00      PROA  
ATOM   3501 HG21 THR P 867      16.651  -5.933  -0.299  0.00  0.00      PROA  
ATOM   3502 HG22 THR P 867      16.592  -4.820  -1.644  0.00  0.00      PROA  
ATOM   3503 HG23 THR P 867      18.131  -5.487  -1.401  0.00  0.00      PROA  
ATOM   3504  C   THR P 867      16.805  -8.398  -0.250  0.00  0.00      PROA  
ATOM   3505  O   THR P 867      17.600  -8.027   0.640  0.00  0.00      PROA  
ATOM   3506  N   ILE P 868      15.667  -8.982  -0.031  0.00  0.00      PROA  
ATOM   3507  HN  ILE P 868      15.098  -9.144  -0.834  0.00  0.00      PROA  
ATOM   3508  CA  ILE P 868      15.101  -9.483   1.226  0.00  0.00      PROA  
ATOM   3509  HA  ILE P 868      15.135  -8.625   1.881  0.00  0.00      PROA  
ATOM   3510  CB  ILE P 868      13.570  -9.647   1.168  0.00  0.00      PROA  
ATOM   3511  HB  ILE P 868      13.319 -10.373   0.365  0.00  0.00      PROA  
ATOM   3512  CG2 ILE P 868      13.050 -10.479   2.471  0.00  0.00      PROA  
ATOM   3513 HG21 ILE P 868      11.942 -10.538   2.412  0.00  0.00      PROA  
ATOM   3514 HG22 ILE P 868      13.328  -9.957   3.412  0.00  0.00      PROA  
ATOM   3515 HG23 ILE P 868      13.547 -11.472   2.426  0.00  0.00      PROA  
ATOM   3516  CG1 ILE P 868      12.736  -8.337   0.980  0.00  0.00      PROA  
ATOM   3517 HG11 ILE P 868      13.149  -7.864   0.064  0.00  0.00      PROA  
ATOM   3518 HG12 ILE P 868      12.873  -7.655   1.847  0.00  0.00      PROA  
ATOM   3519  CD  ILE P 868      11.204  -8.540   0.719  0.00  0.00      PROA  
ATOM   3520  HD1 ILE P 868      10.741  -7.569   0.442  0.00  0.00      PROA  
ATOM   3521  HD2 ILE P 868      10.729  -8.919   1.649  0.00  0.00      PROA  
ATOM   3522  HD3 ILE P 868      11.044  -9.298  -0.077  0.00  0.00      PROA  
ATOM   3523  C   ILE P 868      15.878 -10.699   1.750  0.00  0.00      PROA  
ATOM   3524  O   ILE P 868      16.245 -10.748   2.931  0.00  0.00      PROA  
ATOM   3525  N   VAL P 869      16.213 -11.698   0.907  0.00  0.00      PROA  
ATOM   3526  HN  VAL P 869      15.884 -11.643  -0.032  0.00  0.00      PROA  
ATOM   3527  CA  VAL P 869      17.203 -12.723   1.343  0.00  0.00      PROA  
ATOM   3528  HA  VAL P 869      16.817 -13.073   2.289  0.00  0.00      PROA  
ATOM   3529  CB  VAL P 869      17.421 -13.899   0.329  0.00  0.00      PROA  
ATOM   3530  HB  VAL P 869      17.739 -13.485  -0.652  0.00  0.00      PROA  
ATOM   3531  CG1 VAL P 869      18.460 -15.038   0.658  0.00  0.00      PROA  
ATOM   3532 HG11 VAL P 869      18.501 -15.854  -0.094  0.00  0.00      PROA  
ATOM   3533 HG12 VAL P 869      18.397 -15.544   1.646  0.00  0.00      PROA  
ATOM   3534 HG13 VAL P 869      19.450 -14.542   0.751  0.00  0.00      PROA  
ATOM   3535  CG2 VAL P 869      16.050 -14.563   0.129  0.00  0.00      PROA  
ATOM   3536 HG21 VAL P 869      16.150 -15.207  -0.771  0.00  0.00      PROA  
ATOM   3537 HG22 VAL P 869      15.159 -13.914  -0.011  0.00  0.00      PROA  
ATOM   3538 HG23 VAL P 869      15.906 -15.226   1.010  0.00  0.00      PROA  
ATOM   3539  C   VAL P 869      18.597 -12.109   1.664  0.00  0.00      PROA  
ATOM   3540  O   VAL P 869      19.235 -12.484   2.673  0.00  0.00      PROA  
ATOM   3541  N   ILE P 870      19.099 -11.192   0.777  0.00  0.00      PROA  
ATOM   3542  HN  ILE P 870      18.585 -10.875  -0.016  0.00  0.00      PROA  
ATOM   3543  CA  ILE P 870      20.252 -10.368   1.119  0.00  0.00      PROA  
ATOM   3544  HA  ILE P 870      21.030 -11.095   1.302  0.00  0.00      PROA  
ATOM   3545  CB  ILE P 870      20.809  -9.547  -0.064  0.00  0.00      PROA  
ATOM   3546  HB  ILE P 870      19.994  -9.140  -0.699  0.00  0.00      PROA  
ATOM   3547  CG2 ILE P 870      21.619  -8.295   0.506  0.00  0.00      PROA  
ATOM   3548 HG21 ILE P 870      22.605  -8.580   0.930  0.00  0.00      PROA  
ATOM   3549 HG22 ILE P 870      20.923  -7.646   1.080  0.00  0.00      PROA  
ATOM   3550 HG23 ILE P 870      21.836  -7.676  -0.390  0.00  0.00      PROA  
ATOM   3551  CG1 ILE P 870      21.611 -10.328  -1.109  0.00  0.00      PROA  
ATOM   3552 HG11 ILE P 870      21.070 -11.269  -1.345  0.00  0.00      PROA  
ATOM   3553 HG12 ILE P 870      22.556 -10.650  -0.622  0.00  0.00      PROA  
ATOM   3554  CD  ILE P 870      21.941  -9.537  -2.335  0.00  0.00      PROA  
ATOM   3555  HD1 ILE P 870      21.040  -9.111  -2.826  0.00  0.00      PROA  
ATOM   3556  HD2 ILE P 870      22.377 -10.227  -3.088  0.00  0.00      PROA  
ATOM   3557  HD3 ILE P 870      22.721  -8.764  -2.165  0.00  0.00      PROA  
ATOM   3558  C   ILE P 870      20.210  -9.581   2.451  0.00  0.00      PROA  
ATOM   3559  O   ILE P 870      21.133  -9.717   3.220  0.00  0.00      PROA  
ATOM   3560  N   MET P 871      19.125  -8.827   2.744  0.00  0.00      PROA  
ATOM   3561  HN  MET P 871      18.384  -8.694   2.091  0.00  0.00      PROA  
ATOM   3562  CA  MET P 871      18.958  -8.088   3.973  0.00  0.00      PROA  
ATOM   3563  HA  MET P 871      19.912  -7.593   4.081  0.00  0.00      PROA  
ATOM   3564  CB  MET P 871      17.937  -7.031   3.673  0.00  0.00      PROA  
ATOM   3565  HB1 MET P 871      17.559  -6.680   4.656  0.00  0.00      PROA  
ATOM   3566  HB2 MET P 871      17.096  -7.492   3.112  0.00  0.00      PROA  
ATOM   3567  CG  MET P 871      18.500  -5.843   2.852  0.00  0.00      PROA  
ATOM   3568  HG1 MET P 871      17.726  -5.067   2.672  0.00  0.00      PROA  
ATOM   3569  HG2 MET P 871      18.731  -6.239   1.840  0.00  0.00      PROA  
ATOM   3570  SD  MET P 871      19.901  -4.875   3.557  0.00  0.00      PROA  
ATOM   3571  CE  MET P 871      20.574  -4.021   2.096  0.00  0.00      PROA  
ATOM   3572  HE1 MET P 871      21.002  -4.721   1.346  0.00  0.00      PROA  
ATOM   3573  HE2 MET P 871      21.400  -3.293   2.248  0.00  0.00      PROA  
ATOM   3574  HE3 MET P 871      19.793  -3.360   1.663  0.00  0.00      PROA  
ATOM   3575  C   MET P 871      18.785  -8.858   5.231  0.00  0.00      PROA  
ATOM   3576  O   MET P 871      19.306  -8.395   6.197  0.00  0.00      PROA  
ATOM   3577  N   VAL P 872      18.110 -10.019   5.222  0.00  0.00      PROA  
ATOM   3578  HN  VAL P 872      17.469 -10.249   4.494  0.00  0.00      PROA  
ATOM   3579  CA  VAL P 872      18.102 -10.905   6.294  0.00  0.00      PROA  
ATOM   3580  HA  VAL P 872      17.963 -10.368   7.221  0.00  0.00      PROA  
ATOM   3581  CB  VAL P 872      17.053 -11.970   6.127  0.00  0.00      PROA  
ATOM   3582  HB  VAL P 872      17.078 -12.416   5.109  0.00  0.00      PROA  
ATOM   3583  CG1 VAL P 872      17.196 -12.990   7.255  0.00  0.00      PROA  
ATOM   3584 HG11 VAL P 872      17.967 -13.782   7.138  0.00  0.00      PROA  
ATOM   3585 HG12 VAL P 872      16.196 -13.466   7.348  0.00  0.00      PROA  
ATOM   3586 HG13 VAL P 872      17.444 -12.427   8.181  0.00  0.00      PROA  
ATOM   3587  CG2 VAL P 872      15.581 -11.335   6.277  0.00  0.00      PROA  
ATOM   3588 HG21 VAL P 872      15.481 -10.593   5.456  0.00  0.00      PROA  
ATOM   3589 HG22 VAL P 872      15.414 -10.849   7.262  0.00  0.00      PROA  
ATOM   3590 HG23 VAL P 872      14.803 -12.124   6.196  0.00  0.00      PROA  
ATOM   3591  C   VAL P 872      19.451 -11.452   6.537  0.00  0.00      PROA  
ATOM   3592  O   VAL P 872      19.910 -11.452   7.698  0.00  0.00      PROA  
ATOM   3593  N   THR P 873      20.241 -11.872   5.531  0.00  0.00      PROA  
ATOM   3594  HN  THR P 873      19.904 -11.885   4.593  0.00  0.00      PROA  
ATOM   3595  CA  THR P 873      21.649 -12.323   5.799  0.00  0.00      PROA  
ATOM   3596  HA  THR P 873      21.529 -13.102   6.537  0.00  0.00      PROA  
ATOM   3597  CB  THR P 873      22.387 -12.780   4.488  0.00  0.00      PROA  
ATOM   3598  HB  THR P 873      22.106 -12.023   3.725  0.00  0.00      PROA  
ATOM   3599  OG1 THR P 873      21.681 -13.923   4.080  0.00  0.00      PROA  
ATOM   3600  HG1 THR P 873      20.858 -13.578   3.726  0.00  0.00      PROA  
ATOM   3601  CG2 THR P 873      23.894 -12.974   4.645  0.00  0.00      PROA  
ATOM   3602 HG21 THR P 873      24.328 -11.975   4.863  0.00  0.00      PROA  
ATOM   3603 HG22 THR P 873      24.270 -13.431   3.704  0.00  0.00      PROA  
ATOM   3604 HG23 THR P 873      24.101 -13.661   5.493  0.00  0.00      PROA  
ATOM   3605  C   THR P 873      22.477 -11.226   6.459  0.00  0.00      PROA  
ATOM   3606  O   THR P 873      23.234 -11.390   7.478  0.00  0.00      PROA  
ATOM   3607  N   ILE P 874      22.287  -9.973   5.958  0.00  0.00      PROA  
ATOM   3608  HN  ILE P 874      21.792  -9.811   5.108  0.00  0.00      PROA  
ATOM   3609  CA  ILE P 874      22.835  -8.802   6.617  0.00  0.00      PROA  
ATOM   3610  HA  ILE P 874      23.897  -8.997   6.633  0.00  0.00      PROA  
ATOM   3611  CB  ILE P 874      22.643  -7.580   5.714  0.00  0.00      PROA  
ATOM   3612  HB  ILE P 874      21.604  -7.533   5.324  0.00  0.00      PROA  
ATOM   3613  CG2 ILE P 874      22.876  -6.295   6.525  0.00  0.00      PROA  
ATOM   3614 HG21 ILE P 874      22.143  -6.031   7.318  0.00  0.00      PROA  
ATOM   3615 HG22 ILE P 874      22.850  -5.381   5.894  0.00  0.00      PROA  
ATOM   3616 HG23 ILE P 874      23.816  -6.420   7.104  0.00  0.00      PROA  
ATOM   3617  CG1 ILE P 874      23.588  -7.591   4.477  0.00  0.00      PROA  
ATOM   3618 HG11 ILE P 874      23.445  -8.477   3.823  0.00  0.00      PROA  
ATOM   3619 HG12 ILE P 874      24.629  -7.574   4.865  0.00  0.00      PROA  
ATOM   3620  CD  ILE P 874      23.414  -6.381   3.555  0.00  0.00      PROA  
ATOM   3621  HD1 ILE P 874      22.440  -6.543   3.045  0.00  0.00      PROA  
ATOM   3622  HD2 ILE P 874      24.110  -6.346   2.689  0.00  0.00      PROA  
ATOM   3623  HD3 ILE P 874      23.407  -5.425   4.121  0.00  0.00      PROA  
ATOM   3624  C   ILE P 874      22.441  -8.515   8.104  0.00  0.00      PROA  
ATOM   3625  O   ILE P 874      23.370  -8.240   8.903  0.00  0.00      PROA  
ATOM   3626  N   ASP P 875      21.188  -8.686   8.569  0.00  0.00      PROA  
ATOM   3627  HN  ASP P 875      20.426  -8.763   7.931  0.00  0.00      PROA  
ATOM   3628  CA  ASP P 875      20.800  -8.636   9.961  0.00  0.00      PROA  
ATOM   3629  HA  ASP P 875      20.909  -7.651  10.389  0.00  0.00      PROA  
ATOM   3630  CB  ASP P 875      19.270  -8.912   9.968  0.00  0.00      PROA  
ATOM   3631  HB1 ASP P 875      18.995  -9.986   9.888  0.00  0.00      PROA  
ATOM   3632  HB2 ASP P 875      18.793  -8.444   9.080  0.00  0.00      PROA  
ATOM   3633  CG  ASP P 875      18.669  -8.387  11.321  0.00  0.00      PROA  
ATOM   3634  OD1 ASP P 875      18.138  -9.147  12.100  0.00  0.00      PROA  
ATOM   3635  OD2 ASP P 875      18.868  -7.178  11.630  0.00  0.00      PROA  
ATOM   3636  C   ASP P 875      21.392  -9.728  10.864  0.00  0.00      PROA  
ATOM   3637  O   ASP P 875      21.885  -9.465  11.992  0.00  0.00      PROA  
ATOM   3638  N   TYR P 876      21.552 -10.905  10.290  0.00  0.00      PROA  
ATOM   3639  HN  TYR P 876      21.206 -11.148   9.387  0.00  0.00      PROA  
ATOM   3640  CA  TYR P 876      22.301 -11.883  11.031  0.00  0.00      PROA  
ATOM   3641  HA  TYR P 876      22.013 -11.750  12.064  0.00  0.00      PROA  
ATOM   3642  CB  TYR P 876      21.838 -13.315  10.718  0.00  0.00      PROA  
ATOM   3643  HB1 TYR P 876      22.530 -14.044  11.192  0.00  0.00      PROA  
ATOM   3644  HB2 TYR P 876      21.867 -13.474   9.618  0.00  0.00      PROA  
ATOM   3645  CG  TYR P 876      20.422 -13.612  11.337  0.00  0.00      PROA  
ATOM   3646  CD1 TYR P 876      19.276 -13.655  10.516  0.00  0.00      PROA  
ATOM   3647  HD1 TYR P 876      19.335 -13.479   9.452  0.00  0.00      PROA  
ATOM   3648  CE1 TYR P 876      18.078 -14.121  11.022  0.00  0.00      PROA  
ATOM   3649  HE1 TYR P 876      17.255 -14.359  10.365  0.00  0.00      PROA  
ATOM   3650  CZ  TYR P 876      17.876 -14.385  12.372  0.00  0.00      PROA  
ATOM   3651  OH  TYR P 876      16.613 -14.688  12.866  0.00  0.00      PROA  
ATOM   3652  HH  TYR P 876      16.657 -14.866  13.808  0.00  0.00      PROA  
ATOM   3653  CD2 TYR P 876      20.235 -13.790  12.724  0.00  0.00      PROA  
ATOM   3654  HD2 TYR P 876      21.062 -13.527  13.366  0.00  0.00      PROA  
ATOM   3655  CE2 TYR P 876      18.943 -14.055  13.230  0.00  0.00      PROA  
ATOM   3656  HE2 TYR P 876      18.784 -14.084  14.298  0.00  0.00      PROA  
ATOM   3657  C   TYR P 876      23.820 -11.687  11.134  0.00  0.00      PROA  
ATOM   3658  O   TYR P 876      24.457 -11.994  12.098  0.00  0.00      PROA  
ATOM   3659  N   LEU P 877      24.471 -11.182  10.053  0.00  0.00      PROA  
ATOM   3660  HN  LEU P 877      24.008 -11.168   9.170  0.00  0.00      PROA  
ATOM   3661  CA  LEU P 877      25.820 -10.796  10.060  0.00  0.00      PROA  
ATOM   3662  HA  LEU P 877      26.399 -11.604  10.483  0.00  0.00      PROA  
ATOM   3663  CB  LEU P 877      26.321 -10.527   8.569  0.00  0.00      PROA  
ATOM   3664  HB1 LEU P 877      25.799  -9.663   8.107  0.00  0.00      PROA  
ATOM   3665  HB2 LEU P 877      26.020 -11.450   8.028  0.00  0.00      PROA  
ATOM   3666  CG  LEU P 877      27.830 -10.208   8.274  0.00  0.00      PROA  
ATOM   3667  HG  LEU P 877      28.230  -9.342   8.844  0.00  0.00      PROA  
ATOM   3668  CD1 LEU P 877      28.661 -11.363   8.879  0.00  0.00      PROA  
ATOM   3669 HD11 LEU P 877      28.658 -11.314   9.989  0.00  0.00      PROA  
ATOM   3670 HD12 LEU P 877      29.659 -11.304   8.394  0.00  0.00      PROA  
ATOM   3671 HD13 LEU P 877      28.169 -12.301   8.544  0.00  0.00      PROA  
ATOM   3672  CD2 LEU P 877      28.058  -9.949   6.815  0.00  0.00      PROA  
ATOM   3673 HD21 LEU P 877      27.333 -10.494   6.173  0.00  0.00      PROA  
ATOM   3674 HD22 LEU P 877      29.049 -10.259   6.421  0.00  0.00      PROA  
ATOM   3675 HD23 LEU P 877      27.787  -8.913   6.521  0.00  0.00      PROA  
ATOM   3676  C   LEU P 877      26.184  -9.644  10.938  0.00  0.00      PROA  
ATOM   3677  O   LEU P 877      27.202  -9.582  11.574  0.00  0.00      PROA  
ATOM   3678  N   VAL P 878      25.394  -8.516  10.945  0.00  0.00      PROA  
ATOM   3679  HN  VAL P 878      24.744  -8.497  10.190  0.00  0.00      PROA  
ATOM   3680  CA  VAL P 878      25.505  -7.338  11.802  0.00  0.00      PROA  
ATOM   3681  HA  VAL P 878      26.519  -6.967  11.821  0.00  0.00      PROA  
ATOM   3682  CB  VAL P 878      24.643  -6.150  11.333  0.00  0.00      PROA  
ATOM   3683  HB  VAL P 878      23.594  -6.466  11.147  0.00  0.00      PROA  
ATOM   3684  CG1 VAL P 878      24.717  -4.965  12.327  0.00  0.00      PROA  
ATOM   3685 HG11 VAL P 878      25.732  -4.518  12.269  0.00  0.00      PROA  
ATOM   3686 HG12 VAL P 878      24.581  -5.234  13.396  0.00  0.00      PROA  
ATOM   3687 HG13 VAL P 878      23.884  -4.235  12.234  0.00  0.00      PROA  
ATOM   3688  CG2 VAL P 878      25.179  -5.696   9.953  0.00  0.00      PROA  
ATOM   3689 HG21 VAL P 878      26.096  -5.114  10.186  0.00  0.00      PROA  
ATOM   3690 HG22 VAL P 878      24.418  -5.108   9.396  0.00  0.00      PROA  
ATOM   3691 HG23 VAL P 878      25.404  -6.562   9.295  0.00  0.00      PROA  
ATOM   3692  C   VAL P 878      25.310  -7.681  13.235  0.00  0.00      PROA  
ATOM   3693  O   VAL P 878      26.119  -7.334  14.122  0.00  0.00      PROA  
ATOM   3694  N   GLY P 879      24.162  -8.400  13.528  0.00  0.00      PROA  
ATOM   3695  HN  GLY P 879      23.630  -8.754  12.762  0.00  0.00      PROA  
ATOM   3696  CA  GLY P 879      23.783  -8.980  14.843  0.00  0.00      PROA  
ATOM   3697  HA1 GLY P 879      24.678  -9.191  15.409  0.00  0.00      PROA  
ATOM   3698  HA2 GLY P 879      23.089  -9.787  14.657  0.00  0.00      PROA  
ATOM   3699  C   GLY P 879      23.030  -8.096  15.835  0.00  0.00      PROA  
ATOM   3700  O   GLY P 879      22.690  -8.601  16.896  0.00  0.00      PROA  
ATOM   3701  N   VAL P 880      22.791  -6.879  15.438  0.00  0.00      PROA  
ATOM   3702  HN  VAL P 880      23.166  -6.489  14.601  0.00  0.00      PROA  
ATOM   3703  CA  VAL P 880      22.000  -5.892  16.119  0.00  0.00      PROA  
ATOM   3704  HA  VAL P 880      21.825  -6.220  17.133  0.00  0.00      PROA  
ATOM   3705  CB  VAL P 880      22.654  -4.541  16.043  0.00  0.00      PROA  
ATOM   3706  HB  VAL P 880      23.003  -4.261  15.026  0.00  0.00      PROA  
ATOM   3707  CG1 VAL P 880      21.741  -3.471  16.676  0.00  0.00      PROA  
ATOM   3708 HG11 VAL P 880      22.382  -2.572  16.799  0.00  0.00      PROA  
ATOM   3709 HG12 VAL P 880      21.538  -3.663  17.752  0.00  0.00      PROA  
ATOM   3710 HG13 VAL P 880      20.762  -3.281  16.188  0.00  0.00      PROA  
ATOM   3711  CG2 VAL P 880      24.029  -4.644  16.921  0.00  0.00      PROA  
ATOM   3712 HG21 VAL P 880      23.847  -5.162  17.886  0.00  0.00      PROA  
ATOM   3713 HG22 VAL P 880      24.438  -3.637  17.149  0.00  0.00      PROA  
ATOM   3714 HG23 VAL P 880      24.710  -5.282  16.318  0.00  0.00      PROA  
ATOM   3715  C   VAL P 880      20.694  -5.971  15.450  0.00  0.00      PROA  
ATOM   3716  O   VAL P 880      20.758  -5.712  14.212  0.00  0.00      PROA  
ATOM   3717  N   PRO P 881      19.538  -6.298  16.032  0.00  0.00      PROA  
ATOM   3718  CD  PRO P 881      19.261  -6.063  17.400  0.00  0.00      PROA  
ATOM   3719  HD1 PRO P 881      19.118  -4.972  17.551  0.00  0.00      PROA  
ATOM   3720  HD2 PRO P 881      20.016  -6.330  18.170  0.00  0.00      PROA  
ATOM   3721  CA  PRO P 881      18.292  -6.556  15.263  0.00  0.00      PROA  
ATOM   3722  HA  PRO P 881      18.409  -7.279  14.470  0.00  0.00      PROA  
ATOM   3723  CB  PRO P 881      17.377  -7.191  16.304  0.00  0.00      PROA  
ATOM   3724  HB1 PRO P 881      17.365  -8.298  16.218  0.00  0.00      PROA  
ATOM   3725  HB2 PRO P 881      16.340  -6.803  16.209  0.00  0.00      PROA  
ATOM   3726  CG  PRO P 881      17.980  -6.859  17.653  0.00  0.00      PROA  
ATOM   3727  HG1 PRO P 881      17.305  -6.261  18.302  0.00  0.00      PROA  
ATOM   3728  HG2 PRO P 881      18.399  -7.725  18.209  0.00  0.00      PROA  
ATOM   3729  C   PRO P 881      17.613  -5.336  14.640  0.00  0.00      PROA  
ATOM   3730  O   PRO P 881      17.087  -4.497  15.345  0.00  0.00      PROA  
ATOM   3731  N   SER P 882      17.519  -5.327  13.305  0.00  0.00      PROA  
ATOM   3732  HN  SER P 882      18.045  -5.976  12.761  0.00  0.00      PROA  
ATOM   3733  CA  SER P 882      16.609  -4.440  12.577  0.00  0.00      PROA  
ATOM   3734  HA  SER P 882      16.857  -3.453  12.940  0.00  0.00      PROA  
ATOM   3735  CB  SER P 882      16.915  -4.457  11.082  0.00  0.00      PROA  
ATOM   3736  HB1 SER P 882      17.984  -4.173  10.978  0.00  0.00      PROA  
ATOM   3737  HB2 SER P 882      16.222  -3.724  10.617  0.00  0.00      PROA  
ATOM   3738  OG  SER P 882      16.785  -5.768  10.524  0.00  0.00      PROA  
ATOM   3739  HG1 SER P 882      17.615  -6.251  10.518  0.00  0.00      PROA  
ATOM   3740  C   SER P 882      15.135  -4.749  12.896  0.00  0.00      PROA  
ATOM   3741  O   SER P 882      14.882  -5.971  13.005  0.00  0.00      PROA  
ATOM   3742  N   PRO P 883      14.104  -3.868  13.111  0.00  0.00      PROA  
ATOM   3743  CD  PRO P 883      14.416  -2.514  13.532  0.00  0.00      PROA  
ATOM   3744  HD1 PRO P 883      14.536  -1.904  12.611  0.00  0.00      PROA  
ATOM   3745  HD2 PRO P 883      15.298  -2.544  14.208  0.00  0.00      PROA  
ATOM   3746  CA  PRO P 883      12.692  -4.246  13.339  0.00  0.00      PROA  
ATOM   3747  HA  PRO P 883      12.679  -4.885  14.210  0.00  0.00      PROA  
ATOM   3748  CB  PRO P 883      12.092  -2.807  13.477  0.00  0.00      PROA  
ATOM   3749  HB1 PRO P 883      11.164  -2.824  14.087  0.00  0.00      PROA  
ATOM   3750  HB2 PRO P 883      11.966  -2.359  12.469  0.00  0.00      PROA  
ATOM   3751  CG  PRO P 883      13.201  -1.981  14.183  0.00  0.00      PROA  
ATOM   3752  HG1 PRO P 883      12.953  -0.937  13.895  0.00  0.00      PROA  
ATOM   3753  HG2 PRO P 883      13.232  -2.258  15.259  0.00  0.00      PROA  
ATOM   3754  C   PRO P 883      12.013  -5.087  12.231  0.00  0.00      PROA  
ATOM   3755  O   PRO P 883      12.106  -4.880  11.003  0.00  0.00      PROA  
ATOM   3756  N   LYS P 884      11.259  -6.084  12.686  0.00  0.00      PROA  
ATOM   3757  HN  LYS P 884      11.305  -6.412  13.626  0.00  0.00      PROA  
ATOM   3758  CA  LYS P 884      10.708  -7.070  11.834  0.00  0.00      PROA  
ATOM   3759  HA  LYS P 884      11.162  -7.038  10.855  0.00  0.00      PROA  
ATOM   3760  CB  LYS P 884      11.147  -8.438  12.479  0.00  0.00      PROA  
ATOM   3761  HB1 LYS P 884      10.621  -9.153  11.811  0.00  0.00      PROA  
ATOM   3762  HB2 LYS P 884      10.679  -8.376  13.485  0.00  0.00      PROA  
ATOM   3763  CG  LYS P 884      12.604  -8.789  12.623  0.00  0.00      PROA  
ATOM   3764  HG1 LYS P 884      12.599  -9.864  12.905  0.00  0.00      PROA  
ATOM   3765  HG2 LYS P 884      13.112  -8.344  13.506  0.00  0.00      PROA  
ATOM   3766  CD  LYS P 884      13.463  -8.514  11.387  0.00  0.00      PROA  
ATOM   3767  HD1 LYS P 884      13.428  -7.407  11.292  0.00  0.00      PROA  
ATOM   3768  HD2 LYS P 884      12.785  -8.736  10.535  0.00  0.00      PROA  
ATOM   3769  CE  LYS P 884      14.829  -9.199  11.355  0.00  0.00      PROA  
ATOM   3770  HE1 LYS P 884      15.278  -9.021  10.354  0.00  0.00      PROA  
ATOM   3771  HE2 LYS P 884      14.790 -10.290  11.563  0.00  0.00      PROA  
ATOM   3772  NZ  LYS P 884      15.716  -8.618  12.326  0.00  0.00      PROA  
ATOM   3773  HZ1 LYS P 884      15.542  -8.923  13.305  0.00  0.00      PROA  
ATOM   3774  HZ2 LYS P 884      15.780  -7.580  12.309  0.00  0.00      PROA  
ATOM   3775  HZ3 LYS P 884      16.658  -9.001  12.110  0.00  0.00      PROA  
ATOM   3776  C   LYS P 884       9.257  -7.003  11.867  0.00  0.00      PROA  
ATOM   3777  O   LYS P 884       8.597  -6.573  12.832  0.00  0.00      PROA  
ATOM   3778  N   LEU P 885       8.622  -7.397  10.761  0.00  0.00      PROA  
ATOM   3779  HN  LEU P 885       9.153  -7.675   9.965  0.00  0.00      PROA  
ATOM   3780  CA  LEU P 885       7.147  -7.434  10.683  0.00  0.00      PROA  
ATOM   3781  HA  LEU P 885       6.856  -6.399  10.786  0.00  0.00      PROA  
ATOM   3782  CB  LEU P 885       6.677  -7.873   9.287  0.00  0.00      PROA  
ATOM   3783  HB1 LEU P 885       7.183  -8.841   9.082  0.00  0.00      PROA  
ATOM   3784  HB2 LEU P 885       7.034  -7.178   8.496  0.00  0.00      PROA  
ATOM   3785  CG  LEU P 885       5.163  -8.081   9.076  0.00  0.00      PROA  
ATOM   3786  HG  LEU P 885       4.748  -8.558   9.990  0.00  0.00      PROA  
ATOM   3787  CD1 LEU P 885       4.278  -6.807   8.923  0.00  0.00      PROA  
ATOM   3788 HD11 LEU P 885       3.234  -6.950   9.275  0.00  0.00      PROA  
ATOM   3789 HD12 LEU P 885       4.241  -6.392   7.893  0.00  0.00      PROA  
ATOM   3790 HD13 LEU P 885       4.790  -6.077   9.585  0.00  0.00      PROA  
ATOM   3791  CD2 LEU P 885       4.973  -8.983   7.899  0.00  0.00      PROA  
ATOM   3792 HD21 LEU P 885       5.182  -8.510   6.915  0.00  0.00      PROA  
ATOM   3793 HD22 LEU P 885       3.920  -9.311   7.767  0.00  0.00      PROA  
ATOM   3794 HD23 LEU P 885       5.438  -9.970   8.111  0.00  0.00      PROA  
ATOM   3795  C   LEU P 885       6.395  -8.220  11.782  0.00  0.00      PROA  
ATOM   3796  O   LEU P 885       6.705  -9.312  12.049  0.00  0.00      PROA  
ATOM   3797  N   HSD P 886       5.365  -7.640  12.438  0.00  0.00      PROA  
ATOM   3798  HN  HSD P 886       5.255  -6.650  12.491  0.00  0.00      PROA  
ATOM   3799  CA  HSD P 886       4.452  -8.291  13.449  0.00  0.00      PROA  
ATOM   3800  HA  HSD P 886       5.090  -8.800  14.158  0.00  0.00      PROA  
ATOM   3801  CB  HSD P 886       3.645  -7.204  14.178  0.00  0.00      PROA  
ATOM   3802  HB1 HSD P 886       3.143  -6.499  13.481  0.00  0.00      PROA  
ATOM   3803  HB2 HSD P 886       4.484  -6.707  14.709  0.00  0.00      PROA  
ATOM   3804  ND1 HSD P 886       2.688  -7.821  16.405  0.00  0.00      PROA  
ATOM   3805  HD1 HSD P 886       3.529  -7.584  16.891  0.00  0.00      PROA  
ATOM   3806  CG  HSD P 886       2.523  -7.557  15.031  0.00  0.00      PROA  
ATOM   3807  CE1 HSD P 886       1.507  -8.241  16.871  0.00  0.00      PROA  
ATOM   3808  HE1 HSD P 886       1.165  -8.409  17.892  0.00  0.00      PROA  
ATOM   3809  NE2 HSD P 886       0.534  -8.164  15.910  0.00  0.00      PROA  
ATOM   3810  CD2 HSD P 886       1.196  -7.754  14.755  0.00  0.00      PROA  
ATOM   3811  HD2 HSD P 886       0.692  -7.640  13.804  0.00  0.00      PROA  
ATOM   3812  C   HSD P 886       3.441  -9.198  12.706  0.00  0.00      PROA  
ATOM   3813  O   HSD P 886       2.308  -8.894  12.267  0.00  0.00      PROA  
ATOM   3814  N   VAL P 887       3.874 -10.389  12.476  0.00  0.00      PROA  
ATOM   3815  HN  VAL P 887       4.821 -10.612  12.692  0.00  0.00      PROA  
ATOM   3816  CA  VAL P 887       3.121 -11.405  11.729  0.00  0.00      PROA  
ATOM   3817  HA  VAL P 887       2.578 -10.792  11.025  0.00  0.00      PROA  
ATOM   3818  CB  VAL P 887       4.009 -12.374  11.070  0.00  0.00      PROA  
ATOM   3819  HB  VAL P 887       4.753 -12.738  11.810  0.00  0.00      PROA  
ATOM   3820  CG1 VAL P 887       3.352 -13.660  10.474  0.00  0.00      PROA  
ATOM   3821 HG11 VAL P 887       3.069 -14.350  11.298  0.00  0.00      PROA  
ATOM   3822 HG12 VAL P 887       4.014 -14.258   9.812  0.00  0.00      PROA  
ATOM   3823 HG13 VAL P 887       2.432 -13.382   9.918  0.00  0.00      PROA  
ATOM   3824  CG2 VAL P 887       4.845 -11.715   9.909  0.00  0.00      PROA  
ATOM   3825 HG21 VAL P 887       4.240 -11.103   9.205  0.00  0.00      PROA  
ATOM   3826 HG22 VAL P 887       5.320 -12.534   9.328  0.00  0.00      PROA  
ATOM   3827 HG23 VAL P 887       5.450 -10.898  10.358  0.00  0.00      PROA  
ATOM   3828  C   VAL P 887       2.199 -12.329  12.615  0.00  0.00      PROA  
ATOM   3829  O   VAL P 887       2.800 -12.931  13.508  0.00  0.00      PROA  
ATOM   3830  N   PRO P 888       0.876 -12.400  12.429  0.00  0.00      PROA  
ATOM   3831  CD  PRO P 888       0.099 -11.576  11.498  0.00  0.00      PROA  
ATOM   3832  HD1 PRO P 888      -0.148 -12.148  10.578  0.00  0.00      PROA  
ATOM   3833  HD2 PRO P 888       0.596 -10.601  11.306  0.00  0.00      PROA  
ATOM   3834  CA  PRO P 888       0.007 -13.206  13.297  0.00  0.00      PROA  
ATOM   3835  HA  PRO P 888       0.136 -12.724  14.255  0.00  0.00      PROA  
ATOM   3836  CB  PRO P 888      -1.410 -13.015  12.736  0.00  0.00      PROA  
ATOM   3837  HB1 PRO P 888      -2.162 -12.970  13.553  0.00  0.00      PROA  
ATOM   3838  HB2 PRO P 888      -1.558 -13.730  11.898  0.00  0.00      PROA  
ATOM   3839  CG  PRO P 888      -1.264 -11.580  12.245  0.00  0.00      PROA  
ATOM   3840  HG1 PRO P 888      -2.004 -11.125  11.552  0.00  0.00      PROA  
ATOM   3841  HG2 PRO P 888      -1.173 -10.907  13.125  0.00  0.00      PROA  
ATOM   3842  C   PRO P 888       0.494 -14.595  13.600  0.00  0.00      PROA  
ATOM   3843  O   PRO P 888       1.043 -15.216  12.648  0.00  0.00      PROA  
ATOM   3844  N   GLU P 889       0.458 -14.937  14.884  0.00  0.00      PROA  
ATOM   3845  HN  GLU P 889      -0.073 -14.250  15.374  0.00  0.00      PROA  
ATOM   3846  CA  GLU P 889       1.112 -16.015  15.539  0.00  0.00      PROA  
ATOM   3847  HA  GLU P 889       1.818 -16.458  14.852  0.00  0.00      PROA  
ATOM   3848  CB  GLU P 889       1.882 -15.577  16.795  0.00  0.00      PROA  
ATOM   3849  HB1 GLU P 889       2.257 -16.491  17.303  0.00  0.00      PROA  
ATOM   3850  HB2 GLU P 889       1.154 -15.063  17.458  0.00  0.00      PROA  
ATOM   3851  CG  GLU P 889       3.117 -14.608  16.475  0.00  0.00      PROA  
ATOM   3852  HG1 GLU P 889       2.834 -13.711  15.884  0.00  0.00      PROA  
ATOM   3853  HG2 GLU P 889       3.954 -15.122  15.956  0.00  0.00      PROA  
ATOM   3854  CD  GLU P 889       3.838 -14.159  17.761  0.00  0.00      PROA  
ATOM   3855  OE1 GLU P 889       4.963 -14.620  18.113  0.00  0.00      PROA  
ATOM   3856  OE2 GLU P 889       3.295 -13.284  18.541  0.00  0.00      PROA  
ATOM   3857  C   GLU P 889       0.134 -17.116  15.860  0.00  0.00      PROA  
ATOM   3858  O   GLU P 889       0.481 -18.256  16.240  0.00  0.00      PROA  
ATOM   3859  N   LYS P 890      -1.150 -16.814  15.756  0.00  0.00      PROA  
ATOM   3860  HN  LYS P 890      -1.423 -15.919  15.412  0.00  0.00      PROA  
ATOM   3861  CA  LYS P 890      -2.266 -17.656  16.176  0.00  0.00      PROA  
ATOM   3862  HA  LYS P 890      -1.954 -18.659  15.922  0.00  0.00      PROA  
ATOM   3863  CB  LYS P 890      -2.340 -17.753  17.742  0.00  0.00      PROA  
ATOM   3864  HB1 LYS P 890      -1.681 -18.552  18.145  0.00  0.00      PROA  
ATOM   3865  HB2 LYS P 890      -3.379 -18.071  17.974  0.00  0.00      PROA  
ATOM   3866  CG  LYS P 890      -2.069 -16.428  18.550  0.00  0.00      PROA  
ATOM   3867  HG1 LYS P 890      -2.656 -15.595  18.108  0.00  0.00      PROA  
ATOM   3868  HG2 LYS P 890      -0.988 -16.171  18.560  0.00  0.00      PROA  
ATOM   3869  CD  LYS P 890      -2.641 -16.559  20.001  0.00  0.00      PROA  
ATOM   3870  HD1 LYS P 890      -3.741 -16.420  19.947  0.00  0.00      PROA  
ATOM   3871  HD2 LYS P 890      -2.314 -15.596  20.449  0.00  0.00      PROA  
ATOM   3872  CE  LYS P 890      -2.254 -17.808  20.772  0.00  0.00      PROA  
ATOM   3873  HE1 LYS P 890      -1.180 -17.819  21.059  0.00  0.00      PROA  
ATOM   3874  HE2 LYS P 890      -2.485 -18.759  20.247  0.00  0.00      PROA  
ATOM   3875  NZ  LYS P 890      -3.020 -17.808  22.008  0.00  0.00      PROA  
ATOM   3876  HZ1 LYS P 890      -3.999 -18.118  21.846  0.00  0.00      PROA  
ATOM   3877  HZ2 LYS P 890      -3.105 -16.826  22.341  0.00  0.00      PROA  
ATOM   3878  HZ3 LYS P 890      -2.641 -18.381  22.789  0.00  0.00      PROA  
ATOM   3879  C   LYS P 890      -3.599 -17.384  15.511  0.00  0.00      PROA  
ATOM   3880  O   LYS P 890      -3.995 -16.314  15.045  0.00  0.00      PROA  
ATOM   3881  N   PHE P 891      -4.344 -18.528  15.350  0.00  0.00      PROA  
ATOM   3882  HN  PHE P 891      -4.098 -19.371  15.823  0.00  0.00      PROA  
ATOM   3883  CA  PHE P 891      -5.567 -18.557  14.516  0.00  0.00      PROA  
ATOM   3884  HA  PHE P 891      -5.473 -17.880  13.680  0.00  0.00      PROA  
ATOM   3885  CB  PHE P 891      -5.793 -20.006  13.964  0.00  0.00      PROA  
ATOM   3886  HB1 PHE P 891      -5.712 -20.830  14.704  0.00  0.00      PROA  
ATOM   3887  HB2 PHE P 891      -4.908 -20.075  13.297  0.00  0.00      PROA  
ATOM   3888  CG  PHE P 891      -7.050 -20.348  13.142  0.00  0.00      PROA  
ATOM   3889  CD1 PHE P 891      -7.257 -20.112  11.763  0.00  0.00      PROA  
ATOM   3890  HD1 PHE P 891      -6.421 -19.595  11.316  0.00  0.00      PROA  
ATOM   3891  CE1 PHE P 891      -8.458 -20.295  11.133  0.00  0.00      PROA  
ATOM   3892  HE1 PHE P 891      -8.512 -20.111  10.070  0.00  0.00      PROA  
ATOM   3893  CZ  PHE P 891      -9.548 -20.942  11.805  0.00  0.00      PROA  
ATOM   3894  HZ  PHE P 891     -10.438 -21.217  11.258  0.00  0.00      PROA  
ATOM   3895  CD2 PHE P 891      -8.185 -20.888  13.825  0.00  0.00      PROA  
ATOM   3896  HD2 PHE P 891      -8.039 -21.132  14.867  0.00  0.00      PROA  
ATOM   3897  CE2 PHE P 891      -9.358 -21.304  13.168  0.00  0.00      PROA  
ATOM   3898  HE2 PHE P 891     -10.132 -21.830  13.706  0.00  0.00      PROA  
ATOM   3899  C   PHE P 891      -6.804 -18.098  15.227  0.00  0.00      PROA  
ATOM   3900  O   PHE P 891      -7.790 -17.730  14.564  0.00  0.00      PROA  
ATOM   3901  N   GLU P 892      -6.909 -18.064  16.610  0.00  0.00      PROA  
ATOM   3902  HN  GLU P 892      -6.172 -18.362  17.211  0.00  0.00      PROA  
ATOM   3903  CA  GLU P 892      -8.033 -17.421  17.283  0.00  0.00      PROA  
ATOM   3904  HA  GLU P 892      -8.903 -17.877  16.834  0.00  0.00      PROA  
ATOM   3905  CB  GLU P 892      -8.190 -17.895  18.774  0.00  0.00      PROA  
ATOM   3906  HB1 GLU P 892      -8.979 -17.300  19.282  0.00  0.00      PROA  
ATOM   3907  HB2 GLU P 892      -7.287 -17.572  19.334  0.00  0.00      PROA  
ATOM   3908  CG  GLU P 892      -8.583 -19.392  18.855  0.00  0.00      PROA  
ATOM   3909  HG1 GLU P 892      -8.182 -20.029  18.038  0.00  0.00      PROA  
ATOM   3910  HG2 GLU P 892      -9.693 -19.342  18.875  0.00  0.00      PROA  
ATOM   3911  CD  GLU P 892      -8.011 -19.833  20.193  0.00  0.00      PROA  
ATOM   3912  OE1 GLU P 892      -8.659 -19.685  21.221  0.00  0.00      PROA  
ATOM   3913  OE2 GLU P 892      -6.904 -20.381  20.256  0.00  0.00      PROA  
ATOM   3914  C   GLU P 892      -7.990 -15.882  17.125  0.00  0.00      PROA  
ATOM   3915  O   GLU P 892      -6.933 -15.271  17.322  0.00  0.00      PROA  
ATOM   3916  N   PRO P 893      -9.102 -15.208  16.855  0.00  0.00      PROA  
ATOM   3917  CD  PRO P 893     -10.169 -15.866  16.119  0.00  0.00      PROA  
ATOM   3918  HD1 PRO P 893     -10.860 -16.174  16.933  0.00  0.00      PROA  
ATOM   3919  HD2 PRO P 893      -9.871 -16.679  15.423  0.00  0.00      PROA  
ATOM   3920  CA  PRO P 893      -9.369 -13.748  16.993  0.00  0.00      PROA  
ATOM   3921  HA  PRO P 893      -8.617 -13.288  16.368  0.00  0.00      PROA  
ATOM   3922  CB  PRO P 893     -10.811 -13.685  16.464  0.00  0.00      PROA  
ATOM   3923  HB1 PRO P 893     -11.032 -12.696  16.009  0.00  0.00      PROA  
ATOM   3924  HB2 PRO P 893     -11.467 -13.917  17.330  0.00  0.00      PROA  
ATOM   3925  CG  PRO P 893     -10.840 -14.730  15.378  0.00  0.00      PROA  
ATOM   3926  HG1 PRO P 893     -11.897 -14.958  15.122  0.00  0.00      PROA  
ATOM   3927  HG2 PRO P 893     -10.319 -14.602  14.405  0.00  0.00      PROA  
ATOM   3928  C   PRO P 893      -8.997 -13.264  18.337  0.00  0.00      PROA  
ATOM   3929  O   PRO P 893      -9.106 -13.935  19.342  0.00  0.00      PROA  
ATOM   3930  N   THR P 894      -8.526 -11.959  18.417  0.00  0.00      PROA  
ATOM   3931  HN  THR P 894      -8.577 -11.378  17.608  0.00  0.00      PROA  
ATOM   3932  CA  THR P 894      -8.099 -11.287  19.637  0.00  0.00      PROA  
ATOM   3933  HA  THR P 894      -7.401 -11.998  20.053  0.00  0.00      PROA  
ATOM   3934  CB  THR P 894      -7.288 -10.078  19.326  0.00  0.00      PROA  
ATOM   3935  HB  THR P 894      -6.738 -10.304  18.388  0.00  0.00      PROA  
ATOM   3936  OG1 THR P 894      -6.432  -9.843  20.463  0.00  0.00      PROA  
ATOM   3937  HG1 THR P 894      -5.651  -9.843  19.905  0.00  0.00      PROA  
ATOM   3938  CG2 THR P 894      -8.150  -8.820  19.038  0.00  0.00      PROA  
ATOM   3939 HG21 THR P 894      -8.905  -8.606  19.825  0.00  0.00      PROA  
ATOM   3940 HG22 THR P 894      -8.678  -8.884  18.062  0.00  0.00      PROA  
ATOM   3941 HG23 THR P 894      -7.457  -7.953  19.087  0.00  0.00      PROA  
ATOM   3942  C   THR P 894      -9.174 -11.079  20.600  0.00  0.00      PROA  
ATOM   3943  O   THR P 894      -9.003 -11.174  21.788  0.00  0.00      PROA  
ATOM   3944  N   HSD P 895     -10.354 -10.684  20.128  0.00  0.00      PROA  
ATOM   3945  HN  HSD P 895     -10.592 -10.478  19.182  0.00  0.00      PROA  
ATOM   3946  CA  HSD P 895     -11.496 -10.606  21.027  0.00  0.00      PROA  
ATOM   3947  HA  HSD P 895     -11.139  -9.917  21.778  0.00  0.00      PROA  
ATOM   3948  CB  HSD P 895     -12.673 -10.102  20.201  0.00  0.00      PROA  
ATOM   3949  HB1 HSD P 895     -12.960 -10.785  19.373  0.00  0.00      PROA  
ATOM   3950  HB2 HSD P 895     -12.235  -9.159  19.810  0.00  0.00      PROA  
ATOM   3951  ND1 HSD P 895     -13.713  -8.865  22.170  0.00  0.00      PROA  
ATOM   3952  HD1 HSD P 895     -12.898  -8.558  22.662  0.00  0.00      PROA  
ATOM   3953  CG  HSD P 895     -13.750  -9.650  21.040  0.00  0.00      PROA  
ATOM   3954  CE1 HSD P 895     -15.007  -8.551  22.565  0.00  0.00      PROA  
ATOM   3955  HE1 HSD P 895     -15.280  -7.932  23.419  0.00  0.00      PROA  
ATOM   3956  NE2 HSD P 895     -15.870  -9.134  21.779  0.00  0.00      PROA  
ATOM   3957  CD2 HSD P 895     -15.084  -9.746  20.780  0.00  0.00      PROA  
ATOM   3958  HD2 HSD P 895     -15.611 -10.297  20.012  0.00  0.00      PROA  
ATOM   3959  C   HSD P 895     -11.963 -11.922  21.643  0.00  0.00      PROA  
ATOM   3960  O   HSD P 895     -12.279 -12.907  20.940  0.00  0.00      PROA  
ATOM   3961  N   PRO P 896     -12.116 -12.136  22.944  0.00  0.00      PROA  
ATOM   3962  CD  PRO P 896     -11.460 -11.359  23.960  0.00  0.00      PROA  
ATOM   3963  HD1 PRO P 896     -11.928 -10.352  23.988  0.00  0.00      PROA  
ATOM   3964  HD2 PRO P 896     -10.362 -11.328  23.789  0.00  0.00      PROA  
ATOM   3965  CA  PRO P 896     -12.622 -13.433  23.401  0.00  0.00      PROA  
ATOM   3966  HA  PRO P 896     -12.248 -14.247  22.797  0.00  0.00      PROA  
ATOM   3967  CB  PRO P 896     -12.048 -13.545  24.860  0.00  0.00      PROA  
ATOM   3968  HB1 PRO P 896     -11.109 -14.139  24.851  0.00  0.00      PROA  
ATOM   3969  HB2 PRO P 896     -12.754 -14.063  25.544  0.00  0.00      PROA  
ATOM   3970  CG  PRO P 896     -11.874 -12.073  25.281  0.00  0.00      PROA  
ATOM   3971  HG1 PRO P 896     -12.843 -11.582  25.514  0.00  0.00      PROA  
ATOM   3972  HG2 PRO P 896     -11.210 -12.049  26.172  0.00  0.00      PROA  
ATOM   3973  C   PRO P 896     -14.199 -13.455  23.431  0.00  0.00      PROA  
ATOM   3974  O   PRO P 896     -14.772 -14.568  23.313  0.00  0.00      PROA  
ATOM   3975  N   GLU P 897     -14.855 -12.269  23.467  0.00  0.00      PROA  
ATOM   3976  HN  GLU P 897     -14.296 -11.446  23.415  0.00  0.00      PROA  
ATOM   3977  CA  GLU P 897     -16.298 -12.262  23.727  0.00  0.00      PROA  
ATOM   3978  HA  GLU P 897     -16.494 -13.145  24.317  0.00  0.00      PROA  
ATOM   3979  CB  GLU P 897     -16.655 -11.020  24.606  0.00  0.00      PROA  
ATOM   3980  HB1 GLU P 897     -17.746 -10.851  24.727  0.00  0.00      PROA  
ATOM   3981  HB2 GLU P 897     -16.163 -10.137  24.142  0.00  0.00      PROA  
ATOM   3982  CG  GLU P 897     -16.003 -11.181  25.990  0.00  0.00      PROA  
ATOM   3983  HG1 GLU P 897     -14.901 -11.283  25.893  0.00  0.00      PROA  
ATOM   3984  HG2 GLU P 897     -16.162 -12.118  26.566  0.00  0.00      PROA  
ATOM   3985  CD  GLU P 897     -16.296 -10.049  26.957  0.00  0.00      PROA  
ATOM   3986  OE1 GLU P 897     -15.790  -8.982  26.561  0.00  0.00      PROA  
ATOM   3987  OE2 GLU P 897     -16.877 -10.221  28.079  0.00  0.00      PROA  
ATOM   3988  C   GLU P 897     -17.129 -12.425  22.449  0.00  0.00      PROA  
ATOM   3989  O   GLU P 897     -18.380 -12.328  22.471  0.00  0.00      PROA  
ATOM   3990  N   ARG P 898     -16.453 -12.713  21.333  0.00  0.00      PROA  
ATOM   3991  HN  ARG P 898     -15.460 -12.797  21.359  0.00  0.00      PROA  
ATOM   3992  CA  ARG P 898     -16.981 -13.251  20.081  0.00  0.00      PROA  
ATOM   3993  HA  ARG P 898     -17.529 -12.388  19.731  0.00  0.00      PROA  
ATOM   3994  CB  ARG P 898     -15.866 -13.516  19.098  0.00  0.00      PROA  
ATOM   3995  HB1 ARG P 898     -15.211 -12.640  18.905  0.00  0.00      PROA  
ATOM   3996  HB2 ARG P 898     -16.271 -13.876  18.128  0.00  0.00      PROA  
ATOM   3997  CG  ARG P 898     -14.983 -14.733  19.534  0.00  0.00      PROA  
ATOM   3998  HG1 ARG P 898     -15.588 -15.664  19.569  0.00  0.00      PROA  
ATOM   3999  HG2 ARG P 898     -14.600 -14.460  20.540  0.00  0.00      PROA  
ATOM   4000  CD  ARG P 898     -13.823 -14.938  18.554  0.00  0.00      PROA  
ATOM   4001  HD1 ARG P 898     -13.135 -14.073  18.674  0.00  0.00      PROA  
ATOM   4002  HD2 ARG P 898     -14.239 -15.073  17.533  0.00  0.00      PROA  
ATOM   4003  NE  ARG P 898     -13.250 -16.275  18.956  0.00  0.00      PROA  
ATOM   4004  HE  ARG P 898     -13.539 -16.996  18.326  0.00  0.00      PROA  
ATOM   4005  CZ  ARG P 898     -12.276 -16.462  19.864  0.00  0.00      PROA  
ATOM   4006  NH1 ARG P 898     -11.624 -15.580  20.542  0.00  0.00      PROA  
ATOM   4007 HH11 ARG P 898     -11.584 -14.630  20.234  0.00  0.00      PROA  
ATOM   4008 HH12 ARG P 898     -11.181 -15.881  21.387  0.00  0.00      PROA  
ATOM   4009  NH2 ARG P 898     -12.065 -17.665  20.138  0.00  0.00      PROA  
ATOM   4010 HH21 ARG P 898     -11.380 -17.875  20.836  0.00  0.00      PROA  
ATOM   4011 HH22 ARG P 898     -12.649 -18.393  19.780  0.00  0.00      PROA  
ATOM   4012  C   ARG P 898     -17.982 -14.427  20.099  0.00  0.00      PROA  
ATOM   4013  O   ARG P 898     -18.100 -15.009  21.194  0.00  0.00      PROA  
ATOM   4014  N   GLY P 899     -18.590 -14.818  18.997  0.00  0.00      PROA  
ATOM   4015  HN  GLY P 899     -18.614 -14.279  18.158  0.00  0.00      PROA  
ATOM   4016  CA  GLY P 899     -19.428 -16.033  18.982  0.00  0.00      PROA  
ATOM   4017  HA1 GLY P 899     -20.436 -15.843  19.320  0.00  0.00      PROA  
ATOM   4018  HA2 GLY P 899     -18.875 -16.710  19.616  0.00  0.00      PROA  
ATOM   4019  C   GLY P 899     -19.591 -16.596  17.620  0.00  0.00      PROA  
ATOM   4020  O   GLY P 899     -18.630 -16.879  16.942  0.00  0.00      PROA  
ATOM   4021  N   TRP P 900     -20.841 -16.774  17.133  0.00  0.00      PROA  
ATOM   4022  HN  TRP P 900     -21.656 -16.702  17.703  0.00  0.00      PROA  
ATOM   4023  CA  TRP P 900     -21.118 -17.298  15.806  0.00  0.00      PROA  
ATOM   4024  HA  TRP P 900     -20.662 -18.271  15.696  0.00  0.00      PROA  
ATOM   4025  CB  TRP P 900     -22.642 -17.661  15.724  0.00  0.00      PROA  
ATOM   4026  HB1 TRP P 900     -23.275 -16.866  16.174  0.00  0.00      PROA  
ATOM   4027  HB2 TRP P 900     -22.724 -18.438  16.514  0.00  0.00      PROA  
ATOM   4028  CG  TRP P 900     -23.251 -18.243  14.527  0.00  0.00      PROA  
ATOM   4029  CD1 TRP P 900     -24.491 -17.888  14.014  0.00  0.00      PROA  
ATOM   4030  HD1 TRP P 900     -25.219 -17.286  14.537  0.00  0.00      PROA  
ATOM   4031  NE1 TRP P 900     -24.711 -18.547  12.770  0.00  0.00      PROA  
ATOM   4032  HE1 TRP P 900     -25.594 -18.796  12.439  0.00  0.00      PROA  
ATOM   4033  CE2 TRP P 900     -23.685 -19.389  12.590  0.00  0.00      PROA  
ATOM   4034  CD2 TRP P 900     -22.763 -19.290  13.689  0.00  0.00      PROA  
ATOM   4035  CE3 TRP P 900     -21.607 -20.021  13.752  0.00  0.00      PROA  
ATOM   4036  HE3 TRP P 900     -20.947 -19.975  14.605  0.00  0.00      PROA  
ATOM   4037  CZ3 TRP P 900     -21.347 -20.979  12.802  0.00  0.00      PROA  
ATOM   4038  HZ3 TRP P 900     -20.527 -21.668  12.945  0.00  0.00      PROA  
ATOM   4039  CZ2 TRP P 900     -23.403 -20.286  11.571  0.00  0.00      PROA  
ATOM   4040  HZ2 TRP P 900     -23.941 -20.205  10.638  0.00  0.00      PROA  
ATOM   4041  CH2 TRP P 900     -22.234 -21.098  11.681  0.00  0.00      PROA  
ATOM   4042  HH2 TRP P 900     -21.993 -21.869  10.964  0.00  0.00      PROA  
ATOM   4043  C   TRP P 900     -20.526 -16.404  14.655  0.00  0.00      PROA  
ATOM   4044  O   TRP P 900     -20.402 -15.172  14.731  0.00  0.00      PROA  
ATOM   4045  N   ILE P 901     -20.073 -16.966  13.521  0.00  0.00      PROA  
ATOM   4046  HN  ILE P 901     -20.159 -17.942  13.340  0.00  0.00      PROA  
ATOM   4047  CA  ILE P 901     -19.546 -16.192  12.404  0.00  0.00      PROA  
ATOM   4048  HA  ILE P 901     -18.742 -15.586  12.796  0.00  0.00      PROA  
ATOM   4049  CB  ILE P 901     -18.855 -17.064  11.388  0.00  0.00      PROA  
ATOM   4050  HB  ILE P 901     -18.129 -17.666  11.975  0.00  0.00      PROA  
ATOM   4051  CG2 ILE P 901     -19.738 -18.110  10.777  0.00  0.00      PROA  
ATOM   4052 HG21 ILE P 901     -19.257 -18.747  10.004  0.00  0.00      PROA  
ATOM   4053 HG22 ILE P 901     -20.545 -17.583  10.224  0.00  0.00      PROA  
ATOM   4054 HG23 ILE P 901     -20.225 -18.615  11.638  0.00  0.00      PROA  
ATOM   4055  CG1 ILE P 901     -18.038 -16.348  10.297  0.00  0.00      PROA  
ATOM   4056 HG11 ILE P 901     -18.634 -15.495   9.910  0.00  0.00      PROA  
ATOM   4057 HG12 ILE P 901     -17.878 -17.032   9.436  0.00  0.00      PROA  
ATOM   4058  CD  ILE P 901     -16.696 -15.842  10.741  0.00  0.00      PROA  
ATOM   4059  HD1 ILE P 901     -16.775 -14.904  11.331  0.00  0.00      PROA  
ATOM   4060  HD2 ILE P 901     -16.089 -15.639   9.833  0.00  0.00      PROA  
ATOM   4061  HD3 ILE P 901     -16.128 -16.644  11.260  0.00  0.00      PROA  
ATOM   4062  C   ILE P 901     -20.627 -15.258  11.809  0.00  0.00      PROA  
ATOM   4063  O   ILE P 901     -20.322 -14.092  11.542  0.00  0.00      PROA  
ATOM   4064  N   ILE P 902     -21.909 -15.648  11.708  0.00  0.00      PROA  
ATOM   4065  HN  ILE P 902     -22.100 -16.570  12.034  0.00  0.00      PROA  
ATOM   4066  CA  ILE P 902     -22.940 -14.811  11.096  0.00  0.00      PROA  
ATOM   4067  HA  ILE P 902     -22.533 -14.281  10.247  0.00  0.00      PROA  
ATOM   4068  CB  ILE P 902     -24.138 -15.683  10.619  0.00  0.00      PROA  
ATOM   4069  HB  ILE P 902     -24.520 -16.267  11.484  0.00  0.00      PROA  
ATOM   4070  CG2 ILE P 902     -25.196 -14.823   9.976  0.00  0.00      PROA  
ATOM   4071 HG21 ILE P 902     -25.540 -14.079  10.726  0.00  0.00      PROA  
ATOM   4072 HG22 ILE P 902     -26.083 -15.420   9.674  0.00  0.00      PROA  
ATOM   4073 HG23 ILE P 902     -24.721 -14.492   9.027  0.00  0.00      PROA  
ATOM   4074  CG1 ILE P 902     -23.636 -16.722   9.601  0.00  0.00      PROA  
ATOM   4075 HG11 ILE P 902     -24.560 -17.227   9.244  0.00  0.00      PROA  
ATOM   4076 HG12 ILE P 902     -22.976 -17.490  10.059  0.00  0.00      PROA  
ATOM   4077  CD  ILE P 902     -23.023 -16.222   8.252  0.00  0.00      PROA  
ATOM   4078  HD1 ILE P 902     -22.220 -15.464   8.371  0.00  0.00      PROA  
ATOM   4079  HD2 ILE P 902     -23.814 -15.782   7.607  0.00  0.00      PROA  
ATOM   4080  HD3 ILE P 902     -22.732 -17.136   7.691  0.00  0.00      PROA  
ATOM   4081  C   ILE P 902     -23.278 -13.685  12.040  0.00  0.00      PROA  
ATOM   4082  O   ILE P 902     -23.628 -13.918  13.204  0.00  0.00      PROA  
ATOM   4083  N   SER P 903     -23.151 -12.450  11.625  0.00  0.00      PROA  
ATOM   4084  HN  SER P 903     -22.815 -12.304  10.698  0.00  0.00      PROA  
ATOM   4085  CA  SER P 903     -23.371 -11.250  12.440  0.00  0.00      PROA  
ATOM   4086  HA  SER P 903     -22.966 -11.507  13.407  0.00  0.00      PROA  
ATOM   4087  CB  SER P 903     -22.537 -10.047  11.858  0.00  0.00      PROA  
ATOM   4088  HB1 SER P 903     -22.789  -9.871  10.790  0.00  0.00      PROA  
ATOM   4089  HB2 SER P 903     -21.457 -10.304  11.824  0.00  0.00      PROA  
ATOM   4090  OG  SER P 903     -22.683  -8.876  12.726  0.00  0.00      PROA  
ATOM   4091  HG1 SER P 903     -21.924  -8.971  13.306  0.00  0.00      PROA  
ATOM   4092  C   SER P 903     -24.889 -10.858  12.562  0.00  0.00      PROA  
ATOM   4093  O   SER P 903     -25.553 -11.117  11.563  0.00  0.00      PROA  
ATOM   4094  N   PRO P 904     -25.364 -10.519  13.744  0.00  0.00      PROA  
ATOM   4095  CD  PRO P 904     -24.872 -10.515  15.079  0.00  0.00      PROA  
ATOM   4096  HD1 PRO P 904     -24.139  -9.683  15.146  0.00  0.00      PROA  
ATOM   4097  HD2 PRO P 904     -24.403 -11.432  15.495  0.00  0.00      PROA  
ATOM   4098  CA  PRO P 904     -26.796  -9.879  13.733  0.00  0.00      PROA  
ATOM   4099  HA  PRO P 904     -27.547 -10.619  13.498  0.00  0.00      PROA  
ATOM   4100  CB  PRO P 904     -26.950  -9.351  15.126  0.00  0.00      PROA  
ATOM   4101  HB1 PRO P 904     -28.042  -9.379  15.327  0.00  0.00      PROA  
ATOM   4102  HB2 PRO P 904     -26.597  -8.300  15.194  0.00  0.00      PROA  
ATOM   4103  CG  PRO P 904     -26.103 -10.228  15.963  0.00  0.00      PROA  
ATOM   4104  HG1 PRO P 904     -25.921  -9.912  17.012  0.00  0.00      PROA  
ATOM   4105  HG2 PRO P 904     -26.702 -11.163  15.975  0.00  0.00      PROA  
ATOM   4106  C   PRO P 904     -26.873  -8.717  12.700  0.00  0.00      PROA  
ATOM   4107  O   PRO P 904     -26.133  -7.715  12.839  0.00  0.00      PROA  
ATOM   4108  N   LEU P 905     -27.787  -8.891  11.764  0.00  0.00      PROA  
ATOM   4109  HN  LEU P 905     -28.461  -9.610  11.910  0.00  0.00      PROA  
ATOM   4110  CA  LEU P 905     -27.999  -7.896  10.667  0.00  0.00      PROA  
ATOM   4111  HA  LEU P 905     -27.027  -7.754  10.219  0.00  0.00      PROA  
ATOM   4112  CB  LEU P 905     -28.940  -8.459   9.564  0.00  0.00      PROA  
ATOM   4113  HB1 LEU P 905     -29.103  -7.707   8.763  0.00  0.00      PROA  
ATOM   4114  HB2 LEU P 905     -29.947  -8.627  10.002  0.00  0.00      PROA  
ATOM   4115  CG  LEU P 905     -28.543  -9.811   9.006  0.00  0.00      PROA  
ATOM   4116  HG  LEU P 905     -28.222 -10.484   9.829  0.00  0.00      PROA  
ATOM   4117  CD1 LEU P 905     -29.779 -10.427   8.201  0.00  0.00      PROA  
ATOM   4118 HD11 LEU P 905     -30.010  -9.621   7.472  0.00  0.00      PROA  
ATOM   4119 HD12 LEU P 905     -30.705 -10.552   8.802  0.00  0.00      PROA  
ATOM   4120 HD13 LEU P 905     -29.524 -11.362   7.658  0.00  0.00      PROA  
ATOM   4121  CD2 LEU P 905     -27.408  -9.609   8.050  0.00  0.00      PROA  
ATOM   4122 HD21 LEU P 905     -26.890 -10.574   7.862  0.00  0.00      PROA  
ATOM   4123 HD22 LEU P 905     -26.590  -8.980   8.459  0.00  0.00      PROA  
ATOM   4124 HD23 LEU P 905     -27.753  -9.243   7.059  0.00  0.00      PROA  
ATOM   4125  C   LEU P 905     -28.359  -6.430  11.179  0.00  0.00      PROA  
ATOM   4126  O   LEU P 905     -27.847  -5.402  10.736  0.00  0.00      PROA  
ATOM   4127  N   GLY P 906     -29.228  -6.301  12.176  0.00  0.00      PROA  
ATOM   4128  HN  GLY P 906     -29.585  -7.092  12.668  0.00  0.00      PROA  
ATOM   4129  CA  GLY P 906     -29.759  -4.975  12.644  0.00  0.00      PROA  
ATOM   4130  HA1 GLY P 906     -30.368  -4.654  11.812  0.00  0.00      PROA  
ATOM   4131  HA2 GLY P 906     -28.964  -4.258  12.791  0.00  0.00      PROA  
ATOM   4132  C   GLY P 906     -30.496  -5.128  13.975  0.00  0.00      PROA  
ATOM   4133  O   GLY P 906     -31.690  -4.924  14.003  0.00  0.00      PROA  
ATOM   4134  N   ASP P 907     -29.857  -5.439  15.068  0.00  0.00      PROA  
ATOM   4135  HN  ASP P 907     -28.900  -5.718  15.090  0.00  0.00      PROA  
ATOM   4136  CA  ASP P 907     -30.568  -5.651  16.336  0.00  0.00      PROA  
ATOM   4137  HA  ASP P 907     -31.634  -5.803  16.255  0.00  0.00      PROA  
ATOM   4138  CB  ASP P 907     -29.767  -6.721  17.082  0.00  0.00      PROA  
ATOM   4139  HB1 ASP P 907     -29.738  -6.418  18.150  0.00  0.00      PROA  
ATOM   4140  HB2 ASP P 907     -28.782  -6.956  16.624  0.00  0.00      PROA  
ATOM   4141  CG  ASP P 907     -30.445  -7.998  16.992  0.00  0.00      PROA  
ATOM   4142  OD1 ASP P 907     -31.468  -8.148  16.265  0.00  0.00      PROA  
ATOM   4143  OD2 ASP P 907     -30.028  -8.934  17.766  0.00  0.00      PROA  
ATOM   4144  C   ASP P 907     -30.427  -4.320  17.121  0.00  0.00      PROA  
ATOM   4145  O   ASP P 907     -31.072  -4.117  18.185  0.00  0.00      PROA  
ATOM   4146  N   ASN P 908     -29.633  -3.296  16.628  0.00  0.00      PROA  
ATOM   4147  HN  ASN P 908     -29.074  -3.470  15.821  0.00  0.00      PROA  
ATOM   4148  CA  ASN P 908     -29.655  -1.913  17.163  0.00  0.00      PROA  
ATOM   4149  HA  ASN P 908     -29.509  -2.116  18.214  0.00  0.00      PROA  
ATOM   4150  CB  ASN P 908     -28.508  -1.014  16.588  0.00  0.00      PROA  
ATOM   4151  HB1 ASN P 908     -28.685   0.072  16.736  0.00  0.00      PROA  
ATOM   4152  HB2 ASN P 908     -28.512  -1.195  15.491  0.00  0.00      PROA  
ATOM   4153  CG  ASN P 908     -27.247  -1.411  17.305  0.00  0.00      PROA  
ATOM   4154  OD1 ASN P 908     -27.191  -1.344  18.533  0.00  0.00      PROA  
ATOM   4155  ND2 ASN P 908     -26.260  -1.868  16.556  0.00  0.00      PROA  
ATOM   4156 HD21 ASN P 908     -25.421  -2.220  16.970  0.00  0.00      PROA  
ATOM   4157 HD22 ASN P 908     -26.353  -1.958  15.564  0.00  0.00      PROA  
ATOM   4158  C   ASN P 908     -31.035  -1.303  17.035  0.00  0.00      PROA  
ATOM   4159  O   ASN P 908     -31.808  -1.663  16.172  0.00  0.00      PROA  
ATOM   4160  N   PRO P 909     -31.457  -0.395  17.950  0.00  0.00      PROA  
ATOM   4161  CD  PRO P 909     -30.799  -0.216  19.245  0.00  0.00      PROA  
ATOM   4162  HD1 PRO P 909     -29.780   0.163  19.017  0.00  0.00      PROA  
ATOM   4163  HD2 PRO P 909     -30.691  -1.121  19.879  0.00  0.00      PROA  
ATOM   4164  CA  PRO P 909     -32.590   0.477  17.763  0.00  0.00      PROA  
ATOM   4165  HA  PRO P 909     -33.415  -0.135  18.096  0.00  0.00      PROA  
ATOM   4166  CB  PRO P 909     -32.249   1.646  18.748  0.00  0.00      PROA  
ATOM   4167  HB1 PRO P 909     -33.177   2.144  19.101  0.00  0.00      PROA  
ATOM   4168  HB2 PRO P 909     -31.421   2.282  18.369  0.00  0.00      PROA  
ATOM   4169  CG  PRO P 909     -31.608   0.893  19.931  0.00  0.00      PROA  
ATOM   4170  HG1 PRO P 909     -31.058   1.649  20.531  0.00  0.00      PROA  
ATOM   4171  HG2 PRO P 909     -32.396   0.432  20.566  0.00  0.00      PROA  
ATOM   4172  C   PRO P 909     -32.915   1.032  16.370  0.00  0.00      PROA  
ATOM   4173  O   PRO P 909     -32.099   1.526  15.623  0.00  0.00      PROA  
ATOM   4174  N   TRP P 910     -34.259   1.025  16.023  0.00  0.00      PROA  
ATOM   4175  HN  TRP P 910     -34.919   0.631  16.658  0.00  0.00      PROA  
ATOM   4176  CA  TRP P 910     -34.709   1.445  14.686  0.00  0.00      PROA  
ATOM   4177  HA  TRP P 910     -34.439   0.753  13.902  0.00  0.00      PROA  
ATOM   4178  CB  TRP P 910     -36.283   1.366  14.615  0.00  0.00      PROA  
ATOM   4179  HB1 TRP P 910     -36.616   1.896  13.697  0.00  0.00      PROA  
ATOM   4180  HB2 TRP P 910     -36.787   1.900  15.449  0.00  0.00      PROA  
ATOM   4181  CG  TRP P 910     -36.871  -0.010  14.440  0.00  0.00      PROA  
ATOM   4182  CD1 TRP P 910     -37.804  -0.541  15.352  0.00  0.00      PROA  
ATOM   4183  HD1 TRP P 910     -38.142   0.021  16.210  0.00  0.00      PROA  
ATOM   4184  NE1 TRP P 910     -38.159  -1.826  14.992  0.00  0.00      PROA  
ATOM   4185  HE1 TRP P 910     -38.889  -2.314  15.417  0.00  0.00      PROA  
ATOM   4186  CE2 TRP P 910     -37.587  -2.081  13.735  0.00  0.00      PROA  
ATOM   4187  CD2 TRP P 910     -36.788  -0.970  13.397  0.00  0.00      PROA  
ATOM   4188  CE3 TRP P 910     -36.054  -0.963  12.165  0.00  0.00      PROA  
ATOM   4189  HE3 TRP P 910     -35.359  -0.152  12.004  0.00  0.00      PROA  
ATOM   4190  CZ3 TRP P 910     -36.153  -2.100  11.306  0.00  0.00      PROA  
ATOM   4191  HZ3 TRP P 910     -35.565  -2.120  10.401  0.00  0.00      PROA  
ATOM   4192  CZ2 TRP P 910     -37.636  -3.183  12.923  0.00  0.00      PROA  
ATOM   4193  HZ2 TRP P 910     -38.271  -3.996  13.242  0.00  0.00      PROA  
ATOM   4194  CH2 TRP P 910     -36.997  -3.197  11.679  0.00  0.00      PROA  
ATOM   4195  HH2 TRP P 910     -36.997  -4.019  10.979  0.00  0.00      PROA  
ATOM   4196  C   TRP P 910     -34.151   2.823  14.231  0.00  0.00      PROA  
ATOM   4197  O   TRP P 910     -33.753   3.071  13.050  0.00  0.00      PROA  
ATOM   4198  N   TRP P 911     -34.111   3.817  15.214  0.00  0.00      PROA  
ATOM   4199  HN  TRP P 911     -34.418   3.655  16.149  0.00  0.00      PROA  
ATOM   4200  CA  TRP P 911     -33.736   5.178  15.000  0.00  0.00      PROA  
ATOM   4201  HA  TRP P 911     -34.312   5.542  14.162  0.00  0.00      PROA  
ATOM   4202  CB  TRP P 911     -33.884   6.127  16.180  0.00  0.00      PROA  
ATOM   4203  HB1 TRP P 911     -34.928   6.328  16.501  0.00  0.00      PROA  
ATOM   4204  HB2 TRP P 911     -33.589   7.130  15.803  0.00  0.00      PROA  
ATOM   4205  CG  TRP P 911     -33.146   5.764  17.399  0.00  0.00      PROA  
ATOM   4206  CD1 TRP P 911     -33.603   5.039  18.446  0.00  0.00      PROA  
ATOM   4207  HD1 TRP P 911     -34.643   4.788  18.590  0.00  0.00      PROA  
ATOM   4208  NE1 TRP P 911     -32.659   4.906  19.410  0.00  0.00      PROA  
ATOM   4209  HE1 TRP P 911     -32.715   4.305  20.177  0.00  0.00      PROA  
ATOM   4210  CE2 TRP P 911     -31.542   5.554  18.968  0.00  0.00      PROA  
ATOM   4211  CD2 TRP P 911     -31.841   6.258  17.773  0.00  0.00      PROA  
ATOM   4212  CE3 TRP P 911     -30.893   7.041  17.195  0.00  0.00      PROA  
ATOM   4213  HE3 TRP P 911     -31.128   7.422  16.212  0.00  0.00      PROA  
ATOM   4214  CZ3 TRP P 911     -29.684   7.177  17.895  0.00  0.00      PROA  
ATOM   4215  HZ3 TRP P 911     -29.116   7.960  17.414  0.00  0.00      PROA  
ATOM   4216  CZ2 TRP P 911     -30.382   5.839  19.734  0.00  0.00      PROA  
ATOM   4217  HZ2 TRP P 911     -30.311   5.241  20.630  0.00  0.00      PROA  
ATOM   4218  CH2 TRP P 911     -29.405   6.654  19.129  0.00  0.00      PROA  
ATOM   4219  HH2 TRP P 911     -28.587   6.839  19.810  0.00  0.00      PROA  
ATOM   4220  C   TRP P 911     -32.287   5.275  14.541  0.00  0.00      PROA  
ATOM   4221  O   TRP P 911     -31.966   6.003  13.674  0.00  0.00      PROA  
ATOM   4222  N   THR P 912     -31.422   4.451  15.136  0.00  0.00      PROA  
ATOM   4223  HN  THR P 912     -31.645   3.932  15.958  0.00  0.00      PROA  
ATOM   4224  CA  THR P 912     -29.975   4.313  14.882  0.00  0.00      PROA  
ATOM   4225  HA  THR P 912     -29.509   5.281  14.993  0.00  0.00      PROA  
ATOM   4226  CB  THR P 912     -29.423   3.350  15.900  0.00  0.00      PROA  
ATOM   4227  HB  THR P 912     -29.956   2.375  15.907  0.00  0.00      PROA  
ATOM   4228  OG1 THR P 912     -29.773   3.905  17.180  0.00  0.00      PROA  
ATOM   4229  HG1 THR P 912     -29.266   4.704  17.343  0.00  0.00      PROA  
ATOM   4230  CG2 THR P 912     -27.898   3.220  15.876  0.00  0.00      PROA  
ATOM   4231 HG21 THR P 912     -27.623   2.644  14.967  0.00  0.00      PROA  
ATOM   4232 HG22 THR P 912     -27.544   2.649  16.761  0.00  0.00      PROA  
ATOM   4233 HG23 THR P 912     -27.353   4.188  15.894  0.00  0.00      PROA  
ATOM   4234  C   THR P 912     -29.793   3.668  13.566  0.00  0.00      PROA  
ATOM   4235  O   THR P 912     -28.842   3.998  12.834  0.00  0.00      PROA  
ATOM   4236  N   LEU P 913     -30.655   2.720  13.176  0.00  0.00      PROA  
ATOM   4237  HN  LEU P 913     -31.439   2.403  13.705  0.00  0.00      PROA  
ATOM   4238  CA  LEU P 913     -30.389   1.946  11.938  0.00  0.00      PROA  
ATOM   4239  HA  LEU P 913     -29.348   1.688  11.814  0.00  0.00      PROA  
ATOM   4240  CB  LEU P 913     -31.246   0.672  11.815  0.00  0.00      PROA  
ATOM   4241  HB1 LEU P 913     -30.968   0.199  10.849  0.00  0.00      PROA  
ATOM   4242  HB2 LEU P 913     -32.305   0.999  11.745  0.00  0.00      PROA  
ATOM   4243  CG  LEU P 913     -31.180  -0.462  12.909  0.00  0.00      PROA  
ATOM   4244  HG  LEU P 913     -31.149   0.135  13.845  0.00  0.00      PROA  
ATOM   4245  CD1 LEU P 913     -32.250  -1.519  12.768  0.00  0.00      PROA  
ATOM   4246 HD11 LEU P 913     -32.021  -2.080  11.837  0.00  0.00      PROA  
ATOM   4247 HD12 LEU P 913     -33.192  -0.932  12.820  0.00  0.00      PROA  
ATOM   4248 HD13 LEU P 913     -32.163  -2.125  13.695  0.00  0.00      PROA  
ATOM   4249  CD2 LEU P 913     -29.805  -1.206  12.852  0.00  0.00      PROA  
ATOM   4250 HD21 LEU P 913     -29.816  -2.007  13.622  0.00  0.00      PROA  
ATOM   4251 HD22 LEU P 913     -28.864  -0.665  13.088  0.00  0.00      PROA  
ATOM   4252 HD23 LEU P 913     -29.794  -1.773  11.897  0.00  0.00      PROA  
ATOM   4253  C   LEU P 913     -30.719   2.834  10.733  0.00  0.00      PROA  
ATOM   4254  O   LEU P 913     -30.160   2.577   9.706  0.00  0.00      PROA  
ATOM   4255  N   LEU P 914     -31.635   3.797  10.713  0.00  0.00      PROA  
ATOM   4256  HN  LEU P 914     -32.186   3.882  11.540  0.00  0.00      PROA  
ATOM   4257  CA  LEU P 914     -31.865   4.783   9.697  0.00  0.00      PROA  
ATOM   4258  HA  LEU P 914     -31.709   4.267   8.761  0.00  0.00      PROA  
ATOM   4259  CB  LEU P 914     -33.275   5.340   9.789  0.00  0.00      PROA  
ATOM   4260  HB1 LEU P 914     -33.297   5.899  10.749  0.00  0.00      PROA  
ATOM   4261  HB2 LEU P 914     -33.940   4.453   9.717  0.00  0.00      PROA  
ATOM   4262  CG  LEU P 914     -33.656   6.248   8.648  0.00  0.00      PROA  
ATOM   4263  HG  LEU P 914     -32.983   7.132   8.659  0.00  0.00      PROA  
ATOM   4264  CD1 LEU P 914     -33.584   5.550   7.185  0.00  0.00      PROA  
ATOM   4265 HD11 LEU P 914     -33.905   6.184   6.331  0.00  0.00      PROA  
ATOM   4266 HD12 LEU P 914     -34.228   4.647   7.260  0.00  0.00      PROA  
ATOM   4267 HD13 LEU P 914     -32.597   5.173   6.842  0.00  0.00      PROA  
ATOM   4268  CD2 LEU P 914     -35.097   6.777   8.920  0.00  0.00      PROA  
ATOM   4269 HD21 LEU P 914     -35.467   7.299   8.012  0.00  0.00      PROA  
ATOM   4270 HD22 LEU P 914     -35.099   7.494   9.769  0.00  0.00      PROA  
ATOM   4271 HD23 LEU P 914     -35.770   5.936   9.195  0.00  0.00      PROA  
ATOM   4272  C   LEU P 914     -30.762   5.861   9.618  0.00  0.00      PROA  
ATOM   4273  O   LEU P 914     -30.451   6.423   8.525  0.00  0.00      PROA  
ATOM   4274  N   ILE P 915     -30.095   6.188  10.728  0.00  0.00      PROA  
ATOM   4275  HN  ILE P 915     -30.367   5.682  11.543  0.00  0.00      PROA  
ATOM   4276  CA  ILE P 915     -28.913   7.056  10.878  0.00  0.00      PROA  
ATOM   4277  HA  ILE P 915     -28.949   7.966  10.299  0.00  0.00      PROA  
ATOM   4278  CB  ILE P 915     -28.942   7.449  12.380  0.00  0.00      PROA  
ATOM   4279  HB  ILE P 915     -29.763   6.908  12.898  0.00  0.00      PROA  
ATOM   4280  CG2 ILE P 915     -27.681   7.043  13.120  0.00  0.00      PROA  
ATOM   4281 HG21 ILE P 915     -27.849   6.657  14.148  0.00  0.00      PROA  
ATOM   4282 HG22 ILE P 915     -27.013   7.925  13.227  0.00  0.00      PROA  
ATOM   4283 HG23 ILE P 915     -27.165   6.172  12.662  0.00  0.00      PROA  
ATOM   4284  CG1 ILE P 915     -29.175   8.908  12.572  0.00  0.00      PROA  
ATOM   4285 HG11 ILE P 915     -30.142   9.104  12.061  0.00  0.00      PROA  
ATOM   4286 HG12 ILE P 915     -28.410   9.553  12.090  0.00  0.00      PROA  
ATOM   4287  CD  ILE P 915     -29.157   9.386  14.071  0.00  0.00      PROA  
ATOM   4288  HD1 ILE P 915     -29.680   8.602  14.661  0.00  0.00      PROA  
ATOM   4289  HD2 ILE P 915     -29.616  10.377  14.274  0.00  0.00      PROA  
ATOM   4290  HD3 ILE P 915     -28.115   9.462  14.450  0.00  0.00      PROA  
ATOM   4291  C   ILE P 915     -27.551   6.485  10.424  0.00  0.00      PROA  
ATOM   4292  O   ILE P 915     -26.684   7.311  10.087  0.00  0.00      PROA  
ATOM   4293  N   ALA P 916     -27.510   5.171  10.220  0.00  0.00      PROA  
ATOM   4294  HN  ALA P 916     -28.250   4.580  10.529  0.00  0.00      PROA  
ATOM   4295  CA  ALA P 916     -26.431   4.362   9.700  0.00  0.00      PROA  
ATOM   4296  HA  ALA P 916     -25.503   4.666  10.160  0.00  0.00      PROA  
ATOM   4297  CB  ALA P 916     -26.699   2.861   9.889  0.00  0.00      PROA  
ATOM   4298  HB1 ALA P 916     -25.941   2.230   9.378  0.00  0.00      PROA  
ATOM   4299  HB2 ALA P 916     -27.727   2.500   9.675  0.00  0.00      PROA  
ATOM   4300  HB3 ALA P 916     -26.438   2.652  10.949  0.00  0.00      PROA  
ATOM   4301  C   ALA P 916     -26.293   4.621   8.165  0.00  0.00      PROA  
ATOM   4302  O   ALA P 916     -25.239   4.339   7.627  0.00  0.00      PROA  
ATOM   4303  N   ALA P 917     -27.229   5.264   7.477  0.00  0.00      PROA  
ATOM   4304  HN  ALA P 917     -28.076   5.360   7.994  0.00  0.00      PROA  
ATOM   4305  CA  ALA P 917     -27.251   5.616   6.047  0.00  0.00      PROA  
ATOM   4306  HA  ALA P 917     -27.115   4.782   5.374  0.00  0.00      PROA  
ATOM   4307  CB  ALA P 917     -28.669   6.169   5.905  0.00  0.00      PROA  
ATOM   4308  HB1 ALA P 917     -29.421   5.369   5.732  0.00  0.00      PROA  
ATOM   4309  HB2 ALA P 917     -28.674   6.875   5.047  0.00  0.00      PROA  
ATOM   4310  HB3 ALA P 917     -28.805   6.792   6.814  0.00  0.00      PROA  
ATOM   4311  C   ALA P 917     -26.199   6.675   5.596  0.00  0.00      PROA  
ATOM   4312  O   ALA P 917     -25.553   6.629   4.515  0.00  0.00      PROA  
ATOM   4313  N   ILE P 918     -26.109   7.652   6.498  0.00  0.00      PROA  
ATOM   4314  HN  ILE P 918     -26.677   7.516   7.307  0.00  0.00      PROA  
ATOM   4315  CA  ILE P 918     -25.242   8.851   6.392  0.00  0.00      PROA  
ATOM   4316  HA  ILE P 918     -25.456   9.158   5.379  0.00  0.00      PROA  
ATOM   4317  CB  ILE P 918     -25.543   9.946   7.427  0.00  0.00      PROA  
ATOM   4318  HB  ILE P 918     -25.220   9.553   8.415  0.00  0.00      PROA  
ATOM   4319  CG2 ILE P 918     -24.827  11.218   7.035  0.00  0.00      PROA  
ATOM   4320 HG21 ILE P 918     -23.744  10.974   7.084  0.00  0.00      PROA  
ATOM   4321 HG22 ILE P 918     -24.999  12.051   7.749  0.00  0.00      PROA  
ATOM   4322 HG23 ILE P 918     -25.060  11.527   5.994  0.00  0.00      PROA  
ATOM   4323  CG1 ILE P 918     -27.043  10.347   7.520  0.00  0.00      PROA  
ATOM   4324 HG11 ILE P 918     -27.146  11.224   8.194  0.00  0.00      PROA  
ATOM   4325 HG12 ILE P 918     -27.624   9.548   8.029  0.00  0.00      PROA  
ATOM   4326  CD  ILE P 918     -27.669  10.776   6.232  0.00  0.00      PROA  
ATOM   4327  HD1 ILE P 918     -28.746  10.958   6.435  0.00  0.00      PROA  
ATOM   4328  HD2 ILE P 918     -27.494   9.886   5.590  0.00  0.00      PROA  
ATOM   4329  HD3 ILE P 918     -27.155  11.677   5.834  0.00  0.00      PROA  
ATOM   4330  C   ILE P 918     -23.698   8.508   6.373  0.00  0.00      PROA  
ATOM   4331  O   ILE P 918     -22.927   8.943   5.490  0.00  0.00      PROA  
ATOM   4332  N   PRO P 919     -23.059   7.694   7.261  0.00  0.00      PROA  
ATOM   4333  CD  PRO P 919     -23.557   7.518   8.595  0.00  0.00      PROA  
ATOM   4334  HD1 PRO P 919     -24.590   7.114   8.519  0.00  0.00      PROA  
ATOM   4335  HD2 PRO P 919     -23.506   8.509   9.094  0.00  0.00      PROA  
ATOM   4336  CA  PRO P 919     -21.731   7.134   7.084  0.00  0.00      PROA  
ATOM   4337  HA  PRO P 919     -21.005   7.897   6.846  0.00  0.00      PROA  
ATOM   4338  CB  PRO P 919     -21.360   6.515   8.439  0.00  0.00      PROA  
ATOM   4339  HB1 PRO P 919     -20.776   7.306   8.957  0.00  0.00      PROA  
ATOM   4340  HB2 PRO P 919     -20.916   5.500   8.356  0.00  0.00      PROA  
ATOM   4341  CG  PRO P 919     -22.643   6.466   9.194  0.00  0.00      PROA  
ATOM   4342  HG1 PRO P 919     -23.130   5.494   8.964  0.00  0.00      PROA  
ATOM   4343  HG2 PRO P 919     -22.495   6.645  10.281  0.00  0.00      PROA  
ATOM   4344  C   PRO P 919     -21.722   6.124   5.863  0.00  0.00      PROA  
ATOM   4345  O   PRO P 919     -20.644   5.934   5.265  0.00  0.00      PROA  
ATOM   4346  N   ALA P 920     -22.812   5.374   5.614  0.00  0.00      PROA  
ATOM   4347  HN  ALA P 920     -23.589   5.535   6.219  0.00  0.00      PROA  
ATOM   4348  CA  ALA P 920     -22.880   4.458   4.544  0.00  0.00      PROA  
ATOM   4349  HA  ALA P 920     -22.006   3.832   4.647  0.00  0.00      PROA  
ATOM   4350  CB  ALA P 920     -24.295   3.767   4.557  0.00  0.00      PROA  
ATOM   4351  HB1 ALA P 920     -24.338   2.900   3.863  0.00  0.00      PROA  
ATOM   4352  HB2 ALA P 920     -25.115   4.483   4.338  0.00  0.00      PROA  
ATOM   4353  HB3 ALA P 920     -24.538   3.370   5.566  0.00  0.00      PROA  
ATOM   4354  C   ALA P 920     -22.655   5.146   3.135  0.00  0.00      PROA  
ATOM   4355  O   ALA P 920     -21.974   4.725   2.200  0.00  0.00      PROA  
ATOM   4356  N   LEU P 921     -23.295   6.263   2.824  0.00  0.00      PROA  
ATOM   4357  HN  LEU P 921     -24.121   6.539   3.309  0.00  0.00      PROA  
ATOM   4358  CA  LEU P 921     -23.040   7.026   1.636  0.00  0.00      PROA  
ATOM   4359  HA  LEU P 921     -23.225   6.332   0.830  0.00  0.00      PROA  
ATOM   4360  CB  LEU P 921     -24.117   8.157   1.549  0.00  0.00      PROA  
ATOM   4361  HB1 LEU P 921     -24.024   8.732   2.495  0.00  0.00      PROA  
ATOM   4362  HB2 LEU P 921     -25.136   7.717   1.604  0.00  0.00      PROA  
ATOM   4363  CG  LEU P 921     -24.059   9.044   0.349  0.00  0.00      PROA  
ATOM   4364  HG  LEU P 921     -23.074   9.516   0.144  0.00  0.00      PROA  
ATOM   4365  CD1 LEU P 921     -24.318   8.310  -0.937  0.00  0.00      PROA  
ATOM   4366 HD11 LEU P 921     -25.267   7.759  -0.766  0.00  0.00      PROA  
ATOM   4367 HD12 LEU P 921     -23.575   7.507  -1.131  0.00  0.00      PROA  
ATOM   4368 HD13 LEU P 921     -24.221   9.011  -1.794  0.00  0.00      PROA  
ATOM   4369  CD2 LEU P 921     -25.169  10.095   0.325  0.00  0.00      PROA  
ATOM   4370 HD21 LEU P 921     -25.096  10.675  -0.620  0.00  0.00      PROA  
ATOM   4371 HD22 LEU P 921     -25.100  10.764   1.209  0.00  0.00      PROA  
ATOM   4372 HD23 LEU P 921     -26.178   9.631   0.344  0.00  0.00      PROA  
ATOM   4373  C   LEU P 921     -21.633   7.506   1.498  0.00  0.00      PROA  
ATOM   4374  O   LEU P 921     -21.073   7.459   0.400  0.00  0.00      PROA  
ATOM   4375  N   LEU P 922     -20.964   7.944   2.623  0.00  0.00      PROA  
ATOM   4376  HN  LEU P 922     -21.546   8.223   3.384  0.00  0.00      PROA  
ATOM   4377  CA  LEU P 922     -19.540   8.239   2.704  0.00  0.00      PROA  
ATOM   4378  HA  LEU P 922     -19.214   8.919   1.930  0.00  0.00      PROA  
ATOM   4379  CB  LEU P 922     -19.177   8.826   4.099  0.00  0.00      PROA  
ATOM   4380  HB1 LEU P 922     -18.100   9.022   4.292  0.00  0.00      PROA  
ATOM   4381  HB2 LEU P 922     -19.502   8.113   4.886  0.00  0.00      PROA  
ATOM   4382  CG  LEU P 922     -19.858  10.139   4.558  0.00  0.00      PROA  
ATOM   4383  HG  LEU P 922     -20.963  10.040   4.610  0.00  0.00      PROA  
ATOM   4384  CD1 LEU P 922     -19.519  10.701   6.016  0.00  0.00      PROA  
ATOM   4385 HD11 LEU P 922     -19.576   9.899   6.782  0.00  0.00      PROA  
ATOM   4386 HD12 LEU P 922     -20.245  11.525   6.189  0.00  0.00      PROA  
ATOM   4387 HD13 LEU P 922     -18.499  11.141   5.994  0.00  0.00      PROA  
ATOM   4388  CD2 LEU P 922     -19.713  11.269   3.487  0.00  0.00      PROA  
ATOM   4389 HD21 LEU P 922     -20.272  10.931   2.589  0.00  0.00      PROA  
ATOM   4390 HD22 LEU P 922     -18.635  11.409   3.260  0.00  0.00      PROA  
ATOM   4391 HD23 LEU P 922     -20.218  12.174   3.889  0.00  0.00      PROA  
ATOM   4392  C   LEU P 922     -18.616   7.081   2.396  0.00  0.00      PROA  
ATOM   4393  O   LEU P 922     -17.657   7.170   1.628  0.00  0.00      PROA  
ATOM   4394  N   CYS P 923     -18.959   5.915   2.870  0.00  0.00      PROA  
ATOM   4395  HN  CYS P 923     -19.614   5.821   3.616  0.00  0.00      PROA  
ATOM   4396  CA  CYS P 923     -18.372   4.678   2.481  0.00  0.00      PROA  
ATOM   4397  HA  CYS P 923     -17.324   4.932   2.413  0.00  0.00      PROA  
ATOM   4398  CB  CYS P 923     -18.559   3.414   3.354  0.00  0.00      PROA  
ATOM   4399  HB1 CYS P 923     -17.990   2.569   2.910  0.00  0.00      PROA  
ATOM   4400  HB2 CYS P 923     -19.623   3.095   3.392  0.00  0.00      PROA  
ATOM   4401  SG  CYS P 923     -18.011   3.736   5.089  0.00  0.00      PROA  
ATOM   4402  HG1 CYS P 923     -18.874   4.655   5.498  0.00  0.00      PROA  
ATOM   4403  C   CYS P 923     -18.652   4.347   1.013  0.00  0.00      PROA  
ATOM   4404  O   CYS P 923     -17.754   3.816   0.364  0.00  0.00      PROA  
ATOM   4405  N   THR P 924     -19.800   4.627   0.470  0.00  0.00      PROA  
ATOM   4406  HN  THR P 924     -20.541   4.930   1.063  0.00  0.00      PROA  
ATOM   4407  CA  THR P 924     -20.036   4.417  -0.957  0.00  0.00      PROA  
ATOM   4408  HA  THR P 924     -19.851   3.383  -1.210  0.00  0.00      PROA  
ATOM   4409  CB  THR P 924     -21.484   4.531  -1.360  0.00  0.00      PROA  
ATOM   4410  HB  THR P 924     -21.770   5.560  -1.054  0.00  0.00      PROA  
ATOM   4411  OG1 THR P 924     -22.328   3.710  -0.592  0.00  0.00      PROA  
ATOM   4412  HG1 THR P 924     -22.403   4.029   0.310  0.00  0.00      PROA  
ATOM   4413  CG2 THR P 924     -21.687   4.294  -2.874  0.00  0.00      PROA  
ATOM   4414 HG21 THR P 924     -22.738   4.513  -3.159  0.00  0.00      PROA  
ATOM   4415 HG22 THR P 924     -21.456   3.240  -3.138  0.00  0.00      PROA  
ATOM   4416 HG23 THR P 924     -21.135   5.026  -3.502  0.00  0.00      PROA  
ATOM   4417  C   THR P 924     -19.077   5.310  -1.793  0.00  0.00      PROA  
ATOM   4418  O   THR P 924     -18.496   4.929  -2.809  0.00  0.00      PROA  
ATOM   4419  N   ILE P 925     -18.847   6.572  -1.346  0.00  0.00      PROA  
ATOM   4420  HN  ILE P 925     -19.265   6.946  -0.521  0.00  0.00      PROA  
ATOM   4421  CA  ILE P 925     -17.925   7.482  -2.048  0.00  0.00      PROA  
ATOM   4422  HA  ILE P 925     -18.258   7.421  -3.074  0.00  0.00      PROA  
ATOM   4423  CB  ILE P 925     -17.846   8.907  -1.480  0.00  0.00      PROA  
ATOM   4424  HB  ILE P 925     -17.262   8.817  -0.539  0.00  0.00      PROA  
ATOM   4425  CG2 ILE P 925     -17.081   9.853  -2.458  0.00  0.00      PROA  
ATOM   4426 HG21 ILE P 925     -16.963  10.815  -1.915  0.00  0.00      PROA  
ATOM   4427 HG22 ILE P 925     -17.567   9.962  -3.451  0.00  0.00      PROA  
ATOM   4428 HG23 ILE P 925     -16.009   9.571  -2.532  0.00  0.00      PROA  
ATOM   4429  CG1 ILE P 925     -19.207   9.616  -1.014  0.00  0.00      PROA  
ATOM   4430 HG11 ILE P 925     -18.886  10.629  -0.689  0.00  0.00      PROA  
ATOM   4431 HG12 ILE P 925     -19.648   9.192  -0.087  0.00  0.00      PROA  
ATOM   4432  CD  ILE P 925     -20.371   9.767  -2.040  0.00  0.00      PROA  
ATOM   4433  HD1 ILE P 925     -21.354  10.022  -1.589  0.00  0.00      PROA  
ATOM   4434  HD2 ILE P 925     -20.533   8.810  -2.581  0.00  0.00      PROA  
ATOM   4435  HD3 ILE P 925     -20.208  10.536  -2.824  0.00  0.00      PROA  
ATOM   4436  C   ILE P 925     -16.448   6.935  -1.957  0.00  0.00      PROA  
ATOM   4437  O   ILE P 925     -15.697   6.940  -2.926  0.00  0.00      PROA  
ATOM   4438  N   LEU P 926     -16.100   6.493  -0.790  0.00  0.00      PROA  
ATOM   4439  HN  LEU P 926     -16.744   6.678  -0.052  0.00  0.00      PROA  
ATOM   4440  CA  LEU P 926     -14.871   5.864  -0.378  0.00  0.00      PROA  
ATOM   4441  HA  LEU P 926     -14.094   6.582  -0.594  0.00  0.00      PROA  
ATOM   4442  CB  LEU P 926     -14.940   5.409   1.073  0.00  0.00      PROA  
ATOM   4443  HB1 LEU P 926     -15.645   4.574   1.271  0.00  0.00      PROA  
ATOM   4444  HB2 LEU P 926     -15.228   6.249   1.741  0.00  0.00      PROA  
ATOM   4445  CG  LEU P 926     -13.614   4.962   1.848  0.00  0.00      PROA  
ATOM   4446  HG  LEU P 926     -12.735   5.605   1.627  0.00  0.00      PROA  
ATOM   4447  CD1 LEU P 926     -13.702   5.066   3.386  0.00  0.00      PROA  
ATOM   4448 HD11 LEU P 926     -14.109   6.084   3.567  0.00  0.00      PROA  
ATOM   4449 HD12 LEU P 926     -12.686   4.961   3.823  0.00  0.00      PROA  
ATOM   4450 HD13 LEU P 926     -14.303   4.202   3.743  0.00  0.00      PROA  
ATOM   4451  CD2 LEU P 926     -13.008   3.531   1.466  0.00  0.00      PROA  
ATOM   4452 HD21 LEU P 926     -12.048   3.329   1.987  0.00  0.00      PROA  
ATOM   4453 HD22 LEU P 926     -12.737   3.379   0.399  0.00  0.00      PROA  
ATOM   4454 HD23 LEU P 926     -13.685   2.792   1.947  0.00  0.00      PROA  
ATOM   4455  C   LEU P 926     -14.555   4.610  -1.243  0.00  0.00      PROA  
ATOM   4456  O   LEU P 926     -13.395   4.336  -1.778  0.00  0.00      PROA  
ATOM   4457  N   ILE P 927     -15.532   3.684  -1.557  0.00  0.00      PROA  
ATOM   4458  HN  ILE P 927     -16.457   3.811  -1.208  0.00  0.00      PROA  
ATOM   4459  CA  ILE P 927     -15.362   2.594  -2.380  0.00  0.00      PROA  
ATOM   4460  HA  ILE P 927     -14.415   2.129  -2.146  0.00  0.00      PROA  
ATOM   4461  CB  ILE P 927     -16.493   1.702  -2.151  0.00  0.00      PROA  
ATOM   4462  HB  ILE P 927     -17.273   2.273  -1.604  0.00  0.00      PROA  
ATOM   4463  CG2 ILE P 927     -17.289   1.138  -3.426  0.00  0.00      PROA  
ATOM   4464 HG21 ILE P 927     -16.710   0.363  -3.973  0.00  0.00      PROA  
ATOM   4465 HG22 ILE P 927     -17.630   1.986  -4.058  0.00  0.00      PROA  
ATOM   4466 HG23 ILE P 927     -18.241   0.664  -3.103  0.00  0.00      PROA  
ATOM   4467  CG1 ILE P 927     -16.127   0.433  -1.290  0.00  0.00      PROA  
ATOM   4468 HG11 ILE P 927     -15.409  -0.136  -1.920  0.00  0.00      PROA  
ATOM   4469 HG12 ILE P 927     -17.022  -0.225  -1.306  0.00  0.00      PROA  
ATOM   4470  CD  ILE P 927     -15.586   0.681   0.103  0.00  0.00      PROA  
ATOM   4471  HD1 ILE P 927     -15.419  -0.309   0.577  0.00  0.00      PROA  
ATOM   4472  HD2 ILE P 927     -16.207   1.322   0.765  0.00  0.00      PROA  
ATOM   4473  HD3 ILE P 927     -14.574   1.126  -0.006  0.00  0.00      PROA  
ATOM   4474  C   ILE P 927     -15.134   3.005  -3.806  0.00  0.00      PROA  
ATOM   4475  O   ILE P 927     -14.216   2.417  -4.456  0.00  0.00      PROA  
ATOM   4476  N   PHE P 928     -15.932   3.985  -4.318  0.00  0.00      PROA  
ATOM   4477  HN  PHE P 928     -16.709   4.440  -3.889  0.00  0.00      PROA  
ATOM   4478  CA  PHE P 928     -15.806   4.442  -5.669  0.00  0.00      PROA  
ATOM   4479  HA  PHE P 928     -15.696   3.610  -6.349  0.00  0.00      PROA  
ATOM   4480  CB  PHE P 928     -17.007   5.386  -6.053  0.00  0.00      PROA  
ATOM   4481  HB1 PHE P 928     -17.054   6.255  -5.363  0.00  0.00      PROA  
ATOM   4482  HB2 PHE P 928     -17.969   4.831  -5.998  0.00  0.00      PROA  
ATOM   4483  CG  PHE P 928     -17.010   5.685  -7.583  0.00  0.00      PROA  
ATOM   4484  CD1 PHE P 928     -17.965   5.122  -8.529  0.00  0.00      PROA  
ATOM   4485  HD1 PHE P 928     -18.483   4.250  -8.159  0.00  0.00      PROA  
ATOM   4486  CE1 PHE P 928     -18.076   5.625  -9.852  0.00  0.00      PROA  
ATOM   4487  HE1 PHE P 928     -18.691   5.069 -10.545  0.00  0.00      PROA  
ATOM   4488  CZ  PHE P 928     -17.284   6.689 -10.243  0.00  0.00      PROA  
ATOM   4489  HZ  PHE P 928     -17.341   6.896 -11.302  0.00  0.00      PROA  
ATOM   4490  CD2 PHE P 928     -16.227   6.815  -8.082  0.00  0.00      PROA  
ATOM   4491  HD2 PHE P 928     -15.599   7.409  -7.435  0.00  0.00      PROA  
ATOM   4492  CE2 PHE P 928     -16.391   7.219  -9.365  0.00  0.00      PROA  
ATOM   4493  HE2 PHE P 928     -15.745   7.997  -9.743  0.00  0.00      PROA  
ATOM   4494  C   PHE P 928     -14.463   5.152  -5.921  0.00  0.00      PROA  
ATOM   4495  O   PHE P 928     -13.819   5.029  -6.956  0.00  0.00      PROA  
ATOM   4496  N   MET P 929     -13.997   5.919  -4.976  0.00  0.00      PROA  
ATOM   4497  HN  MET P 929     -14.461   6.164  -4.128  0.00  0.00      PROA  
ATOM   4498  CA  MET P 929     -12.701   6.640  -5.068  0.00  0.00      PROA  
ATOM   4499  HA  MET P 929     -12.674   7.096  -6.047  0.00  0.00      PROA  
ATOM   4500  CB  MET P 929     -12.716   7.831  -4.001  0.00  0.00      PROA  
ATOM   4501  HB1 MET P 929     -11.690   8.206  -3.801  0.00  0.00      PROA  
ATOM   4502  HB2 MET P 929     -13.075   7.388  -3.047  0.00  0.00      PROA  
ATOM   4503  CG  MET P 929     -13.615   8.944  -4.639  0.00  0.00      PROA  
ATOM   4504  HG1 MET P 929     -13.593   9.666  -3.796  0.00  0.00      PROA  
ATOM   4505  HG2 MET P 929     -14.704   8.758  -4.756  0.00  0.00      PROA  
ATOM   4506  SD  MET P 929     -12.875   9.877  -6.118  0.00  0.00      PROA  
ATOM   4507  CE  MET P 929     -11.280  10.273  -5.387  0.00  0.00      PROA  
ATOM   4508  HE1 MET P 929     -10.551  10.726  -6.091  0.00  0.00      PROA  
ATOM   4509  HE2 MET P 929     -10.762   9.305  -5.217  0.00  0.00      PROA  
ATOM   4510  HE3 MET P 929     -11.273  10.759  -4.388  0.00  0.00      PROA  
ATOM   4511  C   MET P 929     -11.438   5.765  -4.972  0.00  0.00      PROA  
ATOM   4512  O   MET P 929     -10.385   5.881  -5.611  0.00  0.00      PROA  
ATOM   4513  N   ASP P 930     -11.490   4.696  -4.093  0.00  0.00      PROA  
ATOM   4514  HN  ASP P 930     -12.204   4.665  -3.398  0.00  0.00      PROA  
ATOM   4515  CA  ASP P 930     -10.451   3.703  -4.087  0.00  0.00      PROA  
ATOM   4516  HA  ASP P 930      -9.486   4.104  -4.360  0.00  0.00      PROA  
ATOM   4517  CB  ASP P 930     -10.358   2.922  -2.698  0.00  0.00      PROA  
ATOM   4518  HB1 ASP P 930      -9.812   1.956  -2.752  0.00  0.00      PROA  
ATOM   4519  HB2 ASP P 930     -11.363   2.564  -2.388  0.00  0.00      PROA  
ATOM   4520  CG  ASP P 930      -9.637   3.791  -1.659  0.00  0.00      PROA  
ATOM   4521  OD1 ASP P 930      -9.566   5.019  -1.901  0.00  0.00      PROA  
ATOM   4522  OD2 ASP P 930      -9.146   3.270  -0.664  0.00  0.00      PROA  
ATOM   4523  C   ASP P 930     -10.537   2.629  -5.193  0.00  0.00      PROA  
ATOM   4524  O   ASP P 930      -9.534   2.082  -5.586  0.00  0.00      PROA  
ATOM   4525  N   GLN P 931     -11.718   2.248  -5.656  0.00  0.00      PROA  
ATOM   4526  HN  GLN P 931     -12.536   2.496  -5.143  0.00  0.00      PROA  
ATOM   4527  CA  GLN P 931     -11.804   1.273  -6.671  0.00  0.00      PROA  
ATOM   4528  HA  GLN P 931     -11.026   0.524  -6.659  0.00  0.00      PROA  
ATOM   4529  CB  GLN P 931     -13.005   0.264  -6.455  0.00  0.00      PROA  
ATOM   4530  HB1 GLN P 931     -13.877   0.923  -6.256  0.00  0.00      PROA  
ATOM   4531  HB2 GLN P 931     -12.936  -0.214  -5.454  0.00  0.00      PROA  
ATOM   4532  CG  GLN P 931     -13.425  -0.831  -7.463  0.00  0.00      PROA  
ATOM   4533  HG1 GLN P 931     -13.935  -0.424  -8.362  0.00  0.00      PROA  
ATOM   4534  HG2 GLN P 931     -14.193  -1.455  -6.960  0.00  0.00      PROA  
ATOM   4535  CD  GLN P 931     -12.288  -1.718  -7.824  0.00  0.00      PROA  
ATOM   4536  OE1 GLN P 931     -11.412  -2.002  -7.009  0.00  0.00      PROA  
ATOM   4537  NE2 GLN P 931     -12.318  -2.247  -9.076  0.00  0.00      PROA  
ATOM   4538 HE21 GLN P 931     -11.777  -3.023  -9.399  0.00  0.00      PROA  
ATOM   4539 HE22 GLN P 931     -13.053  -1.912  -9.665  0.00  0.00      PROA  
ATOM   4540  C   GLN P 931     -11.907   1.714  -8.071  0.00  0.00      PROA  
ATOM   4541  O   GLN P 931     -11.112   1.382  -8.918  0.00  0.00      PROA  
ATOM   4542  N   GLN P 932     -12.870   2.623  -8.387  0.00  0.00      PROA  
ATOM   4543  HN  GLN P 932     -13.419   3.036  -7.665  0.00  0.00      PROA  
ATOM   4544  CA  GLN P 932     -13.207   3.071  -9.702  0.00  0.00      PROA  
ATOM   4545  HA  GLN P 932     -13.222   2.185 -10.320  0.00  0.00      PROA  
ATOM   4546  CB  GLN P 932     -14.564   3.754  -9.748  0.00  0.00      PROA  
ATOM   4547  HB1 GLN P 932     -14.733   4.270 -10.718  0.00  0.00      PROA  
ATOM   4548  HB2 GLN P 932     -14.636   4.670  -9.123  0.00  0.00      PROA  
ATOM   4549  CG  GLN P 932     -15.837   2.849  -9.553  0.00  0.00      PROA  
ATOM   4550  HG1 GLN P 932     -16.748   3.433  -9.807  0.00  0.00      PROA  
ATOM   4551  HG2 GLN P 932     -15.804   2.455  -8.515  0.00  0.00      PROA  
ATOM   4552  CD  GLN P 932     -15.823   1.493 -10.375  0.00  0.00      PROA  
ATOM   4553  OE1 GLN P 932     -15.055   0.585 -10.169  0.00  0.00      PROA  
ATOM   4554  NE2 GLN P 932     -16.764   1.347 -11.354  0.00  0.00      PROA  
ATOM   4555 HE21 GLN P 932     -17.354   2.059 -11.734  0.00  0.00      PROA  
ATOM   4556 HE22 GLN P 932     -16.896   0.411 -11.680  0.00  0.00      PROA  
ATOM   4557  C   GLN P 932     -12.108   3.991 -10.312  0.00  0.00      PROA  
ATOM   4558  O   GLN P 932     -11.880   3.867 -11.529  0.00  0.00      PROA  
ATOM   4559  N   ILE P 933     -11.456   4.822  -9.520  0.00  0.00      PROA  
ATOM   4560  HN  ILE P 933     -11.404   4.815  -8.525  0.00  0.00      PROA  
ATOM   4561  CA  ILE P 933     -10.413   5.579 -10.174  0.00  0.00      PROA  
ATOM   4562  HA  ILE P 933     -10.736   5.884 -11.159  0.00  0.00      PROA  
ATOM   4563  CB  ILE P 933     -10.214   6.857  -9.363  0.00  0.00      PROA  
ATOM   4564  HB  ILE P 933      -9.619   6.732  -8.432  0.00  0.00      PROA  
ATOM   4565  CG2 ILE P 933      -9.478   7.920 -10.244  0.00  0.00      PROA  
ATOM   4566 HG21 ILE P 933      -8.432   7.545 -10.269  0.00  0.00      PROA  
ATOM   4567 HG22 ILE P 933      -9.440   8.902  -9.727  0.00  0.00      PROA  
ATOM   4568 HG23 ILE P 933     -10.069   7.984 -11.183  0.00  0.00      PROA  
ATOM   4569  CG1 ILE P 933     -11.508   7.476  -8.935  0.00  0.00      PROA  
ATOM   4570 HG11 ILE P 933     -11.130   8.295  -8.286  0.00  0.00      PROA  
ATOM   4571 HG12 ILE P 933     -12.112   6.804  -8.288  0.00  0.00      PROA  
ATOM   4572  CD  ILE P 933     -12.454   8.154  -9.945  0.00  0.00      PROA  
ATOM   4573  HD1 ILE P 933     -11.967   8.957 -10.539  0.00  0.00      PROA  
ATOM   4574  HD2 ILE P 933     -13.418   8.486  -9.504  0.00  0.00      PROA  
ATOM   4575  HD3 ILE P 933     -12.754   7.408 -10.712  0.00  0.00      PROA  
ATOM   4576  C   ILE P 933      -9.140   4.790 -10.315  0.00  0.00      PROA  
ATOM   4577  O   ILE P 933      -8.356   4.933 -11.274  0.00  0.00      PROA  
ATOM   4578  N   THR P 934      -8.928   3.793  -9.407  0.00  0.00      PROA  
ATOM   4579  HN  THR P 934      -9.610   3.622  -8.700  0.00  0.00      PROA  
ATOM   4580  CA  THR P 934      -7.780   2.823  -9.528  0.00  0.00      PROA  
ATOM   4581  HA  THR P 934      -6.871   3.401  -9.604  0.00  0.00      PROA  
ATOM   4582  CB  THR P 934      -7.649   1.790  -8.377  0.00  0.00      PROA  
ATOM   4583  HB  THR P 934      -8.674   1.390  -8.217  0.00  0.00      PROA  
ATOM   4584  OG1 THR P 934      -7.268   2.414  -7.175  0.00  0.00      PROA  
ATOM   4585  HG1 THR P 934      -7.930   2.091  -6.560  0.00  0.00      PROA  
ATOM   4586  CG2 THR P 934      -6.602   0.695  -8.729  0.00  0.00      PROA  
ATOM   4587 HG21 THR P 934      -6.411   0.159  -7.774  0.00  0.00      PROA  
ATOM   4588 HG22 THR P 934      -5.605   0.941  -9.154  0.00  0.00      PROA  
ATOM   4589 HG23 THR P 934      -7.148  -0.006  -9.395  0.00  0.00      PROA  
ATOM   4590  C   THR P 934      -7.935   2.032 -10.788  0.00  0.00      PROA  
ATOM   4591  O   THR P 934      -7.037   1.897 -11.643  0.00  0.00      PROA  
ATOM   4592  N   ALA P 935      -9.174   1.432 -11.005  0.00  0.00      PROA  
ATOM   4593  HN  ALA P 935      -9.827   1.571 -10.263  0.00  0.00      PROA  
ATOM   4594  CA  ALA P 935      -9.670   0.642 -12.201  0.00  0.00      PROA  
ATOM   4595  HA  ALA P 935      -9.113  -0.276 -12.317  0.00  0.00      PROA  
ATOM   4596  CB  ALA P 935     -11.192   0.339 -11.811  0.00  0.00      PROA  
ATOM   4597  HB1 ALA P 935     -11.741  -0.015 -12.710  0.00  0.00      PROA  
ATOM   4598  HB2 ALA P 935     -11.744   1.177 -11.336  0.00  0.00      PROA  
ATOM   4599  HB3 ALA P 935     -11.088  -0.517 -11.111  0.00  0.00      PROA  
ATOM   4600  C   ALA P 935      -9.428   1.440 -13.450  0.00  0.00      PROA  
ATOM   4601  O   ALA P 935      -8.872   0.965 -14.422  0.00  0.00      PROA  
ATOM   4602  N   VAL P 936      -9.785   2.776 -13.474  0.00  0.00      PROA  
ATOM   4603  HN  VAL P 936     -10.386   3.063 -12.733  0.00  0.00      PROA  
ATOM   4604  CA  VAL P 936      -9.560   3.590 -14.681  0.00  0.00      PROA  
ATOM   4605  HA  VAL P 936      -9.877   3.133 -15.606  0.00  0.00      PROA  
ATOM   4606  CB  VAL P 936     -10.326   4.943 -14.673  0.00  0.00      PROA  
ATOM   4607  HB  VAL P 936     -10.215   5.342 -13.642  0.00  0.00      PROA  
ATOM   4608  CG1 VAL P 936      -9.911   5.968 -15.734  0.00  0.00      PROA  
ATOM   4609 HG11 VAL P 936     -10.213   5.568 -16.726  0.00  0.00      PROA  
ATOM   4610 HG12 VAL P 936      -8.818   6.108 -15.871  0.00  0.00      PROA  
ATOM   4611 HG13 VAL P 936     -10.408   6.957 -15.641  0.00  0.00      PROA  
ATOM   4612  CG2 VAL P 936     -11.806   4.695 -14.895  0.00  0.00      PROA  
ATOM   4613 HG21 VAL P 936     -12.146   4.533 -15.940  0.00  0.00      PROA  
ATOM   4614 HG22 VAL P 936     -12.326   5.584 -14.478  0.00  0.00      PROA  
ATOM   4615 HG23 VAL P 936     -12.267   3.822 -14.385  0.00  0.00      PROA  
ATOM   4616  C   VAL P 936      -8.088   3.696 -15.036  0.00  0.00      PROA  
ATOM   4617  O   VAL P 936      -7.763   3.560 -16.211  0.00  0.00      PROA  
ATOM   4618  N   ILE P 937      -7.205   3.992 -14.122  0.00  0.00      PROA  
ATOM   4619  HN  ILE P 937      -7.489   4.219 -13.194  0.00  0.00      PROA  
ATOM   4620  CA  ILE P 937      -5.735   3.903 -14.345  0.00  0.00      PROA  
ATOM   4621  HA  ILE P 937      -5.717   4.509 -15.238  0.00  0.00      PROA  
ATOM   4622  CB  ILE P 937      -4.822   4.609 -13.308  0.00  0.00      PROA  
ATOM   4623  HB  ILE P 937      -5.018   4.083 -12.349  0.00  0.00      PROA  
ATOM   4624  CG2 ILE P 937      -3.316   4.297 -13.550  0.00  0.00      PROA  
ATOM   4625 HG21 ILE P 937      -2.943   3.322 -13.172  0.00  0.00      PROA  
ATOM   4626 HG22 ILE P 937      -2.803   5.158 -13.071  0.00  0.00      PROA  
ATOM   4627 HG23 ILE P 937      -3.237   4.450 -14.648  0.00  0.00      PROA  
ATOM   4628  CG1 ILE P 937      -5.032   6.107 -13.139  0.00  0.00      PROA  
ATOM   4629 HG11 ILE P 937      -6.093   6.312 -13.397  0.00  0.00      PROA  
ATOM   4630 HG12 ILE P 937      -4.407   6.683 -13.855  0.00  0.00      PROA  
ATOM   4631  CD  ILE P 937      -4.793   6.594 -11.678  0.00  0.00      PROA  
ATOM   4632  HD1 ILE P 937      -5.391   6.076 -10.898  0.00  0.00      PROA  
ATOM   4633  HD2 ILE P 937      -4.851   7.696 -11.555  0.00  0.00      PROA  
ATOM   4634  HD3 ILE P 937      -3.769   6.380 -11.303  0.00  0.00      PROA  
ATOM   4635  C   ILE P 937      -5.220   2.555 -14.771  0.00  0.00      PROA  
ATOM   4636  O   ILE P 937      -4.433   2.468 -15.742  0.00  0.00      PROA  
ATOM   4637  N   ILE P 938      -5.614   1.416 -14.165  0.00  0.00      PROA  
ATOM   4638  HN  ILE P 938      -6.350   1.478 -13.494  0.00  0.00      PROA  
ATOM   4639  CA  ILE P 938      -4.933   0.122 -14.338  0.00  0.00      PROA  
ATOM   4640  HA  ILE P 938      -3.881   0.293 -14.513  0.00  0.00      PROA  
ATOM   4641  CB  ILE P 938      -4.894  -0.783 -13.098  0.00  0.00      PROA  
ATOM   4642  HB  ILE P 938      -4.290  -1.667 -13.397  0.00  0.00      PROA  
ATOM   4643  CG2 ILE P 938      -4.213  -0.036 -11.923  0.00  0.00      PROA  
ATOM   4644 HG21 ILE P 938      -4.983   0.651 -11.510  0.00  0.00      PROA  
ATOM   4645 HG22 ILE P 938      -3.238   0.437 -12.169  0.00  0.00      PROA  
ATOM   4646 HG23 ILE P 938      -3.935  -0.742 -11.112  0.00  0.00      PROA  
ATOM   4647  CG1 ILE P 938      -6.285  -1.404 -12.756  0.00  0.00      PROA  
ATOM   4648 HG11 ILE P 938      -6.896  -1.626 -13.656  0.00  0.00      PROA  
ATOM   4649 HG12 ILE P 938      -6.812  -0.734 -12.043  0.00  0.00      PROA  
ATOM   4650  CD  ILE P 938      -6.042  -2.783 -12.148  0.00  0.00      PROA  
ATOM   4651  HD1 ILE P 938      -5.156  -2.856 -11.481  0.00  0.00      PROA  
ATOM   4652  HD2 ILE P 938      -5.822  -3.469 -12.994  0.00  0.00      PROA  
ATOM   4653  HD3 ILE P 938      -6.869  -3.163 -11.511  0.00  0.00      PROA  
ATOM   4654  C   ILE P 938      -5.537  -0.620 -15.587  0.00  0.00      PROA  
ATOM   4655  O   ILE P 938      -4.931  -1.598 -16.081  0.00  0.00      PROA  
ATOM   4656  N   ASN P 939      -6.609  -0.104 -16.152  0.00  0.00      PROA  
ATOM   4657  HN  ASN P 939      -7.053   0.711 -15.789  0.00  0.00      PROA  
ATOM   4658  CA  ASN P 939      -7.142  -0.686 -17.395  0.00  0.00      PROA  
ATOM   4659  HA  ASN P 939      -7.098  -1.764 -17.374  0.00  0.00      PROA  
ATOM   4660  CB  ASN P 939      -8.700  -0.313 -17.471  0.00  0.00      PROA  
ATOM   4661  HB1 ASN P 939      -9.001  -0.275 -18.540  0.00  0.00      PROA  
ATOM   4662  HB2 ASN P 939      -8.986   0.651 -16.999  0.00  0.00      PROA  
ATOM   4663  CG  ASN P 939      -9.565  -1.404 -16.803  0.00  0.00      PROA  
ATOM   4664  OD1 ASN P 939      -9.200  -2.600 -16.617  0.00  0.00      PROA  
ATOM   4665  ND2 ASN P 939     -10.723  -0.969 -16.243  0.00  0.00      PROA  
ATOM   4666 HD21 ASN P 939     -11.065  -0.130 -16.665  0.00  0.00      PROA  
ATOM   4667 HD22 ASN P 939     -11.275  -1.434 -15.550  0.00  0.00      PROA  
ATOM   4668  C   ASN P 939      -6.458  -0.097 -18.615  0.00  0.00      PROA  
ATOM   4669  O   ASN P 939      -5.757   0.885 -18.617  0.00  0.00      PROA  
ATOM   4670  N   ARG P 940      -6.724  -0.868 -19.766  0.00  0.00      PROA  
ATOM   4671  HN  ARG P 940      -7.408  -1.592 -19.809  0.00  0.00      PROA  
ATOM   4672  CA  ARG P 940      -6.239  -0.496 -21.077  0.00  0.00      PROA  
ATOM   4673  HA  ARG P 940      -5.169  -0.522 -20.934  0.00  0.00      PROA  
ATOM   4674  CB  ARG P 940      -6.860  -1.484 -22.151  0.00  0.00      PROA  
ATOM   4675  HB1 ARG P 940      -6.531  -1.134 -23.153  0.00  0.00      PROA  
ATOM   4676  HB2 ARG P 940      -7.962  -1.355 -22.209  0.00  0.00      PROA  
ATOM   4677  CG  ARG P 940      -6.492  -3.018 -22.017  0.00  0.00      PROA  
ATOM   4678  HG1 ARG P 940      -6.969  -3.729 -22.726  0.00  0.00      PROA  
ATOM   4679  HG2 ARG P 940      -6.921  -3.328 -21.041  0.00  0.00      PROA  
ATOM   4680  CD  ARG P 940      -5.077  -3.357 -21.916  0.00  0.00      PROA  
ATOM   4681  HD1 ARG P 940      -4.545  -2.761 -21.143  0.00  0.00      PROA  
ATOM   4682  HD2 ARG P 940      -4.456  -3.029 -22.777  0.00  0.00      PROA  
ATOM   4683  NE  ARG P 940      -4.922  -4.809 -21.623  0.00  0.00      PROA  
ATOM   4684  HE  ARG P 940      -4.855  -5.136 -20.680  0.00  0.00      PROA  
ATOM   4685  CZ  ARG P 940      -5.227  -5.792 -22.413  0.00  0.00      PROA  
ATOM   4686  NH1 ARG P 940      -4.769  -5.781 -23.666  0.00  0.00      PROA  
ATOM   4687 HH11 ARG P 940      -4.614  -4.837 -23.958  0.00  0.00      PROA  
ATOM   4688 HH12 ARG P 940      -5.015  -6.516 -24.298  0.00  0.00      PROA  
ATOM   4689  NH2 ARG P 940      -5.845  -6.859 -21.872  0.00  0.00      PROA  
ATOM   4690 HH21 ARG P 940      -6.178  -6.812 -20.930  0.00  0.00      PROA  
ATOM   4691 HH22 ARG P 940      -6.197  -7.651 -22.371  0.00  0.00      PROA  
ATOM   4692  C   ARG P 940      -6.562   0.901 -21.504  0.00  0.00      PROA  
ATOM   4693  O   ARG P 940      -7.747   1.299 -21.621  0.00  0.00      PROA  
ATOM   4694  N   LYS P 941      -5.534   1.693 -21.904  0.00  0.00      PROA  
ATOM   4695  HN  LYS P 941      -4.593   1.400 -21.752  0.00  0.00      PROA  
ATOM   4696  CA  LYS P 941      -5.697   2.977 -22.698  0.00  0.00      PROA  
ATOM   4697  HA  LYS P 941      -6.566   3.510 -22.343  0.00  0.00      PROA  
ATOM   4698  CB  LYS P 941      -4.451   3.953 -22.543  0.00  0.00      PROA  
ATOM   4699  HB1 LYS P 941      -4.626   4.838 -23.191  0.00  0.00      PROA  
ATOM   4700  HB2 LYS P 941      -3.574   3.510 -23.061  0.00  0.00      PROA  
ATOM   4701  CG  LYS P 941      -4.137   4.336 -21.120  0.00  0.00      PROA  
ATOM   4702  HG1 LYS P 941      -3.189   4.913 -21.074  0.00  0.00      PROA  
ATOM   4703  HG2 LYS P 941      -3.913   3.460 -20.474  0.00  0.00      PROA  
ATOM   4704  CD  LYS P 941      -5.263   5.113 -20.411  0.00  0.00      PROA  
ATOM   4705  HD1 LYS P 941      -6.115   5.370 -21.077  0.00  0.00      PROA  
ATOM   4706  HD2 LYS P 941      -4.959   6.074 -19.943  0.00  0.00      PROA  
ATOM   4707  CE  LYS P 941      -5.897   4.239 -19.316  0.00  0.00      PROA  
ATOM   4708  HE1 LYS P 941      -5.151   3.863 -18.584  0.00  0.00      PROA  
ATOM   4709  HE2 LYS P 941      -6.401   3.375 -19.801  0.00  0.00      PROA  
ATOM   4710  NZ  LYS P 941      -6.860   4.955 -18.433  0.00  0.00      PROA  
ATOM   4711  HZ1 LYS P 941      -6.340   5.645 -17.854  0.00  0.00      PROA  
ATOM   4712  HZ2 LYS P 941      -7.224   4.234 -17.778  0.00  0.00      PROA  
ATOM   4713  HZ3 LYS P 941      -7.629   5.497 -18.877  0.00  0.00      PROA  
ATOM   4714  C   LYS P 941      -6.146   2.773 -24.141  0.00  0.00      PROA  
ATOM   4715  O   LYS P 941      -6.845   3.597 -24.693  0.00  0.00      PROA  
ATOM   4716  N   GLU P 942      -5.822   1.567 -24.778  0.00  0.00      PROA  
ATOM   4717  HN  GLU P 942      -5.350   0.863 -24.255  0.00  0.00      PROA  
ATOM   4718  CA  GLU P 942      -6.197   1.386 -26.191  0.00  0.00      PROA  
ATOM   4719  HA  GLU P 942      -6.063   2.296 -26.758  0.00  0.00      PROA  
ATOM   4720  CB  GLU P 942      -5.342   0.358 -26.869  0.00  0.00      PROA  
ATOM   4721  HB1 GLU P 942      -5.890  -0.054 -27.743  0.00  0.00      PROA  
ATOM   4722  HB2 GLU P 942      -5.278  -0.531 -26.206  0.00  0.00      PROA  
ATOM   4723  CG  GLU P 942      -3.798   0.685 -27.135  0.00  0.00      PROA  
ATOM   4724  HG1 GLU P 942      -3.429   1.514 -26.494  0.00  0.00      PROA  
ATOM   4725  HG2 GLU P 942      -3.782   0.980 -28.206  0.00  0.00      PROA  
ATOM   4726  CD  GLU P 942      -2.874  -0.558 -26.961  0.00  0.00      PROA  
ATOM   4727  OE1 GLU P 942      -2.905  -1.462 -27.799  0.00  0.00      PROA  
ATOM   4728  OE2 GLU P 942      -2.193  -0.647 -25.892  0.00  0.00      PROA  
ATOM   4729  C   GLU P 942      -7.769   1.276 -26.339  0.00  0.00      PROA  
ATOM   4730  O   GLU P 942      -8.343   0.331 -25.850  0.00  0.00      PROA  
ATOM   4731  N   HSD P 943      -8.302   2.201 -27.225  0.00  0.00      PROA  
ATOM   4732  HN  HSD P 943      -7.759   3.028 -27.351  0.00  0.00      PROA  
ATOM   4733  CA  HSD P 943      -9.614   2.177 -27.612  0.00  0.00      PROA  
ATOM   4734  HA  HSD P 943     -10.207   2.223 -26.710  0.00  0.00      PROA  
ATOM   4735  CB  HSD P 943     -10.027   3.459 -28.468  0.00  0.00      PROA  
ATOM   4736  HB1 HSD P 943      -9.331   3.718 -29.294  0.00  0.00      PROA  
ATOM   4737  HB2 HSD P 943      -9.854   4.297 -27.759  0.00  0.00      PROA  
ATOM   4738  ND1 HSD P 943     -12.090   2.807 -30.100  0.00  0.00      PROA  
ATOM   4739  HD1 HSD P 943     -11.485   2.489 -30.829  0.00  0.00      PROA  
ATOM   4740  CG  HSD P 943     -11.544   3.381 -28.948  0.00  0.00      PROA  
ATOM   4741  CE1 HSD P 943     -13.383   3.230 -30.150  0.00  0.00      PROA  
ATOM   4742  HE1 HSD P 943     -13.950   2.902 -31.021  0.00  0.00      PROA  
ATOM   4743  NE2 HSD P 943     -13.710   4.028 -29.171  0.00  0.00      PROA  
ATOM   4744  CD2 HSD P 943     -12.550   4.138 -28.428  0.00  0.00      PROA  
ATOM   4745  HD2 HSD P 943     -12.421   4.923 -27.694  0.00  0.00      PROA  
ATOM   4746  C   HSD P 943      -9.974   0.918 -28.405  0.00  0.00      PROA  
ATOM   4747  O   HSD P 943      -9.271   0.439 -29.218  0.00  0.00      PROA  
ATOM   4748  N   LYS P 944     -11.154   0.344 -28.025  0.00  0.00      PROA  
ATOM   4749  HN  LYS P 944     -11.812   0.840 -27.465  0.00  0.00      PROA  
ATOM   4750  CA  LYS P 944     -11.555  -0.862 -28.757  0.00  0.00      PROA  
ATOM   4751  HA  LYS P 944     -11.452  -0.580 -29.795  0.00  0.00      PROA  
ATOM   4752  CB  LYS P 944     -10.624  -2.125 -28.538  0.00  0.00      PROA  
ATOM   4753  HB1 LYS P 944      -9.602  -1.898 -28.910  0.00  0.00      PROA  
ATOM   4754  HB2 LYS P 944     -10.956  -2.991 -29.150  0.00  0.00      PROA  
ATOM   4755  CG  LYS P 944     -10.406  -2.515 -27.010  0.00  0.00      PROA  
ATOM   4756  HG1 LYS P 944     -11.302  -2.953 -26.521  0.00  0.00      PROA  
ATOM   4757  HG2 LYS P 944     -10.241  -1.554 -26.478  0.00  0.00      PROA  
ATOM   4758  CD  LYS P 944      -9.190  -3.409 -26.612  0.00  0.00      PROA  
ATOM   4759  HD1 LYS P 944      -9.256  -3.612 -25.522  0.00  0.00      PROA  
ATOM   4760  HD2 LYS P 944      -8.237  -2.841 -26.670  0.00  0.00      PROA  
ATOM   4761  CE  LYS P 944      -9.084  -4.706 -27.322  0.00  0.00      PROA  
ATOM   4762  HE1 LYS P 944      -8.240  -5.273 -26.875  0.00  0.00      PROA  
ATOM   4763  HE2 LYS P 944      -8.916  -4.633 -28.418  0.00  0.00      PROA  
ATOM   4764  NZ  LYS P 944     -10.357  -5.443 -27.238  0.00  0.00      PROA  
ATOM   4765  HZ1 LYS P 944     -10.522  -5.809 -26.279  0.00  0.00      PROA  
ATOM   4766  HZ2 LYS P 944     -10.355  -6.376 -27.697  0.00  0.00      PROA  
ATOM   4767  HZ3 LYS P 944     -11.158  -4.869 -27.571  0.00  0.00      PROA  
ATOM   4768  C   LYS P 944     -13.041  -1.131 -28.350  0.00  0.00      PROA  
ATOM   4769  O   LYS P 944     -13.427  -0.949 -27.180  0.00  0.00      PROA  
ATOM   4770  N   LEU P 945     -13.816  -1.442 -29.396  0.00  0.00      PROA  
ATOM   4771  HN  LEU P 945     -13.449  -1.652 -30.300  0.00  0.00      PROA  
ATOM   4772  CA  LEU P 945     -15.262  -1.579 -29.303  0.00  0.00      PROA  
ATOM   4773  HA  LEU P 945     -15.671  -0.905 -28.565  0.00  0.00      PROA  
ATOM   4774  CB  LEU P 945     -15.970  -1.213 -30.649  0.00  0.00      PROA  
ATOM   4775  HB1 LEU P 945     -17.053  -1.388 -30.469  0.00  0.00      PROA  
ATOM   4776  HB2 LEU P 945     -15.681  -1.898 -31.474  0.00  0.00      PROA  
ATOM   4777  CG  LEU P 945     -15.725   0.212 -31.035  0.00  0.00      PROA  
ATOM   4778  HG  LEU P 945     -14.660   0.286 -31.344  0.00  0.00      PROA  
ATOM   4779  CD1 LEU P 945     -16.598   0.462 -32.333  0.00  0.00      PROA  
ATOM   4780 HD11 LEU P 945     -17.637   0.203 -32.036  0.00  0.00      PROA  
ATOM   4781 HD12 LEU P 945     -16.371  -0.201 -33.195  0.00  0.00      PROA  
ATOM   4782 HD13 LEU P 945     -16.615   1.550 -32.561  0.00  0.00      PROA  
ATOM   4783  CD2 LEU P 945     -16.029   1.289 -30.023  0.00  0.00      PROA  
ATOM   4784 HD21 LEU P 945     -16.009   2.338 -30.386  0.00  0.00      PROA  
ATOM   4785 HD22 LEU P 945     -15.303   1.186 -29.189  0.00  0.00      PROA  
ATOM   4786 HD23 LEU P 945     -16.995   1.005 -29.553  0.00  0.00      PROA  
ATOM   4787  C   LEU P 945     -15.628  -2.885 -28.856  0.00  0.00      PROA  
ATOM   4788  O   LEU P 945     -15.491  -3.867 -29.567  0.00  0.00      PROA  
ATOM   4789  N   LYS P 946     -16.232  -3.056 -27.733  0.00  0.00      PROA  
ATOM   4790  HN  LYS P 946     -16.491  -2.259 -27.191  0.00  0.00      PROA  
ATOM   4791  CA  LYS P 946     -16.828  -4.240 -27.233  0.00  0.00      PROA  
ATOM   4792  HA  LYS P 946     -17.241  -4.720 -28.108  0.00  0.00      PROA  
ATOM   4793  CB  LYS P 946     -15.777  -5.080 -26.435  0.00  0.00      PROA  
ATOM   4794  HB1 LYS P 946     -15.008  -5.465 -27.139  0.00  0.00      PROA  
ATOM   4795  HB2 LYS P 946     -16.148  -6.043 -26.023  0.00  0.00      PROA  
ATOM   4796  CG  LYS P 946     -15.010  -4.254 -25.274  0.00  0.00      PROA  
ATOM   4797  HG1 LYS P 946     -15.695  -4.271 -24.399  0.00  0.00      PROA  
ATOM   4798  HG2 LYS P 946     -14.807  -3.191 -25.526  0.00  0.00      PROA  
ATOM   4799  CD  LYS P 946     -13.706  -4.895 -24.739  0.00  0.00      PROA  
ATOM   4800  HD1 LYS P 946     -13.298  -4.137 -24.036  0.00  0.00      PROA  
ATOM   4801  HD2 LYS P 946     -12.910  -5.134 -25.476  0.00  0.00      PROA  
ATOM   4802  CE  LYS P 946     -14.009  -6.186 -23.930  0.00  0.00      PROA  
ATOM   4803  HE1 LYS P 946     -14.639  -6.784 -24.622  0.00  0.00      PROA  
ATOM   4804  HE2 LYS P 946     -14.484  -5.844 -22.985  0.00  0.00      PROA  
ATOM   4805  NZ  LYS P 946     -12.777  -6.960 -23.562  0.00  0.00      PROA  
ATOM   4806  HZ1 LYS P 946     -13.003  -7.719 -22.887  0.00  0.00      PROA  
ATOM   4807  HZ2 LYS P 946     -12.003  -6.371 -23.195  0.00  0.00      PROA  
ATOM   4808  HZ3 LYS P 946     -12.387  -7.506 -24.357  0.00  0.00      PROA  
ATOM   4809  C   LYS P 946     -17.900  -3.757 -26.358  0.00  0.00      PROA  
ATOM   4810  O   LYS P 946     -17.948  -2.612 -25.926  0.00  0.00      PROA  
ATOM   4811  N   LYS P 947     -18.940  -4.584 -26.019  0.00  0.00      PROA  
ATOM   4812  HN  LYS P 947     -18.938  -5.457 -26.501  0.00  0.00      PROA  
ATOM   4813  CA  LYS P 947     -20.135  -4.105 -25.312  0.00  0.00      PROA  
ATOM   4814  HA  LYS P 947     -20.165  -3.026 -25.362  0.00  0.00      PROA  
ATOM   4815  CB  LYS P 947     -21.415  -4.493 -26.050  0.00  0.00      PROA  
ATOM   4816  HB1 LYS P 947     -21.268  -4.341 -27.140  0.00  0.00      PROA  
ATOM   4817  HB2 LYS P 947     -22.306  -3.875 -25.810  0.00  0.00      PROA  
ATOM   4818  CG  LYS P 947     -21.963  -5.943 -25.832  0.00  0.00      PROA  
ATOM   4819  HG1 LYS P 947     -21.051  -6.519 -25.567  0.00  0.00      PROA  
ATOM   4820  HG2 LYS P 947     -22.421  -6.257 -26.794  0.00  0.00      PROA  
ATOM   4821  CD  LYS P 947     -22.982  -6.093 -24.687  0.00  0.00      PROA  
ATOM   4822  HD1 LYS P 947     -23.780  -5.343 -24.875  0.00  0.00      PROA  
ATOM   4823  HD2 LYS P 947     -22.552  -5.886 -23.684  0.00  0.00      PROA  
ATOM   4824  CE  LYS P 947     -23.815  -7.347 -24.514  0.00  0.00      PROA  
ATOM   4825  HE1 LYS P 947     -24.146  -7.741 -25.499  0.00  0.00      PROA  
ATOM   4826  HE2 LYS P 947     -24.745  -7.180 -23.929  0.00  0.00      PROA  
ATOM   4827  NZ  LYS P 947     -23.069  -8.427 -23.833  0.00  0.00      PROA  
ATOM   4828  HZ1 LYS P 947     -23.576  -9.336 -23.840  0.00  0.00      PROA  
ATOM   4829  HZ2 LYS P 947     -22.978  -8.172 -22.829  0.00  0.00      PROA  
ATOM   4830  HZ3 LYS P 947     -22.165  -8.608 -24.314  0.00  0.00      PROA  
ATOM   4831  C   LYS P 947     -20.149  -4.428 -23.717  0.00  0.00      PROA  
ATOM   4832  O   LYS P 947     -20.957  -3.882 -22.990  0.00  0.00      PROA  
ATOM   4833  N   GLY P 948     -19.366  -5.433 -23.268  0.00  0.00      PROA  
ATOM   4834  HN  GLY P 948     -18.763  -6.019 -23.803  0.00  0.00      PROA  
ATOM   4835  CA  GLY P 948     -19.368  -5.814 -21.815  0.00  0.00      PROA  
ATOM   4836  HA1 GLY P 948     -18.516  -6.465 -21.679  0.00  0.00      PROA  
ATOM   4837  HA2 GLY P 948     -20.330  -6.198 -21.508  0.00  0.00      PROA  
ATOM   4838  C   GLY P 948     -19.174  -4.642 -20.905  0.00  0.00      PROA  
ATOM   4839  O   GLY P 948     -18.577  -3.592 -21.201  0.00  0.00      PROA  
ATOM   4840  N   ALA P 949     -19.826  -4.765 -19.703  0.00  0.00      PROA  
ATOM   4841  HN  ALA P 949     -20.302  -5.632 -19.577  0.00  0.00      PROA  
ATOM   4842  CA  ALA P 949     -20.086  -3.693 -18.856  0.00  0.00      PROA  
ATOM   4843  HA  ALA P 949     -19.803  -2.725 -19.242  0.00  0.00      PROA  
ATOM   4844  CB  ALA P 949     -21.608  -3.526 -18.537  0.00  0.00      PROA  
ATOM   4845  HB1 ALA P 949     -22.303  -3.361 -19.388  0.00  0.00      PROA  
ATOM   4846  HB2 ALA P 949     -21.653  -2.671 -17.829  0.00  0.00      PROA  
ATOM   4847  HB3 ALA P 949     -21.930  -4.419 -17.960  0.00  0.00      PROA  
ATOM   4848  C   ALA P 949     -19.192  -3.851 -17.666  0.00  0.00      PROA  
ATOM   4849  O   ALA P 949     -19.593  -4.100 -16.511  0.00  0.00      PROA  
ATOM   4850  N   GLY P 950     -17.820  -3.798 -17.854  0.00  0.00      PROA  
ATOM   4851  HN  GLY P 950     -17.526  -3.511 -18.762  0.00  0.00      PROA  
ATOM   4852  CA  GLY P 950     -16.772  -4.213 -16.937  0.00  0.00      PROA  
ATOM   4853  HA1 GLY P 950     -15.828  -4.205 -17.462  0.00  0.00      PROA  
ATOM   4854  HA2 GLY P 950     -17.039  -5.205 -16.603  0.00  0.00      PROA  
ATOM   4855  C   GLY P 950     -16.604  -3.341 -15.710  0.00  0.00      PROA  
ATOM   4856  O   GLY P 950     -16.436  -3.851 -14.611  0.00  0.00      PROA  
ATOM   4857  N   TYR P 951     -16.792  -2.003 -15.845  0.00  0.00      PROA  
ATOM   4858  HN  TYR P 951     -17.095  -1.568 -16.689  0.00  0.00      PROA  
ATOM   4859  CA  TYR P 951     -16.764  -1.137 -14.710  0.00  0.00      PROA  
ATOM   4860  HA  TYR P 951     -15.953  -1.442 -14.065  0.00  0.00      PROA  
ATOM   4861  CB  TYR P 951     -16.598   0.380 -15.045  0.00  0.00      PROA  
ATOM   4862  HB1 TYR P 951     -16.669   0.965 -14.103  0.00  0.00      PROA  
ATOM   4863  HB2 TYR P 951     -17.348   0.696 -15.801  0.00  0.00      PROA  
ATOM   4864  CG  TYR P 951     -15.245   0.714 -15.728  0.00  0.00      PROA  
ATOM   4865  CD1 TYR P 951     -14.097   0.796 -14.967  0.00  0.00      PROA  
ATOM   4866  HD1 TYR P 951     -13.963   0.544 -13.925  0.00  0.00      PROA  
ATOM   4867  CE1 TYR P 951     -12.917   1.242 -15.554  0.00  0.00      PROA  
ATOM   4868  HE1 TYR P 951     -12.065   1.410 -14.913  0.00  0.00      PROA  
ATOM   4869  CZ  TYR P 951     -12.812   1.494 -16.921  0.00  0.00      PROA  
ATOM   4870  OH  TYR P 951     -11.447   1.715 -17.379  0.00  0.00      PROA  
ATOM   4871  HH  TYR P 951     -11.515   2.177 -18.218  0.00  0.00      PROA  
ATOM   4872  CD2 TYR P 951     -15.163   1.054 -17.087  0.00  0.00      PROA  
ATOM   4873  HD2 TYR P 951     -16.076   0.972 -17.658  0.00  0.00      PROA  
ATOM   4874  CE2 TYR P 951     -13.955   1.484 -17.702  0.00  0.00      PROA  
ATOM   4875  HE2 TYR P 951     -13.879   1.821 -18.725  0.00  0.00      PROA  
ATOM   4876  C   TYR P 951     -17.914  -1.373 -13.727  0.00  0.00      PROA  
ATOM   4877  O   TYR P 951     -17.704  -1.334 -12.523  0.00  0.00      PROA  
ATOM   4878  N   HSD P 952     -19.102  -1.632 -14.224  0.00  0.00      PROA  
ATOM   4879  HN  HSD P 952     -19.188  -1.602 -15.216  0.00  0.00      PROA  
ATOM   4880  CA  HSD P 952     -20.296  -2.054 -13.475  0.00  0.00      PROA  
ATOM   4881  HA  HSD P 952     -20.436  -1.329 -12.687  0.00  0.00      PROA  
ATOM   4882  CB  HSD P 952     -21.554  -2.063 -14.380  0.00  0.00      PROA  
ATOM   4883  HB1 HSD P 952     -22.308  -2.797 -14.023  0.00  0.00      PROA  
ATOM   4884  HB2 HSD P 952     -21.279  -2.451 -15.384  0.00  0.00      PROA  
ATOM   4885  ND1 HSD P 952     -23.050  -0.311 -15.452  0.00  0.00      PROA  
ATOM   4886  HD1 HSD P 952     -23.520  -0.825 -16.170  0.00  0.00      PROA  
ATOM   4887  CG  HSD P 952     -22.191  -0.724 -14.513  0.00  0.00      PROA  
ATOM   4888  CE1 HSD P 952     -23.540   0.873 -15.115  0.00  0.00      PROA  
ATOM   4889  HE1 HSD P 952     -24.358   1.389 -15.617  0.00  0.00      PROA  
ATOM   4890  NE2 HSD P 952     -23.025   1.350 -13.984  0.00  0.00      PROA  
ATOM   4891  CD2 HSD P 952     -22.213   0.303 -13.583  0.00  0.00      PROA  
ATOM   4892  HD2 HSD P 952     -21.873   0.395 -12.559  0.00  0.00      PROA  
ATOM   4893  C   HSD P 952     -20.132  -3.366 -12.850  0.00  0.00      PROA  
ATOM   4894  O   HSD P 952     -20.492  -3.513 -11.703  0.00  0.00      PROA  
ATOM   4895  N   LEU P 953     -19.507  -4.321 -13.600  0.00  0.00      PROA  
ATOM   4896  HN  LEU P 953     -19.301  -4.268 -14.574  0.00  0.00      PROA  
ATOM   4897  CA  LEU P 953     -19.159  -5.598 -13.050  0.00  0.00      PROA  
ATOM   4898  HA  LEU P 953     -20.076  -5.982 -12.628  0.00  0.00      PROA  
ATOM   4899  CB  LEU P 953     -18.745  -6.532 -14.173  0.00  0.00      PROA  
ATOM   4900  HB1 LEU P 953     -17.875  -6.024 -14.640  0.00  0.00      PROA  
ATOM   4901  HB2 LEU P 953     -19.517  -6.487 -14.971  0.00  0.00      PROA  
ATOM   4902  CG  LEU P 953     -18.285  -7.983 -13.827  0.00  0.00      PROA  
ATOM   4903  HG  LEU P 953     -17.467  -7.961 -13.076  0.00  0.00      PROA  
ATOM   4904  CD1 LEU P 953     -19.375  -8.877 -13.262  0.00  0.00      PROA  
ATOM   4905 HD11 LEU P 953     -18.898  -9.810 -12.893  0.00  0.00      PROA  
ATOM   4906 HD12 LEU P 953     -20.084  -9.162 -14.068  0.00  0.00      PROA  
ATOM   4907 HD13 LEU P 953     -20.034  -8.423 -12.491  0.00  0.00      PROA  
ATOM   4908  CD2 LEU P 953     -17.656  -8.705 -15.142  0.00  0.00      PROA  
ATOM   4909 HD21 LEU P 953     -17.142  -9.629 -14.803  0.00  0.00      PROA  
ATOM   4910 HD22 LEU P 953     -16.856  -8.108 -15.631  0.00  0.00      PROA  
ATOM   4911 HD23 LEU P 953     -18.469  -8.856 -15.884  0.00  0.00      PROA  
ATOM   4912  C   LEU P 953     -18.157  -5.451 -11.900  0.00  0.00      PROA  
ATOM   4913  O   LEU P 953     -18.252  -6.061 -10.826  0.00  0.00      PROA  
ATOM   4914  N   ASP P 954     -17.101  -4.660 -12.109  0.00  0.00      PROA  
ATOM   4915  HN  ASP P 954     -16.962  -4.328 -13.039  0.00  0.00      PROA  
ATOM   4916  CA  ASP P 954     -16.099  -4.574 -11.017  0.00  0.00      PROA  
ATOM   4917  HA  ASP P 954     -15.760  -5.585 -10.842  0.00  0.00      PROA  
ATOM   4918  CB  ASP P 954     -14.868  -3.745 -11.469  0.00  0.00      PROA  
ATOM   4919  HB1 ASP P 954     -14.149  -3.507 -10.657  0.00  0.00      PROA  
ATOM   4920  HB2 ASP P 954     -15.304  -2.794 -11.842  0.00  0.00      PROA  
ATOM   4921  CG  ASP P 954     -14.222  -4.321 -12.765  0.00  0.00      PROA  
ATOM   4922  OD1 ASP P 954     -14.299  -5.453 -13.184  0.00  0.00      PROA  
ATOM   4923  OD2 ASP P 954     -13.649  -3.280 -13.408  0.00  0.00      PROA  
ATOM   4924  HD2 ASP P 954     -13.448  -3.577 -14.298  0.00  0.00      PROA  
ATOM   4925  C   ASP P 954     -16.610  -3.910  -9.741  0.00  0.00      PROA  
ATOM   4926  O   ASP P 954     -16.315  -4.339  -8.661  0.00  0.00      PROA  
ATOM   4927  N   LEU P 955     -17.471  -2.860  -9.927  0.00  0.00      PROA  
ATOM   4928  HN  LEU P 955     -17.655  -2.505 -10.841  0.00  0.00      PROA  
ATOM   4929  CA  LEU P 955     -18.258  -2.274  -8.885  0.00  0.00      PROA  
ATOM   4930  HA  LEU P 955     -17.483  -1.957  -8.203  0.00  0.00      PROA  
ATOM   4931  CB  LEU P 955     -19.020  -1.040  -9.472  0.00  0.00      PROA  
ATOM   4932  HB1 LEU P 955     -19.616  -1.357 -10.354  0.00  0.00      PROA  
ATOM   4933  HB2 LEU P 955     -18.149  -0.460  -9.847  0.00  0.00      PROA  
ATOM   4934  CG  LEU P 955     -19.844  -0.039  -8.531  0.00  0.00      PROA  
ATOM   4935  HG  LEU P 955     -20.680  -0.610  -8.074  0.00  0.00      PROA  
ATOM   4936  CD1 LEU P 955     -19.089   0.323  -7.231  0.00  0.00      PROA  
ATOM   4937 HD11 LEU P 955     -19.829   0.690  -6.488  0.00  0.00      PROA  
ATOM   4938 HD12 LEU P 955     -18.299   1.098  -7.326  0.00  0.00      PROA  
ATOM   4939 HD13 LEU P 955     -18.820  -0.620  -6.709  0.00  0.00      PROA  
ATOM   4940  CD2 LEU P 955     -20.403   1.096  -9.346  0.00  0.00      PROA  
ATOM   4941 HD21 LEU P 955     -21.237   1.685  -8.909  0.00  0.00      PROA  
ATOM   4942 HD22 LEU P 955     -20.831   0.670 -10.278  0.00  0.00      PROA  
ATOM   4943 HD23 LEU P 955     -19.559   1.769  -9.613  0.00  0.00      PROA  
ATOM   4944  C   LEU P 955     -19.207  -3.192  -8.229  0.00  0.00      PROA  
ATOM   4945  O   LEU P 955     -19.190  -3.258  -6.983  0.00  0.00      PROA  
ATOM   4946  N   LEU P 956     -20.004  -3.984  -8.974  0.00  0.00      PROA  
ATOM   4947  HN  LEU P 956     -20.109  -3.856  -9.957  0.00  0.00      PROA  
ATOM   4948  CA  LEU P 956     -20.939  -4.972  -8.408  0.00  0.00      PROA  
ATOM   4949  HA  LEU P 956     -21.557  -4.363  -7.766  0.00  0.00      PROA  
ATOM   4950  CB  LEU P 956     -21.677  -5.786  -9.520  0.00  0.00      PROA  
ATOM   4951  HB1 LEU P 956     -20.911  -6.199 -10.211  0.00  0.00      PROA  
ATOM   4952  HB2 LEU P 956     -22.342  -5.131 -10.122  0.00  0.00      PROA  
ATOM   4953  CG  LEU P 956     -22.690  -6.933  -9.165  0.00  0.00      PROA  
ATOM   4954  HG  LEU P 956     -22.251  -7.764  -8.571  0.00  0.00      PROA  
ATOM   4955  CD1 LEU P 956     -23.885  -6.466  -8.324  0.00  0.00      PROA  
ATOM   4956 HD11 LEU P 956     -24.514  -7.367  -8.163  0.00  0.00      PROA  
ATOM   4957 HD12 LEU P 956     -24.551  -5.666  -8.712  0.00  0.00      PROA  
ATOM   4958 HD13 LEU P 956     -23.454  -6.231  -7.327  0.00  0.00      PROA  
ATOM   4959  CD2 LEU P 956     -23.078  -7.483 -10.613  0.00  0.00      PROA  
ATOM   4960 HD21 LEU P 956     -23.541  -6.637 -11.164  0.00  0.00      PROA  
ATOM   4961 HD22 LEU P 956     -23.855  -8.268 -10.497  0.00  0.00      PROA  
ATOM   4962 HD23 LEU P 956     -22.213  -7.765 -11.251  0.00  0.00      PROA  
ATOM   4963  C   LEU P 956     -20.237  -6.071  -7.458  0.00  0.00      PROA  
ATOM   4964  O   LEU P 956     -20.780  -6.491  -6.504  0.00  0.00      PROA  
ATOM   4965  N   MET P 957     -19.008  -6.518  -7.790  0.00  0.00      PROA  
ATOM   4966  HN  MET P 957     -18.542  -6.160  -8.594  0.00  0.00      PROA  
ATOM   4967  CA  MET P 957     -18.107  -7.270  -6.953  0.00  0.00      PROA  
ATOM   4968  HA  MET P 957     -18.709  -8.081  -6.570  0.00  0.00      PROA  
ATOM   4969  CB  MET P 957     -17.041  -8.046  -7.776  0.00  0.00      PROA  
ATOM   4970  HB1 MET P 957     -16.287  -8.511  -7.105  0.00  0.00      PROA  
ATOM   4971  HB2 MET P 957     -16.480  -7.294  -8.371  0.00  0.00      PROA  
ATOM   4972  CG  MET P 957     -17.582  -9.028  -8.823  0.00  0.00      PROA  
ATOM   4973  HG1 MET P 957     -16.745  -9.590  -9.291  0.00  0.00      PROA  
ATOM   4974  HG2 MET P 957     -18.091  -8.460  -9.630  0.00  0.00      PROA  
ATOM   4975  SD  MET P 957     -18.747 -10.264  -8.218  0.00  0.00      PROA  
ATOM   4976  CE  MET P 957     -17.925 -11.072  -6.798  0.00  0.00      PROA  
ATOM   4977  HE1 MET P 957     -16.864 -11.203  -7.101  0.00  0.00      PROA  
ATOM   4978  HE2 MET P 957     -18.409 -12.028  -6.505  0.00  0.00      PROA  
ATOM   4979  HE3 MET P 957     -17.808 -10.331  -5.978  0.00  0.00      PROA  
ATOM   4980  C   MET P 957     -17.515  -6.609  -5.785  0.00  0.00      PROA  
ATOM   4981  O   MET P 957     -17.331  -7.162  -4.737  0.00  0.00      PROA  
ATOM   4982  N   VAL P 958     -17.053  -5.320  -5.849  0.00  0.00      PROA  
ATOM   4983  HN  VAL P 958     -16.921  -4.906  -6.746  0.00  0.00      PROA  
ATOM   4984  CA  VAL P 958     -16.556  -4.650  -4.617  0.00  0.00      PROA  
ATOM   4985  HA  VAL P 958     -15.887  -5.352  -4.143  0.00  0.00      PROA  
ATOM   4986  CB  VAL P 958     -15.944  -3.283  -5.009  0.00  0.00      PROA  
ATOM   4987  HB  VAL P 958     -16.570  -2.923  -5.853  0.00  0.00      PROA  
ATOM   4988  CG1 VAL P 958     -16.023  -2.228  -3.918  0.00  0.00      PROA  
ATOM   4989 HG11 VAL P 958     -16.008  -2.605  -2.873  0.00  0.00      PROA  
ATOM   4990 HG12 VAL P 958     -16.994  -1.690  -3.965  0.00  0.00      PROA  
ATOM   4991 HG13 VAL P 958     -15.186  -1.522  -4.104  0.00  0.00      PROA  
ATOM   4992  CG2 VAL P 958     -14.428  -3.628  -5.350  0.00  0.00      PROA  
ATOM   4993 HG21 VAL P 958     -13.962  -4.233  -4.544  0.00  0.00      PROA  
ATOM   4994 HG22 VAL P 958     -13.803  -2.711  -5.287  0.00  0.00      PROA  
ATOM   4995 HG23 VAL P 958     -14.340  -4.162  -6.321  0.00  0.00      PROA  
ATOM   4996  C   VAL P 958     -17.767  -4.352  -3.701  0.00  0.00      PROA  
ATOM   4997  O   VAL P 958     -17.697  -4.358  -2.491  0.00  0.00      PROA  
ATOM   4998  N   GLY P 959     -18.996  -4.115  -4.222  0.00  0.00      PROA  
ATOM   4999  HN  GLY P 959     -19.147  -4.101  -5.207  0.00  0.00      PROA  
ATOM   5000  CA  GLY P 959     -20.169  -4.048  -3.401  0.00  0.00      PROA  
ATOM   5001  HA1 GLY P 959     -21.013  -3.676  -3.964  0.00  0.00      PROA  
ATOM   5002  HA2 GLY P 959     -19.987  -3.375  -2.577  0.00  0.00      PROA  
ATOM   5003  C   GLY P 959     -20.524  -5.400  -2.759  0.00  0.00      PROA  
ATOM   5004  O   GLY P 959     -20.838  -5.545  -1.594  0.00  0.00      PROA  
ATOM   5005  N   VAL P 960     -20.542  -6.520  -3.504  0.00  0.00      PROA  
ATOM   5006  HN  VAL P 960     -20.420  -6.408  -4.487  0.00  0.00      PROA  
ATOM   5007  CA  VAL P 960     -20.917  -7.928  -3.041  0.00  0.00      PROA  
ATOM   5008  HA  VAL P 960     -21.891  -7.935  -2.575  0.00  0.00      PROA  
ATOM   5009  CB  VAL P 960     -21.058  -8.869  -4.218  0.00  0.00      PROA  
ATOM   5010  HB  VAL P 960     -20.220  -8.742  -4.936  0.00  0.00      PROA  
ATOM   5011  CG1 VAL P 960     -21.030 -10.407  -3.938  0.00  0.00      PROA  
ATOM   5012 HG11 VAL P 960     -20.116 -10.780  -3.428  0.00  0.00      PROA  
ATOM   5013 HG12 VAL P 960     -21.103 -11.032  -4.854  0.00  0.00      PROA  
ATOM   5014 HG13 VAL P 960     -21.855 -10.756  -3.282  0.00  0.00      PROA  
ATOM   5015  CG2 VAL P 960     -22.335  -8.504  -4.879  0.00  0.00      PROA  
ATOM   5016 HG21 VAL P 960     -22.455  -9.037  -5.846  0.00  0.00      PROA  
ATOM   5017 HG22 VAL P 960     -22.555  -7.436  -5.095  0.00  0.00      PROA  
ATOM   5018 HG23 VAL P 960     -23.112  -8.893  -4.187  0.00  0.00      PROA  
ATOM   5019  C   VAL P 960     -19.950  -8.518  -2.064  0.00  0.00      PROA  
ATOM   5020  O   VAL P 960     -20.455  -9.110  -1.077  0.00  0.00      PROA  
ATOM   5021  N   MET P 961     -18.565  -8.377  -2.266  0.00  0.00      PROA  
ATOM   5022  HN  MET P 961     -18.159  -7.935  -3.062  0.00  0.00      PROA  
ATOM   5023  CA  MET P 961     -17.746  -8.933  -1.206  0.00  0.00      PROA  
ATOM   5024  HA  MET P 961     -18.205  -9.871  -0.931  0.00  0.00      PROA  
ATOM   5025  CB  MET P 961     -16.326  -9.098  -1.788  0.00  0.00      PROA  
ATOM   5026  HB1 MET P 961     -15.732  -9.565  -0.974  0.00  0.00      PROA  
ATOM   5027  HB2 MET P 961     -15.893  -8.127  -2.112  0.00  0.00      PROA  
ATOM   5028  CG  MET P 961     -16.222 -10.078  -3.001  0.00  0.00      PROA  
ATOM   5029  HG1 MET P 961     -15.137 -10.301  -3.087  0.00  0.00      PROA  
ATOM   5030  HG2 MET P 961     -16.490  -9.556  -3.944  0.00  0.00      PROA  
ATOM   5031  SD  MET P 961     -17.190 -11.597  -2.708  0.00  0.00      PROA  
ATOM   5032  CE  MET P 961     -16.494 -12.156  -1.125  0.00  0.00      PROA  
ATOM   5033  HE1 MET P 961     -16.650 -11.462  -0.271  0.00  0.00      PROA  
ATOM   5034  HE2 MET P 961     -15.394 -12.163  -1.281  0.00  0.00      PROA  
ATOM   5035  HE3 MET P 961     -16.775 -13.202  -0.879  0.00  0.00      PROA  
ATOM   5036  C   MET P 961     -17.688  -8.081   0.038  0.00  0.00      PROA  
ATOM   5037  O   MET P 961     -17.607  -8.562   1.130  0.00  0.00      PROA  
ATOM   5038  N   LEU P 962     -17.862  -6.737  -0.089  0.00  0.00      PROA  
ATOM   5039  HN  LEU P 962     -17.886  -6.427  -1.036  0.00  0.00      PROA  
ATOM   5040  CA  LEU P 962     -18.094  -5.928   1.048  0.00  0.00      PROA  
ATOM   5041  HA  LEU P 962     -17.202  -5.988   1.655  0.00  0.00      PROA  
ATOM   5042  CB  LEU P 962     -18.179  -4.454   0.582  0.00  0.00      PROA  
ATOM   5043  HB1 LEU P 962     -19.036  -4.365  -0.120  0.00  0.00      PROA  
ATOM   5044  HB2 LEU P 962     -17.248  -4.344  -0.013  0.00  0.00      PROA  
ATOM   5045  CG  LEU P 962     -18.428  -3.250   1.619  0.00  0.00      PROA  
ATOM   5046  HG  LEU P 962     -17.899  -3.487   2.567  0.00  0.00      PROA  
ATOM   5047  CD1 LEU P 962     -17.783  -1.935   1.039  0.00  0.00      PROA  
ATOM   5048 HD11 LEU P 962     -16.761  -2.185   0.681  0.00  0.00      PROA  
ATOM   5049 HD12 LEU P 962     -17.688  -1.179   1.847  0.00  0.00      PROA  
ATOM   5050 HD13 LEU P 962     -18.421  -1.616   0.188  0.00  0.00      PROA  
ATOM   5051  CD2 LEU P 962     -19.840  -3.031   2.057  0.00  0.00      PROA  
ATOM   5052 HD21 LEU P 962     -20.131  -4.027   2.453  0.00  0.00      PROA  
ATOM   5053 HD22 LEU P 962     -20.515  -2.814   1.202  0.00  0.00      PROA  
ATOM   5054 HD23 LEU P 962     -19.963  -2.220   2.806  0.00  0.00      PROA  
ATOM   5055  C   LEU P 962     -19.257  -6.353   2.034  0.00  0.00      PROA  
ATOM   5056  O   LEU P 962     -19.089  -6.570   3.220  0.00  0.00      PROA  
ATOM   5057  N   GLY P 963     -20.465  -6.667   1.491  0.00  0.00      PROA  
ATOM   5058  HN  GLY P 963     -20.571  -6.482   0.517  0.00  0.00      PROA  
ATOM   5059  CA  GLY P 963     -21.662  -7.193   2.123  0.00  0.00      PROA  
ATOM   5060  HA1 GLY P 963     -22.360  -7.393   1.323  0.00  0.00      PROA  
ATOM   5061  HA2 GLY P 963     -21.968  -6.544   2.929  0.00  0.00      PROA  
ATOM   5062  C   GLY P 963     -21.411  -8.560   2.728  0.00  0.00      PROA
[truncated: 12,416,040 more chars]
