# Supplementary material for: CryoEM and computational modeling structural insights into the pH regulator NBCn1
Source: Nat Commun. 2025 Nov 11;16:9932. doi: 10.1038/s41467-025-64868-z (PMC12606367; doi:10.1038/s41467-025-64868-z)
Supplement: Supplementary file 9 — Supplementary Data 7 [file 41467_2025_64868_MOESM9_ESM.zip › 1us_unrestr_MD_apoNBCn1/hNBCn1_OF_1us_rep1_first_step.pdb]

CRYST1  117.125  117.125  115.415  90.00  90.00  90.00 P 1           1
ATOM      1  N   LEU P 581     -28.841 -10.684 -11.965  0.00  0.00      PROA  
ATOM      2  HT1 LEU P 581     -29.465 -11.282 -11.387  0.00  0.00      PROA  
ATOM      3  HT2 LEU P 581     -28.252 -11.330 -12.528  0.00  0.00      PROA  
ATOM      4  HT3 LEU P 581     -29.497 -10.097 -12.519  0.00  0.00      PROA  
ATOM      5  CA  LEU P 581     -28.082  -9.854 -11.041  0.00  0.00      PROA  
ATOM      6  HA  LEU P 581     -28.695  -9.536 -10.211  0.00  0.00      PROA  
ATOM      7  CB  LEU P 581     -26.859 -10.801 -10.663  0.00  0.00      PROA  
ATOM      8  HB1 LEU P 581     -26.538 -11.301 -11.602  0.00  0.00      PROA  
ATOM      9  HB2 LEU P 581     -27.241 -11.722 -10.173  0.00  0.00      PROA  
ATOM     10  CG  LEU P 581     -25.732 -10.123  -9.790  0.00  0.00      PROA  
ATOM     11  HG  LEU P 581     -25.377  -9.119 -10.106  0.00  0.00      PROA  
ATOM     12  CD1 LEU P 581     -26.337  -9.947  -8.339  0.00  0.00      PROA  
ATOM     13 HD11 LEU P 581     -26.422 -10.993  -7.973  0.00  0.00      PROA  
ATOM     14 HD12 LEU P 581     -27.273  -9.350  -8.378  0.00  0.00      PROA  
ATOM     15 HD13 LEU P 581     -25.546  -9.407  -7.776  0.00  0.00      PROA  
ATOM     16  CD2 LEU P 581     -24.469 -11.032  -9.609  0.00  0.00      PROA  
ATOM     17 HD21 LEU P 581     -23.795 -10.298  -9.118  0.00  0.00      PROA  
ATOM     18 HD22 LEU P 581     -24.001 -11.324 -10.574  0.00  0.00      PROA  
ATOM     19 HD23 LEU P 581     -24.681 -11.934  -8.996  0.00  0.00      PROA  
ATOM     20  C   LEU P 581     -27.706  -8.508 -11.797  0.00  0.00      PROA  
ATOM     21  O   LEU P 581     -27.252  -8.505 -12.958  0.00  0.00      PROA  
ATOM     22  N   PHE P 582     -28.141  -7.380 -11.240  0.00  0.00      PROA  
ATOM     23  HN  PHE P 582     -28.432  -7.445 -10.289  0.00  0.00      PROA  
ATOM     24  CA  PHE P 582     -28.163  -6.011 -11.834  0.00  0.00      PROA  
ATOM     25  HA  PHE P 582     -28.429  -6.217 -12.861  0.00  0.00      PROA  
ATOM     26  CB  PHE P 582     -29.350  -5.090 -11.459  0.00  0.00      PROA  
ATOM     27  HB1 PHE P 582     -30.244  -5.529 -11.952  0.00  0.00      PROA  
ATOM     28  HB2 PHE P 582     -29.197  -4.101 -11.941  0.00  0.00      PROA  
ATOM     29  CG  PHE P 582     -29.509  -4.910  -9.920  0.00  0.00      PROA  
ATOM     30  CD1 PHE P 582     -30.707  -4.285  -9.548  0.00  0.00      PROA  
ATOM     31  HD1 PHE P 582     -31.463  -4.094 -10.295  0.00  0.00      PROA  
ATOM     32  CE1 PHE P 582     -30.886  -3.702  -8.273  0.00  0.00      PROA  
ATOM     33  HE1 PHE P 582     -31.742  -3.095  -8.016  0.00  0.00      PROA  
ATOM     34  CZ  PHE P 582     -29.881  -3.880  -7.359  0.00  0.00      PROA  
ATOM     35  HZ  PHE P 582     -30.179  -3.549  -6.375  0.00  0.00      PROA  
ATOM     36  CD2 PHE P 582     -28.499  -5.006  -8.941  0.00  0.00      PROA  
ATOM     37  HD2 PHE P 582     -27.515  -5.411  -9.126  0.00  0.00      PROA  
ATOM     38  CE2 PHE P 582     -28.713  -4.586  -7.659  0.00  0.00      PROA  
ATOM     39  HE2 PHE P 582     -27.934  -4.686  -6.918  0.00  0.00      PROA  
ATOM     40  C   PHE P 582     -26.774  -5.386 -11.794  0.00  0.00      PROA  
ATOM     41  O   PHE P 582     -25.904  -5.750 -11.016  0.00  0.00      PROA  
ATOM     42  N   GLY P 583     -26.537  -4.301 -12.592  0.00  0.00      PROA  
ATOM     43  HN  GLY P 583     -27.286  -4.125 -13.226  0.00  0.00      PROA  
ATOM     44  CA  GLY P 583     -25.355  -3.480 -12.643  0.00  0.00      PROA  
ATOM     45  HA1 GLY P 583     -25.052  -3.370 -11.612  0.00  0.00      PROA  
ATOM     46  HA2 GLY P 583     -25.623  -2.526 -13.072  0.00  0.00      PROA  
ATOM     47  C   GLY P 583     -24.273  -3.985 -13.470  0.00  0.00      PROA  
ATOM     48  O   GLY P 583     -24.370  -5.006 -14.141  0.00  0.00      PROA  
ATOM     49  N   GLY P 584     -23.128  -3.286 -13.465  0.00  0.00      PROA  
ATOM     50  HN  GLY P 584     -22.995  -2.433 -12.966  0.00  0.00      PROA  
ATOM     51  CA  GLY P 584     -21.939  -3.590 -14.223  0.00  0.00      PROA  
ATOM     52  HA1 GLY P 584     -21.287  -2.729 -14.227  0.00  0.00      PROA  
ATOM     53  HA2 GLY P 584     -22.107  -3.880 -15.250  0.00  0.00      PROA  
ATOM     54  C   GLY P 584     -21.180  -4.754 -13.685  0.00  0.00      PROA  
ATOM     55  O   GLY P 584     -20.322  -5.240 -14.324  0.00  0.00      PROA  
ATOM     56  N   LEU P 585     -21.516  -5.294 -12.446  0.00  0.00      PROA  
ATOM     57  HN  LEU P 585     -22.280  -4.979 -11.888  0.00  0.00      PROA  
ATOM     58  CA  LEU P 585     -20.808  -6.383 -11.870  0.00  0.00      PROA  
ATOM     59  HA  LEU P 585     -19.769  -6.106 -11.971  0.00  0.00      PROA  
ATOM     60  CB  LEU P 585     -21.373  -6.568 -10.416  0.00  0.00      PROA  
ATOM     61  HB1 LEU P 585     -22.433  -6.861 -10.571  0.00  0.00      PROA  
ATOM     62  HB2 LEU P 585     -21.405  -5.637  -9.810  0.00  0.00      PROA  
ATOM     63  CG  LEU P 585     -20.793  -7.778  -9.547  0.00  0.00      PROA  
ATOM     64  HG  LEU P 585     -20.833  -8.657 -10.225  0.00  0.00      PROA  
ATOM     65  CD1 LEU P 585     -19.372  -7.306  -9.313  0.00  0.00      PROA  
ATOM     66 HD11 LEU P 585     -18.839  -7.308 -10.287  0.00  0.00      PROA  
ATOM     67 HD12 LEU P 585     -18.934  -8.089  -8.657  0.00  0.00      PROA  
ATOM     68 HD13 LEU P 585     -19.315  -6.309  -8.826  0.00  0.00      PROA  
ATOM     69  CD2 LEU P 585     -21.624  -8.114  -8.292  0.00  0.00      PROA  
ATOM     70 HD21 LEU P 585     -20.969  -8.890  -7.840  0.00  0.00      PROA  
ATOM     71 HD22 LEU P 585     -22.609  -8.551  -8.561  0.00  0.00      PROA  
ATOM     72 HD23 LEU P 585     -21.754  -7.288  -7.561  0.00  0.00      PROA  
ATOM     73  C   LEU P 585     -20.982  -7.745 -12.657  0.00  0.00      PROA  
ATOM     74  O   LEU P 585     -20.084  -8.535 -12.792  0.00  0.00      PROA  
ATOM     75  N   ILE P 586     -22.205  -7.957 -13.238  0.00  0.00      PROA  
ATOM     76  HN  ILE P 586     -22.955  -7.366 -12.951  0.00  0.00      PROA  
ATOM     77  CA  ILE P 586     -22.484  -9.216 -14.067  0.00  0.00      PROA  
ATOM     78  HA  ILE P 586     -22.097 -10.015 -13.452  0.00  0.00      PROA  
ATOM     79  CB  ILE P 586     -24.034  -9.411 -14.260  0.00  0.00      PROA  
ATOM     80  HB  ILE P 586     -24.511  -9.190 -13.281  0.00  0.00      PROA  
ATOM     81  CG2 ILE P 586     -24.564  -8.354 -15.247  0.00  0.00      PROA  
ATOM     82 HG21 ILE P 586     -24.314  -8.581 -16.305  0.00  0.00      PROA  
ATOM     83 HG22 ILE P 586     -24.119  -7.350 -15.076  0.00  0.00      PROA  
ATOM     84 HG23 ILE P 586     -25.675  -8.342 -15.247  0.00  0.00      PROA  
ATOM     85  CG1 ILE P 586     -24.545 -10.745 -14.786  0.00  0.00      PROA  
ATOM     86 HG11 ILE P 586     -24.120 -10.859 -15.807  0.00  0.00      PROA  
ATOM     87 HG12 ILE P 586     -25.648 -10.676 -14.901  0.00  0.00      PROA  
ATOM     88  CD  ILE P 586     -24.191 -11.979 -13.931  0.00  0.00      PROA  
ATOM     89  HD1 ILE P 586     -23.106 -12.199 -14.025  0.00  0.00      PROA  
ATOM     90  HD2 ILE P 586     -24.798 -12.829 -14.309  0.00  0.00      PROA  
ATOM     91  HD3 ILE P 586     -24.403 -11.913 -12.842  0.00  0.00      PROA  
ATOM     92  C   ILE P 586     -21.635  -9.339 -15.280  0.00  0.00      PROA  
ATOM     93  O   ILE P 586     -21.358 -10.500 -15.637  0.00  0.00      PROA  
ATOM     94  N   LEU P 587     -21.379  -8.260 -15.994  0.00  0.00      PROA  
ATOM     95  HN  LEU P 587     -21.724  -7.368 -15.713  0.00  0.00      PROA  
ATOM     96  CA  LEU P 587     -20.563  -8.356 -17.163  0.00  0.00      PROA  
ATOM     97  HA  LEU P 587     -20.876  -9.175 -17.793  0.00  0.00      PROA  
ATOM     98  CB  LEU P 587     -20.658  -7.076 -17.992  0.00  0.00      PROA  
ATOM     99  HB1 LEU P 587     -20.121  -7.158 -18.961  0.00  0.00      PROA  
ATOM    100  HB2 LEU P 587     -20.136  -6.336 -17.348  0.00  0.00      PROA  
ATOM    101  CG  LEU P 587     -22.100  -6.436 -18.168  0.00  0.00      PROA  
ATOM    102  HG  LEU P 587     -22.460  -6.207 -17.143  0.00  0.00      PROA  
ATOM    103  CD1 LEU P 587     -21.968  -5.169 -18.964  0.00  0.00      PROA  
ATOM    104 HD11 LEU P 587     -22.905  -4.803 -19.437  0.00  0.00      PROA  
ATOM    105 HD12 LEU P 587     -21.261  -5.155 -19.821  0.00  0.00      PROA  
ATOM    106 HD13 LEU P 587     -21.752  -4.254 -18.373  0.00  0.00      PROA  
ATOM    107  CD2 LEU P 587     -22.950  -7.436 -18.954  0.00  0.00      PROA  
ATOM    108 HD21 LEU P 587     -22.956  -8.443 -18.486  0.00  0.00      PROA  
ATOM    109 HD22 LEU P 587     -22.511  -7.527 -19.971  0.00  0.00      PROA  
ATOM    110 HD23 LEU P 587     -23.964  -6.983 -18.992  0.00  0.00      PROA  
ATOM    111  C   LEU P 587     -19.066  -8.718 -16.927  0.00  0.00      PROA  
ATOM    112  O   LEU P 587     -18.588  -9.611 -17.648  0.00  0.00      PROA  
ATOM    113  N   ASP P 588     -18.499  -8.202 -15.808  0.00  0.00      PROA  
ATOM    114  HN  ASP P 588     -18.975  -7.572 -15.200  0.00  0.00      PROA  
ATOM    115  CA  ASP P 588     -17.205  -8.697 -15.251  0.00  0.00      PROA  
ATOM    116  HA  ASP P 588     -16.440  -8.548 -15.998  0.00  0.00      PROA  
ATOM    117  CB  ASP P 588     -16.931  -7.869 -13.970  0.00  0.00      PROA  
ATOM    118  HB1 ASP P 588     -16.017  -8.231 -13.452  0.00  0.00      PROA  
ATOM    119  HB2 ASP P 588     -17.695  -7.825 -13.164  0.00  0.00      PROA  
ATOM    120  CG  ASP P 588     -16.590  -6.451 -14.450  0.00  0.00      PROA  
ATOM    121  OD1 ASP P 588     -16.313  -6.231 -15.678  0.00  0.00      PROA  
ATOM    122  OD2 ASP P 588     -16.546  -5.527 -13.611  0.00  0.00      PROA  
ATOM    123  C   ASP P 588     -17.346 -10.162 -14.812  0.00  0.00      PROA  
ATOM    124  O   ASP P 588     -16.350 -10.900 -15.020  0.00  0.00      PROA  
ATOM    125  N   ILE P 589     -18.456 -10.595 -14.137  0.00  0.00      PROA  
ATOM    126  HN  ILE P 589     -19.131  -9.920 -13.849  0.00  0.00      PROA  
ATOM    127  CA  ILE P 589     -18.670 -11.994 -13.776  0.00  0.00      PROA  
ATOM    128  HA  ILE P 589     -17.820 -12.271 -13.171  0.00  0.00      PROA  
ATOM    129  CB  ILE P 589     -19.989 -12.252 -13.015  0.00  0.00      PROA  
ATOM    130  HB  ILE P 589     -20.836 -11.628 -13.372  0.00  0.00      PROA  
ATOM    131  CG2 ILE P 589     -20.441 -13.753 -13.033  0.00  0.00      PROA  
ATOM    132 HG21 ILE P 589     -19.663 -14.353 -12.513  0.00  0.00      PROA  
ATOM    133 HG22 ILE P 589     -20.477 -14.081 -14.094  0.00  0.00      PROA  
ATOM    134 HG23 ILE P 589     -21.433 -13.888 -12.551  0.00  0.00      PROA  
ATOM    135  CG1 ILE P 589     -19.794 -11.692 -11.613  0.00  0.00      PROA  
ATOM    136 HG11 ILE P 589     -19.253 -10.727 -11.710  0.00  0.00      PROA  
ATOM    137 HG12 ILE P 589     -19.047 -12.299 -11.059  0.00  0.00      PROA  
ATOM    138  CD  ILE P 589     -21.112 -11.639 -10.770  0.00  0.00      PROA  
ATOM    139  HD1 ILE P 589     -21.382 -12.704 -10.607  0.00  0.00      PROA  
ATOM    140  HD2 ILE P 589     -21.899 -11.074 -11.315  0.00  0.00      PROA  
ATOM    141  HD3 ILE P 589     -20.880 -11.216  -9.770  0.00  0.00      PROA  
ATOM    142  C   ILE P 589     -18.618 -12.812 -15.049  0.00  0.00      PROA  
ATOM    143  O   ILE P 589     -17.843 -13.766 -15.144  0.00  0.00      PROA  
ATOM    144  N   LYS P 590     -19.288 -12.495 -16.186  0.00  0.00      PROA  
ATOM    145  HN  LYS P 590     -19.848 -11.670 -16.206  0.00  0.00      PROA  
ATOM    146  CA  LYS P 590     -19.346 -13.331 -17.369  0.00  0.00      PROA  
ATOM    147  HA  LYS P 590     -19.530 -14.361 -17.100  0.00  0.00      PROA  
ATOM    148  CB  LYS P 590     -20.566 -12.965 -18.390  0.00  0.00      PROA  
ATOM    149  HB1 LYS P 590     -20.460 -13.484 -19.366  0.00  0.00      PROA  
ATOM    150  HB2 LYS P 590     -20.554 -11.869 -18.570  0.00  0.00      PROA  
ATOM    151  CG  LYS P 590     -21.848 -13.489 -17.771  0.00  0.00      PROA  
ATOM    152  HG1 LYS P 590     -22.653 -13.072 -18.413  0.00  0.00      PROA  
ATOM    153  HG2 LYS P 590     -22.058 -13.073 -16.762  0.00  0.00      PROA  
ATOM    154  CD  LYS P 590     -21.932 -15.109 -17.695  0.00  0.00      PROA  
ATOM    155  HD1 LYS P 590     -23.023 -15.250 -17.543  0.00  0.00      PROA  
ATOM    156  HD2 LYS P 590     -21.359 -15.496 -16.825  0.00  0.00      PROA  
ATOM    157  CE  LYS P 590     -21.568 -15.913 -18.965  0.00  0.00      PROA  
ATOM    158  HE1 LYS P 590     -20.516 -15.739 -19.276  0.00  0.00      PROA  
ATOM    159  HE2 LYS P 590     -22.146 -15.569 -19.849  0.00  0.00      PROA  
ATOM    160  NZ  LYS P 590     -21.897 -17.374 -18.846  0.00  0.00      PROA  
ATOM    161  HZ1 LYS P 590     -21.625 -17.926 -19.684  0.00  0.00      PROA  
ATOM    162  HZ2 LYS P 590     -22.898 -17.500 -18.593  0.00  0.00      PROA  
ATOM    163  HZ3 LYS P 590     -21.434 -17.779 -18.007  0.00  0.00      PROA  
ATOM    164  C   LYS P 590     -18.064 -13.297 -18.157  0.00  0.00      PROA  
ATOM    165  O   LYS P 590     -17.729 -14.340 -18.702  0.00  0.00      PROA  
ATOM    166  N   ARG P 591     -17.284 -12.199 -18.173  0.00  0.00      PROA  
ATOM    167  HN  ARG P 591     -17.476 -11.267 -17.877  0.00  0.00      PROA  
ATOM    168  CA  ARG P 591     -15.935 -12.213 -18.759  0.00  0.00      PROA  
ATOM    169  HA  ARG P 591     -15.830 -12.756 -19.687  0.00  0.00      PROA  
ATOM    170  CB  ARG P 591     -15.373 -10.793 -19.010  0.00  0.00      PROA  
ATOM    171  HB1 ARG P 591     -15.582 -10.310 -18.032  0.00  0.00      PROA  
ATOM    172  HB2 ARG P 591     -16.056 -10.453 -19.817  0.00  0.00      PROA  
ATOM    173  CG  ARG P 591     -13.891 -10.657 -19.472  0.00  0.00      PROA  
ATOM    174  HG1 ARG P 591     -13.622 -11.283 -20.349  0.00  0.00      PROA  
ATOM    175  HG2 ARG P 591     -13.251 -11.055 -18.656  0.00  0.00      PROA  
ATOM    176  CD  ARG P 591     -13.618  -9.086 -19.729  0.00  0.00      PROA  
ATOM    177  HD1 ARG P 591     -14.218  -8.648 -20.555  0.00  0.00      PROA  
ATOM    178  HD2 ARG P 591     -12.537  -8.994 -19.968  0.00  0.00      PROA  
ATOM    179  NE  ARG P 591     -13.892  -8.317 -18.509  0.00  0.00      PROA  
ATOM    180  HE  ARG P 591     -14.031  -8.811 -17.650  0.00  0.00      PROA  
ATOM    181  CZ  ARG P 591     -13.762  -6.965 -18.523  0.00  0.00      PROA  
ATOM    182  NH1 ARG P 591     -13.458  -6.267 -19.611  0.00  0.00      PROA  
ATOM    183 HH11 ARG P 591     -13.069  -6.627 -20.459  0.00  0.00      PROA  
ATOM    184 HH12 ARG P 591     -13.236  -5.307 -19.442  0.00  0.00      PROA  
ATOM    185  NH2 ARG P 591     -13.907  -6.324 -17.391  0.00  0.00      PROA  
ATOM    186 HH21 ARG P 591     -14.531  -6.642 -16.678  0.00  0.00      PROA  
ATOM    187 HH22 ARG P 591     -13.716  -5.366 -17.606  0.00  0.00      PROA  
ATOM    188  C   ARG P 591     -14.947 -13.131 -17.937  0.00  0.00      PROA  
ATOM    189  O   ARG P 591     -14.006 -13.593 -18.553  0.00  0.00      PROA  
ATOM    190  N   LYS P 592     -15.089 -13.268 -16.609  0.00  0.00      PROA  
ATOM    191  HN  LYS P 592     -15.725 -12.608 -16.217  0.00  0.00      PROA  
ATOM    192  CA  LYS P 592     -14.309 -14.124 -15.714  0.00  0.00      PROA  
ATOM    193  HA  LYS P 592     -13.372 -14.258 -16.235  0.00  0.00      PROA  
ATOM    194  CB  LYS P 592     -14.122 -13.615 -14.271  0.00  0.00      PROA  
ATOM    195  HB1 LYS P 592     -13.798 -14.477 -13.650  0.00  0.00      PROA  
ATOM    196  HB2 LYS P 592     -15.124 -13.200 -14.026  0.00  0.00      PROA  
ATOM    197  CG  LYS P 592     -13.105 -12.496 -14.091  0.00  0.00      PROA  
ATOM    198  HG1 LYS P 592     -13.012 -12.309 -12.999  0.00  0.00      PROA  
ATOM    199  HG2 LYS P 592     -13.387 -11.507 -14.511  0.00  0.00      PROA  
ATOM    200  CD  LYS P 592     -11.689 -12.963 -14.437  0.00  0.00      PROA  
ATOM    201  HD1 LYS P 592     -11.515 -12.953 -15.535  0.00  0.00      PROA  
ATOM    202  HD2 LYS P 592     -11.457 -13.992 -14.087  0.00  0.00      PROA  
ATOM    203  CE  LYS P 592     -10.596 -12.063 -13.856  0.00  0.00      PROA  
ATOM    204  HE1 LYS P 592     -10.617 -12.104 -12.746  0.00  0.00      PROA  
ATOM    205  HE2 LYS P 592     -11.001 -11.055 -14.088  0.00  0.00      PROA  
ATOM    206  NZ  LYS P 592      -9.280 -12.272 -14.542  0.00  0.00      PROA  
ATOM    207  HZ1 LYS P 592      -8.962 -13.255 -14.416  0.00  0.00      PROA  
ATOM    208  HZ2 LYS P 592      -8.507 -11.656 -14.220  0.00  0.00      PROA  
ATOM    209  HZ3 LYS P 592      -9.322 -12.200 -15.579  0.00  0.00      PROA  
ATOM    210  C   LYS P 592     -14.877 -15.540 -15.607  0.00  0.00      PROA  
ATOM    211  O   LYS P 592     -14.179 -16.412 -15.146  0.00  0.00      PROA  
ATOM    212  N   ALA P 593     -16.062 -15.849 -16.142  0.00  0.00      PROA  
ATOM    213  HN  ALA P 593     -16.620 -15.041 -16.314  0.00  0.00      PROA  
ATOM    214  CA  ALA P 593     -16.710 -17.221 -16.062  0.00  0.00      PROA  
ATOM    215  HA  ALA P 593     -16.623 -17.369 -14.996  0.00  0.00      PROA  
ATOM    216  CB  ALA P 593     -18.220 -17.222 -16.366  0.00  0.00      PROA  
ATOM    217  HB1 ALA P 593     -18.662 -16.660 -15.515  0.00  0.00      PROA  
ATOM    218  HB2 ALA P 593     -18.739 -18.203 -16.309  0.00  0.00      PROA  
ATOM    219  HB3 ALA P 593     -18.527 -16.600 -17.234  0.00  0.00      PROA  
ATOM    220  C   ALA P 593     -15.988 -18.412 -16.534  0.00  0.00      PROA  
ATOM    221  O   ALA P 593     -15.848 -19.229 -15.687  0.00  0.00      PROA  
ATOM    222  N   PRO P 594     -15.456 -18.496 -17.857  0.00  0.00      PROA  
ATOM    223  CD  PRO P 594     -15.873 -17.549 -18.858  0.00  0.00      PROA  
ATOM    224  HD1 PRO P 594     -15.403 -16.558 -18.680  0.00  0.00      PROA  
ATOM    225  HD2 PRO P 594     -16.971 -17.418 -18.965  0.00  0.00      PROA  
ATOM    226  CA  PRO P 594     -14.848 -19.711 -18.360  0.00  0.00      PROA  
ATOM    227  HA  PRO P 594     -15.257 -20.561 -17.834  0.00  0.00      PROA  
ATOM    228  CB  PRO P 594     -15.238 -19.680 -19.859  0.00  0.00      PROA  
ATOM    229  HB1 PRO P 594     -16.234 -20.172 -19.870  0.00  0.00      PROA  
ATOM    230  HB2 PRO P 594     -14.637 -20.253 -20.598  0.00  0.00      PROA  
ATOM    231  CG  PRO P 594     -15.380 -18.163 -20.211  0.00  0.00      PROA  
ATOM    232  HG1 PRO P 594     -14.359 -17.787 -20.436  0.00  0.00      PROA  
ATOM    233  HG2 PRO P 594     -16.054 -18.098 -21.091  0.00  0.00      PROA  
ATOM    234  C   PRO P 594     -13.381 -19.603 -18.313  0.00  0.00      PROA  
ATOM    235  O   PRO P 594     -12.647 -20.433 -18.858  0.00  0.00      PROA  
ATOM    236  N   PHE P 595     -12.851 -18.468 -17.820  0.00  0.00      PROA  
ATOM    237  HN  PHE P 595     -13.543 -17.792 -17.580  0.00  0.00      PROA  
ATOM    238  CA  PHE P 595     -11.440 -18.117 -17.729  0.00  0.00      PROA  
ATOM    239  HA  PHE P 595     -10.930 -18.908 -18.259  0.00  0.00      PROA  
ATOM    240  CB  PHE P 595     -11.257 -16.673 -18.315  0.00  0.00      PROA  
ATOM    241  HB1 PHE P 595     -10.287 -16.223 -18.015  0.00  0.00      PROA  
ATOM    242  HB2 PHE P 595     -12.109 -16.043 -17.979  0.00  0.00      PROA  
ATOM    243  CG  PHE P 595     -11.311 -16.668 -19.805  0.00  0.00      PROA  
ATOM    244  CD1 PHE P 595     -10.352 -17.330 -20.611  0.00  0.00      PROA  
ATOM    245  HD1 PHE P 595      -9.601 -17.934 -20.125  0.00  0.00      PROA  
ATOM    246  CE1 PHE P 595     -10.353 -17.313 -21.984  0.00  0.00      PROA  
ATOM    247  HE1 PHE P 595      -9.425 -17.601 -22.455  0.00  0.00      PROA  
ATOM    248  CZ  PHE P 595     -11.324 -16.555 -22.645  0.00  0.00      PROA  
ATOM    249  HZ  PHE P 595     -11.150 -16.484 -23.709  0.00  0.00      PROA  
ATOM    250  CD2 PHE P 595     -12.314 -15.933 -20.440  0.00  0.00      PROA  
ATOM    251  HD2 PHE P 595     -13.046 -15.346 -19.905  0.00  0.00      PROA  
ATOM    252  CE2 PHE P 595     -12.371 -15.937 -21.837  0.00  0.00      PROA  
ATOM    253  HE2 PHE P 595     -13.126 -15.337 -22.322  0.00  0.00      PROA  
ATOM    254  C   PHE P 595     -10.738 -18.095 -16.354  0.00  0.00      PROA  
ATOM    255  O   PHE P 595      -9.545 -17.853 -16.188  0.00  0.00      PROA  
ATOM    256  N   PHE P 596     -11.494 -18.390 -15.248  0.00  0.00      PROA  
ATOM    257  HN  PHE P 596     -12.385 -18.817 -15.383  0.00  0.00      PROA  
ATOM    258  CA  PHE P 596     -11.207 -17.984 -13.907  0.00  0.00      PROA  
ATOM    259  HA  PHE P 596     -10.979 -16.929 -13.925  0.00  0.00      PROA  
ATOM    260  CB  PHE P 596     -12.447 -18.130 -13.007  0.00  0.00      PROA  
ATOM    261  HB1 PHE P 596     -12.941 -19.101 -13.224  0.00  0.00      PROA  
ATOM    262  HB2 PHE P 596     -13.250 -17.389 -13.208  0.00  0.00      PROA  
ATOM    263  CG  PHE P 596     -12.139 -18.045 -11.566  0.00  0.00      PROA  
ATOM    264  CD1 PHE P 596     -11.921 -16.842 -10.920  0.00  0.00      PROA  
ATOM    265  HD1 PHE P 596     -11.774 -16.002 -11.583  0.00  0.00      PROA  
ATOM    266  CE1 PHE P 596     -11.704 -16.844  -9.481  0.00  0.00      PROA  
ATOM    267  HE1 PHE P 596     -11.569 -15.867  -9.042  0.00  0.00      PROA  
ATOM    268  CZ  PHE P 596     -11.775 -18.022  -8.777  0.00  0.00      PROA  
ATOM    269  HZ  PHE P 596     -11.681 -17.950  -7.704  0.00  0.00      PROA  
ATOM    270  CD2 PHE P 596     -12.202 -19.250 -10.862  0.00  0.00      PROA  
ATOM    271  HD2 PHE P 596     -12.274 -20.129 -11.485  0.00  0.00      PROA  
ATOM    272  CE2 PHE P 596     -11.877 -19.227  -9.501  0.00  0.00      PROA  
ATOM    273  HE2 PHE P 596     -11.916 -20.123  -8.899  0.00  0.00      PROA  
ATOM    274  C   PHE P 596     -10.022 -18.730 -13.366  0.00  0.00      PROA  
ATOM    275  O   PHE P 596      -9.244 -18.170 -12.537  0.00  0.00      PROA  
ATOM    276  N   LEU P 597      -9.751 -19.924 -13.939  0.00  0.00      PROA  
ATOM    277  HN  LEU P 597     -10.351 -20.124 -14.710  0.00  0.00      PROA  
ATOM    278  CA  LEU P 597      -8.736 -20.791 -13.470  0.00  0.00      PROA  
ATOM    279  HA  LEU P 597      -8.258 -20.469 -12.556  0.00  0.00      PROA  
ATOM    280  CB  LEU P 597      -9.200 -22.272 -13.354  0.00  0.00      PROA  
ATOM    281  HB1 LEU P 597      -8.330 -22.904 -13.076  0.00  0.00      PROA  
ATOM    282  HB2 LEU P 597      -9.553 -22.676 -14.327  0.00  0.00      PROA  
ATOM    283  CG  LEU P 597     -10.336 -22.434 -12.306  0.00  0.00      PROA  
ATOM    284  HG  LEU P 597     -11.162 -21.747 -12.590  0.00  0.00      PROA  
ATOM    285  CD1 LEU P 597     -10.822 -23.885 -12.212  0.00  0.00      PROA  
ATOM    286 HD11 LEU P 597     -11.735 -23.893 -11.579  0.00  0.00      PROA  
ATOM    287 HD12 LEU P 597     -10.003 -24.567 -11.900  0.00  0.00      PROA  
ATOM    288 HD13 LEU P 597     -11.163 -24.311 -13.180  0.00  0.00      PROA  
ATOM    289  CD2 LEU P 597      -9.811 -21.943 -11.027  0.00  0.00      PROA  
ATOM    290 HD21 LEU P 597      -9.410 -20.907 -11.022  0.00  0.00      PROA  
ATOM    291 HD22 LEU P 597      -8.939 -22.502 -10.626  0.00  0.00      PROA  
ATOM    292 HD23 LEU P 597     -10.595 -22.084 -10.252  0.00  0.00      PROA  
ATOM    293  C   LEU P 597      -7.548 -20.804 -14.485  0.00  0.00      PROA  
ATOM    294  O   LEU P 597      -6.612 -21.563 -14.294  0.00  0.00      PROA  
ATOM    295  N   SER P 598      -7.519 -19.852 -15.450  0.00  0.00      PROA  
ATOM    296  HN  SER P 598      -8.307 -19.251 -15.558  0.00  0.00      PROA  
ATOM    297  CA  SER P 598      -6.368 -19.621 -16.285  0.00  0.00      PROA  
ATOM    298  HA  SER P 598      -6.141 -20.609 -16.658  0.00  0.00      PROA  
ATOM    299  CB  SER P 598      -6.667 -18.663 -17.470  0.00  0.00      PROA  
ATOM    300  HB1 SER P 598      -7.499 -19.106 -18.057  0.00  0.00      PROA  
ATOM    301  HB2 SER P 598      -5.731 -18.587 -18.064  0.00  0.00      PROA  
ATOM    302  OG  SER P 598      -7.090 -17.373 -17.040  0.00  0.00      PROA  
ATOM    303  HG1 SER P 598      -8.041 -17.505 -17.059  0.00  0.00      PROA  
ATOM    304  C   SER P 598      -5.086 -19.256 -15.596  0.00  0.00      PROA  
ATOM    305  O   SER P 598      -3.995 -19.788 -15.930  0.00  0.00      PROA  
ATOM    306  N   ASP P 599      -5.124 -18.336 -14.586  0.00  0.00      PROA  
ATOM    307  HN  ASP P 599      -5.986 -17.848 -14.471  0.00  0.00      PROA  
ATOM    308  CA  ASP P 599      -4.004 -17.849 -13.828  0.00  0.00      PROA  
ATOM    309  HA  ASP P 599      -3.261 -17.390 -14.464  0.00  0.00      PROA  
ATOM    310  CB  ASP P 599      -4.547 -16.818 -12.796  0.00  0.00      PROA  
ATOM    311  HB1 ASP P 599      -3.621 -16.516 -12.263  0.00  0.00      PROA  
ATOM    312  HB2 ASP P 599      -5.262 -17.330 -12.117  0.00  0.00      PROA  
ATOM    313  CG  ASP P 599      -5.318 -15.680 -13.362  0.00  0.00      PROA  
ATOM    314  OD1 ASP P 599      -6.159 -15.864 -14.278  0.00  0.00      PROA  
ATOM    315  OD2 ASP P 599      -5.193 -14.575 -12.793  0.00  0.00      PROA  
ATOM    316  C   ASP P 599      -3.313 -19.054 -13.088  0.00  0.00      PROA  
ATOM    317  O   ASP P 599      -2.065 -19.116 -13.075  0.00  0.00      PROA  
ATOM    318  N   PHE P 600      -4.041 -19.923 -12.453  0.00  0.00      PROA  
ATOM    319  HN  PHE P 600      -5.036 -19.860 -12.484  0.00  0.00      PROA  
ATOM    320  CA  PHE P 600      -3.462 -21.070 -11.698  0.00  0.00      PROA  
ATOM    321  HA  PHE P 600      -2.792 -20.636 -10.971  0.00  0.00      PROA  
ATOM    322  CB  PHE P 600      -4.520 -21.917 -10.919  0.00  0.00      PROA  
ATOM    323  HB1 PHE P 600      -3.965 -22.784 -10.502  0.00  0.00      PROA  
ATOM    324  HB2 PHE P 600      -5.254 -22.235 -11.689  0.00  0.00      PROA  
ATOM    325  CG  PHE P 600      -5.202 -21.167  -9.815  0.00  0.00      PROA  
ATOM    326  CD1 PHE P 600      -6.440 -20.532 -10.080  0.00  0.00      PROA  
ATOM    327  HD1 PHE P 600      -6.743 -20.407 -11.110  0.00  0.00      PROA  
ATOM    328  CE1 PHE P 600      -7.210 -20.003  -9.104  0.00  0.00      PROA  
ATOM    329  HE1 PHE P 600      -8.169 -19.555  -9.313  0.00  0.00      PROA  
ATOM    330  CZ  PHE P 600      -6.725 -20.184  -7.700  0.00  0.00      PROA  
ATOM    331  HZ  PHE P 600      -7.311 -19.736  -6.912  0.00  0.00      PROA  
ATOM    332  CD2 PHE P 600      -4.765 -21.369  -8.514  0.00  0.00      PROA  
ATOM    333  HD2 PHE P 600      -3.865 -21.852  -8.164  0.00  0.00      PROA  
ATOM    334  CE2 PHE P 600      -5.532 -20.862  -7.399  0.00  0.00      PROA  
ATOM    335  HE2 PHE P 600      -5.190 -20.905  -6.376  0.00  0.00      PROA  
ATOM    336  C   PHE P 600      -2.638 -22.084 -12.496  0.00  0.00      PROA  
ATOM    337  O   PHE P 600      -1.507 -22.534 -12.085  0.00  0.00      PROA  
ATOM    338  N   LYS P 601      -3.025 -22.390 -13.769  0.00  0.00      PROA  
ATOM    339  HN  LYS P 601      -3.877 -21.954 -14.048  0.00  0.00      PROA  
ATOM    340  CA  LYS P 601      -2.247 -23.022 -14.745  0.00  0.00      PROA  
ATOM    341  HA  LYS P 601      -1.965 -24.018 -14.438  0.00  0.00      PROA  
ATOM    342  CB  LYS P 601      -3.104 -23.134 -16.049  0.00  0.00      PROA  
ATOM    343  HB1 LYS P 601      -2.478 -23.542 -16.871  0.00  0.00      PROA  
ATOM    344  HB2 LYS P 601      -3.334 -22.136 -16.481  0.00  0.00      PROA  
ATOM    345  CG  LYS P 601      -4.407 -23.949 -15.818  0.00  0.00      PROA  
ATOM    346  HG1 LYS P 601      -5.064 -23.349 -15.152  0.00  0.00      PROA  
ATOM    347  HG2 LYS P 601      -4.157 -24.847 -15.212  0.00  0.00      PROA  
ATOM    348  CD  LYS P 601      -5.018 -24.456 -17.135  0.00  0.00      PROA  
ATOM    349  HD1 LYS P 601      -5.141 -23.609 -17.844  0.00  0.00      PROA  
ATOM    350  HD2 LYS P 601      -6.058 -24.846 -17.104  0.00  0.00      PROA  
ATOM    351  CE  LYS P 601      -4.219 -25.484 -17.858  0.00  0.00      PROA  
ATOM    352  HE1 LYS P 601      -4.306 -26.411 -17.252  0.00  0.00      PROA  
ATOM    353  HE2 LYS P 601      -3.187 -25.100 -18.006  0.00  0.00      PROA  
ATOM    354  NZ  LYS P 601      -4.655 -25.729 -19.234  0.00  0.00      PROA  
ATOM    355  HZ1 LYS P 601      -4.558 -26.744 -19.436  0.00  0.00      PROA  
ATOM    356  HZ2 LYS P 601      -3.966 -25.241 -19.841  0.00  0.00      PROA  
ATOM    357  HZ3 LYS P 601      -5.602 -25.338 -19.415  0.00  0.00      PROA  
ATOM    358  C   LYS P 601      -0.913 -22.323 -15.041  0.00  0.00      PROA  
ATOM    359  O   LYS P 601       0.097 -22.966 -15.126  0.00  0.00      PROA  
ATOM    360  N   ASP P 602      -0.870 -20.918 -15.066  0.00  0.00      PROA  
ATOM    361  HN  ASP P 602      -1.730 -20.414 -15.046  0.00  0.00      PROA  
ATOM    362  CA  ASP P 602       0.246 -20.133 -15.446  0.00  0.00      PROA  
ATOM    363  HA  ASP P 602       0.767 -20.564 -16.289  0.00  0.00      PROA  
ATOM    364  CB  ASP P 602      -0.132 -18.692 -15.803  0.00  0.00      PROA  
ATOM    365  HB1 ASP P 602       0.797 -18.086 -15.872  0.00  0.00      PROA  
ATOM    366  HB2 ASP P 602      -0.840 -18.215 -15.092  0.00  0.00      PROA  
ATOM    367  CG  ASP P 602      -0.797 -18.640 -17.184  0.00  0.00      PROA  
ATOM    368  OD1 ASP P 602      -0.634 -19.589 -17.999  0.00  0.00      PROA  
ATOM    369  OD2 ASP P 602      -1.479 -17.567 -17.487  0.00  0.00      PROA  
ATOM    370  C   ASP P 602       1.135 -19.997 -14.248  0.00  0.00      PROA  
ATOM    371  O   ASP P 602       2.279 -19.588 -14.392  0.00  0.00      PROA  
ATOM    372  N   ALA P 603       0.714 -20.308 -13.028  0.00  0.00      PROA  
ATOM    373  HN  ALA P 603      -0.276 -20.408 -13.094  0.00  0.00      PROA  
ATOM    374  CA  ALA P 603       1.533 -20.290 -11.787  0.00  0.00      PROA  
ATOM    375  HA  ALA P 603       2.193 -19.436 -11.799  0.00  0.00      PROA  
ATOM    376  CB  ALA P 603       0.626 -20.221 -10.512  0.00  0.00      PROA  
ATOM    377  HB1 ALA P 603       1.173 -20.082  -9.555  0.00  0.00      PROA  
ATOM    378  HB2 ALA P 603       0.042 -21.162 -10.417  0.00  0.00      PROA  
ATOM    379  HB3 ALA P 603      -0.211 -19.510 -10.682  0.00  0.00      PROA  
ATOM    380  C   ALA P 603       2.508 -21.411 -11.710  0.00  0.00      PROA  
ATOM    381  O   ALA P 603       3.527 -21.314 -11.048  0.00  0.00      PROA  
ATOM    382  N   LEU P 604       2.245 -22.459 -12.530  0.00  0.00      PROA  
ATOM    383  HN  LEU P 604       1.452 -22.362 -13.127  0.00  0.00      PROA  
ATOM    384  CA  LEU P 604       3.095 -23.511 -12.772  0.00  0.00      PROA  
ATOM    385  HA  LEU P 604       3.399 -23.848 -11.792  0.00  0.00      PROA  
ATOM    386  CB  LEU P 604       2.426 -24.696 -13.518  0.00  0.00      PROA  
ATOM    387  HB1 LEU P 604       2.377 -24.462 -14.603  0.00  0.00      PROA  
ATOM    388  HB2 LEU P 604       1.387 -24.867 -13.166  0.00  0.00      PROA  
ATOM    389  CG  LEU P 604       3.226 -26.037 -13.468  0.00  0.00      PROA  
ATOM    390  HG  LEU P 604       4.139 -25.788 -12.886  0.00  0.00      PROA  
ATOM    391  CD1 LEU P 604       2.592 -27.195 -12.686  0.00  0.00      PROA  
ATOM    392 HD11 LEU P 604       1.964 -26.798 -11.860  0.00  0.00      PROA  
ATOM    393 HD12 LEU P 604       3.397 -27.834 -12.264  0.00  0.00      PROA  
ATOM    394 HD13 LEU P 604       1.907 -27.856 -13.259  0.00  0.00      PROA  
ATOM    395  CD2 LEU P 604       3.640 -26.538 -14.862  0.00  0.00      PROA  
ATOM    396 HD21 LEU P 604       2.724 -26.698 -15.468  0.00  0.00      PROA  
ATOM    397 HD22 LEU P 604       4.231 -27.475 -14.945  0.00  0.00      PROA  
ATOM    398 HD23 LEU P 604       4.084 -25.685 -15.420  0.00  0.00      PROA  
ATOM    399  C   LEU P 604       4.283 -23.064 -13.539  0.00  0.00      PROA  
ATOM    400  O   LEU P 604       5.373 -23.677 -13.465  0.00  0.00      PROA  
ATOM    401  N   SER P 605       4.129 -21.925 -14.292  0.00  0.00      PROA  
ATOM    402  HN  SER P 605       3.264 -21.435 -14.375  0.00  0.00      PROA  
ATOM    403  CA  SER P 605       5.078 -21.446 -15.297  0.00  0.00      PROA  
ATOM    404  HA  SER P 605       5.731 -22.289 -15.466  0.00  0.00      PROA  
ATOM    405  CB  SER P 605       4.363 -20.820 -16.475  0.00  0.00      PROA  
ATOM    406  HB1 SER P 605       3.827 -19.876 -16.240  0.00  0.00      PROA  
ATOM    407  HB2 SER P 605       3.715 -21.638 -16.856  0.00  0.00      PROA  
ATOM    408  OG  SER P 605       5.195 -20.636 -17.597  0.00  0.00      PROA  
ATOM    409  HG1 SER P 605       5.980 -20.141 -17.352  0.00  0.00      PROA  
ATOM    410  C   SER P 605       6.057 -20.403 -14.607  0.00  0.00      PROA  
ATOM    411  O   SER P 605       6.266 -19.286 -15.017  0.00  0.00      PROA  
ATOM    412  N   LEU P 606       6.827 -20.934 -13.647  0.00  0.00      PROA  
ATOM    413  HN  LEU P 606       6.669 -21.891 -13.415  0.00  0.00      PROA  
ATOM    414  CA  LEU P 606       7.953 -20.278 -13.075  0.00  0.00      PROA  
ATOM    415  HA  LEU P 606       8.289 -20.931 -12.283  0.00  0.00      PROA  
ATOM    416  CB  LEU P 606       9.173 -20.148 -13.979  0.00  0.00      PROA  
ATOM    417  HB1 LEU P 606      10.040 -19.836 -13.357  0.00  0.00      PROA  
ATOM    418  HB2 LEU P 606       9.009 -19.288 -14.663  0.00  0.00      PROA  
ATOM    419  CG  LEU P 606       9.580 -21.421 -14.843  0.00  0.00      PROA  
ATOM    420  HG  LEU P 606       8.654 -21.848 -15.282  0.00  0.00      PROA  
ATOM    421  CD1 LEU P 606      10.467 -20.981 -16.071  0.00  0.00      PROA  
ATOM    422 HD11 LEU P 606      10.684 -21.826 -16.759  0.00  0.00      PROA  
ATOM    423 HD12 LEU P 606      11.410 -20.644 -15.589  0.00  0.00      PROA  
ATOM    424 HD13 LEU P 606       9.984 -20.140 -16.611  0.00  0.00      PROA  
ATOM    425  CD2 LEU P 606      10.201 -22.411 -13.995  0.00  0.00      PROA  
ATOM    426 HD21 LEU P 606      10.319 -23.343 -14.587  0.00  0.00      PROA  
ATOM    427 HD22 LEU P 606       9.523 -22.518 -13.121  0.00  0.00      PROA  
ATOM    428 HD23 LEU P 606      11.234 -22.080 -13.756  0.00  0.00      PROA  
ATOM    429  C   LEU P 606       7.625 -18.970 -12.352  0.00  0.00      PROA  
ATOM    430  O   LEU P 606       6.530 -18.821 -11.956  0.00  0.00      PROA  
ATOM    431  N   GLN P 607       8.596 -18.128 -11.959  0.00  0.00      PROA  
ATOM    432  HN  GLN P 607       9.569 -18.313 -12.073  0.00  0.00      PROA  
ATOM    433  CA  GLN P 607       8.369 -16.801 -11.390  0.00  0.00      PROA  
ATOM    434  HA  GLN P 607       9.338 -16.325 -11.380  0.00  0.00      PROA  
ATOM    435  CB  GLN P 607       7.600 -15.895 -12.244  0.00  0.00      PROA  
ATOM    436  HB1 GLN P 607       6.665 -16.417 -12.539  0.00  0.00      PROA  
ATOM    437  HB2 GLN P 607       8.020 -15.665 -13.246  0.00  0.00      PROA  
ATOM    438  CG  GLN P 607       7.147 -14.558 -11.681  0.00  0.00      PROA  
ATOM    439  HG1 GLN P 607       8.002 -14.096 -11.144  0.00  0.00      PROA  
ATOM    440  HG2 GLN P 607       6.265 -14.687 -11.018  0.00  0.00      PROA  
ATOM    441  CD  GLN P 607       6.738 -13.542 -12.694  0.00  0.00      PROA  
ATOM    442  OE1 GLN P 607       7.640 -12.803 -13.077  0.00  0.00      PROA  
ATOM    443  NE2 GLN P 607       5.572 -13.681 -13.338  0.00  0.00      PROA  
ATOM    444 HE21 GLN P 607       5.318 -12.919 -13.933  0.00  0.00      PROA  
ATOM    445 HE22 GLN P 607       4.868 -14.211 -12.864  0.00  0.00      PROA  
ATOM    446  C   GLN P 607       7.764 -16.719  -9.962  0.00  0.00      PROA  
ATOM    447  O   GLN P 607       8.177 -15.865  -9.184  0.00  0.00      PROA  
ATOM    448  N   CYS P 608       6.760 -17.576  -9.631  0.00  0.00      PROA  
ATOM    449  HN  CYS P 608       6.485 -18.240 -10.322  0.00  0.00      PROA  
ATOM    450  CA  CYS P 608       5.938 -17.587  -8.458  0.00  0.00      PROA  
ATOM    451  HA  CYS P 608       5.382 -16.661  -8.459  0.00  0.00      PROA  
ATOM    452  CB  CYS P 608       4.935 -18.787  -8.386  0.00  0.00      PROA  
ATOM    453  HB1 CYS P 608       4.617 -19.041  -7.352  0.00  0.00      PROA  
ATOM    454  HB2 CYS P 608       5.437 -19.649  -8.875  0.00  0.00      PROA  
ATOM    455  SG  CYS P 608       3.314 -18.387  -9.127  0.00  0.00      PROA  
ATOM    456  HG1 CYS P 608       3.608 -19.049 -10.236  0.00  0.00      PROA  
ATOM    457  C   CYS P 608       6.752 -17.428  -7.164  0.00  0.00      PROA  
ATOM    458  O   CYS P 608       6.539 -16.498  -6.391  0.00  0.00      PROA  
ATOM    459  N   LEU P 609       7.684 -18.337  -6.962  0.00  0.00      PROA  
ATOM    460  HN  LEU P 609       7.791 -19.065  -7.636  0.00  0.00      PROA  
ATOM    461  CA  LEU P 609       8.573 -18.456  -5.740  0.00  0.00      PROA  
ATOM    462  HA  LEU P 609       7.848 -18.481  -4.940  0.00  0.00      PROA  
ATOM    463  CB  LEU P 609       9.397 -19.800  -5.651  0.00  0.00      PROA  
ATOM    464  HB1 LEU P 609      10.051 -19.860  -6.547  0.00  0.00      PROA  
ATOM    465  HB2 LEU P 609       8.715 -20.675  -5.583  0.00  0.00      PROA  
ATOM    466  CG  LEU P 609      10.464 -19.983  -4.462  0.00  0.00      PROA  
ATOM    467  HG  LEU P 609      11.331 -19.299  -4.580  0.00  0.00      PROA  
ATOM    468  CD1 LEU P 609       9.861 -19.632  -3.091  0.00  0.00      PROA  
ATOM    469 HD11 LEU P 609       9.203 -18.737  -3.083  0.00  0.00      PROA  
ATOM    470 HD12 LEU P 609      10.611 -19.661  -2.271  0.00  0.00      PROA  
ATOM    471 HD13 LEU P 609       9.228 -20.506  -2.825  0.00  0.00      PROA  
ATOM    472  CD2 LEU P 609      10.979 -21.480  -4.443  0.00  0.00      PROA  
ATOM    473 HD21 LEU P 609      11.475 -21.762  -5.396  0.00  0.00      PROA  
ATOM    474 HD22 LEU P 609      10.092 -22.148  -4.425  0.00  0.00      PROA  
ATOM    475 HD23 LEU P 609      11.622 -21.773  -3.586  0.00  0.00      PROA  
ATOM    476  C   LEU P 609       9.330 -17.150  -5.497  0.00  0.00      PROA  
ATOM    477  O   LEU P 609       9.078 -16.519  -4.415  0.00  0.00      PROA  
ATOM    478  N   ALA P 610      10.129 -16.609  -6.531  0.00  0.00      PROA  
ATOM    479  HN  ALA P 610      10.231 -16.979  -7.451  0.00  0.00      PROA  
ATOM    480  CA  ALA P 610      10.759 -15.343  -6.418  0.00  0.00      PROA  
ATOM    481  HA  ALA P 610      11.379 -15.359  -5.534  0.00  0.00      PROA  
ATOM    482  CB  ALA P 610      11.482 -14.965  -7.727  0.00  0.00      PROA  
ATOM    483  HB1 ALA P 610      12.246 -15.708  -8.042  0.00  0.00      PROA  
ATOM    484  HB2 ALA P 610      11.938 -13.953  -7.696  0.00  0.00      PROA  
ATOM    485  HB3 ALA P 610      10.744 -14.968  -8.557  0.00  0.00      PROA  
ATOM    486  C   ALA P 610       9.831 -14.168  -6.186  0.00  0.00      PROA  
ATOM    487  O   ALA P 610      10.215 -13.209  -5.556  0.00  0.00      PROA  
ATOM    488  N   SER P 611       8.620 -14.133  -6.808  0.00  0.00      PROA  
ATOM    489  HN  SER P 611       8.310 -14.951  -7.288  0.00  0.00      PROA  
ATOM    490  CA  SER P 611       7.645 -13.043  -6.604  0.00  0.00      PROA  
ATOM    491  HA  SER P 611       8.241 -12.143  -6.629  0.00  0.00      PROA  
ATOM    492  CB  SER P 611       6.574 -13.176  -7.736  0.00  0.00      PROA  
ATOM    493  HB1 SER P 611       6.240 -14.236  -7.747  0.00  0.00      PROA  
ATOM    494  HB2 SER P 611       7.195 -12.961  -8.631  0.00  0.00      PROA  
ATOM    495  OG  SER P 611       5.496 -12.239  -7.557  0.00  0.00      PROA  
ATOM    496  HG1 SER P 611       5.713 -11.364  -7.886  0.00  0.00      PROA  
ATOM    497  C   SER P 611       7.097 -13.110  -5.162  0.00  0.00      PROA  
ATOM    498  O   SER P 611       7.019 -12.095  -4.437  0.00  0.00      PROA  
ATOM    499  N   ILE P 612       6.802 -14.341  -4.598  0.00  0.00      PROA  
ATOM    500  HN  ILE P 612       6.877 -15.214  -5.074  0.00  0.00      PROA  
ATOM    501  CA  ILE P 612       6.503 -14.467  -3.188  0.00  0.00      PROA  
ATOM    502  HA  ILE P 612       5.716 -13.739  -3.049  0.00  0.00      PROA  
ATOM    503  CB  ILE P 612       5.940 -15.891  -2.857  0.00  0.00      PROA  
ATOM    504  HB  ILE P 612       6.674 -16.603  -3.292  0.00  0.00      PROA  
ATOM    505  CG2 ILE P 612       5.767 -16.131  -1.426  0.00  0.00      PROA  
ATOM    506 HG21 ILE P 612       6.654 -15.948  -0.782  0.00  0.00      PROA  
ATOM    507 HG22 ILE P 612       5.494 -17.190  -1.231  0.00  0.00      PROA  
ATOM    508 HG23 ILE P 612       5.057 -15.342  -1.098  0.00  0.00      PROA  
ATOM    509  CG1 ILE P 612       4.744 -16.279  -3.701  0.00  0.00      PROA  
ATOM    510 HG11 ILE P 612       4.860 -16.057  -4.784  0.00  0.00      PROA  
ATOM    511 HG12 ILE P 612       3.859 -15.726  -3.321  0.00  0.00      PROA  
ATOM    512  CD  ILE P 612       4.301 -17.741  -3.643  0.00  0.00      PROA  
ATOM    513  HD1 ILE P 612       5.116 -18.373  -4.057  0.00  0.00      PROA  
ATOM    514  HD2 ILE P 612       3.441 -17.918  -4.323  0.00  0.00      PROA  
ATOM    515  HD3 ILE P 612       4.025 -18.044  -2.611  0.00  0.00      PROA  
ATOM    516  C   ILE P 612       7.619 -13.991  -2.290  0.00  0.00      PROA  
ATOM    517  O   ILE P 612       7.493 -13.164  -1.406  0.00  0.00      PROA  
ATOM    518  N   LEU P 613       8.895 -14.331  -2.542  0.00  0.00      PROA  
ATOM    519  HN  LEU P 613       9.061 -14.979  -3.281  0.00  0.00      PROA  
ATOM    520  CA  LEU P 613      10.095 -13.950  -1.819  0.00  0.00      PROA  
ATOM    521  HA  LEU P 613       9.828 -14.212  -0.806  0.00  0.00      PROA  
ATOM    522  CB  LEU P 613      11.272 -14.786  -2.218  0.00  0.00      PROA  
ATOM    523  HB1 LEU P 613      12.139 -14.339  -1.685  0.00  0.00      PROA  
ATOM    524  HB2 LEU P 613      11.388 -14.661  -3.316  0.00  0.00      PROA  
ATOM    525  CG  LEU P 613      11.299 -16.252  -1.768  0.00  0.00      PROA  
ATOM    526  HG  LEU P 613      10.411 -16.875  -2.008  0.00  0.00      PROA  
ATOM    527  CD1 LEU P 613      12.662 -16.994  -2.180  0.00  0.00      PROA  
ATOM    528 HD11 LEU P 613      12.785 -17.926  -1.589  0.00  0.00      PROA  
ATOM    529 HD12 LEU P 613      13.500 -16.271  -2.084  0.00  0.00      PROA  
ATOM    530 HD13 LEU P 613      12.610 -17.223  -3.266  0.00  0.00      PROA  
ATOM    531  CD2 LEU P 613      11.336 -16.251  -0.229  0.00  0.00      PROA  
ATOM    532 HD21 LEU P 613      12.115 -15.546   0.133  0.00  0.00      PROA  
ATOM    533 HD22 LEU P 613      11.722 -17.240   0.097  0.00  0.00      PROA  
ATOM    534 HD23 LEU P 613      10.361 -16.113   0.287  0.00  0.00      PROA  
ATOM    535  C   LEU P 613      10.340 -12.438  -1.831  0.00  0.00      PROA  
ATOM    536  O   LEU P 613      10.667 -11.851  -0.842  0.00  0.00      PROA  
ATOM    537  N   PHE P 614      10.195 -11.801  -2.967  0.00  0.00      PROA  
ATOM    538  HN  PHE P 614       9.946 -12.259  -3.816  0.00  0.00      PROA  
ATOM    539  CA  PHE P 614      10.367 -10.327  -3.072  0.00  0.00      PROA  
ATOM    540  HA  PHE P 614      11.388 -10.104  -2.800  0.00  0.00      PROA  
ATOM    541  CB  PHE P 614      10.218  -9.843  -4.546  0.00  0.00      PROA  
ATOM    542  HB1 PHE P 614       9.297 -10.183  -5.068  0.00  0.00      PROA  
ATOM    543  HB2 PHE P 614      10.972 -10.383  -5.158  0.00  0.00      PROA  
ATOM    544  CG  PHE P 614      10.368  -8.364  -4.738  0.00  0.00      PROA  
ATOM    545  CD1 PHE P 614      11.620  -7.739  -4.779  0.00  0.00      PROA  
ATOM    546  HD1 PHE P 614      12.519  -8.319  -4.627  0.00  0.00      PROA  
ATOM    547  CE1 PHE P 614      11.772  -6.389  -5.090  0.00  0.00      PROA  
ATOM    548  HE1 PHE P 614      12.761  -5.974  -5.217  0.00  0.00      PROA  
ATOM    549  CZ  PHE P 614      10.677  -5.655  -5.504  0.00  0.00      PROA  
ATOM    550  HZ  PHE P 614      10.809  -4.623  -5.792  0.00  0.00      PROA  
ATOM    551  CD2 PHE P 614       9.226  -7.669  -5.128  0.00  0.00      PROA  
ATOM    552  HD2 PHE P 614       8.333  -8.276  -5.113  0.00  0.00      PROA  
ATOM    553  CE2 PHE P 614       9.411  -6.302  -5.541  0.00  0.00      PROA  
ATOM    554  HE2 PHE P 614       8.507  -5.749  -5.750  0.00  0.00      PROA  
ATOM    555  C   PHE P 614       9.394  -9.481  -2.274  0.00  0.00      PROA  
ATOM    556  O   PHE P 614       9.797  -8.532  -1.628  0.00  0.00      PROA  
ATOM    557  N   LEU P 615       8.070  -9.799  -2.375  0.00  0.00      PROA  
ATOM    558  HN  LEU P 615       7.726 -10.618  -2.828  0.00  0.00      PROA  
ATOM    559  CA  LEU P 615       7.053  -8.951  -1.909  0.00  0.00      PROA  
ATOM    560  HA  LEU P 615       7.361  -7.915  -1.912  0.00  0.00      PROA  
ATOM    561  CB  LEU P 615       5.923  -9.189  -2.834  0.00  0.00      PROA  
ATOM    562  HB1 LEU P 615       5.445 -10.147  -2.536  0.00  0.00      PROA  
ATOM    563  HB2 LEU P 615       6.237  -9.310  -3.893  0.00  0.00      PROA  
ATOM    564  CG  LEU P 615       4.888  -8.054  -2.960  0.00  0.00      PROA  
ATOM    565  HG  LEU P 615       4.194  -8.302  -3.792  0.00  0.00      PROA  
ATOM    566  CD1 LEU P 615       4.096  -7.856  -1.602  0.00  0.00      PROA  
ATOM    567 HD11 LEU P 615       3.771  -8.881  -1.323  0.00  0.00      PROA  
ATOM    568 HD12 LEU P 615       3.226  -7.225  -1.882  0.00  0.00      PROA  
ATOM    569 HD13 LEU P 615       4.684  -7.427  -0.763  0.00  0.00      PROA  
ATOM    570  CD2 LEU P 615       5.579  -6.792  -3.455  0.00  0.00      PROA  
ATOM    571 HD21 LEU P 615       6.295  -6.505  -2.655  0.00  0.00      PROA  
ATOM    572 HD22 LEU P 615       4.922  -5.905  -3.576  0.00  0.00      PROA  
ATOM    573 HD23 LEU P 615       6.047  -6.966  -4.447  0.00  0.00      PROA  
ATOM    574  C   LEU P 615       6.684  -9.342  -0.492  0.00  0.00      PROA  
ATOM    575  O   LEU P 615       6.470  -8.476   0.376  0.00  0.00      PROA  
ATOM    576  N   TYR P 616       6.579 -10.643   0.004  0.00  0.00      PROA  
ATOM    577  HN  TYR P 616       6.836 -11.445  -0.530  0.00  0.00      PROA  
ATOM    578  CA  TYR P 616       6.353 -11.002   1.445  0.00  0.00      PROA  
ATOM    579  HA  TYR P 616       5.380 -10.622   1.720  0.00  0.00      PROA  
ATOM    580  CB  TYR P 616       6.287 -12.557   1.800  0.00  0.00      PROA  
ATOM    581  HB1 TYR P 616       7.180 -13.076   1.391  0.00  0.00      PROA  
ATOM    582  HB2 TYR P 616       5.317 -12.910   1.389  0.00  0.00      PROA  
ATOM    583  CG  TYR P 616       6.179 -12.811   3.242  0.00  0.00      PROA  
ATOM    584  CD1 TYR P 616       5.087 -12.339   3.954  0.00  0.00      PROA  
ATOM    585  HD1 TYR P 616       4.265 -11.845   3.459  0.00  0.00      PROA  
ATOM    586  CE1 TYR P 616       5.118 -12.370   5.343  0.00  0.00      PROA  
ATOM    587  HE1 TYR P 616       4.264 -12.084   5.940  0.00  0.00      PROA  
ATOM    588  CZ  TYR P 616       6.163 -12.838   6.033  0.00  0.00      PROA  
ATOM    589  OH  TYR P 616       6.069 -12.747   7.412  0.00  0.00      PROA  
ATOM    590  HH  TYR P 616       5.130 -12.808   7.605  0.00  0.00      PROA  
ATOM    591  CD2 TYR P 616       7.297 -13.306   3.942  0.00  0.00      PROA  
ATOM    592  HD2 TYR P 616       8.144 -13.604   3.342  0.00  0.00      PROA  
ATOM    593  CE2 TYR P 616       7.317 -13.226   5.312  0.00  0.00      PROA  
ATOM    594  HE2 TYR P 616       8.190 -13.580   5.842  0.00  0.00      PROA  
ATOM    595  C   TYR P 616       7.373 -10.324   2.391  0.00  0.00      PROA  
ATOM    596  O   TYR P 616       7.063  -9.835   3.512  0.00  0.00      PROA  
ATOM    597  N   CYS P 617       8.615 -10.230   1.925  0.00  0.00      PROA  
ATOM    598  HN  CYS P 617       8.788 -10.557   0.999  0.00  0.00      PROA  
ATOM    599  CA  CYS P 617       9.657  -9.618   2.696  0.00  0.00      PROA  
ATOM    600  HA  CYS P 617       9.614 -10.133   3.645  0.00  0.00      PROA  
ATOM    601  CB  CYS P 617      11.027  -9.967   2.047  0.00  0.00      PROA  
ATOM    602  HB1 CYS P 617      11.848  -9.353   2.476  0.00  0.00      PROA  
ATOM    603  HB2 CYS P 617      11.064  -9.713   0.966  0.00  0.00      PROA  
ATOM    604  SG  CYS P 617      11.636 -11.702   2.255  0.00  0.00      PROA  
ATOM    605  HG1 CYS P 617      11.425 -12.033   0.990  0.00  0.00      PROA  
ATOM    606  C   CYS P 617       9.665  -8.149   2.945  0.00  0.00      PROA  
ATOM    607  O   CYS P 617      10.412  -7.606   3.728  0.00  0.00      PROA  
ATOM    608  N   ALA P 618       8.828  -7.477   2.208  0.00  0.00      PROA  
ATOM    609  HN  ALA P 618       8.392  -7.938   1.439  0.00  0.00      PROA  
ATOM    610  CA  ALA P 618       8.418  -6.078   2.438  0.00  0.00      PROA  
ATOM    611  HA  ALA P 618       9.100  -5.612   3.134  0.00  0.00      PROA  
ATOM    612  CB  ALA P 618       8.460  -5.196   1.102  0.00  0.00      PROA  
ATOM    613  HB1 ALA P 618       7.739  -5.670   0.403  0.00  0.00      PROA  
ATOM    614  HB2 ALA P 618       9.517  -5.386   0.818  0.00  0.00      PROA  
ATOM    615  HB3 ALA P 618       8.165  -4.134   1.246  0.00  0.00      PROA  
ATOM    616  C   ALA P 618       7.086  -5.969   3.204  0.00  0.00      PROA  
ATOM    617  O   ALA P 618       6.919  -5.143   4.098  0.00  0.00      PROA  
ATOM    618  N   CYS P 619       6.099  -6.852   2.745  0.00  0.00      PROA  
ATOM    619  HN  CYS P 619       6.290  -7.551   2.060  0.00  0.00      PROA  
ATOM    620  CA  CYS P 619       4.677  -6.827   3.122  0.00  0.00      PROA  
ATOM    621  HA  CYS P 619       4.281  -5.842   2.924  0.00  0.00      PROA  
ATOM    622  CB  CYS P 619       3.894  -7.904   2.335  0.00  0.00      PROA  
ATOM    623  HB1 CYS P 619       4.272  -8.891   2.677  0.00  0.00      PROA  
ATOM    624  HB2 CYS P 619       4.237  -7.850   1.280  0.00  0.00      PROA  
ATOM    625  SG  CYS P 619       2.039  -7.711   2.433  0.00  0.00      PROA  
ATOM    626  HG1 CYS P 619       1.804  -8.210   3.637  0.00  0.00      PROA  
ATOM    627  C   CYS P 619       4.443  -6.879   4.627  0.00  0.00      PROA  
ATOM    628  O   CYS P 619       3.641  -6.124   5.118  0.00  0.00      PROA  
ATOM    629  N   MET P 620       5.041  -7.798   5.401  0.00  0.00      PROA  
ATOM    630  HN  MET P 620       5.583  -8.557   5.050  0.00  0.00      PROA  
ATOM    631  CA  MET P 620       4.749  -8.040   6.806  0.00  0.00      PROA  
ATOM    632  HA  MET P 620       3.738  -8.397   6.937  0.00  0.00      PROA  
ATOM    633  CB  MET P 620       5.646  -9.283   7.317  0.00  0.00      PROA  
ATOM    634  HB1 MET P 620       5.227 -10.171   6.796  0.00  0.00      PROA  
ATOM    635  HB2 MET P 620       5.483  -9.569   8.379  0.00  0.00      PROA  
ATOM    636  CG  MET P 620       7.126  -9.265   7.049  0.00  0.00      PROA  
ATOM    637  HG1 MET P 620       7.226  -8.868   6.016  0.00  0.00      PROA  
ATOM    638  HG2 MET P 620       7.364 -10.332   7.249  0.00  0.00      PROA  
ATOM    639  SD  MET P 620       8.162  -8.362   8.180  0.00  0.00      PROA  
ATOM    640  CE  MET P 620       9.413  -7.741   6.987  0.00  0.00      PROA  
ATOM    641  HE1 MET P 620       8.897  -7.180   6.179  0.00  0.00      PROA  
ATOM    642  HE2 MET P 620       9.938  -8.636   6.591  0.00  0.00      PROA  
ATOM    643  HE3 MET P 620      10.075  -6.948   7.397  0.00  0.00      PROA  
ATOM    644  C   MET P 620       4.931  -6.818   7.707  0.00  0.00      PROA  
ATOM    645  O   MET P 620       4.210  -6.649   8.673  0.00  0.00      PROA  
ATOM    646  N   SER P 621       5.990  -6.029   7.500  0.00  0.00      PROA  
ATOM    647  HN  SER P 621       6.529  -6.207   6.680  0.00  0.00      PROA  
ATOM    648  CA  SER P 621       6.289  -4.946   8.437  0.00  0.00      PROA  
ATOM    649  HA  SER P 621       6.346  -5.446   9.392  0.00  0.00      PROA  
ATOM    650  CB  SER P 621       7.715  -4.371   8.096  0.00  0.00      PROA  
ATOM    651  HB1 SER P 621       7.678  -4.158   7.007  0.00  0.00      PROA  
ATOM    652  HB2 SER P 621       8.497  -5.119   8.349  0.00  0.00      PROA  
ATOM    653  OG  SER P 621       8.020  -3.169   8.859  0.00  0.00      PROA  
ATOM    654  HG1 SER P 621       7.773  -3.281   9.780  0.00  0.00      PROA  
ATOM    655  C   SER P 621       5.312  -3.780   8.504  0.00  0.00      PROA  
ATOM    656  O   SER P 621       4.933  -3.526   9.647  0.00  0.00      PROA  
ATOM    657  N   PRO P 622       4.611  -3.105   7.543  0.00  0.00      PROA  
ATOM    658  CD  PRO P 622       4.903  -3.250   6.050  0.00  0.00      PROA  
ATOM    659  HD1 PRO P 622       5.037  -4.336   5.862  0.00  0.00      PROA  
ATOM    660  HD2 PRO P 622       5.813  -2.728   5.683  0.00  0.00      PROA  
ATOM    661  CA  PRO P 622       3.599  -2.037   7.801  0.00  0.00      PROA  
ATOM    662  HA  PRO P 622       3.986  -1.266   8.451  0.00  0.00      PROA  
ATOM    663  CB  PRO P 622       3.295  -1.521   6.430  0.00  0.00      PROA  
ATOM    664  HB1 PRO P 622       3.982  -0.668   6.240  0.00  0.00      PROA  
ATOM    665  HB2 PRO P 622       2.291  -1.060   6.306  0.00  0.00      PROA  
ATOM    666  CG  PRO P 622       3.654  -2.680   5.370  0.00  0.00      PROA  
ATOM    667  HG1 PRO P 622       2.882  -3.479   5.347  0.00  0.00      PROA  
ATOM    668  HG2 PRO P 622       3.759  -2.257   4.348  0.00  0.00      PROA  
ATOM    669  C   PRO P 622       2.373  -2.603   8.459  0.00  0.00      PROA  
ATOM    670  O   PRO P 622       1.762  -1.911   9.312  0.00  0.00      PROA  
ATOM    671  N   VAL P 623       2.073  -3.902   8.242  0.00  0.00      PROA  
ATOM    672  HN  VAL P 623       2.662  -4.417   7.623  0.00  0.00      PROA  
ATOM    673  CA  VAL P 623       0.855  -4.446   8.901  0.00  0.00      PROA  
ATOM    674  HA  VAL P 623       0.123  -3.651   8.907  0.00  0.00      PROA  
ATOM    675  CB  VAL P 623       0.295  -5.709   8.152  0.00  0.00      PROA  
ATOM    676  HB  VAL P 623       1.087  -6.487   8.097  0.00  0.00      PROA  
ATOM    677  CG1 VAL P 623      -1.025  -6.124   8.686  0.00  0.00      PROA  
ATOM    678 HG11 VAL P 623      -0.819  -6.438   9.732  0.00  0.00      PROA  
ATOM    679 HG12 VAL P 623      -1.472  -6.831   7.954  0.00  0.00      PROA  
ATOM    680 HG13 VAL P 623      -1.662  -5.214   8.691  0.00  0.00      PROA  
ATOM    681  CG2 VAL P 623       0.009  -5.369   6.715  0.00  0.00      PROA  
ATOM    682 HG21 VAL P 623       0.872  -5.030   6.103  0.00  0.00      PROA  
ATOM    683 HG22 VAL P 623      -0.655  -4.483   6.810  0.00  0.00      PROA  
ATOM    684 HG23 VAL P 623      -0.483  -6.202   6.169  0.00  0.00      PROA  
ATOM    685  C   VAL P 623       1.079  -4.792  10.382  0.00  0.00      PROA  
ATOM    686  O   VAL P 623       0.214  -4.402  11.196  0.00  0.00      PROA  
ATOM    687  N   ILE P 624       2.311  -5.226  10.731  0.00  0.00      PROA  
ATOM    688  HN  ILE P 624       2.999  -5.329  10.017  0.00  0.00      PROA  
ATOM    689  CA  ILE P 624       2.780  -5.274  12.133  0.00  0.00      PROA  
ATOM    690  HA  ILE P 624       2.121  -5.805  12.804  0.00  0.00      PROA  
ATOM    691  CB  ILE P 624       4.096  -6.020  12.171  0.00  0.00      PROA  
ATOM    692  HB  ILE P 624       4.779  -5.451  11.505  0.00  0.00      PROA  
ATOM    693  CG2 ILE P 624       4.741  -5.966  13.595  0.00  0.00      PROA  
ATOM    694 HG21 ILE P 624       4.036  -6.048  14.450  0.00  0.00      PROA  
ATOM    695 HG22 ILE P 624       5.371  -5.069  13.777  0.00  0.00      PROA  
ATOM    696 HG23 ILE P 624       5.457  -6.804  13.730  0.00  0.00      PROA  
ATOM    697  CG1 ILE P 624       4.041  -7.542  11.744  0.00  0.00      PROA  
ATOM    698 HG11 ILE P 624       3.485  -7.665  10.790  0.00  0.00      PROA  
ATOM    699 HG12 ILE P 624       3.499  -8.040  12.576  0.00  0.00      PROA  
ATOM    700  CD  ILE P 624       5.363  -8.268  11.590  0.00  0.00      PROA  
ATOM    701  HD1 ILE P 624       5.202  -9.238  11.072  0.00  0.00      PROA  
ATOM    702  HD2 ILE P 624       5.858  -8.584  12.533  0.00  0.00      PROA  
ATOM    703  HD3 ILE P 624       6.087  -7.733  10.940  0.00  0.00      PROA  
ATOM    704  C   ILE P 624       2.856  -3.858  12.828  0.00  0.00      PROA  
ATOM    705  O   ILE P 624       2.328  -3.589  13.891  0.00  0.00      PROA  
ATOM    706  N   THR P 625       3.524  -2.915  12.050  0.00  0.00      PROA  
ATOM    707  HN  THR P 625       4.157  -3.203  11.335  0.00  0.00      PROA  
ATOM    708  CA  THR P 625       3.596  -1.539  12.447  0.00  0.00      PROA  
ATOM    709  HA  THR P 625       4.191  -1.536  13.348  0.00  0.00      PROA  
ATOM    710  CB  THR P 625       4.539  -0.822  11.531  0.00  0.00      PROA  
ATOM    711  HB  THR P 625       4.194  -0.900  10.478  0.00  0.00      PROA  
ATOM    712  OG1 THR P 625       5.840  -1.231  11.734  0.00  0.00      PROA  
ATOM    713  HG1 THR P 625       6.366  -0.884  11.010  0.00  0.00      PROA  
ATOM    714  CG2 THR P 625       4.586   0.724  11.772  0.00  0.00      PROA  
ATOM    715 HG21 THR P 625       5.144   1.268  10.980  0.00  0.00      PROA  
ATOM    716 HG22 THR P 625       4.933   0.974  12.797  0.00  0.00      PROA  
ATOM    717 HG23 THR P 625       3.536   1.039  11.593  0.00  0.00      PROA  
ATOM    718  C   THR P 625       2.198  -0.873  12.678  0.00  0.00      PROA  
ATOM    719  O   THR P 625       1.990  -0.261  13.719  0.00  0.00      PROA  
ATOM    720  N   PHE P 626       1.203  -1.036  11.788  0.00  0.00      PROA  
ATOM    721  HN  PHE P 626       1.328  -1.415  10.874  0.00  0.00      PROA  
ATOM    722  CA  PHE P 626      -0.112  -0.388  11.848  0.00  0.00      PROA  
ATOM    723  HA  PHE P 626       0.149   0.532  12.350  0.00  0.00      PROA  
ATOM    724  CB  PHE P 626      -0.727  -0.060  10.501  0.00  0.00      PROA  
ATOM    725  HB1 PHE P 626      -1.832   0.044  10.547  0.00  0.00      PROA  
ATOM    726  HB2 PHE P 626      -0.547  -0.848   9.738  0.00  0.00      PROA  
ATOM    727  CG  PHE P 626      -0.153   1.308  10.078  0.00  0.00      PROA  
ATOM    728  CD1 PHE P 626       1.040   1.396   9.334  0.00  0.00      PROA  
ATOM    729  HD1 PHE P 626       1.480   0.497   8.930  0.00  0.00      PROA  
ATOM    730  CE1 PHE P 626       1.434   2.702   8.998  0.00  0.00      PROA  
ATOM    731  HE1 PHE P 626       2.282   2.846   8.345  0.00  0.00      PROA  
ATOM    732  CZ  PHE P 626       0.724   3.852   9.379  0.00  0.00      PROA  
ATOM    733  HZ  PHE P 626       0.943   4.885   9.152  0.00  0.00      PROA  
ATOM    734  CD2 PHE P 626      -0.771   2.502  10.539  0.00  0.00      PROA  
ATOM    735  HD2 PHE P 626      -1.599   2.427  11.229  0.00  0.00      PROA  
ATOM    736  CE2 PHE P 626      -0.305   3.720  10.233  0.00  0.00      PROA  
ATOM    737  HE2 PHE P 626      -0.764   4.654  10.523  0.00  0.00      PROA  
ATOM    738  C   PHE P 626      -0.995  -1.089  12.904  0.00  0.00      PROA  
ATOM    739  O   PHE P 626      -1.767  -0.444  13.616  0.00  0.00      PROA  
ATOM    740  N   GLY P 627      -0.819  -2.389  13.049  0.00  0.00      PROA  
ATOM    741  HN  GLY P 627      -0.206  -2.891  12.444  0.00  0.00      PROA  
ATOM    742  CA  GLY P 627      -1.483  -3.162  14.143  0.00  0.00      PROA  
ATOM    743  HA1 GLY P 627      -1.289  -4.211  13.977  0.00  0.00      PROA  
ATOM    744  HA2 GLY P 627      -2.532  -2.929  14.031  0.00  0.00      PROA  
ATOM    745  C   GLY P 627      -1.117  -2.816  15.536  0.00  0.00      PROA  
ATOM    746  O   GLY P 627      -1.938  -2.603  16.387  0.00  0.00      PROA  
ATOM    747  N   GLY P 628       0.202  -2.788  15.727  0.00  0.00      PROA  
ATOM    748  HN  GLY P 628       0.772  -3.051  14.953  0.00  0.00      PROA  
ATOM    749  CA  GLY P 628       0.827  -2.371  16.969  0.00  0.00      PROA  
ATOM    750  HA1 GLY P 628       1.898  -2.405  16.833  0.00  0.00      PROA  
ATOM    751  HA2 GLY P 628       0.531  -2.944  17.835  0.00  0.00      PROA  
ATOM    752  C   GLY P 628       0.449  -0.936  17.334  0.00  0.00      PROA  
ATOM    753  O   GLY P 628       0.259  -0.613  18.467  0.00  0.00      PROA  
ATOM    754  N   LEU P 629       0.393  -0.020  16.322  0.00  0.00      PROA  
ATOM    755  HN  LEU P 629       0.566  -0.448  15.438  0.00  0.00      PROA  
ATOM    756  CA  LEU P 629      -0.093   1.323  16.548  0.00  0.00      PROA  
ATOM    757  HA  LEU P 629       0.550   1.835  17.248  0.00  0.00      PROA  
ATOM    758  CB  LEU P 629       0.097   2.107  15.274  0.00  0.00      PROA  
ATOM    759  HB1 LEU P 629      -0.551   3.009  15.237  0.00  0.00      PROA  
ATOM    760  HB2 LEU P 629      -0.288   1.458  14.459  0.00  0.00      PROA  
ATOM    761  CG  LEU P 629       1.460   2.651  14.975  0.00  0.00      PROA  
ATOM    762  HG  LEU P 629       2.190   1.867  15.269  0.00  0.00      PROA  
ATOM    763  CD1 LEU P 629       1.676   2.899  13.499  0.00  0.00      PROA  
ATOM    764 HD11 LEU P 629       1.476   2.009  12.865  0.00  0.00      PROA  
ATOM    765 HD12 LEU P 629       2.701   3.205  13.201  0.00  0.00      PROA  
ATOM    766 HD13 LEU P 629       0.950   3.690  13.211  0.00  0.00      PROA  
ATOM    767  CD2 LEU P 629       1.743   3.940  15.909  0.00  0.00      PROA  
ATOM    768 HD21 LEU P 629       2.739   4.416  15.788  0.00  0.00      PROA  
ATOM    769 HD22 LEU P 629       1.576   3.624  16.962  0.00  0.00      PROA  
ATOM    770 HD23 LEU P 629       1.020   4.767  15.744  0.00  0.00      PROA  
ATOM    771  C   LEU P 629      -1.482   1.512  17.108  0.00  0.00      PROA  
ATOM    772  O   LEU P 629      -1.683   2.313  18.041  0.00  0.00      PROA  
ATOM    773  N   LEU P 630      -2.484   0.782  16.568  0.00  0.00      PROA  
ATOM    774  HN  LEU P 630      -2.386   0.114  15.834  0.00  0.00      PROA  
ATOM    775  CA  LEU P 630      -3.770   0.750  17.152  0.00  0.00      PROA  
ATOM    776  HA  LEU P 630      -4.232   1.726  17.116  0.00  0.00      PROA  
ATOM    777  CB  LEU P 630      -4.721  -0.262  16.487  0.00  0.00      PROA  
ATOM    778  HB1 LEU P 630      -5.710  -0.235  16.992  0.00  0.00      PROA  
ATOM    779  HB2 LEU P 630      -4.286  -1.281  16.563  0.00  0.00      PROA  
ATOM    780  CG  LEU P 630      -4.986   0.108  14.952  0.00  0.00      PROA  
ATOM    781  HG  LEU P 630      -4.006   0.320  14.474  0.00  0.00      PROA  
ATOM    782  CD1 LEU P 630      -5.515  -1.069  14.130  0.00  0.00      PROA  
ATOM    783 HD11 LEU P 630      -5.797  -0.768  13.098  0.00  0.00      PROA  
ATOM    784 HD12 LEU P 630      -6.466  -1.503  14.506  0.00  0.00      PROA  
ATOM    785 HD13 LEU P 630      -4.685  -1.761  13.873  0.00  0.00      PROA  
ATOM    786  CD2 LEU P 630      -5.907   1.332  14.776  0.00  0.00      PROA  
ATOM    787 HD21 LEU P 630      -6.315   1.382  13.744  0.00  0.00      PROA  
ATOM    788 HD22 LEU P 630      -5.454   2.278  15.142  0.00  0.00      PROA  
ATOM    789 HD23 LEU P 630      -6.837   1.226  15.373  0.00  0.00      PROA  
ATOM    790  C   LEU P 630      -3.761   0.405  18.638  0.00  0.00      PROA  
ATOM    791  O   LEU P 630      -4.298   1.251  19.378  0.00  0.00      PROA  
ATOM    792  N   GLY P 631      -2.996  -0.598  19.100  0.00  0.00      PROA  
ATOM    793  HN  GLY P 631      -2.340  -0.978  18.453  0.00  0.00      PROA  
ATOM    794  CA  GLY P 631      -2.949  -1.117  20.460  0.00  0.00      PROA  
ATOM    795  HA1 GLY P 631      -2.355  -2.017  20.519  0.00  0.00      PROA  
ATOM    796  HA2 GLY P 631      -3.957  -1.414  20.710  0.00  0.00      PROA  
ATOM    797  C   GLY P 631      -2.376  -0.093  21.451  0.00  0.00      PROA  
ATOM    798  O   GLY P 631      -2.853   0.156  22.524  0.00  0.00      PROA  
ATOM    799  N   GLU P 632      -1.298   0.590  20.960  0.00  0.00      PROA  
ATOM    800  HN  GLU P 632      -0.908   0.435  20.056  0.00  0.00      PROA  
ATOM    801  CA  GLU P 632      -0.637   1.577  21.788  0.00  0.00      PROA  
ATOM    802  HA  GLU P 632      -0.263   1.087  22.675  0.00  0.00      PROA  
ATOM    803  CB  GLU P 632       0.642   1.856  20.964  0.00  0.00      PROA  
ATOM    804  HB1 GLU P 632       0.310   2.240  19.976  0.00  0.00      PROA  
ATOM    805  HB2 GLU P 632       1.106   0.862  20.787  0.00  0.00      PROA  
ATOM    806  CG  GLU P 632       1.535   2.870  21.658  0.00  0.00      PROA  
ATOM    807  HG1 GLU P 632       1.975   2.460  22.592  0.00  0.00      PROA  
ATOM    808  HG2 GLU P 632       1.007   3.808  21.931  0.00  0.00      PROA  
ATOM    809  CD  GLU P 632       2.623   3.155  20.695  0.00  0.00      PROA  
ATOM    810  OE1 GLU P 632       3.477   2.275  20.415  0.00  0.00      PROA  
ATOM    811  OE2 GLU P 632       2.743   4.355  20.258  0.00  0.00      PROA  
ATOM    812  C   GLU P 632      -1.556   2.771  22.009  0.00  0.00      PROA  
ATOM    813  O   GLU P 632      -1.773   3.228  23.104  0.00  0.00      PROA  
ATOM    814  N   ALA P 633      -2.165   3.235  20.882  0.00  0.00      PROA  
ATOM    815  HN  ALA P 633      -2.116   2.694  20.046  0.00  0.00      PROA  
ATOM    816  CA  ALA P 633      -3.053   4.365  20.771  0.00  0.00      PROA  
ATOM    817  HA  ALA P 633      -2.603   5.257  21.183  0.00  0.00      PROA  
ATOM    818  CB  ALA P 633      -3.297   4.758  19.352  0.00  0.00      PROA  
ATOM    819  HB1 ALA P 633      -3.570   3.808  18.845  0.00  0.00      PROA  
ATOM    820  HB2 ALA P 633      -2.413   5.232  18.873  0.00  0.00      PROA  
ATOM    821  HB3 ALA P 633      -4.120   5.487  19.193  0.00  0.00      PROA  
ATOM    822  C   ALA P 633      -4.342   4.115  21.613  0.00  0.00      PROA  
ATOM    823  O   ALA P 633      -4.982   4.999  22.109  0.00  0.00      PROA  
ATOM    824  N   THR P 634      -4.679   2.778  21.823  0.00  0.00      PROA  
ATOM    825  HN  THR P 634      -4.155   2.032  21.418  0.00  0.00      PROA  
ATOM    826  CA  THR P 634      -5.876   2.377  22.569  0.00  0.00      PROA  
ATOM    827  HA  THR P 634      -6.377   3.283  22.876  0.00  0.00      PROA  
ATOM    828  CB  THR P 634      -6.832   1.528  21.731  0.00  0.00      PROA  
ATOM    829  HB  THR P 634      -6.651   0.435  21.644  0.00  0.00      PROA  
ATOM    830  OG1 THR P 634      -6.806   1.875  20.354  0.00  0.00      PROA  
ATOM    831  HG1 THR P 634      -5.898   1.681  20.110  0.00  0.00      PROA  
ATOM    832  CG2 THR P 634      -8.296   1.781  22.198  0.00  0.00      PROA  
ATOM    833 HG21 THR P 634      -9.008   1.182  21.591  0.00  0.00      PROA  
ATOM    834 HG22 THR P 634      -8.556   2.854  22.071  0.00  0.00      PROA  
ATOM    835 HG23 THR P 634      -8.519   1.659  23.279  0.00  0.00      PROA  
ATOM    836  C   THR P 634      -5.655   1.608  23.825  0.00  0.00      PROA  
ATOM    837  O   THR P 634      -6.290   0.598  24.120  0.00  0.00      PROA  
ATOM    838  N   GLU P 635      -4.517   1.940  24.575  0.00  0.00      PROA  
ATOM    839  HN  GLU P 635      -3.922   2.614  24.143  0.00  0.00      PROA  
ATOM    840  CA  GLU P 635      -4.220   1.555  25.920  0.00  0.00      PROA  
ATOM    841  HA  GLU P 635      -3.307   2.087  26.142  0.00  0.00      PROA  
ATOM    842  CB  GLU P 635      -5.325   1.976  26.951  0.00  0.00      PROA  
ATOM    843  HB1 GLU P 635      -4.995   1.572  27.932  0.00  0.00      PROA  
ATOM    844  HB2 GLU P 635      -6.153   1.265  26.744  0.00  0.00      PROA  
ATOM    845  CG  GLU P 635      -5.680   3.494  27.064  0.00  0.00      PROA  
ATOM    846  HG1 GLU P 635      -6.001   3.856  26.064  0.00  0.00      PROA  
ATOM    847  HG2 GLU P 635      -4.702   3.974  27.281  0.00  0.00      PROA  
ATOM    848  CD  GLU P 635      -6.796   3.827  27.980  0.00  0.00      PROA  
ATOM    849  OE1 GLU P 635      -7.145   5.033  28.204  0.00  0.00      PROA  
ATOM    850  OE2 GLU P 635      -7.447   2.865  28.452  0.00  0.00      PROA  
ATOM    851  C   GLU P 635      -3.828   0.094  26.045  0.00  0.00      PROA  
ATOM    852  O   GLU P 635      -3.949  -0.496  27.158  0.00  0.00      PROA  
ATOM    853  N   GLY P 636      -3.293  -0.588  24.991  0.00  0.00      PROA  
ATOM    854  HN  GLY P 636      -3.026   0.004  24.234  0.00  0.00      PROA  
ATOM    855  CA  GLY P 636      -2.995  -1.975  24.967  0.00  0.00      PROA  
ATOM    856  HA1 GLY P 636      -2.412  -2.259  25.831  0.00  0.00      PROA  
ATOM    857  HA2 GLY P 636      -2.403  -2.179  24.088  0.00  0.00      PROA  
ATOM    858  C   GLY P 636      -4.194  -2.951  24.985  0.00  0.00      PROA  
ATOM    859  O   GLY P 636      -3.996  -4.040  25.468  0.00  0.00      PROA  
ATOM    860  N   ARG P 637      -5.323  -2.474  24.486  0.00  0.00      PROA  
ATOM    861  HN  ARG P 637      -5.245  -1.513  24.231  0.00  0.00      PROA  
ATOM    862  CA  ARG P 637      -6.456  -3.265  24.143  0.00  0.00      PROA  
ATOM    863  HA  ARG P 637      -6.536  -4.014  24.917  0.00  0.00      PROA  
ATOM    864  CB  ARG P 637      -7.762  -2.427  24.116  0.00  0.00      PROA  
ATOM    865  HB1 ARG P 637      -8.626  -3.109  23.965  0.00  0.00      PROA  
ATOM    866  HB2 ARG P 637      -7.783  -1.736  23.246  0.00  0.00      PROA  
ATOM    867  CG  ARG P 637      -8.004  -1.766  25.416  0.00  0.00      PROA  
ATOM    868  HG1 ARG P 637      -8.994  -1.289  25.251  0.00  0.00      PROA  
ATOM    869  HG2 ARG P 637      -7.191  -1.038  25.618  0.00  0.00      PROA  
ATOM    870  CD  ARG P 637      -8.261  -2.707  26.597  0.00  0.00      PROA  
ATOM    871  HD1 ARG P 637      -7.344  -3.302  26.799  0.00  0.00      PROA  
ATOM    872  HD2 ARG P 637      -9.117  -3.399  26.447  0.00  0.00      PROA  
ATOM    873  NE  ARG P 637      -8.475  -1.740  27.758  0.00  0.00      PROA  
ATOM    874  HE  ARG P 637      -8.791  -0.810  27.571  0.00  0.00      PROA  
ATOM    875  CZ  ARG P 637      -8.793  -2.154  28.932  0.00  0.00      PROA  
ATOM    876  NH1 ARG P 637      -8.820  -3.402  29.245  0.00  0.00      PROA  
ATOM    877 HH11 ARG P 637      -9.209  -3.712  30.112  0.00  0.00      PROA  
ATOM    878 HH12 ARG P 637      -8.251  -3.986  28.667  0.00  0.00      PROA  
ATOM    879  NH2 ARG P 637      -9.236  -1.247  29.764  0.00  0.00      PROA  
ATOM    880 HH21 ARG P 637      -9.040  -0.302  29.500  0.00  0.00      PROA  
ATOM    881 HH22 ARG P 637      -9.473  -1.574  30.679  0.00  0.00      PROA  
ATOM    882  C   ARG P 637      -6.327  -4.054  22.811  0.00  0.00      PROA  
ATOM    883  O   ARG P 637      -6.254  -5.273  22.839  0.00  0.00      PROA  
ATOM    884  N   LEU P 638      -6.238  -3.365  21.664  0.00  0.00      PROA  
ATOM    885  HN  LEU P 638      -6.189  -2.370  21.705  0.00  0.00      PROA  
ATOM    886  CA  LEU P 638      -6.306  -3.973  20.312  0.00  0.00      PROA  
ATOM    887  HA  LEU P 638      -7.045  -4.761  20.335  0.00  0.00      PROA  
ATOM    888  CB  LEU P 638      -6.603  -2.920  19.225  0.00  0.00      PROA  
ATOM    889  HB1 LEU P 638      -6.325  -3.167  18.178  0.00  0.00      PROA  
ATOM    890  HB2 LEU P 638      -5.954  -2.028  19.360  0.00  0.00      PROA  
ATOM    891  CG  LEU P 638      -8.091  -2.449  19.102  0.00  0.00      PROA  
ATOM    892  HG  LEU P 638      -8.620  -3.336  18.691  0.00  0.00      PROA  
ATOM    893  CD1 LEU P 638      -8.825  -2.099  20.465  0.00  0.00      PROA  
ATOM    894 HD11 LEU P 638      -8.302  -1.220  20.898  0.00  0.00      PROA  
ATOM    895 HD12 LEU P 638      -8.757  -2.926  21.203  0.00  0.00      PROA  
ATOM    896 HD13 LEU P 638      -9.889  -1.856  20.254  0.00  0.00      PROA  
ATOM    897  CD2 LEU P 638      -8.291  -1.346  18.039  0.00  0.00      PROA  
ATOM    898 HD21 LEU P 638      -7.812  -1.414  17.039  0.00  0.00      PROA  
ATOM    899 HD22 LEU P 638      -8.028  -0.373  18.504  0.00  0.00      PROA  
ATOM    900 HD23 LEU P 638      -9.343  -1.243  17.698  0.00  0.00      PROA  
ATOM    901  C   LEU P 638      -4.953  -4.641  19.994  0.00  0.00      PROA  
ATOM    902  O   LEU P 638      -3.856  -4.052  19.930  0.00  0.00      PROA  
ATOM    903  N   SER P 639      -4.896  -5.976  19.652  0.00  0.00      PROA  
ATOM    904  HN  SER P 639      -5.715  -6.544  19.684  0.00  0.00      PROA  
ATOM    905  CA  SER P 639      -3.633  -6.750  19.330  0.00  0.00      PROA  
ATOM    906  HA  SER P 639      -2.877  -6.250  19.916  0.00  0.00      PROA  
ATOM    907  CB  SER P 639      -3.700  -8.196  19.876  0.00  0.00      PROA  
ATOM    908  HB1 SER P 639      -3.803  -8.141  20.981  0.00  0.00      PROA  
ATOM    909  HB2 SER P 639      -2.701  -8.660  19.733  0.00  0.00      PROA  
ATOM    910  OG  SER P 639      -4.569  -8.963  19.082  0.00  0.00      PROA  
ATOM    911  HG1 SER P 639      -5.474  -8.669  19.209  0.00  0.00      PROA  
ATOM    912  C   SER P 639      -3.096  -6.703  17.943  0.00  0.00      PROA  
ATOM    913  O   SER P 639      -3.837  -6.281  17.081  0.00  0.00      PROA  
ATOM    914  N   ALA P 640      -1.766  -7.010  17.700  0.00  0.00      PROA  
ATOM    915  HN  ALA P 640      -1.204  -7.158  18.510  0.00  0.00      PROA  
ATOM    916  CA  ALA P 640      -1.237  -6.878  16.406  0.00  0.00      PROA  
ATOM    917  HA  ALA P 640      -1.562  -5.922  16.021  0.00  0.00      PROA  
ATOM    918  CB  ALA P 640       0.281  -6.688  16.424  0.00  0.00      PROA  
ATOM    919  HB1 ALA P 640       0.797  -7.505  16.972  0.00  0.00      PROA  
ATOM    920  HB2 ALA P 640       0.528  -5.799  17.044  0.00  0.00      PROA  
ATOM    921  HB3 ALA P 640       0.687  -6.568  15.397  0.00  0.00      PROA  
ATOM    922  C   ALA P 640      -1.575  -8.062  15.449  0.00  0.00      PROA  
ATOM    923  O   ALA P 640      -1.533  -7.944  14.240  0.00  0.00      PROA  
ATOM    924  N   ILE P 641      -2.015  -9.181  16.145  0.00  0.00      PROA  
ATOM    925  HN  ILE P 641      -2.041  -9.204  17.142  0.00  0.00      PROA  
ATOM    926  CA  ILE P 641      -2.448 -10.425  15.507  0.00  0.00      PROA  
ATOM    927  HA  ILE P 641      -1.644 -10.697  14.840  0.00  0.00      PROA  
ATOM    928  CB  ILE P 641      -2.549 -11.405  16.630  0.00  0.00      PROA  
ATOM    929  HB  ILE P 641      -3.197 -11.089  17.475  0.00  0.00      PROA  
ATOM    930  CG2 ILE P 641      -3.278 -12.661  16.151  0.00  0.00      PROA  
ATOM    931 HG21 ILE P 641      -2.825 -13.023  15.203  0.00  0.00      PROA  
ATOM    932 HG22 ILE P 641      -4.377 -12.516  16.076  0.00  0.00      PROA  
ATOM    933 HG23 ILE P 641      -3.192 -13.412  16.966  0.00  0.00      PROA  
ATOM    934  CG1 ILE P 641      -1.204 -11.858  17.255  0.00  0.00      PROA  
ATOM    935 HG11 ILE P 641      -0.527 -11.788  16.377  0.00  0.00      PROA  
ATOM    936 HG12 ILE P 641      -1.325 -12.897  17.629  0.00  0.00      PROA  
ATOM    937  CD  ILE P 641      -0.739 -10.926  18.464  0.00  0.00      PROA  
ATOM    938  HD1 ILE P 641       0.055 -11.395  19.083  0.00  0.00      PROA  
ATOM    939  HD2 ILE P 641      -1.610 -10.715  19.120  0.00  0.00      PROA  
ATOM    940  HD3 ILE P 641      -0.364  -9.973  18.034  0.00  0.00      PROA  
ATOM    941  C   ILE P 641      -3.692 -10.222  14.715  0.00  0.00      PROA  
ATOM    942  O   ILE P 641      -3.839 -10.759  13.624  0.00  0.00      PROA  
ATOM    943  N   GLU P 642      -4.661  -9.498  15.312  0.00  0.00      PROA  
ATOM    944  HN  GLU P 642      -4.629  -9.231  16.272  0.00  0.00      PROA  
ATOM    945  CA  GLU P 642      -5.891  -9.035  14.622  0.00  0.00      PROA  
ATOM    946  HA  GLU P 642      -6.596  -9.804  14.342  0.00  0.00      PROA  
ATOM    947  CB  GLU P 642      -6.597  -8.071  15.616  0.00  0.00      PROA  
ATOM    948  HB1 GLU P 642      -7.402  -7.462  15.153  0.00  0.00      PROA  
ATOM    949  HB2 GLU P 642      -5.803  -7.403  16.014  0.00  0.00      PROA  
ATOM    950  CG  GLU P 642      -7.200  -8.706  16.944  0.00  0.00      PROA  
ATOM    951  HG1 GLU P 642      -6.437  -9.414  17.332  0.00  0.00      PROA  
ATOM    952  HG2 GLU P 642      -8.151  -9.252  16.766  0.00  0.00      PROA  
ATOM    953  CD  GLU P 642      -7.420  -7.682  17.971  0.00  0.00      PROA  
ATOM    954  OE1 GLU P 642      -6.889  -7.784  19.102  0.00  0.00      PROA  
ATOM    955  OE2 GLU P 642      -8.272  -6.782  17.702  0.00  0.00      PROA  
ATOM    956  C   GLU P 642      -5.620  -8.345  13.334  0.00  0.00      PROA  
ATOM    957  O   GLU P 642      -6.227  -8.602  12.312  0.00  0.00      PROA  
ATOM    958  N   SER P 643      -4.706  -7.382  13.352  0.00  0.00      PROA  
ATOM    959  HN  SER P 643      -4.323  -7.072  14.218  0.00  0.00      PROA  
ATOM    960  CA  SER P 643      -4.225  -6.738  12.077  0.00  0.00      PROA  
ATOM    961  HA  SER P 643      -5.153  -6.462  11.598  0.00  0.00      PROA  
ATOM    962  CB  SER P 643      -3.323  -5.467  12.188  0.00  0.00      PROA  
ATOM    963  HB1 SER P 643      -3.115  -5.068  11.172  0.00  0.00      PROA  
ATOM    964  HB2 SER P 643      -2.379  -5.729  12.713  0.00  0.00      PROA  
ATOM    965  OG  SER P 643      -3.969  -4.425  12.950  0.00  0.00      PROA  
ATOM    966  HG1 SER P 643      -3.888  -3.600  12.466  0.00  0.00      PROA  
ATOM    967  C   SER P 643      -3.672  -7.728  11.089  0.00  0.00      PROA  
ATOM    968  O   SER P 643      -4.004  -7.711   9.916  0.00  0.00      PROA  
ATOM    969  N   LEU P 644      -2.829  -8.682  11.469  0.00  0.00      PROA  
ATOM    970  HN  LEU P 644      -2.396  -8.721  12.367  0.00  0.00      PROA  
ATOM    971  CA  LEU P 644      -2.253  -9.733  10.631  0.00  0.00      PROA  
ATOM    972  HA  LEU P 644      -1.771  -9.296   9.769  0.00  0.00      PROA  
ATOM    973  CB  LEU P 644      -1.363 -10.557  11.509  0.00  0.00      PROA  
ATOM    974  HB1 LEU P 644      -1.133 -11.494  10.960  0.00  0.00      PROA  
ATOM    975  HB2 LEU P 644      -1.776 -10.758  12.521  0.00  0.00      PROA  
ATOM    976  CG  LEU P 644       0.103 -10.040  11.968  0.00  0.00      PROA  
ATOM    977  HG  LEU P 644      -0.135  -9.123  12.548  0.00  0.00      PROA  
ATOM    978  CD1 LEU P 644       0.863 -10.951  12.939  0.00  0.00      PROA  
ATOM    979 HD11 LEU P 644       0.214 -11.213  13.802  0.00  0.00      PROA  
ATOM    980 HD12 LEU P 644       1.774 -10.462  13.345  0.00  0.00      PROA  
ATOM    981 HD13 LEU P 644       1.099 -11.934  12.477  0.00  0.00      PROA  
ATOM    982  CD2 LEU P 644       1.065  -9.710  10.763  0.00  0.00      PROA  
ATOM    983 HD21 LEU P 644       1.458 -10.650  10.321  0.00  0.00      PROA  
ATOM    984 HD22 LEU P 644       1.957  -9.223  11.212  0.00  0.00      PROA  
ATOM    985 HD23 LEU P 644       0.673  -9.034   9.972  0.00  0.00      PROA  
ATOM    986  C   LEU P 644      -3.368 -10.625   9.944  0.00  0.00      PROA  
ATOM    987  O   LEU P 644      -3.255 -10.844   8.744  0.00  0.00      PROA  
ATOM    988  N   PHE P 645      -4.323 -11.106  10.753  0.00  0.00      PROA  
ATOM    989  HN  PHE P 645      -4.294 -10.970  11.740  0.00  0.00      PROA  
ATOM    990  CA  PHE P 645      -5.456 -11.845  10.385  0.00  0.00      PROA  
ATOM    991  HA  PHE P 645      -5.091 -12.585   9.689  0.00  0.00      PROA  
ATOM    992  CB  PHE P 645      -6.043 -12.651  11.653  0.00  0.00      PROA  
ATOM    993  HB1 PHE P 645      -6.202 -11.913  12.468  0.00  0.00      PROA  
ATOM    994  HB2 PHE P 645      -5.388 -13.526  11.848  0.00  0.00      PROA  
ATOM    995  CG  PHE P 645      -7.449 -13.224  11.262  0.00  0.00      PROA  
ATOM    996  CD1 PHE P 645      -8.570 -13.003  12.082  0.00  0.00      PROA  
ATOM    997  HD1 PHE P 645      -8.479 -12.322  12.915  0.00  0.00      PROA  
ATOM    998  CE1 PHE P 645      -9.834 -13.517  11.715  0.00  0.00      PROA  
ATOM    999  HE1 PHE P 645     -10.588 -13.277  12.451  0.00  0.00      PROA  
ATOM   1000  CZ  PHE P 645      -9.923 -14.442  10.707  0.00  0.00      PROA  
ATOM   1001  HZ  PHE P 645     -10.880 -14.889  10.482  0.00  0.00      PROA  
ATOM   1002  CD2 PHE P 645      -7.609 -14.200  10.203  0.00  0.00      PROA  
ATOM   1003  HD2 PHE P 645      -6.749 -14.538   9.644  0.00  0.00      PROA  
ATOM   1004  CE2 PHE P 645      -8.820 -14.758   9.891  0.00  0.00      PROA  
ATOM   1005  HE2 PHE P 645      -8.988 -15.595   9.229  0.00  0.00      PROA  
ATOM   1006  C   PHE P 645      -6.422 -11.105   9.456  0.00  0.00      PROA  
ATOM   1007  O   PHE P 645      -6.852 -11.652   8.480  0.00  0.00      PROA  
ATOM   1008  N   GLY P 646      -6.704  -9.892   9.774  0.00  0.00      PROA  
ATOM   1009  HN  GLY P 646      -6.285  -9.480  10.579  0.00  0.00      PROA  
ATOM   1010  CA  GLY P 646      -7.485  -9.034   8.919  0.00  0.00      PROA  
ATOM   1011  HA1 GLY P 646      -7.590  -8.073   9.400  0.00  0.00      PROA  
ATOM   1012  HA2 GLY P 646      -8.389  -9.618   8.830  0.00  0.00      PROA  
ATOM   1013  C   GLY P 646      -7.047  -8.836   7.528  0.00  0.00      PROA  
ATOM   1014  O   GLY P 646      -7.828  -9.142   6.614  0.00  0.00      PROA  
ATOM   1015  N   ALA P 647      -5.762  -8.556   7.292  0.00  0.00      PROA  
ATOM   1016  HN  ALA P 647      -5.234  -8.224   8.070  0.00  0.00      PROA  
ATOM   1017  CA  ALA P 647      -5.108  -8.612   6.039  0.00  0.00      PROA  
ATOM   1018  HA  ALA P 647      -5.528  -7.903   5.342  0.00  0.00      PROA  
ATOM   1019  CB  ALA P 647      -3.553  -8.292   6.148  0.00  0.00      PROA  
ATOM   1020  HB1 ALA P 647      -3.414  -7.332   6.691  0.00  0.00      PROA  
ATOM   1021  HB2 ALA P 647      -3.118  -8.173   5.132  0.00  0.00      PROA  
ATOM   1022  HB3 ALA P 647      -3.007  -9.025   6.779  0.00  0.00      PROA  
ATOM   1023  C   ALA P 647      -5.157  -9.987   5.397  0.00  0.00      PROA  
ATOM   1024  O   ALA P 647      -5.396 -10.038   4.226  0.00  0.00      PROA  
ATOM   1025  N   SER P 648      -4.856 -11.062   6.100  0.00  0.00      PROA  
ATOM   1026  HN  SER P 648      -4.609 -10.857   7.043  0.00  0.00      PROA  
ATOM   1027  CA  SER P 648      -4.724 -12.381   5.642  0.00  0.00      PROA  
ATOM   1028  HA  SER P 648      -3.936 -12.372   4.904  0.00  0.00      PROA  
ATOM   1029  CB  SER P 648      -4.122 -13.395   6.653  0.00  0.00      PROA  
ATOM   1030  HB1 SER P 648      -4.692 -13.297   7.602  0.00  0.00      PROA  
ATOM   1031  HB2 SER P 648      -3.066 -13.257   6.969  0.00  0.00      PROA  
ATOM   1032  OG  SER P 648      -4.067 -14.717   6.147  0.00  0.00      PROA  
ATOM   1033  HG1 SER P 648      -3.713 -14.757   5.255  0.00  0.00      PROA  
ATOM   1034  C   SER P 648      -5.987 -12.927   5.074  0.00  0.00      PROA  
ATOM   1035  O   SER P 648      -6.125 -13.439   3.942  0.00  0.00      PROA  
ATOM   1036  N   LEU P 649      -7.095 -12.778   5.831  0.00  0.00      PROA  
ATOM   1037  HN  LEU P 649      -7.183 -12.380   6.740  0.00  0.00      PROA  
ATOM   1038  CA  LEU P 649      -8.329 -13.185   5.323  0.00  0.00      PROA  
ATOM   1039  HA  LEU P 649      -8.334 -14.196   4.943  0.00  0.00      PROA  
ATOM   1040  CB  LEU P 649      -9.349 -12.972   6.509  0.00  0.00      PROA  
ATOM   1041  HB1 LEU P 649      -9.346 -11.956   6.958  0.00  0.00      PROA  
ATOM   1042  HB2 LEU P 649      -9.070 -13.767   7.233  0.00  0.00      PROA  
ATOM   1043  CG  LEU P 649     -10.819 -13.179   6.124  0.00  0.00      PROA  
ATOM   1044  HG  LEU P 649     -11.043 -12.334   5.438  0.00  0.00      PROA  
ATOM   1045  CD1 LEU P 649     -11.096 -14.341   5.202  0.00  0.00      PROA  
ATOM   1046 HD11 LEU P 649     -10.278 -15.093   5.185  0.00  0.00      PROA  
ATOM   1047 HD12 LEU P 649     -11.449 -14.140   4.168  0.00  0.00      PROA  
ATOM   1048 HD13 LEU P 649     -11.944 -14.961   5.563  0.00  0.00      PROA  
ATOM   1049  CD2 LEU P 649     -11.722 -13.196   7.344  0.00  0.00      PROA  
ATOM   1050 HD21 LEU P 649     -11.202 -12.791   8.238  0.00  0.00      PROA  
ATOM   1051 HD22 LEU P 649     -12.147 -14.211   7.496  0.00  0.00      PROA  
ATOM   1052 HD23 LEU P 649     -12.540 -12.464   7.172  0.00  0.00      PROA  
ATOM   1053  C   LEU P 649      -8.815 -12.361   4.139  0.00  0.00      PROA  
ATOM   1054  O   LEU P 649      -9.058 -13.000   3.107  0.00  0.00      PROA  
ATOM   1055  N   THR P 650      -8.781 -11.020   4.250  0.00  0.00      PROA  
ATOM   1056  HN  THR P 650      -8.602 -10.748   5.192  0.00  0.00      PROA  
ATOM   1057  CA  THR P 650      -9.202 -10.130   3.174  0.00  0.00      PROA  
ATOM   1058  HA  THR P 650     -10.211 -10.408   2.910  0.00  0.00      PROA  
ATOM   1059  CB  THR P 650      -8.995  -8.663   3.622  0.00  0.00      PROA  
ATOM   1060  HB  THR P 650      -7.946  -8.355   3.817  0.00  0.00      PROA  
ATOM   1061  OG1 THR P 650      -9.649  -8.331   4.832  0.00  0.00      PROA  
ATOM   1062  HG1 THR P 650      -8.968  -8.468   5.494  0.00  0.00      PROA  
ATOM   1063  CG2 THR P 650      -9.529  -7.733   2.496  0.00  0.00      PROA  
ATOM   1064 HG21 THR P 650      -9.366  -6.741   2.969  0.00  0.00      PROA  
ATOM   1065 HG22 THR P 650     -10.594  -7.798   2.185  0.00  0.00      PROA  
ATOM   1066 HG23 THR P 650      -8.960  -7.897   1.557  0.00  0.00      PROA  
ATOM   1067  C   THR P 650      -8.377 -10.372   1.908  0.00  0.00      PROA  
ATOM   1068  O   THR P 650      -8.845 -10.401   0.792  0.00  0.00      PROA  
ATOM   1069  N   GLY P 651      -7.105 -10.614   2.116  0.00  0.00      PROA  
ATOM   1070  HN  GLY P 651      -6.735 -10.508   3.036  0.00  0.00      PROA  
ATOM   1071  CA  GLY P 651      -6.184 -10.812   0.984  0.00  0.00      PROA  
ATOM   1072  HA1 GLY P 651      -5.204 -10.744   1.433  0.00  0.00      PROA  
ATOM   1073  HA2 GLY P 651      -6.371 -10.073   0.219  0.00  0.00      PROA  
ATOM   1074  C   GLY P 651      -6.275 -12.166   0.232  0.00  0.00      PROA  
ATOM   1075  O   GLY P 651      -6.230 -12.196  -1.046  0.00  0.00      PROA  
ATOM   1076  N   ILE P 652      -6.425 -13.285   0.950  0.00  0.00      PROA  
ATOM   1077  HN  ILE P 652      -6.422 -13.238   1.946  0.00  0.00      PROA  
ATOM   1078  CA  ILE P 652      -6.761 -14.638   0.426  0.00  0.00      PROA  
ATOM   1079  HA  ILE P 652      -5.987 -14.928  -0.268  0.00  0.00      PROA  
ATOM   1080  CB  ILE P 652      -6.868 -15.669   1.537  0.00  0.00      PROA  
ATOM   1081  HB  ILE P 652      -7.475 -15.154   2.312  0.00  0.00      PROA  
ATOM   1082  CG2 ILE P 652      -7.656 -16.900   1.032  0.00  0.00      PROA  
ATOM   1083 HG21 ILE P 652      -7.747 -17.641   1.855  0.00  0.00      PROA  
ATOM   1084 HG22 ILE P 652      -7.367 -17.392   0.079  0.00  0.00      PROA  
ATOM   1085 HG23 ILE P 652      -8.746 -16.783   0.855  0.00  0.00      PROA  
ATOM   1086  CG1 ILE P 652      -5.510 -16.106   2.088  0.00  0.00      PROA  
ATOM   1087 HG11 ILE P 652      -4.968 -15.153   2.270  0.00  0.00      PROA  
ATOM   1088 HG12 ILE P 652      -4.888 -16.640   1.338  0.00  0.00      PROA  
ATOM   1089  CD  ILE P 652      -5.576 -16.838   3.465  0.00  0.00      PROA  
ATOM   1090  HD1 ILE P 652      -4.590 -17.042   3.933  0.00  0.00      PROA  
ATOM   1091  HD2 ILE P 652      -6.071 -17.826   3.349  0.00  0.00      PROA  
ATOM   1092  HD3 ILE P 652      -6.133 -16.157   4.144  0.00  0.00      PROA  
ATOM   1093  C   ILE P 652      -7.960 -14.673  -0.375  0.00  0.00      PROA  
ATOM   1094  O   ILE P 652      -7.889 -15.149  -1.510  0.00  0.00      PROA  
ATOM   1095  N   ALA P 653      -9.048 -14.080   0.120  0.00  0.00      PROA  
ATOM   1096  HN  ALA P 653      -8.993 -13.663   1.024  0.00  0.00      PROA  
ATOM   1097  CA  ALA P 653     -10.247 -13.799  -0.593  0.00  0.00      PROA  
ATOM   1098  HA  ALA P 653     -10.606 -14.788  -0.837  0.00  0.00      PROA  
ATOM   1099  CB  ALA P 653     -11.131 -13.193   0.484  0.00  0.00      PROA  
ATOM   1100  HB1 ALA P 653     -11.077 -13.755   1.441  0.00  0.00      PROA  
ATOM   1101  HB2 ALA P 653     -12.169 -13.026   0.125  0.00  0.00      PROA  
ATOM   1102  HB3 ALA P 653     -10.904 -12.159   0.821  0.00  0.00      PROA  
ATOM   1103  C   ALA P 653     -10.201 -12.956  -1.850  0.00  0.00      PROA  
ATOM   1104  O   ALA P 653     -10.673 -13.324  -2.942  0.00  0.00      PROA  
ATOM   1105  N   TYR P 654      -9.505 -11.773  -1.695  0.00  0.00      PROA  
ATOM   1106  HN  TYR P 654      -9.154 -11.616  -0.776  0.00  0.00      PROA  
ATOM   1107  CA  TYR P 654      -9.333 -10.890  -2.840  0.00  0.00      PROA  
ATOM   1108  HA  TYR P 654     -10.318 -10.671  -3.226  0.00  0.00      PROA  
ATOM   1109  CB  TYR P 654      -8.890  -9.526  -2.269  0.00  0.00      PROA  
ATOM   1110  HB1 TYR P 654      -7.947  -9.784  -1.742  0.00  0.00      PROA  
ATOM   1111  HB2 TYR P 654      -9.688  -9.231  -1.554  0.00  0.00      PROA  
ATOM   1112  CG  TYR P 654      -8.683  -8.505  -3.377  0.00  0.00      PROA  
ATOM   1113  CD1 TYR P 654      -7.618  -8.682  -4.189  0.00  0.00      PROA  
ATOM   1114  HD1 TYR P 654      -6.894  -9.475  -4.083  0.00  0.00      PROA  
ATOM   1115  CE1 TYR P 654      -7.425  -7.738  -5.200  0.00  0.00      PROA  
ATOM   1116  HE1 TYR P 654      -6.559  -7.944  -5.811  0.00  0.00      PROA  
ATOM   1117  CZ  TYR P 654      -8.200  -6.589  -5.330  0.00  0.00      PROA  
ATOM   1118  OH  TYR P 654      -8.042  -5.700  -6.457  0.00  0.00      PROA  
ATOM   1119  HH  TYR P 654      -7.452  -6.144  -7.071  0.00  0.00      PROA  
ATOM   1120  CD2 TYR P 654      -9.557  -7.399  -3.490  0.00  0.00      PROA  
ATOM   1121  HD2 TYR P 654     -10.414  -7.142  -2.885  0.00  0.00      PROA  
ATOM   1122  CE2 TYR P 654      -9.294  -6.427  -4.457  0.00  0.00      PROA  
ATOM   1123  HE2 TYR P 654      -9.874  -5.517  -4.505  0.00  0.00      PROA  
ATOM   1124  C   TYR P 654      -8.525 -11.494  -3.980  0.00  0.00      PROA  
ATOM   1125  O   TYR P 654      -8.873 -11.390  -5.142  0.00  0.00      PROA  
ATOM   1126  N   SER P 655      -7.445 -12.182  -3.648  0.00  0.00      PROA  
ATOM   1127  HN  SER P 655      -7.236 -12.231  -2.674  0.00  0.00      PROA  
ATOM   1128  CA  SER P 655      -6.582 -12.975  -4.509  0.00  0.00      PROA  
ATOM   1129  HA  SER P 655      -6.288 -12.308  -5.306  0.00  0.00      PROA  
ATOM   1130  CB  SER P 655      -5.221 -13.368  -3.821  0.00  0.00      PROA  
ATOM   1131  HB1 SER P 655      -4.603 -13.804  -4.635  0.00  0.00      PROA  
ATOM   1132  HB2 SER P 655      -5.446 -14.143  -3.057  0.00  0.00      PROA  
ATOM   1133  OG  SER P 655      -4.574 -12.180  -3.271  0.00  0.00      PROA  
ATOM   1134  HG1 SER P 655      -4.959 -11.964  -2.418  0.00  0.00      PROA  
ATOM   1135  C   SER P 655      -7.330 -14.155  -5.182  0.00  0.00      PROA  
ATOM   1136  O   SER P 655      -7.287 -14.207  -6.409  0.00  0.00      PROA  
ATOM   1137  N   LEU P 656      -8.045 -15.091  -4.527  0.00  0.00      PROA  
ATOM   1138  HN  LEU P 656      -8.092 -15.123  -3.531  0.00  0.00      PROA  
ATOM   1139  CA  LEU P 656      -8.884 -16.086  -5.256  0.00  0.00      PROA  
ATOM   1140  HA  LEU P 656      -8.349 -16.825  -5.834  0.00  0.00      PROA  
ATOM   1141  CB  LEU P 656      -9.695 -16.834  -4.200  0.00  0.00      PROA  
ATOM   1142  HB1 LEU P 656     -10.614 -17.335  -4.572  0.00  0.00      PROA  
ATOM   1143  HB2 LEU P 656     -10.028 -16.050  -3.486  0.00  0.00      PROA  
ATOM   1144  CG  LEU P 656      -8.894 -17.877  -3.396  0.00  0.00      PROA  
ATOM   1145  HG  LEU P 656      -7.968 -17.407  -3.003  0.00  0.00      PROA  
ATOM   1146  CD1 LEU P 656      -9.638 -18.480  -2.236  0.00  0.00      PROA  
ATOM   1147 HD11 LEU P 656     -10.652 -18.674  -2.648  0.00  0.00      PROA  
ATOM   1148 HD12 LEU P 656      -9.717 -17.798  -1.363  0.00  0.00      PROA  
ATOM   1149 HD13 LEU P 656      -9.153 -19.408  -1.866  0.00  0.00      PROA  
ATOM   1150  CD2 LEU P 656      -8.417 -19.050  -4.207  0.00  0.00      PROA  
ATOM   1151 HD21 LEU P 656      -9.277 -19.496  -4.752  0.00  0.00      PROA  
ATOM   1152 HD22 LEU P 656      -7.968 -19.835  -3.562  0.00  0.00      PROA  
ATOM   1153 HD23 LEU P 656      -7.647 -18.722  -4.938  0.00  0.00      PROA  
ATOM   1154  C   LEU P 656      -9.892 -15.405  -6.229  0.00  0.00      PROA  
ATOM   1155  O   LEU P 656      -9.832 -15.794  -7.389  0.00  0.00      PROA  
ATOM   1156  N   PHE P 657     -10.686 -14.367  -5.767  0.00  0.00      PROA  
ATOM   1157  HN  PHE P 657     -10.499 -13.949  -4.881  0.00  0.00      PROA  
ATOM   1158  CA  PHE P 657     -12.014 -14.040  -6.485  0.00  0.00      PROA  
ATOM   1159  HA  PHE P 657     -12.009 -14.656  -7.372  0.00  0.00      PROA  
ATOM   1160  CB  PHE P 657     -13.260 -14.465  -5.586  0.00  0.00      PROA  
ATOM   1161  HB1 PHE P 657     -14.184 -14.255  -6.166  0.00  0.00      PROA  
ATOM   1162  HB2 PHE P 657     -13.403 -13.762  -4.738  0.00  0.00      PROA  
ATOM   1163  CG  PHE P 657     -13.286 -15.912  -5.030  0.00  0.00      PROA  
ATOM   1164  CD1 PHE P 657     -13.244 -17.007  -5.914  0.00  0.00      PROA  
ATOM   1165  HD1 PHE P 657     -13.322 -16.754  -6.962  0.00  0.00      PROA  
ATOM   1166  CE1 PHE P 657     -13.271 -18.315  -5.411  0.00  0.00      PROA  
ATOM   1167  HE1 PHE P 657     -13.433 -19.155  -6.070  0.00  0.00      PROA  
ATOM   1168  CZ  PHE P 657     -13.244 -18.523  -4.038  0.00  0.00      PROA  
ATOM   1169  HZ  PHE P 657     -13.272 -19.525  -3.635  0.00  0.00      PROA  
ATOM   1170  CD2 PHE P 657     -13.190 -16.143  -3.641  0.00  0.00      PROA  
ATOM   1171  HD2 PHE P 657     -13.183 -15.381  -2.875  0.00  0.00      PROA  
ATOM   1172  CE2 PHE P 657     -13.204 -17.475  -3.210  0.00  0.00      PROA  
ATOM   1173  HE2 PHE P 657     -13.246 -17.765  -2.170  0.00  0.00      PROA  
ATOM   1174  C   PHE P 657     -12.168 -12.678  -7.118  0.00  0.00      PROA  
ATOM   1175  O   PHE P 657     -13.195 -12.447  -7.782  0.00  0.00      PROA  
ATOM   1176  N   ALA P 658     -11.154 -11.767  -7.039  0.00  0.00      PROA  
ATOM   1177  HN  ALA P 658     -10.253 -11.851  -6.620  0.00  0.00      PROA  
ATOM   1178  CA  ALA P 658     -11.232 -10.472  -7.747  0.00  0.00      PROA  
ATOM   1179  HA  ALA P 658     -12.273 -10.190  -7.696  0.00  0.00      PROA  
ATOM   1180  CB  ALA P 658     -10.493  -9.334  -7.055  0.00  0.00      PROA  
ATOM   1181  HB1 ALA P 658     -10.600  -8.370  -7.596  0.00  0.00      PROA  
ATOM   1182  HB2 ALA P 658      -9.419  -9.583  -6.920  0.00  0.00      PROA  
ATOM   1183  HB3 ALA P 658     -10.886  -9.130  -6.036  0.00  0.00      PROA  
ATOM   1184  C   ALA P 658     -10.990 -10.441  -9.318  0.00  0.00      PROA  
ATOM   1185  O   ALA P 658     -10.519 -11.423  -9.870  0.00  0.00      PROA  
ATOM   1186  N   GLY P 659     -11.232  -9.334 -10.073  0.00  0.00      PROA  
ATOM   1187  HN  GLY P 659     -11.679  -8.527  -9.693  0.00  0.00      PROA  
ATOM   1188  CA  GLY P 659     -10.914  -9.208 -11.486  0.00  0.00      PROA  
ATOM   1189  HA1 GLY P 659     -11.243  -8.199 -11.684  0.00  0.00      PROA  
ATOM   1190  HA2 GLY P 659     -11.303 -10.043 -12.049  0.00  0.00      PROA  
ATOM   1191  C   GLY P 659      -9.387  -9.194 -11.678  0.00  0.00      PROA  
ATOM   1192  O   GLY P 659      -8.817 -10.050 -12.408  0.00  0.00      PROA  
ATOM   1193  N   GLN P 660      -8.716  -8.408 -10.817  0.00  0.00      PROA  
ATOM   1194  HN  GLN P 660      -9.304  -7.849 -10.237  0.00  0.00      PROA  
ATOM   1195  CA  GLN P 660      -7.340  -8.133 -10.852  0.00  0.00      PROA  
ATOM   1196  HA  GLN P 660      -6.883  -8.661 -11.677  0.00  0.00      PROA  
ATOM   1197  CB  GLN P 660      -7.272  -6.598 -11.161  0.00  0.00      PROA  
ATOM   1198  HB1 GLN P 660      -8.134  -6.066 -10.704  0.00  0.00      PROA  
ATOM   1199  HB2 GLN P 660      -7.366  -6.626 -12.268  0.00  0.00      PROA  
ATOM   1200  CG  GLN P 660      -5.944  -5.870 -10.910  0.00  0.00      PROA  
ATOM   1201  HG1 GLN P 660      -5.673  -5.098 -11.661  0.00  0.00      PROA  
ATOM   1202  HG2 GLN P 660      -5.018  -6.474 -11.025  0.00  0.00      PROA  
ATOM   1203  CD  GLN P 660      -6.023  -5.089  -9.655  0.00  0.00      PROA  
ATOM   1204  OE1 GLN P 660      -5.619  -5.542  -8.544  0.00  0.00      PROA  
ATOM   1205  NE2 GLN P 660      -6.750  -3.956  -9.727  0.00  0.00      PROA  
ATOM   1206 HE21 GLN P 660      -6.881  -3.444  -8.878  0.00  0.00      PROA  
ATOM   1207 HE22 GLN P 660      -7.201  -3.771 -10.601  0.00  0.00      PROA  
ATOM   1208  C   GLN P 660      -6.761  -8.612  -9.496  0.00  0.00      PROA  
ATOM   1209  O   GLN P 660      -7.256  -8.098  -8.523  0.00  0.00      PROA  
ATOM   1210  N   PRO P 661      -5.847  -9.573  -9.366  0.00  0.00      PROA  
ATOM   1211  CD  PRO P 661      -5.384 -10.391 -10.566  0.00  0.00      PROA  
ATOM   1212  HD1 PRO P 661      -4.825  -9.721 -11.253  0.00  0.00      PROA  
ATOM   1213  HD2 PRO P 661      -6.241 -10.790 -11.150  0.00  0.00      PROA  
ATOM   1214  CA  PRO P 661      -5.286 -10.261  -8.120  0.00  0.00      PROA  
ATOM   1215  HA  PRO P 661      -6.056 -10.152  -7.370  0.00  0.00      PROA  
ATOM   1216  CB  PRO P 661      -5.011 -11.691  -8.549  0.00  0.00      PROA  
ATOM   1217  HB1 PRO P 661      -5.966 -12.250  -8.449  0.00  0.00      PROA  
ATOM   1218  HB2 PRO P 661      -4.186 -12.172  -7.982  0.00  0.00      PROA  
ATOM   1219  CG  PRO P 661      -4.504 -11.512 -10.014  0.00  0.00      PROA  
ATOM   1220  HG1 PRO P 661      -3.493 -11.053 -10.040  0.00  0.00      PROA  
ATOM   1221  HG2 PRO P 661      -4.419 -12.480 -10.552  0.00  0.00      PROA  
ATOM   1222  C   PRO P 661      -4.023  -9.457  -7.611  0.00  0.00      PROA  
ATOM   1223  O   PRO P 661      -3.392  -9.951  -6.636  0.00  0.00      PROA  
ATOM   1224  N   LEU P 662      -3.757  -8.280  -8.178  0.00  0.00      PROA  
ATOM   1225  HN  LEU P 662      -4.366  -8.087  -8.943  0.00  0.00      PROA  
ATOM   1226  CA  LEU P 662      -2.497  -7.604  -8.135  0.00  0.00      PROA  
ATOM   1227  HA  LEU P 662      -1.804  -8.391  -7.878  0.00  0.00      PROA  
ATOM   1228  CB  LEU P 662      -2.278  -6.966  -9.460  0.00  0.00      PROA  
ATOM   1229  HB1 LEU P 662      -1.416  -6.271  -9.542  0.00  0.00      PROA  
ATOM   1230  HB2 LEU P 662      -3.181  -6.380  -9.737  0.00  0.00      PROA  
ATOM   1231  CG  LEU P 662      -2.146  -7.992 -10.654  0.00  0.00      PROA  
ATOM   1232  HG  LEU P 662      -3.042  -8.648 -10.685  0.00  0.00      PROA  
ATOM   1233  CD1 LEU P 662      -1.940  -7.311 -11.994  0.00  0.00      PROA  
ATOM   1234 HD11 LEU P 662      -2.772  -6.602 -12.193  0.00  0.00      PROA  
ATOM   1235 HD12 LEU P 662      -1.976  -8.008 -12.859  0.00  0.00      PROA  
ATOM   1236 HD13 LEU P 662      -1.007  -6.707 -11.976  0.00  0.00      PROA  
ATOM   1237  CD2 LEU P 662      -0.973  -8.956 -10.506  0.00  0.00      PROA  
ATOM   1238 HD21 LEU P 662       0.012  -8.452 -10.407  0.00  0.00      PROA  
ATOM   1239 HD22 LEU P 662      -0.905  -9.628 -11.388  0.00  0.00      PROA  
ATOM   1240 HD23 LEU P 662      -1.208  -9.697  -9.712  0.00  0.00      PROA  
ATOM   1241  C   LEU P 662      -2.399  -6.472  -7.158  0.00  0.00      PROA  
ATOM   1242  O   LEU P 662      -1.348  -5.826  -6.965  0.00  0.00      PROA  
ATOM   1243  N   THR P 663      -3.533  -6.178  -6.493  0.00  0.00      PROA  
ATOM   1244  HN  THR P 663      -4.286  -6.810  -6.661  0.00  0.00      PROA  
ATOM   1245  CA  THR P 663      -3.627  -5.148  -5.491  0.00  0.00      PROA  
ATOM   1246  HA  THR P 663      -2.941  -4.335  -5.679  0.00  0.00      PROA  
ATOM   1247  CB  THR P 663      -5.021  -4.481  -5.398  0.00  0.00      PROA  
ATOM   1248  HB  THR P 663      -5.746  -5.306  -5.233  0.00  0.00      PROA  
ATOM   1249  OG1 THR P 663      -5.343  -3.885  -6.616  0.00  0.00      PROA  
ATOM   1250  HG1 THR P 663      -5.358  -4.616  -7.237  0.00  0.00      PROA  
ATOM   1251  CG2 THR P 663      -5.134  -3.372  -4.326  0.00  0.00      PROA  
ATOM   1252 HG21 THR P 663      -6.161  -2.951  -4.292  0.00  0.00      PROA  
ATOM   1253 HG22 THR P 663      -4.467  -2.570  -4.709  0.00  0.00      PROA  
ATOM   1254 HG23 THR P 663      -4.851  -3.655  -3.290  0.00  0.00      PROA  
ATOM   1255  C   THR P 663      -3.379  -5.612  -4.136  0.00  0.00      PROA  
ATOM   1256  O   THR P 663      -3.990  -6.546  -3.623  0.00  0.00      PROA  
ATOM   1257  N   ILE P 664      -2.179  -5.184  -3.578  0.00  0.00      PROA  
ATOM   1258  HN  ILE P 664      -1.824  -4.386  -4.059  0.00  0.00      PROA  
ATOM   1259  CA  ILE P 664      -1.719  -5.348  -2.265  0.00  0.00      PROA  
ATOM   1260  HA  ILE P 664      -2.101  -6.319  -1.986  0.00  0.00      PROA  
ATOM   1261  CB  ILE P 664      -0.146  -5.357  -2.313  0.00  0.00      PROA  
ATOM   1262  HB  ILE P 664       0.205  -4.371  -2.685  0.00  0.00      PROA  
ATOM   1263  CG2 ILE P 664       0.419  -5.552  -0.893  0.00  0.00      PROA  
ATOM   1264 HG21 ILE P 664      -0.050  -6.468  -0.473  0.00  0.00      PROA  
ATOM   1265 HG22 ILE P 664       0.220  -4.645  -0.284  0.00  0.00      PROA  
ATOM   1266 HG23 ILE P 664       1.521  -5.693  -0.900  0.00  0.00      PROA  
ATOM   1267  CG1 ILE P 664       0.351  -6.432  -3.342  0.00  0.00      PROA  
ATOM   1268 HG11 ILE P 664       1.460  -6.430  -3.279  0.00  0.00      PROA  
ATOM   1269 HG12 ILE P 664       0.199  -6.230  -4.424  0.00  0.00      PROA  
ATOM   1270  CD  ILE P 664      -0.000  -7.873  -3.131  0.00  0.00      PROA  
ATOM   1271  HD1 ILE P 664       0.049  -8.363  -4.128  0.00  0.00      PROA  
ATOM   1272  HD2 ILE P 664      -1.054  -8.082  -2.846  0.00  0.00      PROA  
ATOM   1273  HD3 ILE P 664       0.755  -8.346  -2.467  0.00  0.00      PROA  
ATOM   1274  C   ILE P 664      -2.453  -4.426  -1.361  0.00  0.00      PROA  
ATOM   1275  O   ILE P 664      -2.943  -3.367  -1.745  0.00  0.00      PROA  
ATOM   1276  N   LEU P 665      -2.618  -4.766  -0.060  0.00  0.00      PROA  
ATOM   1277  HN  LEU P 665      -2.141  -5.594   0.224  0.00  0.00      PROA  
ATOM   1278  CA  LEU P 665      -3.459  -3.948   0.881  0.00  0.00      PROA  
ATOM   1279  HA  LEU P 665      -3.495  -2.937   0.504  0.00  0.00      PROA  
ATOM   1280  CB  LEU P 665      -4.875  -4.614   1.092  0.00  0.00      PROA  
ATOM   1281  HB1 LEU P 665      -5.473  -3.927   1.728  0.00  0.00      PROA  
ATOM   1282  HB2 LEU P 665      -4.678  -5.491   1.745  0.00  0.00      PROA  
ATOM   1283  CG  LEU P 665      -5.754  -5.083  -0.108  0.00  0.00      PROA  
ATOM   1284  HG  LEU P 665      -5.060  -5.559  -0.834  0.00  0.00      PROA  
ATOM   1285  CD1 LEU P 665      -6.748  -6.159   0.346  0.00  0.00      PROA  
ATOM   1286 HD11 LEU P 665      -6.261  -7.009   0.871  0.00  0.00      PROA  
ATOM   1287 HD12 LEU P 665      -7.230  -6.683  -0.507  0.00  0.00      PROA  
ATOM   1288 HD13 LEU P 665      -7.502  -5.693   1.016  0.00  0.00      PROA  
ATOM   1289  CD2 LEU P 665      -6.473  -3.901  -0.771  0.00  0.00      PROA  
ATOM   1290 HD21 LEU P 665      -5.798  -3.190  -1.292  0.00  0.00      PROA  
ATOM   1291 HD22 LEU P 665      -7.161  -3.377  -0.073  0.00  0.00      PROA  
ATOM   1292 HD23 LEU P 665      -7.128  -4.287  -1.581  0.00  0.00      PROA  
ATOM   1293  C   LEU P 665      -2.751  -3.834   2.214  0.00  0.00      PROA  
ATOM   1294  O   LEU P 665      -1.940  -4.651   2.593  0.00  0.00      PROA  
ATOM   1295  N   GLY P 666      -3.200  -2.840   3.004  0.00  0.00      PROA  
ATOM   1296  HN  GLY P 666      -3.934  -2.268   2.646  0.00  0.00      PROA  
ATOM   1297  CA  GLY P 666      -2.619  -2.577   4.309  0.00  0.00      PROA  
ATOM   1298  HA1 GLY P 666      -1.595  -2.233   4.289  0.00  0.00      PROA  
ATOM   1299  HA2 GLY P 666      -2.782  -3.491   4.861  0.00  0.00      PROA  
ATOM   1300  C   GLY P 666      -3.388  -1.524   4.986  0.00  0.00      PROA  
ATOM   1301  O   GLY P 666      -4.297  -0.952   4.414  0.00  0.00      PROA  
ATOM   1302  N   SER P 667      -3.024  -1.147   6.287  0.00  0.00      PROA  
ATOM   1303  HN  SER P 667      -2.206  -1.563   6.677  0.00  0.00      PROA  
ATOM   1304  CA  SER P 667      -3.548  -0.050   6.976  0.00  0.00      PROA  
ATOM   1305  HA  SER P 667      -4.473   0.324   6.564  0.00  0.00      PROA  
ATOM   1306  CB  SER P 667      -3.758  -0.446   8.497  0.00  0.00      PROA  
ATOM   1307  HB1 SER P 667      -3.991   0.402   9.177  0.00  0.00      PROA  
ATOM   1308  HB2 SER P 667      -2.836  -0.996   8.784  0.00  0.00      PROA  
ATOM   1309  OG  SER P 667      -4.833  -1.407   8.575  0.00  0.00      PROA  
ATOM   1310  HG1 SER P 667      -5.530  -0.901   8.150  0.00  0.00      PROA  
ATOM   1311  C   SER P 667      -2.616   1.135   7.006  0.00  0.00      PROA  
ATOM   1312  O   SER P 667      -1.443   0.965   6.796  0.00  0.00      PROA  
ATOM   1313  N   THR P 668      -3.178   2.355   7.183  0.00  0.00      PROA  
ATOM   1314  HN  THR P 668      -4.129   2.546   7.415  0.00  0.00      PROA  
ATOM   1315  CA  THR P 668      -2.376   3.544   6.831  0.00  0.00      PROA  
ATOM   1316  HA  THR P 668      -1.309   3.434   6.954  0.00  0.00      PROA  
ATOM   1317  CB  THR P 668      -2.564   3.965   5.322  0.00  0.00      PROA  
ATOM   1318  HB  THR P 668      -1.775   4.714   5.097  0.00  0.00      PROA  
ATOM   1319  OG1 THR P 668      -3.750   4.667   5.019  0.00  0.00      PROA  
ATOM   1320  HG1 THR P 668      -3.547   5.151   4.215  0.00  0.00      PROA  
ATOM   1321  CG2 THR P 668      -2.339   2.763   4.323  0.00  0.00      PROA  
ATOM   1322 HG21 THR P 668      -2.292   3.265   3.333  0.00  0.00      PROA  
ATOM   1323 HG22 THR P 668      -3.176   2.038   4.420  0.00  0.00      PROA  
ATOM   1324 HG23 THR P 668      -1.419   2.150   4.434  0.00  0.00      PROA  
ATOM   1325  C   THR P 668      -2.537   4.724   7.722  0.00  0.00      PROA  
ATOM   1326  O   THR P 668      -3.499   4.798   8.455  0.00  0.00      PROA  
ATOM   1327  N   GLY P 669      -1.654   5.761   7.655  0.00  0.00      PROA  
ATOM   1328  HN  GLY P 669      -0.924   5.782   6.976  0.00  0.00      PROA  
ATOM   1329  CA  GLY P 669      -1.838   7.009   8.424  0.00  0.00      PROA  
ATOM   1330  HA1 GLY P 669      -1.079   7.748   8.212  0.00  0.00      PROA  
ATOM   1331  HA2 GLY P 669      -1.645   6.745   9.453  0.00  0.00      PROA  
ATOM   1332  C   GLY P 669      -3.213   7.653   8.377  0.00  0.00      PROA  
ATOM   1333  O   GLY P 669      -3.763   8.002   9.438  0.00  0.00      PROA  
ATOM   1334  N   PRO P 670      -3.969   7.931   7.260  0.00  0.00      PROA  
ATOM   1335  CD  PRO P 670      -3.461   7.896   5.883  0.00  0.00      PROA  
ATOM   1336  HD1 PRO P 670      -2.853   6.993   5.665  0.00  0.00      PROA  
ATOM   1337  HD2 PRO P 670      -2.718   8.719   5.801  0.00  0.00      PROA  
ATOM   1338  CA  PRO P 670      -5.281   8.491   7.297  0.00  0.00      PROA  
ATOM   1339  HA  PRO P 670      -5.352   9.335   7.968  0.00  0.00      PROA  
ATOM   1340  CB  PRO P 670      -5.565   8.956   5.800  0.00  0.00      PROA  
ATOM   1341  HB1 PRO P 670      -5.190   9.990   5.641  0.00  0.00      PROA  
ATOM   1342  HB2 PRO P 670      -6.633   9.222   5.650  0.00  0.00      PROA  
ATOM   1343  CG  PRO P 670      -4.690   7.983   5.000  0.00  0.00      PROA  
ATOM   1344  HG1 PRO P 670      -5.106   6.954   5.043  0.00  0.00      PROA  
ATOM   1345  HG2 PRO P 670      -4.357   8.222   3.968  0.00  0.00      PROA  
ATOM   1346  C   PRO P 670      -6.303   7.515   7.851  0.00  0.00      PROA  
ATOM   1347  O   PRO P 670      -7.260   7.982   8.531  0.00  0.00      PROA  
ATOM   1348  N   VAL P 671      -6.257   6.245   7.457  0.00  0.00      PROA  
ATOM   1349  HN  VAL P 671      -5.391   6.014   7.020  0.00  0.00      PROA  
ATOM   1350  CA  VAL P 671      -6.933   5.163   8.081  0.00  0.00      PROA  
ATOM   1351  HA  VAL P 671      -7.952   5.522   8.078  0.00  0.00      PROA  
ATOM   1352  CB  VAL P 671      -6.857   3.897   7.209  0.00  0.00      PROA  
ATOM   1353  HB  VAL P 671      -5.811   3.725   6.874  0.00  0.00      PROA  
ATOM   1354  CG1 VAL P 671      -7.318   2.675   8.005  0.00  0.00      PROA  
ATOM   1355 HG11 VAL P 671      -7.594   1.803   7.375  0.00  0.00      PROA  
ATOM   1356 HG12 VAL P 671      -8.253   2.933   8.547  0.00  0.00      PROA  
ATOM   1357 HG13 VAL P 671      -6.488   2.460   8.712  0.00  0.00      PROA  
ATOM   1358  CG2 VAL P 671      -7.829   4.127   5.998  0.00  0.00      PROA  
ATOM   1359 HG21 VAL P 671      -7.371   4.874   5.315  0.00  0.00      PROA  
ATOM   1360 HG22 VAL P 671      -8.770   4.572   6.387  0.00  0.00      PROA  
ATOM   1361 HG23 VAL P 671      -8.037   3.260   5.335  0.00  0.00      PROA  
ATOM   1362  C   VAL P 671      -6.715   5.092   9.655  0.00  0.00      PROA  
ATOM   1363  O   VAL P 671      -7.601   4.823  10.424  0.00  0.00      PROA  
ATOM   1364  N   LEU P 672      -5.525   5.310  10.209  0.00  0.00      PROA  
ATOM   1365  HN  LEU P 672      -4.692   5.154   9.683  0.00  0.00      PROA  
ATOM   1366  CA  LEU P 672      -5.289   5.423  11.609  0.00  0.00      PROA  
ATOM   1367  HA  LEU P 672      -5.539   4.461  12.032  0.00  0.00      PROA  
ATOM   1368  CB  LEU P 672      -3.761   5.684  11.897  0.00  0.00      PROA  
ATOM   1369  HB1 LEU P 672      -3.469   6.673  11.484  0.00  0.00      PROA  
ATOM   1370  HB2 LEU P 672      -3.221   4.796  11.505  0.00  0.00      PROA  
ATOM   1371  CG  LEU P 672      -3.217   5.741  13.305  0.00  0.00      PROA  
ATOM   1372  HG  LEU P 672      -3.596   6.663  13.796  0.00  0.00      PROA  
ATOM   1373  CD1 LEU P 672      -3.660   4.570  14.211  0.00  0.00      PROA  
ATOM   1374 HD11 LEU P 672      -4.757   4.560  14.391  0.00  0.00      PROA  
ATOM   1375 HD12 LEU P 672      -3.232   4.702  15.227  0.00  0.00      PROA  
ATOM   1376 HD13 LEU P 672      -3.373   3.600  13.752  0.00  0.00      PROA  
ATOM   1377  CD2 LEU P 672      -1.659   5.877  13.349  0.00  0.00      PROA  
ATOM   1378 HD21 LEU P 672      -1.307   5.005  12.757  0.00  0.00      PROA  
ATOM   1379 HD22 LEU P 672      -1.339   5.901  14.413  0.00  0.00      PROA  
ATOM   1380 HD23 LEU P 672      -1.401   6.852  12.884  0.00  0.00      PROA  
ATOM   1381  C   LEU P 672      -6.090   6.589  12.273  0.00  0.00      PROA  
ATOM   1382  O   LEU P 672      -6.700   6.465  13.325  0.00  0.00      PROA  
ATOM   1383  N   VAL P 673      -6.086   7.778  11.654  0.00  0.00      PROA  
ATOM   1384  HN  VAL P 673      -5.418   7.963  10.937  0.00  0.00      PROA  
ATOM   1385  CA  VAL P 673      -6.902   8.889  12.169  0.00  0.00      PROA  
ATOM   1386  HA  VAL P 673      -6.698   9.159  13.195  0.00  0.00      PROA  
ATOM   1387  CB  VAL P 673      -6.691  10.118  11.238  0.00  0.00      PROA  
ATOM   1388  HB  VAL P 673      -6.830   9.781  10.189  0.00  0.00      PROA  
ATOM   1389  CG1 VAL P 673      -7.622  11.231  11.631  0.00  0.00      PROA  
ATOM   1390 HG11 VAL P 673      -7.256  12.162  11.147  0.00  0.00      PROA  
ATOM   1391 HG12 VAL P 673      -7.517  11.258  12.737  0.00  0.00      PROA  
ATOM   1392 HG13 VAL P 673      -8.664  11.072  11.281  0.00  0.00      PROA  
ATOM   1393  CG2 VAL P 673      -5.230  10.526  11.475  0.00  0.00      PROA  
ATOM   1394 HG21 VAL P 673      -4.920  10.593  12.540  0.00  0.00      PROA  
ATOM   1395 HG22 VAL P 673      -5.116  11.493  10.940  0.00  0.00      PROA  
ATOM   1396 HG23 VAL P 673      -4.537   9.746  11.094  0.00  0.00      PROA  
ATOM   1397  C   VAL P 673      -8.428   8.575  12.077  0.00  0.00      PROA  
ATOM   1398  O   VAL P 673      -9.120   8.830  13.076  0.00  0.00      PROA  
ATOM   1399  N   PHE P 674      -8.850   7.845  11.011  0.00  0.00      PROA  
ATOM   1400  HN  PHE P 674      -8.097   7.689  10.376  0.00  0.00      PROA  
ATOM   1401  CA  PHE P 674     -10.217   7.221  10.938  0.00  0.00      PROA  
ATOM   1402  HA  PHE P 674     -10.962   7.991  11.070  0.00  0.00      PROA  
ATOM   1403  CB  PHE P 674     -10.475   6.564   9.534  0.00  0.00      PROA  
ATOM   1404  HB1 PHE P 674      -9.551   5.999   9.289  0.00  0.00      PROA  
ATOM   1405  HB2 PHE P 674     -10.379   7.342   8.747  0.00  0.00      PROA  
ATOM   1406  CG  PHE P 674     -11.684   5.653   9.466  0.00  0.00      PROA  
ATOM   1407  CD1 PHE P 674     -12.980   6.194   9.471  0.00  0.00      PROA  
ATOM   1408  HD1 PHE P 674     -13.201   7.238   9.637  0.00  0.00      PROA  
ATOM   1409  CE1 PHE P 674     -14.127   5.382   9.311  0.00  0.00      PROA  
ATOM   1410  HE1 PHE P 674     -15.142   5.741   9.399  0.00  0.00      PROA  
ATOM   1411  CZ  PHE P 674     -14.005   4.050   8.960  0.00  0.00      PROA  
ATOM   1412  HZ  PHE P 674     -14.917   3.506   8.765  0.00  0.00      PROA  
ATOM   1413  CD2 PHE P 674     -11.568   4.324   9.055  0.00  0.00      PROA  
ATOM   1414  HD2 PHE P 674     -10.617   4.015   8.648  0.00  0.00      PROA  
ATOM   1415  CE2 PHE P 674     -12.738   3.519   8.854  0.00  0.00      PROA  
ATOM   1416  HE2 PHE P 674     -12.586   2.568   8.366  0.00  0.00      PROA  
ATOM   1417  C   PHE P 674     -10.596   6.359  12.112  0.00  0.00      PROA  
ATOM   1418  O   PHE P 674     -11.589   6.585  12.823  0.00  0.00      PROA  
ATOM   1419  N   GLU P 675      -9.720   5.441  12.425  0.00  0.00      PROA  
ATOM   1420  HN  GLU P 675      -8.887   5.341  11.886  0.00  0.00      PROA  
ATOM   1421  CA  GLU P 675      -9.807   4.636  13.679  0.00  0.00      PROA  
ATOM   1422  HA  GLU P 675     -10.748   4.106  13.697  0.00  0.00      PROA  
ATOM   1423  CB  GLU P 675      -8.705   3.580  13.712  0.00  0.00      PROA  
ATOM   1424  HB1 GLU P 675      -8.861   2.996  14.644  0.00  0.00      PROA  
ATOM   1425  HB2 GLU P 675      -7.699   4.047  13.775  0.00  0.00      PROA  
ATOM   1426  CG  GLU P 675      -8.614   2.549  12.564  0.00  0.00      PROA  
ATOM   1427  HG1 GLU P 675      -7.584   2.200  12.335  0.00  0.00      PROA  
ATOM   1428  HG2 GLU P 675      -8.999   2.996  11.623  0.00  0.00      PROA  
ATOM   1429  CD  GLU P 675      -9.308   1.179  12.825  0.00  0.00      PROA  
ATOM   1430  OE1 GLU P 675     -10.150   1.176  13.789  0.00  0.00      PROA  
ATOM   1431  OE2 GLU P 675      -9.105   0.225  12.011  0.00  0.00      PROA  
ATOM   1432  C   GLU P 675      -9.753   5.413  15.023  0.00  0.00      PROA  
ATOM   1433  O   GLU P 675     -10.578   5.170  15.866  0.00  0.00      PROA  
ATOM   1434  N   LYS P 676      -8.811   6.354  15.131  0.00  0.00      PROA  
ATOM   1435  HN  LYS P 676      -8.201   6.445  14.347  0.00  0.00      PROA  
ATOM   1436  CA  LYS P 676      -8.659   7.233  16.235  0.00  0.00      PROA  
ATOM   1437  HA  LYS P 676      -8.630   6.640  17.137  0.00  0.00      PROA  
ATOM   1438  CB  LYS P 676      -7.348   8.134  16.121  0.00  0.00      PROA  
ATOM   1439  HB1 LYS P 676      -7.404   9.059  16.735  0.00  0.00      PROA  
ATOM   1440  HB2 LYS P 676      -7.337   8.501  15.073  0.00  0.00      PROA  
ATOM   1441  CG  LYS P 676      -6.036   7.331  16.439  0.00  0.00      PROA  
ATOM   1442  HG1 LYS P 676      -6.028   6.325  15.968  0.00  0.00      PROA  
ATOM   1443  HG2 LYS P 676      -5.879   7.202  17.531  0.00  0.00      PROA  
ATOM   1444  CD  LYS P 676      -4.948   8.254  15.915  0.00  0.00      PROA  
ATOM   1445  HD1 LYS P 676      -5.036   9.322  16.207  0.00  0.00      PROA  
ATOM   1446  HD2 LYS P 676      -4.956   8.214  14.804  0.00  0.00      PROA  
ATOM   1447  CE  LYS P 676      -3.571   7.845  16.470  0.00  0.00      PROA  
ATOM   1448  HE1 LYS P 676      -3.231   6.814  16.235  0.00  0.00      PROA  
ATOM   1449  HE2 LYS P 676      -3.636   8.019  17.566  0.00  0.00      PROA  
ATOM   1450  NZ  LYS P 676      -2.526   8.683  15.933  0.00  0.00      PROA  
ATOM   1451  HZ1 LYS P 676      -2.671   8.947  14.938  0.00  0.00      PROA  
ATOM   1452  HZ2 LYS P 676      -1.613   8.187  15.893  0.00  0.00      PROA  
ATOM   1453  HZ3 LYS P 676      -2.433   9.588  16.438  0.00  0.00      PROA  
ATOM   1454  C   LYS P 676      -9.931   8.093  16.521  0.00  0.00      PROA  
ATOM   1455  O   LYS P 676     -10.372   8.353  17.646  0.00  0.00      PROA  
ATOM   1456  N   ILE P 677     -10.553   8.662  15.466  0.00  0.00      PROA  
ATOM   1457  HN  ILE P 677     -10.066   8.716  14.598  0.00  0.00      PROA  
ATOM   1458  CA  ILE P 677     -11.821   9.437  15.463  0.00  0.00      PROA  
ATOM   1459  HA  ILE P 677     -11.754  10.247  16.175  0.00  0.00      PROA  
ATOM   1460  CB  ILE P 677     -12.127  10.095  14.086  0.00  0.00      PROA  
ATOM   1461  HB  ILE P 677     -11.999   9.332  13.289  0.00  0.00      PROA  
ATOM   1462  CG2 ILE P 677     -13.641  10.478  14.037  0.00  0.00      PROA  
ATOM   1463 HG21 ILE P 677     -13.973  11.067  13.156  0.00  0.00      PROA  
ATOM   1464 HG22 ILE P 677     -13.884  10.955  15.011  0.00  0.00      PROA  
ATOM   1465 HG23 ILE P 677     -14.201   9.520  13.983  0.00  0.00      PROA  
ATOM   1466  CG1 ILE P 677     -11.206  11.352  13.742  0.00  0.00      PROA  
ATOM   1467 HG11 ILE P 677     -10.174  10.979  13.919  0.00  0.00      PROA  
ATOM   1468 HG12 ILE P 677     -11.297  12.200  14.453  0.00  0.00      PROA  
ATOM   1469  CD  ILE P 677     -11.350  11.801  12.257  0.00  0.00      PROA  
ATOM   1470  HD1 ILE P 677     -12.367  12.205  12.068  0.00  0.00      PROA  
ATOM   1471  HD2 ILE P 677     -11.177  10.933  11.585  0.00  0.00      PROA  
ATOM   1472  HD3 ILE P 677     -10.526  12.505  12.009  0.00  0.00      PROA  
ATOM   1473  C   ILE P 677     -13.015   8.624  15.977  0.00  0.00      PROA  
ATOM   1474  O   ILE P 677     -13.795   9.073  16.790  0.00  0.00      PROA  
ATOM   1475  N   LEU P 678     -13.067   7.315  15.528  0.00  0.00      PROA  
ATOM   1476  HN  LEU P 678     -12.337   6.992  14.932  0.00  0.00      PROA  
ATOM   1477  CA  LEU P 678     -14.091   6.402  16.103  0.00  0.00      PROA  
ATOM   1478  HA  LEU P 678     -15.054   6.870  15.959  0.00  0.00      PROA  
ATOM   1479  CB  LEU P 678     -14.007   4.987  15.557  0.00  0.00      PROA  
ATOM   1480  HB1 LEU P 678     -14.662   4.284  16.114  0.00  0.00      PROA  
ATOM   1481  HB2 LEU P 678     -12.943   4.673  15.623  0.00  0.00      PROA  
ATOM   1482  CG  LEU P 678     -14.423   4.840  14.062  0.00  0.00      PROA  
ATOM   1483  HG  LEU P 678     -13.959   5.654  13.466  0.00  0.00      PROA  
ATOM   1484  CD1 LEU P 678     -13.873   3.457  13.601  0.00  0.00      PROA  
ATOM   1485 HD11 LEU P 678     -12.763   3.481  13.623  0.00  0.00      PROA  
ATOM   1486 HD12 LEU P 678     -14.244   3.148  12.600  0.00  0.00      PROA  
ATOM   1487 HD13 LEU P 678     -14.111   2.552  14.200  0.00  0.00      PROA  
ATOM   1488  CD2 LEU P 678     -15.978   4.900  13.978  0.00  0.00      PROA  
ATOM   1489 HD21 LEU P 678     -16.265   5.293  12.980  0.00  0.00      PROA  
ATOM   1490 HD22 LEU P 678     -16.326   5.673  14.696  0.00  0.00      PROA  
ATOM   1491 HD23 LEU P 678     -16.376   3.889  14.211  0.00  0.00      PROA  
ATOM   1492  C   LEU P 678     -14.009   6.204  17.588  0.00  0.00      PROA  
ATOM   1493  O   LEU P 678     -15.025   6.271  18.242  0.00  0.00      PROA  
ATOM   1494  N   TYR P 679     -12.773   5.954  18.059  0.00  0.00      PROA  
ATOM   1495  HN  TYR P 679     -11.984   5.775  17.478  0.00  0.00      PROA  
ATOM   1496  CA  TYR P 679     -12.433   5.820  19.478  0.00  0.00      PROA  
ATOM   1497  HA  TYR P 679     -13.082   5.038  19.841  0.00  0.00      PROA  
ATOM   1498  CB  TYR P 679     -10.927   5.359  19.545  0.00  0.00      PROA  
ATOM   1499  HB1 TYR P 679     -10.355   6.095  18.941  0.00  0.00      PROA  
ATOM   1500  HB2 TYR P 679     -10.718   4.358  19.110  0.00  0.00      PROA  
ATOM   1501  CG  TYR P 679     -10.432   5.274  20.883  0.00  0.00      PROA  
ATOM   1502  CD1 TYR P 679      -9.210   5.823  21.146  0.00  0.00      PROA  
ATOM   1503  HD1 TYR P 679      -8.712   6.194  20.263  0.00  0.00      PROA  
ATOM   1504  CE1 TYR P 679      -8.652   5.583  22.363  0.00  0.00      PROA  
ATOM   1505  HE1 TYR P 679      -7.728   6.093  22.592  0.00  0.00      PROA  
ATOM   1506  CZ  TYR P 679      -9.361   4.887  23.393  0.00  0.00      PROA  
ATOM   1507  OH  TYR P 679      -8.713   4.693  24.633  0.00  0.00      PROA  
ATOM   1508  HH  TYR P 679      -9.349   4.354  25.266  0.00  0.00      PROA  
ATOM   1509  CD2 TYR P 679     -11.206   4.616  21.842  0.00  0.00      PROA  
ATOM   1510  HD2 TYR P 679     -12.085   4.055  21.563  0.00  0.00      PROA  
ATOM   1511  CE2 TYR P 679     -10.660   4.455  23.132  0.00  0.00      PROA  
ATOM   1512  HE2 TYR P 679     -11.310   4.080  23.908  0.00  0.00      PROA  
ATOM   1513  C   TYR P 679     -12.737   7.028  20.416  0.00  0.00      PROA  
ATOM   1514  O   TYR P 679     -13.216   6.910  21.505  0.00  0.00      PROA  
ATOM   1515  N   LYS P 680     -12.367   8.248  19.879  0.00  0.00      PROA  
ATOM   1516  HN  LYS P 680     -11.888   8.258  19.004  0.00  0.00      PROA  
ATOM   1517  CA  LYS P 680     -12.670   9.538  20.456  0.00  0.00      PROA  
ATOM   1518  HA  LYS P 680     -12.227   9.692  21.430  0.00  0.00      PROA  
ATOM   1519  CB  LYS P 680     -12.012  10.548  19.522  0.00  0.00      PROA  
ATOM   1520  HB1 LYS P 680     -12.048  10.302  18.439  0.00  0.00      PROA  
ATOM   1521  HB2 LYS P 680     -10.920  10.506  19.723  0.00  0.00      PROA  
ATOM   1522  CG  LYS P 680     -12.456  12.013  19.503  0.00  0.00      PROA  
ATOM   1523  HG1 LYS P 680     -13.547  12.035  19.293  0.00  0.00      PROA  
ATOM   1524  HG2 LYS P 680     -11.982  12.566  18.665  0.00  0.00      PROA  
ATOM   1525  CD  LYS P 680     -12.434  12.840  20.776  0.00  0.00      PROA  
ATOM   1526  HD1 LYS P 680     -11.404  12.687  21.166  0.00  0.00      PROA  
ATOM   1527  HD2 LYS P 680     -13.202  12.474  21.491  0.00  0.00      PROA  
ATOM   1528  CE  LYS P 680     -12.623  14.339  20.565  0.00  0.00      PROA  
ATOM   1529  HE1 LYS P 680     -11.780  14.720  19.950  0.00  0.00      PROA  
ATOM   1530  HE2 LYS P 680     -12.693  14.784  21.581  0.00  0.00      PROA  
ATOM   1531  NZ  LYS P 680     -13.957  14.614  19.883  0.00  0.00      PROA  
ATOM   1532  HZ1 LYS P 680     -14.091  14.094  18.993  0.00  0.00      PROA  
ATOM   1533  HZ2 LYS P 680     -13.936  15.594  19.536  0.00  0.00      PROA  
ATOM   1534  HZ3 LYS P 680     -14.715  14.415  20.566  0.00  0.00      PROA  
ATOM   1535  C   LYS P 680     -14.157   9.766  20.691  0.00  0.00      PROA  
ATOM   1536  O   LYS P 680     -14.606  10.144  21.776  0.00  0.00      PROA  
ATOM   1537  N   PHE P 681     -14.954   9.498  19.626  0.00  0.00      PROA  
ATOM   1538  HN  PHE P 681     -14.570   9.277  18.733  0.00  0.00      PROA  
ATOM   1539  CA  PHE P 681     -16.448   9.604  19.699  0.00  0.00      PROA  
ATOM   1540  HA  PHE P 681     -16.721  10.577  20.078  0.00  0.00      PROA  
ATOM   1541  CB  PHE P 681     -17.083   9.422  18.310  0.00  0.00      PROA  
ATOM   1542  HB1 PHE P 681     -18.099   9.025  18.519  0.00  0.00      PROA  
ATOM   1543  HB2 PHE P 681     -16.570   8.635  17.717  0.00  0.00      PROA  
ATOM   1544  CG  PHE P 681     -17.150  10.739  17.641  0.00  0.00      PROA  
ATOM   1545  CD1 PHE P 681     -16.227  11.086  16.634  0.00  0.00      PROA  
ATOM   1546  HD1 PHE P 681     -15.501  10.372  16.274  0.00  0.00      PROA  
ATOM   1547  CE1 PHE P 681     -16.218  12.357  16.054  0.00  0.00      PROA  
ATOM   1548  HE1 PHE P 681     -15.576  12.458  15.192  0.00  0.00      PROA  
ATOM   1549  CZ  PHE P 681     -17.187  13.261  16.475  0.00  0.00      PROA  
ATOM   1550  HZ  PHE P 681     -17.295  14.259  16.076  0.00  0.00      PROA  
ATOM   1551  CD2 PHE P 681     -18.120  11.572  17.966  0.00  0.00      PROA  
ATOM   1552  HD2 PHE P 681     -18.799  11.231  18.733  0.00  0.00      PROA  
ATOM   1553  CE2 PHE P 681     -18.063  12.911  17.470  0.00  0.00      PROA  
ATOM   1554  HE2 PHE P 681     -18.842  13.591  17.780  0.00  0.00      PROA  
ATOM   1555  C   PHE P 681     -17.049   8.523  20.768  0.00  0.00      PROA  
ATOM   1556  O   PHE P 681     -18.089   8.732  21.336  0.00  0.00      PROA  
ATOM   1557  N   CYS P 682     -16.365   7.371  21.020  0.00  0.00      PROA  
ATOM   1558  HN  CYS P 682     -15.561   7.141  20.476  0.00  0.00      PROA  
ATOM   1559  CA  CYS P 682     -16.850   6.463  22.086  0.00  0.00      PROA  
ATOM   1560  HA  CYS P 682     -17.924   6.414  22.190  0.00  0.00      PROA  
ATOM   1561  CB  CYS P 682     -16.298   5.034  21.743  0.00  0.00      PROA  
ATOM   1562  HB1 CYS P 682     -16.763   4.277  22.411  0.00  0.00      PROA  
ATOM   1563  HB2 CYS P 682     -15.219   4.880  21.957  0.00  0.00      PROA  
ATOM   1564  SG  CYS P 682     -16.708   4.600  20.050  0.00  0.00      PROA  
ATOM   1565  HG1 CYS P 682     -16.235   5.734  19.553  0.00  0.00      PROA  
ATOM   1566  C   CYS P 682     -16.470   6.936  23.467  0.00  0.00      PROA  
ATOM   1567  O   CYS P 682     -17.242   6.791  24.407  0.00  0.00      PROA  
ATOM   1568  N   ARG P 683     -15.415   7.685  23.676  0.00  0.00      PROA  
ATOM   1569  HN  ARG P 683     -14.676   7.821  23.021  0.00  0.00      PROA  
ATOM   1570  CA  ARG P 683     -15.302   8.427  24.924  0.00  0.00      PROA  
ATOM   1571  HA  ARG P 683     -15.537   7.787  25.762  0.00  0.00      PROA  
ATOM   1572  CB  ARG P 683     -13.801   8.940  25.159  0.00  0.00      PROA  
ATOM   1573  HB1 ARG P 683     -13.648   9.629  26.016  0.00  0.00      PROA  
ATOM   1574  HB2 ARG P 683     -13.596   9.619  24.303  0.00  0.00      PROA  
ATOM   1575  CG  ARG P 683     -12.750   7.841  25.303  0.00  0.00      PROA  
ATOM   1576  HG1 ARG P 683     -11.781   8.187  24.883  0.00  0.00      PROA  
ATOM   1577  HG2 ARG P 683     -13.063   7.074  24.562  0.00  0.00      PROA  
ATOM   1578  CD  ARG P 683     -12.750   7.292  26.711  0.00  0.00      PROA  
ATOM   1579  HD1 ARG P 683     -13.774   6.949  26.972  0.00  0.00      PROA  
ATOM   1580  HD2 ARG P 683     -12.471   8.128  27.387  0.00  0.00      PROA  
ATOM   1581  NE  ARG P 683     -11.886   6.083  26.812  0.00  0.00      PROA  
ATOM   1582  HE  ARG P 683     -12.431   5.274  27.029  0.00  0.00      PROA  
ATOM   1583  CZ  ARG P 683     -10.570   6.051  27.034  0.00  0.00      PROA  
ATOM   1584  NH1 ARG P 683      -9.770   7.044  26.579  0.00  0.00      PROA  
ATOM   1585 HH11 ARG P 683     -10.276   7.722  26.046  0.00  0.00      PROA  
ATOM   1586 HH12 ARG P 683      -8.778   6.922  26.535  0.00  0.00      PROA  
ATOM   1587  NH2 ARG P 683     -10.012   4.905  27.476  0.00  0.00      PROA  
ATOM   1588 HH21 ARG P 683     -10.561   4.138  27.806  0.00  0.00      PROA  
ATOM   1589 HH22 ARG P 683      -9.031   4.951  27.666  0.00  0.00      PROA  
ATOM   1590  C   ARG P 683     -16.271   9.495  25.233  0.00  0.00      PROA  
ATOM   1591  O   ARG P 683     -16.703   9.651  26.396  0.00  0.00      PROA  
ATOM   1592  N   ASP P 684     -16.600  10.285  24.237  0.00  0.00      PROA  
ATOM   1593  HN  ASP P 684     -16.156  10.088  23.366  0.00  0.00      PROA  
ATOM   1594  CA  ASP P 684     -17.445  11.480  24.302  0.00  0.00      PROA  
ATOM   1595  HA  ASP P 684     -17.070  12.167  25.046  0.00  0.00      PROA  
ATOM   1596  CB  ASP P 684     -17.337  12.280  22.898  0.00  0.00      PROA  
ATOM   1597  HB1 ASP P 684     -18.207  12.871  22.542  0.00  0.00      PROA  
ATOM   1598  HB2 ASP P 684     -17.019  11.556  22.118  0.00  0.00      PROA  
ATOM   1599  CG  ASP P 684     -16.239  13.412  22.829  0.00  0.00      PROA  
ATOM   1600  OD1 ASP P 684     -15.887  13.967  23.872  0.00  0.00      PROA  
ATOM   1601  OD2 ASP P 684     -15.820  13.727  21.675  0.00  0.00      PROA  
ATOM   1602  C   ASP P 684     -18.942  11.108  24.596  0.00  0.00      PROA  
ATOM   1603  O   ASP P 684     -19.607  11.739  25.428  0.00  0.00      PROA  
ATOM   1604  N   TYR P 685     -19.435   9.966  24.008  0.00  0.00      PROA  
ATOM   1605  HN  TYR P 685     -18.901   9.541  23.282  0.00  0.00      PROA  
ATOM   1606  CA  TYR P 685     -20.870   9.485  24.135  0.00  0.00      PROA  
ATOM   1607  HA  TYR P 685     -21.460  10.137  24.762  0.00  0.00      PROA  
ATOM   1608  CB  TYR P 685     -21.370   9.363  22.630  0.00  0.00      PROA  
ATOM   1609  HB1 TYR P 685     -22.268   8.710  22.588  0.00  0.00      PROA  
ATOM   1610  HB2 TYR P 685     -20.557   8.976  21.978  0.00  0.00      PROA  
ATOM   1611  CG  TYR P 685     -21.759  10.797  22.143  0.00  0.00      PROA  
ATOM   1612  CD1 TYR P 685     -23.062  11.359  22.399  0.00  0.00      PROA  
ATOM   1613  HD1 TYR P 685     -23.789  10.800  22.969  0.00  0.00      PROA  
ATOM   1614  CE1 TYR P 685     -23.451  12.649  21.871  0.00  0.00      PROA  
ATOM   1615  HE1 TYR P 685     -24.446  12.954  22.160  0.00  0.00      PROA  
ATOM   1616  CZ  TYR P 685     -22.492  13.387  21.169  0.00  0.00      PROA  
ATOM   1617  OH  TYR P 685     -22.935  14.582  20.593  0.00  0.00      PROA  
ATOM   1618  HH  TYR P 685     -23.844  14.421  20.331  0.00  0.00      PROA  
ATOM   1619  CD2 TYR P 685     -20.918  11.528  21.386  0.00  0.00      PROA  
ATOM   1620  HD2 TYR P 685     -19.911  11.181  21.211  0.00  0.00      PROA  
ATOM   1621  CE2 TYR P 685     -21.203  12.811  20.877  0.00  0.00      PROA  
ATOM   1622  HE2 TYR P 685     -20.456  13.353  20.317  0.00  0.00      PROA  
ATOM   1623  C   TYR P 685     -21.015   8.186  24.803  0.00  0.00      PROA  
ATOM   1624  O   TYR P 685     -22.124   7.662  24.830  0.00  0.00      PROA  
ATOM   1625  N   GLN P 686     -19.916   7.754  25.489  0.00  0.00      PROA  
ATOM   1626  HN  GLN P 686     -19.074   8.286  25.461  0.00  0.00      PROA  
ATOM   1627  CA  GLN P 686     -19.924   6.570  26.401  0.00  0.00      PROA  
ATOM   1628  HA  GLN P 686     -18.905   6.515  26.753  0.00  0.00      PROA  
ATOM   1629  CB  GLN P 686     -20.718   6.653  27.712  0.00  0.00      PROA  
ATOM   1630  HB1 GLN P 686     -20.728   5.715  28.308  0.00  0.00      PROA  
ATOM   1631  HB2 GLN P 686     -21.812   6.839  27.647  0.00  0.00      PROA  
ATOM   1632  CG  GLN P 686     -20.159   7.649  28.806  0.00  0.00      PROA  
ATOM   1633  HG1 GLN P 686     -19.114   7.276  28.848  0.00  0.00      PROA  
ATOM   1634  HG2 GLN P 686     -20.739   7.373  29.713  0.00  0.00      PROA  
ATOM   1635  CD  GLN P 686     -20.277   9.151  28.438  0.00  0.00      PROA  
ATOM   1636  OE1 GLN P 686     -21.238   9.812  28.877  0.00  0.00      PROA  
ATOM   1637  NE2 GLN P 686     -19.255   9.749  27.795  0.00  0.00      PROA  
ATOM   1638 HE21 GLN P 686     -19.337  10.711  27.533  0.00  0.00      PROA  
ATOM   1639 HE22 GLN P 686     -18.412   9.254  27.587  0.00  0.00      PROA  
ATOM   1640  C   GLN P 686     -20.104   5.333  25.618  0.00  0.00      PROA  
ATOM   1641  O   GLN P 686     -20.716   4.406  26.083  0.00  0.00      PROA  
ATOM   1642  N   LEU P 687     -19.725   5.318  24.333  0.00  0.00      PROA  
ATOM   1643  HN  LEU P 687     -19.231   6.150  24.093  0.00  0.00      PROA  
ATOM   1644  CA  LEU P 687     -19.887   4.139  23.446  0.00  0.00      PROA  
ATOM   1645  HA  LEU P 687     -20.859   3.775  23.744  0.00  0.00      PROA  
ATOM   1646  CB  LEU P 687     -20.035   4.542  21.964  0.00  0.00      PROA  
ATOM   1647  HB1 LEU P 687     -20.297   3.641  21.368  0.00  0.00      PROA  
ATOM   1648  HB2 LEU P 687     -19.002   4.714  21.595  0.00  0.00      PROA  
ATOM   1649  CG  LEU P 687     -20.888   5.742  21.532  0.00  0.00      PROA  
ATOM   1650  HG  LEU P 687     -20.305   6.635  21.843  0.00  0.00      PROA  
ATOM   1651  CD1 LEU P 687     -20.849   5.626  19.979  0.00  0.00      PROA  
ATOM   1652 HD11 LEU P 687     -21.457   4.764  19.630  0.00  0.00      PROA  
ATOM   1653 HD12 LEU P 687     -19.862   5.377  19.535  0.00  0.00      PROA  
ATOM   1654 HD13 LEU P 687     -21.203   6.549  19.472  0.00  0.00      PROA  
ATOM   1655  CD2 LEU P 687     -22.308   5.848  22.058  0.00  0.00      PROA  
ATOM   1656 HD21 LEU P 687     -22.386   6.145  23.126  0.00  0.00      PROA  
ATOM   1657 HD22 LEU P 687     -22.924   4.963  21.790  0.00  0.00      PROA  
ATOM   1658 HD23 LEU P 687     -22.914   6.617  21.534  0.00  0.00      PROA  
ATOM   1659  C   LEU P 687     -18.831   3.105  23.638  0.00  0.00      PROA  
ATOM   1660  O   LEU P 687     -17.795   3.283  24.281  0.00  0.00      PROA  
ATOM   1661  N   SER P 688     -19.072   1.955  23.023  0.00  0.00      PROA  
ATOM   1662  HN  SER P 688     -19.950   1.769  22.589  0.00  0.00      PROA  
ATOM   1663  CA  SER P 688     -18.079   0.918  22.734  0.00  0.00      PROA  
ATOM   1664  HA  SER P 688     -17.280   1.089  23.440  0.00  0.00      PROA  
ATOM   1665  CB  SER P 688     -18.648  -0.479  22.878  0.00  0.00      PROA  
ATOM   1666  HB1 SER P 688     -19.711  -0.570  22.568  0.00  0.00      PROA  
ATOM   1667  HB2 SER P 688     -18.619  -0.605  23.981  0.00  0.00      PROA  
ATOM   1668  OG  SER P 688     -17.774  -1.511  22.403  0.00  0.00      PROA  
ATOM   1669  HG1 SER P 688     -18.364  -2.268  22.374  0.00  0.00      PROA  
ATOM   1670  C   SER P 688     -17.536   1.121  21.287  0.00  0.00      PROA  
ATOM   1671  O   SER P 688     -18.342   1.327  20.365  0.00  0.00      PROA  
ATOM   1672  N   TYR P 689     -16.215   1.329  21.089  0.00  0.00      PROA  
ATOM   1673  HN  TYR P 689     -15.625   1.414  21.888  0.00  0.00      PROA  
ATOM   1674  CA  TYR P 689     -15.462   1.434  19.884  0.00  0.00      PROA  
ATOM   1675  HA  TYR P 689     -15.854   2.174  19.203  0.00  0.00      PROA  
ATOM   1676  CB  TYR P 689     -13.957   1.688  20.248  0.00  0.00      PROA  
ATOM   1677  HB1 TYR P 689     -13.696   0.901  20.988  0.00  0.00      PROA  
ATOM   1678  HB2 TYR P 689     -13.767   2.641  20.786  0.00  0.00      PROA  
ATOM   1679  CG  TYR P 689     -12.950   1.688  19.166  0.00  0.00      PROA  
ATOM   1680  CD1 TYR P 689     -13.230   2.059  17.768  0.00  0.00      PROA  
ATOM   1681  HD1 TYR P 689     -14.259   2.230  17.489  0.00  0.00      PROA  
ATOM   1682  CE1 TYR P 689     -12.191   1.884  16.799  0.00  0.00      PROA  
ATOM   1683  HE1 TYR P 689     -12.376   2.038  15.746  0.00  0.00      PROA  
ATOM   1684  CZ  TYR P 689     -10.895   1.634  17.206  0.00  0.00      PROA  
ATOM   1685  OH  TYR P 689      -9.794   1.445  16.313  0.00  0.00      PROA  
ATOM   1686  HH  TYR P 689     -10.066   1.328  15.400  0.00  0.00      PROA  
ATOM   1687  CD2 TYR P 689     -11.638   1.330  19.508  0.00  0.00      PROA  
ATOM   1688  HD2 TYR P 689     -11.438   0.995  20.515  0.00  0.00      PROA  
ATOM   1689  CE2 TYR P 689     -10.601   1.477  18.566  0.00  0.00      PROA  
ATOM   1690  HE2 TYR P 689      -9.577   1.338  18.882  0.00  0.00      PROA  
ATOM   1691  C   TYR P 689     -15.649   0.187  18.915  0.00  0.00      PROA  
ATOM   1692  O   TYR P 689     -16.019   0.372  17.746  0.00  0.00      PROA  
ATOM   1693  N   LEU P 690     -15.569  -1.006  19.371  0.00  0.00      PROA  
ATOM   1694  HN  LEU P 690     -15.301  -1.131  20.323  0.00  0.00      PROA  
ATOM   1695  CA  LEU P 690     -15.652  -2.215  18.612  0.00  0.00      PROA  
ATOM   1696  HA  LEU P 690     -14.870  -2.170  17.868  0.00  0.00      PROA  
ATOM   1697  CB  LEU P 690     -15.362  -3.401  19.523  0.00  0.00      PROA  
ATOM   1698  HB1 LEU P 690     -15.593  -4.327  18.953  0.00  0.00      PROA  
ATOM   1699  HB2 LEU P 690     -16.169  -3.412  20.287  0.00  0.00      PROA  
ATOM   1700  CG  LEU P 690     -13.982  -3.437  20.171  0.00  0.00      PROA  
ATOM   1701  HG  LEU P 690     -13.813  -2.464  20.680  0.00  0.00      PROA  
ATOM   1702  CD1 LEU P 690     -13.840  -4.646  21.130  0.00  0.00      PROA  
ATOM   1703 HD11 LEU P 690     -14.552  -4.499  21.971  0.00  0.00      PROA  
ATOM   1704 HD12 LEU P 690     -12.756  -4.696  21.367  0.00  0.00      PROA  
ATOM   1705 HD13 LEU P 690     -14.179  -5.488  20.489  0.00  0.00      PROA  
ATOM   1706  CD2 LEU P 690     -12.874  -3.568  19.096  0.00  0.00      PROA  
ATOM   1707 HD21 LEU P 690     -12.712  -2.631  18.521  0.00  0.00      PROA  
ATOM   1708 HD22 LEU P 690     -13.085  -4.396  18.385  0.00  0.00      PROA  
ATOM   1709 HD23 LEU P 690     -11.896  -3.778  19.579  0.00  0.00      PROA  
ATOM   1710  C   LEU P 690     -16.988  -2.431  17.912  0.00  0.00      PROA  
ATOM   1711  O   LEU P 690     -17.079  -2.726  16.705  0.00  0.00      PROA  
ATOM   1712  N   SER P 691     -18.051  -2.227  18.640  0.00  0.00      PROA  
ATOM   1713  HN  SER P 691     -17.932  -2.054  19.614  0.00  0.00      PROA  
ATOM   1714  CA  SER P 691     -19.388  -2.150  18.116  0.00  0.00      PROA  
ATOM   1715  HA  SER P 691     -19.557  -2.945  17.405  0.00  0.00      PROA  
ATOM   1716  CB  SER P 691     -20.428  -2.107  19.259  0.00  0.00      PROA  
ATOM   1717  HB1 SER P 691     -21.413  -2.215  18.756  0.00  0.00      PROA  
ATOM   1718  HB2 SER P 691     -20.403  -1.165  19.847  0.00  0.00      PROA  
ATOM   1719  OG  SER P 691     -20.405  -3.332  20.056  0.00  0.00      PROA  
ATOM   1720  HG1 SER P 691     -20.948  -3.998  19.629  0.00  0.00      PROA  
ATOM   1721  C   SER P 691     -19.573  -0.977  17.245  0.00  0.00      PROA  
ATOM   1722  O   SER P 691     -20.266  -1.066  16.234  0.00  0.00      PROA  
ATOM   1723  N   LEU P 692     -18.973   0.188  17.536  0.00  0.00      PROA  
ATOM   1724  HN  LEU P 692     -18.389   0.260  18.341  0.00  0.00      PROA  
ATOM   1725  CA  LEU P 692     -18.988   1.314  16.620  0.00  0.00      PROA  
ATOM   1726  HA  LEU P 692     -20.032   1.406  16.358  0.00  0.00      PROA  
ATOM   1727  CB  LEU P 692     -18.461   2.614  17.228  0.00  0.00      PROA  
ATOM   1728  HB1 LEU P 692     -17.351   2.653  17.211  0.00  0.00      PROA  
ATOM   1729  HB2 LEU P 692     -18.737   2.698  18.301  0.00  0.00      PROA  
ATOM   1730  CG  LEU P 692     -19.004   3.899  16.477  0.00  0.00      PROA  
ATOM   1731  HG  LEU P 692     -19.002   3.789  15.371  0.00  0.00      PROA  
ATOM   1732  CD1 LEU P 692     -20.458   4.154  16.870  0.00  0.00      PROA  
ATOM   1733 HD11 LEU P 692     -20.674   3.844  17.915  0.00  0.00      PROA  
ATOM   1734 HD12 LEU P 692     -21.183   3.672  16.180  0.00  0.00      PROA  
ATOM   1735 HD13 LEU P 692     -20.647   5.233  16.680  0.00  0.00      PROA  
ATOM   1736  CD2 LEU P 692     -18.252   5.181  16.887  0.00  0.00      PROA  
ATOM   1737 HD21 LEU P 692     -18.346   5.400  17.972  0.00  0.00      PROA  
ATOM   1738 HD22 LEU P 692     -18.660   5.994  16.249  0.00  0.00      PROA  
ATOM   1739 HD23 LEU P 692     -17.190   5.182  16.560  0.00  0.00      PROA  
ATOM   1740  C   LEU P 692     -18.276   1.027  15.255  0.00  0.00      PROA  
ATOM   1741  O   LEU P 692     -18.737   1.393  14.202  0.00  0.00      PROA  
ATOM   1742  N   ARG P 693     -17.049   0.344  15.288  0.00  0.00      PROA  
ATOM   1743  HN  ARG P 693     -16.660   0.124  16.180  0.00  0.00      PROA  
ATOM   1744  CA  ARG P 693     -16.352  -0.208  14.147  0.00  0.00      PROA  
ATOM   1745  HA  ARG P 693     -16.137   0.637  13.510  0.00  0.00      PROA  
ATOM   1746  CB  ARG P 693     -14.878  -0.701  14.493  0.00  0.00      PROA  
ATOM   1747  HB1 ARG P 693     -14.880  -1.505  15.259  0.00  0.00      PROA  
ATOM   1748  HB2 ARG P 693     -14.492   0.203  15.012  0.00  0.00      PROA  
ATOM   1749  CG  ARG P 693     -13.964  -1.237  13.370  0.00  0.00      PROA  
ATOM   1750  HG1 ARG P 693     -14.075  -0.689  12.410  0.00  0.00      PROA  
ATOM   1751  HG2 ARG P 693     -14.127  -2.323  13.200  0.00  0.00      PROA  
ATOM   1752  CD  ARG P 693     -12.426  -1.026  13.713  0.00  0.00      PROA  
ATOM   1753  HD1 ARG P 693     -12.322  -0.040  14.213  0.00  0.00      PROA  
ATOM   1754  HD2 ARG P 693     -11.851  -1.150  12.771  0.00  0.00      PROA  
ATOM   1755  NE  ARG P 693     -12.043  -2.210  14.639  0.00  0.00      PROA  
ATOM   1756  HE  ARG P 693     -12.582  -3.013  14.893  0.00  0.00      PROA  
ATOM   1757  CZ  ARG P 693     -10.811  -2.267  15.055  0.00  0.00      PROA  
ATOM   1758  NH1 ARG P 693      -9.832  -1.390  14.868  0.00  0.00      PROA  
ATOM   1759 HH11 ARG P 693     -10.070  -0.557  14.369  0.00  0.00      PROA  
ATOM   1760 HH12 ARG P 693      -8.923  -1.585  15.236  0.00  0.00      PROA  
ATOM   1761  NH2 ARG P 693     -10.404  -3.418  15.649  0.00  0.00      PROA  
ATOM   1762 HH21 ARG P 693     -11.036  -4.179  15.794  0.00  0.00      PROA  
ATOM   1763 HH22 ARG P 693      -9.432  -3.496  15.870  0.00  0.00      PROA  
ATOM   1764  C   ARG P 693     -17.198  -1.107  13.256  0.00  0.00      PROA  
ATOM   1765  O   ARG P 693     -17.296  -1.018  12.038  0.00  0.00      PROA  
ATOM   1766  N   THR P 694     -17.894  -2.016  13.955  0.00  0.00      PROA  
ATOM   1767  HN  THR P 694     -17.827  -2.093  14.947  0.00  0.00      PROA  
ATOM   1768  CA  THR P 694     -18.919  -2.937  13.422  0.00  0.00      PROA  
ATOM   1769  HA  THR P 694     -18.457  -3.472  12.605  0.00  0.00      PROA  
ATOM   1770  CB  THR P 694     -19.411  -4.014  14.434  0.00  0.00      PROA  
ATOM   1771  HB  THR P 694     -19.863  -3.596  15.358  0.00  0.00      PROA  
ATOM   1772  OG1 THR P 694     -18.405  -4.862  14.908  0.00  0.00      PROA  
ATOM   1773  HG1 THR P 694     -17.928  -5.208  14.150  0.00  0.00      PROA  
ATOM   1774  CG2 THR P 694     -20.440  -5.000  13.782  0.00  0.00      PROA  
ATOM   1775 HG21 THR P 694     -21.315  -4.533  13.282  0.00  0.00      PROA  
ATOM   1776 HG22 THR P 694     -20.739  -5.722  14.572  0.00  0.00      PROA  
ATOM   1777 HG23 THR P 694     -19.970  -5.557  12.943  0.00  0.00      PROA  
ATOM   1778  C   THR P 694     -19.996  -2.260  12.665  0.00  0.00      PROA  
ATOM   1779  O   THR P 694     -20.205  -2.700  11.545  0.00  0.00      PROA  
ATOM   1780  N   SER P 695     -20.593  -1.215  13.296  0.00  0.00      PROA  
ATOM   1781  HN  SER P 695     -20.245  -0.980  14.200  0.00  0.00      PROA  
ATOM   1782  CA  SER P 695     -21.637  -0.334  12.659  0.00  0.00      PROA  
ATOM   1783  HA  SER P 695     -22.393  -1.048  12.367  0.00  0.00      PROA  
ATOM   1784  CB  SER P 695     -22.172   0.565  13.802  0.00  0.00      PROA  
ATOM   1785  HB1 SER P 695     -22.903   1.263  13.341  0.00  0.00      PROA  
ATOM   1786  HB2 SER P 695     -21.351   1.213  14.176  0.00  0.00      PROA  
ATOM   1787  OG  SER P 695     -22.734  -0.242  14.811  0.00  0.00      PROA  
ATOM   1788  HG1 SER P 695     -22.079  -0.383  15.499  0.00  0.00      PROA  
ATOM   1789  C   SER P 695     -21.124   0.386  11.463  0.00  0.00      PROA  
ATOM   1790  O   SER P 695     -21.816   0.311  10.422  0.00  0.00      PROA  
ATOM   1791  N   ILE P 696     -19.929   1.040  11.623  0.00  0.00      PROA  
ATOM   1792  HN  ILE P 696     -19.409   0.946  12.469  0.00  0.00      PROA  
ATOM   1793  CA  ILE P 696     -19.302   1.968  10.592  0.00  0.00      PROA  
ATOM   1794  HA  ILE P 696     -20.050   2.642  10.204  0.00  0.00      PROA  
ATOM   1795  CB  ILE P 696     -18.206   2.917  11.108  0.00  0.00      PROA  
ATOM   1796  HB  ILE P 696     -17.566   2.354  11.821  0.00  0.00      PROA  
ATOM   1797  CG2 ILE P 696     -17.343   3.321   9.905  0.00  0.00      PROA  
ATOM   1798 HG21 ILE P 696     -16.584   4.038  10.283  0.00  0.00      PROA  
ATOM   1799 HG22 ILE P 696     -18.035   3.748   9.148  0.00  0.00      PROA  
ATOM   1800 HG23 ILE P 696     -16.776   2.479   9.454  0.00  0.00      PROA  
ATOM   1801  CG1 ILE P 696     -18.823   4.083  11.860  0.00  0.00      PROA  
ATOM   1802 HG11 ILE P 696     -17.929   4.613  12.252  0.00  0.00      PROA  
ATOM   1803 HG12 ILE P 696     -19.413   3.700  12.719  0.00  0.00      PROA  
ATOM   1804  CD  ILE P 696     -19.628   5.148  11.086  0.00  0.00      PROA  
ATOM   1805  HD1 ILE P 696     -20.396   4.643  10.463  0.00  0.00      PROA  
ATOM   1806  HD2 ILE P 696     -19.051   5.820  10.416  0.00  0.00      PROA  
ATOM   1807  HD3 ILE P 696     -20.158   5.754  11.852  0.00  0.00      PROA  
ATOM   1808  C   ILE P 696     -18.994   1.181   9.399  0.00  0.00      PROA  
ATOM   1809  O   ILE P 696     -19.349   1.466   8.260  0.00  0.00      PROA  
ATOM   1810  N   GLY P 697     -18.362  -0.014   9.598  0.00  0.00      PROA  
ATOM   1811  HN  GLY P 697     -18.045  -0.330  10.488  0.00  0.00      PROA  
ATOM   1812  CA  GLY P 697     -17.879  -0.875   8.526  0.00  0.00      PROA  
ATOM   1813  HA1 GLY P 697     -17.298  -1.674   8.962  0.00  0.00      PROA  
ATOM   1814  HA2 GLY P 697     -17.368  -0.364   7.723  0.00  0.00      PROA  
ATOM   1815  C   GLY P 697     -18.999  -1.649   7.897  0.00  0.00      PROA  
ATOM   1816  O   GLY P 697     -19.025  -1.749   6.669  0.00  0.00      PROA  
ATOM   1817  N   LEU P 698     -20.031  -2.021   8.685  0.00  0.00      PROA  
ATOM   1818  HN  LEU P 698     -19.974  -2.038   9.681  0.00  0.00      PROA  
ATOM   1819  CA  LEU P 698     -21.292  -2.441   8.141  0.00  0.00      PROA  
ATOM   1820  HA  LEU P 698     -20.975  -3.319   7.597  0.00  0.00      PROA  
ATOM   1821  CB  LEU P 698     -22.312  -2.775   9.226  0.00  0.00      PROA  
ATOM   1822  HB1 LEU P 698     -23.354  -2.544   8.917  0.00  0.00      PROA  
ATOM   1823  HB2 LEU P 698     -22.154  -2.242  10.188  0.00  0.00      PROA  
ATOM   1824  CG  LEU P 698     -22.339  -4.303   9.520  0.00  0.00      PROA  
ATOM   1825  HG  LEU P 698     -21.362  -4.688   9.883  0.00  0.00      PROA  
ATOM   1826  CD1 LEU P 698     -23.375  -4.455  10.603  0.00  0.00      PROA  
ATOM   1827 HD11 LEU P 698     -23.496  -5.525  10.879  0.00  0.00      PROA  
ATOM   1828 HD12 LEU P 698     -24.391  -4.104  10.320  0.00  0.00      PROA  
ATOM   1829 HD13 LEU P 698     -23.161  -3.736  11.422  0.00  0.00      PROA  
ATOM   1830  CD2 LEU P 698     -22.768  -5.259   8.336  0.00  0.00      PROA  
ATOM   1831 HD21 LEU P 698     -22.135  -5.032   7.451  0.00  0.00      PROA  
ATOM   1832 HD22 LEU P 698     -23.801  -4.915   8.117  0.00  0.00      PROA  
ATOM   1833 HD23 LEU P 698     -22.794  -6.325   8.648  0.00  0.00      PROA  
ATOM   1834  C   LEU P 698     -21.966  -1.419   7.166  0.00  0.00      PROA  
ATOM   1835  O   LEU P 698     -22.324  -1.835   6.052  0.00  0.00      PROA  
ATOM   1836  N   TRP P 699     -22.049  -0.130   7.551  0.00  0.00      PROA  
ATOM   1837  HN  TRP P 699     -21.857   0.034   8.515  0.00  0.00      PROA  
ATOM   1838  CA  TRP P 699     -22.579   0.903   6.686  0.00  0.00      PROA  
ATOM   1839  HA  TRP P 699     -23.533   0.633   6.259  0.00  0.00      PROA  
ATOM   1840  CB  TRP P 699     -22.894   2.208   7.384  0.00  0.00      PROA  
ATOM   1841  HB1 TRP P 699     -22.603   3.070   6.745  0.00  0.00      PROA  
ATOM   1842  HB2 TRP P 699     -22.219   2.202   8.266  0.00  0.00      PROA  
ATOM   1843  CG  TRP P 699     -24.286   2.261   7.958  0.00  0.00      PROA  
ATOM   1844  CD1 TRP P 699     -24.803   1.810   9.113  0.00  0.00      PROA  
ATOM   1845  HD1 TRP P 699     -24.258   1.679  10.036  0.00  0.00      PROA  
ATOM   1846  NE1 TRP P 699     -26.193   1.921   9.086  0.00  0.00      PROA  
ATOM   1847  HE1 TRP P 699     -26.712   1.903   9.912  0.00  0.00      PROA  
ATOM   1848  CE2 TRP P 699     -26.600   2.271   7.896  0.00  0.00      PROA  
ATOM   1849  CD2 TRP P 699     -25.418   2.571   7.152  0.00  0.00      PROA  
ATOM   1850  CE3 TRP P 699     -25.658   2.943   5.820  0.00  0.00      PROA  
ATOM   1851  HE3 TRP P 699     -24.776   3.184   5.246  0.00  0.00      PROA  
ATOM   1852  CZ3 TRP P 699     -26.931   3.127   5.297  0.00  0.00      PROA  
ATOM   1853  HZ3 TRP P 699     -27.084   3.317   4.245  0.00  0.00      PROA  
ATOM   1854  CZ2 TRP P 699     -27.898   2.445   7.447  0.00  0.00      PROA  
ATOM   1855  HZ2 TRP P 699     -28.779   2.228   8.033  0.00  0.00      PROA  
ATOM   1856  CH2 TRP P 699     -28.005   2.865   6.143  0.00  0.00      PROA  
ATOM   1857  HH2 TRP P 699     -29.009   2.873   5.745  0.00  0.00      PROA  
ATOM   1858  C   TRP P 699     -21.676   1.155   5.416  0.00  0.00      PROA  
ATOM   1859  O   TRP P 699     -22.236   1.388   4.347  0.00  0.00      PROA  
ATOM   1860  N   THR P 700     -20.324   1.042   5.577  0.00  0.00      PROA  
ATOM   1861  HN  THR P 700     -19.969   0.809   6.480  0.00  0.00      PROA  
ATOM   1862  CA  THR P 700     -19.242   1.246   4.600  0.00  0.00      PROA  
ATOM   1863  HA  THR P 700     -19.357   2.234   4.179  0.00  0.00      PROA  
ATOM   1864  CB  THR P 700     -17.846   1.312   5.224  0.00  0.00      PROA  
ATOM   1865  HB  THR P 700     -17.550   0.320   5.626  0.00  0.00      PROA  
ATOM   1866  OG1 THR P 700     -17.799   2.231   6.216  0.00  0.00      PROA  
ATOM   1867  HG1 THR P 700     -18.360   1.866   6.904  0.00  0.00      PROA  
ATOM   1868  CG2 THR P 700     -16.876   1.856   4.165  0.00  0.00      PROA  
ATOM   1869 HG21 THR P 700     -15.829   1.822   4.535  0.00  0.00      PROA  
ATOM   1870 HG22 THR P 700     -16.931   2.928   3.879  0.00  0.00      PROA  
ATOM   1871 HG23 THR P 700     -16.887   1.285   3.212  0.00  0.00      PROA  
ATOM   1872  C   THR P 700     -19.338   0.152   3.542  0.00  0.00      PROA  
ATOM   1873  O   THR P 700     -19.272   0.412   2.362  0.00  0.00      PROA  
ATOM   1874  N   SER P 701     -19.283  -1.132   3.964  0.00  0.00      PROA  
ATOM   1875  HN  SER P 701     -19.248  -1.379   4.929  0.00  0.00      PROA  
ATOM   1876  CA  SER P 701     -19.332  -2.237   3.005  0.00  0.00      PROA  
ATOM   1877  HA  SER P 701     -18.550  -2.038   2.287  0.00  0.00      PROA  
ATOM   1878  CB  SER P 701     -18.929  -3.540   3.674  0.00  0.00      PROA  
ATOM   1879  HB1 SER P 701     -17.834  -3.439   3.838  0.00  0.00      PROA  
ATOM   1880  HB2 SER P 701     -19.167  -4.329   2.929  0.00  0.00      PROA  
ATOM   1881  OG  SER P 701     -19.720  -3.694   4.873  0.00  0.00      PROA  
ATOM   1882  HG1 SER P 701     -19.370  -3.105   5.545  0.00  0.00      PROA  
ATOM   1883  C   SER P 701     -20.635  -2.351   2.221  0.00  0.00      PROA  
ATOM   1884  O   SER P 701     -20.631  -2.597   0.999  0.00  0.00      PROA  
ATOM   1885  N   PHE P 702     -21.768  -2.086   2.888  0.00  0.00      PROA  
ATOM   1886  HN  PHE P 702     -21.839  -2.054   3.882  0.00  0.00      PROA  
ATOM   1887  CA  PHE P 702     -23.070  -1.866   2.167  0.00  0.00      PROA  
ATOM   1888  HA  PHE P 702     -23.169  -2.744   1.545  0.00  0.00      PROA  
ATOM   1889  CB  PHE P 702     -24.179  -1.834   3.255  0.00  0.00      PROA  
ATOM   1890  HB1 PHE P 702     -23.981  -1.022   3.987  0.00  0.00      PROA  
ATOM   1891  HB2 PHE P 702     -24.144  -2.764   3.862  0.00  0.00      PROA  
ATOM   1892  CG  PHE P 702     -25.546  -1.483   2.561  0.00  0.00      PROA  
ATOM   1893  CD1 PHE P 702     -26.174  -0.256   2.836  0.00  0.00      PROA  
ATOM   1894  HD1 PHE P 702     -25.686   0.471   3.468  0.00  0.00      PROA  
ATOM   1895  CE1 PHE P 702     -27.454  -0.067   2.340  0.00  0.00      PROA  
ATOM   1896  HE1 PHE P 702     -28.014   0.803   2.649  0.00  0.00      PROA  
ATOM   1897  CZ  PHE P 702     -28.070  -0.992   1.505  0.00  0.00      PROA  
ATOM   1898  HZ  PHE P 702     -29.061  -0.914   1.083  0.00  0.00      PROA  
ATOM   1899  CD2 PHE P 702     -26.139  -2.417   1.728  0.00  0.00      PROA  
ATOM   1900  HD2 PHE P 702     -25.577  -3.334   1.622  0.00  0.00      PROA  
ATOM   1901  CE2 PHE P 702     -27.409  -2.113   1.153  0.00  0.00      PROA  
ATOM   1902  HE2 PHE P 702     -27.784  -2.749   0.365  0.00  0.00      PROA  
ATOM   1903  C   PHE P 702     -23.030  -0.712   1.111  0.00  0.00      PROA  
ATOM   1904  O   PHE P 702     -23.486  -0.778  -0.018  0.00  0.00      PROA  
ATOM   1905  N   LEU P 703     -22.433   0.430   1.483  0.00  0.00      PROA  
ATOM   1906  HN  LEU P 703     -22.097   0.703   2.381  0.00  0.00      PROA  
ATOM   1907  CA  LEU P 703     -22.255   1.498   0.524  0.00  0.00      PROA  
ATOM   1908  HA  LEU P 703     -23.190   1.665   0.010  0.00  0.00      PROA  
ATOM   1909  CB  LEU P 703     -22.019   2.905   1.208  0.00  0.00      PROA  
ATOM   1910  HB1 LEU P 703     -21.763   3.541   0.333  0.00  0.00      PROA  
ATOM   1911  HB2 LEU P 703     -21.230   2.827   1.987  0.00  0.00      PROA  
ATOM   1912  CG  LEU P 703     -23.348   3.522   1.823  0.00  0.00      PROA  
ATOM   1913  HG  LEU P 703     -23.952   2.731   2.318  0.00  0.00      PROA  
ATOM   1914  CD1 LEU P 703     -22.875   4.512   2.975  0.00  0.00      PROA  
ATOM   1915 HD11 LEU P 703     -22.290   3.978   3.753  0.00  0.00      PROA  
ATOM   1916 HD12 LEU P 703     -23.735   4.933   3.538  0.00  0.00      PROA  
ATOM   1917 HD13 LEU P 703     -22.320   5.259   2.368  0.00  0.00      PROA  
ATOM   1918  CD2 LEU P 703     -24.169   4.124   0.720  0.00  0.00      PROA  
ATOM   1919 HD21 LEU P 703     -24.251   3.446  -0.156  0.00  0.00      PROA  
ATOM   1920 HD22 LEU P 703     -23.839   5.136   0.403  0.00  0.00      PROA  
ATOM   1921 HD23 LEU P 703     -25.173   4.297   1.162  0.00  0.00      PROA  
ATOM   1922  C   LEU P 703     -21.230   1.268  -0.561  0.00  0.00      PROA  
ATOM   1923  O   LEU P 703     -21.420   1.769  -1.660  0.00  0.00      PROA  
ATOM   1924  N   CYS P 704     -20.319   0.337  -0.287  0.00  0.00      PROA  
ATOM   1925  HN  CYS P 704     -20.065  -0.036   0.602  0.00  0.00      PROA  
ATOM   1926  CA  CYS P 704     -19.550  -0.124  -1.374  0.00  0.00      PROA  
ATOM   1927  HA  CYS P 704     -19.200   0.691  -1.989  0.00  0.00      PROA  
ATOM   1928  CB  CYS P 704     -18.386  -0.949  -0.854  0.00  0.00      PROA  
ATOM   1929  HB1 CYS P 704     -17.964  -1.380  -1.787  0.00  0.00      PROA  
ATOM   1930  HB2 CYS P 704     -18.723  -1.785  -0.204  0.00  0.00      PROA  
ATOM   1931  SG  CYS P 704     -17.140  -0.003   0.058  0.00  0.00      PROA  
ATOM   1932  HG1 CYS P 704     -17.877   0.311   1.114  0.00  0.00      PROA  
ATOM   1933  C   CYS P 704     -20.364  -0.979  -2.309  0.00  0.00      PROA  
ATOM   1934  O   CYS P 704     -20.335  -0.787  -3.513  0.00  0.00      PROA  
ATOM   1935  N   ILE P 705     -21.222  -1.873  -1.799  0.00  0.00      PROA  
ATOM   1936  HN  ILE P 705     -21.186  -2.060  -0.821  0.00  0.00      PROA  
ATOM   1937  CA  ILE P 705     -22.072  -2.619  -2.727  0.00  0.00      PROA  
ATOM   1938  HA  ILE P 705     -21.410  -3.298  -3.245  0.00  0.00      PROA  
ATOM   1939  CB  ILE P 705     -22.888  -3.632  -1.983  0.00  0.00      PROA  
ATOM   1940  HB  ILE P 705     -23.531  -3.156  -1.211  0.00  0.00      PROA  
ATOM   1941  CG2 ILE P 705     -23.898  -4.412  -2.812  0.00  0.00      PROA  
ATOM   1942 HG21 ILE P 705     -24.851  -3.854  -2.934  0.00  0.00      PROA  
ATOM   1943 HG22 ILE P 705     -24.078  -5.392  -2.320  0.00  0.00      PROA  
ATOM   1944 HG23 ILE P 705     -23.597  -4.576  -3.868  0.00  0.00      PROA  
ATOM   1945  CG1 ILE P 705     -22.062  -4.726  -1.186  0.00  0.00      PROA  
ATOM   1946 HG11 ILE P 705     -21.159  -4.221  -0.782  0.00  0.00      PROA  
ATOM   1947 HG12 ILE P 705     -21.548  -5.476  -1.824  0.00  0.00      PROA  
ATOM   1948  CD  ILE P 705     -22.941  -5.388  -0.046  0.00  0.00      PROA  
ATOM   1949  HD1 ILE P 705     -23.258  -4.539   0.595  0.00  0.00      PROA  
ATOM   1950  HD2 ILE P 705     -22.321  -6.086   0.556  0.00  0.00      PROA  
ATOM   1951  HD3 ILE P 705     -23.749  -6.014  -0.484  0.00  0.00      PROA  
ATOM   1952  C   ILE P 705     -23.029  -1.789  -3.687  0.00  0.00      PROA  
ATOM   1953  O   ILE P 705     -23.241  -1.991  -4.898  0.00  0.00      PROA  
ATOM   1954  N   VAL P 706     -23.657  -0.721  -3.068  0.00  0.00      PROA  
ATOM   1955  HN  VAL P 706     -23.770  -0.653  -2.080  0.00  0.00      PROA  
ATOM   1956  CA  VAL P 706     -24.257   0.351  -3.736  0.00  0.00      PROA  
ATOM   1957  HA  VAL P 706     -25.158   0.003  -4.219  0.00  0.00      PROA  
ATOM   1958  CB  VAL P 706     -24.613   1.437  -2.786  0.00  0.00      PROA  
ATOM   1959  HB  VAL P 706     -23.748   1.741  -2.158  0.00  0.00      PROA  
ATOM   1960  CG1 VAL P 706     -25.156   2.681  -3.455  0.00  0.00      PROA  
ATOM   1961 HG11 VAL P 706     -25.965   2.301  -4.115  0.00  0.00      PROA  
ATOM   1962 HG12 VAL P 706     -24.361   3.206  -4.026  0.00  0.00      PROA  
ATOM   1963 HG13 VAL P 706     -25.547   3.379  -2.683  0.00  0.00      PROA  
ATOM   1964  CG2 VAL P 706     -25.623   0.974  -1.691  0.00  0.00      PROA  
ATOM   1965 HG21 VAL P 706     -25.430  -0.013  -1.220  0.00  0.00      PROA  
ATOM   1966 HG22 VAL P 706     -26.581   0.699  -2.183  0.00  0.00      PROA  
ATOM   1967 HG23 VAL P 706     -25.728   1.756  -0.909  0.00  0.00      PROA  
ATOM   1968  C   VAL P 706     -23.399   0.838  -4.943  0.00  0.00      PROA  
ATOM   1969  O   VAL P 706     -23.692   0.808  -6.178  0.00  0.00      PROA  
ATOM   1970  N   LEU P 707     -22.186   1.288  -4.599  0.00  0.00      PROA  
ATOM   1971  HN  LEU P 707     -21.890   1.251  -3.647  0.00  0.00      PROA  
ATOM   1972  CA  LEU P 707     -21.136   1.702  -5.544  0.00  0.00      PROA  
ATOM   1973  HA  LEU P 707     -21.585   2.544  -6.050  0.00  0.00      PROA  
ATOM   1974  CB  LEU P 707     -19.768   2.179  -4.927  0.00  0.00      PROA  
ATOM   1975  HB1 LEU P 707     -18.986   2.418  -5.680  0.00  0.00      PROA  
ATOM   1976  HB2 LEU P 707     -19.357   1.477  -4.170  0.00  0.00      PROA  
ATOM   1977  CG  LEU P 707     -19.951   3.558  -4.118  0.00  0.00      PROA  
ATOM   1978  HG  LEU P 707     -20.803   3.448  -3.415  0.00  0.00      PROA  
ATOM   1979  CD1 LEU P 707     -18.716   3.863  -3.212  0.00  0.00      PROA  
ATOM   1980 HD11 LEU P 707     -18.543   2.985  -2.554  0.00  0.00      PROA  
ATOM   1981 HD12 LEU P 707     -18.888   4.787  -2.619  0.00  0.00      PROA  
ATOM   1982 HD13 LEU P 707     -17.772   4.051  -3.768  0.00  0.00      PROA  
ATOM   1983  CD2 LEU P 707     -20.208   4.773  -4.981  0.00  0.00      PROA  
ATOM   1984 HD21 LEU P 707     -21.153   4.744  -5.564  0.00  0.00      PROA  
ATOM   1985 HD22 LEU P 707     -19.364   4.989  -5.672  0.00  0.00      PROA  
ATOM   1986 HD23 LEU P 707     -20.303   5.626  -4.276  0.00  0.00      PROA  
ATOM   1987  C   LEU P 707     -20.696   0.641  -6.559  0.00  0.00      PROA  
ATOM   1988  O   LEU P 707     -20.292   1.072  -7.617  0.00  0.00      PROA  
ATOM   1989  N   VAL P 708     -20.646  -0.635  -6.258  0.00  0.00      PROA  
ATOM   1990  HN  VAL P 708     -20.651  -0.782  -5.272  0.00  0.00      PROA  
ATOM   1991  CA  VAL P 708     -20.462  -1.767  -7.181  0.00  0.00      PROA  
ATOM   1992  HA  VAL P 708     -19.571  -1.515  -7.737  0.00  0.00      PROA  
ATOM   1993  CB  VAL P 708     -20.156  -3.090  -6.333  0.00  0.00      PROA  
ATOM   1994  HB  VAL P 708     -20.916  -3.056  -5.524  0.00  0.00      PROA  
ATOM   1995  CG1 VAL P 708     -20.356  -4.387  -7.132  0.00  0.00      PROA  
ATOM   1996 HG11 VAL P 708     -21.305  -4.480  -7.700  0.00  0.00      PROA  
ATOM   1997 HG12 VAL P 708     -20.248  -5.297  -6.504  0.00  0.00      PROA  
ATOM   1998 HG13 VAL P 708     -19.497  -4.404  -7.837  0.00  0.00      PROA  
ATOM   1999  CG2 VAL P 708     -18.815  -3.008  -5.595  0.00  0.00      PROA  
ATOM   2000 HG21 VAL P 708     -18.596  -3.877  -4.938  0.00  0.00      PROA  
ATOM   2001 HG22 VAL P 708     -18.791  -2.095  -4.963  0.00  0.00      PROA  
ATOM   2002 HG23 VAL P 708     -17.951  -2.961  -6.291  0.00  0.00      PROA  
ATOM   2003  C   VAL P 708     -21.558  -2.099  -8.160  0.00  0.00      PROA  
ATOM   2004  O   VAL P 708     -21.199  -2.407  -9.271  0.00  0.00      PROA  
ATOM   2005  N   ALA P 709     -22.864  -2.034  -7.720  0.00  0.00      PROA  
ATOM   2006  HN  ALA P 709     -23.130  -1.821  -6.783  0.00  0.00      PROA  
ATOM   2007  CA  ALA P 709     -23.984  -2.215  -8.688  0.00  0.00      PROA  
ATOM   2008  HA  ALA P 709     -23.662  -2.974  -9.386  0.00  0.00      PROA  
ATOM   2009  CB  ALA P 709     -25.384  -2.682  -8.067  0.00  0.00      PROA  
ATOM   2010  HB1 ALA P 709     -25.948  -3.087  -8.935  0.00  0.00      PROA  
ATOM   2011  HB2 ALA P 709     -25.962  -1.870  -7.576  0.00  0.00      PROA  
ATOM   2012  HB3 ALA P 709     -25.155  -3.446  -7.293  0.00  0.00      PROA  
ATOM   2013  C   ALA P 709     -24.245  -0.968  -9.441  0.00  0.00      PROA  
ATOM   2014  O   ALA P 709     -24.791  -0.899 -10.547  0.00  0.00      PROA  
ATOM   2015  N   THR P 710     -23.860   0.166  -8.968  0.00  0.00      PROA  
ATOM   2016  HN  THR P 710     -23.578   0.116  -8.013  0.00  0.00      PROA  
ATOM   2017  CA  THR P 710     -24.059   1.502  -9.635  0.00  0.00      PROA  
ATOM   2018  HA  THR P 710     -25.017   1.527 -10.133  0.00  0.00      PROA  
ATOM   2019  CB  THR P 710     -24.016   2.665  -8.617  0.00  0.00      PROA  
ATOM   2020  HB  THR P 710     -23.058   2.735  -8.059  0.00  0.00      PROA  
ATOM   2021  OG1 THR P 710     -25.185   2.618  -7.781  0.00  0.00      PROA  
ATOM   2022  HG1 THR P 710     -25.035   1.874  -7.193  0.00  0.00      PROA  
ATOM   2023  CG2 THR P 710     -24.224   3.968  -9.269  0.00  0.00      PROA  
ATOM   2024 HG21 THR P 710     -23.329   4.214  -9.880  0.00  0.00      PROA  
ATOM   2025 HG22 THR P 710     -24.300   4.811  -8.549  0.00  0.00      PROA  
ATOM   2026 HG23 THR P 710     -25.170   4.051  -9.845  0.00  0.00      PROA  
ATOM   2027  C   THR P 710     -22.981   1.694 -10.650  0.00  0.00      PROA  
ATOM   2028  O   THR P 710     -21.862   1.184 -10.516  0.00  0.00      PROA  
ATOM   2029  N   ASP P 711     -23.176   2.420 -11.807  0.00  0.00      PROA  
ATOM   2030  HN  ASP P 711     -24.085   2.802 -11.956  0.00  0.00      PROA  
ATOM   2031  CA  ASP P 711     -22.128   2.681 -12.774  0.00  0.00      PROA  
ATOM   2032  HA  ASP P 711     -21.598   1.740 -12.777  0.00  0.00      PROA  
ATOM   2033  CB  ASP P 711     -22.772   2.855 -14.174  0.00  0.00      PROA  
ATOM   2034  HB1 ASP P 711     -23.250   3.846 -14.324  0.00  0.00      PROA  
ATOM   2035  HB2 ASP P 711     -23.548   2.075 -14.328  0.00  0.00      PROA  
ATOM   2036  CG  ASP P 711     -21.769   2.907 -15.291  0.00  0.00      PROA  
ATOM   2037  OD1 ASP P 711     -22.088   3.468 -16.364  0.00  0.00      PROA  
ATOM   2038  OD2 ASP P 711     -20.688   2.325 -15.089  0.00  0.00      PROA  
ATOM   2039  C   ASP P 711     -21.265   3.744 -12.379  0.00  0.00      PROA  
ATOM   2040  O   ASP P 711     -21.103   4.744 -13.052  0.00  0.00      PROA  
ATOM   2041  N   ALA P 712     -20.443   3.484 -11.377  0.00  0.00      PROA  
ATOM   2042  HN  ALA P 712     -20.680   2.689 -10.824  0.00  0.00      PROA  
ATOM   2043  CA  ALA P 712     -19.416   4.412 -10.895  0.00  0.00      PROA  
ATOM   2044  HA  ALA P 712     -19.442   5.335 -11.455  0.00  0.00      PROA  
ATOM   2045  CB  ALA P 712     -19.517   4.599  -9.335  0.00  0.00      PROA  
ATOM   2046  HB1 ALA P 712     -18.731   5.301  -8.986  0.00  0.00      PROA  
ATOM   2047  HB2 ALA P 712     -19.396   3.647  -8.775  0.00  0.00      PROA  
ATOM   2048  HB3 ALA P 712     -20.540   4.925  -9.049  0.00  0.00      PROA  
ATOM   2049  C   ALA P 712     -17.941   4.039 -11.262  0.00  0.00      PROA  
ATOM   2050  O   ALA P 712     -17.063   4.843 -11.121  0.00  0.00      PROA  
ATOM   2051  N   SER P 713     -17.551   2.842 -11.802  0.00  0.00      PROA  
ATOM   2052  HN  SER P 713     -18.220   2.116 -11.936  0.00  0.00      PROA  
ATOM   2053  CA  SER P 713     -16.137   2.355 -11.871  0.00  0.00      PROA  
ATOM   2054  HA  SER P 713     -15.442   2.710 -11.124  0.00  0.00      PROA  
ATOM   2055  CB  SER P 713     -16.008   0.809 -11.827  0.00  0.00      PROA  
ATOM   2056  HB1 SER P 713     -14.988   0.500 -12.140  0.00  0.00      PROA  
ATOM   2057  HB2 SER P 713     -16.632   0.274 -12.575  0.00  0.00      PROA  
ATOM   2058  OG  SER P 713     -16.328   0.309 -10.537  0.00  0.00      PROA  
ATOM   2059  HG1 SER P 713     -17.280   0.402 -10.460  0.00  0.00      PROA  
ATOM   2060  C   SER P 713     -15.386   2.757 -13.103  0.00  0.00      PROA  
ATOM   2061  O   SER P 713     -14.148   2.670 -13.088  0.00  0.00      PROA  
ATOM   2062  N   SER P 714     -16.002   3.171 -14.179  0.00  0.00      PROA  
ATOM   2063  HN  SER P 714     -16.984   3.227 -14.344  0.00  0.00      PROA  
ATOM   2064  CA  SER P 714     -15.231   3.616 -15.366  0.00  0.00      PROA  
ATOM   2065  HA  SER P 714     -14.270   3.122 -15.385  0.00  0.00      PROA  
ATOM   2066  CB  SER P 714     -16.042   3.275 -16.642  0.00  0.00      PROA  
ATOM   2067  HB1 SER P 714     -16.873   3.993 -16.812  0.00  0.00      PROA  
ATOM   2068  HB2 SER P 714     -16.495   2.265 -16.544  0.00  0.00      PROA  
ATOM   2069  OG  SER P 714     -15.208   3.200 -17.756  0.00  0.00      PROA  
ATOM   2070  HG1 SER P 714     -14.720   4.013 -17.903  0.00  0.00      PROA  
ATOM   2071  C   SER P 714     -14.868   4.990 -15.345  0.00  0.00      PROA  
ATOM   2072  O   SER P 714     -14.029   5.406 -16.107  0.00  0.00      PROA  
ATOM   2073  N   LEU P 715     -15.442   5.766 -14.439  0.00  0.00      PROA  
ATOM   2074  HN  LEU P 715     -16.162   5.349 -13.891  0.00  0.00      PROA  
ATOM   2075  CA  LEU P 715     -15.289   7.257 -14.312  0.00  0.00      PROA  
ATOM   2076  HA  LEU P 715     -15.370   7.681 -15.302  0.00  0.00      PROA  
ATOM   2077  CB  LEU P 715     -16.319   8.084 -13.493  0.00  0.00      PROA  
ATOM   2078  HB1 LEU P 715     -16.185   9.140 -13.811  0.00  0.00      PROA  
ATOM   2079  HB2 LEU P 715     -16.136   8.081 -12.397  0.00  0.00      PROA  
ATOM   2080  CG  LEU P 715     -17.817   7.658 -13.702  0.00  0.00      PROA  
ATOM   2081  HG  LEU P 715     -17.993   6.685 -13.196  0.00  0.00      PROA  
ATOM   2082  CD1 LEU P 715     -18.680   8.736 -13.098  0.00  0.00      PROA  
ATOM   2083 HD11 LEU P 715     -18.349   9.731 -13.465  0.00  0.00      PROA  
ATOM   2084 HD12 LEU P 715     -18.581   8.682 -11.993  0.00  0.00      PROA  
ATOM   2085 HD13 LEU P 715     -19.717   8.484 -13.410  0.00  0.00      PROA  
ATOM   2086  CD2 LEU P 715     -18.246   7.496 -15.224  0.00  0.00      PROA  
ATOM   2087 HD21 LEU P 715     -17.521   6.805 -15.704  0.00  0.00      PROA  
ATOM   2088 HD22 LEU P 715     -18.164   8.457 -15.776  0.00  0.00      PROA  
ATOM   2089 HD23 LEU P 715     -19.281   7.110 -15.346  0.00  0.00      PROA  
ATOM   2090  C   LEU P 715     -13.838   7.627 -14.010  0.00  0.00      PROA  
ATOM   2091  O   LEU P 715     -13.294   8.565 -14.525  0.00  0.00      PROA  
ATOM   2092  N   VAL P 716     -13.194   6.840 -13.144  0.00  0.00      PROA  
ATOM   2093  HN  VAL P 716     -13.612   6.130 -12.582  0.00  0.00      PROA  
ATOM   2094  CA  VAL P 716     -11.790   7.057 -12.932  0.00  0.00      PROA  
ATOM   2095  HA  VAL P 716     -11.637   8.124 -12.876  0.00  0.00      PROA  
ATOM   2096  CB  VAL P 716     -11.305   6.590 -11.581  0.00  0.00      PROA  
ATOM   2097  HB  VAL P 716     -10.211   6.417 -11.663  0.00  0.00      PROA  
ATOM   2098  CG1 VAL P 716     -11.753   7.726 -10.539  0.00  0.00      PROA  
ATOM   2099 HG11 VAL P 716     -12.863   7.708 -10.510  0.00  0.00      PROA  
ATOM   2100 HG12 VAL P 716     -11.526   8.765 -10.859  0.00  0.00      PROA  
ATOM   2101 HG13 VAL P 716     -11.556   7.372  -9.505  0.00  0.00      PROA  
ATOM   2102  CG2 VAL P 716     -12.053   5.287 -11.106  0.00  0.00      PROA  
ATOM   2103 HG21 VAL P 716     -11.910   4.572 -11.944  0.00  0.00      PROA  
ATOM   2104 HG22 VAL P 716     -13.128   5.441 -10.871  0.00  0.00      PROA  
ATOM   2105 HG23 VAL P 716     -11.505   5.132 -10.152  0.00  0.00      PROA  
ATOM   2106  C   VAL P 716     -10.817   6.606 -14.049  0.00  0.00      PROA  
ATOM   2107  O   VAL P 716      -9.674   7.061 -14.129  0.00  0.00      PROA  
ATOM   2108  N   CYS P 717     -11.303   5.842 -15.068  0.00  0.00      PROA  
ATOM   2109  HN  CYS P 717     -12.264   5.579 -15.046  0.00  0.00      PROA  
ATOM   2110  CA  CYS P 717     -10.504   5.488 -16.245  0.00  0.00      PROA  
ATOM   2111  HA  CYS P 717      -9.472   5.288 -15.994  0.00  0.00      PROA  
ATOM   2112  CB  CYS P 717     -11.029   4.222 -16.899  0.00  0.00      PROA  
ATOM   2113  HB1 CYS P 717     -10.185   3.734 -17.432  0.00  0.00      PROA  
ATOM   2114  HB2 CYS P 717     -11.801   4.371 -17.683  0.00  0.00      PROA  
ATOM   2115  SG  CYS P 717     -11.662   2.926 -15.640  0.00  0.00      PROA  
ATOM   2116  HG1 CYS P 717     -10.577   2.384 -15.106  0.00  0.00      PROA  
ATOM   2117  C   CYS P 717     -10.356   6.670 -17.155  0.00  0.00      PROA  
ATOM   2118  O   CYS P 717      -9.658   6.638 -18.138  0.00  0.00      PROA  
ATOM   2119  N   TYR P 718     -10.945   7.857 -16.816  0.00  0.00      PROA  
ATOM   2120  HN  TYR P 718     -11.588   7.875 -16.054  0.00  0.00      PROA  
ATOM   2121  CA  TYR P 718     -10.861   9.087 -17.615  0.00  0.00      PROA  
ATOM   2122  HA  TYR P 718     -10.294   8.856 -18.505  0.00  0.00      PROA  
ATOM   2123  CB  TYR P 718     -12.229   9.737 -17.916  0.00  0.00      PROA  
ATOM   2124  HB1 TYR P 718     -12.105  10.538 -18.675  0.00  0.00      PROA  
ATOM   2125  HB2 TYR P 718     -12.698  10.202 -17.022  0.00  0.00      PROA  
ATOM   2126  CG  TYR P 718     -13.231   8.746 -18.478  0.00  0.00      PROA  
ATOM   2127  CD1 TYR P 718     -12.931   7.847 -19.525  0.00  0.00      PROA  
ATOM   2128  HD1 TYR P 718     -11.946   7.887 -19.965  0.00  0.00      PROA  
ATOM   2129  CE1 TYR P 718     -13.830   6.918 -20.030  0.00  0.00      PROA  
ATOM   2130  HE1 TYR P 718     -13.541   6.411 -20.939  0.00  0.00      PROA  
ATOM   2131  CZ  TYR P 718     -15.091   6.821 -19.542  0.00  0.00      PROA  
ATOM   2132  OH  TYR P 718     -15.984   6.084 -20.207  0.00  0.00      PROA  
ATOM   2133  HH  TYR P 718     -16.871   6.109 -19.841  0.00  0.00      PROA  
ATOM   2134  CD2 TYR P 718     -14.556   8.605 -17.923  0.00  0.00      PROA  
ATOM   2135  HD2 TYR P 718     -14.784   9.375 -17.201  0.00  0.00      PROA  
ATOM   2136  CE2 TYR P 718     -15.426   7.655 -18.458  0.00  0.00      PROA  
ATOM   2137  HE2 TYR P 718     -16.449   7.549 -18.131  0.00  0.00      PROA  
ATOM   2138  C   TYR P 718      -9.918  10.023 -16.812  0.00  0.00      PROA  
ATOM   2139  O   TYR P 718      -9.892  11.251 -17.006  0.00  0.00      PROA  
ATOM   2140  N   ILE P 719      -9.105   9.536 -15.878  0.00  0.00      PROA  
ATOM   2141  HN  ILE P 719      -9.237   8.586 -15.607  0.00  0.00      PROA  
ATOM   2142  CA  ILE P 719      -8.382  10.350 -14.889  0.00  0.00      PROA  
ATOM   2143  HA  ILE P 719      -9.160  10.923 -14.407  0.00  0.00      PROA  
ATOM   2144  CB  ILE P 719      -7.705   9.470 -13.827  0.00  0.00      PROA  
ATOM   2145  HB  ILE P 719      -8.559   8.886 -13.422  0.00  0.00      PROA  
ATOM   2146  CG2 ILE P 719      -6.629   8.469 -14.353  0.00  0.00      PROA  
ATOM   2147 HG21 ILE P 719      -7.021   7.813 -15.158  0.00  0.00      PROA  
ATOM   2148 HG22 ILE P 719      -6.199   7.872 -13.520  0.00  0.00      PROA  
ATOM   2149 HG23 ILE P 719      -5.799   9.049 -14.811  0.00  0.00      PROA  
ATOM   2150  CG1 ILE P 719      -7.265  10.309 -12.550  0.00  0.00      PROA  
ATOM   2151 HG11 ILE P 719      -8.086  11.045 -12.415  0.00  0.00      PROA  
ATOM   2152 HG12 ILE P 719      -6.349  10.931 -12.636  0.00  0.00      PROA  
ATOM   2153  CD  ILE P 719      -7.080   9.487 -11.268  0.00  0.00      PROA  
ATOM   2154  HD1 ILE P 719      -6.930  10.248 -10.472  0.00  0.00      PROA  
ATOM   2155  HD2 ILE P 719      -6.186   8.827 -11.281  0.00  0.00      PROA  
ATOM   2156  HD3 ILE P 719      -7.934   8.785 -11.159  0.00  0.00      PROA  
ATOM   2157  C   ILE P 719      -7.436  11.305 -15.582  0.00  0.00      PROA  
ATOM   2158  O   ILE P 719      -7.170  12.406 -15.084  0.00  0.00      PROA  
ATOM   2159  N   THR P 720      -6.797  10.753 -16.728  0.00  0.00      PROA  
ATOM   2160  HN  THR P 720      -7.130   9.844 -16.965  0.00  0.00      PROA  
ATOM   2161  CA  THR P 720      -5.631  11.291 -17.454  0.00  0.00      PROA  
ATOM   2162  HA  THR P 720      -5.405  10.539 -18.196  0.00  0.00      PROA  
ATOM   2163  CB  THR P 720      -5.807  12.579 -18.344  0.00  0.00      PROA  
ATOM   2164  HB  THR P 720      -5.520  12.137 -19.322  0.00  0.00      PROA  
ATOM   2165  OG1 THR P 720      -4.823  13.594 -18.102  0.00  0.00      PROA  
ATOM   2166  HG1 THR P 720      -4.308  13.785 -18.890  0.00  0.00      PROA  
ATOM   2167  CG2 THR P 720      -7.268  13.251 -18.186  0.00  0.00      PROA  
ATOM   2168 HG21 THR P 720      -8.143  12.567 -18.194  0.00  0.00      PROA  
ATOM   2169 HG22 THR P 720      -7.404  13.975 -19.017  0.00  0.00      PROA  
ATOM   2170 HG23 THR P 720      -7.225  13.757 -17.197  0.00  0.00      PROA  
ATOM   2171  C   THR P 720      -4.326  11.295 -16.669  0.00  0.00      PROA  
ATOM   2172  O   THR P 720      -4.238  11.407 -15.442  0.00  0.00      PROA  
ATOM   2173  N   ARG P 721      -3.203  11.070 -17.419  0.00  0.00      PROA  
ATOM   2174  HN  ARG P 721      -3.202  11.069 -18.416  0.00  0.00      PROA  
ATOM   2175  CA  ARG P 721      -1.902  10.793 -16.903  0.00  0.00      PROA  
ATOM   2176  HA  ARG P 721      -2.034   9.972 -16.215  0.00  0.00      PROA  
ATOM   2177  CB  ARG P 721      -0.848  10.438 -18.071  0.00  0.00      PROA  
ATOM   2178  HB1 ARG P 721      -0.803  11.292 -18.781  0.00  0.00      PROA  
ATOM   2179  HB2 ARG P 721      -1.304   9.613 -18.660  0.00  0.00      PROA  
ATOM   2180  CG  ARG P 721       0.562  10.047 -17.632  0.00  0.00      PROA  
ATOM   2181  HG1 ARG P 721       0.474   9.052 -17.145  0.00  0.00      PROA  
ATOM   2182  HG2 ARG P 721       0.894  10.832 -16.920  0.00  0.00      PROA  
ATOM   2183  CD  ARG P 721       1.490  10.127 -18.832  0.00  0.00      PROA  
ATOM   2184  HD1 ARG P 721       1.872  11.160 -18.976  0.00  0.00      PROA  
ATOM   2185  HD2 ARG P 721       1.043   9.753 -19.778  0.00  0.00      PROA  
ATOM   2186  NE  ARG P 721       2.657   9.294 -18.358  0.00  0.00      PROA  
ATOM   2187  HE  ARG P 721       3.120   9.582 -17.520  0.00  0.00      PROA  
ATOM   2188  CZ  ARG P 721       3.072   8.195 -18.866  0.00  0.00      PROA  
ATOM   2189  NH1 ARG P 721       2.560   7.564 -19.908  0.00  0.00      PROA  
ATOM   2190 HH11 ARG P 721       1.887   8.008 -20.499  0.00  0.00      PROA  
ATOM   2191 HH12 ARG P 721       2.813   6.604 -20.029  0.00  0.00      PROA  
ATOM   2192  NH2 ARG P 721       4.013   7.556 -18.188  0.00  0.00      PROA  
ATOM   2193 HH21 ARG P 721       4.603   6.812 -18.503  0.00  0.00      PROA  
ATOM   2194 HH22 ARG P 721       4.232   7.961 -17.301  0.00  0.00      PROA  
ATOM   2195  C   ARG P 721      -1.407  11.951 -16.038  0.00  0.00      PROA  
ATOM   2196  O   ARG P 721      -0.730  11.708 -15.027  0.00  0.00      PROA  
ATOM   2197  N   PHE P 722      -1.820  13.178 -16.385  0.00  0.00      PROA  
ATOM   2198  HN  PHE P 722      -2.354  13.242 -17.224  0.00  0.00      PROA  
ATOM   2199  CA  PHE P 722      -1.520  14.435 -15.663  0.00  0.00      PROA  
ATOM   2200  HA  PHE P 722      -0.485  14.657 -15.875  0.00  0.00      PROA  
ATOM   2201  CB  PHE P 722      -2.265  15.659 -16.338  0.00  0.00      PROA  
ATOM   2202  HB1 PHE P 722      -3.279  15.337 -16.661  0.00  0.00      PROA  
ATOM   2203  HB2 PHE P 722      -1.722  15.733 -17.304  0.00  0.00      PROA  
ATOM   2204  CG  PHE P 722      -2.361  16.970 -15.679  0.00  0.00      PROA  
ATOM   2205  CD1 PHE P 722      -1.696  18.028 -16.327  0.00  0.00      PROA  
ATOM   2206  HD1 PHE P 722      -0.957  17.806 -17.083  0.00  0.00      PROA  
ATOM   2207  CE1 PHE P 722      -1.789  19.336 -15.786  0.00  0.00      PROA  
ATOM   2208  HE1 PHE P 722      -1.060  20.077 -16.077  0.00  0.00      PROA  
ATOM   2209  CZ  PHE P 722      -2.617  19.552 -14.640  0.00  0.00      PROA  
ATOM   2210  HZ  PHE P 722      -2.712  20.526 -14.184  0.00  0.00      PROA  
ATOM   2211  CD2 PHE P 722      -3.238  17.240 -14.685  0.00  0.00      PROA  
ATOM   2212  HD2 PHE P 722      -3.829  16.426 -14.291  0.00  0.00      PROA  
ATOM   2213  CE2 PHE P 722      -3.304  18.544 -14.073  0.00  0.00      PROA  
ATOM   2214  HE2 PHE P 722      -3.997  18.676 -13.255  0.00  0.00      PROA  
ATOM   2215  C   PHE P 722      -1.796  14.399 -14.135  0.00  0.00      PROA  
ATOM   2216  O   PHE P 722      -1.022  14.805 -13.259  0.00  0.00      PROA  
ATOM   2217  N   THR P 723      -2.975  13.737 -13.822  0.00  0.00      PROA  
ATOM   2218  HN  THR P 723      -3.576  13.366 -14.526  0.00  0.00      PROA  
ATOM   2219  CA  THR P 723      -3.431  13.649 -12.433  0.00  0.00      PROA  
ATOM   2220  HA  THR P 723      -3.115  14.519 -11.876  0.00  0.00      PROA  
ATOM   2221  CB  THR P 723      -4.946  13.465 -12.373  0.00  0.00      PROA  
ATOM   2222  HB  THR P 723      -5.187  12.642 -13.079  0.00  0.00      PROA  
ATOM   2223  OG1 THR P 723      -5.583  14.649 -12.815  0.00  0.00      PROA  
ATOM   2224  HG1 THR P 723      -5.345  14.756 -13.739  0.00  0.00      PROA  
ATOM   2225  CG2 THR P 723      -5.460  13.143 -10.976  0.00  0.00      PROA  
ATOM   2226 HG21 THR P 723      -5.147  13.865 -10.192  0.00  0.00      PROA  
ATOM   2227 HG22 THR P 723      -5.154  12.137 -10.616  0.00  0.00      PROA  
ATOM   2228 HG23 THR P 723      -6.568  13.221 -10.970  0.00  0.00      PROA  
ATOM   2229  C   THR P 723      -2.741  12.396 -11.783  0.00  0.00      PROA  
ATOM   2230  O   THR P 723      -2.351  12.355 -10.594  0.00  0.00      PROA  
ATOM   2231  N   GLU P 724      -2.731  11.321 -12.550  0.00  0.00      PROA  
ATOM   2232  HN  GLU P 724      -3.146  11.362 -13.456  0.00  0.00      PROA  
ATOM   2233  CA  GLU P 724      -2.340   9.953 -12.151  0.00  0.00      PROA  
ATOM   2234  HA  GLU P 724      -3.040   9.794 -11.345  0.00  0.00      PROA  
ATOM   2235  CB  GLU P 724      -2.534   8.933 -13.321  0.00  0.00      PROA  
ATOM   2236  HB1 GLU P 724      -1.902   9.241 -14.181  0.00  0.00      PROA  
ATOM   2237  HB2 GLU P 724      -3.526   9.236 -13.719  0.00  0.00      PROA  
ATOM   2238  CG  GLU P 724      -2.616   7.493 -12.933  0.00  0.00      PROA  
ATOM   2239  HG1 GLU P 724      -3.628   7.245 -12.547  0.00  0.00      PROA  
ATOM   2240  HG2 GLU P 724      -1.873   7.334 -12.123  0.00  0.00      PROA  
ATOM   2241  CD  GLU P 724      -2.323   6.537 -13.996  0.00  0.00      PROA  
ATOM   2242  OE1 GLU P 724      -1.192   6.441 -14.531  0.00  0.00      PROA  
ATOM   2243  OE2 GLU P 724      -3.302   5.979 -14.513  0.00  0.00      PROA  
ATOM   2244  C   GLU P 724      -0.874   9.965 -11.738  0.00  0.00      PROA  
ATOM   2245  O   GLU P 724      -0.505   9.286 -10.803  0.00  0.00      PROA  
ATOM   2246  N   GLU P 725       0.003  10.703 -12.505  0.00  0.00      PROA  
ATOM   2247  HN  GLU P 725      -0.397  11.136 -13.310  0.00  0.00      PROA  
ATOM   2248  CA  GLU P 725       1.446  10.943 -12.273  0.00  0.00      PROA  
ATOM   2249  HA  GLU P 725       1.853   9.977 -12.013  0.00  0.00      PROA  
ATOM   2250  CB  GLU P 725       2.067  11.526 -13.632  0.00  0.00      PROA  
ATOM   2251  HB1 GLU P 725       2.917  12.180 -13.343  0.00  0.00      PROA  
ATOM   2252  HB2 GLU P 725       1.309  12.137 -14.166  0.00  0.00      PROA  
ATOM   2253  CG  GLU P 725       2.520  10.295 -14.444  0.00  0.00      PROA  
ATOM   2254  HG1 GLU P 725       1.651   9.784 -14.909  0.00  0.00      PROA  
ATOM   2255  HG2 GLU P 725       3.016   9.530 -13.809  0.00  0.00      PROA  
ATOM   2256  CD  GLU P 725       3.488  10.709 -15.439  0.00  0.00      PROA  
ATOM   2257  OE1 GLU P 725       3.798  11.887 -15.656  0.00  0.00      PROA  
ATOM   2258  OE2 GLU P 725       4.100   9.756 -16.034  0.00  0.00      PROA  
ATOM   2259  C   GLU P 725       1.699  11.841 -11.153  0.00  0.00      PROA  
ATOM   2260  O   GLU P 725       2.515  11.571 -10.243  0.00  0.00      PROA  
ATOM   2261  N   ALA P 726       0.844  12.913 -10.963  0.00  0.00      PROA  
ATOM   2262  HN  ALA P 726       0.152  13.159 -11.637  0.00  0.00      PROA  
ATOM   2263  CA  ALA P 726       0.812  13.650  -9.689  0.00  0.00      PROA  
ATOM   2264  HA  ALA P 726       1.786  14.115  -9.714  0.00  0.00      PROA  
ATOM   2265  CB  ALA P 726      -0.312  14.781  -9.796  0.00  0.00      PROA  
ATOM   2266  HB1 ALA P 726      -0.221  15.425  -8.895  0.00  0.00      PROA  
ATOM   2267  HB2 ALA P 726      -1.300  14.276  -9.858  0.00  0.00      PROA  
ATOM   2268  HB3 ALA P 726      -0.171  15.405 -10.704  0.00  0.00      PROA  
ATOM   2269  C   ALA P 726       0.670  12.774  -8.436  0.00  0.00      PROA  
ATOM   2270  O   ALA P 726       1.437  12.864  -7.467  0.00  0.00      PROA  
ATOM   2271  N   PHE P 727      -0.376  11.900  -8.475  0.00  0.00      PROA  
ATOM   2272  HN  PHE P 727      -0.923  11.756  -9.296  0.00  0.00      PROA  
ATOM   2273  CA  PHE P 727      -0.641  10.972  -7.366  0.00  0.00      PROA  
ATOM   2274  HA  PHE P 727      -0.733  11.491  -6.423  0.00  0.00      PROA  
ATOM   2275  CB  PHE P 727      -2.064  10.329  -7.628  0.00  0.00      PROA  
ATOM   2276  HB1 PHE P 727      -2.144  10.052  -8.701  0.00  0.00      PROA  
ATOM   2277  HB2 PHE P 727      -2.893  11.062  -7.528  0.00  0.00      PROA  
ATOM   2278  CG  PHE P 727      -2.358   9.196  -6.780  0.00  0.00      PROA  
ATOM   2279  CD1 PHE P 727      -2.229   9.163  -5.383  0.00  0.00      PROA  
ATOM   2280  HD1 PHE P 727      -1.789   9.949  -4.786  0.00  0.00      PROA  
ATOM   2281  CE1 PHE P 727      -2.597   7.980  -4.682  0.00  0.00      PROA  
ATOM   2282  HE1 PHE P 727      -2.512   8.013  -3.606  0.00  0.00      PROA  
ATOM   2283  CZ  PHE P 727      -2.950   6.790  -5.378  0.00  0.00      PROA  
ATOM   2284  HZ  PHE P 727      -3.217   5.870  -4.879  0.00  0.00      PROA  
ATOM   2285  CD2 PHE P 727      -2.891   8.052  -7.416  0.00  0.00      PROA  
ATOM   2286  HD2 PHE P 727      -2.987   8.158  -8.487  0.00  0.00      PROA  
ATOM   2287  CE2 PHE P 727      -3.064   6.860  -6.783  0.00  0.00      PROA  
ATOM   2288  HE2 PHE P 727      -3.403   5.960  -7.276  0.00  0.00      PROA  
ATOM   2289  C   PHE P 727       0.424   9.881  -7.094  0.00  0.00      PROA  
ATOM   2290  O   PHE P 727       0.957   9.597  -6.027  0.00  0.00      PROA  
ATOM   2291  N   ALA P 728       0.802   9.214  -8.203  0.00  0.00      PROA  
ATOM   2292  HN  ALA P 728       0.394   9.331  -9.105  0.00  0.00      PROA  
ATOM   2293  CA  ALA P 728       1.781   8.141  -8.075  0.00  0.00      PROA  
ATOM   2294  HA  ALA P 728       1.406   7.389  -7.396  0.00  0.00      PROA  
ATOM   2295  CB  ALA P 728       1.970   7.498  -9.510  0.00  0.00      PROA  
ATOM   2296  HB1 ALA P 728       2.583   6.572  -9.481  0.00  0.00      PROA  
ATOM   2297  HB2 ALA P 728       2.575   8.058 -10.254  0.00  0.00      PROA  
ATOM   2298  HB3 ALA P 728       1.024   7.321 -10.065  0.00  0.00      PROA  
ATOM   2299  C   ALA P 728       3.178   8.569  -7.614  0.00  0.00      PROA  
ATOM   2300  O   ALA P 728       3.818   7.905  -6.724  0.00  0.00      PROA  
ATOM   2301  N   ALA P 729       3.707   9.758  -8.043  0.00  0.00      PROA  
ATOM   2302  HN  ALA P 729       3.077  10.322  -8.571  0.00  0.00      PROA  
ATOM   2303  CA  ALA P 729       4.921  10.382  -7.589  0.00  0.00      PROA  
ATOM   2304  HA  ALA P 729       5.764   9.716  -7.703  0.00  0.00      PROA  
ATOM   2305  CB  ALA P 729       5.251  11.655  -8.416  0.00  0.00      PROA  
ATOM   2306  HB1 ALA P 729       6.179  12.149  -8.059  0.00  0.00      PROA  
ATOM   2307  HB2 ALA P 729       4.442  12.405  -8.280  0.00  0.00      PROA  
ATOM   2308  HB3 ALA P 729       5.379  11.420  -9.495  0.00  0.00      PROA  
ATOM   2309  C   ALA P 729       4.787  10.756  -6.099  0.00  0.00      PROA  
ATOM   2310  O   ALA P 729       5.736  10.367  -5.368  0.00  0.00      PROA  
ATOM   2311  N   LEU P 730       3.653  11.241  -5.614  0.00  0.00      PROA  
ATOM   2312  HN  LEU P 730       2.822  11.323  -6.158  0.00  0.00      PROA  
ATOM   2313  CA  LEU P 730       3.403  11.546  -4.252  0.00  0.00      PROA  
ATOM   2314  HA  LEU P 730       4.280  12.072  -3.907  0.00  0.00      PROA  
ATOM   2315  CB  LEU P 730       2.070  12.296  -4.085  0.00  0.00      PROA  
ATOM   2316  HB1 LEU P 730       1.294  11.579  -4.429  0.00  0.00      PROA  
ATOM   2317  HB2 LEU P 730       2.072  13.175  -4.765  0.00  0.00      PROA  
ATOM   2318  CG  LEU P 730       1.793  12.912  -2.632  0.00  0.00      PROA  
ATOM   2319  HG  LEU P 730       1.507  12.043  -2.002  0.00  0.00      PROA  
ATOM   2320  CD1 LEU P 730       2.991  13.642  -2.010  0.00  0.00      PROA  
ATOM   2321 HD11 LEU P 730       3.557  14.334  -2.671  0.00  0.00      PROA  
ATOM   2322 HD12 LEU P 730       3.769  12.865  -1.855  0.00  0.00      PROA  
ATOM   2323 HD13 LEU P 730       2.700  14.048  -1.018  0.00  0.00      PROA  
ATOM   2324  CD2 LEU P 730       0.575  13.836  -2.637  0.00  0.00      PROA  
ATOM   2325 HD21 LEU P 730       0.838  14.902  -2.805  0.00  0.00      PROA  
ATOM   2326 HD22 LEU P 730       0.044  13.800  -1.662  0.00  0.00      PROA  
ATOM   2327 HD23 LEU P 730      -0.093  13.513  -3.464  0.00  0.00      PROA  
ATOM   2328  C   LEU P 730       3.312  10.385  -3.268  0.00  0.00      PROA  
ATOM   2329  O   LEU P 730       3.938  10.363  -2.180  0.00  0.00      PROA  
ATOM   2330  N   ILE P 731       2.645   9.253  -3.546  0.00  0.00      PROA  
ATOM   2331  HN  ILE P 731       2.057   9.216  -4.350  0.00  0.00      PROA  
ATOM   2332  CA  ILE P 731       2.571   8.179  -2.600  0.00  0.00      PROA  
ATOM   2333  HA  ILE P 731       2.249   8.590  -1.654  0.00  0.00      PROA  
ATOM   2334  CB  ILE P 731       1.501   7.163  -2.797  0.00  0.00      PROA  
ATOM   2335  HB  ILE P 731       1.782   6.579  -3.700  0.00  0.00      PROA  
ATOM   2336  CG2 ILE P 731       1.275   6.213  -1.592  0.00  0.00      PROA  
ATOM   2337 HG21 ILE P 731       2.100   5.484  -1.439  0.00  0.00      PROA  
ATOM   2338 HG22 ILE P 731       0.408   5.526  -1.686  0.00  0.00      PROA  
ATOM   2339 HG23 ILE P 731       1.100   6.850  -0.698  0.00  0.00      PROA  
ATOM   2340  CG1 ILE P 731       0.184   7.840  -3.151  0.00  0.00      PROA  
ATOM   2341 HG11 ILE P 731      -0.579   7.087  -3.445  0.00  0.00      PROA  
ATOM   2342 HG12 ILE P 731       0.222   8.489  -4.052  0.00  0.00      PROA  
ATOM   2343  CD  ILE P 731      -0.421   8.866  -2.146  0.00  0.00      PROA  
ATOM   2344  HD1 ILE P 731       0.425   9.366  -1.627  0.00  0.00      PROA  
ATOM   2345  HD2 ILE P 731      -1.006   8.350  -1.355  0.00  0.00      PROA  
ATOM   2346  HD3 ILE P 731      -1.070   9.631  -2.623  0.00  0.00      PROA  
ATOM   2347  C   ILE P 731       3.886   7.468  -2.391  0.00  0.00      PROA  
ATOM   2348  O   ILE P 731       4.251   7.089  -1.268  0.00  0.00      PROA  
ATOM   2349  N   CYS P 732       4.684   7.287  -3.523  0.00  0.00      PROA  
ATOM   2350  HN  CYS P 732       4.479   7.759  -4.377  0.00  0.00      PROA  
ATOM   2351  CA  CYS P 732       6.039   6.692  -3.479  0.00  0.00      PROA  
ATOM   2352  HA  CYS P 732       6.058   5.735  -2.980  0.00  0.00      PROA  
ATOM   2353  CB  CYS P 732       6.693   6.404  -4.887  0.00  0.00      PROA  
ATOM   2354  HB1 CYS P 732       7.675   5.931  -4.676  0.00  0.00      PROA  
ATOM   2355  HB2 CYS P 732       6.740   7.344  -5.477  0.00  0.00      PROA  
ATOM   2356  SG  CYS P 732       5.404   5.425  -5.726  0.00  0.00      PROA  
ATOM   2357  HG1 CYS P 732       4.670   6.464  -6.097  0.00  0.00      PROA  
ATOM   2358  C   CYS P 732       6.983   7.497  -2.574  0.00  0.00      PROA  
ATOM   2359  O   CYS P 732       7.779   7.015  -1.746  0.00  0.00      PROA  
ATOM   2360  N   ILE P 733       6.891   8.822  -2.688  0.00  0.00      PROA  
ATOM   2361  HN  ILE P 733       6.430   9.215  -3.481  0.00  0.00      PROA  
ATOM   2362  CA  ILE P 733       7.502   9.792  -1.844  0.00  0.00      PROA  
ATOM   2363  HA  ILE P 733       8.547   9.536  -1.750  0.00  0.00      PROA  
ATOM   2364  CB  ILE P 733       7.391  11.198  -2.426  0.00  0.00      PROA  
ATOM   2365  HB  ILE P 733       6.308  11.382  -2.595  0.00  0.00      PROA  
ATOM   2366  CG2 ILE P 733       7.866  12.274  -1.388  0.00  0.00      PROA  
ATOM   2367 HG21 ILE P 733       8.074  13.222  -1.930  0.00  0.00      PROA  
ATOM   2368 HG22 ILE P 733       8.808  11.894  -0.939  0.00  0.00      PROA  
ATOM   2369 HG23 ILE P 733       7.077  12.512  -0.643  0.00  0.00      PROA  
ATOM   2370  CG1 ILE P 733       8.209  11.425  -3.735  0.00  0.00      PROA  
ATOM   2371 HG11 ILE P 733       8.206  10.538  -4.404  0.00  0.00      PROA  
ATOM   2372 HG12 ILE P 733       9.295  11.443  -3.502  0.00  0.00      PROA  
ATOM   2373  CD  ILE P 733       7.726  12.633  -4.594  0.00  0.00      PROA  
ATOM   2374  HD1 ILE P 733       7.945  13.567  -4.034  0.00  0.00      PROA  
ATOM   2375  HD2 ILE P 733       6.641  12.648  -4.833  0.00  0.00      PROA  
ATOM   2376  HD3 ILE P 733       8.261  12.767  -5.558  0.00  0.00      PROA  
ATOM   2377  C   ILE P 733       7.139   9.709  -0.356  0.00  0.00      PROA  
ATOM   2378  O   ILE P 733       8.077   9.706   0.444  0.00  0.00      PROA  
ATOM   2379  N   ILE P 734       5.879   9.486   0.094  0.00  0.00      PROA  
ATOM   2380  HN  ILE P 734       5.166   9.557  -0.600  0.00  0.00      PROA  
ATOM   2381  CA  ILE P 734       5.529   9.288   1.497  0.00  0.00      PROA  
ATOM   2382  HA  ILE P 734       5.905  10.159   2.013  0.00  0.00      PROA  
ATOM   2383  CB  ILE P 734       4.041   9.461   1.575  0.00  0.00      PROA  
ATOM   2384  HB  ILE P 734       3.570   8.642   0.991  0.00  0.00      PROA  
ATOM   2385  CG2 ILE P 734       3.562   9.215   3.023  0.00  0.00      PROA  
ATOM   2386 HG21 ILE P 734       3.831   8.192   3.364  0.00  0.00      PROA  
ATOM   2387 HG22 ILE P 734       2.482   9.407   3.199  0.00  0.00      PROA  
ATOM   2388 HG23 ILE P 734       4.173   9.845   3.704  0.00  0.00      PROA  
ATOM   2389  CG1 ILE P 734       3.543  10.834   1.030  0.00  0.00      PROA  
ATOM   2390 HG11 ILE P 734       4.120  11.205   0.156  0.00  0.00      PROA  
ATOM   2391 HG12 ILE P 734       3.866  11.523   1.839  0.00  0.00      PROA  
ATOM   2392  CD  ILE P 734       2.077  10.848   0.818  0.00  0.00      PROA  
ATOM   2393  HD1 ILE P 734       1.678  10.528   1.804  0.00  0.00      PROA  
ATOM   2394  HD2 ILE P 734       1.749  10.142   0.026  0.00  0.00      PROA  
ATOM   2395  HD3 ILE P 734       1.674  11.871   0.659  0.00  0.00      PROA  
ATOM   2396  C   ILE P 734       6.033   7.989   2.125  0.00  0.00      PROA  
ATOM   2397  O   ILE P 734       6.455   7.941   3.290  0.00  0.00      PROA  
ATOM   2398  N   PHE P 735       6.082   6.862   1.319  0.00  0.00      PROA  
ATOM   2399  HN  PHE P 735       5.740   6.936   0.385  0.00  0.00      PROA  
ATOM   2400  CA  PHE P 735       6.681   5.552   1.721  0.00  0.00      PROA  
ATOM   2401  HA  PHE P 735       6.170   5.082   2.548  0.00  0.00      PROA  
ATOM   2402  CB  PHE P 735       6.408   4.639   0.473  0.00  0.00      PROA  
ATOM   2403  HB1 PHE P 735       7.037   4.906  -0.403  0.00  0.00      PROA  
ATOM   2404  HB2 PHE P 735       5.355   4.668   0.118  0.00  0.00      PROA  
ATOM   2405  CG  PHE P 735       6.573   3.177   0.888  0.00  0.00      PROA  
ATOM   2406  CD1 PHE P 735       5.498   2.610   1.619  0.00  0.00      PROA  
ATOM   2407  HD1 PHE P 735       4.739   3.252   2.043  0.00  0.00      PROA  
ATOM   2408  CE1 PHE P 735       5.572   1.262   1.897  0.00  0.00      PROA  
ATOM   2409  HE1 PHE P 735       4.696   0.803   2.331  0.00  0.00      PROA  
ATOM   2410  CZ  PHE P 735       6.601   0.419   1.413  0.00  0.00      PROA  
ATOM   2411  HZ  PHE P 735       6.666  -0.636   1.634  0.00  0.00      PROA  
ATOM   2412  CD2 PHE P 735       7.591   2.341   0.348  0.00  0.00      PROA  
ATOM   2413  HD2 PHE P 735       8.354   2.726  -0.312  0.00  0.00      PROA  
ATOM   2414  CE2 PHE P 735       7.636   0.934   0.558  0.00  0.00      PROA  
ATOM   2415  HE2 PHE P 735       8.388   0.271   0.157  0.00  0.00      PROA  
ATOM   2416  C   PHE P 735       8.155   5.700   2.005  0.00  0.00      PROA  
ATOM   2417  O   PHE P 735       8.650   5.047   2.916  0.00  0.00      PROA  
ATOM   2418  N   ILE P 736       8.904   6.461   1.211  0.00  0.00      PROA  
ATOM   2419  HN  ILE P 736       8.433   6.858   0.428  0.00  0.00      PROA  
ATOM   2420  CA  ILE P 736      10.279   6.869   1.390  0.00  0.00      PROA  
ATOM   2421  HA  ILE P 736      10.750   5.909   1.542  0.00  0.00      PROA  
ATOM   2422  CB  ILE P 736      10.922   7.513   0.107  0.00  0.00      PROA  
ATOM   2423  HB  ILE P 736      10.381   8.423  -0.230  0.00  0.00      PROA  
ATOM   2424  CG2 ILE P 736      12.294   8.152   0.486  0.00  0.00      PROA  
ATOM   2425 HG21 ILE P 736      12.085   9.059   1.092  0.00  0.00      PROA  
ATOM   2426 HG22 ILE P 736      12.865   8.586  -0.362  0.00  0.00      PROA  
ATOM   2427 HG23 ILE P 736      13.033   7.555   1.062  0.00  0.00      PROA  
ATOM   2428  CG1 ILE P 736      11.012   6.581  -1.120  0.00  0.00      PROA  
ATOM   2429 HG11 ILE P 736       9.930   6.414  -1.309  0.00  0.00      PROA  
ATOM   2430 HG12 ILE P 736      11.640   5.684  -0.933  0.00  0.00      PROA  
ATOM   2431  CD  ILE P 736      11.510   7.357  -2.375  0.00  0.00      PROA  
ATOM   2432  HD1 ILE P 736      10.798   8.168  -2.637  0.00  0.00      PROA  
ATOM   2433  HD2 ILE P 736      11.521   6.544  -3.133  0.00  0.00      PROA  
ATOM   2434  HD3 ILE P 736      12.578   7.649  -2.280  0.00  0.00      PROA  
ATOM   2435  C   ILE P 736      10.365   7.756   2.596  0.00  0.00      PROA  
ATOM   2436  O   ILE P 736      11.312   7.614   3.400  0.00  0.00      PROA  
ATOM   2437  N   TYR P 737       9.489   8.758   2.752  0.00  0.00      PROA  
ATOM   2438  HN  TYR P 737       8.748   8.911   2.102  0.00  0.00      PROA  
ATOM   2439  CA  TYR P 737       9.557   9.735   3.776  0.00  0.00      PROA  
ATOM   2440  HA  TYR P 737      10.457  10.302   3.591  0.00  0.00      PROA  
ATOM   2441  CB  TYR P 737       8.429  10.819   3.656  0.00  0.00      PROA  
ATOM   2442  HB1 TYR P 737       7.459  10.329   3.886  0.00  0.00      PROA  
ATOM   2443  HB2 TYR P 737       8.210  11.115   2.607  0.00  0.00      PROA  
ATOM   2444  CG  TYR P 737       8.578  12.075   4.517  0.00  0.00      PROA  
ATOM   2445  CD1 TYR P 737       9.278  13.269   4.110  0.00  0.00      PROA  
ATOM   2446  HD1 TYR P 737       9.652  13.360   3.101  0.00  0.00      PROA  
ATOM   2447  CE1 TYR P 737       9.403  14.338   5.046  0.00  0.00      PROA  
ATOM   2448  HE1 TYR P 737       9.923  15.231   4.732  0.00  0.00      PROA  
ATOM   2449  CZ  TYR P 737       8.950  14.198   6.373  0.00  0.00      PROA  
ATOM   2450  OH  TYR P 737       9.091  15.286   7.277  0.00  0.00      PROA  
ATOM   2451  HH  TYR P 737       8.773  14.968   8.125  0.00  0.00      PROA  
ATOM   2452  CD2 TYR P 737       8.030  12.036   5.768  0.00  0.00      PROA  
ATOM   2453  HD2 TYR P 737       7.442  11.186   6.080  0.00  0.00      PROA  
ATOM   2454  CE2 TYR P 737       8.263  12.998   6.759  0.00  0.00      PROA  
ATOM   2455  HE2 TYR P 737       7.849  12.874   7.749  0.00  0.00      PROA  
ATOM   2456  C   TYR P 737       9.489   9.112   5.142  0.00  0.00      PROA  
ATOM   2457  O   TYR P 737      10.239   9.457   6.076  0.00  0.00      PROA  
ATOM   2458  N   GLU P 738       8.570   8.161   5.381  0.00  0.00      PROA  
ATOM   2459  HN  GLU P 738       8.049   7.937   4.561  0.00  0.00      PROA  
ATOM   2460  CA  GLU P 738       8.382   7.413   6.573  0.00  0.00      PROA  
ATOM   2461  HA  GLU P 738       8.241   8.168   7.333  0.00  0.00      PROA  
ATOM   2462  CB  GLU P 738       7.234   6.372   6.346  0.00  0.00      PROA  
ATOM   2463  HB1 GLU P 738       7.633   5.652   5.601  0.00  0.00      PROA  
ATOM   2464  HB2 GLU P 738       6.405   6.820   5.758  0.00  0.00      PROA  
ATOM   2465  CG  GLU P 738       6.705   5.543   7.549  0.00  0.00      PROA  
ATOM   2466  HG1 GLU P 738       6.058   6.173   8.197  0.00  0.00      PROA  
ATOM   2467  HG2 GLU P 738       7.564   5.246   8.188  0.00  0.00      PROA  
ATOM   2468  CD  GLU P 738       6.043   4.153   7.268  0.00  0.00      PROA  
ATOM   2469  OE1 GLU P 738       5.621   3.778   6.099  0.00  0.00      PROA  
ATOM   2470  OE2 GLU P 738       5.858   3.468   8.317  0.00  0.00      PROA  
ATOM   2471  C   GLU P 738       9.717   6.741   6.926  0.00  0.00      PROA  
ATOM   2472  O   GLU P 738      10.080   6.722   8.083  0.00  0.00      PROA  
ATOM   2473  N   ALA P 739      10.461   6.191   5.936  0.00  0.00      PROA  
ATOM   2474  HN  ALA P 739      10.238   6.521   5.022  0.00  0.00      PROA  
ATOM   2475  CA  ALA P 739      11.765   5.447   6.191  0.00  0.00      PROA  
ATOM   2476  HA  ALA P 739      11.640   4.569   6.807  0.00  0.00      PROA  
ATOM   2477  CB  ALA P 739      12.349   4.955   4.870  0.00  0.00      PROA  
ATOM   2478  HB1 ALA P 739      11.750   4.231   4.276  0.00  0.00      PROA  
ATOM   2479  HB2 ALA P 739      13.298   4.400   5.023  0.00  0.00      PROA  
ATOM   2480  HB3 ALA P 739      12.556   5.871   4.275  0.00  0.00      PROA  
ATOM   2481  C   ALA P 739      12.886   6.337   6.786  0.00  0.00      PROA  
ATOM   2482  O   ALA P 739      13.750   6.048   7.615  0.00  0.00      PROA  
ATOM   2483  N   LEU P 740      12.855   7.546   6.184  0.00  0.00      PROA  
ATOM   2484  HN  LEU P 740      12.304   7.706   5.369  0.00  0.00      PROA  
ATOM   2485  CA  LEU P 740      13.571   8.711   6.728  0.00  0.00      PROA  
ATOM   2486  HA  LEU P 740      14.604   8.473   6.939  0.00  0.00      PROA  
ATOM   2487  CB  LEU P 740      13.625   9.892   5.696  0.00  0.00      PROA  
ATOM   2488  HB1 LEU P 740      14.357  10.640   6.068  0.00  0.00      PROA  
ATOM   2489  HB2 LEU P 740      12.636  10.377   5.551  0.00  0.00      PROA  
ATOM   2490  CG  LEU P 740      13.985   9.563   4.266  0.00  0.00      PROA  
ATOM   2491  HG  LEU P 740      13.257   8.902   3.748  0.00  0.00      PROA  
ATOM   2492  CD1 LEU P 740      13.915  10.871   3.513  0.00  0.00      PROA  
ATOM   2493 HD11 LEU P 740      12.900  11.320   3.566  0.00  0.00      PROA  
ATOM   2494 HD12 LEU P 740      14.113  10.778   2.423  0.00  0.00      PROA  
ATOM   2495 HD13 LEU P 740      14.704  11.582   3.839  0.00  0.00      PROA  
ATOM   2496  CD2 LEU P 740      15.339   8.847   4.115  0.00  0.00      PROA  
ATOM   2497 HD21 LEU P 740      15.588   8.638   3.053  0.00  0.00      PROA  
ATOM   2498 HD22 LEU P 740      15.365   7.876   4.654  0.00  0.00      PROA  
ATOM   2499 HD23 LEU P 740      16.161   9.480   4.511  0.00  0.00      PROA  
ATOM   2500  C   LEU P 740      13.068   9.028   8.082  0.00  0.00      PROA  
ATOM   2501  O   LEU P 740      13.840   9.186   8.989  0.00  0.00      PROA  
ATOM   2502  N   GLU P 741      11.740   9.050   8.445  0.00  0.00      PROA  
ATOM   2503  HN  GLU P 741      11.100   8.881   7.700  0.00  0.00      PROA  
ATOM   2504  CA  GLU P 741      11.186   9.463   9.717  0.00  0.00      PROA  
ATOM   2505  HA  GLU P 741      11.647  10.403   9.984  0.00  0.00      PROA  
ATOM   2506  CB  GLU P 741       9.629   9.655   9.607  0.00  0.00      PROA  
ATOM   2507  HB1 GLU P 741       9.061   8.700   9.645  0.00  0.00      PROA  
ATOM   2508  HB2 GLU P 741       9.422  10.102   8.611  0.00  0.00      PROA  
ATOM   2509  CG  GLU P 741       8.939  10.626  10.593  0.00  0.00      PROA  
ATOM   2510  HG1 GLU P 741       9.623  11.500  10.585  0.00  0.00      PROA  
ATOM   2511  HG2 GLU P 741       9.013  10.158  11.598  0.00  0.00      PROA  
ATOM   2512  CD  GLU P 741       7.506  11.075  10.494  0.00  0.00      PROA  
ATOM   2513  OE1 GLU P 741       6.599  10.182  10.543  0.00  0.00      PROA  
ATOM   2514  OE2 GLU P 741       7.383  12.295  10.615  0.00  0.00      PROA  
ATOM   2515  C   GLU P 741      11.511   8.549  10.801  0.00  0.00      PROA  
ATOM   2516  O   GLU P 741      11.762   9.001  11.948  0.00  0.00      PROA  
ATOM   2517  N   LYS P 742      11.472   7.227  10.575  0.00  0.00      PROA  
ATOM   2518  HN  LYS P 742      11.163   6.820   9.718  0.00  0.00      PROA  
ATOM   2519  CA  LYS P 742      11.911   6.275  11.467  0.00  0.00      PROA  
ATOM   2520  HA  LYS P 742      11.499   6.625  12.402  0.00  0.00      PROA  
ATOM   2521  CB  LYS P 742      11.410   4.868  11.068  0.00  0.00      PROA  
ATOM   2522  HB1 LYS P 742      11.444   4.188  11.945  0.00  0.00      PROA  
ATOM   2523  HB2 LYS P 742      12.087   4.529  10.255  0.00  0.00      PROA  
ATOM   2524  CG  LYS P 742       9.975   4.720  10.622  0.00  0.00      PROA  
ATOM   2525  HG1 LYS P 742       9.954   3.664  10.275  0.00  0.00      PROA  
ATOM   2526  HG2 LYS P 742       9.607   5.335   9.773  0.00  0.00      PROA  
ATOM   2527  CD  LYS P 742       8.928   4.778  11.809  0.00  0.00      PROA  
ATOM   2528  HD1 LYS P 742       8.935   5.772  12.305  0.00  0.00      PROA  
ATOM   2529  HD2 LYS P 742       9.232   3.921  12.447  0.00  0.00      PROA  
ATOM   2530  CE  LYS P 742       7.439   4.526  11.318  0.00  0.00      PROA  
ATOM   2531  HE1 LYS P 742       7.506   3.830  10.454  0.00  0.00      PROA  
ATOM   2532  HE2 LYS P 742       6.882   5.412  10.945  0.00  0.00      PROA  
ATOM   2533  NZ  LYS P 742       6.609   3.849  12.302  0.00  0.00      PROA  
ATOM   2534  HZ1 LYS P 742       7.091   3.061  12.781  0.00  0.00      PROA  
ATOM   2535  HZ2 LYS P 742       5.738   3.569  11.807  0.00  0.00      PROA  
ATOM   2536  HZ3 LYS P 742       6.412   4.457  13.122  0.00  0.00      PROA  
ATOM   2537  C   LYS P 742      13.423   6.138  11.660  0.00  0.00      PROA  
ATOM   2538  O   LYS P 742      13.882   5.687  12.739  0.00  0.00      PROA  
ATOM   2539  N   LEU P 743      14.234   6.677  10.725  0.00  0.00      PROA  
ATOM   2540  HN  LEU P 743      13.949   6.865   9.788  0.00  0.00      PROA  
ATOM   2541  CA  LEU P 743      15.664   7.002  10.925  0.00  0.00      PROA  
ATOM   2542  HA  LEU P 743      16.090   6.165  11.459  0.00  0.00      PROA  
ATOM   2543  CB  LEU P 743      16.420   7.129   9.562  0.00  0.00      PROA  
ATOM   2544  HB1 LEU P 743      17.387   7.672   9.645  0.00  0.00      PROA  
ATOM   2545  HB2 LEU P 743      15.706   7.749   8.978  0.00  0.00      PROA  
ATOM   2546  CG  LEU P 743      16.799   5.821   8.809  0.00  0.00      PROA  
ATOM   2547  HG  LEU P 743      15.817   5.311   8.713  0.00  0.00      PROA  
ATOM   2548  CD1 LEU P 743      17.360   6.213   7.439  0.00  0.00      PROA  
ATOM   2549 HD11 LEU P 743      16.621   6.899   6.972  0.00  0.00      PROA  
ATOM   2550 HD12 LEU P 743      17.441   5.324   6.777  0.00  0.00      PROA  
ATOM   2551 HD13 LEU P 743      18.343   6.719   7.541  0.00  0.00      PROA  
ATOM   2552  CD2 LEU P 743      17.774   4.993   9.712  0.00  0.00      PROA  
ATOM   2553 HD21 LEU P 743      17.323   4.399  10.535  0.00  0.00      PROA  
ATOM   2554 HD22 LEU P 743      18.605   5.595  10.135  0.00  0.00      PROA  
ATOM   2555 HD23 LEU P 743      18.177   4.209   9.035  0.00  0.00      PROA  
ATOM   2556  C   LEU P 743      15.795   8.230  11.787  0.00  0.00      PROA  
ATOM   2557  O   LEU P 743      16.578   8.339  12.693  0.00  0.00      PROA  
ATOM   2558  N   PHE P 744      14.968   9.321  11.571  0.00  0.00      PROA  
ATOM   2559  HN  PHE P 744      14.241   9.163  10.907  0.00  0.00      PROA  
ATOM   2560  CA  PHE P 744      14.933  10.581  12.402  0.00  0.00      PROA  
ATOM   2561  HA  PHE P 744      15.942  10.952  12.506  0.00  0.00      PROA  
ATOM   2562  CB  PHE P 744      14.048  11.745  11.762  0.00  0.00      PROA  
ATOM   2563  HB1 PHE P 744      13.014  11.383  11.576  0.00  0.00      PROA  
ATOM   2564  HB2 PHE P 744      14.414  12.114  10.780  0.00  0.00      PROA  
ATOM   2565  CG  PHE P 744      14.027  12.973  12.621  0.00  0.00      PROA  
ATOM   2566  CD1 PHE P 744      12.846  13.525  13.122  0.00  0.00      PROA  
ATOM   2567  HD1 PHE P 744      11.944  12.979  12.885  0.00  0.00      PROA  
ATOM   2568  CE1 PHE P 744      12.775  14.842  13.686  0.00  0.00      PROA  
ATOM   2569  HE1 PHE P 744      11.878  15.303  14.072  0.00  0.00      PROA  
ATOM   2570  CZ  PHE P 744      13.935  15.570  13.876  0.00  0.00      PROA  
ATOM   2571  HZ  PHE P 744      13.886  16.583  14.247  0.00  0.00      PROA  
ATOM   2572  CD2 PHE P 744      15.186  13.829  12.712  0.00  0.00      PROA  
ATOM   2573  HD2 PHE P 744      16.104  13.439  12.299  0.00  0.00      PROA  
ATOM   2574  CE2 PHE P 744      15.174  15.094  13.428  0.00  0.00      PROA  
ATOM   2575  HE2 PHE P 744      16.123  15.608  13.457  0.00  0.00      PROA  
ATOM   2576  C   PHE P 744      14.750  10.323  13.895  0.00  0.00      PROA  
ATOM   2577  O   PHE P 744      15.522  10.774  14.749  0.00  0.00      PROA  
ATOM   2578  N   ASP P 745      13.789   9.430  14.264  0.00  0.00      PROA  
ATOM   2579  HN  ASP P 745      13.075   9.108  13.647  0.00  0.00      PROA  
ATOM   2580  CA  ASP P 745      13.608   8.977  15.668  0.00  0.00      PROA  
ATOM   2581  HA  ASP P 745      13.615   9.800  16.367  0.00  0.00      PROA  
ATOM   2582  CB  ASP P 745      12.312   8.130  15.663  0.00  0.00      PROA  
ATOM   2583  HB1 ASP P 745      12.228   7.406  16.502  0.00  0.00      PROA  
ATOM   2584  HB2 ASP P 745      12.235   7.651  14.664  0.00  0.00      PROA  
ATOM   2585  CG  ASP P 745      11.085   8.970  15.928  0.00  0.00      PROA  
ATOM   2586  OD1 ASP P 745       9.967   8.377  15.995  0.00  0.00      PROA  
ATOM   2587  OD2 ASP P 745      11.212  10.206  16.238  0.00  0.00      PROA  
ATOM   2588  C   ASP P 745      14.650   7.984  16.219  0.00  0.00      PROA  
ATOM   2589  O   ASP P 745      15.017   7.943  17.375  0.00  0.00      PROA  
ATOM   2590  N   LEU P 746      15.224   7.176  15.333  0.00  0.00      PROA  
ATOM   2591  HN  LEU P 746      14.771   7.032  14.457  0.00  0.00      PROA  
ATOM   2592  CA  LEU P 746      16.361   6.288  15.631  0.00  0.00      PROA  
ATOM   2593  HA  LEU P 746      16.015   5.704  16.471  0.00  0.00      PROA  
ATOM   2594  CB  LEU P 746      16.854   5.420  14.380  0.00  0.00      PROA  
ATOM   2595  HB1 LEU P 746      17.272   6.005  13.533  0.00  0.00      PROA  
ATOM   2596  HB2 LEU P 746      16.014   4.774  14.047  0.00  0.00      PROA  
ATOM   2597  CG  LEU P 746      17.888   4.296  14.702  0.00  0.00      PROA  
ATOM   2598  HG  LEU P 746      17.718   3.817  15.689  0.00  0.00      PROA  
ATOM   2599  CD1 LEU P 746      17.714   3.113  13.651  0.00  0.00      PROA  
ATOM   2600 HD11 LEU P 746      18.596   2.437  13.659  0.00  0.00      PROA  
ATOM   2601 HD12 LEU P 746      17.698   3.627  12.666  0.00  0.00      PROA  
ATOM   2602 HD13 LEU P 746      16.817   2.518  13.926  0.00  0.00      PROA  
ATOM   2603  CD2 LEU P 746      19.377   4.877  14.628  0.00  0.00      PROA  
ATOM   2604 HD21 LEU P 746      19.934   3.936  14.433  0.00  0.00      PROA  
ATOM   2605 HD22 LEU P 746      19.786   5.408  15.514  0.00  0.00      PROA  
ATOM   2606 HD23 LEU P 746      19.459   5.546  13.745  0.00  0.00      PROA  
ATOM   2607  C   LEU P 746      17.541   7.161  16.127  0.00  0.00      PROA  
ATOM   2608  O   LEU P 746      18.155   7.013  17.218  0.00  0.00      PROA  
ATOM   2609  N   GLY P 747      17.822   8.267  15.372  0.00  0.00      PROA  
ATOM   2610  HN  GLY P 747      17.278   8.560  14.589  0.00  0.00      PROA  
ATOM   2611  CA  GLY P 747      18.875   9.220  15.535  0.00  0.00      PROA  
ATOM   2612  HA1 GLY P 747      18.766   9.778  14.617  0.00  0.00      PROA  
ATOM   2613  HA2 GLY P 747      19.812   8.683  15.542  0.00  0.00      PROA  
ATOM   2614  C   GLY P 747      18.829  10.093  16.683  0.00  0.00      PROA  
ATOM   2615  O   GLY P 747      19.859  10.376  17.319  0.00  0.00      PROA  
ATOM   2616  N   GLU P 748      17.654  10.558  17.199  0.00  0.00      PROA  
ATOM   2617  HN  GLU P 748      16.895  10.590  16.553  0.00  0.00      PROA  
ATOM   2618  CA  GLU P 748      17.533  11.199  18.501  0.00  0.00      PROA  
ATOM   2619  HA  GLU P 748      18.293  11.962  18.582  0.00  0.00      PROA  
ATOM   2620  CB  GLU P 748      16.044  11.866  18.397  0.00  0.00      PROA  
ATOM   2621  HB1 GLU P 748      15.716  12.224  19.396  0.00  0.00      PROA  
ATOM   2622  HB2 GLU P 748      15.277  11.241  17.890  0.00  0.00      PROA  
ATOM   2623  CG  GLU P 748      16.076  13.126  17.512  0.00  0.00      PROA  
ATOM   2624  HG1 GLU P 748      16.101  12.979  16.411  0.00  0.00      PROA  
ATOM   2625  HG2 GLU P 748      16.893  13.746  17.941  0.00  0.00      PROA  
ATOM   2626  CD  GLU P 748      14.696  13.901  17.718  0.00  0.00      PROA  
ATOM   2627  OE1 GLU P 748      14.714  14.873  18.523  0.00  0.00      PROA  
ATOM   2628  OE2 GLU P 748      13.636  13.427  17.197  0.00  0.00      PROA  
ATOM   2629  C   GLU P 748      17.643  10.253  19.650  0.00  0.00      PROA  
ATOM   2630  O   GLU P 748      18.022  10.687  20.758  0.00  0.00      PROA  
ATOM   2631  N   THR P 749      17.226   8.991  19.424  0.00  0.00      PROA  
ATOM   2632  HN  THR P 749      16.874   8.830  18.505  0.00  0.00      PROA  
ATOM   2633  CA  THR P 749      17.156   8.002  20.488  0.00  0.00      PROA  
ATOM   2634  HA  THR P 749      16.629   8.502  21.287  0.00  0.00      PROA  
ATOM   2635  CB  THR P 749      16.489   6.656  20.207  0.00  0.00      PROA  
ATOM   2636  HB  THR P 749      17.042   6.260  19.328  0.00  0.00      PROA  
ATOM   2637  OG1 THR P 749      15.110   6.845  19.918  0.00  0.00      PROA  
ATOM   2638  HG1 THR P 749      14.796   6.070  19.447  0.00  0.00      PROA  
ATOM   2639  CG2 THR P 749      16.520   5.671  21.365  0.00  0.00      PROA  
ATOM   2640 HG21 THR P 749      15.570   5.094  21.336  0.00  0.00      PROA  
ATOM   2641 HG22 THR P 749      16.610   6.220  22.327  0.00  0.00      PROA  
ATOM   2642 HG23 THR P 749      17.386   4.975  21.372  0.00  0.00      PROA  
ATOM   2643  C   THR P 749      18.532   7.686  21.019  0.00  0.00      PROA  
ATOM   2644  O   THR P 749      18.712   7.641  22.275  0.00  0.00      PROA  
ATOM   2645  N   TYR P 750      19.583   7.539  20.168  0.00  0.00      PROA  
ATOM   2646  HN  TYR P 750      19.383   7.504  19.192  0.00  0.00      PROA  
ATOM   2647  CA  TYR P 750      20.855   7.007  20.508  0.00  0.00      PROA  
ATOM   2648  HA  TYR P 750      20.779   6.510  21.464  0.00  0.00      PROA  
ATOM   2649  CB  TYR P 750      21.366   5.977  19.472  0.00  0.00      PROA  
ATOM   2650  HB1 TYR P 750      22.380   5.646  19.783  0.00  0.00      PROA  
ATOM   2651  HB2 TYR P 750      21.443   6.238  18.395  0.00  0.00      PROA  
ATOM   2652  CG  TYR P 750      20.494   4.745  19.697  0.00  0.00      PROA  
ATOM   2653  CD1 TYR P 750      20.831   3.868  20.743  0.00  0.00      PROA  
ATOM   2654  HD1 TYR P 750      21.789   3.900  21.240  0.00  0.00      PROA  
ATOM   2655  CE1 TYR P 750      20.069   2.726  21.017  0.00  0.00      PROA  
ATOM   2656  HE1 TYR P 750      20.293   2.072  21.846  0.00  0.00      PROA  
ATOM   2657  CZ  TYR P 750      18.888   2.486  20.253  0.00  0.00      PROA  
ATOM   2658  OH  TYR P 750      17.935   1.411  20.509  0.00  0.00      PROA  
ATOM   2659  HH  TYR P 750      18.106   0.858  21.275  0.00  0.00      PROA  
ATOM   2660  CD2 TYR P 750      19.259   4.496  18.955  0.00  0.00      PROA  
ATOM   2661  HD2 TYR P 750      19.002   5.161  18.144  0.00  0.00      PROA  
ATOM   2662  CE2 TYR P 750      18.500   3.381  19.233  0.00  0.00      PROA  
ATOM   2663  HE2 TYR P 750      17.652   3.121  18.618  0.00  0.00      PROA  
ATOM   2664  C   TYR P 750      21.923   8.111  20.696  0.00  0.00      PROA  
ATOM   2665  O   TYR P 750      22.660   8.147  21.684  0.00  0.00      PROA  
ATOM   2666  N   ALA P 751      21.903   9.111  19.754  0.00  0.00      PROA  
ATOM   2667  HN  ALA P 751      21.092   9.131  19.174  0.00  0.00      PROA  
ATOM   2668  CA  ALA P 751      22.826  10.199  19.596  0.00  0.00      PROA  
ATOM   2669  HA  ALA P 751      22.680  10.439  18.553  0.00  0.00      PROA  
ATOM   2670  CB  ALA P 751      22.386  11.356  20.531  0.00  0.00      PROA  
ATOM   2671  HB1 ALA P 751      21.306  11.523  20.328  0.00  0.00      PROA  
ATOM   2672  HB2 ALA P 751      22.876  12.241  20.071  0.00  0.00      PROA  
ATOM   2673  HB3 ALA P 751      22.671  11.203  21.594  0.00  0.00      PROA  
ATOM   2674  C   ALA P 751      24.281   9.895  19.696  0.00  0.00      PROA  
ATOM   2675  O   ALA P 751      24.702   8.753  19.541  0.00  0.00      PROA  
ATOM   2676  N   PHE P 752      25.097  10.890  19.933  0.00  0.00      PROA  
ATOM   2677  HN  PHE P 752      24.683  11.790  20.045  0.00  0.00      PROA  
ATOM   2678  CA  PHE P 752      26.555  10.734  20.105  0.00  0.00      PROA  
ATOM   2679  HA  PHE P 752      26.853   9.714  19.908  0.00  0.00      PROA  
ATOM   2680  CB  PHE P 752      27.131  11.697  18.956  0.00  0.00      PROA  
ATOM   2681  HB1 PHE P 752      26.764  12.713  19.212  0.00  0.00      PROA  
ATOM   2682  HB2 PHE P 752      26.714  11.355  17.984  0.00  0.00      PROA  
ATOM   2683  CG  PHE P 752      28.666  11.593  18.857  0.00  0.00      PROA  
ATOM   2684  CD1 PHE P 752      29.513  12.564  19.372  0.00  0.00      PROA  
ATOM   2685  HD1 PHE P 752      29.105  13.471  19.793  0.00  0.00      PROA  
ATOM   2686  CE1 PHE P 752      30.955  12.394  19.389  0.00  0.00      PROA  
ATOM   2687  HE1 PHE P 752      31.524  13.204  19.822  0.00  0.00      PROA  
ATOM   2688  CZ  PHE P 752      31.493  11.324  18.677  0.00  0.00      PROA  
ATOM   2689  HZ  PHE P 752      32.565  11.287  18.548  0.00  0.00      PROA  
ATOM   2690  CD2 PHE P 752      29.269  10.520  18.226  0.00  0.00      PROA  
ATOM   2691  HD2 PHE P 752      28.565   9.840  17.770  0.00  0.00      PROA  
ATOM   2692  CE2 PHE P 752      30.661  10.469  17.965  0.00  0.00      PROA  
ATOM   2693  HE2 PHE P 752      31.049   9.559  17.531  0.00  0.00      PROA  
ATOM   2694  C   PHE P 752      26.860  11.070  21.558  0.00  0.00      PROA  
ATOM   2695  O   PHE P 752      26.192  11.923  22.111  0.00  0.00      PROA  
ATOM   2696  N   ASN P 753      27.751  10.414  22.284  0.00  0.00      PROA  
ATOM   2697  HN  ASN P 753      27.685  10.573  23.266  0.00  0.00      PROA  
ATOM   2698  CA  ASN P 753      28.814   9.487  21.897  0.00  0.00      PROA  
ATOM   2699  HA  ASN P 753      29.356   9.919  21.068  0.00  0.00      PROA  
ATOM   2700  CB  ASN P 753      29.780   9.257  23.045  0.00  0.00      PROA  
ATOM   2701  HB1 ASN P 753      30.565   8.612  22.596  0.00  0.00      PROA  
ATOM   2702  HB2 ASN P 753      29.393   8.737  23.948  0.00  0.00      PROA  
ATOM   2703  CG  ASN P 753      30.630  10.489  23.362  0.00  0.00      PROA  
ATOM   2704  OD1 ASN P 753      30.199  11.642  23.404  0.00  0.00      PROA  
ATOM   2705  ND2 ASN P 753      31.872  10.287  23.808  0.00  0.00      PROA  
ATOM   2706 HD21 ASN P 753      32.573  10.999  23.770  0.00  0.00      PROA  
ATOM   2707 HD22 ASN P 753      32.151   9.367  24.080  0.00  0.00      PROA  
ATOM   2708  C   ASN P 753      28.456   8.065  21.409  0.00  0.00      PROA  
ATOM   2709  O   ASN P 753      29.309   7.572  20.656  0.00  0.00      PROA  
ATOM   2710  N   PRO P 822      27.406   7.326  21.589  0.00  0.00      PROA  
ATOM   2711  CD  PRO P 822      26.310   7.644  22.504  0.00  0.00      PROA  
ATOM   2712  HD1 PRO P 822      25.653   8.429  22.074  0.00  0.00      PROA  
ATOM   2713  HD2 PRO P 822      26.620   7.888  23.543  0.00  0.00      PROA  
ATOM   2714  CA  PRO P 822      27.139   6.063  20.885  0.00  0.00      PROA  
ATOM   2715  HA  PRO P 822      27.720   5.301  21.384  0.00  0.00      PROA  
ATOM   2716  CB  PRO P 822      25.614   5.886  21.156  0.00  0.00      PROA  
ATOM   2717  HB1 PRO P 822      25.268   4.832  21.085  0.00  0.00      PROA  
ATOM   2718  HB2 PRO P 822      25.059   6.590  20.499  0.00  0.00      PROA  
ATOM   2719  CG  PRO P 822      25.543   6.342  22.564  0.00  0.00      PROA  
ATOM   2720  HG1 PRO P 822      24.569   6.430  23.091  0.00  0.00      PROA  
ATOM   2721  HG2 PRO P 822      26.200   5.721  23.210  0.00  0.00      PROA  
ATOM   2722  C   PRO P 822      27.531   5.810  19.428  0.00  0.00      PROA  
ATOM   2723  O   PRO P 822      27.419   6.733  18.554  0.00  0.00      PROA  
ATOM   2724  N   ASP P 823      27.773   4.574  19.069  0.00  0.00      PROA  
ATOM   2725  HN  ASP P 823      27.777   3.810  19.709  0.00  0.00      PROA  
ATOM   2726  CA  ASP P 823      28.110   4.110  17.787  0.00  0.00      PROA  
ATOM   2727  HA  ASP P 823      28.613   4.970  17.372  0.00  0.00      PROA  
ATOM   2728  CB  ASP P 823      29.000   2.825  17.880  0.00  0.00      PROA  
ATOM   2729  HB1 ASP P 823      29.987   3.182  18.246  0.00  0.00      PROA  
ATOM   2730  HB2 ASP P 823      29.196   2.279  16.933  0.00  0.00      PROA  
ATOM   2731  CG  ASP P 823      28.679   1.772  18.960  0.00  0.00      PROA  
ATOM   2732  OD1 ASP P 823      27.723   1.853  19.732  0.00  0.00      PROA  
ATOM   2733  OD2 ASP P 823      29.469   0.767  19.008  0.00  0.00      PROA  
ATOM   2734  C   ASP P 823      26.949   3.705  16.942  0.00  0.00      PROA  
ATOM   2735  O   ASP P 823      27.074   3.482  15.737  0.00  0.00      PROA  
ATOM   2736  N   VAL P 824      25.771   3.615  17.541  0.00  0.00      PROA  
ATOM   2737  HN  VAL P 824      25.711   4.041  18.441  0.00  0.00      PROA  
ATOM   2738  CA  VAL P 824      24.538   2.991  16.982  0.00  0.00      PROA  
ATOM   2739  HA  VAL P 824      24.815   1.970  16.764  0.00  0.00      PROA  
ATOM   2740  CB  VAL P 824      23.377   3.147  18.000  0.00  0.00      PROA  
ATOM   2741  HB  VAL P 824      23.224   4.193  18.340  0.00  0.00      PROA  
ATOM   2742  CG1 VAL P 824      22.045   2.558  17.431  0.00  0.00      PROA  
ATOM   2743 HG11 VAL P 824      21.407   2.511  18.339  0.00  0.00      PROA  
ATOM   2744 HG12 VAL P 824      22.266   1.543  17.036  0.00  0.00      PROA  
ATOM   2745 HG13 VAL P 824      21.603   3.197  16.637  0.00  0.00      PROA  
ATOM   2746  CG2 VAL P 824      23.857   2.186  19.170  0.00  0.00      PROA  
ATOM   2747 HG21 VAL P 824      24.036   1.131  18.869  0.00  0.00      PROA  
ATOM   2748 HG22 VAL P 824      22.996   2.231  19.871  0.00  0.00      PROA  
ATOM   2749 HG23 VAL P 824      24.703   2.541  19.795  0.00  0.00      PROA  
ATOM   2750  C   VAL P 824      24.113   3.534  15.683  0.00  0.00      PROA  
ATOM   2751  O   VAL P 824      23.964   2.795  14.709  0.00  0.00      PROA  
ATOM   2752  N   LEU P 825      23.938   4.881  15.671  0.00  0.00      PROA  
ATOM   2753  HN  LEU P 825      24.175   5.321  16.533  0.00  0.00      PROA  
ATOM   2754  CA  LEU P 825      23.330   5.586  14.484  0.00  0.00      PROA  
ATOM   2755  HA  LEU P 825      22.433   4.999  14.351  0.00  0.00      PROA  
ATOM   2756  CB  LEU P 825      22.883   7.021  14.902  0.00  0.00      PROA  
ATOM   2757  HB1 LEU P 825      23.818   7.399  15.367  0.00  0.00      PROA  
ATOM   2758  HB2 LEU P 825      22.100   6.920  15.683  0.00  0.00      PROA  
ATOM   2759  CG  LEU P 825      22.505   8.070  13.813  0.00  0.00      PROA  
ATOM   2760  HG  LEU P 825      23.325   8.123  13.065  0.00  0.00      PROA  
ATOM   2761  CD1 LEU P 825      21.175   7.818  13.032  0.00  0.00      PROA  
ATOM   2762 HD11 LEU P 825      21.255   6.999  12.286  0.00  0.00      PROA  
ATOM   2763 HD12 LEU P 825      20.927   8.690  12.390  0.00  0.00      PROA  
ATOM   2764 HD13 LEU P 825      20.425   7.644  13.833  0.00  0.00      PROA  
ATOM   2765  CD2 LEU P 825      22.520   9.422  14.447  0.00  0.00      PROA  
ATOM   2766 HD21 LEU P 825      21.645   9.511  15.125  0.00  0.00      PROA  
ATOM   2767 HD22 LEU P 825      22.338  10.238  13.715  0.00  0.00      PROA  
ATOM   2768 HD23 LEU P 825      23.418   9.560  15.087  0.00  0.00      PROA  
ATOM   2769  C   LEU P 825      24.034   5.566  13.125  0.00  0.00      PROA  
ATOM   2770  O   LEU P 825      23.435   5.325  12.054  0.00  0.00      PROA  
ATOM   2771  N   PHE P 826      25.364   5.695  13.105  0.00  0.00      PROA  
ATOM   2772  HN  PHE P 826      25.770   5.771  14.012  0.00  0.00      PROA  
ATOM   2773  CA  PHE P 826      26.212   5.592  11.950  0.00  0.00      PROA  
ATOM   2774  HA  PHE P 826      25.922   6.185  11.096  0.00  0.00      PROA  
ATOM   2775  CB  PHE P 826      27.706   5.893  12.202  0.00  0.00      PROA  
ATOM   2776  HB1 PHE P 826      28.239   6.085  11.246  0.00  0.00      PROA  
ATOM   2777  HB2 PHE P 826      28.242   5.080  12.736  0.00  0.00      PROA  
ATOM   2778  CG  PHE P 826      27.835   7.058  13.032  0.00  0.00      PROA  
ATOM   2779  CD1 PHE P 826      28.077   6.973  14.415  0.00  0.00      PROA  
ATOM   2780  HD1 PHE P 826      27.989   6.023  14.920  0.00  0.00      PROA  
ATOM   2781  CE1 PHE P 826      28.114   8.116  15.254  0.00  0.00      PROA  
ATOM   2782  HE1 PHE P 826      28.414   8.053  16.290  0.00  0.00      PROA  
ATOM   2783  CZ  PHE P 826      28.099   9.355  14.648  0.00  0.00      PROA  
ATOM   2784  HZ  PHE P 826      28.183  10.264  15.224  0.00  0.00      PROA  
ATOM   2785  CD2 PHE P 826      27.777   8.326  12.442  0.00  0.00      PROA  
ATOM   2786  HD2 PHE P 826      27.589   8.294  11.379  0.00  0.00      PROA  
ATOM   2787  CE2 PHE P 826      27.876   9.464  13.298  0.00  0.00      PROA  
ATOM   2788  HE2 PHE P 826      27.994  10.391  12.756  0.00  0.00      PROA  
ATOM   2789  C   PHE P 826      26.180   4.175  11.394  0.00  0.00      PROA  
ATOM   2790  O   PHE P 826      26.117   4.068  10.161  0.00  0.00      PROA  
ATOM   2791  N   TRP P 827      26.169   3.091  12.147  0.00  0.00      PROA  
ATOM   2792  HN  TRP P 827      26.197   3.025  13.141  0.00  0.00      PROA  
ATOM   2793  CA  TRP P 827      25.973   1.735  11.637  0.00  0.00      PROA  
ATOM   2794  HA  TRP P 827      26.748   1.521  10.916  0.00  0.00      PROA  
ATOM   2795  CB  TRP P 827      26.064   0.764  12.741  0.00  0.00      PROA  
ATOM   2796  HB1 TRP P 827      25.220   0.892  13.452  0.00  0.00      PROA  
ATOM   2797  HB2 TRP P 827      27.037   0.882  13.265  0.00  0.00      PROA  
ATOM   2798  CG  TRP P 827      26.097  -0.663  12.269  0.00  0.00      PROA  
ATOM   2799  CD1 TRP P 827      25.080  -1.518  12.578  0.00  0.00      PROA  
ATOM   2800  HD1 TRP P 827      24.310  -1.357  13.317  0.00  0.00      PROA  
ATOM   2801  NE1 TRP P 827      25.213  -2.691  11.786  0.00  0.00      PROA  
ATOM   2802  HE1 TRP P 827      24.703  -3.523  11.810  0.00  0.00      PROA  
ATOM   2803  CE2 TRP P 827      26.341  -2.631  11.022  0.00  0.00      PROA  
ATOM   2804  CD2 TRP P 827      26.929  -1.361  11.299  0.00  0.00      PROA  
ATOM   2805  CE3 TRP P 827      28.041  -0.990  10.656  0.00  0.00      PROA  
ATOM   2806  HE3 TRP P 827      28.484  -0.005  10.661  0.00  0.00      PROA  
ATOM   2807  CZ3 TRP P 827      28.620  -1.903   9.795  0.00  0.00      PROA  
ATOM   2808  HZ3 TRP P 827      29.476  -1.639   9.194  0.00  0.00      PROA  
ATOM   2809  CZ2 TRP P 827      27.004  -3.589  10.297  0.00  0.00      PROA  
ATOM   2810  HZ2 TRP P 827      26.562  -4.563  10.145  0.00  0.00      PROA  
ATOM   2811  CH2 TRP P 827      28.128  -3.212   9.517  0.00  0.00      PROA  
ATOM   2812  HH2 TRP P 827      28.697  -3.818   8.827  0.00  0.00      PROA  
ATOM   2813  C   TRP P 827      24.715   1.569  10.865  0.00  0.00      PROA  
ATOM   2814  O   TRP P 827      24.674   1.067   9.749  0.00  0.00      PROA  
ATOM   2815  N   CYS P 828      23.574   2.079  11.508  0.00  0.00      PROA  
ATOM   2816  HN  CYS P 828      23.656   2.458  12.427  0.00  0.00      PROA  
ATOM   2817  CA  CYS P 828      22.214   2.065  10.936  0.00  0.00      PROA  
ATOM   2818  HA  CYS P 828      21.994   1.023  10.758  0.00  0.00      PROA  
ATOM   2819  CB  CYS P 828      21.228   2.735  11.913  0.00  0.00      PROA  
ATOM   2820  HB1 CYS P 828      20.191   2.624  11.530  0.00  0.00      PROA  
ATOM   2821  HB2 CYS P 828      21.426   3.806  12.135  0.00  0.00      PROA  
ATOM   2822  SG  CYS P 828      21.179   1.849  13.380  0.00  0.00      PROA  
ATOM   2823  HG1 CYS P 828      22.351   2.205  13.884  0.00  0.00      PROA  
ATOM   2824  C   CYS P 828      22.075   2.719   9.602  0.00  0.00      PROA  
ATOM   2825  O   CYS P 828      21.487   2.125   8.732  0.00  0.00      PROA  
ATOM   2826  N   VAL P 829      22.643   3.914   9.426  0.00  0.00      PROA  
ATOM   2827  HN  VAL P 829      23.013   4.466  10.170  0.00  0.00      PROA  
ATOM   2828  CA  VAL P 829      22.643   4.600   8.117  0.00  0.00      PROA  
ATOM   2829  HA  VAL P 829      21.692   4.597   7.604  0.00  0.00      PROA  
ATOM   2830  CB  VAL P 829      23.105   6.023   8.320  0.00  0.00      PROA  
ATOM   2831  HB  VAL P 829      24.085   6.029   8.845  0.00  0.00      PROA  
ATOM   2832  CG1 VAL P 829      23.183   6.860   7.001  0.00  0.00      PROA  
ATOM   2833 HG11 VAL P 829      23.451   7.901   7.279  0.00  0.00      PROA  
ATOM   2834 HG12 VAL P 829      22.234   6.924   6.425  0.00  0.00      PROA  
ATOM   2835 HG13 VAL P 829      23.993   6.459   6.355  0.00  0.00      PROA  
ATOM   2836  CG2 VAL P 829      22.051   6.822   9.189  0.00  0.00      PROA  
ATOM   2837 HG21 VAL P 829      21.878   6.379  10.193  0.00  0.00      PROA  
ATOM   2838 HG22 VAL P 829      20.989   6.974   8.899  0.00  0.00      PROA  
ATOM   2839 HG23 VAL P 829      22.349   7.878   9.360  0.00  0.00      PROA  
ATOM   2840  C   VAL P 829      23.463   3.877   7.074  0.00  0.00      PROA  
ATOM   2841  O   VAL P 829      23.151   3.761   5.883  0.00  0.00      PROA  
ATOM   2842  N   ILE P 830      24.568   3.316   7.478  0.00  0.00      PROA  
ATOM   2843  HN  ILE P 830      24.919   3.414   8.405  0.00  0.00      PROA  
ATOM   2844  CA  ILE P 830      25.316   2.450   6.559  0.00  0.00      PROA  
ATOM   2845  HA  ILE P 830      25.582   2.991   5.663  0.00  0.00      PROA  
ATOM   2846  CB  ILE P 830      26.687   2.082   7.215  0.00  0.00      PROA  
ATOM   2847  HB  ILE P 830      26.476   1.594   8.190  0.00  0.00      PROA  
ATOM   2848  CG2 ILE P 830      27.314   0.884   6.397  0.00  0.00      PROA  
ATOM   2849 HG21 ILE P 830      28.357   0.751   6.756  0.00  0.00      PROA  
ATOM   2850 HG22 ILE P 830      27.306   1.108   5.309  0.00  0.00      PROA  
ATOM   2851 HG23 ILE P 830      26.823  -0.070   6.685  0.00  0.00      PROA  
ATOM   2852  CG1 ILE P 830      27.669   3.261   7.406  0.00  0.00      PROA  
ATOM   2853 HG11 ILE P 830      28.468   2.889   8.083  0.00  0.00      PROA  
ATOM   2854 HG12 ILE P 830      27.197   4.074   7.998  0.00  0.00      PROA  
ATOM   2855  CD  ILE P 830      28.366   3.841   6.184  0.00  0.00      PROA  
ATOM   2856  HD1 ILE P 830      29.038   3.114   5.679  0.00  0.00      PROA  
ATOM   2857  HD2 ILE P 830      28.912   4.728   6.571  0.00  0.00      PROA  
ATOM   2858  HD3 ILE P 830      27.592   4.211   5.479  0.00  0.00      PROA  
ATOM   2859  C   ILE P 830      24.576   1.235   6.099  0.00  0.00      PROA  
ATOM   2860  O   ILE P 830      24.555   0.904   4.912  0.00  0.00      PROA  
ATOM   2861  N   LEU P 831      23.874   0.470   6.905  0.00  0.00      PROA  
ATOM   2862  HN  LEU P 831      23.822   0.651   7.884  0.00  0.00      PROA  
ATOM   2863  CA  LEU P 831      23.099  -0.673   6.450  0.00  0.00      PROA  
ATOM   2864  HA  LEU P 831      23.735  -1.416   5.992  0.00  0.00      PROA  
ATOM   2865  CB  LEU P 831      22.235  -1.339   7.602  0.00  0.00      PROA  
ATOM   2866  HB1 LEU P 831      21.381  -1.882   7.143  0.00  0.00      PROA  
ATOM   2867  HB2 LEU P 831      21.743  -0.547   8.205  0.00  0.00      PROA  
ATOM   2868  CG  LEU P 831      23.051  -2.206   8.581  0.00  0.00      PROA  
ATOM   2869  HG  LEU P 831      23.796  -1.691   9.224  0.00  0.00      PROA  
ATOM   2870  CD1 LEU P 831      22.191  -2.957   9.652  0.00  0.00      PROA  
ATOM   2871 HD11 LEU P 831      21.664  -2.248  10.324  0.00  0.00      PROA  
ATOM   2872 HD12 LEU P 831      22.927  -3.494  10.288  0.00  0.00      PROA  
ATOM   2873 HD13 LEU P 831      21.456  -3.712   9.299  0.00  0.00      PROA  
ATOM   2874  CD2 LEU P 831      23.931  -3.315   7.898  0.00  0.00      PROA  
ATOM   2875 HD21 LEU P 831      24.615  -2.886   7.135  0.00  0.00      PROA  
ATOM   2876 HD22 LEU P 831      23.358  -3.964   7.202  0.00  0.00      PROA  
ATOM   2877 HD23 LEU P 831      24.542  -3.862   8.648  0.00  0.00      PROA  
ATOM   2878  C   LEU P 831      22.035  -0.234   5.485  0.00  0.00      PROA  
ATOM   2879  O   LEU P 831      21.907  -0.922   4.539  0.00  0.00      PROA  
ATOM   2880  N   PHE P 832      21.319   0.869   5.787  0.00  0.00      PROA  
ATOM   2881  HN  PHE P 832      21.562   1.292   6.656  0.00  0.00      PROA  
ATOM   2882  CA  PHE P 832      20.335   1.549   4.910  0.00  0.00      PROA  
ATOM   2883  HA  PHE P 832      19.530   0.879   4.645  0.00  0.00      PROA  
ATOM   2884  CB  PHE P 832      19.876   2.897   5.663  0.00  0.00      PROA  
ATOM   2885  HB1 PHE P 832      20.711   3.472   6.116  0.00  0.00      PROA  
ATOM   2886  HB2 PHE P 832      19.187   2.674   6.506  0.00  0.00      PROA  
ATOM   2887  CG  PHE P 832      18.974   3.778   4.793  0.00  0.00      PROA  
ATOM   2888  CD1 PHE P 832      17.646   3.416   4.530  0.00  0.00      PROA  
ATOM   2889  HD1 PHE P 832      17.228   2.474   4.853  0.00  0.00      PROA  
ATOM   2890  CE1 PHE P 832      16.758   4.387   4.130  0.00  0.00      PROA  
ATOM   2891  HE1 PHE P 832      15.767   4.082   3.828  0.00  0.00      PROA  
ATOM   2892  CZ  PHE P 832      17.257   5.645   3.794  0.00  0.00      PROA  
ATOM   2893  HZ  PHE P 832      16.575   6.302   3.276  0.00  0.00      PROA  
ATOM   2894  CD2 PHE P 832      19.431   5.050   4.621  0.00  0.00      PROA  
ATOM   2895  HD2 PHE P 832      20.422   5.363   4.916  0.00  0.00      PROA  
ATOM   2896  CE2 PHE P 832      18.537   5.982   4.068  0.00  0.00      PROA  
ATOM   2897  HE2 PHE P 832      18.848   6.990   3.836  0.00  0.00      PROA  
ATOM   2898  C   PHE P 832      20.928   1.882   3.512  0.00  0.00      PROA  
ATOM   2899  O   PHE P 832      20.411   1.448   2.470  0.00  0.00      PROA  
ATOM   2900  N   PHE P 833      22.071   2.595   3.444  0.00  0.00      PROA  
ATOM   2901  HN  PHE P 833      22.354   3.158   4.216  0.00  0.00      PROA  
ATOM   2902  CA  PHE P 833      22.688   3.005   2.232  0.00  0.00      PROA  
ATOM   2903  HA  PHE P 833      21.890   3.392   1.616  0.00  0.00      PROA  
ATOM   2904  CB  PHE P 833      23.888   3.971   2.441  0.00  0.00      PROA  
ATOM   2905  HB1 PHE P 833      24.442   4.019   1.480  0.00  0.00      PROA  
ATOM   2906  HB2 PHE P 833      24.609   3.488   3.135  0.00  0.00      PROA  
ATOM   2907  CG  PHE P 833      23.741   5.466   2.888  0.00  0.00      PROA  
ATOM   2908  CD1 PHE P 833      22.458   5.972   2.831  0.00  0.00      PROA  
ATOM   2909  HD1 PHE P 833      21.574   5.486   2.445  0.00  0.00      PROA  
ATOM   2910  CE1 PHE P 833      22.180   7.233   3.309  0.00  0.00      PROA  
ATOM   2911  HE1 PHE P 833      21.145   7.542   3.311  0.00  0.00      PROA  
ATOM   2912  CZ  PHE P 833      23.208   8.139   3.692  0.00  0.00      PROA  
ATOM   2913  HZ  PHE P 833      22.945   9.137   4.013  0.00  0.00      PROA  
ATOM   2914  CD2 PHE P 833      24.747   6.279   3.431  0.00  0.00      PROA  
ATOM   2915  HD2 PHE P 833      25.733   5.846   3.519  0.00  0.00      PROA  
ATOM   2916  CE2 PHE P 833      24.550   7.622   3.803  0.00  0.00      PROA  
ATOM   2917  HE2 PHE P 833      25.377   8.258   4.080  0.00  0.00      PROA  
ATOM   2918  C   PHE P 833      23.116   1.848   1.534  0.00  0.00      PROA  
ATOM   2919  O   PHE P 833      22.815   1.715   0.337  0.00  0.00      PROA  
ATOM   2920  N   THR P 834      23.738   0.809   2.234  0.00  0.00      PROA  
ATOM   2921  HN  THR P 834      23.975   0.952   3.192  0.00  0.00      PROA  
ATOM   2922  CA  THR P 834      24.302  -0.361   1.611  0.00  0.00      PROA  
ATOM   2923  HA  THR P 834      24.989  -0.094   0.821  0.00  0.00      PROA  
ATOM   2924  CB  THR P 834      25.239  -1.130   2.540  0.00  0.00      PROA  
ATOM   2925  HB  THR P 834      24.723  -1.828   3.234  0.00  0.00      PROA  
ATOM   2926  OG1 THR P 834      26.226  -0.321   3.133  0.00  0.00      PROA  
ATOM   2927  HG1 THR P 834      25.767   0.226   3.775  0.00  0.00      PROA  
ATOM   2928  CG2 THR P 834      26.101  -1.974   1.629  0.00  0.00      PROA  
ATOM   2929 HG21 THR P 834      26.934  -2.312   2.281  0.00  0.00      PROA  
ATOM   2930 HG22 THR P 834      26.613  -1.394   0.832  0.00  0.00      PROA  
ATOM   2931 HG23 THR P 834      25.599  -2.822   1.115  0.00  0.00      PROA  
ATOM   2932  C   THR P 834      23.279  -1.351   1.148  0.00  0.00      PROA  
ATOM   2933  O   THR P 834      23.541  -2.197   0.284  0.00  0.00      PROA  
ATOM   2934  N   THR P 835      22.026  -1.276   1.670  0.00  0.00      PROA  
ATOM   2935  HN  THR P 835      21.899  -0.464   2.234  0.00  0.00      PROA  
ATOM   2936  CA  THR P 835      20.870  -2.041   1.052  0.00  0.00      PROA  
ATOM   2937  HA  THR P 835      21.266  -3.045   1.072  0.00  0.00      PROA  
ATOM   2938  CB  THR P 835      19.620  -1.955   1.858  0.00  0.00      PROA  
ATOM   2939  HB  THR P 835      19.393  -0.883   2.044  0.00  0.00      PROA  
ATOM   2940  OG1 THR P 835      19.838  -2.473   3.185  0.00  0.00      PROA  
ATOM   2941  HG1 THR P 835      20.530  -1.947   3.593  0.00  0.00      PROA  
ATOM   2942  CG2 THR P 835      18.365  -2.674   1.312  0.00  0.00      PROA  
ATOM   2943 HG21 THR P 835      18.749  -3.715   1.370  0.00  0.00      PROA  
ATOM   2944 HG22 THR P 835      18.149  -2.416   0.253  0.00  0.00      PROA  
ATOM   2945 HG23 THR P 835      17.503  -2.510   1.993  0.00  0.00      PROA  
ATOM   2946  C   THR P 835      20.555  -1.609  -0.320  0.00  0.00      PROA  
ATOM   2947  O   THR P 835      20.356  -2.367  -1.242  0.00  0.00      PROA  
ATOM   2948  N   PHE P 836      20.496  -0.316  -0.645  0.00  0.00      PROA  
ATOM   2949  HN  PHE P 836      20.859   0.338   0.014  0.00  0.00      PROA  
ATOM   2950  CA  PHE P 836      20.089   0.182  -1.944  0.00  0.00      PROA  
ATOM   2951  HA  PHE P 836      19.212  -0.360  -2.266  0.00  0.00      PROA  
ATOM   2952  CB  PHE P 836      19.871   1.712  -1.817  0.00  0.00      PROA  
ATOM   2953  HB1 PHE P 836      20.706   2.077  -1.182  0.00  0.00      PROA  
ATOM   2954  HB2 PHE P 836      18.956   1.854  -1.202  0.00  0.00      PROA  
ATOM   2955  CG  PHE P 836      19.607   2.464  -3.098  0.00  0.00      PROA  
ATOM   2956  CD1 PHE P 836      18.355   2.353  -3.680  0.00  0.00      PROA  
ATOM   2957  HD1 PHE P 836      17.511   1.842  -3.240  0.00  0.00      PROA  
ATOM   2958  CE1 PHE P 836      18.102   2.954  -4.992  0.00  0.00      PROA  
ATOM   2959  HE1 PHE P 836      17.085   2.950  -5.355  0.00  0.00      PROA  
ATOM   2960  CZ  PHE P 836      19.103   3.719  -5.586  0.00  0.00      PROA  
ATOM   2961  HZ  PHE P 836      18.931   4.140  -6.565  0.00  0.00      PROA  
ATOM   2962  CD2 PHE P 836      20.644   3.134  -3.814  0.00  0.00      PROA  
ATOM   2963  HD2 PHE P 836      21.643   3.178  -3.406  0.00  0.00      PROA  
ATOM   2964  CE2 PHE P 836      20.364   3.784  -4.976  0.00  0.00      PROA  
ATOM   2965  HE2 PHE P 836      21.121   4.245  -5.593  0.00  0.00      PROA  
ATOM   2966  C   PHE P 836      21.094  -0.164  -3.002  0.00  0.00      PROA  
ATOM   2967  O   PHE P 836      20.768  -0.612  -4.137  0.00  0.00      PROA  
ATOM   2968  N   PHE P 837      22.379   0.035  -2.655  0.00  0.00      PROA  
ATOM   2969  HN  PHE P 837      22.592   0.420  -1.760  0.00  0.00      PROA  
ATOM   2970  CA  PHE P 837      23.422  -0.277  -3.583  0.00  0.00      PROA  
ATOM   2971  HA  PHE P 837      23.225   0.239  -4.511  0.00  0.00      PROA  
ATOM   2972  CB  PHE P 837      24.830   0.256  -3.120  0.00  0.00      PROA  
ATOM   2973  HB1 PHE P 837      25.518  -0.045  -3.939  0.00  0.00      PROA  
ATOM   2974  HB2 PHE P 837      25.068  -0.239  -2.155  0.00  0.00      PROA  
ATOM   2975  CG  PHE P 837      24.893   1.732  -3.085  0.00  0.00      PROA  
ATOM   2976  CD1 PHE P 837      24.479   2.513  -4.190  0.00  0.00      PROA  
ATOM   2977  HD1 PHE P 837      24.174   2.065  -5.124  0.00  0.00      PROA  
ATOM   2978  CE1 PHE P 837      24.429   3.865  -4.202  0.00  0.00      PROA  
ATOM   2979  HE1 PHE P 837      24.134   4.465  -5.050  0.00  0.00      PROA  
ATOM   2980  CZ  PHE P 837      24.626   4.566  -2.973  0.00  0.00      PROA  
ATOM   2981  HZ  PHE P 837      24.486   5.632  -2.875  0.00  0.00      PROA  
ATOM   2982  CD2 PHE P 837      25.198   2.383  -1.859  0.00  0.00      PROA  
ATOM   2983  HD2 PHE P 837      25.456   1.765  -1.012  0.00  0.00      PROA  
ATOM   2984  CE2 PHE P 837      25.039   3.781  -1.868  0.00  0.00      PROA  
ATOM   2985  HE2 PHE P 837      25.194   4.372  -0.978  0.00  0.00      PROA  
ATOM   2986  C   PHE P 837      23.440  -1.813  -3.883  0.00  0.00      PROA  
ATOM   2987  O   PHE P 837      23.549  -2.233  -5.096  0.00  0.00      PROA  
ATOM   2988  N   LEU P 838      23.399  -2.692  -2.834  0.00  0.00      PROA  
ATOM   2989  HN  LEU P 838      23.490  -2.390  -1.888  0.00  0.00      PROA  
ATOM   2990  CA  LEU P 838      23.499  -4.086  -3.044  0.00  0.00      PROA  
ATOM   2991  HA  LEU P 838      24.270  -4.261  -3.780  0.00  0.00      PROA  
ATOM   2992  CB  LEU P 838      23.858  -4.764  -1.712  0.00  0.00      PROA  
ATOM   2993  HB1 LEU P 838      23.021  -4.521  -1.022  0.00  0.00      PROA  
ATOM   2994  HB2 LEU P 838      24.884  -4.421  -1.460  0.00  0.00      PROA  
ATOM   2995  CG  LEU P 838      23.753  -6.287  -1.570  0.00  0.00      PROA  
ATOM   2996  HG  LEU P 838      22.783  -6.618  -1.998  0.00  0.00      PROA  
ATOM   2997  CD1 LEU P 838      24.831  -7.016  -2.386  0.00  0.00      PROA  
ATOM   2998 HD11 LEU P 838      25.090  -8.056  -2.095  0.00  0.00      PROA  
ATOM   2999 HD12 LEU P 838      25.730  -6.378  -2.246  0.00  0.00      PROA  
ATOM   3000 HD13 LEU P 838      24.503  -7.026  -3.447  0.00  0.00      PROA  
ATOM   3001  CD2 LEU P 838      24.040  -6.685  -0.157  0.00  0.00      PROA  
ATOM   3002 HD21 LEU P 838      25.099  -6.474   0.106  0.00  0.00      PROA  
ATOM   3003 HD22 LEU P 838      23.875  -7.770   0.018  0.00  0.00      PROA  
ATOM   3004 HD23 LEU P 838      23.335  -6.181   0.538  0.00  0.00      PROA  
ATOM   3005  C   LEU P 838      22.315  -4.691  -3.805  0.00  0.00      PROA  
ATOM   3006  O   LEU P 838      22.503  -5.533  -4.700  0.00  0.00      PROA  
ATOM   3007  N   SER P 839      21.034  -4.222  -3.498  0.00  0.00      PROA  
ATOM   3008  HN  SER P 839      20.887  -3.492  -2.836  0.00  0.00      PROA  
ATOM   3009  CA  SER P 839      19.877  -4.606  -4.197  0.00  0.00      PROA  
ATOM   3010  HA  SER P 839      19.884  -5.685  -4.148  0.00  0.00      PROA  
ATOM   3011  CB  SER P 839      18.600  -4.080  -3.430  0.00  0.00      PROA  
ATOM   3012  HB1 SER P 839      18.528  -2.973  -3.496  0.00  0.00      PROA  
ATOM   3013  HB2 SER P 839      18.789  -4.274  -2.352  0.00  0.00      PROA  
ATOM   3014  OG  SER P 839      17.409  -4.691  -3.917  0.00  0.00      PROA  
ATOM   3015  HG1 SER P 839      17.070  -4.154  -4.636  0.00  0.00      PROA  
ATOM   3016  C   SER P 839      19.966  -4.216  -5.643  0.00  0.00      PROA  
ATOM   3017  O   SER P 839      19.705  -5.044  -6.476  0.00  0.00      PROA  
ATOM   3018  N   SER P 840      20.457  -3.015  -5.957  0.00  0.00      PROA  
ATOM   3019  HN  SER P 840      20.812  -2.338  -5.317  0.00  0.00      PROA  
ATOM   3020  CA  SER P 840      20.685  -2.567  -7.314  0.00  0.00      PROA  
ATOM   3021  HA  SER P 840      19.762  -2.650  -7.870  0.00  0.00      PROA  
ATOM   3022  CB  SER P 840      21.165  -1.086  -7.285  0.00  0.00      PROA  
ATOM   3023  HB1 SER P 840      21.399  -0.690  -8.297  0.00  0.00      PROA  
ATOM   3024  HB2 SER P 840      22.078  -0.975  -6.662  0.00  0.00      PROA  
ATOM   3025  OG  SER P 840      20.229  -0.177  -6.719  0.00  0.00      PROA  
ATOM   3026  HG1 SER P 840      20.381  -0.119  -5.773  0.00  0.00      PROA  
ATOM   3027  C   SER P 840      21.731  -3.392  -8.046  0.00  0.00      PROA  
ATOM   3028  O   SER P 840      21.569  -3.853  -9.176  0.00  0.00      PROA  
ATOM   3029  N   PHE P 841      22.858  -3.661  -7.393  0.00  0.00      PROA  
ATOM   3030  HN  PHE P 841      23.062  -3.460  -6.438  0.00  0.00      PROA  
ATOM   3031  CA  PHE P 841      23.830  -4.666  -7.935  0.00  0.00      PROA  
ATOM   3032  HA  PHE P 841      24.085  -4.189  -8.869  0.00  0.00      PROA  
ATOM   3033  CB  PHE P 841      25.150  -4.724  -7.117  0.00  0.00      PROA  
ATOM   3034  HB1 PHE P 841      24.762  -4.755  -6.076  0.00  0.00      PROA  
ATOM   3035  HB2 PHE P 841      25.743  -3.785  -7.101  0.00  0.00      PROA  
ATOM   3036  CG  PHE P 841      26.130  -5.867  -7.351  0.00  0.00      PROA  
ATOM   3037  CD1 PHE P 841      27.239  -5.659  -8.208  0.00  0.00      PROA  
ATOM   3038  HD1 PHE P 841      27.393  -4.683  -8.644  0.00  0.00      PROA  
ATOM   3039  CE1 PHE P 841      28.046  -6.704  -8.586  0.00  0.00      PROA  
ATOM   3040  HE1 PHE P 841      28.819  -6.476  -9.306  0.00  0.00      PROA  
ATOM   3041  CZ  PHE P 841      27.851  -7.984  -8.066  0.00  0.00      PROA  
ATOM   3042  HZ  PHE P 841      28.613  -8.721  -8.272  0.00  0.00      PROA  
ATOM   3043  CD2 PHE P 841      25.913  -7.138  -6.823  0.00  0.00      PROA  
ATOM   3044  HD2 PHE P 841      25.098  -7.296  -6.131  0.00  0.00      PROA  
ATOM   3045  CE2 PHE P 841      26.814  -8.188  -7.141  0.00  0.00      PROA  
ATOM   3046  HE2 PHE P 841      26.659  -9.158  -6.691  0.00  0.00      PROA  
ATOM   3047  C   PHE P 841      23.206  -6.066  -8.307  0.00  0.00      PROA  
ATOM   3048  O   PHE P 841      23.546  -6.651  -9.373  0.00  0.00      PROA  
ATOM   3049  N   LEU P 842      22.496  -6.671  -7.416  0.00  0.00      PROA  
ATOM   3050  HN  LEU P 842      22.468  -6.311  -6.487  0.00  0.00      PROA  
ATOM   3051  CA  LEU P 842      21.834  -7.908  -7.557  0.00  0.00      PROA  
ATOM   3052  HA  LEU P 842      22.576  -8.645  -7.824  0.00  0.00      PROA  
ATOM   3053  CB  LEU P 842      21.269  -8.402  -6.277  0.00  0.00      PROA  
ATOM   3054  HB1 LEU P 842      20.404  -9.092  -6.367  0.00  0.00      PROA  
ATOM   3055  HB2 LEU P 842      20.865  -7.512  -5.749  0.00  0.00      PROA  
ATOM   3056  CG  LEU P 842      22.294  -8.988  -5.327  0.00  0.00      PROA  
ATOM   3057  HG  LEU P 842      23.105  -8.256  -5.130  0.00  0.00      PROA  
ATOM   3058  CD1 LEU P 842      21.616  -9.201  -3.943  0.00  0.00      PROA  
ATOM   3059 HD11 LEU P 842      22.196  -9.634  -3.100  0.00  0.00      PROA  
ATOM   3060 HD12 LEU P 842      20.787  -9.922  -4.105  0.00  0.00      PROA  
ATOM   3061 HD13 LEU P 842      21.128  -8.258  -3.617  0.00  0.00      PROA  
ATOM   3062  CD2 LEU P 842      22.908 -10.290  -5.653  0.00  0.00      PROA  
ATOM   3063 HD21 LEU P 842      23.256 -10.346  -6.706  0.00  0.00      PROA  
ATOM   3064 HD22 LEU P 842      22.310 -11.217  -5.524  0.00  0.00      PROA  
ATOM   3065 HD23 LEU P 842      23.860 -10.447  -5.103  0.00  0.00      PROA  
ATOM   3066  C   LEU P 842      20.764  -7.887  -8.704  0.00  0.00      PROA  
ATOM   3067  O   LEU P 842      20.642  -8.779  -9.546  0.00  0.00      PROA  
ATOM   3068  N   LYS P 843      20.049  -6.794  -8.752  0.00  0.00      PROA  
ATOM   3069  HN  LYS P 843      19.941  -6.075  -8.069  0.00  0.00      PROA  
ATOM   3070  CA  LYS P 843      19.111  -6.557  -9.752  0.00  0.00      PROA  
ATOM   3071  HA  LYS P 843      18.587  -7.501  -9.768  0.00  0.00      PROA  
ATOM   3072  CB  LYS P 843      18.158  -5.423  -9.491  0.00  0.00      PROA  
ATOM   3073  HB1 LYS P 843      18.706  -4.473  -9.314  0.00  0.00      PROA  
ATOM   3074  HB2 LYS P 843      17.725  -5.657  -8.494  0.00  0.00      PROA  
ATOM   3075  CG  LYS P 843      16.949  -5.234 -10.501  0.00  0.00      PROA  
ATOM   3076  HG1 LYS P 843      17.451  -5.001 -11.464  0.00  0.00      PROA  
ATOM   3077  HG2 LYS P 843      16.361  -4.318 -10.278  0.00  0.00      PROA  
ATOM   3078  CD  LYS P 843      16.010  -6.421 -10.742  0.00  0.00      PROA  
ATOM   3079  HD1 LYS P 843      15.489  -6.529  -9.766  0.00  0.00      PROA  
ATOM   3080  HD2 LYS P 843      16.558  -7.347 -11.019  0.00  0.00      PROA  
ATOM   3081  CE  LYS P 843      14.880  -6.238 -11.830  0.00  0.00      PROA  
ATOM   3082  HE1 LYS P 843      15.451  -5.935 -12.734  0.00  0.00      PROA  
ATOM   3083  HE2 LYS P 843      14.111  -5.498 -11.520  0.00  0.00      PROA  
ATOM   3084  NZ  LYS P 843      14.189  -7.516 -12.262  0.00  0.00      PROA  
ATOM   3085  HZ1 LYS P 843      13.505  -7.916 -11.588  0.00  0.00      PROA  
ATOM   3086  HZ2 LYS P 843      14.910  -8.258 -12.369  0.00  0.00      PROA  
ATOM   3087  HZ3 LYS P 843      13.738  -7.229 -13.154  0.00  0.00      PROA  
ATOM   3088  C   LYS P 843      19.797  -6.402 -11.114  0.00  0.00      PROA  
ATOM   3089  O   LYS P 843      19.550  -7.078 -12.020  0.00  0.00      PROA  
ATOM   3090  N   GLN P 844      20.902  -5.602 -11.232  0.00  0.00      PROA  
ATOM   3091  HN  GLN P 844      21.099  -4.971 -10.485  0.00  0.00      PROA  
ATOM   3092  CA  GLN P 844      21.701  -5.519 -12.442  0.00  0.00      PROA  
ATOM   3093  HA  GLN P 844      21.030  -5.278 -13.254  0.00  0.00      PROA  
ATOM   3094  CB  GLN P 844      22.639  -4.279 -12.304  0.00  0.00      PROA  
ATOM   3095  HB1 GLN P 844      23.360  -4.310 -13.149  0.00  0.00      PROA  
ATOM   3096  HB2 GLN P 844      23.136  -4.242 -11.311  0.00  0.00      PROA  
ATOM   3097  CG  GLN P 844      21.905  -2.940 -12.418  0.00  0.00      PROA  
ATOM   3098  HG1 GLN P 844      22.687  -2.163 -12.559  0.00  0.00      PROA  
ATOM   3099  HG2 GLN P 844      21.312  -2.700 -11.510  0.00  0.00      PROA  
ATOM   3100  CD  GLN P 844      20.944  -2.875 -13.612  0.00  0.00      PROA  
ATOM   3101  OE1 GLN P 844      19.719  -2.903 -13.404  0.00  0.00      PROA  
ATOM   3102  NE2 GLN P 844      21.423  -2.860 -14.807  0.00  0.00      PROA  
ATOM   3103 HE21 GLN P 844      20.714  -3.075 -15.478  0.00  0.00      PROA  
ATOM   3104 HE22 GLN P 844      22.413  -2.848 -14.947  0.00  0.00      PROA  
ATOM   3105  C   GLN P 844      22.517  -6.673 -12.835  0.00  0.00      PROA  
ATOM   3106  O   GLN P 844      22.917  -6.755 -14.003  0.00  0.00      PROA  
ATOM   3107  N   PHE P 845      22.758  -7.559 -11.876  0.00  0.00      PROA  
ATOM   3108  HN  PHE P 845      22.282  -7.247 -11.057  0.00  0.00      PROA  
ATOM   3109  CA  PHE P 845      23.514  -8.812 -11.959  0.00  0.00      PROA  
ATOM   3110  HA  PHE P 845      24.544  -8.633 -12.228  0.00  0.00      PROA  
ATOM   3111  CB  PHE P 845      23.356  -9.614 -10.640  0.00  0.00      PROA  
ATOM   3112  HB1 PHE P 845      22.330 -10.033 -10.559  0.00  0.00      PROA  
ATOM   3113  HB2 PHE P 845      23.422  -8.954  -9.749  0.00  0.00      PROA  
ATOM   3114  CG  PHE P 845      24.392 -10.740 -10.465  0.00  0.00      PROA  
ATOM   3115  CD1 PHE P 845      25.653 -10.549  -9.887  0.00  0.00      PROA  
ATOM   3116  HD1 PHE P 845      25.916  -9.581  -9.486  0.00  0.00      PROA  
ATOM   3117  CE1 PHE P 845      26.555 -11.597  -9.803  0.00  0.00      PROA  
ATOM   3118  HE1 PHE P 845      27.578 -11.417  -9.508  0.00  0.00      PROA  
ATOM   3119  CZ  PHE P 845      26.237 -12.849 -10.360  0.00  0.00      PROA  
ATOM   3120  HZ  PHE P 845      27.047 -13.563 -10.364  0.00  0.00      PROA  
ATOM   3121  CD2 PHE P 845      24.135 -12.063 -11.060  0.00  0.00      PROA  
ATOM   3122  HD2 PHE P 845      23.209 -12.159 -11.607  0.00  0.00      PROA  
ATOM   3123  CE2 PHE P 845      25.008 -13.090 -10.965  0.00  0.00      PROA  
ATOM   3124  HE2 PHE P 845      24.726 -14.067 -11.328  0.00  0.00      PROA  
ATOM   3125  C   PHE P 845      23.016  -9.641 -13.147  0.00  0.00      PROA  
ATOM   3126  O   PHE P 845      23.813 -10.252 -13.882  0.00  0.00      PROA  
ATOM   3127  N   LYS P 846      21.702  -9.734 -13.401  0.00  0.00      PROA  
ATOM   3128  HN  LYS P 846      21.078  -9.128 -12.913  0.00  0.00      PROA  
ATOM   3129  CA  LYS P 846      21.177 -10.589 -14.442  0.00  0.00      PROA  
ATOM   3130  HA  LYS P 846      21.534 -11.580 -14.205  0.00  0.00      PROA  
ATOM   3131  CB  LYS P 846      19.614 -10.435 -14.501  0.00  0.00      PROA  
ATOM   3132  HB1 LYS P 846      19.388  -9.348 -14.490  0.00  0.00      PROA  
ATOM   3133  HB2 LYS P 846      19.194 -10.668 -13.499  0.00  0.00      PROA  
ATOM   3134  CG  LYS P 846      18.792 -11.073 -15.645  0.00  0.00      PROA  
ATOM   3135  HG1 LYS P 846      19.144 -12.086 -15.936  0.00  0.00      PROA  
ATOM   3136  HG2 LYS P 846      19.132 -10.465 -16.510  0.00  0.00      PROA  
ATOM   3137  CD  LYS P 846      17.250 -11.036 -15.556  0.00  0.00      PROA  
ATOM   3138  HD1 LYS P 846      16.784 -11.282 -16.534  0.00  0.00      PROA  
ATOM   3139  HD2 LYS P 846      17.133  -9.935 -15.465  0.00  0.00      PROA  
ATOM   3140  CE  LYS P 846      16.589 -11.790 -14.321  0.00  0.00      PROA  
ATOM   3141  HE1 LYS P 846      17.134 -11.482 -13.403  0.00  0.00      PROA  
ATOM   3142  HE2 LYS P 846      16.804 -12.880 -14.328  0.00  0.00      PROA  
ATOM   3143  NZ  LYS P 846      15.179 -11.486 -14.168  0.00  0.00      PROA  
ATOM   3144  HZ1 LYS P 846      14.603 -12.100 -14.778  0.00  0.00      PROA  
ATOM   3145  HZ2 LYS P 846      14.915 -10.508 -14.401  0.00  0.00      PROA  
ATOM   3146  HZ3 LYS P 846      14.848 -11.610 -13.189  0.00  0.00      PROA  
ATOM   3147  C   LYS P 846      21.664 -10.499 -15.915  0.00  0.00      PROA  
ATOM   3148  O   LYS P 846      21.843 -11.546 -16.601  0.00  0.00      PROA  
ATOM   3149  N   THR P 847      21.851  -9.225 -16.371  0.00  0.00      PROA  
ATOM   3150  HN  THR P 847      21.673  -8.452 -15.767  0.00  0.00      PROA  
ATOM   3151  CA  THR P 847      22.443  -8.899 -17.664  0.00  0.00      PROA  
ATOM   3152  HA  THR P 847      21.966  -9.616 -18.315  0.00  0.00      PROA  
ATOM   3153  CB  THR P 847      22.100  -7.468 -18.080  0.00  0.00      PROA  
ATOM   3154  HB  THR P 847      22.455  -7.340 -19.125  0.00  0.00      PROA  
ATOM   3155  OG1 THR P 847      22.682  -6.449 -17.197  0.00  0.00      PROA  
ATOM   3156  HG1 THR P 847      22.302  -5.628 -17.520  0.00  0.00      PROA  
ATOM   3157  CG2 THR P 847      20.545  -7.371 -18.022  0.00  0.00      PROA  
ATOM   3158 HG21 THR P 847      20.354  -6.404 -18.534  0.00  0.00      PROA  
ATOM   3159 HG22 THR P 847      20.105  -7.283 -17.005  0.00  0.00      PROA  
ATOM   3160 HG23 THR P 847      20.230  -8.251 -18.622  0.00  0.00      PROA  
ATOM   3161  C   THR P 847      23.902  -9.153 -17.714  0.00  0.00      PROA  
ATOM   3162  O   THR P 847      24.465  -9.384 -18.782  0.00  0.00      PROA  
ATOM   3163  N   LYS P 848      24.608  -9.256 -16.572  0.00  0.00      PROA  
ATOM   3164  HN  LYS P 848      24.315  -9.136 -15.627  0.00  0.00      PROA  
ATOM   3165  CA  LYS P 848      25.970  -9.515 -16.518  0.00  0.00      PROA  
ATOM   3166  HA  LYS P 848      26.506  -8.787 -17.107  0.00  0.00      PROA  
ATOM   3167  CB  LYS P 848      26.604  -9.133 -15.215  0.00  0.00      PROA  
ATOM   3168  HB1 LYS P 848      27.713  -9.159 -15.151  0.00  0.00      PROA  
ATOM   3169  HB2 LYS P 848      26.211  -9.877 -14.489  0.00  0.00      PROA  
ATOM   3170  CG  LYS P 848      26.179  -7.756 -14.670  0.00  0.00      PROA  
ATOM   3171  HG1 LYS P 848      26.590  -7.540 -13.660  0.00  0.00      PROA  
ATOM   3172  HG2 LYS P 848      25.069  -7.764 -14.628  0.00  0.00      PROA  
ATOM   3173  CD  LYS P 848      26.604  -6.625 -15.676  0.00  0.00      PROA  
ATOM   3174  HD1 LYS P 848      26.254  -6.823 -16.711  0.00  0.00      PROA  
ATOM   3175  HD2 LYS P 848      27.715  -6.602 -15.679  0.00  0.00      PROA  
ATOM   3176  CE  LYS P 848      26.063  -5.296 -15.132  0.00  0.00      PROA  
ATOM   3177  HE1 LYS P 848      26.605  -4.414 -15.535  0.00  0.00      PROA  
ATOM   3178  HE2 LYS P 848      26.068  -5.263 -14.022  0.00  0.00      PROA  
ATOM   3179  NZ  LYS P 848      24.684  -4.994 -15.520  0.00  0.00      PROA  
ATOM   3180  HZ1 LYS P 848      24.025  -5.775 -15.324  0.00  0.00      PROA  
ATOM   3181  HZ2 LYS P 848      24.732  -4.979 -16.559  0.00  0.00      PROA  
ATOM   3182  HZ3 LYS P 848      24.379  -4.052 -15.203  0.00  0.00      PROA  
ATOM   3183  C   LYS P 848      26.567 -10.893 -17.025  0.00  0.00      PROA  
ATOM   3184  O   LYS P 848      26.630 -11.833 -16.229  0.00  0.00      PROA  
ATOM   3185  N   ARG P 849      27.017 -10.952 -18.343  0.00  0.00      PROA  
ATOM   3186  HN  ARG P 849      27.144 -10.122 -18.881  0.00  0.00      PROA  
ATOM   3187  CA  ARG P 849      27.150 -12.210 -19.027  0.00  0.00      PROA  
ATOM   3188  HA  ARG P 849      26.483 -12.965 -18.639  0.00  0.00      PROA  
ATOM   3189  CB  ARG P 849      26.966 -12.179 -20.626  0.00  0.00      PROA  
ATOM   3190  HB1 ARG P 849      27.221 -13.190 -21.011  0.00  0.00      PROA  
ATOM   3191  HB2 ARG P 849      27.724 -11.397 -20.846  0.00  0.00      PROA  
ATOM   3192  CG  ARG P 849      25.574 -11.671 -21.151  0.00  0.00      PROA  
ATOM   3193  HG1 ARG P 849      25.374 -10.639 -20.791  0.00  0.00      PROA  
ATOM   3194  HG2 ARG P 849      24.809 -12.393 -20.792  0.00  0.00      PROA  
ATOM   3195  CD  ARG P 849      25.715 -11.818 -22.670  0.00  0.00      PROA  
ATOM   3196  HD1 ARG P 849      25.697 -12.871 -23.024  0.00  0.00      PROA  
ATOM   3197  HD2 ARG P 849      26.602 -11.339 -23.137  0.00  0.00      PROA  
ATOM   3198  NE  ARG P 849      24.452 -11.325 -23.344  0.00  0.00      PROA  
ATOM   3199  HE  ARG P 849      23.598 -11.814 -23.165  0.00  0.00      PROA  
ATOM   3200  CZ  ARG P 849      24.503 -10.445 -24.367  0.00  0.00      PROA  
ATOM   3201  NH1 ARG P 849      25.518  -9.687 -24.716  0.00  0.00      PROA  
ATOM   3202 HH11 ARG P 849      26.296  -9.641 -24.089  0.00  0.00      PROA  
ATOM   3203 HH12 ARG P 849      25.385  -9.144 -25.545  0.00  0.00      PROA  
ATOM   3204  NH2 ARG P 849      23.424 -10.364 -25.145  0.00  0.00      PROA  
ATOM   3205 HH21 ARG P 849      22.729 -11.070 -25.012  0.00  0.00      PROA  
ATOM   3206 HH22 ARG P 849      23.432  -9.767 -25.948  0.00  0.00      PROA  
ATOM   3207  C   ARG P 849      28.523 -12.783 -18.781  0.00  0.00      PROA  
ATOM   3208  O   ARG P 849      29.183 -13.502 -19.570  0.00  0.00      PROA  
ATOM   3209  N   TYR P 850      29.056 -12.532 -17.505  0.00  0.00      PROA  
ATOM   3210  HN  TYR P 850      28.500 -12.136 -16.778  0.00  0.00      PROA  
ATOM   3211  CA  TYR P 850      30.186 -13.215 -17.006  0.00  0.00      PROA  
ATOM   3212  HA  TYR P 850      30.826 -13.453 -17.843  0.00  0.00      PROA  
ATOM   3213  CB  TYR P 850      30.930 -12.252 -16.046  0.00  0.00      PROA  
ATOM   3214  HB1 TYR P 850      30.206 -11.926 -15.269  0.00  0.00      PROA  
ATOM   3215  HB2 TYR P 850      31.138 -11.235 -16.444  0.00  0.00      PROA  
ATOM   3216  CG  TYR P 850      32.278 -12.625 -15.588  0.00  0.00      PROA  
ATOM   3217  CD1 TYR P 850      33.407 -12.208 -16.254  0.00  0.00      PROA  
ATOM   3218  HD1 TYR P 850      33.391 -11.618 -17.159  0.00  0.00      PROA  
ATOM   3219  CE1 TYR P 850      34.667 -12.657 -15.797  0.00  0.00      PROA  
ATOM   3220  HE1 TYR P 850      35.511 -12.279 -16.353  0.00  0.00      PROA  
ATOM   3221  CZ  TYR P 850      34.841 -13.403 -14.669  0.00  0.00      PROA  
ATOM   3222  OH  TYR P 850      36.083 -13.813 -14.226  0.00  0.00      PROA  
ATOM   3223  HH  TYR P 850      36.647 -13.860 -15.001  0.00  0.00      PROA  
ATOM   3224  CD2 TYR P 850      32.401 -13.307 -14.298  0.00  0.00      PROA  
ATOM   3225  HD2 TYR P 850      31.530 -13.578 -13.720  0.00  0.00      PROA  
ATOM   3226  CE2 TYR P 850      33.695 -13.772 -13.921  0.00  0.00      PROA  
ATOM   3227  HE2 TYR P 850      33.915 -14.267 -12.987  0.00  0.00      PROA  
ATOM   3228  C   TYR P 850      29.803 -14.631 -16.339  0.00  0.00      PROA  
ATOM   3229  O   TYR P 850      30.663 -15.416 -16.082  0.00  0.00      PROA  
ATOM   3230  N   PHE P 851      28.526 -14.898 -16.024  0.00  0.00      PROA  
ATOM   3231  HN  PHE P 851      27.732 -14.296 -16.012  0.00  0.00      PROA  
ATOM   3232  CA  PHE P 851      28.084 -16.148 -15.415  0.00  0.00      PROA  
ATOM   3233  HA  PHE P 851      28.860 -16.884 -15.263  0.00  0.00      PROA  
ATOM   3234  CB  PHE P 851      27.268 -15.812 -14.068  0.00  0.00      PROA  
ATOM   3235  HB1 PHE P 851      27.142 -16.622 -13.318  0.00  0.00      PROA  
ATOM   3236  HB2 PHE P 851      26.296 -15.332 -14.311  0.00  0.00      PROA  
ATOM   3237  CG  PHE P 851      28.113 -14.839 -13.225  0.00  0.00      PROA  
ATOM   3238  CD1 PHE P 851      27.807 -13.478 -13.392  0.00  0.00      PROA  
ATOM   3239  HD1 PHE P 851      27.099 -13.152 -14.140  0.00  0.00      PROA  
ATOM   3240  CE1 PHE P 851      28.545 -12.529 -12.672  0.00  0.00      PROA  
ATOM   3241  HE1 PHE P 851      28.257 -11.496 -12.801  0.00  0.00      PROA  
ATOM   3242  CZ  PHE P 851      29.454 -12.892 -11.672  0.00  0.00      PROA  
ATOM   3243  HZ  PHE P 851      29.999 -12.108 -11.166  0.00  0.00      PROA  
ATOM   3244  CD2 PHE P 851      29.037 -15.265 -12.281  0.00  0.00      PROA  
ATOM   3245  HD2 PHE P 851      29.170 -16.302 -12.009  0.00  0.00      PROA  
ATOM   3246  CE2 PHE P 851      29.779 -14.291 -11.474  0.00  0.00      PROA  
ATOM   3247  HE2 PHE P 851      30.474 -14.628 -10.719  0.00  0.00      PROA  
ATOM   3248  C   PHE P 851      27.070 -16.729 -16.351  0.00  0.00      PROA  
ATOM   3249  O   PHE P 851      26.485 -15.959 -17.117  0.00  0.00      PROA  
ATOM   3250  N   PRO P 852      26.739 -18.064 -16.372  0.00  0.00      PROA  
ATOM   3251  CD  PRO P 852      27.656 -19.201 -16.088  0.00  0.00      PROA  
ATOM   3252  HD1 PRO P 852      27.473 -19.499 -15.034  0.00  0.00      PROA  
ATOM   3253  HD2 PRO P 852      28.712 -18.901 -16.256  0.00  0.00      PROA  
ATOM   3254  CA  PRO P 852      25.674 -18.500 -17.247  0.00  0.00      PROA  
ATOM   3255  HA  PRO P 852      25.777 -18.122 -18.253  0.00  0.00      PROA  
ATOM   3256  CB  PRO P 852      25.745 -20.085 -17.177  0.00  0.00      PROA  
ATOM   3257  HB1 PRO P 852      25.312 -20.470 -18.125  0.00  0.00      PROA  
ATOM   3258  HB2 PRO P 852      25.189 -20.453 -16.289  0.00  0.00      PROA  
ATOM   3259  CG  PRO P 852      27.291 -20.212 -17.117  0.00  0.00      PROA  
ATOM   3260  HG1 PRO P 852      27.588 -21.261 -16.902  0.00  0.00      PROA  
ATOM   3261  HG2 PRO P 852      27.742 -19.943 -18.096  0.00  0.00      PROA  
ATOM   3262  C   PRO P 852      24.309 -17.939 -16.862  0.00  0.00      PROA  
ATOM   3263  O   PRO P 852      24.071 -17.790 -15.686  0.00  0.00      PROA  
ATOM   3264  N   THR P 853      23.322 -17.903 -17.745  0.00  0.00      PROA  
ATOM   3265  HN  THR P 853      23.517 -18.144 -18.692  0.00  0.00      PROA  
ATOM   3266  CA  THR P 853      21.937 -17.296 -17.534  0.00  0.00      PROA  
ATOM   3267  HA  THR P 853      22.079 -16.259 -17.271  0.00  0.00      PROA  
ATOM   3268  CB  THR P 853      21.026 -17.456 -18.804  0.00  0.00      PROA  
ATOM   3269  HB  THR P 853      20.675 -18.500 -18.946  0.00  0.00      PROA  
ATOM   3270  OG1 THR P 853      21.621 -17.053 -20.028  0.00  0.00      PROA  
ATOM   3271  HG1 THR P 853      22.433 -17.555 -19.928  0.00  0.00      PROA  
ATOM   3272  CG2 THR P 853      19.856 -16.547 -18.578  0.00  0.00      PROA  
ATOM   3273 HG21 THR P 853      19.347 -16.252 -19.520  0.00  0.00      PROA  
ATOM   3274 HG22 THR P 853      20.069 -15.567 -18.100  0.00  0.00      PROA  
ATOM   3275 HG23 THR P 853      19.103 -17.110 -17.986  0.00  0.00      PROA  
ATOM   3276  C   THR P 853      21.198 -17.787 -16.340  0.00  0.00      PROA  
ATOM   3277  O   THR P 853      20.764 -17.034 -15.541  0.00  0.00      PROA  
ATOM   3278  N   LYS P 854      21.076 -19.116 -16.162  0.00  0.00      PROA  
ATOM   3279  HN  LYS P 854      21.524 -19.715 -16.821  0.00  0.00      PROA  
ATOM   3280  CA  LYS P 854      20.388 -19.868 -15.115  0.00  0.00      PROA  
ATOM   3281  HA  LYS P 854      19.382 -19.476 -15.138  0.00  0.00      PROA  
ATOM   3282  CB  LYS P 854      20.415 -21.363 -15.476  0.00  0.00      PROA  
ATOM   3283  HB1 LYS P 854      21.445 -21.568 -15.840  0.00  0.00      PROA  
ATOM   3284  HB2 LYS P 854      19.869 -21.497 -16.435  0.00  0.00      PROA  
ATOM   3285  CG  LYS P 854      19.888 -22.261 -14.358  0.00  0.00      PROA  
ATOM   3286  HG1 LYS P 854      19.003 -21.871 -13.811  0.00  0.00      PROA  
ATOM   3287  HG2 LYS P 854      20.751 -22.338 -13.663  0.00  0.00      PROA  
ATOM   3288  CD  LYS P 854      19.530 -23.675 -14.745  0.00  0.00      PROA  
ATOM   3289  HD1 LYS P 854      18.720 -23.656 -15.505  0.00  0.00      PROA  
ATOM   3290  HD2 LYS P 854      19.262 -24.235 -13.824  0.00  0.00      PROA  
ATOM   3291  CE  LYS P 854      20.745 -24.486 -15.268  0.00  0.00      PROA  
ATOM   3292  HE1 LYS P 854      21.615 -24.486 -14.577  0.00  0.00      PROA  
ATOM   3293  HE2 LYS P 854      21.048 -24.029 -16.235  0.00  0.00      PROA  
ATOM   3294  NZ  LYS P 854      20.434 -25.894 -15.562  0.00  0.00      PROA  
ATOM   3295  HZ1 LYS P 854      19.849 -25.933 -16.422  0.00  0.00      PROA  
ATOM   3296  HZ2 LYS P 854      19.979 -26.295 -14.717  0.00  0.00      PROA  
ATOM   3297  HZ3 LYS P 854      21.328 -26.422 -15.614  0.00  0.00      PROA  
ATOM   3298  C   LYS P 854      20.990 -19.595 -13.747  0.00  0.00      PROA  
ATOM   3299  O   LYS P 854      20.198 -19.443 -12.814  0.00  0.00      PROA  
ATOM   3300  N   VAL P 855      22.320 -19.539 -13.625  0.00  0.00      PROA  
ATOM   3301  HN  VAL P 855      22.871 -19.860 -14.392  0.00  0.00      PROA  
ATOM   3302  CA  VAL P 855      22.903 -18.910 -12.331  0.00  0.00      PROA  
ATOM   3303  HA  VAL P 855      22.581 -19.417 -11.433  0.00  0.00      PROA  
ATOM   3304  CB  VAL P 855      24.418 -19.086 -12.373  0.00  0.00      PROA  
ATOM   3305  HB  VAL P 855      24.829 -18.439 -13.177  0.00  0.00      PROA  
ATOM   3306  CG1 VAL P 855      25.171 -18.679 -11.109  0.00  0.00      PROA  
ATOM   3307 HG11 VAL P 855      25.052 -17.575 -11.066  0.00  0.00      PROA  
ATOM   3308 HG12 VAL P 855      26.265 -18.852 -11.029  0.00  0.00      PROA  
ATOM   3309 HG13 VAL P 855      24.664 -19.141 -10.236  0.00  0.00      PROA  
ATOM   3310  CG2 VAL P 855      24.550 -20.571 -12.634  0.00  0.00      PROA  
ATOM   3311 HG21 VAL P 855      24.523 -20.804 -13.720  0.00  0.00      PROA  
ATOM   3312 HG22 VAL P 855      23.722 -21.172 -12.201  0.00  0.00      PROA  
ATOM   3313 HG23 VAL P 855      25.556 -20.923 -12.318  0.00  0.00      PROA  
ATOM   3314  C   VAL P 855      22.485 -17.545 -12.213  0.00  0.00      PROA  
ATOM   3315  O   VAL P 855      21.896 -17.146 -11.227  0.00  0.00      PROA  
ATOM   3316  N   ARG P 856      22.761 -16.602 -13.171  0.00  0.00      PROA  
ATOM   3317  HN  ARG P 856      23.189 -16.949 -14.002  0.00  0.00      PROA  
ATOM   3318  CA  ARG P 856      22.496 -15.117 -12.989  0.00  0.00      PROA  
ATOM   3319  HA  ARG P 856      22.990 -14.936 -12.046  0.00  0.00      PROA  
ATOM   3320  CB  ARG P 856      23.109 -14.229 -14.010  0.00  0.00      PROA  
ATOM   3321  HB1 ARG P 856      24.210 -14.227 -13.863  0.00  0.00      PROA  
ATOM   3322  HB2 ARG P 856      22.836 -13.178 -13.773  0.00  0.00      PROA  
ATOM   3323  CG  ARG P 856      22.950 -14.403 -15.557  0.00  0.00      PROA  
ATOM   3324  HG1 ARG P 856      21.934 -14.111 -15.898  0.00  0.00      PROA  
ATOM   3325  HG2 ARG P 856      23.125 -15.484 -15.746  0.00  0.00      PROA  
ATOM   3326  CD  ARG P 856      24.078 -13.723 -16.329  0.00  0.00      PROA  
ATOM   3327  HD1 ARG P 856      25.004 -13.969 -15.768  0.00  0.00      PROA  
ATOM   3328  HD2 ARG P 856      24.043 -12.615 -16.405  0.00  0.00      PROA  
ATOM   3329  NE  ARG P 856      24.251 -14.420 -17.646  0.00  0.00      PROA  
ATOM   3330  HE  ARG P 856      25.000 -15.079 -17.703  0.00  0.00      PROA  
ATOM   3331  CZ  ARG P 856      23.620 -14.120 -18.791  0.00  0.00      PROA  
ATOM   3332  NH1 ARG P 856      22.688 -13.155 -18.809  0.00  0.00      PROA  
ATOM   3333 HH11 ARG P 856      22.511 -12.593 -18.001  0.00  0.00      PROA  
ATOM   3334 HH12 ARG P 856      22.489 -12.838 -19.737  0.00  0.00      PROA  
ATOM   3335  NH2 ARG P 856      23.926 -14.580 -19.979  0.00  0.00      PROA  
ATOM   3336 HH21 ARG P 856      24.623 -15.289 -20.079  0.00  0.00      PROA  
ATOM   3337 HH22 ARG P 856      23.417 -14.311 -20.796  0.00  0.00      PROA  
ATOM   3338  C   ARG P 856      21.045 -14.759 -12.678  0.00  0.00      PROA  
ATOM   3339  O   ARG P 856      20.831 -13.878 -11.897  0.00  0.00      PROA  
ATOM   3340  N   SER P 857      20.139 -15.398 -13.381  0.00  0.00      PROA  
ATOM   3341  HN  SER P 857      20.450 -16.159 -13.946  0.00  0.00      PROA  
ATOM   3342  CA  SER P 857      18.714 -15.215 -13.252  0.00  0.00      PROA  
ATOM   3343  HA  SER P 857      18.325 -14.208 -13.266  0.00  0.00      PROA  
ATOM   3344  CB  SER P 857      17.954 -16.041 -14.335  0.00  0.00      PROA  
ATOM   3345  HB1 SER P 857      16.865 -15.939 -14.141  0.00  0.00      PROA  
ATOM   3346  HB2 SER P 857      18.299 -17.090 -14.217  0.00  0.00      PROA  
ATOM   3347  OG  SER P 857      18.169 -15.571 -15.646  0.00  0.00      PROA  
ATOM   3348  HG1 SER P 857      19.081 -15.746 -15.886  0.00  0.00      PROA  
ATOM   3349  C   SER P 857      18.276 -15.732 -11.913  0.00  0.00      PROA  
ATOM   3350  O   SER P 857      17.668 -14.992 -11.179  0.00  0.00      PROA  
ATOM   3351  N   THR P 858      18.742 -16.874 -11.405  0.00  0.00      PROA  
ATOM   3352  HN  THR P 858      19.232 -17.595 -11.888  0.00  0.00      PROA  
ATOM   3353  CA  THR P 858      18.448 -17.230 -10.001  0.00  0.00      PROA  
ATOM   3354  HA  THR P 858      17.390 -17.426  -9.900  0.00  0.00      PROA  
ATOM   3355  CB  THR P 858      18.900 -18.653  -9.611  0.00  0.00      PROA  
ATOM   3356  HB  THR P 858      19.969 -18.524  -9.337  0.00  0.00      PROA  
ATOM   3357  OG1 THR P 858      18.815 -19.667 -10.609  0.00  0.00      PROA  
ATOM   3358  HG1 THR P 858      19.534 -19.531 -11.232  0.00  0.00      PROA  
ATOM   3359  CG2 THR P 858      18.163 -19.267  -8.435  0.00  0.00      PROA  
ATOM   3360 HG21 THR P 858      17.052 -19.277  -8.402  0.00  0.00      PROA  
ATOM   3361 HG22 THR P 858      18.397 -18.589  -7.587  0.00  0.00      PROA  
ATOM   3362 HG23 THR P 858      18.493 -20.290  -8.156  0.00  0.00      PROA  
ATOM   3363  C   THR P 858      18.931 -16.237  -8.922  0.00  0.00      PROA  
ATOM   3364  O   THR P 858      18.075 -15.809  -8.099  0.00  0.00      PROA  
ATOM   3365  N   ILE P 859      20.168 -15.700  -9.000  0.00  0.00      PROA  
ATOM   3366  HN  ILE P 859      20.844 -16.093  -9.618  0.00  0.00      PROA  
ATOM   3367  CA  ILE P 859      20.690 -14.727  -8.067  0.00  0.00      PROA  
ATOM   3368  HA  ILE P 859      20.586 -15.227  -7.115  0.00  0.00      PROA  
ATOM   3369  CB  ILE P 859      22.181 -14.449  -8.485  0.00  0.00      PROA  
ATOM   3370  HB  ILE P 859      22.210 -14.441  -9.595  0.00  0.00      PROA  
ATOM   3371  CG2 ILE P 859      22.662 -13.111  -7.823  0.00  0.00      PROA  
ATOM   3372 HG21 ILE P 859      23.752 -12.902  -7.880  0.00  0.00      PROA  
ATOM   3373 HG22 ILE P 859      22.266 -13.088  -6.786  0.00  0.00      PROA  
ATOM   3374 HG23 ILE P 859      22.167 -12.211  -8.246  0.00  0.00      PROA  
ATOM   3375  CG1 ILE P 859      23.144 -15.638  -8.192  0.00  0.00      PROA  
ATOM   3376 HG11 ILE P 859      24.157 -15.385  -8.571  0.00  0.00      PROA  
ATOM   3377 HG12 ILE P 859      22.696 -16.542  -8.658  0.00  0.00      PROA  
ATOM   3378  CD  ILE P 859      23.283 -16.000  -6.677  0.00  0.00      PROA  
ATOM   3379  HD1 ILE P 859      22.327 -16.521  -6.456  0.00  0.00      PROA  
ATOM   3380  HD2 ILE P 859      23.352 -15.058  -6.091  0.00  0.00      PROA  
ATOM   3381  HD3 ILE P 859      24.134 -16.694  -6.513  0.00  0.00      PROA  
ATOM   3382  C   ILE P 859      19.954 -13.416  -7.969  0.00  0.00      PROA  
ATOM   3383  O   ILE P 859      19.635 -12.851  -6.952  0.00  0.00      PROA  
ATOM   3384  N   SER P 860      19.599 -12.898  -9.133  0.00  0.00      PROA  
ATOM   3385  HN  SER P 860      19.744 -13.546  -9.876  0.00  0.00      PROA  
ATOM   3386  CA  SER P 860      18.962 -11.667  -9.423  0.00  0.00      PROA  
ATOM   3387  HA  SER P 860      19.427 -10.962  -8.750  0.00  0.00      PROA  
ATOM   3388  CB  SER P 860      19.376 -11.270 -10.839  0.00  0.00      PROA  
ATOM   3389  HB1 SER P 860      18.863 -11.994 -11.508  0.00  0.00      PROA  
ATOM   3390  HB2 SER P 860      20.464 -11.423 -11.009  0.00  0.00      PROA  
ATOM   3391  OG  SER P 860      18.812  -9.972 -11.148  0.00  0.00      PROA  
ATOM   3392  HG1 SER P 860      19.302  -9.376 -10.578  0.00  0.00      PROA  
ATOM   3393  C   SER P 860      17.473 -11.656  -9.250  0.00  0.00      PROA  
ATOM   3394  O   SER P 860      16.972 -10.619  -8.931  0.00  0.00      PROA  
ATOM   3395  N   ASP P 861      16.758 -12.778  -9.341  0.00  0.00      PROA  
ATOM   3396  HN  ASP P 861      17.169 -13.670  -9.514  0.00  0.00      PROA  
ATOM   3397  CA  ASP P 861      15.366 -12.703  -9.021  0.00  0.00      PROA  
ATOM   3398  HA  ASP P 861      15.024 -11.684  -8.919  0.00  0.00      PROA  
ATOM   3399  CB  ASP P 861      14.435 -13.565  -9.894  0.00  0.00      PROA  
ATOM   3400  HB1 ASP P 861      13.418 -13.561  -9.447  0.00  0.00      PROA  
ATOM   3401  HB2 ASP P 861      14.857 -14.590  -9.967  0.00  0.00      PROA  
ATOM   3402  CG  ASP P 861      14.222 -13.035 -11.350  0.00  0.00      PROA  
ATOM   3403  OD1 ASP P 861      14.458 -11.859 -11.646  0.00  0.00      PROA  
ATOM   3404  OD2 ASP P 861      13.817 -13.851 -12.224  0.00  0.00      PROA  
ATOM   3405  C   ASP P 861      15.178 -13.016  -7.510  0.00  0.00      PROA  
ATOM   3406  O   ASP P 861      14.064 -12.811  -7.032  0.00  0.00      PROA  
ATOM   3407  N   PHE P 862      16.214 -13.308  -6.801  0.00  0.00      PROA  
ATOM   3408  HN  PHE P 862      17.060 -13.529  -7.280  0.00  0.00      PROA  
ATOM   3409  CA  PHE P 862      16.198 -13.347  -5.320  0.00  0.00      PROA  
ATOM   3410  HA  PHE P 862      15.163 -13.367  -5.014  0.00  0.00      PROA  
ATOM   3411  CB  PHE P 862      16.896 -14.539  -4.688  0.00  0.00      PROA  
ATOM   3412  HB1 PHE P 862      16.829 -14.420  -3.585  0.00  0.00      PROA  
ATOM   3413  HB2 PHE P 862      17.963 -14.628  -4.985  0.00  0.00      PROA  
ATOM   3414  CG  PHE P 862      16.202 -15.862  -4.988  0.00  0.00      PROA  
ATOM   3415  CD1 PHE P 862      16.981 -17.063  -4.953  0.00  0.00      PROA  
ATOM   3416  HD1 PHE P 862      17.995 -16.932  -4.605  0.00  0.00      PROA  
ATOM   3417  CE1 PHE P 862      16.419 -18.299  -5.236  0.00  0.00      PROA  
ATOM   3418  HE1 PHE P 862      17.008 -19.201  -5.164  0.00  0.00      PROA  
ATOM   3419  CZ  PHE P 862      15.055 -18.373  -5.442  0.00  0.00      PROA  
ATOM   3420  HZ  PHE P 862      14.677 -19.369  -5.618  0.00  0.00      PROA  
ATOM   3421  CD2 PHE P 862      14.844 -15.966  -5.258  0.00  0.00      PROA  
ATOM   3422  HD2 PHE P 862      14.214 -15.090  -5.205  0.00  0.00      PROA  
ATOM   3423  CE2 PHE P 862      14.232 -17.195  -5.457  0.00  0.00      PROA  
ATOM   3424  HE2 PHE P 862      13.160 -17.203  -5.588  0.00  0.00      PROA  
ATOM   3425  C   PHE P 862      16.807 -12.140  -4.701  0.00  0.00      PROA  
ATOM   3426  O   PHE P 862      17.142 -12.170  -3.514  0.00  0.00      PROA  
ATOM   3427  N   ALA P 863      16.866 -10.942  -5.461  0.00  0.00      PROA  
ATOM   3428  HN  ALA P 863      16.512 -10.780  -6.379  0.00  0.00      PROA  
ATOM   3429  CA  ALA P 863      17.564  -9.727  -5.031  0.00  0.00      PROA  
ATOM   3430  HA  ALA P 863      18.629  -9.891  -5.090  0.00  0.00      PROA  
ATOM   3431  CB  ALA P 863      17.022  -8.597  -6.100  0.00  0.00      PROA  
ATOM   3432  HB1 ALA P 863      17.472  -8.697  -7.110  0.00  0.00      PROA  
ATOM   3433  HB2 ALA P 863      17.325  -7.642  -5.620  0.00  0.00      PROA  
ATOM   3434  HB3 ALA P 863      15.920  -8.612  -6.241  0.00  0.00      PROA  
ATOM   3435  C   ALA P 863      17.321  -9.276  -3.568  0.00  0.00      PROA  
ATOM   3436  O   ALA P 863      18.274  -9.406  -2.778  0.00  0.00      PROA  
ATOM   3437  N   VAL P 864      16.076  -8.842  -3.253  0.00  0.00      PROA  
ATOM   3438  HN  VAL P 864      15.330  -8.955  -3.904  0.00  0.00      PROA  
ATOM   3439  CA  VAL P 864      15.766  -8.451  -1.851  0.00  0.00      PROA  
ATOM   3440  HA  VAL P 864      16.451  -7.644  -1.637  0.00  0.00      PROA  
ATOM   3441  CB  VAL P 864      14.271  -7.994  -1.699  0.00  0.00      PROA  
ATOM   3442  HB  VAL P 864      13.631  -8.773  -2.167  0.00  0.00      PROA  
ATOM   3443  CG1 VAL P 864      13.912  -7.671  -0.277  0.00  0.00      PROA  
ATOM   3444 HG11 VAL P 864      13.740  -8.614   0.284  0.00  0.00      PROA  
ATOM   3445 HG12 VAL P 864      12.932  -7.149  -0.318  0.00  0.00      PROA  
ATOM   3446 HG13 VAL P 864      14.672  -6.959   0.113  0.00  0.00      PROA  
ATOM   3447  CG2 VAL P 864      14.212  -6.695  -2.494  0.00  0.00      PROA  
ATOM   3448 HG21 VAL P 864      14.987  -5.930  -2.269  0.00  0.00      PROA  
ATOM   3449 HG22 VAL P 864      13.218  -6.214  -2.377  0.00  0.00      PROA  
ATOM   3450 HG23 VAL P 864      14.284  -6.913  -3.581  0.00  0.00      PROA  
ATOM   3451  C   VAL P 864      16.013  -9.513  -0.802  0.00  0.00      PROA  
ATOM   3452  O   VAL P 864      16.589  -9.244   0.220  0.00  0.00      PROA  
ATOM   3453  N   PHE P 865      15.689 -10.791  -1.046  0.00  0.00      PROA  
ATOM   3454  HN  PHE P 865      15.188 -11.166  -1.822  0.00  0.00      PROA  
ATOM   3455  CA  PHE P 865      15.835 -11.798  -0.002  0.00  0.00      PROA  
ATOM   3456  HA  PHE P 865      15.395 -11.361   0.882  0.00  0.00      PROA  
ATOM   3457  CB  PHE P 865      15.058 -13.046  -0.585  0.00  0.00      PROA  
ATOM   3458  HB1 PHE P 865      15.272 -13.231  -1.659  0.00  0.00      PROA  
ATOM   3459  HB2 PHE P 865      14.002 -12.706  -0.647  0.00  0.00      PROA  
ATOM   3460  CG  PHE P 865      15.184 -14.242   0.202  0.00  0.00      PROA  
ATOM   3461  CD1 PHE P 865      15.181 -14.198   1.609  0.00  0.00      PROA  
ATOM   3462  HD1 PHE P 865      14.993 -13.295   2.171  0.00  0.00      PROA  
ATOM   3463  CE1 PHE P 865      15.147 -15.414   2.386  0.00  0.00      PROA  
ATOM   3464  HE1 PHE P 865      15.061 -15.275   3.454  0.00  0.00      PROA  
ATOM   3465  CZ  PHE P 865      15.395 -16.617   1.696  0.00  0.00      PROA  
ATOM   3466  HZ  PHE P 865      15.503 -17.573   2.186  0.00  0.00      PROA  
ATOM   3467  CD2 PHE P 865      15.432 -15.517  -0.393  0.00  0.00      PROA  
ATOM   3468  HD2 PHE P 865      15.304 -15.649  -1.457  0.00  0.00      PROA  
ATOM   3469  CE2 PHE P 865      15.537 -16.670   0.314  0.00  0.00      PROA  
ATOM   3470  HE2 PHE P 865      15.784 -17.607  -0.162  0.00  0.00      PROA  
ATOM   3471  C   PHE P 865      17.256 -12.078   0.170  0.00  0.00      PROA  
ATOM   3472  O   PHE P 865      17.805 -12.115   1.293  0.00  0.00      PROA  
ATOM   3473  N   LEU P 866      18.038 -12.195  -0.909  0.00  0.00      PROA  
ATOM   3474  HN  LEU P 866      17.642 -12.083  -1.816  0.00  0.00      PROA  
ATOM   3475  CA  LEU P 866      19.488 -12.256  -0.822  0.00  0.00      PROA  
ATOM   3476  HA  LEU P 866      19.717 -13.138  -0.242  0.00  0.00      PROA  
ATOM   3477  CB  LEU P 866      20.128 -12.482  -2.235  0.00  0.00      PROA  
ATOM   3478  HB1 LEU P 866      21.220 -12.275  -2.237  0.00  0.00      PROA  
ATOM   3479  HB2 LEU P 866      19.629 -11.947  -3.071  0.00  0.00      PROA  
ATOM   3480  CG  LEU P 866      20.298 -13.951  -2.729  0.00  0.00      PROA  
ATOM   3481  HG  LEU P 866      19.315 -14.394  -2.999  0.00  0.00      PROA  
ATOM   3482  CD1 LEU P 866      21.126 -13.944  -3.974  0.00  0.00      PROA  
ATOM   3483 HD11 LEU P 866      21.189 -14.941  -4.461  0.00  0.00      PROA  
ATOM   3484 HD12 LEU P 866      22.140 -13.582  -3.701  0.00  0.00      PROA  
ATOM   3485 HD13 LEU P 866      20.888 -13.221  -4.783  0.00  0.00      PROA  
ATOM   3486  CD2 LEU P 866      20.963 -14.929  -1.746  0.00  0.00      PROA  
ATOM   3487 HD21 LEU P 866      20.681 -15.975  -1.992  0.00  0.00      PROA  
ATOM   3488 HD22 LEU P 866      20.639 -14.935  -0.684  0.00  0.00      PROA  
ATOM   3489 HD23 LEU P 866      22.064 -14.820  -1.653  0.00  0.00      PROA  
ATOM   3490  C   LEU P 866      20.205 -11.004  -0.178  0.00  0.00      PROA  
ATOM   3491  O   LEU P 866      21.300 -11.075   0.504  0.00  0.00      PROA  
ATOM   3492  N   THR P 867      19.719  -9.828  -0.369  0.00  0.00      PROA  
ATOM   3493  HN  THR P 867      18.930  -9.684  -0.961  0.00  0.00      PROA  
ATOM   3494  CA  THR P 867      20.185  -8.595   0.235  0.00  0.00      PROA  
ATOM   3495  HA  THR P 867      21.248  -8.477   0.083  0.00  0.00      PROA  
ATOM   3496  CB  THR P 867      19.510  -7.377  -0.209  0.00  0.00      PROA  
ATOM   3497  HB  THR P 867      18.417  -7.231  -0.076  0.00  0.00      PROA  
ATOM   3498  OG1 THR P 867      19.594  -7.233  -1.633  0.00  0.00      PROA  
ATOM   3499  HG1 THR P 867      19.243  -8.058  -1.976  0.00  0.00      PROA  
ATOM   3500  CG2 THR P 867      20.091  -6.020   0.345  0.00  0.00      PROA  
ATOM   3501 HG21 THR P 867      20.094  -5.890   1.448  0.00  0.00      PROA  
ATOM   3502 HG22 THR P 867      19.634  -5.141  -0.158  0.00  0.00      PROA  
ATOM   3503 HG23 THR P 867      21.148  -5.915   0.022  0.00  0.00      PROA  
ATOM   3504  C   THR P 867      20.037  -8.613   1.774  0.00  0.00      PROA  
ATOM   3505  O   THR P 867      20.982  -8.366   2.466  0.00  0.00      PROA  
ATOM   3506  N   ILE P 868      18.808  -9.000   2.262  0.00  0.00      PROA  
ATOM   3507  HN  ILE P 868      18.048  -9.257   1.670  0.00  0.00      PROA  
ATOM   3508  CA  ILE P 868      18.530  -9.139   3.692  0.00  0.00      PROA  
ATOM   3509  HA  ILE P 868      18.859  -8.174   4.047  0.00  0.00      PROA  
ATOM   3510  CB  ILE P 868      17.072  -9.420   4.018  0.00  0.00      PROA  
ATOM   3511  HB  ILE P 868      16.662 -10.075   3.220  0.00  0.00      PROA  
ATOM   3512  CG2 ILE P 868      16.791 -10.122   5.331  0.00  0.00      PROA  
ATOM   3513 HG21 ILE P 868      15.717 -10.341   5.510  0.00  0.00      PROA  
ATOM   3514 HG22 ILE P 868      17.099  -9.621   6.273  0.00  0.00      PROA  
ATOM   3515 HG23 ILE P 868      17.333 -11.092   5.310  0.00  0.00      PROA  
ATOM   3516  CG1 ILE P 868      16.151  -8.158   3.887  0.00  0.00      PROA  
ATOM   3517 HG11 ILE P 868      16.444  -7.495   3.045  0.00  0.00      PROA  
ATOM   3518 HG12 ILE P 868      16.371  -7.655   4.853  0.00  0.00      PROA  
ATOM   3519  CD  ILE P 868      14.638  -8.396   3.656  0.00  0.00      PROA  
ATOM   3520  HD1 ILE P 868      14.604  -8.902   2.667  0.00  0.00      PROA  
ATOM   3521  HD2 ILE P 868      14.182  -7.383   3.675  0.00  0.00      PROA  
ATOM   3522  HD3 ILE P 868      14.126  -9.062   4.383  0.00  0.00      PROA  
ATOM   3523  C   ILE P 868      19.480 -10.113   4.348  0.00  0.00      PROA  
ATOM   3524  O   ILE P 868      20.100  -9.757   5.334  0.00  0.00      PROA  
ATOM   3525  N   VAL P 869      19.580 -11.340   3.767  0.00  0.00      PROA  
ATOM   3526  HN  VAL P 869      19.044 -11.559   2.955  0.00  0.00      PROA  
ATOM   3527  CA  VAL P 869      20.406 -12.499   4.177  0.00  0.00      PROA  
ATOM   3528  HA  VAL P 869      20.113 -12.755   5.185  0.00  0.00      PROA  
ATOM   3529  CB  VAL P 869      20.094 -13.666   3.340  0.00  0.00      PROA  
ATOM   3530  HB  VAL P 869      20.042 -13.376   2.268  0.00  0.00      PROA  
ATOM   3531  CG1 VAL P 869      21.170 -14.738   3.395  0.00  0.00      PROA  
ATOM   3532 HG11 VAL P 869      21.583 -14.878   4.417  0.00  0.00      PROA  
ATOM   3533 HG12 VAL P 869      22.073 -14.519   2.785  0.00  0.00      PROA  
ATOM   3534 HG13 VAL P 869      20.778 -15.723   3.063  0.00  0.00      PROA  
ATOM   3535  CG2 VAL P 869      18.686 -14.132   3.735  0.00  0.00      PROA  
ATOM   3536 HG21 VAL P 869      18.811 -14.727   4.665  0.00  0.00      PROA  
ATOM   3537 HG22 VAL P 869      18.166 -14.757   2.978  0.00  0.00      PROA  
ATOM   3538 HG23 VAL P 869      18.022 -13.295   4.040  0.00  0.00      PROA  
ATOM   3539  C   VAL P 869      21.927 -12.068   4.312  0.00  0.00      PROA  
ATOM   3540  O   VAL P 869      22.456 -12.354   5.381  0.00  0.00      PROA  
ATOM   3541  N   ILE P 870      22.544 -11.408   3.363  0.00  0.00      PROA  
ATOM   3542  HN  ILE P 870      22.001 -11.347   2.529  0.00  0.00      PROA  
ATOM   3543  CA  ILE P 870      23.910 -10.897   3.381  0.00  0.00      PROA  
ATOM   3544  HA  ILE P 870      24.462 -11.740   3.769  0.00  0.00      PROA  
ATOM   3545  CB  ILE P 870      24.346 -10.345   2.015  0.00  0.00      PROA  
ATOM   3546  HB  ILE P 870      23.586  -9.597   1.704  0.00  0.00      PROA  
ATOM   3547  CG2 ILE P 870      25.689  -9.567   2.124  0.00  0.00      PROA  
ATOM   3548 HG21 ILE P 870      25.955  -9.124   1.140  0.00  0.00      PROA  
ATOM   3549 HG22 ILE P 870      26.529 -10.254   2.363  0.00  0.00      PROA  
ATOM   3550 HG23 ILE P 870      25.669  -8.726   2.850  0.00  0.00      PROA  
ATOM   3551  CG1 ILE P 870      24.491 -11.461   0.962  0.00  0.00      PROA  
ATOM   3552 HG11 ILE P 870      24.795 -10.869   0.072  0.00  0.00      PROA  
ATOM   3553 HG12 ILE P 870      23.516 -11.918   0.686  0.00  0.00      PROA  
ATOM   3554  CD  ILE P 870      25.376 -12.652   1.367  0.00  0.00      PROA  
ATOM   3555  HD1 ILE P 870      25.155 -13.103   2.358  0.00  0.00      PROA  
ATOM   3556  HD2 ILE P 870      26.450 -12.372   1.320  0.00  0.00      PROA  
ATOM   3557  HD3 ILE P 870      25.283 -13.516   0.676  0.00  0.00      PROA  
ATOM   3558  C   ILE P 870      23.985  -9.701   4.362  0.00  0.00      PROA  
ATOM   3559  O   ILE P 870      24.916  -9.584   5.144  0.00  0.00      PROA  
ATOM   3560  N   MET P 871      23.049  -8.757   4.400  0.00  0.00      PROA  
ATOM   3561  HN  MET P 871      22.233  -8.679   3.832  0.00  0.00      PROA  
ATOM   3562  CA  MET P 871      23.076  -7.682   5.443  0.00  0.00      PROA  
ATOM   3563  HA  MET P 871      24.047  -7.223   5.331  0.00  0.00      PROA  
ATOM   3564  CB  MET P 871      21.985  -6.655   5.292  0.00  0.00      PROA  
ATOM   3565  HB1 MET P 871      22.001  -5.895   6.102  0.00  0.00      PROA  
ATOM   3566  HB2 MET P 871      21.004  -7.108   5.034  0.00  0.00      PROA  
ATOM   3567  CG  MET P 871      22.323  -5.703   4.103  0.00  0.00      PROA  
ATOM   3568  HG1 MET P 871      21.389  -5.138   3.895  0.00  0.00      PROA  
ATOM   3569  HG2 MET P 871      22.481  -6.260   3.155  0.00  0.00      PROA  
ATOM   3570  SD  MET P 871      23.671  -4.552   4.365  0.00  0.00      PROA  
ATOM   3571  CE  MET P 871      24.715  -5.088   2.920  0.00  0.00      PROA  
ATOM   3572  HE1 MET P 871      25.746  -4.754   3.164  0.00  0.00      PROA  
ATOM   3573  HE2 MET P 871      24.362  -4.579   1.997  0.00  0.00      PROA  
ATOM   3574  HE3 MET P 871      24.898  -6.160   2.693  0.00  0.00      PROA  
ATOM   3575  C   MET P 871      23.035  -8.202   6.915  0.00  0.00      PROA  
ATOM   3576  O   MET P 871      23.731  -7.748   7.826  0.00  0.00      PROA  
ATOM   3577  N   VAL P 872      22.198  -9.252   7.162  0.00  0.00      PROA  
ATOM   3578  HN  VAL P 872      21.531  -9.489   6.460  0.00  0.00      PROA  
ATOM   3579  CA  VAL P 872      22.287 -10.015   8.462  0.00  0.00      PROA  
ATOM   3580  HA  VAL P 872      22.058  -9.453   9.356  0.00  0.00      PROA  
ATOM   3581  CB  VAL P 872      21.308 -11.190   8.387  0.00  0.00      PROA  
ATOM   3582  HB  VAL P 872      21.480 -11.675   7.403  0.00  0.00      PROA  
ATOM   3583  CG1 VAL P 872      21.402 -12.194   9.566  0.00  0.00      PROA  
ATOM   3584 HG11 VAL P 872      21.368 -11.595  10.501  0.00  0.00      PROA  
ATOM   3585 HG12 VAL P 872      22.325 -12.807   9.478  0.00  0.00      PROA  
ATOM   3586 HG13 VAL P 872      20.532 -12.884   9.607  0.00  0.00      PROA  
ATOM   3587  CG2 VAL P 872      19.830 -10.635   8.404  0.00  0.00      PROA  
ATOM   3588 HG21 VAL P 872      19.644 -10.001   7.510  0.00  0.00      PROA  
ATOM   3589 HG22 VAL P 872      19.671 -10.082   9.354  0.00  0.00      PROA  
ATOM   3590 HG23 VAL P 872      19.203 -11.552   8.392  0.00  0.00      PROA  
ATOM   3591  C   VAL P 872      23.659 -10.508   8.709  0.00  0.00      PROA  
ATOM   3592  O   VAL P 872      24.212 -10.410   9.852  0.00  0.00      PROA  
ATOM   3593  N   THR P 873      24.288 -11.106   7.699  0.00  0.00      PROA  
ATOM   3594  HN  THR P 873      23.953 -10.965   6.771  0.00  0.00      PROA  
ATOM   3595  CA  THR P 873      25.587 -11.791   7.797  0.00  0.00      PROA  
ATOM   3596  HA  THR P 873      25.491 -12.473   8.629  0.00  0.00      PROA  
ATOM   3597  CB  THR P 873      25.924 -12.453   6.474  0.00  0.00      PROA  
ATOM   3598  HB  THR P 873      25.805 -11.657   5.708  0.00  0.00      PROA  
ATOM   3599  OG1 THR P 873      25.019 -13.511   6.223  0.00  0.00      PROA  
ATOM   3600  HG1 THR P 873      24.166 -13.071   6.243  0.00  0.00      PROA  
ATOM   3601  CG2 THR P 873      27.412 -12.936   6.427  0.00  0.00      PROA  
ATOM   3602 HG21 THR P 873      28.140 -12.114   6.258  0.00  0.00      PROA  
ATOM   3603 HG22 THR P 873      27.598 -13.646   5.593  0.00  0.00      PROA  
ATOM   3604 HG23 THR P 873      27.723 -13.378   7.398  0.00  0.00      PROA  
ATOM   3605  C   THR P 873      26.626 -10.840   8.247  0.00  0.00      PROA  
ATOM   3606  O   THR P 873      27.312 -11.060   9.233  0.00  0.00      PROA  
ATOM   3607  N   ILE P 874      26.785  -9.729   7.509  0.00  0.00      PROA  
ATOM   3608  HN  ILE P 874      26.120  -9.658   6.769  0.00  0.00      PROA  
ATOM   3609  CA  ILE P 874      27.756  -8.734   7.832  0.00  0.00      PROA  
ATOM   3610  HA  ILE P 874      28.784  -9.041   7.710  0.00  0.00      PROA  
ATOM   3611  CB  ILE P 874      27.961  -7.616   6.746  0.00  0.00      PROA  
ATOM   3612  HB  ILE P 874      26.899  -7.357   6.547  0.00  0.00      PROA  
ATOM   3613  CG2 ILE P 874      28.623  -6.272   7.266  0.00  0.00      PROA  
ATOM   3614 HG21 ILE P 874      28.740  -5.520   6.457  0.00  0.00      PROA  
ATOM   3615 HG22 ILE P 874      29.690  -6.506   7.467  0.00  0.00      PROA  
ATOM   3616 HG23 ILE P 874      28.036  -5.862   8.115  0.00  0.00      PROA  
ATOM   3617  CG1 ILE P 874      28.586  -8.248   5.471  0.00  0.00      PROA  
ATOM   3618 HG11 ILE P 874      27.812  -8.787   4.884  0.00  0.00      PROA  
ATOM   3619 HG12 ILE P 874      29.229  -9.106   5.762  0.00  0.00      PROA  
ATOM   3620  CD  ILE P 874      29.462  -7.385   4.536  0.00  0.00      PROA  
ATOM   3621  HD1 ILE P 874      29.909  -8.246   3.994  0.00  0.00      PROA  
ATOM   3622  HD2 ILE P 874      30.241  -6.822   5.094  0.00  0.00      PROA  
ATOM   3623  HD3 ILE P 874      28.881  -6.666   3.921  0.00  0.00      PROA  
ATOM   3624  C   ILE P 874      27.607  -8.087   9.191  0.00  0.00      PROA  
ATOM   3625  O   ILE P 874      28.527  -7.905  10.025  0.00  0.00      PROA  
ATOM   3626  N   ASP P 875      26.275  -7.830   9.594  0.00  0.00      PROA  
ATOM   3627  HN  ASP P 875      25.616  -7.966   8.858  0.00  0.00      PROA  
ATOM   3628  CA  ASP P 875      25.764  -7.333  10.848  0.00  0.00      PROA  
ATOM   3629  HA  ASP P 875      26.370  -6.449  10.978  0.00  0.00      PROA  
ATOM   3630  CB  ASP P 875      24.294  -6.839  10.648  0.00  0.00      PROA  
ATOM   3631  HB1 ASP P 875      23.582  -7.611  10.285  0.00  0.00      PROA  
ATOM   3632  HB2 ASP P 875      24.173  -6.066   9.859  0.00  0.00      PROA  
ATOM   3633  CG  ASP P 875      23.732  -6.271  11.965  0.00  0.00      PROA  
ATOM   3634  OD1 ASP P 875      23.793  -5.045  12.236  0.00  0.00      PROA  
ATOM   3635  OD2 ASP P 875      23.311  -7.129  12.712  0.00  0.00      PROA  
ATOM   3636  C   ASP P 875      26.114  -8.252  11.999  0.00  0.00      PROA  
ATOM   3637  O   ASP P 875      26.343  -7.829  13.154  0.00  0.00      PROA  
ATOM   3638  N   TYR P 876      25.989  -9.590  11.815  0.00  0.00      PROA  
ATOM   3639  HN  TYR P 876      25.712 -10.017  10.958  0.00  0.00      PROA  
ATOM   3640  CA  TYR P 876      26.504 -10.524  12.820  0.00  0.00      PROA  
ATOM   3641  HA  TYR P 876      26.110 -10.464  13.824  0.00  0.00      PROA  
ATOM   3642  CB  TYR P 876      26.183 -11.983  12.242  0.00  0.00      PROA  
ATOM   3643  HB1 TYR P 876      26.506 -12.058  11.182  0.00  0.00      PROA  
ATOM   3644  HB2 TYR P 876      25.073 -11.932  12.262  0.00  0.00      PROA  
ATOM   3645  CG  TYR P 876      26.729 -13.037  13.143  0.00  0.00      PROA  
ATOM   3646  CD1 TYR P 876      26.043 -13.416  14.254  0.00  0.00      PROA  
ATOM   3647  HD1 TYR P 876      25.182 -12.880  14.625  0.00  0.00      PROA  
ATOM   3648  CE1 TYR P 876      26.519 -14.484  15.042  0.00  0.00      PROA  
ATOM   3649  HE1 TYR P 876      26.091 -14.803  15.982  0.00  0.00      PROA  
ATOM   3650  CZ  TYR P 876      27.687 -15.168  14.606  0.00  0.00      PROA  
ATOM   3651  OH  TYR P 876      28.186 -16.258  15.434  0.00  0.00      PROA  
ATOM   3652  HH  TYR P 876      29.098 -16.414  15.178  0.00  0.00      PROA  
ATOM   3653  CD2 TYR P 876      27.886 -13.745  12.661  0.00  0.00      PROA  
ATOM   3654  HD2 TYR P 876      28.331 -13.372  11.751  0.00  0.00      PROA  
ATOM   3655  CE2 TYR P 876      28.365 -14.793  13.446  0.00  0.00      PROA  
ATOM   3656  HE2 TYR P 876      29.303 -15.288  13.241  0.00  0.00      PROA  
ATOM   3657  C   TYR P 876      28.074 -10.406  13.016  0.00  0.00      PROA  
ATOM   3658  O   TYR P 876      28.601 -10.404  14.110  0.00  0.00      PROA  
ATOM   3659  N   LEU P 877      28.888 -10.376  11.943  0.00  0.00      PROA  
ATOM   3660  HN  LEU P 877      28.499 -10.384  11.025  0.00  0.00      PROA  
ATOM   3661  CA  LEU P 877      30.336 -10.310  11.980  0.00  0.00      PROA  
ATOM   3662  HA  LEU P 877      30.699 -11.211  12.454  0.00  0.00      PROA  
ATOM   3663  CB  LEU P 877      30.735 -10.310  10.558  0.00  0.00      PROA  
ATOM   3664  HB1 LEU P 877      31.826 -10.106  10.511  0.00  0.00      PROA  
ATOM   3665  HB2 LEU P 877      30.225  -9.452  10.071  0.00  0.00      PROA  
ATOM   3666  CG  LEU P 877      30.383 -11.586   9.729  0.00  0.00      PROA  
ATOM   3667  HG  LEU P 877      29.335 -11.890   9.935  0.00  0.00      PROA  
ATOM   3668  CD1 LEU P 877      30.581 -11.386   8.191  0.00  0.00      PROA  
ATOM   3669 HD11 LEU P 877      30.134 -12.236   7.631  0.00  0.00      PROA  
ATOM   3670 HD12 LEU P 877      31.622 -11.080   7.953  0.00  0.00      PROA  
ATOM   3671 HD13 LEU P 877      30.021 -10.501   7.821  0.00  0.00      PROA  
ATOM   3672  CD2 LEU P 877      31.278 -12.766  10.164  0.00  0.00      PROA  
ATOM   3673 HD21 LEU P 877      32.328 -12.405  10.167  0.00  0.00      PROA  
ATOM   3674 HD22 LEU P 877      31.127 -13.582   9.425  0.00  0.00      PROA  
ATOM   3675 HD23 LEU P 877      31.091 -13.134  11.195  0.00  0.00      PROA  
ATOM   3676  C   LEU P 877      30.863  -9.099  12.680  0.00  0.00      PROA  
ATOM   3677  O   LEU P 877      31.726  -9.255  13.568  0.00  0.00      PROA  
ATOM   3678  N   VAL P 878      30.343  -7.892  12.273  0.00  0.00      PROA  
ATOM   3679  HN  VAL P 878      29.650  -7.876  11.556  0.00  0.00      PROA  
ATOM   3680  CA  VAL P 878      30.615  -6.600  12.978  0.00  0.00      PROA  
ATOM   3681  HA  VAL P 878      31.684  -6.561  13.131  0.00  0.00      PROA  
ATOM   3682  CB  VAL P 878      30.099  -5.369  12.145  0.00  0.00      PROA  
ATOM   3683  HB  VAL P 878      29.082  -5.708  11.853  0.00  0.00      PROA  
ATOM   3684  CG1 VAL P 878      30.088  -4.100  12.865  0.00  0.00      PROA  
ATOM   3685 HG11 VAL P 878      29.802  -3.300  12.148  0.00  0.00      PROA  
ATOM   3686 HG12 VAL P 878      31.002  -3.786  13.412  0.00  0.00      PROA  
ATOM   3687 HG13 VAL P 878      29.310  -3.886  13.629  0.00  0.00      PROA  
ATOM   3688  CG2 VAL P 878      31.110  -5.365  10.997  0.00  0.00      PROA  
ATOM   3689 HG21 VAL P 878      30.799  -4.656  10.201  0.00  0.00      PROA  
ATOM   3690 HG22 VAL P 878      31.218  -6.318  10.437  0.00  0.00      PROA  
ATOM   3691 HG23 VAL P 878      32.123  -4.991  11.259  0.00  0.00      PROA  
ATOM   3692  C   VAL P 878      30.089  -6.543  14.427  0.00  0.00      PROA  
ATOM   3693  O   VAL P 878      30.771  -6.247  15.461  0.00  0.00      PROA  
ATOM   3694  N   GLY P 879      28.770  -6.914  14.601  0.00  0.00      PROA  
ATOM   3695  HN  GLY P 879      28.238  -7.246  13.826  0.00  0.00      PROA  
ATOM   3696  CA  GLY P 879      28.178  -7.077  15.912  0.00  0.00      PROA  
ATOM   3697  HA1 GLY P 879      28.693  -7.802  16.525  0.00  0.00      PROA  
ATOM   3698  HA2 GLY P 879      27.160  -7.388  15.726  0.00  0.00      PROA  
ATOM   3699  C   GLY P 879      28.057  -5.797  16.733  0.00  0.00      PROA  
ATOM   3700  O   GLY P 879      28.238  -5.769  17.953  0.00  0.00      PROA  
ATOM   3701  N   VAL P 880      27.687  -4.653  16.128  0.00  0.00      PROA  
ATOM   3702  HN  VAL P 880      27.540  -4.679  15.142  0.00  0.00      PROA  
ATOM   3703  CA  VAL P 880      27.508  -3.407  16.793  0.00  0.00      PROA  
ATOM   3704  HA  VAL P 880      27.798  -3.532  17.826  0.00  0.00      PROA  
ATOM   3705  CB  VAL P 880      28.285  -2.227  16.177  0.00  0.00      PROA  
ATOM   3706  HB  VAL P 880      28.148  -2.241  15.075  0.00  0.00      PROA  
ATOM   3707  CG1 VAL P 880      27.830  -0.777  16.613  0.00  0.00      PROA  
ATOM   3708 HG11 VAL P 880      28.573  -0.056  16.212  0.00  0.00      PROA  
ATOM   3709 HG12 VAL P 880      27.824  -0.744  17.724  0.00  0.00      PROA  
ATOM   3710 HG13 VAL P 880      26.833  -0.548  16.178  0.00  0.00      PROA  
ATOM   3711  CG2 VAL P 880      29.772  -2.416  16.463  0.00  0.00      PROA  
ATOM   3712 HG21 VAL P 880      30.066  -2.286  17.526  0.00  0.00      PROA  
ATOM   3713 HG22 VAL P 880      30.391  -1.802  15.775  0.00  0.00      PROA  
ATOM   3714 HG23 VAL P 880      29.899  -3.489  16.201  0.00  0.00      PROA  
ATOM   3715  C   VAL P 880      26.059  -3.054  16.805  0.00  0.00      PROA  
ATOM   3716  O   VAL P 880      25.589  -3.211  15.737  0.00  0.00      PROA  
ATOM   3717  N   PRO P 881      25.369  -2.593  17.842  0.00  0.00      PROA  
ATOM   3718  CD  PRO P 881      25.978  -2.191  19.074  0.00  0.00      PROA  
ATOM   3719  HD1 PRO P 881      26.374  -1.153  19.051  0.00  0.00      PROA  
ATOM   3720  HD2 PRO P 881      26.775  -2.860  19.463  0.00  0.00      PROA  
ATOM   3721  CA  PRO P 881      23.886  -2.605  17.910  0.00  0.00      PROA  
ATOM   3722  HA  PRO P 881      23.653  -3.635  18.138  0.00  0.00      PROA  
ATOM   3723  CB  PRO P 881      23.566  -1.842  19.177  0.00  0.00      PROA  
ATOM   3724  HB1 PRO P 881      22.584  -2.130  19.611  0.00  0.00      PROA  
ATOM   3725  HB2 PRO P 881      23.379  -0.766  18.972  0.00  0.00      PROA  
ATOM   3726  CG  PRO P 881      24.817  -2.219  20.024  0.00  0.00      PROA  
ATOM   3727  HG1 PRO P 881      25.018  -1.663  20.964  0.00  0.00      PROA  
ATOM   3728  HG2 PRO P 881      24.701  -3.273  20.357  0.00  0.00      PROA  
ATOM   3729  C   PRO P 881      23.084  -2.154  16.754  0.00  0.00      PROA  
ATOM   3730  O   PRO P 881      23.228  -0.981  16.330  0.00  0.00      PROA  
ATOM   3731  N   SER P 882      22.242  -3.025  16.238  0.00  0.00      PROA  
ATOM   3732  HN  SER P 882      22.284  -3.975  16.537  0.00  0.00      PROA  
ATOM   3733  CA  SER P 882      21.259  -2.778  15.237  0.00  0.00      PROA  
ATOM   3734  HA  SER P 882      21.178  -1.705  15.149  0.00  0.00      PROA  
ATOM   3735  CB  SER P 882      21.488  -3.217  13.790  0.00  0.00      PROA  
ATOM   3736  HB1 SER P 882      22.393  -2.649  13.487  0.00  0.00      PROA  
ATOM   3737  HB2 SER P 882      20.753  -2.746  13.103  0.00  0.00      PROA  
ATOM   3738  OG  SER P 882      21.608  -4.636  13.613  0.00  0.00      PROA  
ATOM   3739  HG1 SER P 882      22.433  -4.705  13.128  0.00  0.00      PROA  
ATOM   3740  C   SER P 882      19.889  -3.175  15.692  0.00  0.00      PROA  
ATOM   3741  O   SER P 882      19.738  -4.373  15.938  0.00  0.00      PROA  
ATOM   3742  N   PRO P 883      18.861  -2.354  15.991  0.00  0.00      PROA  
ATOM   3743  CD  PRO P 883      19.052  -0.944  16.240  0.00  0.00      PROA  
ATOM   3744  HD1 PRO P 883      19.181  -0.391  15.285  0.00  0.00      PROA  
ATOM   3745  HD2 PRO P 883      19.984  -0.709  16.797  0.00  0.00      PROA  
ATOM   3746  CA  PRO P 883      17.505  -2.737  16.205  0.00  0.00      PROA  
ATOM   3747  HA  PRO P 883      17.405  -3.142  17.201  0.00  0.00      PROA  
ATOM   3748  CB  PRO P 883      16.740  -1.404  16.260  0.00  0.00      PROA  
ATOM   3749  HB1 PRO P 883      15.785  -1.479  16.821  0.00  0.00      PROA  
ATOM   3750  HB2 PRO P 883      16.544  -0.998  15.244  0.00  0.00      PROA  
ATOM   3751  CG  PRO P 883      17.810  -0.394  16.805  0.00  0.00      PROA  
ATOM   3752  HG1 PRO P 883      17.436   0.609  16.507  0.00  0.00      PROA  
ATOM   3753  HG2 PRO P 883      17.850  -0.525  17.907  0.00  0.00      PROA  
ATOM   3754  C   PRO P 883      16.980  -3.722  15.222  0.00  0.00      PROA  
ATOM   3755  O   PRO P 883      16.848  -3.440  14.046  0.00  0.00      PROA  
ATOM   3756  N   LYS P 884      16.515  -4.933  15.644  0.00  0.00      PROA  
ATOM   3757  HN  LYS P 884      16.591  -5.183  16.606  0.00  0.00      PROA  
ATOM   3758  CA  LYS P 884      15.749  -5.906  14.815  0.00  0.00      PROA  
ATOM   3759  HA  LYS P 884      16.074  -5.793  13.791  0.00  0.00      PROA  
ATOM   3760  CB  LYS P 884      16.218  -7.362  15.257  0.00  0.00      PROA  
ATOM   3761  HB1 LYS P 884      15.377  -8.076  15.122  0.00  0.00      PROA  
ATOM   3762  HB2 LYS P 884      16.583  -7.194  16.292  0.00  0.00      PROA  
ATOM   3763  CG  LYS P 884      17.511  -7.993  14.543  0.00  0.00      PROA  
ATOM   3764  HG1 LYS P 884      17.211  -8.055  13.475  0.00  0.00      PROA  
ATOM   3765  HG2 LYS P 884      17.634  -8.990  15.018  0.00  0.00      PROA  
ATOM   3766  CD  LYS P 884      18.702  -7.221  14.741  0.00  0.00      PROA  
ATOM   3767  HD1 LYS P 884      18.770  -6.963  15.820  0.00  0.00      PROA  
ATOM   3768  HD2 LYS P 884      18.642  -6.248  14.209  0.00  0.00      PROA  
ATOM   3769  CE  LYS P 884      19.974  -7.992  14.287  0.00  0.00      PROA  
ATOM   3770  HE1 LYS P 884      19.980  -8.048  13.177  0.00  0.00      PROA  
ATOM   3771  HE2 LYS P 884      19.875  -9.037  14.650  0.00  0.00      PROA  
ATOM   3772  NZ  LYS P 884      21.204  -7.314  14.693  0.00  0.00      PROA  
ATOM   3773  HZ1 LYS P 884      20.980  -6.315  14.506  0.00  0.00      PROA  
ATOM   3774  HZ2 LYS P 884      22.030  -7.600  14.130  0.00  0.00      PROA  
ATOM   3775  HZ3 LYS P 884      21.413  -7.509  15.692  0.00  0.00      PROA  
ATOM   3776  C   LYS P 884      14.229  -5.769  14.822  0.00  0.00      PROA  
ATOM   3777  O   LYS P 884      13.677  -4.931  15.559  0.00  0.00      PROA  
ATOM   3778  N   LEU P 885      13.566  -6.496  13.987  0.00  0.00      PROA  
ATOM   3779  HN  LEU P 885      14.094  -6.950  13.274  0.00  0.00      PROA  
ATOM   3780  CA  LEU P 885      12.143  -6.585  13.760  0.00  0.00      PROA  
ATOM   3781  HA  LEU P 885      11.772  -5.579  13.634  0.00  0.00      PROA  
ATOM   3782  CB  LEU P 885      11.837  -7.432  12.461  0.00  0.00      PROA  
ATOM   3783  HB1 LEU P 885      12.051  -8.426  12.910  0.00  0.00      PROA  
ATOM   3784  HB2 LEU P 885      12.526  -7.182  11.627  0.00  0.00      PROA  
ATOM   3785  CG  LEU P 885      10.373  -7.474  12.002  0.00  0.00      PROA  
ATOM   3786  HG  LEU P 885       9.689  -7.720  12.842  0.00  0.00      PROA  
ATOM   3787  CD1 LEU P 885       9.816  -6.128  11.488  0.00  0.00      PROA  
ATOM   3788 HD11 LEU P 885       8.903  -6.359  10.898  0.00  0.00      PROA  
ATOM   3789 HD12 LEU P 885      10.483  -5.783  10.670  0.00  0.00      PROA  
ATOM   3790 HD13 LEU P 885       9.543  -5.377  12.260  0.00  0.00      PROA  
ATOM   3791  CD2 LEU P 885      10.152  -8.536  10.911  0.00  0.00      PROA  
ATOM   3792 HD21 LEU P 885      10.740  -8.245  10.015  0.00  0.00      PROA  
ATOM   3793 HD22 LEU P 885       9.062  -8.417  10.729  0.00  0.00      PROA  
ATOM   3794 HD23 LEU P 885      10.480  -9.568  11.161  0.00  0.00      PROA  
ATOM   3795  C   LEU P 885      11.474  -7.231  14.965  0.00  0.00      PROA  
ATOM   3796  O   LEU P 885      11.619  -8.362  15.316  0.00  0.00      PROA  
ATOM   3797  N   HSD P 886      10.553  -6.555  15.616  0.00  0.00      PROA  
ATOM   3798  HN  HSD P 886      10.576  -5.570  15.463  0.00  0.00      PROA  
ATOM   3799  CA  HSD P 886       9.767  -7.134  16.716  0.00  0.00      PROA  
ATOM   3800  HA  HSD P 886      10.247  -7.923  17.277  0.00  0.00      PROA  
ATOM   3801  CB  HSD P 886       9.309  -6.022  17.746  0.00  0.00      PROA  
ATOM   3802  HB1 HSD P 886       8.717  -6.436  18.591  0.00  0.00      PROA  
ATOM   3803  HB2 HSD P 886       8.657  -5.254  17.277  0.00  0.00      PROA  
ATOM   3804  ND1 HSD P 886      11.374  -5.850  19.301  0.00  0.00      PROA  
ATOM   3805  HD1 HSD P 886      11.446  -6.763  19.702  0.00  0.00      PROA  
ATOM   3806  CG  HSD P 886      10.509  -5.328  18.334  0.00  0.00      PROA  
ATOM   3807  CE1 HSD P 886      12.152  -4.850  19.726  0.00  0.00      PROA  
ATOM   3808  HE1 HSD P 886      12.982  -4.997  20.417  0.00  0.00      PROA  
ATOM   3809  NE2 HSD P 886      11.865  -3.720  19.143  0.00  0.00      PROA  
ATOM   3810  CD2 HSD P 886      10.850  -4.000  18.204  0.00  0.00      PROA  
ATOM   3811  HD2 HSD P 886      10.522  -3.183  17.573  0.00  0.00      PROA  
ATOM   3812  C   HSD P 886       8.487  -7.797  16.174  0.00  0.00      PROA  
ATOM   3813  O   HSD P 886       7.520  -7.121  15.710  0.00  0.00      PROA  
ATOM   3814  N   VAL P 887       8.477  -9.169  16.116  0.00  0.00      PROA  
ATOM   3815  HN  VAL P 887       9.160  -9.741  16.562  0.00  0.00      PROA  
ATOM   3816  CA  VAL P 887       7.368  -9.911  15.445  0.00  0.00      PROA  
ATOM   3817  HA  VAL P 887       6.898  -9.247  14.736  0.00  0.00      PROA  
ATOM   3818  CB  VAL P 887       7.926 -11.108  14.750  0.00  0.00      PROA  
ATOM   3819  HB  VAL P 887       8.282 -11.881  15.464  0.00  0.00      PROA  
ATOM   3820  CG1 VAL P 887       6.916 -11.793  13.816  0.00  0.00      PROA  
ATOM   3821 HG11 VAL P 887       7.391 -12.524  13.127  0.00  0.00      PROA  
ATOM   3822 HG12 VAL P 887       6.342 -11.113  13.152  0.00  0.00      PROA  
ATOM   3823 HG13 VAL P 887       6.197 -12.314  14.483  0.00  0.00      PROA  
ATOM   3824  CG2 VAL P 887       9.141 -10.577  13.900  0.00  0.00      PROA  
ATOM   3825 HG21 VAL P 887       9.628 -11.412  13.353  0.00  0.00      PROA  
ATOM   3826 HG22 VAL P 887       9.936 -10.062  14.481  0.00  0.00      PROA  
ATOM   3827 HG23 VAL P 887       8.732  -9.891  13.127  0.00  0.00      PROA  
ATOM   3828  C   VAL P 887       6.293 -10.360  16.380  0.00  0.00      PROA  
ATOM   3829  O   VAL P 887       6.727 -10.985  17.287  0.00  0.00      PROA  
ATOM   3830  N   PRO P 888       4.985 -10.188  16.283  0.00  0.00      PROA  
ATOM   3831  CD  PRO P 888       4.412  -9.455  15.173  0.00  0.00      PROA  
ATOM   3832  HD1 PRO P 888       4.428 -10.080  14.255  0.00  0.00      PROA  
ATOM   3833  HD2 PRO P 888       4.927  -8.472  15.113  0.00  0.00      PROA  
ATOM   3834  CA  PRO P 888       4.003 -10.982  17.055  0.00  0.00      PROA  
ATOM   3835  HA  PRO P 888       3.907 -10.619  18.067  0.00  0.00      PROA  
ATOM   3836  CB  PRO P 888       2.672 -10.635  16.328  0.00  0.00      PROA  
ATOM   3837  HB1 PRO P 888       1.820 -10.651  17.040  0.00  0.00      PROA  
ATOM   3838  HB2 PRO P 888       2.415 -11.387  15.553  0.00  0.00      PROA  
ATOM   3839  CG  PRO P 888       2.993  -9.330  15.663  0.00  0.00      PROA  
ATOM   3840  HG1 PRO P 888       2.241  -8.997  14.916  0.00  0.00      PROA  
ATOM   3841  HG2 PRO P 888       2.989  -8.416  16.294  0.00  0.00      PROA  
ATOM   3842  C   PRO P 888       4.237 -12.539  17.163  0.00  0.00      PROA  
ATOM   3843  O   PRO P 888       4.312 -13.149  16.131  0.00  0.00      PROA  
ATOM   3844  N   GLU P 889       4.330 -13.184  18.353  0.00  0.00      PROA  
ATOM   3845  HN  GLU P 889       3.995 -12.668  19.137  0.00  0.00      PROA  
ATOM   3846  CA  GLU P 889       4.727 -14.579  18.450  0.00  0.00      PROA  
ATOM   3847  HA  GLU P 889       5.058 -14.822  17.451  0.00  0.00      PROA  
ATOM   3848  CB  GLU P 889       5.925 -14.712  19.413  0.00  0.00      PROA  
ATOM   3849  HB1 GLU P 889       6.529 -13.876  19.001  0.00  0.00      PROA  
ATOM   3850  HB2 GLU P 889       6.573 -15.563  19.111  0.00  0.00      PROA  
ATOM   3851  CG  GLU P 889       5.654 -14.741  20.922  0.00  0.00      PROA  
ATOM   3852  HG1 GLU P 889       5.481 -15.803  21.198  0.00  0.00      PROA  
ATOM   3853  HG2 GLU P 889       4.801 -14.081  21.190  0.00  0.00      PROA  
ATOM   3854  CD  GLU P 889       6.907 -14.354  21.665  0.00  0.00      PROA  
ATOM   3855  OE1 GLU P 889       8.023 -14.940  21.472  0.00  0.00      PROA  
ATOM   3856  OE2 GLU P 889       6.768 -13.531  22.600  0.00  0.00      PROA  
ATOM   3857  C   GLU P 889       3.572 -15.489  18.846  0.00  0.00      PROA  
ATOM   3858  O   GLU P 889       3.721 -16.708  18.962  0.00  0.00      PROA  
ATOM   3859  N   LYS P 890       2.401 -14.898  19.061  0.00  0.00      PROA  
ATOM   3860  HN  LYS P 890       2.445 -13.937  18.801  0.00  0.00      PROA  
ATOM   3861  CA  LYS P 890       1.234 -15.424  19.778  0.00  0.00      PROA  
ATOM   3862  HA  LYS P 890       1.581 -16.386  20.128  0.00  0.00      PROA  
ATOM   3863  CB  LYS P 890       0.761 -14.576  21.020  0.00  0.00      PROA  
ATOM   3864  HB1 LYS P 890      -0.220 -14.923  21.409  0.00  0.00      PROA  
ATOM   3865  HB2 LYS P 890       0.440 -13.570  20.674  0.00  0.00      PROA  
ATOM   3866  CG  LYS P 890       1.784 -14.429  22.237  0.00  0.00      PROA  
ATOM   3867  HG1 LYS P 890       1.437 -13.593  22.881  0.00  0.00      PROA  
ATOM   3868  HG2 LYS P 890       2.841 -14.306  21.919  0.00  0.00      PROA  
ATOM   3869  CD  LYS P 890       1.762 -15.829  22.984  0.00  0.00      PROA  
ATOM   3870  HD1 LYS P 890       2.167 -16.583  22.277  0.00  0.00      PROA  
ATOM   3871  HD2 LYS P 890       0.707 -16.107  23.195  0.00  0.00      PROA  
ATOM   3872  CE  LYS P 890       2.626 -15.832  24.224  0.00  0.00      PROA  
ATOM   3873  HE1 LYS P 890       2.486 -15.047  24.997  0.00  0.00      PROA  
ATOM   3874  HE2 LYS P 890       3.691 -15.823  23.909  0.00  0.00      PROA  
ATOM   3875  NZ  LYS P 890       2.316 -17.070  24.986  0.00  0.00      PROA  
ATOM   3876  HZ1 LYS P 890       2.365 -17.901  24.363  0.00  0.00      PROA  
ATOM   3877  HZ2 LYS P 890       1.344 -16.986  25.346  0.00  0.00      PROA  
ATOM   3878  HZ3 LYS P 890       2.980 -17.197  25.777  0.00  0.00      PROA  
ATOM   3879  C   LYS P 890       0.151 -15.862  18.782  0.00  0.00      PROA  
ATOM   3880  O   LYS P 890      -0.074 -15.246  17.754  0.00  0.00      PROA  
ATOM   3881  N   PHE P 891      -0.557 -16.978  19.111  0.00  0.00      PROA  
ATOM   3882  HN  PHE P 891      -0.379 -17.536  19.918  0.00  0.00      PROA  
ATOM   3883  CA  PHE P 891      -1.578 -17.571  18.187  0.00  0.00      PROA  
ATOM   3884  HA  PHE P 891      -1.417 -17.134  17.212  0.00  0.00      PROA  
ATOM   3885  CB  PHE P 891      -1.467 -19.110  18.125  0.00  0.00      PROA  
ATOM   3886  HB1 PHE P 891      -2.218 -19.472  17.390  0.00  0.00      PROA  
ATOM   3887  HB2 PHE P 891      -1.865 -19.556  19.062  0.00  0.00      PROA  
ATOM   3888  CG  PHE P 891      -0.113 -19.636  17.784  0.00  0.00      PROA  
ATOM   3889  CD1 PHE P 891       0.956 -18.864  17.270  0.00  0.00      PROA  
ATOM   3890  HD1 PHE P 891       0.742 -17.833  17.029  0.00  0.00      PROA  
ATOM   3891  CE1 PHE P 891       2.249 -19.400  16.997  0.00  0.00      PROA  
ATOM   3892  HE1 PHE P 891       3.025 -18.718  16.684  0.00  0.00      PROA  
ATOM   3893  CZ  PHE P 891       2.455 -20.754  17.304  0.00  0.00      PROA  
ATOM   3894  HZ  PHE P 891       3.384 -21.234  17.037  0.00  0.00      PROA  
ATOM   3895  CD2 PHE P 891       0.166 -21.014  18.018  0.00  0.00      PROA  
ATOM   3896  HD2 PHE P 891      -0.589 -21.664  18.435  0.00  0.00      PROA  
ATOM   3897  CE2 PHE P 891       1.440 -21.536  17.831  0.00  0.00      PROA  
ATOM   3898  HE2 PHE P 891       1.644 -22.585  17.990  0.00  0.00      PROA  
ATOM   3899  C   PHE P 891      -2.931 -17.182  18.699  0.00  0.00      PROA  
ATOM   3900  O   PHE P 891      -3.983 -17.795  18.423  0.00  0.00      PROA  
ATOM   3901  N   GLU P 892      -2.950 -16.132  19.559  0.00  0.00      PROA  
ATOM   3902  HN  GLU P 892      -2.266 -15.408  19.595  0.00  0.00      PROA  
ATOM   3903  CA  GLU P 892      -4.130 -15.553  20.048  0.00  0.00      PROA  
ATOM   3904  HA  GLU P 892      -4.873 -15.638  19.269  0.00  0.00      PROA  
ATOM   3905  CB  GLU P 892      -4.632 -16.219  21.370  0.00  0.00      PROA  
ATOM   3906  HB1 GLU P 892      -4.753 -15.384  22.093  0.00  0.00      PROA  
ATOM   3907  HB2 GLU P 892      -3.752 -16.779  21.753  0.00  0.00      PROA  
ATOM   3908  CG  GLU P 892      -5.912 -17.045  21.297  0.00  0.00      PROA  
ATOM   3909  HG1 GLU P 892      -5.650 -18.037  20.871  0.00  0.00      PROA  
ATOM   3910  HG2 GLU P 892      -6.702 -16.496  20.741  0.00  0.00      PROA  
ATOM   3911  CD  GLU P 892      -6.247 -17.379  22.713  0.00  0.00      PROA  
ATOM   3912  OE1 GLU P 892      -7.356 -17.259  23.219  0.00  0.00      PROA  
ATOM   3913  OE2 GLU P 892      -5.243 -17.813  23.390  0.00  0.00      PROA  
ATOM   3914  C   GLU P 892      -3.885 -14.093  20.291  0.00  0.00      PROA  
ATOM   3915  O   GLU P 892      -2.768 -13.706  20.486  0.00  0.00      PROA  
ATOM   3916  N   PRO P 893      -4.922 -13.157  20.342  0.00  0.00      PROA  
ATOM   3917  CD  PRO P 893      -6.070 -13.360  19.431  0.00  0.00      PROA  
ATOM   3918  HD1 PRO P 893      -6.618 -14.298  19.662  0.00  0.00      PROA  
ATOM   3919  HD2 PRO P 893      -5.591 -13.522  18.442  0.00  0.00      PROA  
ATOM   3920  CA  PRO P 893      -4.787 -11.770  20.765  0.00  0.00      PROA  
ATOM   3921  HA  PRO P 893      -4.135 -11.263  20.070  0.00  0.00      PROA  
ATOM   3922  CB  PRO P 893      -6.249 -11.322  20.728  0.00  0.00      PROA  
ATOM   3923  HB1 PRO P 893      -6.417 -10.226  20.792  0.00  0.00      PROA  
ATOM   3924  HB2 PRO P 893      -6.789 -11.640  21.645  0.00  0.00      PROA  
ATOM   3925  CG  PRO P 893      -6.889 -12.093  19.593  0.00  0.00      PROA  
ATOM   3926  HG1 PRO P 893      -7.977 -12.271  19.731  0.00  0.00      PROA  
ATOM   3927  HG2 PRO P 893      -6.863 -11.442  18.692  0.00  0.00      PROA  
ATOM   3928  C   PRO P 893      -4.150 -11.618  22.140  0.00  0.00      PROA  
ATOM   3929  O   PRO P 893      -4.304 -12.429  23.032  0.00  0.00      PROA  
ATOM   3930  N   THR P 894      -3.382 -10.524  22.354  0.00  0.00      PROA  
ATOM   3931  HN  THR P 894      -3.197 -10.039  21.503  0.00  0.00      PROA  
ATOM   3932  CA  THR P 894      -2.652 -10.272  23.547  0.00  0.00      PROA  
ATOM   3933  HA  THR P 894      -2.291 -11.209  23.944  0.00  0.00      PROA  
ATOM   3934  CB  THR P 894      -1.410  -9.526  23.304  0.00  0.00      PROA  
ATOM   3935  HB  THR P 894      -1.030  -9.085  24.250  0.00  0.00      PROA  
ATOM   3936  OG1 THR P 894      -1.519  -8.525  22.209  0.00  0.00      PROA  
ATOM   3937  HG1 THR P 894      -1.998  -7.794  22.607  0.00  0.00      PROA  
ATOM   3938  CG2 THR P 894      -0.493 -10.666  22.766  0.00  0.00      PROA  
ATOM   3939 HG21 THR P 894      -0.168 -11.333  23.594  0.00  0.00      PROA  
ATOM   3940 HG22 THR P 894       0.414 -10.266  22.266  0.00  0.00      PROA  
ATOM   3941 HG23 THR P 894      -0.977 -11.250  21.954  0.00  0.00      PROA  
ATOM   3942  C   THR P 894      -3.390  -9.471  24.652  0.00  0.00      PROA  
ATOM   3943  O   THR P 894      -2.834  -8.987  25.614  0.00  0.00      PROA  
ATOM   3944  N   HSD P 895      -4.695  -9.276  24.516  0.00  0.00      PROA  
ATOM   3945  HN  HSD P 895      -5.193  -9.647  23.735  0.00  0.00      PROA  
ATOM   3946  CA  HSD P 895      -5.607  -8.632  25.519  0.00  0.00      PROA  
ATOM   3947  HA  HSD P 895      -5.029  -8.538  26.426  0.00  0.00      PROA  
ATOM   3948  CB  HSD P 895      -5.977  -7.287  24.931  0.00  0.00      PROA  
ATOM   3949  HB1 HSD P 895      -6.518  -7.548  23.996  0.00  0.00      PROA  
ATOM   3950  HB2 HSD P 895      -5.100  -6.653  24.681  0.00  0.00      PROA  
ATOM   3951  ND1 HSD P 895      -8.355  -6.552  25.910  0.00  0.00      PROA  
ATOM   3952  HD1 HSD P 895      -8.915  -6.826  25.127  0.00  0.00      PROA  
ATOM   3953  CG  HSD P 895      -6.963  -6.572  25.931  0.00  0.00      PROA  
ATOM   3954  CE1 HSD P 895      -8.713  -6.004  27.144  0.00  0.00      PROA  
ATOM   3955  HE1 HSD P 895      -9.755  -5.800  27.390  0.00  0.00      PROA  
ATOM   3956  NE2 HSD P 895      -7.628  -5.710  27.886  0.00  0.00      PROA  
ATOM   3957  CD2 HSD P 895      -6.582  -6.080  27.135  0.00  0.00      PROA  
ATOM   3958  HD2 HSD P 895      -5.608  -6.051  27.608  0.00  0.00      PROA  
ATOM   3959  C   HSD P 895      -6.723  -9.660  25.754  0.00  0.00      PROA  
ATOM   3960  O   HSD P 895      -7.259 -10.120  24.755  0.00  0.00      PROA  
ATOM   3961  N   PRO P 896      -7.046 -10.105  26.948  0.00  0.00      PROA  
ATOM   3962  CD  PRO P 896      -6.588  -9.599  28.251  0.00  0.00      PROA  
ATOM   3963  HD1 PRO P 896      -6.527  -8.491  28.297  0.00  0.00      PROA  
ATOM   3964  HD2 PRO P 896      -5.559  -9.956  28.468  0.00  0.00      PROA  
ATOM   3965  CA  PRO P 896      -7.980 -11.255  27.130  0.00  0.00      PROA  
ATOM   3966  HA  PRO P 896      -7.727 -12.159  26.595  0.00  0.00      PROA  
ATOM   3967  CB  PRO P 896      -7.903 -11.456  28.637  0.00  0.00      PROA  
ATOM   3968  HB1 PRO P 896      -7.052 -12.128  28.881  0.00  0.00      PROA  
ATOM   3969  HB2 PRO P 896      -8.810 -11.968  29.025  0.00  0.00      PROA  
ATOM   3970  CG  PRO P 896      -7.673 -10.023  29.181  0.00  0.00      PROA  
ATOM   3971  HG1 PRO P 896      -8.600  -9.424  29.048  0.00  0.00      PROA  
ATOM   3972  HG2 PRO P 896      -7.331  -9.988  30.237  0.00  0.00      PROA  
ATOM   3973  C   PRO P 896      -9.432 -11.007  26.626  0.00  0.00      PROA  
ATOM   3974  O   PRO P 896     -10.201 -11.964  26.682  0.00  0.00      PROA  
ATOM   3975  N   GLU P 897      -9.850  -9.761  26.366  0.00  0.00      PROA  
ATOM   3976  HN  GLU P 897      -9.249  -8.980  26.516  0.00  0.00      PROA  
ATOM   3977  CA  GLU P 897     -11.228  -9.350  25.983  0.00  0.00      PROA  
ATOM   3978  HA  GLU P 897     -11.916 -10.132  26.265  0.00  0.00      PROA  
ATOM   3979  CB  GLU P 897     -11.630  -8.127  26.775  0.00  0.00      PROA  
ATOM   3980  HB1 GLU P 897     -12.678  -7.963  26.446  0.00  0.00      PROA  
ATOM   3981  HB2 GLU P 897     -11.103  -7.181  26.527  0.00  0.00      PROA  
ATOM   3982  CG  GLU P 897     -11.552  -8.430  28.256  0.00  0.00      PROA  
ATOM   3983  HG1 GLU P 897     -10.506  -8.157  28.514  0.00  0.00      PROA  
ATOM   3984  HG2 GLU P 897     -11.784  -9.502  28.430  0.00  0.00      PROA  
ATOM   3985  CD  GLU P 897     -12.480  -7.599  29.097  0.00  0.00      PROA  
ATOM   3986  OE1 GLU P 897     -12.306  -7.486  30.354  0.00  0.00      PROA  
ATOM   3987  OE2 GLU P 897     -13.439  -7.094  28.549  0.00  0.00      PROA  
ATOM   3988  C   GLU P 897     -11.322  -9.079  24.509  0.00  0.00      PROA  
ATOM   3989  O   GLU P 897     -12.322  -8.585  23.976  0.00  0.00      PROA  
ATOM   3990  N   ARG P 898     -10.249  -9.377  23.779  0.00  0.00      PROA  
ATOM   3991  HN  ARG P 898      -9.367  -9.622  24.174  0.00  0.00      PROA  
ATOM   3992  CA  ARG P 898     -10.239  -9.274  22.365  0.00  0.00      PROA  
ATOM   3993  HA  ARG P 898     -11.130  -8.785  22.001  0.00  0.00      PROA  
ATOM   3994  CB  ARG P 898      -8.975  -8.641  21.704  0.00  0.00      PROA  
ATOM   3995  HB1 ARG P 898      -8.882  -9.056  20.677  0.00  0.00      PROA  
ATOM   3996  HB2 ARG P 898      -8.076  -8.803  22.336  0.00  0.00      PROA  
ATOM   3997  CG  ARG P 898      -9.126  -7.101  21.614  0.00  0.00      PROA  
ATOM   3998  HG1 ARG P 898      -8.344  -6.642  20.972  0.00  0.00      PROA  
ATOM   3999  HG2 ARG P 898      -8.937  -6.734  22.645  0.00  0.00      PROA  
ATOM   4000  CD  ARG P 898     -10.475  -6.572  21.014  0.00  0.00      PROA  
ATOM   4001  HD1 ARG P 898     -10.498  -5.464  20.940  0.00  0.00      PROA  
ATOM   4002  HD2 ARG P 898     -11.342  -6.905  21.623  0.00  0.00      PROA  
ATOM   4003  NE  ARG P 898     -10.428  -7.052  19.568  0.00  0.00      PROA  
ATOM   4004  HE  ARG P 898      -9.581  -6.824  19.087  0.00  0.00      PROA  
ATOM   4005  CZ  ARG P 898     -11.211  -7.872  18.918  0.00  0.00      PROA  
ATOM   4006  NH1 ARG P 898     -12.331  -8.113  19.509  0.00  0.00      PROA  
ATOM   4007 HH11 ARG P 898     -12.642  -7.614  20.317  0.00  0.00      PROA  
ATOM   4008 HH12 ARG P 898     -12.967  -8.527  18.858  0.00  0.00      PROA  
ATOM   4009  NH2 ARG P 898     -10.866  -8.268  17.738  0.00  0.00      PROA  
ATOM   4010 HH21 ARG P 898     -11.293  -9.090  17.361  0.00  0.00      PROA  
ATOM   4011 HH22 ARG P 898      -9.933  -7.958  17.555  0.00  0.00      PROA  
ATOM   4012  C   ARG P 898     -10.357 -10.713  21.863  0.00  0.00      PROA  
ATOM   4013  O   ARG P 898      -9.920 -11.676  22.519  0.00  0.00      PROA  
ATOM   4014  N   GLY P 899     -11.083 -10.946  20.810  0.00  0.00      PROA  
ATOM   4015  HN  GLY P 899     -11.331 -10.108  20.330  0.00  0.00      PROA  
ATOM   4016  CA  GLY P 899     -11.300 -12.248  20.243  0.00  0.00      PROA  
ATOM   4017  HA1 GLY P 899     -12.236 -12.620  20.632  0.00  0.00      PROA  
ATOM   4018  HA2 GLY P 899     -10.456 -12.836  20.574  0.00  0.00      PROA  
ATOM   4019  C   GLY P 899     -11.290 -12.192  18.717  0.00  0.00      PROA  
ATOM   4020  O   GLY P 899     -10.831 -11.220  18.003  0.00  0.00      PROA  
ATOM   4021  N   TRP P 900     -11.860 -13.274  18.151  0.00  0.00      PROA  
ATOM   4022  HN  TRP P 900     -12.339 -14.010  18.623  0.00  0.00      PROA  
ATOM   4023  CA  TRP P 900     -11.868 -13.256  16.690  0.00  0.00      PROA  
ATOM   4024  HA  TRP P 900     -11.077 -12.601  16.356  0.00  0.00      PROA  
ATOM   4025  CB  TRP P 900     -11.527 -14.708  16.280  0.00  0.00      PROA  
ATOM   4026  HB1 TRP P 900     -11.545 -14.748  15.169  0.00  0.00      PROA  
ATOM   4027  HB2 TRP P 900     -12.422 -15.314  16.534  0.00  0.00      PROA  
ATOM   4028  CG  TRP P 900     -10.305 -15.387  16.834  0.00  0.00      PROA  
ATOM   4029  CD1 TRP P 900     -10.295 -16.475  17.682  0.00  0.00      PROA  
ATOM   4030  HD1 TRP P 900     -11.194 -16.971  18.018  0.00  0.00      PROA  
ATOM   4031  NE1 TRP P 900      -8.983 -16.948  17.695  0.00  0.00      PROA  
ATOM   4032  HE1 TRP P 900      -8.781 -17.889  17.851  0.00  0.00      PROA  
ATOM   4033  CE2 TRP P 900      -8.177 -16.053  17.042  0.00  0.00      PROA  
ATOM   4034  CD2 TRP P 900      -8.934 -15.014  16.503  0.00  0.00      PROA  
ATOM   4035  CE3 TRP P 900      -8.409 -13.946  15.828  0.00  0.00      PROA  
ATOM   4036  HE3 TRP P 900      -8.974 -13.105  15.455  0.00  0.00      PROA  
ATOM   4037  CZ3 TRP P 900      -7.019 -13.984  15.659  0.00  0.00      PROA  
ATOM   4038  HZ3 TRP P 900      -6.486 -13.165  15.200  0.00  0.00      PROA  
ATOM   4039  CZ2 TRP P 900      -6.780 -16.020  16.974  0.00  0.00      PROA  
ATOM   4040  HZ2 TRP P 900      -6.174 -16.856  17.289  0.00  0.00      PROA  
ATOM   4041  CH2 TRP P 900      -6.192 -14.989  16.222  0.00  0.00      PROA  
ATOM   4042  HH2 TRP P 900      -5.113 -14.960  16.181  0.00  0.00      PROA  
ATOM   4043  C   TRP P 900     -13.241 -12.938  16.025  0.00  0.00      PROA  
ATOM   4044  O   TRP P 900     -13.310 -12.658  14.851  0.00  0.00      PROA  
ATOM   4045  N   ILE P 901     -14.376 -12.834  16.798  0.00  0.00      PROA  
ATOM   4046  HN  ILE P 901     -14.512 -13.250  17.694  0.00  0.00      PROA  
ATOM   4047  CA  ILE P 901     -15.620 -12.731  16.107  0.00  0.00      PROA  
ATOM   4048  HA  ILE P 901     -15.481 -12.048  15.282  0.00  0.00      PROA  
ATOM   4049  CB  ILE P 901     -16.026 -14.066  15.415  0.00  0.00      PROA  
ATOM   4050  HB  ILE P 901     -15.225 -14.280  14.675  0.00  0.00      PROA  
ATOM   4051  CG2 ILE P 901     -16.057 -15.230  16.445  0.00  0.00      PROA  
ATOM   4052 HG21 ILE P 901     -16.689 -14.976  17.323  0.00  0.00      PROA  
ATOM   4053 HG22 ILE P 901     -15.009 -15.506  16.689  0.00  0.00      PROA  
ATOM   4054 HG23 ILE P 901     -16.547 -16.133  16.020  0.00  0.00      PROA  
ATOM   4055  CG1 ILE P 901     -17.379 -14.076  14.662  0.00  0.00      PROA  
ATOM   4056 HG11 ILE P 901     -17.404 -13.185  13.998  0.00  0.00      PROA  
ATOM   4057 HG12 ILE P 901     -18.217 -14.051  15.391  0.00  0.00      PROA  
ATOM   4058  CD  ILE P 901     -17.438 -15.289  13.782  0.00  0.00      PROA  
ATOM   4059  HD1 ILE P 901     -16.436 -15.665  13.481  0.00  0.00      PROA  
ATOM   4060  HD2 ILE P 901     -18.003 -15.080  12.849  0.00  0.00      PROA  
ATOM   4061  HD3 ILE P 901     -17.933 -16.159  14.264  0.00  0.00      PROA  
ATOM   4062  C   ILE P 901     -16.777 -11.996  16.785  0.00  0.00      PROA  
ATOM   4063  O   ILE P 901     -17.805 -11.549  16.248  0.00  0.00      PROA  
ATOM   4064  N   ILE P 902     -16.778 -11.808  18.105  0.00  0.00      PROA  
ATOM   4065  HN  ILE P 902     -16.009 -12.208  18.597  0.00  0.00      PROA  
ATOM   4066  CA  ILE P 902     -17.920 -11.464  18.925  0.00  0.00      PROA  
ATOM   4067  HA  ILE P 902     -18.854 -11.743  18.461  0.00  0.00      PROA  
ATOM   4068  CB  ILE P 902     -17.804 -12.097  20.327  0.00  0.00      PROA  
ATOM   4069  HB  ILE P 902     -16.799 -11.839  20.724  0.00  0.00      PROA  
ATOM   4070  CG2 ILE P 902     -18.892 -11.393  21.200  0.00  0.00      PROA  
ATOM   4071 HG21 ILE P 902     -18.532 -10.361  21.395  0.00  0.00      PROA  
ATOM   4072 HG22 ILE P 902     -18.802 -11.913  22.178  0.00  0.00      PROA  
ATOM   4073 HG23 ILE P 902     -19.831 -11.460  20.610  0.00  0.00      PROA  
ATOM   4074  CG1 ILE P 902     -17.906 -13.679  20.216  0.00  0.00      PROA  
ATOM   4075 HG11 ILE P 902     -17.773 -14.158  21.210  0.00  0.00      PROA  
ATOM   4076 HG12 ILE P 902     -16.953 -14.063  19.794  0.00  0.00      PROA  
ATOM   4077  CD  ILE P 902     -19.110 -14.153  19.466  0.00  0.00      PROA  
ATOM   4078  HD1 ILE P 902     -19.270 -13.657  18.485  0.00  0.00      PROA  
ATOM   4079  HD2 ILE P 902     -19.979 -13.937  20.124  0.00  0.00      PROA  
ATOM   4080  HD3 ILE P 902     -19.040 -15.247  19.286  0.00  0.00      PROA  
ATOM   4081  C   ILE P 902     -17.827  -9.976  19.022  0.00  0.00      PROA  
ATOM   4082  O   ILE P 902     -16.991  -9.521  19.783  0.00  0.00      PROA  
ATOM   4083  N   SER P 903     -18.751  -9.296  18.408  0.00  0.00      PROA  
ATOM   4084  HN  SER P 903     -19.417  -9.632  17.746  0.00  0.00      PROA  
ATOM   4085  CA  SER P 903     -18.918  -7.800  18.525  0.00  0.00      PROA  
ATOM   4086  HA  SER P 903     -18.622  -7.530  19.527  0.00  0.00      PROA  
ATOM   4087  CB  SER P 903     -18.046  -6.997  17.520  0.00  0.00      PROA  
ATOM   4088  HB1 SER P 903     -18.400  -7.247  16.497  0.00  0.00      PROA  
ATOM   4089  HB2 SER P 903     -16.969  -7.268  17.489  0.00  0.00      PROA  
ATOM   4090  OG  SER P 903     -18.057  -5.595  17.792  0.00  0.00      PROA  
ATOM   4091  HG1 SER P 903     -18.182  -5.157  16.947  0.00  0.00      PROA  
ATOM   4092  C   SER P 903     -20.419  -7.477  18.306  0.00  0.00      PROA  
ATOM   4093  O   SER P 903     -20.731  -7.062  17.220  0.00  0.00      PROA  
ATOM   4094  N   PRO P 904     -21.228  -7.636  19.280  0.00  0.00      PROA  
ATOM   4095  CD  PRO P 904     -20.867  -7.714  20.732  0.00  0.00      PROA  
ATOM   4096  HD1 PRO P 904     -20.407  -6.752  21.042  0.00  0.00      PROA  
ATOM   4097  HD2 PRO P 904     -20.181  -8.559  20.957  0.00  0.00      PROA  
ATOM   4098  CA  PRO P 904     -22.610  -7.353  19.041  0.00  0.00      PROA  
ATOM   4099  HA  PRO P 904     -22.906  -7.920  18.171  0.00  0.00      PROA  
ATOM   4100  CB  PRO P 904     -23.323  -7.810  20.357  0.00  0.00      PROA  
ATOM   4101  HB1 PRO P 904     -23.751  -8.811  20.136  0.00  0.00      PROA  
ATOM   4102  HB2 PRO P 904     -24.141  -7.138  20.693  0.00  0.00      PROA  
ATOM   4103  CG  PRO P 904     -22.226  -7.988  21.386  0.00  0.00      PROA  
ATOM   4104  HG1 PRO P 904     -22.426  -7.351  22.275  0.00  0.00      PROA  
ATOM   4105  HG2 PRO P 904     -22.270  -8.989  21.867  0.00  0.00      PROA  
ATOM   4106  C   PRO P 904     -22.969  -5.893  18.688  0.00  0.00      PROA  
ATOM   4107  O   PRO P 904     -22.412  -4.952  19.268  0.00  0.00      PROA  
ATOM   4108  N   LEU P 905     -23.838  -5.603  17.685  0.00  0.00      PROA  
ATOM   4109  HN  LEU P 905     -24.129  -6.387  17.142  0.00  0.00      PROA  
ATOM   4110  CA  LEU P 905     -24.387  -4.270  17.412  0.00  0.00      PROA  
ATOM   4111  HA  LEU P 905     -23.515  -3.639  17.328  0.00  0.00      PROA  
ATOM   4112  CB  LEU P 905     -25.293  -4.179  16.203  0.00  0.00      PROA  
ATOM   4113  HB1 LEU P 905     -25.681  -3.146  16.071  0.00  0.00      PROA  
ATOM   4114  HB2 LEU P 905     -26.211  -4.781  16.375  0.00  0.00      PROA  
ATOM   4115  CG  LEU P 905     -24.661  -4.637  14.906  0.00  0.00      PROA  
ATOM   4116  HG  LEU P 905     -24.057  -5.533  15.164  0.00  0.00      PROA  
ATOM   4117  CD1 LEU P 905     -25.592  -4.919  13.754  0.00  0.00      PROA  
ATOM   4118 HD11 LEU P 905     -25.131  -5.480  12.914  0.00  0.00      PROA  
ATOM   4119 HD12 LEU P 905     -25.971  -3.970  13.318  0.00  0.00      PROA  
ATOM   4120 HD13 LEU P 905     -26.486  -5.477  14.106  0.00  0.00      PROA  
ATOM   4121  CD2 LEU P 905     -23.836  -3.447  14.395  0.00  0.00      PROA  
ATOM   4122 HD21 LEU P 905     -23.204  -3.726  13.524  0.00  0.00      PROA  
ATOM   4123 HD22 LEU P 905     -23.099  -3.100  15.151  0.00  0.00      PROA  
ATOM   4124 HD23 LEU P 905     -24.381  -2.528  14.091  0.00  0.00      PROA  
ATOM   4125  C   LEU P 905     -25.138  -3.729  18.643  0.00  0.00      PROA  
ATOM   4126  O   LEU P 905     -24.883  -2.588  19.098  0.00  0.00      PROA  
ATOM   4127  N   GLY P 906     -25.956  -4.530  19.332  0.00  0.00      PROA  
ATOM   4128  HN  GLY P 906     -26.051  -5.446  18.950  0.00  0.00      PROA  
ATOM   4129  CA  GLY P 906     -26.695  -4.137  20.496  0.00  0.00      PROA  
ATOM   4130  HA1 GLY P 906     -27.386  -4.932  20.732  0.00  0.00      PROA  
ATOM   4131  HA2 GLY P 906     -27.298  -3.278  20.240  0.00  0.00      PROA  
ATOM   4132  C   GLY P 906     -25.934  -3.852  21.725  0.00  0.00      PROA  
ATOM   4133  O   GLY P 906     -26.490  -3.645  22.792  0.00  0.00      PROA  
ATOM   4134  N   ASP P 907     -24.583  -3.819  21.752  0.00  0.00      PROA  
ATOM   4135  HN  ASP P 907     -24.168  -4.203  20.931  0.00  0.00      PROA  
ATOM   4136  CA  ASP P 907     -23.815  -3.319  22.809  0.00  0.00      PROA  
ATOM   4137  HA  ASP P 907     -24.264  -3.618  23.744  0.00  0.00      PROA  
ATOM   4138  CB  ASP P 907     -22.322  -3.749  22.799  0.00  0.00      PROA  
ATOM   4139  HB1 ASP P 907     -21.636  -2.914  23.055  0.00  0.00      PROA  
ATOM   4140  HB2 ASP P 907     -22.087  -4.125  21.781  0.00  0.00      PROA  
ATOM   4141  CG  ASP P 907     -22.000  -4.894  23.797  0.00  0.00      PROA  
ATOM   4142  OD1 ASP P 907     -20.768  -5.052  24.065  0.00  0.00      PROA  
ATOM   4143  OD2 ASP P 907     -22.892  -5.725  24.077  0.00  0.00      PROA  
ATOM   4144  C   ASP P 907     -23.882  -1.789  22.833  0.00  0.00      PROA  
ATOM   4145  O   ASP P 907     -23.848  -1.112  23.924  0.00  0.00      PROA  
ATOM   4146  N   ASN P 908     -24.163  -1.160  21.664  0.00  0.00      PROA  
ATOM   4147  HN  ASN P 908     -24.257  -1.770  20.881  0.00  0.00      PROA  
ATOM   4148  CA  ASN P 908     -24.338   0.236  21.612  0.00  0.00      PROA  
ATOM   4149  HA  ASN P 908     -24.241   0.684  22.590  0.00  0.00      PROA  
ATOM   4150  CB  ASN P 908     -23.455   0.847  20.397  0.00  0.00      PROA  
ATOM   4151  HB1 ASN P 908     -23.855   1.772  19.929  0.00  0.00      PROA  
ATOM   4152  HB2 ASN P 908     -23.530   0.045  19.631  0.00  0.00      PROA  
ATOM   4153  CG  ASN P 908     -21.988   0.907  20.742  0.00  0.00      PROA  
ATOM   4154  OD1 ASN P 908     -21.515   0.589  21.831  0.00  0.00      PROA  
ATOM   4155  ND2 ASN P 908     -21.149   1.315  19.769  0.00  0.00      PROA  
ATOM   4156 HD21 ASN P 908     -20.216   1.438  20.106  0.00  0.00      PROA  
ATOM   4157 HD22 ASN P 908     -21.577   1.600  18.911  0.00  0.00      PROA  
ATOM   4158  C   ASN P 908     -25.817   0.568  21.387  0.00  0.00      PROA  
ATOM   4159  O   ASN P 908     -26.664  -0.221  20.880  0.00  0.00      PROA  
ATOM   4160  N   PRO P 909     -26.298   1.833  21.740  0.00  0.00      PROA  
ATOM   4161  CD  PRO P 909     -25.455   2.991  21.882  0.00  0.00      PROA  
ATOM   4162  HD1 PRO P 909     -25.014   3.289  20.906  0.00  0.00      PROA  
ATOM   4163  HD2 PRO P 909     -24.634   2.783  22.600  0.00  0.00      PROA  
ATOM   4164  CA  PRO P 909     -27.716   2.214  21.484  0.00  0.00      PROA  
ATOM   4165  HA  PRO P 909     -28.424   1.515  21.903  0.00  0.00      PROA  
ATOM   4166  CB  PRO P 909     -27.827   3.509  22.283  0.00  0.00      PROA  
ATOM   4167  HB1 PRO P 909     -28.210   3.382  23.318  0.00  0.00      PROA  
ATOM   4168  HB2 PRO P 909     -28.522   4.227  21.797  0.00  0.00      PROA  
ATOM   4169  CG  PRO P 909     -26.400   4.101  22.319  0.00  0.00      PROA  
ATOM   4170  HG1 PRO P 909     -26.376   4.882  21.529  0.00  0.00      PROA  
ATOM   4171  HG2 PRO P 909     -26.076   4.536  23.289  0.00  0.00      PROA  
ATOM   4172  C   PRO P 909     -28.159   2.426  20.013  0.00  0.00      PROA  
ATOM   4173  O   PRO P 909     -27.392   2.833  19.133  0.00  0.00      PROA  
ATOM   4174  N   TRP P 910     -29.421   2.063  19.655  0.00  0.00      PROA  
ATOM   4175  HN  TRP P 910     -29.902   1.568  20.374  0.00  0.00      PROA  
ATOM   4176  CA  TRP P 910     -29.926   2.126  18.256  0.00  0.00      PROA  
ATOM   4177  HA  TRP P 910     -29.325   1.447  17.670  0.00  0.00      PROA  
ATOM   4178  CB  TRP P 910     -31.467   1.590  18.034  0.00  0.00      PROA  
ATOM   4179  HB1 TRP P 910     -31.575   0.585  18.495  0.00  0.00      PROA  
ATOM   4180  HB2 TRP P 910     -31.673   1.617  16.943  0.00  0.00      PROA  
ATOM   4181  CG  TRP P 910     -32.523   2.464  18.719  0.00  0.00      PROA  
ATOM   4182  CD1 TRP P 910     -32.888   3.693  18.339  0.00  0.00      PROA  
ATOM   4183  HD1 TRP P 910     -32.587   4.146  17.406  0.00  0.00      PROA  
ATOM   4184  NE1 TRP P 910     -33.853   4.237  19.319  0.00  0.00      PROA  
ATOM   4185  HE1 TRP P 910     -34.168   5.158  19.249  0.00  0.00      PROA  
ATOM   4186  CE2 TRP P 910     -33.975   3.320  20.318  0.00  0.00      PROA  
ATOM   4187  CD2 TRP P 910     -33.164   2.186  20.021  0.00  0.00      PROA  
ATOM   4188  CE3 TRP P 910     -33.014   1.211  21.004  0.00  0.00      PROA  
ATOM   4189  HE3 TRP P 910     -32.199   0.505  20.941  0.00  0.00      PROA  
ATOM   4190  CZ3 TRP P 910     -33.781   1.291  22.141  0.00  0.00      PROA  
ATOM   4191  HZ3 TRP P 910     -33.574   0.562  22.910  0.00  0.00      PROA  
ATOM   4192  CZ2 TRP P 910     -34.639   3.503  21.517  0.00  0.00      PROA  
ATOM   4193  HZ2 TRP P 910     -35.280   4.349  21.717  0.00  0.00      PROA  
ATOM   4194  CH2 TRP P 910     -34.656   2.329  22.375  0.00  0.00      PROA  
ATOM   4195  HH2 TRP P 910     -35.046   2.361  23.381  0.00  0.00      PROA  
ATOM   4196  C   TRP P 910     -29.818   3.455  17.505  0.00  0.00      PROA  
ATOM   4197  O   TRP P 910     -29.722   3.436  16.292  0.00  0.00      PROA  
ATOM   4198  N   TRP P 911     -29.843   4.638  18.163  0.00  0.00      PROA  
ATOM   4199  HN  TRP P 911     -29.949   4.654  19.154  0.00  0.00      PROA  
ATOM   4200  CA  TRP P 911     -29.625   5.893  17.471  0.00  0.00      PROA  
ATOM   4201  HA  TRP P 911     -30.300   5.949  16.631  0.00  0.00      PROA  
ATOM   4202  CB  TRP P 911     -29.864   7.109  18.422  0.00  0.00      PROA  
ATOM   4203  HB1 TRP P 911     -30.735   6.817  19.046  0.00  0.00      PROA  
ATOM   4204  HB2 TRP P 911     -30.125   7.966  17.764  0.00  0.00      PROA  
ATOM   4205  CG  TRP P 911     -28.794   7.537  19.363  0.00  0.00      PROA  
ATOM   4206  CD1 TRP P 911     -28.638   7.047  20.672  0.00  0.00      PROA  
ATOM   4207  HD1 TRP P 911     -29.294   6.372  21.202  0.00  0.00      PROA  
ATOM   4208  NE1 TRP P 911     -27.476   7.517  21.165  0.00  0.00      PROA  
ATOM   4209  HE1 TRP P 911     -27.247   7.496  22.114  0.00  0.00      PROA  
ATOM   4210  CE2 TRP P 911     -26.866   8.374  20.299  0.00  0.00      PROA  
ATOM   4211  CD2 TRP P 911     -27.718   8.458  19.131  0.00  0.00      PROA  
ATOM   4212  CE3 TRP P 911     -27.309   9.165  18.020  0.00  0.00      PROA  
ATOM   4213  HE3 TRP P 911     -27.799   9.152  17.057  0.00  0.00      PROA  
ATOM   4214  CZ3 TRP P 911     -26.113   9.945  18.181  0.00  0.00      PROA  
ATOM   4215  HZ3 TRP P 911     -25.777  10.559  17.358  0.00  0.00      PROA  
ATOM   4216  CZ2 TRP P 911     -25.803   9.196  20.446  0.00  0.00      PROA  
ATOM   4217  HZ2 TRP P 911     -25.186   9.281  21.328  0.00  0.00      PROA  
ATOM   4218  CH2 TRP P 911     -25.389   9.996  19.335  0.00  0.00      PROA  
ATOM   4219  HH2 TRP P 911     -24.562  10.686  19.413  0.00  0.00      PROA  
ATOM   4220  C   TRP P 911     -28.190   5.905  16.877  0.00  0.00      PROA  
ATOM   4221  O   TRP P 911     -28.045   6.274  15.700  0.00  0.00      PROA  
ATOM   4222  N   THR P 912     -27.168   5.225  17.475  0.00  0.00      PROA  
ATOM   4223  HN  THR P 912     -27.372   4.679  18.284  0.00  0.00      PROA  
ATOM   4224  CA  THR P 912     -25.815   5.082  16.829  0.00  0.00      PROA  
ATOM   4225  HA  THR P 912     -25.423   6.063  16.604  0.00  0.00      PROA  
ATOM   4226  CB  THR P 912     -24.723   4.559  17.802  0.00  0.00      PROA  
ATOM   4227  HB  THR P 912     -23.763   4.714  17.263  0.00  0.00      PROA  
ATOM   4228  OG1 THR P 912     -24.929   3.172  18.197  0.00  0.00      PROA  
ATOM   4229  HG1 THR P 912     -25.846   2.990  18.413  0.00  0.00      PROA  
ATOM   4230  CG2 THR P 912     -24.743   5.363  19.144  0.00  0.00      PROA  
ATOM   4231 HG21 THR P 912     -24.671   6.437  18.869  0.00  0.00      PROA  
ATOM   4232 HG22 THR P 912     -23.848   5.104  19.750  0.00  0.00      PROA  
ATOM   4233 HG23 THR P 912     -25.708   5.092  19.622  0.00  0.00      PROA  
ATOM   4234  C   THR P 912     -25.843   4.293  15.525  0.00  0.00      PROA  
ATOM   4235  O   THR P 912     -25.251   4.687  14.513  0.00  0.00      PROA  
ATOM   4236  N   LEU P 913     -26.638   3.233  15.439  0.00  0.00      PROA  
ATOM   4237  HN  LEU P 913     -27.169   3.120  16.275  0.00  0.00      PROA  
ATOM   4238  CA  LEU P 913     -26.830   2.268  14.420  0.00  0.00      PROA  
ATOM   4239  HA  LEU P 913     -25.875   1.916  14.059  0.00  0.00      PROA  
ATOM   4240  CB  LEU P 913     -27.655   1.050  14.787  0.00  0.00      PROA  
ATOM   4241  HB1 LEU P 913     -27.494   0.343  13.946  0.00  0.00      PROA  
ATOM   4242  HB2 LEU P 913     -28.732   1.311  14.870  0.00  0.00      PROA  
ATOM   4243  CG  LEU P 913     -27.163   0.307  16.129  0.00  0.00      PROA  
ATOM   4244  HG  LEU P 913     -27.454   1.014  16.935  0.00  0.00      PROA  
ATOM   4245  CD1 LEU P 913     -27.715  -1.142  16.372  0.00  0.00      PROA  
ATOM   4246 HD11 LEU P 913     -27.747  -1.693  15.408  0.00  0.00      PROA  
ATOM   4247 HD12 LEU P 913     -28.745  -1.046  16.777  0.00  0.00      PROA  
ATOM   4248 HD13 LEU P 913     -27.211  -1.743  17.159  0.00  0.00      PROA  
ATOM   4249  CD2 LEU P 913     -25.617   0.121  16.216  0.00  0.00      PROA  
ATOM   4250 HD21 LEU P 913     -25.343  -0.450  15.303  0.00  0.00      PROA  
ATOM   4251 HD22 LEU P 913     -25.194  -0.534  17.007  0.00  0.00      PROA  
ATOM   4252 HD23 LEU P 913     -25.072   1.089  16.214  0.00  0.00      PROA  
ATOM   4253  C   LEU P 913     -27.594   2.843  13.278  0.00  0.00      PROA  
ATOM   4254  O   LEU P 913     -27.439   2.367  12.143  0.00  0.00      PROA  
ATOM   4255  N   LEU P 914     -28.430   3.937  13.543  0.00  0.00      PROA  
ATOM   4256  HN  LEU P 914     -28.569   4.249  14.480  0.00  0.00      PROA  
ATOM   4257  CA  LEU P 914     -29.117   4.707  12.517  0.00  0.00      PROA  
ATOM   4258  HA  LEU P 914     -29.149   4.067  11.648  0.00  0.00      PROA  
ATOM   4259  CB  LEU P 914     -30.599   5.109  12.860  0.00  0.00      PROA  
ATOM   4260  HB1 LEU P 914     -31.016   5.832  12.126  0.00  0.00      PROA  
ATOM   4261  HB2 LEU P 914     -30.461   5.610  13.842  0.00  0.00      PROA  
ATOM   4262  CG  LEU P 914     -31.558   3.963  13.036  0.00  0.00      PROA  
ATOM   4263  HG  LEU P 914     -30.932   3.284  13.654  0.00  0.00      PROA  
ATOM   4264  CD1 LEU P 914     -32.799   4.261  13.828  0.00  0.00      PROA  
ATOM   4265 HD11 LEU P 914     -33.674   4.476  13.178  0.00  0.00      PROA  
ATOM   4266 HD12 LEU P 914     -32.637   5.007  14.636  0.00  0.00      PROA  
ATOM   4267 HD13 LEU P 914     -33.083   3.296  14.302  0.00  0.00      PROA  
ATOM   4268  CD2 LEU P 914     -31.970   3.173  11.752  0.00  0.00      PROA  
ATOM   4269 HD21 LEU P 914     -31.014   2.879  11.266  0.00  0.00      PROA  
ATOM   4270 HD22 LEU P 914     -32.632   3.866  11.190  0.00  0.00      PROA  
ATOM   4271 HD23 LEU P 914     -32.365   2.156  11.961  0.00  0.00      PROA  
ATOM   4272  C   LEU P 914     -28.293   5.847  11.989  0.00  0.00      PROA  
ATOM   4273  O   LEU P 914     -28.460   6.121  10.790  0.00  0.00      PROA  
ATOM   4274  N   ILE P 915     -27.518   6.573  12.755  0.00  0.00      PROA  
ATOM   4275  HN  ILE P 915     -27.471   6.232  13.691  0.00  0.00      PROA  
ATOM   4276  CA  ILE P 915     -26.828   7.795  12.501  0.00  0.00      PROA  
ATOM   4277  HA  ILE P 915     -27.220   8.331  11.649  0.00  0.00      PROA  
ATOM   4278  CB  ILE P 915     -27.072   8.855  13.630  0.00  0.00      PROA  
ATOM   4279  HB  ILE P 915     -26.859   8.359  14.601  0.00  0.00      PROA  
ATOM   4280  CG2 ILE P 915     -26.073  10.020  13.440  0.00  0.00      PROA  
ATOM   4281 HG21 ILE P 915     -25.105   9.603  13.789  0.00  0.00      PROA  
ATOM   4282 HG22 ILE P 915     -26.503  10.784  14.123  0.00  0.00      PROA  
ATOM   4283 HG23 ILE P 915     -26.038  10.345  12.379  0.00  0.00      PROA  
ATOM   4284  CG1 ILE P 915     -28.583   9.219  13.627  0.00  0.00      PROA  
ATOM   4285 HG11 ILE P 915     -28.802   9.774  14.564  0.00  0.00      PROA  
ATOM   4286 HG12 ILE P 915     -29.125   8.252  13.541  0.00  0.00      PROA  
ATOM   4287  CD  ILE P 915     -29.080  10.125  12.521  0.00  0.00      PROA  
ATOM   4288  HD1 ILE P 915     -29.401   9.497  11.663  0.00  0.00      PROA  
ATOM   4289  HD2 ILE P 915     -28.396  10.950  12.228  0.00  0.00      PROA  
ATOM   4290  HD3 ILE P 915     -30.010  10.686  12.754  0.00  0.00      PROA  
ATOM   4291  C   ILE P 915     -25.399   7.564  12.066  0.00  0.00      PROA  
ATOM   4292  O   ILE P 915     -24.788   8.333  11.276  0.00  0.00      PROA  
ATOM   4293  N   ALA P 916     -24.820   6.373  12.365  0.00  0.00      PROA  
ATOM   4294  HN  ALA P 916     -25.173   5.714  13.024  0.00  0.00      PROA  
ATOM   4295  CA  ALA P 916     -23.583   5.960  11.757  0.00  0.00      PROA  
ATOM   4296  HA  ALA P 916     -22.769   6.559  12.138  0.00  0.00      PROA  
ATOM   4297  CB  ALA P 916     -23.070   4.698  12.352  0.00  0.00      PROA  
ATOM   4298  HB1 ALA P 916     -22.695   4.889  13.380  0.00  0.00      PROA  
ATOM   4299  HB2 ALA P 916     -22.297   4.240  11.699  0.00  0.00      PROA  
ATOM   4300  HB3 ALA P 916     -23.947   4.015  12.340  0.00  0.00      PROA  
ATOM   4301  C   ALA P 916     -23.585   5.870  10.243  0.00  0.00      PROA  
ATOM   4302  O   ALA P 916     -22.617   5.915   9.563  0.00  0.00      PROA  
ATOM   4303  N   ALA P 917     -24.763   6.002   9.640  0.00  0.00      PROA  
ATOM   4304  HN  ALA P 917     -25.552   6.294  10.174  0.00  0.00      PROA  
ATOM   4305  CA  ALA P 917     -24.918   6.039   8.215  0.00  0.00      PROA  
ATOM   4306  HA  ALA P 917     -24.556   5.146   7.728  0.00  0.00      PROA  
ATOM   4307  CB  ALA P 917     -26.418   6.219   7.839  0.00  0.00      PROA  
ATOM   4308  HB1 ALA P 917     -26.953   7.098   8.256  0.00  0.00      PROA  
ATOM   4309  HB2 ALA P 917     -26.897   5.311   8.264  0.00  0.00      PROA  
ATOM   4310  HB3 ALA P 917     -26.682   6.172   6.760  0.00  0.00      PROA  
ATOM   4311  C   ALA P 917     -24.224   7.275   7.589  0.00  0.00      PROA  
ATOM   4312  O   ALA P 917     -23.552   7.195   6.576  0.00  0.00      PROA  
ATOM   4313  N   ILE P 918     -24.325   8.400   8.241  0.00  0.00      PROA  
ATOM   4314  HN  ILE P 918     -24.681   8.418   9.172  0.00  0.00      PROA  
ATOM   4315  CA  ILE P 918     -24.038   9.712   7.736  0.00  0.00      PROA  
ATOM   4316  HA  ILE P 918     -24.530   9.888   6.791  0.00  0.00      PROA  
ATOM   4317  CB  ILE P 918     -24.836  10.796   8.554  0.00  0.00      PROA  
ATOM   4318  HB  ILE P 918     -24.367  10.854   9.559  0.00  0.00      PROA  
ATOM   4319  CG2 ILE P 918     -24.478  12.177   7.909  0.00  0.00      PROA  
ATOM   4320 HG21 ILE P 918     -24.709  12.954   8.668  0.00  0.00      PROA  
ATOM   4321 HG22 ILE P 918     -25.120  12.434   7.040  0.00  0.00      PROA  
ATOM   4322 HG23 ILE P 918     -23.402  12.446   7.971  0.00  0.00      PROA  
ATOM   4323  CG1 ILE P 918     -26.364  10.425   8.694  0.00  0.00      PROA  
ATOM   4324 HG11 ILE P 918     -26.855  11.259   9.241  0.00  0.00      PROA  
ATOM   4325 HG12 ILE P 918     -26.462   9.497   9.297  0.00  0.00      PROA  
ATOM   4326  CD  ILE P 918     -27.105  10.335   7.323  0.00  0.00      PROA  
ATOM   4327  HD1 ILE P 918     -28.181  10.119   7.492  0.00  0.00      PROA  
ATOM   4328  HD2 ILE P 918     -26.658   9.505   6.735  0.00  0.00      PROA  
ATOM   4329  HD3 ILE P 918     -27.140  11.282   6.744  0.00  0.00      PROA  
ATOM   4330  C   ILE P 918     -22.500   9.994   7.502  0.00  0.00      PROA  
ATOM   4331  O   ILE P 918     -22.224  10.356   6.364  0.00  0.00      PROA  
ATOM   4332  N   PRO P 919     -21.613   9.922   8.529  0.00  0.00      PROA  
ATOM   4333  CD  PRO P 919     -21.858   9.398   9.879  0.00  0.00      PROA  
ATOM   4334  HD1 PRO P 919     -22.200   8.342   9.832  0.00  0.00      PROA  
ATOM   4335  HD2 PRO P 919     -22.633   9.927  10.473  0.00  0.00      PROA  
ATOM   4336  CA  PRO P 919     -20.199  10.067   8.223  0.00  0.00      PROA  
ATOM   4337  HA  PRO P 919     -20.090  10.826   7.463  0.00  0.00      PROA  
ATOM   4338  CB  PRO P 919     -19.630  10.446   9.554  0.00  0.00      PROA  
ATOM   4339  HB1 PRO P 919     -19.932  11.493   9.771  0.00  0.00      PROA  
ATOM   4340  HB2 PRO P 919     -18.520  10.458   9.516  0.00  0.00      PROA  
ATOM   4341  CG  PRO P 919     -20.445   9.618  10.496  0.00  0.00      PROA  
ATOM   4342  HG1 PRO P 919     -19.915   8.655  10.659  0.00  0.00      PROA  
ATOM   4343  HG2 PRO P 919     -20.571   9.959  11.546  0.00  0.00      PROA  
ATOM   4344  C   PRO P 919     -19.642   8.866   7.502  0.00  0.00      PROA  
ATOM   4345  O   PRO P 919     -18.685   9.072   6.790  0.00  0.00      PROA  
ATOM   4346  N   ALA P 920     -20.131   7.692   7.627  0.00  0.00      PROA  
ATOM   4347  HN  ALA P 920     -20.959   7.425   8.114  0.00  0.00      PROA  
ATOM   4348  CA  ALA P 920     -19.808   6.520   6.850  0.00  0.00      PROA  
ATOM   4349  HA  ALA P 920     -18.780   6.268   7.064  0.00  0.00      PROA  
ATOM   4350  CB  ALA P 920     -20.603   5.266   7.373  0.00  0.00      PROA  
ATOM   4351  HB1 ALA P 920     -20.075   4.356   7.018  0.00  0.00      PROA  
ATOM   4352  HB2 ALA P 920     -21.608   5.275   6.898  0.00  0.00      PROA  
ATOM   4353  HB3 ALA P 920     -20.534   5.252   8.482  0.00  0.00      PROA  
ATOM   4354  C   ALA P 920     -19.831   6.651   5.346  0.00  0.00      PROA  
ATOM   4355  O   ALA P 920     -18.959   6.123   4.629  0.00  0.00      PROA  
ATOM   4356  N   LEU P 921     -20.897   7.430   4.865  0.00  0.00      PROA  
ATOM   4357  HN  LEU P 921     -21.697   7.761   5.360  0.00  0.00      PROA  
ATOM   4358  CA  LEU P 921     -20.926   7.941   3.457  0.00  0.00      PROA  
ATOM   4359  HA  LEU P 921     -20.829   7.071   2.824  0.00  0.00      PROA  
ATOM   4360  CB  LEU P 921     -22.202   8.761   3.192  0.00  0.00      PROA  
ATOM   4361  HB1 LEU P 921     -22.219   9.646   3.863  0.00  0.00      PROA  
ATOM   4362  HB2 LEU P 921     -23.049   8.071   3.396  0.00  0.00      PROA  
ATOM   4363  CG  LEU P 921     -22.323   9.183   1.726  0.00  0.00      PROA  
ATOM   4364  HG  LEU P 921     -21.457   9.841   1.503  0.00  0.00      PROA  
ATOM   4365  CD1 LEU P 921     -22.155   7.939   0.785  0.00  0.00      PROA  
ATOM   4366 HD11 LEU P 921     -22.491   8.233  -0.233  0.00  0.00      PROA  
ATOM   4367 HD12 LEU P 921     -22.863   7.172   1.167  0.00  0.00      PROA  
ATOM   4368 HD13 LEU P 921     -21.201   7.384   0.657  0.00  0.00      PROA  
ATOM   4369  CD2 LEU P 921     -23.607   9.905   1.416  0.00  0.00      PROA  
ATOM   4370 HD21 LEU P 921     -23.675  10.910   1.884  0.00  0.00      PROA  
ATOM   4371 HD22 LEU P 921     -24.433   9.287   1.827  0.00  0.00      PROA  
ATOM   4372 HD23 LEU P 921     -23.923  10.058   0.362  0.00  0.00      PROA  
ATOM   4373  C   LEU P 921     -19.768   8.874   3.089  0.00  0.00      PROA  
ATOM   4374  O   LEU P 921     -19.126   8.785   2.073  0.00  0.00      PROA  
ATOM   4375  N   LEU P 922     -19.395   9.856   3.887  0.00  0.00      PROA  
ATOM   4376  HN  LEU P 922     -19.920   9.856   4.735  0.00  0.00      PROA  
ATOM   4377  CA  LEU P 922     -18.325  10.790   3.798  0.00  0.00      PROA  
ATOM   4378  HA  LEU P 922     -18.514  11.315   2.874  0.00  0.00      PROA  
ATOM   4379  CB  LEU P 922     -18.391  11.909   4.827  0.00  0.00      PROA  
ATOM   4380  HB1 LEU P 922     -17.683  12.752   4.676  0.00  0.00      PROA  
ATOM   4381  HB2 LEU P 922     -18.240  11.413   5.810  0.00  0.00      PROA  
ATOM   4382  CG  LEU P 922     -19.704  12.657   4.961  0.00  0.00      PROA  
ATOM   4383  HG  LEU P 922     -20.477  11.993   5.402  0.00  0.00      PROA  
ATOM   4384  CD1 LEU P 922     -19.582  13.773   5.895  0.00  0.00      PROA  
ATOM   4385 HD11 LEU P 922     -18.610  14.232   5.614  0.00  0.00      PROA  
ATOM   4386 HD12 LEU P 922     -19.427  13.464   6.951  0.00  0.00      PROA  
ATOM   4387 HD13 LEU P 922     -20.378  14.547   5.853  0.00  0.00      PROA  
ATOM   4388  CD2 LEU P 922     -20.286  13.048   3.545  0.00  0.00      PROA  
ATOM   4389 HD21 LEU P 922     -19.500  13.412   2.850  0.00  0.00      PROA  
ATOM   4390 HD22 LEU P 922     -21.099  13.790   3.691  0.00  0.00      PROA  
ATOM   4391 HD23 LEU P 922     -20.747  12.170   3.043  0.00  0.00      PROA  
ATOM   4392  C   LEU P 922     -16.982  10.107   3.763  0.00  0.00      PROA  
ATOM   4393  O   LEU P 922     -16.160  10.459   2.918  0.00  0.00      PROA  
ATOM   4394  N   CYS P 923     -16.795   9.019   4.611  0.00  0.00      PROA  
ATOM   4395  HN  CYS P 923     -17.519   8.751   5.242  0.00  0.00      PROA  
ATOM   4396  CA  CYS P 923     -15.632   8.218   4.455  0.00  0.00      PROA  
ATOM   4397  HA  CYS P 923     -14.843   8.934   4.277  0.00  0.00      PROA  
ATOM   4398  CB  CYS P 923     -15.201   7.398   5.814  0.00  0.00      PROA  
ATOM   4399  HB1 CYS P 923     -14.207   6.912   5.708  0.00  0.00      PROA  
ATOM   4400  HB2 CYS P 923     -16.019   6.714   6.124  0.00  0.00      PROA  
ATOM   4401  SG  CYS P 923     -15.103   8.537   7.339  0.00  0.00      PROA  
ATOM   4402  HG1 CYS P 923     -16.375   8.816   7.584  0.00  0.00      PROA  
ATOM   4403  C   CYS P 923     -15.659   7.290   3.203  0.00  0.00      PROA  
ATOM   4404  O   CYS P 923     -14.739   7.142   2.448  0.00  0.00      PROA  
ATOM   4405  N   THR P 924     -16.820   6.684   2.887  0.00  0.00      PROA  
ATOM   4406  HN  THR P 924     -17.669   6.973   3.323  0.00  0.00      PROA  
ATOM   4407  CA  THR P 924     -16.958   5.656   1.799  0.00  0.00      PROA  
ATOM   4408  HA  THR P 924     -16.272   4.865   2.063  0.00  0.00      PROA  
ATOM   4409  CB  THR P 924     -18.376   5.045   1.835  0.00  0.00      PROA  
ATOM   4410  HB  THR P 924     -19.084   5.899   1.785  0.00  0.00      PROA  
ATOM   4411  OG1 THR P 924     -18.649   4.252   2.992  0.00  0.00      PROA  
ATOM   4412  HG1 THR P 924     -18.674   4.897   3.703  0.00  0.00      PROA  
ATOM   4413  CG2 THR P 924     -18.539   4.077   0.567  0.00  0.00      PROA  
ATOM   4414 HG21 THR P 924     -18.455   4.565  -0.427  0.00  0.00      PROA  
ATOM   4415 HG22 THR P 924     -19.572   3.669   0.580  0.00  0.00      PROA  
ATOM   4416 HG23 THR P 924     -17.848   3.209   0.635  0.00  0.00      PROA  
ATOM   4417  C   THR P 924     -16.615   6.141   0.407  0.00  0.00      PROA  
ATOM   4418  O   THR P 924     -15.932   5.472  -0.357  0.00  0.00      PROA  
ATOM   4419  N   ILE P 925     -16.999   7.379   0.134  0.00  0.00      PROA  
ATOM   4420  HN  ILE P 925     -17.526   7.958   0.751  0.00  0.00      PROA  
ATOM   4421  CA  ILE P 925     -16.500   8.068  -1.069  0.00  0.00      PROA  
ATOM   4422  HA  ILE P 925     -16.812   7.476  -1.916  0.00  0.00      PROA  
ATOM   4423  CB  ILE P 925     -16.959   9.475  -1.286  0.00  0.00      PROA  
ATOM   4424  HB  ILE P 925     -16.643  10.111  -0.433  0.00  0.00      PROA  
ATOM   4425  CG2 ILE P 925     -16.415  10.037  -2.622  0.00  0.00      PROA  
ATOM   4426 HG21 ILE P 925     -16.994  10.960  -2.839  0.00  0.00      PROA  
ATOM   4427 HG22 ILE P 925     -16.522   9.259  -3.408  0.00  0.00      PROA  
ATOM   4428 HG23 ILE P 925     -15.356  10.372  -2.580  0.00  0.00      PROA  
ATOM   4429  CG1 ILE P 925     -18.484   9.561  -1.179  0.00  0.00      PROA  
ATOM   4430 HG11 ILE P 925     -18.956   9.152  -0.260  0.00  0.00      PROA  
ATOM   4431 HG12 ILE P 925     -18.950   8.899  -1.940  0.00  0.00      PROA  
ATOM   4432  CD  ILE P 925     -19.093  10.913  -1.198  0.00  0.00      PROA  
ATOM   4433  HD1 ILE P 925     -20.157  10.869  -0.882  0.00  0.00      PROA  
ATOM   4434  HD2 ILE P 925     -19.120  11.539  -2.115  0.00  0.00      PROA  
ATOM   4435  HD3 ILE P 925     -18.556  11.488  -0.414  0.00  0.00      PROA  
ATOM   4436  C   ILE P 925     -14.981   8.193  -1.146  0.00  0.00      PROA  
ATOM   4437  O   ILE P 925     -14.430   7.945  -2.236  0.00  0.00      PROA  
ATOM   4438  N   LEU P 926     -14.238   8.511  -0.032  0.00  0.00      PROA  
ATOM   4439  HN  LEU P 926     -14.665   8.624   0.862  0.00  0.00      PROA  
ATOM   4440  CA  LEU P 926     -12.782   8.650  -0.104  0.00  0.00      PROA  
ATOM   4441  HA  LEU P 926     -12.505   9.234  -0.969  0.00  0.00      PROA  
ATOM   4442  CB  LEU P 926     -12.281   9.391   1.166  0.00  0.00      PROA  
ATOM   4443  HB1 LEU P 926     -11.173   9.319   1.186  0.00  0.00      PROA  
ATOM   4444  HB2 LEU P 926     -12.640   8.769   2.013  0.00  0.00      PROA  
ATOM   4445  CG  LEU P 926     -12.894  10.828   1.512  0.00  0.00      PROA  
ATOM   4446  HG  LEU P 926     -13.979  10.839   1.271  0.00  0.00      PROA  
ATOM   4447  CD1 LEU P 926     -12.703  11.144   2.984  0.00  0.00      PROA  
ATOM   4448 HD11 LEU P 926     -11.660  10.937   3.306  0.00  0.00      PROA  
ATOM   4449 HD12 LEU P 926     -13.427  10.477   3.499  0.00  0.00      PROA  
ATOM   4450 HD13 LEU P 926     -12.975  12.207   3.157  0.00  0.00      PROA  
ATOM   4451  CD2 LEU P 926     -12.308  12.002   0.720  0.00  0.00      PROA  
ATOM   4452 HD21 LEU P 926     -12.629  11.945  -0.342  0.00  0.00      PROA  
ATOM   4453 HD22 LEU P 926     -11.200  11.994   0.642  0.00  0.00      PROA  
ATOM   4454 HD23 LEU P 926     -12.452  12.992   1.205  0.00  0.00      PROA  
ATOM   4455  C   LEU P 926     -12.049   7.321  -0.200  0.00  0.00      PROA  
ATOM   4456  O   LEU P 926     -11.039   7.147  -0.918  0.00  0.00      PROA  
ATOM   4457  N   ILE P 927     -12.675   6.332   0.480  0.00  0.00      PROA  
ATOM   4458  HN  ILE P 927     -13.466   6.506   1.061  0.00  0.00      PROA  
ATOM   4459  CA  ILE P 927     -12.190   4.940   0.473  0.00  0.00      PROA  
ATOM   4460  HA  ILE P 927     -11.160   4.924   0.796  0.00  0.00      PROA  
ATOM   4461  CB  ILE P 927     -12.964   4.132   1.526  0.00  0.00      PROA  
ATOM   4462  HB  ILE P 927     -14.065   4.212   1.404  0.00  0.00      PROA  
ATOM   4463  CG2 ILE P 927     -12.669   2.646   1.406  0.00  0.00      PROA  
ATOM   4464 HG21 ILE P 927     -13.062   2.086   2.282  0.00  0.00      PROA  
ATOM   4465 HG22 ILE P 927     -11.583   2.424   1.492  0.00  0.00      PROA  
ATOM   4466 HG23 ILE P 927     -13.183   2.151   0.555  0.00  0.00      PROA  
ATOM   4467  CG1 ILE P 927     -12.464   4.700   2.909  0.00  0.00      PROA  
ATOM   4468 HG11 ILE P 927     -12.384   5.803   2.801  0.00  0.00      PROA  
ATOM   4469 HG12 ILE P 927     -11.450   4.288   3.101  0.00  0.00      PROA  
ATOM   4470  CD  ILE P 927     -13.476   4.356   4.061  0.00  0.00      PROA  
ATOM   4471  HD1 ILE P 927     -13.536   3.250   4.146  0.00  0.00      PROA  
ATOM   4472  HD2 ILE P 927     -14.469   4.853   4.023  0.00  0.00      PROA  
ATOM   4473  HD3 ILE P 927     -13.087   4.633   5.065  0.00  0.00      PROA  
ATOM   4474  C   ILE P 927     -12.287   4.356  -0.924  0.00  0.00      PROA  
ATOM   4475  O   ILE P 927     -11.394   3.696  -1.452  0.00  0.00      PROA  
ATOM   4476  N   PHE P 928     -13.409   4.505  -1.622  0.00  0.00      PROA  
ATOM   4477  HN  PHE P 928     -14.135   4.918  -1.077  0.00  0.00      PROA  
ATOM   4478  CA  PHE P 928     -13.756   4.172  -2.997  0.00  0.00      PROA  
ATOM   4479  HA  PHE P 928     -13.656   3.107  -3.148  0.00  0.00      PROA  
ATOM   4480  CB  PHE P 928     -15.215   4.569  -3.276  0.00  0.00      PROA  
ATOM   4481  HB1 PHE P 928     -15.308   5.659  -3.080  0.00  0.00      PROA  
ATOM   4482  HB2 PHE P 928     -15.926   3.955  -2.682  0.00  0.00      PROA  
ATOM   4483  CG  PHE P 928     -15.583   4.455  -4.759  0.00  0.00      PROA  
ATOM   4484  CD1 PHE P 928     -15.842   3.198  -5.334  0.00  0.00      PROA  
ATOM   4485  HD1 PHE P 928     -15.927   2.350  -4.670  0.00  0.00      PROA  
ATOM   4486  CE1 PHE P 928     -16.117   3.034  -6.700  0.00  0.00      PROA  
ATOM   4487  HE1 PHE P 928     -16.418   2.106  -7.164  0.00  0.00      PROA  
ATOM   4488  CZ  PHE P 928     -16.156   4.164  -7.533  0.00  0.00      PROA  
ATOM   4489  HZ  PHE P 928     -16.488   4.124  -8.560  0.00  0.00      PROA  
ATOM   4490  CD2 PHE P 928     -15.607   5.574  -5.607  0.00  0.00      PROA  
ATOM   4491  HD2 PHE P 928     -15.354   6.564  -5.257  0.00  0.00      PROA  
ATOM   4492  CE2 PHE P 928     -15.874   5.439  -6.990  0.00  0.00      PROA  
ATOM   4493  HE2 PHE P 928     -15.849   6.261  -7.691  0.00  0.00      PROA  
ATOM   4494  C   PHE P 928     -12.817   4.762  -4.110  0.00  0.00      PROA  
ATOM   4495  O   PHE P 928     -12.372   4.064  -4.987  0.00  0.00      PROA  
ATOM   4496  N   MET P 929     -12.512   6.046  -3.948  0.00  0.00      PROA  
ATOM   4497  HN  MET P 929     -12.956   6.527  -3.196  0.00  0.00      PROA  
ATOM   4498  CA  MET P 929     -11.415   6.629  -4.806  0.00  0.00      PROA  
ATOM   4499  HA  MET P 929     -11.637   6.324  -5.818  0.00  0.00      PROA  
ATOM   4500  CB  MET P 929     -11.505   8.237  -4.675  0.00  0.00      PROA  
ATOM   4501  HB1 MET P 929     -10.646   8.598  -5.281  0.00  0.00      PROA  
ATOM   4502  HB2 MET P 929     -11.344   8.607  -3.640  0.00  0.00      PROA  
ATOM   4503  CG  MET P 929     -12.776   8.929  -5.141  0.00  0.00      PROA  
ATOM   4504  HG1 MET P 929     -12.838   9.952  -4.712  0.00  0.00      PROA  
ATOM   4505  HG2 MET P 929     -13.556   8.235  -4.761  0.00  0.00      PROA  
ATOM   4506  SD  MET P 929     -12.839   8.847  -6.943  0.00  0.00      PROA  
ATOM   4507  CE  MET P 929     -12.355  10.601  -7.186  0.00  0.00      PROA  
ATOM   4508  HE1 MET P 929     -11.502  10.813  -6.506  0.00  0.00      PROA  
ATOM   4509  HE2 MET P 929     -13.084  11.352  -6.813  0.00  0.00      PROA  
ATOM   4510  HE3 MET P 929     -12.169  10.912  -8.236  0.00  0.00      PROA  
ATOM   4511  C   MET P 929      -9.932   6.107  -4.588  0.00  0.00      PROA  
ATOM   4512  O   MET P 929      -9.231   5.845  -5.475  0.00  0.00      PROA  
ATOM   4513  N   ASP P 930      -9.445   5.915  -3.267  0.00  0.00      PROA  
ATOM   4514  HN  ASP P 930     -10.029   6.065  -2.473  0.00  0.00      PROA  
ATOM   4515  CA  ASP P 930      -8.192   5.231  -2.969  0.00  0.00      PROA  
ATOM   4516  HA  ASP P 930      -7.452   5.888  -3.402  0.00  0.00      PROA  
ATOM   4517  CB  ASP P 930      -7.921   5.343  -1.432  0.00  0.00      PROA  
ATOM   4518  HB1 ASP P 930      -8.108   4.357  -0.955  0.00  0.00      PROA  
ATOM   4519  HB2 ASP P 930      -8.552   6.094  -0.911  0.00  0.00      PROA  
ATOM   4520  CG  ASP P 930      -6.474   5.710  -1.165  0.00  0.00      PROA  
ATOM   4521  OD1 ASP P 930      -5.614   5.352  -1.992  0.00  0.00      PROA  
ATOM   4522  OD2 ASP P 930      -6.193   6.234  -0.081  0.00  0.00      PROA  
ATOM   4523  C   ASP P 930      -7.979   3.795  -3.605  0.00  0.00      PROA  
ATOM   4524  O   ASP P 930      -6.951   3.562  -4.269  0.00  0.00      PROA  
ATOM   4525  N   GLN P 931      -8.967   2.933  -3.274  0.00  0.00      PROA  
ATOM   4526  HN  GLN P 931      -9.758   3.230  -2.746  0.00  0.00      PROA  
ATOM   4527  CA  GLN P 931      -9.125   1.667  -3.946  0.00  0.00      PROA  
ATOM   4528  HA  GLN P 931      -8.311   1.072  -3.558  0.00  0.00      PROA  
ATOM   4529  CB  GLN P 931     -10.449   1.087  -3.512  0.00  0.00      PROA  
ATOM   4530  HB1 GLN P 931     -10.825   0.369  -4.272  0.00  0.00      PROA  
ATOM   4531  HB2 GLN P 931     -11.158   1.936  -3.612  0.00  0.00      PROA  
ATOM   4532  CG  GLN P 931     -10.639   0.577  -2.052  0.00  0.00      PROA  
ATOM   4533  HG1 GLN P 931     -11.557  -0.046  -1.997  0.00  0.00      PROA  
ATOM   4534  HG2 GLN P 931     -10.834   1.428  -1.364  0.00  0.00      PROA  
ATOM   4535  CD  GLN P 931      -9.433  -0.285  -1.603  0.00  0.00      PROA  
ATOM   4536  OE1 GLN P 931      -8.714  -0.040  -0.675  0.00  0.00      PROA  
ATOM   4537  NE2 GLN P 931      -9.114  -1.404  -2.314  0.00  0.00      PROA  
ATOM   4538 HE21 GLN P 931      -8.453  -2.084  -1.997  0.00  0.00      PROA  
ATOM   4539 HE22 GLN P 931      -9.418  -1.500  -3.262  0.00  0.00      PROA  
ATOM   4540  C   GLN P 931      -9.083   1.675  -5.496  0.00  0.00      PROA  
ATOM   4541  O   GLN P 931      -8.216   1.055  -6.121  0.00  0.00      PROA  
ATOM   4542  N   GLN P 932     -10.088   2.422  -6.078  0.00  0.00      PROA  
ATOM   4543  HN  GLN P 932     -10.751   3.006  -5.616  0.00  0.00      PROA  
ATOM   4544  CA  GLN P 932     -10.358   2.223  -7.448  0.00  0.00      PROA  
ATOM   4545  HA  GLN P 932     -10.267   1.163  -7.635  0.00  0.00      PROA  
ATOM   4546  CB  GLN P 932     -11.815   2.727  -7.747  0.00  0.00      PROA  
ATOM   4547  HB1 GLN P 932     -11.866   2.789  -8.856  0.00  0.00      PROA  
ATOM   4548  HB2 GLN P 932     -11.970   3.767  -7.388  0.00  0.00      PROA  
ATOM   4549  CG  GLN P 932     -12.913   1.771  -7.368  0.00  0.00      PROA  
ATOM   4550  HG1 GLN P 932     -13.738   2.196  -7.978  0.00  0.00      PROA  
ATOM   4551  HG2 GLN P 932     -13.115   1.854  -6.279  0.00  0.00      PROA  
ATOM   4552  CD  GLN P 932     -12.628   0.279  -7.558  0.00  0.00      PROA  
ATOM   4553  OE1 GLN P 932     -12.037  -0.490  -6.815  0.00  0.00      PROA  
ATOM   4554  NE2 GLN P 932     -13.046  -0.184  -8.755  0.00  0.00      PROA  
ATOM   4555 HE21 GLN P 932     -12.656  -0.990  -9.201  0.00  0.00      PROA  
ATOM   4556 HE22 GLN P 932     -13.831   0.223  -9.221  0.00  0.00      PROA  
ATOM   4557  C   GLN P 932      -9.230   2.964  -8.324  0.00  0.00      PROA  
ATOM   4558  O   GLN P 932      -8.995   2.646  -9.498  0.00  0.00      PROA  
ATOM   4559  N   ILE P 933      -8.609   4.049  -7.840  0.00  0.00      PROA  
ATOM   4560  HN  ILE P 933      -8.930   4.414  -6.968  0.00  0.00      PROA  
ATOM   4561  CA  ILE P 933      -7.665   4.787  -8.652  0.00  0.00      PROA  
ATOM   4562  HA  ILE P 933      -7.913   4.840  -9.702  0.00  0.00      PROA  
ATOM   4563  CB  ILE P 933      -7.539   6.254  -8.311  0.00  0.00      PROA  
ATOM   4564  HB  ILE P 933      -7.488   6.438  -7.216  0.00  0.00      PROA  
ATOM   4565  CG2 ILE P 933      -6.185   6.938  -8.864  0.00  0.00      PROA  
ATOM   4566 HG21 ILE P 933      -6.295   8.043  -8.847  0.00  0.00      PROA  
ATOM   4567 HG22 ILE P 933      -6.068   6.628  -9.924  0.00  0.00      PROA  
ATOM   4568 HG23 ILE P 933      -5.316   6.590  -8.265  0.00  0.00      PROA  
ATOM   4569  CG1 ILE P 933      -8.816   7.013  -8.746  0.00  0.00      PROA  
ATOM   4570 HG11 ILE P 933      -9.688   6.397  -8.438  0.00  0.00      PROA  
ATOM   4571 HG12 ILE P 933      -8.765   7.199  -9.840  0.00  0.00      PROA  
ATOM   4572  CD  ILE P 933      -9.040   8.335  -8.008  0.00  0.00      PROA  
ATOM   4573  HD1 ILE P 933      -9.013   8.228  -6.902  0.00  0.00      PROA  
ATOM   4574  HD2 ILE P 933      -9.979   8.840  -8.319  0.00  0.00      PROA  
ATOM   4575  HD3 ILE P 933      -8.191   9.007  -8.259  0.00  0.00      PROA  
ATOM   4576  C   ILE P 933      -6.269   4.078  -8.712  0.00  0.00      PROA  
ATOM   4577  O   ILE P 933      -5.546   4.009  -9.718  0.00  0.00      PROA  
ATOM   4578  N   THR P 934      -5.955   3.275  -7.710  0.00  0.00      PROA  
ATOM   4579  HN  THR P 934      -6.575   3.284  -6.929  0.00  0.00      PROA  
ATOM   4580  CA  THR P 934      -4.929   2.284  -7.722  0.00  0.00      PROA  
ATOM   4581  HA  THR P 934      -3.956   2.655  -8.011  0.00  0.00      PROA  
ATOM   4582  CB  THR P 934      -4.870   1.553  -6.473  0.00  0.00      PROA  
ATOM   4583  HB  THR P 934      -5.836   1.188  -6.062  0.00  0.00      PROA  
ATOM   4584  OG1 THR P 934      -4.582   2.495  -5.449  0.00  0.00      PROA  
ATOM   4585  HG1 THR P 934      -5.327   3.073  -5.268  0.00  0.00      PROA  
ATOM   4586  CG2 THR P 934      -3.725   0.440  -6.509  0.00  0.00      PROA  
ATOM   4587 HG21 THR P 934      -4.068  -0.534  -6.919  0.00  0.00      PROA  
ATOM   4588 HG22 THR P 934      -3.225   0.335  -5.522  0.00  0.00      PROA  
ATOM   4589 HG23 THR P 934      -3.002   0.884  -7.225  0.00  0.00      PROA  
ATOM   4590  C   THR P 934      -5.298   1.196  -8.681  0.00  0.00      PROA  
ATOM   4591  O   THR P 934      -4.524   0.765  -9.554  0.00  0.00      PROA  
ATOM   4592  N   ALA P 935      -6.553   0.797  -8.697  0.00  0.00      PROA  
ATOM   4593  HN  ALA P 935      -7.259   1.085  -8.054  0.00  0.00      PROA  
ATOM   4594  CA  ALA P 935      -6.998  -0.261  -9.694  0.00  0.00      PROA  
ATOM   4595  HA  ALA P 935      -6.360  -1.129  -9.614  0.00  0.00      PROA  
ATOM   4596  CB  ALA P 935      -8.459  -0.641  -9.269  0.00  0.00      PROA  
ATOM   4597  HB1 ALA P 935      -8.745  -1.590  -9.771  0.00  0.00      PROA  
ATOM   4598  HB2 ALA P 935      -9.138   0.165  -9.621  0.00  0.00      PROA  
ATOM   4599  HB3 ALA P 935      -8.516  -0.740  -8.164  0.00  0.00      PROA  
ATOM   4600  C   ALA P 935      -6.908   0.143 -11.166  0.00  0.00      PROA  
ATOM   4601  O   ALA P 935      -6.438  -0.547 -12.046  0.00  0.00      PROA  
ATOM   4602  N   VAL P 936      -7.335   1.358 -11.459  0.00  0.00      PROA  
ATOM   4603  HN  VAL P 936      -7.966   1.776 -10.811  0.00  0.00      PROA  
ATOM   4604  CA  VAL P 936      -7.061   2.107 -12.682  0.00  0.00      PROA  
ATOM   4605  HA  VAL P 936      -7.436   1.490 -13.485  0.00  0.00      PROA  
ATOM   4606  CB  VAL P 936      -7.715   3.439 -12.632  0.00  0.00      PROA  
ATOM   4607  HB  VAL P 936      -7.491   3.703 -11.577  0.00  0.00      PROA  
ATOM   4608  CG1 VAL P 936      -7.174   4.508 -13.563  0.00  0.00      PROA  
ATOM   4609 HG11 VAL P 936      -7.279   4.322 -14.653  0.00  0.00      PROA  
ATOM   4610 HG12 VAL P 936      -6.085   4.702 -13.463  0.00  0.00      PROA  
ATOM   4611 HG13 VAL P 936      -7.706   5.474 -13.428  0.00  0.00      PROA  
ATOM   4612  CG2 VAL P 936      -9.246   3.235 -12.782  0.00  0.00      PROA  
ATOM   4613 HG21 VAL P 936      -9.557   2.249 -13.187  0.00  0.00      PROA  
ATOM   4614 HG22 VAL P 936      -9.630   3.993 -13.497  0.00  0.00      PROA  
ATOM   4615 HG23 VAL P 936      -9.733   3.341 -11.789  0.00  0.00      PROA  
ATOM   4616  C   VAL P 936      -5.547   2.196 -13.099  0.00  0.00      PROA  
ATOM   4617  O   VAL P 936      -5.178   1.972 -14.322  0.00  0.00      PROA  
ATOM   4618  N   ILE P 937      -4.617   2.536 -12.125  0.00  0.00      PROA  
ATOM   4619  HN  ILE P 937      -4.937   2.708 -11.197  0.00  0.00      PROA  
ATOM   4620  CA  ILE P 937      -3.208   2.402 -12.267  0.00  0.00      PROA  
ATOM   4621  HA  ILE P 937      -2.960   2.955 -13.162  0.00  0.00      PROA  
ATOM   4622  CB  ILE P 937      -2.323   2.988 -11.130  0.00  0.00      PROA  
ATOM   4623  HB  ILE P 937      -2.913   2.778 -10.212  0.00  0.00      PROA  
ATOM   4624  CG2 ILE P 937      -0.988   2.260 -10.962  0.00  0.00      PROA  
ATOM   4625 HG21 ILE P 937      -0.446   2.447 -11.914  0.00  0.00      PROA  
ATOM   4626 HG22 ILE P 937      -0.963   1.200 -10.630  0.00  0.00      PROA  
ATOM   4627 HG23 ILE P 937      -0.465   2.838 -10.170  0.00  0.00      PROA  
ATOM   4628  CG1 ILE P 937      -2.164   4.486 -11.296  0.00  0.00      PROA  
ATOM   4629 HG11 ILE P 937      -3.209   4.840 -11.426  0.00  0.00      PROA  
ATOM   4630 HG12 ILE P 937      -1.515   4.810 -12.138  0.00  0.00      PROA  
ATOM   4631  CD  ILE P 937      -1.703   5.130 -10.012  0.00  0.00      PROA  
ATOM   4632  HD1 ILE P 937      -2.105   4.522  -9.174  0.00  0.00      PROA  
ATOM   4633  HD2 ILE P 937      -2.135   6.153  -9.971  0.00  0.00      PROA  
ATOM   4634  HD3 ILE P 937      -0.599   5.250 -10.047  0.00  0.00      PROA  
ATOM   4635  C   ILE P 937      -2.646   0.984 -12.578  0.00  0.00      PROA  
ATOM   4636  O   ILE P 937      -1.844   0.852 -13.500  0.00  0.00      PROA  
ATOM   4637  N   ILE P 938      -3.117  -0.147 -12.065  0.00  0.00      PROA  
ATOM   4638  HN  ILE P 938      -3.874  -0.064 -11.422  0.00  0.00      PROA  
ATOM   4639  CA  ILE P 938      -2.681  -1.483 -12.340  0.00  0.00      PROA  
ATOM   4640  HA  ILE P 938      -1.608  -1.402 -12.428  0.00  0.00      PROA  
ATOM   4641  CB  ILE P 938      -3.094  -2.472 -11.235  0.00  0.00      PROA  
ATOM   4642  HB  ILE P 938      -4.196  -2.345 -11.177  0.00  0.00      PROA  
ATOM   4643  CG2 ILE P 938      -2.694  -3.964 -11.644  0.00  0.00      PROA  
ATOM   4644 HG21 ILE P 938      -3.150  -4.269 -12.610  0.00  0.00      PROA  
ATOM   4645 HG22 ILE P 938      -3.037  -4.725 -10.910  0.00  0.00      PROA  
ATOM   4646 HG23 ILE P 938      -1.591  -4.076 -11.718  0.00  0.00      PROA  
ATOM   4647  CG1 ILE P 938      -2.483  -2.122  -9.801  0.00  0.00      PROA  
ATOM   4648 HG11 ILE P 938      -2.460  -1.049  -9.513  0.00  0.00      PROA  
ATOM   4649 HG12 ILE P 938      -1.421  -2.416  -9.944  0.00  0.00      PROA  
ATOM   4650  CD  ILE P 938      -3.207  -2.849  -8.606  0.00  0.00      PROA  
ATOM   4651  HD1 ILE P 938      -4.265  -2.516  -8.661  0.00  0.00      PROA  
ATOM   4652  HD2 ILE P 938      -2.800  -2.464  -7.647  0.00  0.00      PROA  
ATOM   4653  HD3 ILE P 938      -3.170  -3.959  -8.635  0.00  0.00      PROA  
ATOM   4654  C   ILE P 938      -3.233  -1.947 -13.668  0.00  0.00      PROA  
ATOM   4655  O   ILE P 938      -2.514  -2.628 -14.408  0.00  0.00      PROA  
ATOM   4656  N   ASN P 939      -4.471  -1.583 -14.105  0.00  0.00      PROA  
ATOM   4657  HN  ASN P 939      -5.018  -0.959 -13.553  0.00  0.00      PROA  
ATOM   4658  CA  ASN P 939      -5.279  -2.017 -15.271  0.00  0.00      PROA  
ATOM   4659  HA  ASN P 939      -4.742  -2.862 -15.677  0.00  0.00      PROA  
ATOM   4660  CB  ASN P 939      -6.796  -2.362 -14.875  0.00  0.00      PROA  
ATOM   4661  HB1 ASN P 939      -7.393  -2.643 -15.768  0.00  0.00      PROA  
ATOM   4662  HB2 ASN P 939      -7.227  -1.484 -14.347  0.00  0.00      PROA  
ATOM   4663  CG  ASN P 939      -6.832  -3.560 -13.908  0.00  0.00      PROA  
ATOM   4664  OD1 ASN P 939      -7.373  -3.426 -12.823  0.00  0.00      PROA  
ATOM   4665  ND2 ASN P 939      -6.101  -4.741 -14.140  0.00  0.00      PROA  
ATOM   4666 HD21 ASN P 939      -5.795  -4.857 -15.085  0.00  0.00      PROA  
ATOM   4667 HD22 ASN P 939      -6.265  -5.537 -13.557  0.00  0.00      PROA  
ATOM   4668  C   ASN P 939      -5.053  -1.071 -16.502  0.00  0.00      PROA  
ATOM   4669  O   ASN P 939      -5.693  -1.180 -17.518  0.00  0.00      PROA  
ATOM   4670  N   ARG P 940      -4.070  -0.251 -16.344  0.00  0.00      PROA  
ATOM   4671  HN  ARG P 940      -3.458  -0.237 -15.556  0.00  0.00      PROA  
ATOM   4672  CA  ARG P 940      -3.697   0.868 -17.184  0.00  0.00      PROA  
ATOM   4673  HA  ARG P 940      -4.604   1.453 -17.140  0.00  0.00      PROA  
ATOM   4674  CB  ARG P 940      -2.615   1.726 -16.487  0.00  0.00      PROA  
ATOM   4675  HB1 ARG P 940      -2.052   0.965 -15.906  0.00  0.00      PROA  
ATOM   4676  HB2 ARG P 940      -3.088   2.393 -15.735  0.00  0.00      PROA  
ATOM   4677  CG  ARG P 940      -1.630   2.412 -17.430  0.00  0.00      PROA  
ATOM   4678  HG1 ARG P 940      -2.235   2.870 -18.241  0.00  0.00      PROA  
ATOM   4679  HG2 ARG P 940      -1.040   1.624 -17.946  0.00  0.00      PROA  
ATOM   4680  CD  ARG P 940      -0.870   3.567 -16.657  0.00  0.00      PROA  
ATOM   4681  HD1 ARG P 940      -1.664   4.112 -16.102  0.00  0.00      PROA  
ATOM   4682  HD2 ARG P 940      -0.405   4.297 -17.354  0.00  0.00      PROA  
ATOM   4683  NE  ARG P 940       0.223   2.969 -15.813  0.00  0.00      PROA  
ATOM   4684  HE  ARG P 940       0.485   2.008 -15.897  0.00  0.00      PROA  
ATOM   4685  CZ  ARG P 940       0.878   3.500 -14.798  0.00  0.00      PROA  
ATOM   4686  NH1 ARG P 940       0.535   4.546 -14.101  0.00  0.00      PROA  
ATOM   4687 HH11 ARG P 940      -0.174   5.134 -14.492  0.00  0.00      PROA  
ATOM   4688 HH12 ARG P 940       1.143   4.951 -13.419  0.00  0.00      PROA  
ATOM   4689  NH2 ARG P 940       1.955   2.855 -14.242  0.00  0.00      PROA  
ATOM   4690 HH21 ARG P 940       2.383   2.146 -14.802  0.00  0.00      PROA  
ATOM   4691 HH22 ARG P 940       2.284   2.996 -13.308  0.00  0.00      PROA  
ATOM   4692  C   ARG P 940      -3.457   0.578 -18.646  0.00  0.00      PROA  
ATOM   4693  O   ARG P 940      -2.970  -0.467 -18.990  0.00  0.00      PROA  
ATOM   4694  N   LYS P 941      -3.828   1.553 -19.519  0.00  0.00      PROA  
ATOM   4695  HN  LYS P 941      -4.093   2.417 -19.099  0.00  0.00      PROA  
ATOM   4696  CA  LYS P 941      -3.799   1.492 -20.995  0.00  0.00      PROA  
ATOM   4697  HA  LYS P 941      -4.402   0.633 -21.253  0.00  0.00      PROA  
ATOM   4698  CB  LYS P 941      -4.478   2.797 -21.647  0.00  0.00      PROA  
ATOM   4699  HB1 LYS P 941      -4.091   2.981 -22.672  0.00  0.00      PROA  
ATOM   4700  HB2 LYS P 941      -4.096   3.595 -20.974  0.00  0.00      PROA  
ATOM   4701  CG  LYS P 941      -6.021   2.870 -21.783  0.00  0.00      PROA  
ATOM   4702  HG1 LYS P 941      -6.334   3.620 -22.542  0.00  0.00      PROA  
ATOM   4703  HG2 LYS P 941      -6.323   3.299 -20.804  0.00  0.00      PROA  
ATOM   4704  CD  LYS P 941      -6.689   1.528 -22.181  0.00  0.00      PROA  
ATOM   4705  HD1 LYS P 941      -6.252   0.759 -21.508  0.00  0.00      PROA  
ATOM   4706  HD2 LYS P 941      -6.392   1.333 -23.233  0.00  0.00      PROA  
ATOM   4707  CE  LYS P 941      -8.169   1.390 -22.043  0.00  0.00      PROA  
ATOM   4708  HE1 LYS P 941      -8.302   1.593 -20.959  0.00  0.00      PROA  
ATOM   4709  HE2 LYS P 941      -8.583   0.369 -22.184  0.00  0.00      PROA  
ATOM   4710  NZ  LYS P 941      -9.002   2.249 -22.848  0.00  0.00      PROA  
ATOM   4711  HZ1 LYS P 941     -10.000   1.958 -22.821  0.00  0.00      PROA  
ATOM   4712  HZ2 LYS P 941      -8.731   2.247 -23.852  0.00  0.00      PROA  
ATOM   4713  HZ3 LYS P 941      -8.920   3.256 -22.604  0.00  0.00      PROA  
ATOM   4714  C   LYS P 941      -2.379   1.238 -21.625  0.00  0.00      PROA  
ATOM   4715  O   LYS P 941      -2.234   0.506 -22.653  0.00  0.00      PROA  
ATOM   4716  N   GLU P 942      -1.277   1.761 -21.045  0.00  0.00      PROA  
ATOM   4717  HN  GLU P 942      -1.397   2.574 -20.481  0.00  0.00      PROA  
ATOM   4718  CA  GLU P 942       0.118   1.534 -21.471  0.00  0.00      PROA  
ATOM   4719  HA  GLU P 942       0.308   1.678 -22.525  0.00  0.00      PROA  
ATOM   4720  CB  GLU P 942       1.075   2.587 -20.784  0.00  0.00      PROA  
ATOM   4721  HB1 GLU P 942       0.706   2.854 -19.771  0.00  0.00      PROA  
ATOM   4722  HB2 GLU P 942       0.760   3.411 -21.460  0.00  0.00      PROA  
ATOM   4723  CG  GLU P 942       2.587   2.381 -20.725  0.00  0.00      PROA  
ATOM   4724  HG1 GLU P 942       2.909   1.821 -21.629  0.00  0.00      PROA  
ATOM   4725  HG2 GLU P 942       2.819   1.753 -19.839  0.00  0.00      PROA  
ATOM   4726  CD  GLU P 942       3.445   3.697 -20.599  0.00  0.00      PROA  
ATOM   4727  OE1 GLU P 942       2.904   4.793 -20.181  0.00  0.00      PROA  
ATOM   4728  OE2 GLU P 942       4.749   3.642 -20.715  0.00  0.00      PROA  
ATOM   4729  C   GLU P 942       0.513   0.078 -21.115  0.00  0.00      PROA  
ATOM   4730  O   GLU P 942       1.450  -0.482 -21.627  0.00  0.00      PROA  
ATOM   4731  N   HSD P 943      -0.110  -0.575 -20.099  0.00  0.00      PROA  
ATOM   4732  HN  HSD P 943      -0.974  -0.152 -19.838  0.00  0.00      PROA  
ATOM   4733  CA  HSD P 943       0.200  -1.878 -19.644  0.00  0.00      PROA  
ATOM   4734  HA  HSD P 943       1.279  -1.906 -19.647  0.00  0.00      PROA  
ATOM   4735  CB  HSD P 943      -0.315  -2.181 -18.234  0.00  0.00      PROA  
ATOM   4736  HB1 HSD P 943      -0.072  -3.224 -17.938  0.00  0.00      PROA  
ATOM   4737  HB2 HSD P 943      -1.414  -2.061 -18.124  0.00  0.00      PROA  
ATOM   4738  ND1 HSD P 943      -0.213  -1.506 -15.822  0.00  0.00      PROA  
ATOM   4739  HD1 HSD P 943      -1.004  -2.019 -15.489  0.00  0.00      PROA  
ATOM   4740  CG  HSD P 943       0.219  -1.304 -17.133  0.00  0.00      PROA  
ATOM   4741  CE1 HSD P 943       0.319  -0.509 -15.091  0.00  0.00      PROA  
ATOM   4742  HE1 HSD P 943       0.018  -0.293 -14.066  0.00  0.00      PROA  
ATOM   4743  NE2 HSD P 943       1.108   0.274 -15.819  0.00  0.00      PROA  
ATOM   4744  CD2 HSD P 943       1.002  -0.235 -17.108  0.00  0.00      PROA  
ATOM   4745  HD2 HSD P 943       1.452   0.258 -17.961  0.00  0.00      PROA  
ATOM   4746  C   HSD P 943      -0.410  -2.873 -20.585  0.00  0.00      PROA  
ATOM   4747  O   HSD P 943      -1.666  -2.908 -20.752  0.00  0.00      PROA  
ATOM   4748  N   LYS P 944       0.427  -3.663 -21.273  0.00  0.00      PROA  
ATOM   4749  HN  LYS P 944       1.419  -3.588 -21.215  0.00  0.00      PROA  
ATOM   4750  CA  LYS P 944       0.014  -4.655 -22.160  0.00  0.00      PROA  
ATOM   4751  HA  LYS P 944      -0.829  -4.287 -22.726  0.00  0.00      PROA  
ATOM   4752  CB  LYS P 944       1.150  -4.918 -23.233  0.00  0.00      PROA  
ATOM   4753  HB1 LYS P 944       0.910  -5.798 -23.867  0.00  0.00      PROA  
ATOM   4754  HB2 LYS P 944       2.119  -5.147 -22.739  0.00  0.00      PROA  
ATOM   4755  CG  LYS P 944       1.457  -3.719 -24.077  0.00  0.00      PROA  
ATOM   4756  HG1 LYS P 944       2.055  -4.130 -24.918  0.00  0.00      PROA  
ATOM   4757  HG2 LYS P 944       2.091  -2.958 -23.574  0.00  0.00      PROA  
ATOM   4758  CD  LYS P 944       0.217  -3.003 -24.793  0.00  0.00      PROA  
ATOM   4759  HD1 LYS P 944       0.674  -2.223 -25.439  0.00  0.00      PROA  
ATOM   4760  HD2 LYS P 944      -0.436  -2.531 -24.028  0.00  0.00      PROA  
ATOM   4761  CE  LYS P 944      -0.492  -4.004 -25.741  0.00  0.00      PROA  
ATOM   4762  HE1 LYS P 944      -0.904  -4.817 -25.106  0.00  0.00      PROA  
ATOM   4763  HE2 LYS P 944       0.245  -4.448 -26.444  0.00  0.00      PROA  
ATOM   4764  NZ  LYS P 944      -1.593  -3.346 -26.492  0.00  0.00      PROA  
ATOM   4765  HZ1 LYS P 944      -2.453  -3.182 -25.931  0.00  0.00      PROA  
ATOM   4766  HZ2 LYS P 944      -1.877  -3.826 -27.370  0.00  0.00      PROA  
ATOM   4767  HZ3 LYS P 944      -1.280  -2.391 -26.762  0.00  0.00      PROA  
ATOM   4768  C   LYS P 944      -0.436  -5.913 -21.524  0.00  0.00      PROA  
ATOM   4769  O   LYS P 944       0.041  -7.031 -21.854  0.00  0.00      PROA  
ATOM   4770  N   LEU P 945      -1.555  -5.819 -20.699  0.00  0.00      PROA  
ATOM   4771  HN  LEU P 945      -2.036  -4.964 -20.523  0.00  0.00      PROA  
ATOM   4772  CA  LEU P 945      -2.265  -6.915 -20.136  0.00  0.00      PROA  
ATOM   4773  HA  LEU P 945      -1.569  -7.419 -19.482  0.00  0.00      PROA  
ATOM   4774  CB  LEU P 945      -3.388  -6.420 -19.236  0.00  0.00      PROA  
ATOM   4775  HB1 LEU P 945      -3.963  -7.281 -18.833  0.00  0.00      PROA  
ATOM   4776  HB2 LEU P 945      -4.074  -5.748 -19.794  0.00  0.00      PROA  
ATOM   4777  CG  LEU P 945      -2.882  -5.698 -17.964  0.00  0.00      PROA  
ATOM   4778  HG  LEU P 945      -2.272  -4.842 -18.324  0.00  0.00      PROA  
ATOM   4779  CD1 LEU P 945      -3.930  -5.068 -17.061  0.00  0.00      PROA  
ATOM   4780 HD11 LEU P 945      -3.558  -4.529 -16.164  0.00  0.00      PROA  
ATOM   4781 HD12 LEU P 945      -4.509  -5.919 -16.642  0.00  0.00      PROA  
ATOM   4782 HD13 LEU P 945      -4.505  -4.369 -17.705  0.00  0.00      PROA  
ATOM   4783  CD2 LEU P 945      -1.931  -6.521 -17.082  0.00  0.00      PROA  
ATOM   4784 HD21 LEU P 945      -2.429  -7.234 -16.391  0.00  0.00      PROA  
ATOM   4785 HD22 LEU P 945      -1.362  -5.812 -16.444  0.00  0.00      PROA  
ATOM   4786 HD23 LEU P 945      -1.195  -7.118 -17.661  0.00  0.00      PROA  
ATOM   4787  C   LEU P 945      -2.723  -7.873 -21.151  0.00  0.00      PROA  
ATOM   4788  O   LEU P 945      -3.007  -7.576 -22.296  0.00  0.00      PROA  
ATOM   4789  N   LYS P 946      -2.722  -9.152 -20.796  0.00  0.00      PROA  
ATOM   4790  HN  LYS P 946      -2.611  -9.487 -19.863  0.00  0.00      PROA  
ATOM   4791  CA  LYS P 946      -3.189 -10.168 -21.722  0.00  0.00      PROA  
ATOM   4792  HA  LYS P 946      -2.948  -9.889 -22.737  0.00  0.00      PROA  
ATOM   4793  CB  LYS P 946      -2.326 -11.417 -21.565  0.00  0.00      PROA  
ATOM   4794  HB1 LYS P 946      -2.506 -12.004 -22.491  0.00  0.00      PROA  
ATOM   4795  HB2 LYS P 946      -2.613 -12.040 -20.690  0.00  0.00      PROA  
ATOM   4796  CG  LYS P 946      -0.804 -11.239 -21.355  0.00  0.00      PROA  
ATOM   4797  HG1 LYS P 946      -0.368 -12.238 -21.139  0.00  0.00      PROA  
ATOM   4798  HG2 LYS P 946      -0.592 -10.532 -20.524  0.00  0.00      PROA  
ATOM   4799  CD  LYS P 946      -0.131 -10.609 -22.623  0.00  0.00      PROA  
ATOM   4800  HD1 LYS P 946      -0.843  -9.844 -22.998  0.00  0.00      PROA  
ATOM   4801  HD2 LYS P 946       0.109 -11.366 -23.400  0.00  0.00      PROA  
ATOM   4802  CE  LYS P 946       1.247  -9.966 -22.334  0.00  0.00      PROA  
ATOM   4803  HE1 LYS P 946       1.163  -9.128 -21.609  0.00  0.00      PROA  
ATOM   4804  HE2 LYS P 946       1.675  -9.483 -23.238  0.00  0.00      PROA  
ATOM   4805  NZ  LYS P 946       2.190 -10.890 -21.691  0.00  0.00      PROA  
ATOM   4806  HZ1 LYS P 946       1.789 -11.479 -20.933  0.00  0.00      PROA  
ATOM   4807  HZ2 LYS P 946       2.949 -10.322 -21.264  0.00  0.00      PROA  
ATOM   4808  HZ3 LYS P 946       2.592 -11.513 -22.420  0.00  0.00      PROA  
ATOM   4809  C   LYS P 946      -4.678 -10.510 -21.563  0.00  0.00      PROA  
ATOM   4810  O   LYS P 946      -5.258 -11.124 -22.479  0.00  0.00      PROA  
ATOM   4811  N   LYS P 947      -5.347  -9.945 -20.578  0.00  0.00      PROA  
ATOM   4812  HN  LYS P 947      -4.884  -9.226 -20.066  0.00  0.00      PROA  
ATOM   4813  CA  LYS P 947      -6.776 -10.052 -20.465  0.00  0.00      PROA  
ATOM   4814  HA  LYS P 947      -7.195  -9.957 -21.456  0.00  0.00      PROA  
ATOM   4815  CB  LYS P 947      -7.149 -11.439 -19.877  0.00  0.00      PROA  
ATOM   4816  HB1 LYS P 947      -6.834 -12.242 -20.578  0.00  0.00      PROA  
ATOM   4817  HB2 LYS P 947      -8.226 -11.636 -19.688  0.00  0.00      PROA  
ATOM   4818  CG  LYS P 947      -6.341 -11.669 -18.586  0.00  0.00      PROA  
ATOM   4819  HG1 LYS P 947      -6.466 -10.892 -17.803  0.00  0.00      PROA  
ATOM   4820  HG2 LYS P 947      -5.288 -11.703 -18.940  0.00  0.00      PROA  
ATOM   4821  CD  LYS P 947      -6.628 -12.990 -17.856  0.00  0.00      PROA  
ATOM   4822  HD1 LYS P 947      -6.556 -13.673 -18.729  0.00  0.00      PROA  
ATOM   4823  HD2 LYS P 947      -7.643 -12.861 -17.422  0.00  0.00      PROA  
ATOM   4824  CE  LYS P 947      -5.599 -13.397 -16.726  0.00  0.00      PROA  
ATOM   4825  HE1 LYS P 947      -5.933 -12.986 -15.749  0.00  0.00      PROA  
ATOM   4826  HE2 LYS P 947      -4.617 -12.957 -17.001  0.00  0.00      PROA  
ATOM   4827  NZ  LYS P 947      -5.455 -14.868 -16.730  0.00  0.00      PROA  
ATOM   4828  HZ1 LYS P 947      -5.934 -15.366 -15.953  0.00  0.00      PROA  
ATOM   4829  HZ2 LYS P 947      -4.447 -15.053 -16.555  0.00  0.00      PROA  
ATOM   4830  HZ3 LYS P 947      -5.823 -15.265 -17.618  0.00  0.00      PROA  
ATOM   4831  C   LYS P 947      -7.306  -8.817 -19.734  0.00  0.00      PROA  
ATOM   4832  O   LYS P 947      -6.717  -8.117 -18.913  0.00  0.00      PROA  
ATOM   4833  N   GLY P 948      -8.643  -8.564 -19.963  0.00  0.00      PROA  
ATOM   4834  HN  GLY P 948      -9.179  -9.083 -20.623  0.00  0.00      PROA  
ATOM   4835  CA  GLY P 948      -9.374  -7.609 -19.172  0.00  0.00      PROA  
ATOM   4836  HA1 GLY P 948     -10.069  -7.302 -19.939  0.00  0.00      PROA  
ATOM   4837  HA2 GLY P 948      -8.799  -6.755 -18.845  0.00  0.00      PROA  
ATOM   4838  C   GLY P 948     -10.184  -8.046 -18.003  0.00  0.00      PROA  
ATOM   4839  O   GLY P 948     -10.819  -9.133 -18.000  0.00  0.00      PROA  
ATOM   4840  N   ALA P 949     -10.086  -7.279 -16.909  0.00  0.00      PROA  
ATOM   4841  HN  ALA P 949      -9.558  -6.449 -17.074  0.00  0.00      PROA  
ATOM   4842  CA  ALA P 949     -10.127  -7.801 -15.583  0.00  0.00      PROA  
ATOM   4843  HA  ALA P 949      -9.759  -8.817 -15.586  0.00  0.00      PROA  
ATOM   4844  CB  ALA P 949      -9.074  -7.042 -14.739  0.00  0.00      PROA  
ATOM   4845  HB1 ALA P 949      -8.820  -7.542 -13.780  0.00  0.00      PROA  
ATOM   4846  HB2 ALA P 949      -9.419  -6.039 -14.410  0.00  0.00      PROA  
ATOM   4847  HB3 ALA P 949      -8.104  -6.892 -15.260  0.00  0.00      PROA  
ATOM   4848  C   ALA P 949     -11.475  -7.708 -14.856  0.00  0.00      PROA  
ATOM   4849  O   ALA P 949     -12.044  -8.736 -14.426  0.00  0.00      PROA  
ATOM   4850  N   GLY P 950     -11.968  -6.483 -14.611  0.00  0.00      PROA  
ATOM   4851  HN  GLY P 950     -11.568  -5.669 -15.023  0.00  0.00      PROA  
ATOM   4852  CA  GLY P 950     -13.246  -6.299 -13.894  0.00  0.00      PROA  
ATOM   4853  HA1 GLY P 950     -13.688  -7.198 -13.490  0.00  0.00      PROA  
ATOM   4854  HA2 GLY P 950     -13.866  -5.712 -14.555  0.00  0.00      PROA  
ATOM   4855  C   GLY P 950     -13.127  -5.569 -12.615  0.00  0.00      PROA  
ATOM   4856  O   GLY P 950     -12.898  -6.136 -11.546  0.00  0.00      PROA  
ATOM   4857  N   TYR P 951     -13.316  -4.244 -12.670  0.00  0.00      PROA  
ATOM   4858  HN  TYR P 951     -13.495  -3.724 -13.502  0.00  0.00      PROA  
ATOM   4859  CA  TYR P 951     -13.315  -3.235 -11.576  0.00  0.00      PROA  
ATOM   4860  HA  TYR P 951     -12.312  -3.185 -11.179  0.00  0.00      PROA  
ATOM   4861  CB  TYR P 951     -13.589  -1.831 -12.090  0.00  0.00      PROA  
ATOM   4862  HB1 TYR P 951     -13.668  -0.975 -11.386  0.00  0.00      PROA  
ATOM   4863  HB2 TYR P 951     -14.564  -1.857 -12.623  0.00  0.00      PROA  
ATOM   4864  CG  TYR P 951     -12.446  -1.433 -12.992  0.00  0.00      PROA  
ATOM   4865  CD1 TYR P 951     -11.100  -1.177 -12.515  0.00  0.00      PROA  
ATOM   4866  HD1 TYR P 951     -10.880  -1.304 -11.465  0.00  0.00      PROA  
ATOM   4867  CE1 TYR P 951     -10.057  -0.736 -13.421  0.00  0.00      PROA  
ATOM   4868  HE1 TYR P 951      -9.042  -0.706 -13.053  0.00  0.00      PROA  
ATOM   4869  CZ  TYR P 951     -10.469  -0.517 -14.738  0.00  0.00      PROA  
ATOM   4870  OH  TYR P 951      -9.493  -0.099 -15.575  0.00  0.00      PROA  
ATOM   4871  HH  TYR P 951      -9.612  -0.470 -16.452  0.00  0.00      PROA  
ATOM   4872  CD2 TYR P 951     -12.663  -1.269 -14.339  0.00  0.00      PROA  
ATOM   4873  HD2 TYR P 951     -13.671  -1.555 -14.601  0.00  0.00      PROA  
ATOM   4874  CE2 TYR P 951     -11.703  -0.805 -15.263  0.00  0.00      PROA  
ATOM   4875  HE2 TYR P 951     -11.922  -0.666 -16.312  0.00  0.00      PROA  
ATOM   4876  C   TYR P 951     -14.214  -3.565 -10.483  0.00  0.00      PROA  
ATOM   4877  O   TYR P 951     -13.823  -3.553  -9.350  0.00  0.00      PROA  
ATOM   4878  N   HSD P 952     -15.541  -3.948 -10.744  0.00  0.00      PROA  
ATOM   4879  HN  HSD P 952     -15.920  -3.930 -11.666  0.00  0.00      PROA  
ATOM   4880  CA  HSD P 952     -16.596  -4.253  -9.834  0.00  0.00      PROA  
ATOM   4881  HA  HSD P 952     -16.640  -3.393  -9.182  0.00  0.00      PROA  
ATOM   4882  CB  HSD P 952     -17.924  -4.454 -10.531  0.00  0.00      PROA  
ATOM   4883  HB1 HSD P 952     -18.807  -4.491  -9.857  0.00  0.00      PROA  
ATOM   4884  HB2 HSD P 952     -17.827  -5.357 -11.171  0.00  0.00      PROA  
ATOM   4885  ND1 HSD P 952     -18.129  -3.414 -12.817  0.00  0.00      PROA  
ATOM   4886  HD1 HSD P 952     -17.870  -4.286 -13.233  0.00  0.00      PROA  
ATOM   4887  CG  HSD P 952     -18.169  -3.277 -11.445  0.00  0.00      PROA  
ATOM   4888  CE1 HSD P 952     -18.726  -2.308 -13.283  0.00  0.00      PROA  
ATOM   4889  HE1 HSD P 952     -18.763  -2.064 -14.345  0.00  0.00      PROA  
ATOM   4890  NE2 HSD P 952     -19.054  -1.445 -12.339  0.00  0.00      PROA  
ATOM   4891  CD2 HSD P 952     -18.717  -2.120 -11.181  0.00  0.00      PROA  
ATOM   4892  HD2 HSD P 952     -19.061  -1.802 -10.204  0.00  0.00      PROA  
ATOM   4893  C   HSD P 952     -16.209  -5.369  -8.905  0.00  0.00      PROA  
ATOM   4894  O   HSD P 952     -16.480  -5.315  -7.724  0.00  0.00      PROA  
ATOM   4895  N   LEU P 953     -15.528  -6.405  -9.458  0.00  0.00      PROA  
ATOM   4896  HN  LEU P 953     -15.499  -6.521 -10.448  0.00  0.00      PROA  
ATOM   4897  CA  LEU P 953     -15.051  -7.552  -8.655  0.00  0.00      PROA  
ATOM   4898  HA  LEU P 953     -15.887  -7.925  -8.082  0.00  0.00      PROA  
ATOM   4899  CB  LEU P 953     -14.389  -8.607  -9.621  0.00  0.00      PROA  
ATOM   4900  HB1 LEU P 953     -14.032  -9.479  -9.031  0.00  0.00      PROA  
ATOM   4901  HB2 LEU P 953     -13.524  -8.066 -10.062  0.00  0.00      PROA  
ATOM   4902  CG  LEU P 953     -15.266  -9.148 -10.767  0.00  0.00      PROA  
ATOM   4903  HG  LEU P 953     -15.765  -8.334 -11.334  0.00  0.00      PROA  
ATOM   4904  CD1 LEU P 953     -14.360  -9.908 -11.813  0.00  0.00      PROA  
ATOM   4905 HD11 LEU P 953     -13.677  -9.214 -12.347  0.00  0.00      PROA  
ATOM   4906 HD12 LEU P 953     -15.118 -10.322 -12.512  0.00  0.00      PROA  
ATOM   4907 HD13 LEU P 953     -13.691 -10.647 -11.322  0.00  0.00      PROA  
ATOM   4908  CD2 LEU P 953     -16.444  -9.946 -10.144  0.00  0.00      PROA  
ATOM   4909 HD21 LEU P 953     -17.064 -10.217 -11.025  0.00  0.00      PROA  
ATOM   4910 HD22 LEU P 953     -16.986  -9.227  -9.493  0.00  0.00      PROA  
ATOM   4911 HD23 LEU P 953     -16.118 -10.824  -9.547  0.00  0.00      PROA  
ATOM   4912  C   LEU P 953     -13.969  -7.127  -7.684  0.00  0.00      PROA  
ATOM   4913  O   LEU P 953     -13.965  -7.586  -6.548  0.00  0.00      PROA  
ATOM   4914  N   ASP P 954     -13.090  -6.210  -8.059  0.00  0.00      PROA  
ATOM   4915  HN  ASP P 954     -13.076  -5.936  -9.017  0.00  0.00      PROA  
ATOM   4916  CA  ASP P 954     -12.093  -5.699  -7.157  0.00  0.00      PROA  
ATOM   4917  HA  ASP P 954     -11.493  -6.510  -6.772  0.00  0.00      PROA  
ATOM   4918  CB  ASP P 954     -11.258  -4.607  -7.848  0.00  0.00      PROA  
ATOM   4919  HB1 ASP P 954     -10.485  -4.304  -7.111  0.00  0.00      PROA  
ATOM   4920  HB2 ASP P 954     -11.778  -3.663  -8.118  0.00  0.00      PROA  
ATOM   4921  CG  ASP P 954     -10.671  -5.141  -9.081  0.00  0.00      PROA  
ATOM   4922  OD1 ASP P 954     -10.537  -6.315  -9.368  0.00  0.00      PROA  
ATOM   4923  OD2 ASP P 954     -10.265  -4.126  -9.881  0.00  0.00      PROA  
ATOM   4924  HD2 ASP P 954     -10.088  -4.406 -10.782  0.00  0.00      PROA  
ATOM   4925  C   ASP P 954     -12.632  -4.963  -5.921  0.00  0.00      PROA  
ATOM   4926  O   ASP P 954     -12.238  -5.160  -4.793  0.00  0.00      PROA  
ATOM   4927  N   LEU P 955     -13.586  -4.057  -6.146  0.00  0.00      PROA  
ATOM   4928  HN  LEU P 955     -13.814  -3.995  -7.114  0.00  0.00      PROA  
ATOM   4929  CA  LEU P 955     -14.312  -3.342  -5.131  0.00  0.00      PROA  
ATOM   4930  HA  LEU P 955     -13.538  -2.998  -4.460  0.00  0.00      PROA  
ATOM   4931  CB  LEU P 955     -15.067  -2.049  -5.680  0.00  0.00      PROA  
ATOM   4932  HB1 LEU P 955     -15.652  -2.515  -6.501  0.00  0.00      PROA  
ATOM   4933  HB2 LEU P 955     -14.274  -1.402  -6.113  0.00  0.00      PROA  
ATOM   4934  CG  LEU P 955     -15.895  -1.260  -4.651  0.00  0.00      PROA  
ATOM   4935  HG  LEU P 955     -16.683  -1.932  -4.251  0.00  0.00      PROA  
ATOM   4936  CD1 LEU P 955     -15.117  -0.705  -3.470  0.00  0.00      PROA  
ATOM   4937 HD11 LEU P 955     -15.768  -0.126  -2.781  0.00  0.00      PROA  
ATOM   4938 HD12 LEU P 955     -14.214  -0.179  -3.849  0.00  0.00      PROA  
ATOM   4939 HD13 LEU P 955     -14.806  -1.486  -2.744  0.00  0.00      PROA  
ATOM   4940  CD2 LEU P 955     -16.751  -0.111  -5.289  0.00  0.00      PROA  
ATOM   4941 HD21 LEU P 955     -17.346   0.495  -4.573  0.00  0.00      PROA  
ATOM   4942 HD22 LEU P 955     -17.475  -0.502  -6.036  0.00  0.00      PROA  
ATOM   4943 HD23 LEU P 955     -16.046   0.511  -5.881  0.00  0.00      PROA  
ATOM   4944  C   LEU P 955     -15.234  -4.258  -4.293  0.00  0.00      PROA  
ATOM   4945  O   LEU P 955     -15.375  -4.129  -3.119  0.00  0.00      PROA  
ATOM   4946  N   LEU P 956     -15.902  -5.215  -4.927  0.00  0.00      PROA  
ATOM   4947  HN  LEU P 956     -15.956  -5.091  -5.915  0.00  0.00      PROA  
ATOM   4948  CA  LEU P 956     -16.810  -6.135  -4.305  0.00  0.00      PROA  
ATOM   4949  HA  LEU P 956     -17.514  -5.647  -3.647  0.00  0.00      PROA  
ATOM   4950  CB  LEU P 956     -17.603  -6.940  -5.403  0.00  0.00      PROA  
ATOM   4951  HB1 LEU P 956     -16.985  -7.578  -6.070  0.00  0.00      PROA  
ATOM   4952  HB2 LEU P 956     -18.182  -6.275  -6.079  0.00  0.00      PROA  
ATOM   4953  CG  LEU P 956     -18.691  -7.917  -4.901  0.00  0.00      PROA  
ATOM   4954  HG  LEU P 956     -19.221  -8.248  -5.820  0.00  0.00      PROA  
ATOM   4955  CD1 LEU P 956     -18.151  -9.262  -4.276  0.00  0.00      PROA  
ATOM   4956 HD11 LEU P 956     -17.436  -9.767  -4.960  0.00  0.00      PROA  
ATOM   4957 HD12 LEU P 956     -18.869  -9.972  -3.813  0.00  0.00      PROA  
ATOM   4958 HD13 LEU P 956     -17.412  -9.045  -3.476  0.00  0.00      PROA  
ATOM   4959  CD2 LEU P 956     -19.746  -7.271  -4.041  0.00  0.00      PROA  
ATOM   4960 HD21 LEU P 956     -20.325  -6.609  -4.720  0.00  0.00      PROA  
ATOM   4961 HD22 LEU P 956     -19.286  -6.811  -3.139  0.00  0.00      PROA  
ATOM   4962 HD23 LEU P 956     -20.385  -8.063  -3.595  0.00  0.00      PROA  
ATOM   4963  C   LEU P 956     -15.996  -7.012  -3.412  0.00  0.00      PROA  
ATOM   4964  O   LEU P 956     -16.395  -7.275  -2.305  0.00  0.00      PROA  
ATOM   4965  N   MET P 957     -14.868  -7.548  -3.777  0.00  0.00      PROA  
ATOM   4966  HN  MET P 957     -14.427  -7.553  -4.671  0.00  0.00      PROA  
ATOM   4967  CA  MET P 957     -14.056  -8.463  -2.958  0.00  0.00      PROA  
ATOM   4968  HA  MET P 957     -14.738  -9.153  -2.484  0.00  0.00      PROA  
ATOM   4969  CB  MET P 957     -13.150  -9.344  -3.864  0.00  0.00      PROA  
ATOM   4970  HB1 MET P 957     -12.327  -9.795  -3.269  0.00  0.00      PROA  
ATOM   4971  HB2 MET P 957     -12.664  -8.611  -4.543  0.00  0.00      PROA  
ATOM   4972  CG  MET P 957     -13.914 -10.466  -4.593  0.00  0.00      PROA  
ATOM   4973  HG1 MET P 957     -13.166 -10.970  -5.242  0.00  0.00      PROA  
ATOM   4974  HG2 MET P 957     -14.635 -10.044  -5.325  0.00  0.00      PROA  
ATOM   4975  SD  MET P 957     -14.824 -11.578  -3.521  0.00  0.00      PROA  
ATOM   4976  CE  MET P 957     -13.617 -11.789  -2.206  0.00  0.00      PROA  
ATOM   4977  HE1 MET P 957     -13.762 -12.757  -1.680  0.00  0.00      PROA  
ATOM   4978  HE2 MET P 957     -13.544 -10.892  -1.554  0.00  0.00      PROA  
ATOM   4979  HE3 MET P 957     -12.577 -11.696  -2.586  0.00  0.00      PROA  
ATOM   4980  C   MET P 957     -13.346  -7.685  -1.883  0.00  0.00      PROA  
ATOM   4981  O   MET P 957     -12.938  -8.295  -0.897  0.00  0.00      PROA  
ATOM   4982  N   VAL P 958     -13.067  -6.389  -1.978  0.00  0.00      PROA  
ATOM   4983  HN  VAL P 958     -13.213  -5.857  -2.809  0.00  0.00      PROA  
ATOM   4984  CA  VAL P 958     -12.476  -5.690  -0.793  0.00  0.00      PROA  
ATOM   4985  HA  VAL P 958     -11.941  -6.366  -0.143  0.00  0.00      PROA  
ATOM   4986  CB  VAL P 958     -11.470  -4.669  -1.240  0.00  0.00      PROA  
ATOM   4987  HB  VAL P 958     -10.881  -5.152  -2.049  0.00  0.00      PROA  
ATOM   4988  CG1 VAL P 958     -12.281  -3.538  -1.824  0.00  0.00      PROA  
ATOM   4989 HG11 VAL P 958     -13.052  -3.900  -2.537  0.00  0.00      PROA  
ATOM   4990 HG12 VAL P 958     -11.723  -2.718  -2.324  0.00  0.00      PROA  
ATOM   4991 HG13 VAL P 958     -12.872  -2.997  -1.055  0.00  0.00      PROA  
ATOM   4992  CG2 VAL P 958     -10.479  -4.445  -0.023  0.00  0.00      PROA  
ATOM   4993 HG21 VAL P 958      -9.906  -3.539  -0.316  0.00  0.00      PROA  
ATOM   4994 HG22 VAL P 958      -9.777  -5.304   0.050  0.00  0.00      PROA  
ATOM   4995 HG23 VAL P 958     -11.123  -4.211   0.851  0.00  0.00      PROA  
ATOM   4996  C   VAL P 958     -13.699  -5.299   0.054  0.00  0.00      PROA  
ATOM   4997  O   VAL P 958     -13.667  -5.283   1.300  0.00  0.00      PROA  
ATOM   4998  N   GLY P 959     -14.939  -5.018  -0.535  0.00  0.00      PROA  
ATOM   4999  HN  GLY P 959     -14.921  -5.033  -1.532  0.00  0.00      PROA  
ATOM   5000  CA  GLY P 959     -16.182  -4.529   0.050  0.00  0.00      PROA  
ATOM   5001  HA1 GLY P 959     -16.897  -4.439  -0.754  0.00  0.00      PROA  
ATOM   5002  HA2 GLY P 959     -15.860  -3.642   0.575  0.00  0.00      PROA  
ATOM   5003  C   GLY P 959     -16.839  -5.556   0.920  0.00  0.00      PROA  
ATOM   5004  O   GLY P 959     -16.976  -5.221   2.088  0.00  0.00      PROA  
ATOM   5005  N   VAL P 960     -17.237  -6.710   0.378  0.00  0.00      PROA  
ATOM   5006  HN  VAL P 960     -17.118  -7.033  -0.558  0.00  0.00      PROA  
ATOM   5007  CA  VAL P 960     -17.981  -7.701   1.102  0.00  0.00      PROA  
ATOM   5008  HA  VAL P 960     -18.906  -7.301   1.490  0.00  0.00      PROA  
ATOM   5009  CB  VAL P 960     -18.309  -8.948   0.216  0.00  0.00      PROA  
ATOM   5010  HB  VAL P 960     -17.401  -9.284  -0.329  0.00  0.00      PROA  
ATOM   5011  CG1 VAL P 960     -18.755 -10.146   1.086  0.00  0.00      PROA  
ATOM   5012 HG11 VAL P 960     -19.617  -9.864   1.728  0.00  0.00      PROA  
ATOM   5013 HG12 VAL P 960     -18.023 -10.575   1.803  0.00  0.00      PROA  
ATOM   5014 HG13 VAL P 960     -19.248 -10.926   0.468  0.00  0.00      PROA  
ATOM   5015  CG2 VAL P 960     -19.440  -8.582  -0.751  0.00  0.00      PROA  
ATOM   5016 HG21 VAL P 960     -19.339  -7.618  -1.293  0.00  0.00      PROA  
ATOM   5017 HG22 VAL P 960     -20.337  -8.357  -0.134  0.00  0.00      PROA  
ATOM   5018 HG23 VAL P 960     -19.608  -9.423  -1.457  0.00  0.00      PROA  
ATOM   5019  C   VAL P 960     -17.129  -8.166   2.247  0.00  0.00      PROA  
ATOM   5020  O   VAL P 960     -17.589  -8.462   3.369  0.00  0.00      PROA  
ATOM   5021  N   MET P 961     -15.853  -8.325   1.981  0.00  0.00      PROA  
ATOM   5022  HN  MET P 961     -15.540  -8.147   1.051  0.00  0.00      PROA  
ATOM   5023  CA  MET P 961     -14.797  -8.760   2.892  0.00  0.00      PROA  
ATOM   5024  HA  MET P 961     -15.114  -9.725   3.260  0.00  0.00      PROA  
ATOM   5025  CB  MET P 961     -13.506  -9.027   2.082  0.00  0.00      PROA  
ATOM   5026  HB1 MET P 961     -12.624  -9.340   2.681  0.00  0.00      PROA  
ATOM   5027  HB2 MET P 961     -13.289  -8.114   1.487  0.00  0.00      PROA  
ATOM   5028  CG  MET P 961     -13.736 -10.224   1.137  0.00  0.00      PROA  
ATOM   5029  HG1 MET P 961     -12.724 -10.313   0.687  0.00  0.00      PROA  
ATOM   5030  HG2 MET P 961     -14.438  -9.890   0.344  0.00  0.00      PROA  
ATOM   5031  SD  MET P 961     -14.396 -11.752   1.855  0.00  0.00      PROA  
ATOM   5032  CE  MET P 961     -13.379 -11.907   3.289  0.00  0.00      PROA  
ATOM   5033  HE1 MET P 961     -13.590 -12.862   3.816  0.00  0.00      PROA  
ATOM   5034  HE2 MET P 961     -13.352 -11.059   4.006  0.00  0.00      PROA  
ATOM   5035  HE3 MET P 961     -12.285 -12.043   3.147  0.00  0.00      PROA  
ATOM   5036  C   MET P 961     -14.484  -7.917   4.005  0.00  0.00      PROA  
ATOM   5037  O   MET P 961     -14.460  -8.356   5.134  0.00  0.00      PROA  
ATOM   5038  N   LEU P 962     -14.311  -6.600   3.861  0.00  0.00      PROA  
ATOM   5039  HN  LEU P 962     -14.199  -6.258   2.931  0.00  0.00      PROA  
ATOM   5040  CA  LEU P 962     -14.253  -5.561   4.831  0.00  0.00      PROA  
ATOM   5041  HA  LEU P 962     -13.429  -5.669   5.521  0.00  0.00      PROA  
ATOM   5042  CB  LEU P 962     -14.181  -4.172   4.127  0.00  0.00      PROA  
ATOM   5043  HB1 LEU P 962     -14.689  -3.427   4.776  0.00  0.00      PROA  
ATOM   5044  HB2 LEU P 962     -14.854  -4.129   3.243  0.00  0.00      PROA  
ATOM   5045  CG  LEU P 962     -12.761  -3.689   3.732  0.00  0.00      PROA  
ATOM   5046  HG  LEU P 962     -12.200  -4.471   3.177  0.00  0.00      PROA  
ATOM   5047  CD1 LEU P 962     -12.764  -2.448   2.773  0.00  0.00      PROA  
ATOM   5048 HD11 LEU P 962     -13.384  -2.705   1.887  0.00  0.00      PROA  
ATOM   5049 HD12 LEU P 962     -11.703  -2.244   2.513  0.00  0.00      PROA  
ATOM   5050 HD13 LEU P 962     -13.147  -1.621   3.409  0.00  0.00      PROA  
ATOM   5051  CD2 LEU P 962     -11.891  -3.484   4.969  0.00  0.00      PROA  
ATOM   5052 HD21 LEU P 962     -11.798  -4.428   5.546  0.00  0.00      PROA  
ATOM   5053 HD22 LEU P 962     -12.242  -2.706   5.681  0.00  0.00      PROA  
ATOM   5054 HD23 LEU P 962     -10.828  -3.328   4.684  0.00  0.00      PROA  
ATOM   5055  C   LEU P 962     -15.528  -5.612   5.646  0.00  0.00      PROA  
ATOM   5056  O   LEU P 962     -15.540  -5.426   6.831  0.00  0.00      PROA  
ATOM   5057  N   GLY P 963     -16.643  -5.916   5.012  0.00  0.00      PROA  
ATOM   5058  HN  GLY P 963     -16.731  -5.931   4.019  0.00  0.00      PROA  
ATOM   5059  CA  GLY P 963     -17.897  -6.293   5.692  0.00  0.00      PROA  
ATOM   5060  HA1 GLY P 963     -18.615  -6.546   4.927  0.00  0.00      PROA  
ATOM   5061  HA2 GLY P 963     -18.319  -5.448   6.217  0.00  0.00      PROA  
ATOM   5062  C   GLY P 963     -17.829  -7.423   6.667  0.00  0.00      PROA
[truncated: 12,416,040 more chars]
