# Supplementary material for: CryoEM and computational modeling structural insights into the pH regulator NBCn1
Source: Nat Commun. 2025 Nov 11;16:9932. doi: 10.1038/s41467-025-64868-z (PMC12606367; doi:10.1038/s41467-025-64868-z)
Supplement: Supplementary file 9 — Supplementary Data 7 [file 41467_2025_64868_MOESM9_ESM.zip › 1us_unrestr_MD_apoNBCn1/hNBCn1_OF_1us_rep3_first_step.pdb]

CRYST1  118.832  118.832  112.261  90.00  90.00  90.00 P 1           1
ATOM      1  N   LEU P 581     -31.031  -9.108 -13.414  0.00  0.00      PROA  
ATOM      2  HT1 LEU P 581     -31.135  -9.107 -12.379  0.00  0.00      PROA  
ATOM      3  HT2 LEU P 581     -30.557  -9.993 -13.687  0.00  0.00      PROA  
ATOM      4  HT3 LEU P 581     -31.957  -9.200 -13.877  0.00  0.00      PROA  
ATOM      5  CA  LEU P 581     -30.386  -7.909 -13.964  0.00  0.00      PROA  
ATOM      6  HA  LEU P 581     -31.056  -7.084 -13.774  0.00  0.00      PROA  
ATOM      7  CB  LEU P 581     -29.177  -7.528 -13.025  0.00  0.00      PROA  
ATOM      8  HB1 LEU P 581     -28.755  -6.602 -13.472  0.00  0.00      PROA  
ATOM      9  HB2 LEU P 581     -28.350  -8.262 -13.124  0.00  0.00      PROA  
ATOM     10  CG  LEU P 581     -29.560  -7.336 -11.558  0.00  0.00      PROA  
ATOM     11  HG  LEU P 581     -30.167  -8.221 -11.271  0.00  0.00      PROA  
ATOM     12  CD1 LEU P 581     -28.321  -7.354 -10.644  0.00  0.00      PROA  
ATOM     13 HD11 LEU P 581     -28.658  -7.261  -9.589  0.00  0.00      PROA  
ATOM     14 HD12 LEU P 581     -27.795  -6.408 -10.894  0.00  0.00      PROA  
ATOM     15 HD13 LEU P 581     -27.686  -8.253 -10.797  0.00  0.00      PROA  
ATOM     16  CD2 LEU P 581     -30.308  -6.078 -11.377  0.00  0.00      PROA  
ATOM     17 HD21 LEU P 581     -30.492  -5.889 -10.298  0.00  0.00      PROA  
ATOM     18 HD22 LEU P 581     -31.266  -6.217 -11.922  0.00  0.00      PROA  
ATOM     19 HD23 LEU P 581     -29.712  -5.215 -11.744  0.00  0.00      PROA  
ATOM     20  C   LEU P 581     -29.999  -7.930 -15.456  0.00  0.00      PROA  
ATOM     21  O   LEU P 581     -29.890  -9.021 -16.030  0.00  0.00      PROA  
ATOM     22  N   PHE P 582     -29.827  -6.767 -16.141  0.00  0.00      PROA  
ATOM     23  HN  PHE P 582     -29.834  -5.969 -15.543  0.00  0.00      PROA  
ATOM     24  CA  PHE P 582     -29.534  -6.540 -17.535  0.00  0.00      PROA  
ATOM     25  HA  PHE P 582     -28.948  -7.332 -17.977  0.00  0.00      PROA  
ATOM     26  CB  PHE P 582     -30.903  -6.498 -18.362  0.00  0.00      PROA  
ATOM     27  HB1 PHE P 582     -31.251  -7.548 -18.257  0.00  0.00      PROA  
ATOM     28  HB2 PHE P 582     -30.616  -6.303 -19.417  0.00  0.00      PROA  
ATOM     29  CG  PHE P 582     -31.974  -5.613 -17.692  0.00  0.00      PROA  
ATOM     30  CD1 PHE P 582     -32.178  -4.385 -18.319  0.00  0.00      PROA  
ATOM     31  HD1 PHE P 582     -31.529  -4.040 -19.110  0.00  0.00      PROA  
ATOM     32  CE1 PHE P 582     -33.306  -3.666 -17.942  0.00  0.00      PROA  
ATOM     33  HE1 PHE P 582     -33.463  -2.798 -18.565  0.00  0.00      PROA  
ATOM     34  CZ  PHE P 582     -34.190  -4.105 -16.964  0.00  0.00      PROA  
ATOM     35  HZ  PHE P 582     -35.065  -3.542 -16.679  0.00  0.00      PROA  
ATOM     36  CD2 PHE P 582     -32.882  -6.138 -16.752  0.00  0.00      PROA  
ATOM     37  HD2 PHE P 582     -32.976  -7.176 -16.469  0.00  0.00      PROA  
ATOM     38  CE2 PHE P 582     -33.951  -5.347 -16.416  0.00  0.00      PROA  
ATOM     39  HE2 PHE P 582     -34.772  -5.680 -15.799  0.00  0.00      PROA  
ATOM     40  C   PHE P 582     -28.871  -5.211 -17.637  0.00  0.00      PROA  
ATOM     41  O   PHE P 582     -28.580  -4.618 -16.643  0.00  0.00      PROA  
ATOM     42  N   GLY P 583     -28.475  -4.830 -18.860  0.00  0.00      PROA  
ATOM     43  HN  GLY P 583     -28.687  -5.431 -19.627  0.00  0.00      PROA  
ATOM     44  CA  GLY P 583     -27.687  -3.615 -19.000  0.00  0.00      PROA  
ATOM     45  HA1 GLY P 583     -28.075  -2.824 -18.374  0.00  0.00      PROA  
ATOM     46  HA2 GLY P 583     -27.778  -3.335 -20.039  0.00  0.00      PROA  
ATOM     47  C   GLY P 583     -26.157  -3.805 -18.724  0.00  0.00      PROA  
ATOM     48  O   GLY P 583     -25.636  -4.904 -18.858  0.00  0.00      PROA  
ATOM     49  N   GLY P 584     -25.370  -2.709 -18.379  0.00  0.00      PROA  
ATOM     50  HN  GLY P 584     -25.943  -1.939 -18.106  0.00  0.00      PROA  
ATOM     51  CA  GLY P 584     -23.937  -2.557 -18.379  0.00  0.00      PROA  
ATOM     52  HA1 GLY P 584     -23.800  -1.648 -17.811  0.00  0.00      PROA  
ATOM     53  HA2 GLY P 584     -23.622  -2.485 -19.409  0.00  0.00      PROA  
ATOM     54  C   GLY P 584     -23.182  -3.691 -17.797  0.00  0.00      PROA  
ATOM     55  O   GLY P 584     -22.232  -4.210 -18.436  0.00  0.00      PROA  
ATOM     56  N   LEU P 585     -23.549  -4.136 -16.621  0.00  0.00      PROA  
ATOM     57  HN  LEU P 585     -24.314  -3.649 -16.208  0.00  0.00      PROA  
ATOM     58  CA  LEU P 585     -22.955  -5.179 -15.906  0.00  0.00      PROA  
ATOM     59  HA  LEU P 585     -21.918  -4.915 -15.757  0.00  0.00      PROA  
ATOM     60  CB  LEU P 585     -23.759  -5.392 -14.600  0.00  0.00      PROA  
ATOM     61  HB1 LEU P 585     -24.848  -5.327 -14.807  0.00  0.00      PROA  
ATOM     62  HB2 LEU P 585     -23.490  -4.544 -13.934  0.00  0.00      PROA  
ATOM     63  CG  LEU P 585     -23.390  -6.649 -13.684  0.00  0.00      PROA  
ATOM     64  HG  LEU P 585     -23.457  -7.585 -14.280  0.00  0.00      PROA  
ATOM     65  CD1 LEU P 585     -21.950  -6.537 -13.229  0.00  0.00      PROA  
ATOM     66 HD11 LEU P 585     -21.285  -6.674 -14.108  0.00  0.00      PROA  
ATOM     67 HD12 LEU P 585     -21.688  -7.358 -12.526  0.00  0.00      PROA  
ATOM     68 HD13 LEU P 585     -21.866  -5.570 -12.689  0.00  0.00      PROA  
ATOM     69  CD2 LEU P 585     -24.426  -6.844 -12.472  0.00  0.00      PROA  
ATOM     70 HD21 LEU P 585     -25.433  -7.142 -12.835  0.00  0.00      PROA  
ATOM     71 HD22 LEU P 585     -24.515  -5.923 -11.857  0.00  0.00      PROA  
ATOM     72 HD23 LEU P 585     -24.018  -7.642 -11.816  0.00  0.00      PROA  
ATOM     73  C   LEU P 585     -22.848  -6.583 -16.573  0.00  0.00      PROA  
ATOM     74  O   LEU P 585     -21.826  -7.262 -16.673  0.00  0.00      PROA  
ATOM     75  N   ILE P 586     -24.039  -6.982 -17.150  0.00  0.00      PROA  
ATOM     76  HN  ILE P 586     -24.803  -6.355 -17.022  0.00  0.00      PROA  
ATOM     77  CA  ILE P 586     -24.164  -8.194 -17.963  0.00  0.00      PROA  
ATOM     78  HA  ILE P 586     -23.759  -9.057 -17.455  0.00  0.00      PROA  
ATOM     79  CB  ILE P 586     -25.591  -8.734 -18.161  0.00  0.00      PROA  
ATOM     80  HB  ILE P 586     -26.105  -8.205 -18.992  0.00  0.00      PROA  
ATOM     81  CG2 ILE P 586     -25.547 -10.217 -18.609  0.00  0.00      PROA  
ATOM     82 HG21 ILE P 586     -26.602 -10.520 -18.779  0.00  0.00      PROA  
ATOM     83 HG22 ILE P 586     -25.126 -10.859 -17.807  0.00  0.00      PROA  
ATOM     84 HG23 ILE P 586     -24.929 -10.303 -19.529  0.00  0.00      PROA  
ATOM     85  CG1 ILE P 586     -26.452  -8.552 -16.862  0.00  0.00      PROA  
ATOM     86 HG11 ILE P 586     -27.487  -8.921 -17.027  0.00  0.00      PROA  
ATOM     87 HG12 ILE P 586     -26.415  -7.461 -16.651  0.00  0.00      PROA  
ATOM     88  CD  ILE P 586     -26.036  -9.438 -15.665  0.00  0.00      PROA  
ATOM     89  HD1 ILE P 586     -26.637  -9.062 -14.810  0.00  0.00      PROA  
ATOM     90  HD2 ILE P 586     -25.001  -9.275 -15.295  0.00  0.00      PROA  
ATOM     91  HD3 ILE P 586     -26.217 -10.526 -15.800  0.00  0.00      PROA  
ATOM     92  C   ILE P 586     -23.443  -8.025 -19.226  0.00  0.00      PROA  
ATOM     93  O   ILE P 586     -22.844  -9.002 -19.736  0.00  0.00      PROA  
ATOM     94  N   LEU P 587     -23.378  -6.815 -19.796  0.00  0.00      PROA  
ATOM     95  HN  LEU P 587     -23.965  -6.048 -19.547  0.00  0.00      PROA  
ATOM     96  CA  LEU P 587     -22.624  -6.534 -21.066  0.00  0.00      PROA  
ATOM     97  HA  LEU P 587     -22.962  -7.327 -21.717  0.00  0.00      PROA  
ATOM     98  CB  LEU P 587     -23.053  -5.188 -21.644  0.00  0.00      PROA  
ATOM     99  HB1 LEU P 587     -23.286  -4.504 -20.799  0.00  0.00      PROA  
ATOM    100  HB2 LEU P 587     -23.956  -5.467 -22.229  0.00  0.00      PROA  
ATOM    101  CG  LEU P 587     -22.127  -4.492 -22.647  0.00  0.00      PROA  
ATOM    102  HG  LEU P 587     -21.138  -4.328 -22.168  0.00  0.00      PROA  
ATOM    103  CD1 LEU P 587     -21.868  -5.196 -24.018  0.00  0.00      PROA  
ATOM    104 HD11 LEU P 587     -21.138  -6.028 -23.930  0.00  0.00      PROA  
ATOM    105 HD12 LEU P 587     -21.455  -4.485 -24.766  0.00  0.00      PROA  
ATOM    106 HD13 LEU P 587     -22.811  -5.579 -24.464  0.00  0.00      PROA  
ATOM    107  CD2 LEU P 587     -22.660  -3.063 -22.916  0.00  0.00      PROA  
ATOM    108 HD21 LEU P 587     -21.860  -2.349 -23.207  0.00  0.00      PROA  
ATOM    109 HD22 LEU P 587     -22.977  -2.672 -21.926  0.00  0.00      PROA  
ATOM    110 HD23 LEU P 587     -23.346  -3.140 -23.786  0.00  0.00      PROA  
ATOM    111  C   LEU P 587     -21.181  -6.814 -20.929  0.00  0.00      PROA  
ATOM    112  O   LEU P 587     -20.513  -7.576 -21.700  0.00  0.00      PROA  
ATOM    113  N   ASP P 588     -20.530  -6.431 -19.802  0.00  0.00      PROA  
ATOM    114  HN  ASP P 588     -20.946  -5.732 -19.225  0.00  0.00      PROA  
ATOM    115  CA  ASP P 588     -19.160  -6.846 -19.459  0.00  0.00      PROA  
ATOM    116  HA  ASP P 588     -18.482  -6.493 -20.222  0.00  0.00      PROA  
ATOM    117  CB  ASP P 588     -18.857  -6.184 -18.089  0.00  0.00      PROA  
ATOM    118  HB1 ASP P 588     -17.840  -6.465 -17.742  0.00  0.00      PROA  
ATOM    119  HB2 ASP P 588     -19.430  -6.417 -17.166  0.00  0.00      PROA  
ATOM    120  CG  ASP P 588     -18.703  -4.717 -18.366  0.00  0.00      PROA  
ATOM    121  OD1 ASP P 588     -18.427  -4.233 -19.523  0.00  0.00      PROA  
ATOM    122  OD2 ASP P 588     -18.769  -4.062 -17.306  0.00  0.00      PROA  
ATOM    123  C   ASP P 588     -18.938  -8.329 -19.347  0.00  0.00      PROA  
ATOM    124  O   ASP P 588     -18.039  -8.839 -19.940  0.00  0.00      PROA  
ATOM    125  N   ILE P 589     -19.799  -9.024 -18.663  0.00  0.00      PROA  
ATOM    126  HN  ILE P 589     -20.482  -8.513 -18.147  0.00  0.00      PROA  
ATOM    127  CA  ILE P 589     -19.829 -10.528 -18.715  0.00  0.00      PROA  
ATOM    128  HA  ILE P 589     -18.933 -10.811 -18.183  0.00  0.00      PROA  
ATOM    129  CB  ILE P 589     -21.126 -11.086 -17.986  0.00  0.00      PROA  
ATOM    130  HB  ILE P 589     -21.990 -10.542 -18.422  0.00  0.00      PROA  
ATOM    131  CG2 ILE P 589     -21.402 -12.640 -18.280  0.00  0.00      PROA  
ATOM    132 HG21 ILE P 589     -21.726 -12.795 -19.331  0.00  0.00      PROA  
ATOM    133 HG22 ILE P 589     -22.248 -12.921 -17.617  0.00  0.00      PROA  
ATOM    134 HG23 ILE P 589     -20.467 -13.227 -18.153  0.00  0.00      PROA  
ATOM    135  CG1 ILE P 589     -21.213 -10.697 -16.475  0.00  0.00      PROA  
ATOM    136 HG11 ILE P 589     -21.188  -9.587 -16.460  0.00  0.00      PROA  
ATOM    137 HG12 ILE P 589     -20.286 -11.053 -15.976  0.00  0.00      PROA  
ATOM    138  CD  ILE P 589     -22.418 -11.226 -15.726  0.00  0.00      PROA  
ATOM    139  HD1 ILE P 589     -22.348 -11.143 -14.620  0.00  0.00      PROA  
ATOM    140  HD2 ILE P 589     -22.358 -12.332 -15.813  0.00  0.00      PROA  
ATOM    141  HD3 ILE P 589     -23.315 -10.764 -16.191  0.00  0.00      PROA  
ATOM    142  C   ILE P 589     -19.691 -11.183 -20.120  0.00  0.00      PROA  
ATOM    143  O   ILE P 589     -18.877 -12.071 -20.407  0.00  0.00      PROA  
ATOM    144  N   LYS P 590     -20.527 -10.707 -21.132  0.00  0.00      PROA  
ATOM    145  HN  LYS P 590     -21.221 -10.049 -20.853  0.00  0.00      PROA  
ATOM    146  CA  LYS P 590     -20.552 -11.130 -22.527  0.00  0.00      PROA  
ATOM    147  HA  LYS P 590     -20.734 -12.191 -22.445  0.00  0.00      PROA  
ATOM    148  CB  LYS P 590     -21.581 -10.266 -23.335  0.00  0.00      PROA  
ATOM    149  HB1 LYS P 590     -21.537 -10.555 -24.407  0.00  0.00      PROA  
ATOM    150  HB2 LYS P 590     -21.429  -9.166 -23.378  0.00  0.00      PROA  
ATOM    151  CG  LYS P 590     -23.030 -10.662 -22.978  0.00  0.00      PROA  
ATOM    152  HG1 LYS P 590     -23.273 -10.488 -21.908  0.00  0.00      PROA  
ATOM    153  HG2 LYS P 590     -23.232 -11.742 -23.145  0.00  0.00      PROA  
ATOM    154  CD  LYS P 590     -24.094  -9.870 -23.812  0.00  0.00      PROA  
ATOM    155  HD1 LYS P 590     -24.002 -10.236 -24.857  0.00  0.00      PROA  
ATOM    156  HD2 LYS P 590     -23.858  -8.795 -23.660  0.00  0.00      PROA  
ATOM    157  CE  LYS P 590     -25.548 -10.198 -23.448  0.00  0.00      PROA  
ATOM    158  HE1 LYS P 590     -25.757 -10.045 -22.367  0.00  0.00      PROA  
ATOM    159  HE2 LYS P 590     -25.853 -11.254 -23.612  0.00  0.00      PROA  
ATOM    160  NZ  LYS P 590     -26.384  -9.264 -24.271  0.00  0.00      PROA  
ATOM    161  HZ1 LYS P 590     -26.503  -9.530 -25.269  0.00  0.00      PROA  
ATOM    162  HZ2 LYS P 590     -26.061  -8.275 -24.262  0.00  0.00      PROA  
ATOM    163  HZ3 LYS P 590     -27.363  -9.299 -23.921  0.00  0.00      PROA  
ATOM    164  C   LYS P 590     -19.192 -10.948 -23.205  0.00  0.00      PROA  
ATOM    165  O   LYS P 590     -18.688 -11.788 -23.986  0.00  0.00      PROA  
ATOM    166  N   ARG P 591     -18.588  -9.812 -22.922  0.00  0.00      PROA  
ATOM    167  HN  ARG P 591     -19.143  -9.161 -22.408  0.00  0.00      PROA  
ATOM    168  CA  ARG P 591     -17.276  -9.422 -23.474  0.00  0.00      PROA  
ATOM    169  HA  ARG P 591     -17.215  -9.754 -24.499  0.00  0.00      PROA  
ATOM    170  CB  ARG P 591     -17.221  -7.944 -23.477  0.00  0.00      PROA  
ATOM    171  HB1 ARG P 591     -16.193  -7.625 -23.755  0.00  0.00      PROA  
ATOM    172  HB2 ARG P 591     -17.337  -7.598 -22.428  0.00  0.00      PROA  
ATOM    173  CG  ARG P 591     -18.302  -7.327 -24.401  0.00  0.00      PROA  
ATOM    174  HG1 ARG P 591     -19.306  -7.389 -23.929  0.00  0.00      PROA  
ATOM    175  HG2 ARG P 591     -18.353  -7.971 -25.305  0.00  0.00      PROA  
ATOM    176  CD  ARG P 591     -17.979  -5.914 -24.806  0.00  0.00      PROA  
ATOM    177  HD1 ARG P 591     -18.681  -5.540 -25.581  0.00  0.00      PROA  
ATOM    178  HD2 ARG P 591     -16.925  -5.848 -25.152  0.00  0.00      PROA  
ATOM    179  NE  ARG P 591     -18.160  -5.013 -23.606  0.00  0.00      PROA  
ATOM    180  HE  ARG P 591     -18.614  -5.397 -22.801  0.00  0.00      PROA  
ATOM    181  CZ  ARG P 591     -17.368  -3.994 -23.343  0.00  0.00      PROA  
ATOM    182  NH1 ARG P 591     -16.516  -3.494 -24.244  0.00  0.00      PROA  
ATOM    183 HH11 ARG P 591     -16.499  -3.846 -25.180  0.00  0.00      PROA  
ATOM    184 HH12 ARG P 591     -15.852  -2.798 -23.973  0.00  0.00      PROA  
ATOM    185  NH2 ARG P 591     -17.363  -3.451 -22.167  0.00  0.00      PROA  
ATOM    186 HH21 ARG P 591     -17.904  -3.932 -21.477  0.00  0.00      PROA  
ATOM    187 HH22 ARG P 591     -16.567  -2.970 -21.799  0.00  0.00      PROA  
ATOM    188  C   ARG P 591     -16.097 -10.094 -22.782  0.00  0.00      PROA  
ATOM    189  O   ARG P 591     -15.037 -10.293 -23.375  0.00  0.00      PROA  
ATOM    190  N   LYS P 592     -16.218 -10.469 -21.484  0.00  0.00      PROA  
ATOM    191  HN  LYS P 592     -16.999 -10.277 -20.896  0.00  0.00      PROA  
ATOM    192  CA  LYS P 592     -15.139 -11.191 -20.684  0.00  0.00      PROA  
ATOM    193  HA  LYS P 592     -14.225 -10.894 -21.177  0.00  0.00      PROA  
ATOM    194  CB  LYS P 592     -15.077 -10.861 -19.199  0.00  0.00      PROA  
ATOM    195  HB1 LYS P 592     -14.296 -11.502 -18.737  0.00  0.00      PROA  
ATOM    196  HB2 LYS P 592     -16.081 -11.159 -18.830  0.00  0.00      PROA  
ATOM    197  CG  LYS P 592     -14.851  -9.403 -18.690  0.00  0.00      PROA  
ATOM    198  HG1 LYS P 592     -14.858  -9.425 -17.579  0.00  0.00      PROA  
ATOM    199  HG2 LYS P 592     -15.575  -8.656 -19.080  0.00  0.00      PROA  
ATOM    200  CD  LYS P 592     -13.554  -8.845 -19.274  0.00  0.00      PROA  
ATOM    201  HD1 LYS P 592     -13.309  -7.832 -18.888  0.00  0.00      PROA  
ATOM    202  HD2 LYS P 592     -13.693  -8.726 -20.369  0.00  0.00      PROA  
ATOM    203  CE  LYS P 592     -12.386  -9.880 -19.175  0.00  0.00      PROA  
ATOM    204  HE1 LYS P 592     -12.526 -10.600 -20.009  0.00  0.00      PROA  
ATOM    205  HE2 LYS P 592     -12.385 -10.425 -18.207  0.00  0.00      PROA  
ATOM    206  NZ  LYS P 592     -11.048  -9.259 -19.246  0.00  0.00      PROA  
ATOM    207  HZ1 LYS P 592     -10.764  -8.695 -18.419  0.00  0.00      PROA  
ATOM    208  HZ2 LYS P 592     -11.099  -8.570 -20.023  0.00  0.00      PROA  
ATOM    209  HZ3 LYS P 592     -10.280  -9.908 -19.511  0.00  0.00      PROA  
ATOM    210  C   LYS P 592     -15.249 -12.687 -20.770  0.00  0.00      PROA  
ATOM    211  O   LYS P 592     -14.253 -13.415 -20.735  0.00  0.00      PROA  
ATOM    212  N   ALA P 593     -16.461 -13.260 -20.952  0.00  0.00      PROA  
ATOM    213  HN  ALA P 593     -17.203 -12.593 -20.963  0.00  0.00      PROA  
ATOM    214  CA  ALA P 593     -16.712 -14.702 -21.131  0.00  0.00      PROA  
ATOM    215  HA  ALA P 593     -16.472 -15.300 -20.264  0.00  0.00      PROA  
ATOM    216  CB  ALA P 593     -18.284 -14.971 -21.267  0.00  0.00      PROA  
ATOM    217  HB1 ALA P 593     -18.774 -14.552 -20.363  0.00  0.00      PROA  
ATOM    218  HB2 ALA P 593     -18.361 -16.071 -21.407  0.00  0.00      PROA  
ATOM    219  HB3 ALA P 593     -18.823 -14.490 -22.111  0.00  0.00      PROA  
ATOM    220  C   ALA P 593     -15.986 -15.465 -22.279  0.00  0.00      PROA  
ATOM    221  O   ALA P 593     -15.459 -16.598 -21.984  0.00  0.00      PROA  
ATOM    222  N   PRO P 594     -15.700 -15.069 -23.501  0.00  0.00      PROA  
ATOM    223  CD  PRO P 594     -16.299 -13.792 -24.011  0.00  0.00      PROA  
ATOM    224  HD1 PRO P 594     -16.228 -12.980 -23.257  0.00  0.00      PROA  
ATOM    225  HD2 PRO P 594     -17.369 -13.999 -24.224  0.00  0.00      PROA  
ATOM    226  CA  PRO P 594     -14.696 -15.614 -24.433  0.00  0.00      PROA  
ATOM    227  HA  PRO P 594     -14.767 -16.692 -24.419  0.00  0.00      PROA  
ATOM    228  CB  PRO P 594     -15.020 -14.858 -25.725  0.00  0.00      PROA  
ATOM    229  HB1 PRO P 594     -15.912 -15.425 -26.068  0.00  0.00      PROA  
ATOM    230  HB2 PRO P 594     -14.191 -14.875 -26.464  0.00  0.00      PROA  
ATOM    231  CG  PRO P 594     -15.488 -13.462 -25.179  0.00  0.00      PROA  
ATOM    232  HG1 PRO P 594     -14.534 -12.996 -24.852  0.00  0.00      PROA  
ATOM    233  HG2 PRO P 594     -15.926 -12.743 -25.903  0.00  0.00      PROA  
ATOM    234  C   PRO P 594     -13.240 -15.403 -24.158  0.00  0.00      PROA  
ATOM    235  O   PRO P 594     -12.451 -16.085 -24.866  0.00  0.00      PROA  
ATOM    236  N   PHE P 595     -12.785 -14.690 -23.101  0.00  0.00      PROA  
ATOM    237  HN  PHE P 595     -13.518 -14.234 -22.602  0.00  0.00      PROA  
ATOM    238  CA  PHE P 595     -11.424 -14.528 -22.707  0.00  0.00      PROA  
ATOM    239  HA  PHE P 595     -10.805 -15.091 -23.390  0.00  0.00      PROA  
ATOM    240  CB  PHE P 595     -11.048 -13.027 -22.838  0.00  0.00      PROA  
ATOM    241  HB1 PHE P 595     -10.071 -12.886 -22.327  0.00  0.00      PROA  
ATOM    242  HB2 PHE P 595     -11.776 -12.395 -22.285  0.00  0.00      PROA  
ATOM    243  CG  PHE P 595     -11.015 -12.606 -24.315  0.00  0.00      PROA  
ATOM    244  CD1 PHE P 595      -9.990 -12.959 -25.242  0.00  0.00      PROA  
ATOM    245  HD1 PHE P 595      -9.096 -13.479 -24.931  0.00  0.00      PROA  
ATOM    246  CE1 PHE P 595      -9.937 -12.260 -26.504  0.00  0.00      PROA  
ATOM    247  HE1 PHE P 595      -9.123 -12.303 -27.213  0.00  0.00      PROA  
ATOM    248  CZ  PHE P 595     -10.960 -11.402 -26.883  0.00  0.00      PROA  
ATOM    249  HZ  PHE P 595     -10.870 -10.826 -27.792  0.00  0.00      PROA  
ATOM    250  CD2 PHE P 595     -12.009 -11.758 -24.750  0.00  0.00      PROA  
ATOM    251  HD2 PHE P 595     -12.765 -11.510 -24.020  0.00  0.00      PROA  
ATOM    252  CE2 PHE P 595     -12.004 -11.127 -25.979  0.00  0.00      PROA  
ATOM    253  HE2 PHE P 595     -12.799 -10.508 -26.367  0.00  0.00      PROA  
ATOM    254  C   PHE P 595     -11.129 -14.946 -21.307  0.00  0.00      PROA  
ATOM    255  O   PHE P 595      -9.965 -14.988 -20.802  0.00  0.00      PROA  
ATOM    256  N   PHE P 596     -12.088 -15.383 -20.523  0.00  0.00      PROA  
ATOM    257  HN  PHE P 596     -13.026 -15.344 -20.858  0.00  0.00      PROA  
ATOM    258  CA  PHE P 596     -11.952 -15.647 -19.076  0.00  0.00      PROA  
ATOM    259  HA  PHE P 596     -11.463 -14.774 -18.669  0.00  0.00      PROA  
ATOM    260  CB  PHE P 596     -13.424 -15.776 -18.501  0.00  0.00      PROA  
ATOM    261  HB1 PHE P 596     -14.120 -16.499 -18.978  0.00  0.00      PROA  
ATOM    262  HB2 PHE P 596     -13.849 -14.773 -18.723  0.00  0.00      PROA  
ATOM    263  CG  PHE P 596     -13.662 -15.960 -17.044  0.00  0.00      PROA  
ATOM    264  CD1 PHE P 596     -13.234 -15.051 -16.113  0.00  0.00      PROA  
ATOM    265  HD1 PHE P 596     -12.711 -14.183 -16.486  0.00  0.00      PROA  
ATOM    266  CE1 PHE P 596     -13.347 -15.236 -14.776  0.00  0.00      PROA  
ATOM    267  HE1 PHE P 596     -12.935 -14.416 -14.206  0.00  0.00      PROA  
ATOM    268  CZ  PHE P 596     -14.048 -16.386 -14.303  0.00  0.00      PROA  
ATOM    269  HZ  PHE P 596     -14.115 -16.661 -13.261  0.00  0.00      PROA  
ATOM    270  CD2 PHE P 596     -14.357 -17.082 -16.589  0.00  0.00      PROA  
ATOM    271  HD2 PHE P 596     -14.609 -17.916 -17.228  0.00  0.00      PROA  
ATOM    272  CE2 PHE P 596     -14.471 -17.345 -15.195  0.00  0.00      PROA  
ATOM    273  HE2 PHE P 596     -14.747 -18.300 -14.772  0.00  0.00      PROA  
ATOM    274  C   PHE P 596     -11.062 -16.928 -18.946  0.00  0.00      PROA  
ATOM    275  O   PHE P 596     -10.344 -16.988 -18.030  0.00  0.00      PROA  
ATOM    276  N   LEU P 597     -11.208 -17.913 -19.783  0.00  0.00      PROA  
ATOM    277  HN  LEU P 597     -11.870 -17.898 -20.529  0.00  0.00      PROA  
ATOM    278  CA  LEU P 597     -10.583 -19.206 -19.699  0.00  0.00      PROA  
ATOM    279  HA  LEU P 597     -10.679 -19.539 -18.676  0.00  0.00      PROA  
ATOM    280  CB  LEU P 597     -11.237 -20.101 -20.692  0.00  0.00      PROA  
ATOM    281  HB1 LEU P 597     -11.086 -19.682 -21.709  0.00  0.00      PROA  
ATOM    282  HB2 LEU P 597     -12.334 -20.069 -20.520  0.00  0.00      PROA  
ATOM    283  CG  LEU P 597     -10.671 -21.595 -20.788  0.00  0.00      PROA  
ATOM    284  HG  LEU P 597      -9.689 -21.423 -21.278  0.00  0.00      PROA  
ATOM    285  CD1 LEU P 597     -10.531 -22.249 -19.417  0.00  0.00      PROA  
ATOM    286 HD11 LEU P 597      -9.776 -23.064 -19.435  0.00  0.00      PROA  
ATOM    287 HD12 LEU P 597     -11.588 -22.541 -19.240  0.00  0.00      PROA  
ATOM    288 HD13 LEU P 597     -10.104 -21.612 -18.613  0.00  0.00      PROA  
ATOM    289  CD2 LEU P 597     -11.442 -22.574 -21.668  0.00  0.00      PROA  
ATOM    290 HD21 LEU P 597     -11.823 -22.084 -22.590  0.00  0.00      PROA  
ATOM    291 HD22 LEU P 597     -12.283 -22.936 -21.039  0.00  0.00      PROA  
ATOM    292 HD23 LEU P 597     -10.707 -23.347 -21.979  0.00  0.00      PROA  
ATOM    293  C   LEU P 597      -9.088 -19.049 -20.092  0.00  0.00      PROA  
ATOM    294  O   LEU P 597      -8.212 -19.697 -19.465  0.00  0.00      PROA  
ATOM    295  N   SER P 598      -8.717 -18.098 -20.998  0.00  0.00      PROA  
ATOM    296  HN  SER P 598      -9.388 -17.634 -21.570  0.00  0.00      PROA  
ATOM    297  CA  SER P 598      -7.350 -17.665 -21.279  0.00  0.00      PROA  
ATOM    298  HA  SER P 598      -6.867 -18.547 -21.674  0.00  0.00      PROA  
ATOM    299  CB  SER P 598      -7.193 -16.511 -22.279  0.00  0.00      PROA  
ATOM    300  HB1 SER P 598      -6.159 -16.158 -22.481  0.00  0.00      PROA  
ATOM    301  HB2 SER P 598      -7.820 -15.706 -21.839  0.00  0.00      PROA  
ATOM    302  OG  SER P 598      -7.777 -16.985 -23.511  0.00  0.00      PROA  
ATOM    303  HG1 SER P 598      -8.709 -16.992 -23.281  0.00  0.00      PROA  
ATOM    304  C   SER P 598      -6.619 -17.200 -20.141  0.00  0.00      PROA  
ATOM    305  O   SER P 598      -5.446 -17.491 -20.070  0.00  0.00      PROA  
ATOM    306  N   ASP P 599      -7.201 -16.413 -19.190  0.00  0.00      PROA  
ATOM    307  HN  ASP P 599      -8.132 -16.178 -19.460  0.00  0.00      PROA  
ATOM    308  CA  ASP P 599      -6.422 -15.971 -18.093  0.00  0.00      PROA  
ATOM    309  HA  ASP P 599      -5.555 -15.446 -18.467  0.00  0.00      PROA  
ATOM    310  CB  ASP P 599      -7.186 -14.992 -17.137  0.00  0.00      PROA  
ATOM    311  HB1 ASP P 599      -6.461 -14.602 -16.390  0.00  0.00      PROA  
ATOM    312  HB2 ASP P 599      -8.046 -15.550 -16.709  0.00  0.00      PROA  
ATOM    313  CG  ASP P 599      -7.705 -13.673 -17.806  0.00  0.00      PROA  
ATOM    314  OD1 ASP P 599      -7.380 -13.367 -19.017  0.00  0.00      PROA  
ATOM    315  OD2 ASP P 599      -8.500 -12.976 -17.182  0.00  0.00      PROA  
ATOM    316  C   ASP P 599      -5.857 -17.074 -17.197  0.00  0.00      PROA  
ATOM    317  O   ASP P 599      -4.676 -17.135 -16.850  0.00  0.00      PROA  
ATOM    318  N   PHE P 600      -6.647 -18.140 -16.943  0.00  0.00      PROA  
ATOM    319  HN  PHE P 600      -7.575 -18.188 -17.304  0.00  0.00      PROA  
ATOM    320  CA  PHE P 600      -6.057 -19.233 -16.265  0.00  0.00      PROA  
ATOM    321  HA  PHE P 600      -5.527 -18.996 -15.354  0.00  0.00      PROA  
ATOM    322  CB  PHE P 600      -7.060 -20.272 -15.867  0.00  0.00      PROA  
ATOM    323  HB1 PHE P 600      -6.704 -21.189 -15.351  0.00  0.00      PROA  
ATOM    324  HB2 PHE P 600      -7.556 -20.704 -16.762  0.00  0.00      PROA  
ATOM    325  CG  PHE P 600      -8.034 -19.728 -14.897  0.00  0.00      PROA  
ATOM    326  CD1 PHE P 600      -9.302 -19.371 -15.249  0.00  0.00      PROA  
ATOM    327  HD1 PHE P 600      -9.629 -19.669 -16.235  0.00  0.00      PROA  
ATOM    328  CE1 PHE P 600     -10.241 -18.876 -14.321  0.00  0.00      PROA  
ATOM    329  HE1 PHE P 600     -11.209 -18.604 -14.713  0.00  0.00      PROA  
ATOM    330  CZ  PHE P 600      -9.923 -18.619 -12.975  0.00  0.00      PROA  
ATOM    331  HZ  PHE P 600     -10.652 -18.161 -12.322  0.00  0.00      PROA  
ATOM    332  CD2 PHE P 600      -7.767 -19.601 -13.490  0.00  0.00      PROA  
ATOM    333  HD2 PHE P 600      -6.766 -19.925 -13.244  0.00  0.00      PROA  
ATOM    334  CE2 PHE P 600      -8.633 -18.994 -12.563  0.00  0.00      PROA  
ATOM    335  HE2 PHE P 600      -8.339 -18.874 -11.530  0.00  0.00      PROA  
ATOM    336  C   PHE P 600      -5.015 -20.016 -17.040  0.00  0.00      PROA  
ATOM    337  O   PHE P 600      -4.057 -20.515 -16.456  0.00  0.00      PROA  
ATOM    338  N   LYS P 601      -5.153 -20.097 -18.378  0.00  0.00      PROA  
ATOM    339  HN  LYS P 601      -5.968 -19.665 -18.758  0.00  0.00      PROA  
ATOM    340  CA  LYS P 601      -4.232 -20.721 -19.328  0.00  0.00      PROA  
ATOM    341  HA  LYS P 601      -4.035 -21.721 -18.973  0.00  0.00      PROA  
ATOM    342  CB  LYS P 601      -4.906 -20.701 -20.744  0.00  0.00      PROA  
ATOM    343  HB1 LYS P 601      -4.133 -20.944 -21.504  0.00  0.00      PROA  
ATOM    344  HB2 LYS P 601      -5.219 -19.646 -20.895  0.00  0.00      PROA  
ATOM    345  CG  LYS P 601      -6.038 -21.666 -20.806  0.00  0.00      PROA  
ATOM    346  HG1 LYS P 601      -6.469 -21.440 -21.805  0.00  0.00      PROA  
ATOM    347  HG2 LYS P 601      -6.781 -21.390 -20.027  0.00  0.00      PROA  
ATOM    348  CD  LYS P 601      -5.589 -23.134 -20.680  0.00  0.00      PROA  
ATOM    349  HD1 LYS P 601      -6.475 -23.800 -20.613  0.00  0.00      PROA  
ATOM    350  HD2 LYS P 601      -5.025 -23.301 -19.738  0.00  0.00      PROA  
ATOM    351  CE  LYS P 601      -4.679 -23.656 -21.796  0.00  0.00      PROA  
ATOM    352  HE1 LYS P 601      -4.460 -24.737 -21.662  0.00  0.00      PROA  
ATOM    353  HE2 LYS P 601      -3.783 -23.003 -21.878  0.00  0.00      PROA  
ATOM    354  NZ  LYS P 601      -5.359 -23.476 -23.120  0.00  0.00      PROA  
ATOM    355  HZ1 LYS P 601      -6.187 -24.103 -23.181  0.00  0.00      PROA  
ATOM    356  HZ2 LYS P 601      -4.748 -23.747 -23.917  0.00  0.00      PROA  
ATOM    357  HZ3 LYS P 601      -5.507 -22.448 -23.182  0.00  0.00      PROA  
ATOM    358  C   LYS P 601      -2.898 -19.917 -19.349  0.00  0.00      PROA  
ATOM    359  O   LYS P 601      -1.790 -20.499 -19.299  0.00  0.00      PROA  
ATOM    360  N   ASP P 602      -2.964 -18.563 -19.286  0.00  0.00      PROA  
ATOM    361  HN  ASP P 602      -3.847 -18.102 -19.322  0.00  0.00      PROA  
ATOM    362  CA  ASP P 602      -1.782 -17.682 -19.245  0.00  0.00      PROA  
ATOM    363  HA  ASP P 602      -1.073 -17.999 -19.995  0.00  0.00      PROA  
ATOM    364  CB  ASP P 602      -2.143 -16.154 -19.442  0.00  0.00      PROA  
ATOM    365  HB1 ASP P 602      -1.191 -15.581 -19.428  0.00  0.00      PROA  
ATOM    366  HB2 ASP P 602      -2.825 -15.878 -18.610  0.00  0.00      PROA  
ATOM    367  CG  ASP P 602      -2.834 -15.888 -20.776  0.00  0.00      PROA  
ATOM    368  OD1 ASP P 602      -2.569 -16.676 -21.726  0.00  0.00      PROA  
ATOM    369  OD2 ASP P 602      -3.428 -14.796 -20.954  0.00  0.00      PROA  
ATOM    370  C   ASP P 602      -0.884 -17.776 -18.048  0.00  0.00      PROA  
ATOM    371  O   ASP P 602       0.274 -17.459 -18.073  0.00  0.00      PROA  
ATOM    372  N   ALA P 603      -1.304 -18.260 -16.829  0.00  0.00      PROA  
ATOM    373  HN  ALA P 603      -2.266 -18.520 -16.855  0.00  0.00      PROA  
ATOM    374  CA  ALA P 603      -0.473 -18.802 -15.674  0.00  0.00      PROA  
ATOM    375  HA  ALA P 603      -0.002 -17.896 -15.325  0.00  0.00      PROA  
ATOM    376  CB  ALA P 603      -1.272 -19.504 -14.521  0.00  0.00      PROA  
ATOM    377  HB1 ALA P 603      -1.713 -20.454 -14.892  0.00  0.00      PROA  
ATOM    378  HB2 ALA P 603      -2.079 -18.796 -14.232  0.00  0.00      PROA  
ATOM    379  HB3 ALA P 603      -0.642 -19.700 -13.627  0.00  0.00      PROA  
ATOM    380  C   ALA P 603       0.552 -19.876 -15.954  0.00  0.00      PROA  
ATOM    381  O   ALA P 603       1.676 -19.734 -15.413  0.00  0.00      PROA  
ATOM    382  N   LEU P 604       0.320 -20.852 -16.870  0.00  0.00      PROA  
ATOM    383  HN  LEU P 604      -0.578 -20.866 -17.303  0.00  0.00      PROA  
ATOM    384  CA  LEU P 604       1.243 -21.841 -17.338  0.00  0.00      PROA  
ATOM    385  HA  LEU P 604       1.568 -22.443 -16.502  0.00  0.00      PROA  
ATOM    386  CB  LEU P 604       0.668 -22.632 -18.445  0.00  0.00      PROA  
ATOM    387  HB1 LEU P 604       1.373 -23.344 -18.924  0.00  0.00      PROA  
ATOM    388  HB2 LEU P 604       0.379 -21.985 -19.302  0.00  0.00      PROA  
ATOM    389  CG  LEU P 604      -0.634 -23.360 -18.063  0.00  0.00      PROA  
ATOM    390  HG  LEU P 604      -1.283 -22.683 -17.468  0.00  0.00      PROA  
ATOM    391  CD1 LEU P 604      -1.362 -23.909 -19.258  0.00  0.00      PROA  
ATOM    392 HD11 LEU P 604      -1.440 -23.125 -20.041  0.00  0.00      PROA  
ATOM    393 HD12 LEU P 604      -2.376 -24.304 -19.035  0.00  0.00      PROA  
ATOM    394 HD13 LEU P 604      -0.812 -24.774 -19.689  0.00  0.00      PROA  
ATOM    395  CD2 LEU P 604      -0.197 -24.584 -17.142  0.00  0.00      PROA  
ATOM    396 HD21 LEU P 604       0.396 -24.229 -16.272  0.00  0.00      PROA  
ATOM    397 HD22 LEU P 604       0.460 -25.198 -17.794  0.00  0.00      PROA  
ATOM    398 HD23 LEU P 604      -1.034 -25.170 -16.706  0.00  0.00      PROA  
ATOM    399  C   LEU P 604       2.564 -21.270 -17.865  0.00  0.00      PROA  
ATOM    400  O   LEU P 604       3.634 -21.963 -17.681  0.00  0.00      PROA  
ATOM    401  N   SER P 605       2.587 -20.065 -18.441  0.00  0.00      PROA  
ATOM    402  HN  SER P 605       1.706 -19.607 -18.522  0.00  0.00      PROA  
ATOM    403  CA  SER P 605       3.829 -19.551 -19.081  0.00  0.00      PROA  
ATOM    404  HA  SER P 605       4.259 -20.346 -19.672  0.00  0.00      PROA  
ATOM    405  CB  SER P 605       3.551 -18.451 -20.122  0.00  0.00      PROA  
ATOM    406  HB1 SER P 605       4.524 -18.105 -20.532  0.00  0.00      PROA  
ATOM    407  HB2 SER P 605       3.015 -17.596 -19.658  0.00  0.00      PROA  
ATOM    408  OG  SER P 605       2.910 -18.859 -21.273  0.00  0.00      PROA  
ATOM    409  HG1 SER P 605       1.983 -18.988 -21.058  0.00  0.00      PROA  
ATOM    410  C   SER P 605       4.937 -18.966 -18.243  0.00  0.00      PROA  
ATOM    411  O   SER P 605       5.553 -17.912 -18.583  0.00  0.00      PROA  
ATOM    412  N   LEU P 606       5.316 -19.615 -17.114  0.00  0.00      PROA  
ATOM    413  HN  LEU P 606       4.724 -20.377 -16.865  0.00  0.00      PROA  
ATOM    414  CA  LEU P 606       6.245 -19.080 -16.113  0.00  0.00      PROA  
ATOM    415  HA  LEU P 606       6.193 -19.901 -15.414  0.00  0.00      PROA  
ATOM    416  CB  LEU P 606       7.733 -19.012 -16.710  0.00  0.00      PROA  
ATOM    417  HB1 LEU P 606       8.476 -18.775 -15.919  0.00  0.00      PROA  
ATOM    418  HB2 LEU P 606       7.777 -18.122 -17.373  0.00  0.00      PROA  
ATOM    419  CG  LEU P 606       8.253 -20.164 -17.510  0.00  0.00      PROA  
ATOM    420  HG  LEU P 606       7.747 -20.073 -18.494  0.00  0.00      PROA  
ATOM    421  CD1 LEU P 606       9.743 -20.038 -17.939  0.00  0.00      PROA  
ATOM    422 HD11 LEU P 606      10.385 -19.843 -17.054  0.00  0.00      PROA  
ATOM    423 HD12 LEU P 606       9.897 -19.141 -18.576  0.00  0.00      PROA  
ATOM    424 HD13 LEU P 606      10.036 -20.994 -18.423  0.00  0.00      PROA  
ATOM    425  CD2 LEU P 606       7.976 -21.551 -16.919  0.00  0.00      PROA  
ATOM    426 HD21 LEU P 606       8.157 -22.304 -17.716  0.00  0.00      PROA  
ATOM    427 HD22 LEU P 606       6.908 -21.675 -16.639  0.00  0.00      PROA  
ATOM    428 HD23 LEU P 606       8.741 -21.734 -16.135  0.00  0.00      PROA  
ATOM    429  C   LEU P 606       5.807 -17.789 -15.471  0.00  0.00      PROA  
ATOM    430  O   LEU P 606       4.630 -17.436 -15.582  0.00  0.00      PROA  
ATOM    431  N   GLN P 607       6.736 -17.066 -14.809  0.00  0.00      PROA  
ATOM    432  HN  GLN P 607       7.670 -17.396 -14.692  0.00  0.00      PROA  
ATOM    433  CA  GLN P 607       6.489 -15.705 -14.335  0.00  0.00      PROA  
ATOM    434  HA  GLN P 607       7.451 -15.299 -14.060  0.00  0.00      PROA  
ATOM    435  CB  GLN P 607       5.897 -14.798 -15.460  0.00  0.00      PROA  
ATOM    436  HB1 GLN P 607       4.904 -15.089 -15.864  0.00  0.00      PROA  
ATOM    437  HB2 GLN P 607       6.594 -14.961 -16.310  0.00  0.00      PROA  
ATOM    438  CG  GLN P 607       5.833 -13.309 -15.035  0.00  0.00      PROA  
ATOM    439  HG1 GLN P 607       6.676 -12.940 -14.412  0.00  0.00      PROA  
ATOM    440  HG2 GLN P 607       4.899 -13.126 -14.462  0.00  0.00      PROA  
ATOM    441  CD  GLN P 607       5.824 -12.386 -16.274  0.00  0.00      PROA  
ATOM    442  OE1 GLN P 607       5.756 -12.830 -17.443  0.00  0.00      PROA  
ATOM    443  NE2 GLN P 607       6.034 -11.052 -15.986  0.00  0.00      PROA  
ATOM    444 HE21 GLN P 607       6.231 -10.433 -16.746  0.00  0.00      PROA  
ATOM    445 HE22 GLN P 607       5.735 -10.807 -15.064  0.00  0.00      PROA  
ATOM    446  C   GLN P 607       5.690 -15.606 -13.007  0.00  0.00      PROA  
ATOM    447  O   GLN P 607       5.889 -14.690 -12.230  0.00  0.00      PROA  
ATOM    448  N   CYS P 608       4.696 -16.523 -12.799  0.00  0.00      PROA  
ATOM    449  HN  CYS P 608       4.495 -17.231 -13.472  0.00  0.00      PROA  
ATOM    450  CA  CYS P 608       3.572 -16.306 -11.844  0.00  0.00      PROA  
ATOM    451  HA  CYS P 608       3.064 -15.376 -12.050  0.00  0.00      PROA  
ATOM    452  CB  CYS P 608       2.522 -17.448 -12.084  0.00  0.00      PROA  
ATOM    453  HB1 CYS P 608       2.864 -18.481 -11.861  0.00  0.00      PROA  
ATOM    454  HB2 CYS P 608       2.311 -17.524 -13.172  0.00  0.00      PROA  
ATOM    455  SG  CYS P 608       0.878 -17.094 -11.347  0.00  0.00      PROA  
ATOM    456  HG1 CYS P 608       0.665 -16.033 -12.112  0.00  0.00      PROA  
ATOM    457  C   CYS P 608       4.008 -16.186 -10.390  0.00  0.00      PROA  
ATOM    458  O   CYS P 608       3.638 -15.250  -9.645  0.00  0.00      PROA  
ATOM    459  N   LEU P 609       4.931 -17.114  -9.961  0.00  0.00      PROA  
ATOM    460  HN  LEU P 609       5.161 -17.848 -10.596  0.00  0.00      PROA  
ATOM    461  CA  LEU P 609       5.528 -17.286  -8.671  0.00  0.00      PROA  
ATOM    462  HA  LEU P 609       4.684 -17.346  -8.000  0.00  0.00      PROA  
ATOM    463  CB  LEU P 609       6.235 -18.566  -8.638  0.00  0.00      PROA  
ATOM    464  HB1 LEU P 609       7.126 -18.514  -9.299  0.00  0.00      PROA  
ATOM    465  HB2 LEU P 609       5.639 -19.410  -9.049  0.00  0.00      PROA  
ATOM    466  CG  LEU P 609       6.812 -19.176  -7.281  0.00  0.00      PROA  
ATOM    467  HG  LEU P 609       7.529 -18.405  -6.926  0.00  0.00      PROA  
ATOM    468  CD1 LEU P 609       5.808 -19.243  -6.177  0.00  0.00      PROA  
ATOM    469 HD11 LEU P 609       4.893 -19.809  -6.454  0.00  0.00      PROA  
ATOM    470 HD12 LEU P 609       5.523 -18.181  -6.016  0.00  0.00      PROA  
ATOM    471 HD13 LEU P 609       6.183 -19.662  -5.219  0.00  0.00      PROA  
ATOM    472  CD2 LEU P 609       7.476 -20.617  -7.415  0.00  0.00      PROA  
ATOM    473 HD21 LEU P 609       6.692 -21.319  -7.769  0.00  0.00      PROA  
ATOM    474 HD22 LEU P 609       7.859 -20.959  -6.429  0.00  0.00      PROA  
ATOM    475 HD23 LEU P 609       8.360 -20.574  -8.087  0.00  0.00      PROA  
ATOM    476  C   LEU P 609       6.300 -16.052  -8.102  0.00  0.00      PROA  
ATOM    477  O   LEU P 609       6.183 -15.712  -6.910  0.00  0.00      PROA  
ATOM    478  N   ALA P 610       6.987 -15.317  -9.040  0.00  0.00      PROA  
ATOM    479  HN  ALA P 610       6.853 -15.554  -9.999  0.00  0.00      PROA  
ATOM    480  CA  ALA P 610       7.781 -14.151  -8.719  0.00  0.00      PROA  
ATOM    481  HA  ALA P 610       8.257 -14.389  -7.779  0.00  0.00      PROA  
ATOM    482  CB  ALA P 610       8.709 -13.888  -9.878  0.00  0.00      PROA  
ATOM    483  HB1 ALA P 610       9.404 -13.037  -9.714  0.00  0.00      PROA  
ATOM    484  HB2 ALA P 610       8.237 -13.639 -10.852  0.00  0.00      PROA  
ATOM    485  HB3 ALA P 610       9.352 -14.785 -10.009  0.00  0.00      PROA  
ATOM    486  C   ALA P 610       6.930 -12.906  -8.563  0.00  0.00      PROA  
ATOM    487  O   ALA P 610       7.275 -11.933  -7.949  0.00  0.00      PROA  
ATOM    488  N   SER P 611       5.722 -12.985  -9.157  0.00  0.00      PROA  
ATOM    489  HN  SER P 611       5.549 -13.808  -9.693  0.00  0.00      PROA  
ATOM    490  CA  SER P 611       4.666 -11.915  -9.033  0.00  0.00      PROA  
ATOM    491  HA  SER P 611       5.137 -10.962  -9.223  0.00  0.00      PROA  
ATOM    492  CB  SER P 611       3.505 -11.991 -10.118  0.00  0.00      PROA  
ATOM    493  HB1 SER P 611       3.170 -13.048 -10.047  0.00  0.00      PROA  
ATOM    494  HB2 SER P 611       3.986 -11.855 -11.110  0.00  0.00      PROA  
ATOM    495  OG  SER P 611       2.382 -11.151 -10.124  0.00  0.00      PROA  
ATOM    496  HG1 SER P 611       2.545 -10.276 -10.483  0.00  0.00      PROA  
ATOM    497  C   SER P 611       4.049 -12.005  -7.615  0.00  0.00      PROA  
ATOM    498  O   SER P 611       4.095 -11.119  -6.742  0.00  0.00      PROA  
ATOM    499  N   ILE P 612       3.630 -13.262  -7.197  0.00  0.00      PROA  
ATOM    500  HN  ILE P 612       3.720 -14.020  -7.839  0.00  0.00      PROA  
ATOM    501  CA  ILE P 612       3.056 -13.603  -5.897  0.00  0.00      PROA  
ATOM    502  HA  ILE P 612       2.251 -12.917  -5.677  0.00  0.00      PROA  
ATOM    503  CB  ILE P 612       2.499 -14.991  -5.811  0.00  0.00      PROA  
ATOM    504  HB  ILE P 612       3.320 -15.677  -6.109  0.00  0.00      PROA  
ATOM    505  CG2 ILE P 612       2.197 -15.535  -4.340  0.00  0.00      PROA  
ATOM    506 HG21 ILE P 612       1.853 -16.591  -4.306  0.00  0.00      PROA  
ATOM    507 HG22 ILE P 612       1.494 -14.870  -3.794  0.00  0.00      PROA  
ATOM    508 HG23 ILE P 612       3.111 -15.552  -3.710  0.00  0.00      PROA  
ATOM    509  CG1 ILE P 612       1.375 -15.292  -6.838  0.00  0.00      PROA  
ATOM    510 HG11 ILE P 612       1.259 -14.499  -7.607  0.00  0.00      PROA  
ATOM    511 HG12 ILE P 612       0.443 -15.167  -6.246  0.00  0.00      PROA  
ATOM    512  CD  ILE P 612       1.332 -16.644  -7.469  0.00  0.00      PROA  
ATOM    513  HD1 ILE P 612       1.527 -17.458  -6.739  0.00  0.00      PROA  
ATOM    514  HD2 ILE P 612       2.173 -16.722  -8.191  0.00  0.00      PROA  
ATOM    515  HD3 ILE P 612       0.423 -16.917  -8.048  0.00  0.00      PROA  
ATOM    516  C   ILE P 612       4.040 -13.356  -4.748  0.00  0.00      PROA  
ATOM    517  O   ILE P 612       3.758 -12.668  -3.774  0.00  0.00      PROA  
ATOM    518  N   LEU P 613       5.339 -13.710  -4.981  0.00  0.00      PROA  
ATOM    519  HN  LEU P 613       5.775 -14.254  -5.694  0.00  0.00      PROA  
ATOM    520  CA  LEU P 613       6.261 -13.456  -3.850  0.00  0.00      PROA  
ATOM    521  HA  LEU P 613       5.774 -13.859  -2.974  0.00  0.00      PROA  
ATOM    522  CB  LEU P 613       7.659 -14.175  -4.034  0.00  0.00      PROA  
ATOM    523  HB1 LEU P 613       8.431 -13.833  -3.312  0.00  0.00      PROA  
ATOM    524  HB2 LEU P 613       8.044 -14.046  -5.068  0.00  0.00      PROA  
ATOM    525  CG  LEU P 613       7.502 -15.742  -3.821  0.00  0.00      PROA  
ATOM    526  HG  LEU P 613       6.519 -16.064  -4.226  0.00  0.00      PROA  
ATOM    527  CD1 LEU P 613       8.609 -16.514  -4.710  0.00  0.00      PROA  
ATOM    528 HD11 LEU P 613       8.423 -16.187  -5.755  0.00  0.00      PROA  
ATOM    529 HD12 LEU P 613       8.500 -17.610  -4.558  0.00  0.00      PROA  
ATOM    530 HD13 LEU P 613       9.593 -16.102  -4.402  0.00  0.00      PROA  
ATOM    531  CD2 LEU P 613       7.726 -16.181  -2.336  0.00  0.00      PROA  
ATOM    532 HD21 LEU P 613       6.856 -15.822  -1.745  0.00  0.00      PROA  
ATOM    533 HD22 LEU P 613       8.689 -15.794  -1.939  0.00  0.00      PROA  
ATOM    534 HD23 LEU P 613       7.807 -17.288  -2.367  0.00  0.00      PROA  
ATOM    535  C   LEU P 613       6.533 -11.965  -3.571  0.00  0.00      PROA  
ATOM    536  O   LEU P 613       6.654 -11.673  -2.375  0.00  0.00      PROA  
ATOM    537  N   PHE P 614       6.583 -11.076  -4.595  0.00  0.00      PROA  
ATOM    538  HN  PHE P 614       6.300 -11.446  -5.477  0.00  0.00      PROA  
ATOM    539  CA  PHE P 614       6.731  -9.629  -4.529  0.00  0.00      PROA  
ATOM    540  HA  PHE P 614       7.599  -9.560  -3.890  0.00  0.00      PROA  
ATOM    541  CB  PHE P 614       7.121  -8.993  -5.945  0.00  0.00      PROA  
ATOM    542  HB1 PHE P 614       6.646  -9.606  -6.740  0.00  0.00      PROA  
ATOM    543  HB2 PHE P 614       8.212  -9.099  -6.127  0.00  0.00      PROA  
ATOM    544  CG  PHE P 614       6.766  -7.515  -6.179  0.00  0.00      PROA  
ATOM    545  CD1 PHE P 614       7.429  -6.463  -5.520  0.00  0.00      PROA  
ATOM    546  HD1 PHE P 614       8.058  -6.697  -4.673  0.00  0.00      PROA  
ATOM    547  CE1 PHE P 614       7.245  -5.135  -5.966  0.00  0.00      PROA  
ATOM    548  HE1 PHE P 614       7.771  -4.366  -5.420  0.00  0.00      PROA  
ATOM    549  CZ  PHE P 614       6.451  -4.921  -7.087  0.00  0.00      PROA  
ATOM    550  HZ  PHE P 614       6.223  -3.893  -7.331  0.00  0.00      PROA  
ATOM    551  CD2 PHE P 614       6.000  -7.267  -7.308  0.00  0.00      PROA  
ATOM    552  HD2 PHE P 614       5.521  -8.068  -7.852  0.00  0.00      PROA  
ATOM    553  CE2 PHE P 614       5.854  -5.981  -7.789  0.00  0.00      PROA  
ATOM    554  HE2 PHE P 614       5.345  -5.810  -8.726  0.00  0.00      PROA  
ATOM    555  C   PHE P 614       5.616  -8.978  -3.820  0.00  0.00      PROA  
ATOM    556  O   PHE P 614       5.706  -8.393  -2.718  0.00  0.00      PROA  
ATOM    557  N   LEU P 615       4.426  -9.210  -4.408  0.00  0.00      PROA  
ATOM    558  HN  LEU P 615       4.416  -9.719  -5.265  0.00  0.00      PROA  
ATOM    559  CA  LEU P 615       3.153  -8.795  -3.808  0.00  0.00      PROA  
ATOM    560  HA  LEU P 615       3.233  -7.722  -3.710  0.00  0.00      PROA  
ATOM    561  CB  LEU P 615       1.926  -9.173  -4.852  0.00  0.00      PROA  
ATOM    562  HB1 LEU P 615       0.907  -9.071  -4.420  0.00  0.00      PROA  
ATOM    563  HB2 LEU P 615       2.090 -10.213  -5.205  0.00  0.00      PROA  
ATOM    564  CG  LEU P 615       1.982  -8.356  -6.161  0.00  0.00      PROA  
ATOM    565  HG  LEU P 615       2.885  -8.715  -6.700  0.00  0.00      PROA  
ATOM    566  CD1 LEU P 615       0.819  -8.525  -7.031  0.00  0.00      PROA  
ATOM    567 HD11 LEU P 615      -0.145  -8.197  -6.585  0.00  0.00      PROA  
ATOM    568 HD12 LEU P 615       0.734  -9.607  -7.265  0.00  0.00      PROA  
ATOM    569 HD13 LEU P 615       1.070  -8.156  -8.049  0.00  0.00      PROA  
ATOM    570  CD2 LEU P 615       2.089  -6.822  -5.985  0.00  0.00      PROA  
ATOM    571 HD21 LEU P 615       2.673  -6.329  -5.179  0.00  0.00      PROA  
ATOM    572 HD22 LEU P 615       1.062  -6.400  -6.007  0.00  0.00      PROA  
ATOM    573 HD23 LEU P 615       2.800  -6.577  -6.803  0.00  0.00      PROA  
ATOM    574  C   LEU P 615       2.792  -9.291  -2.435  0.00  0.00      PROA  
ATOM    575  O   LEU P 615       2.289  -8.521  -1.622  0.00  0.00      PROA  
ATOM    576  N   TYR P 616       2.953 -10.617  -2.164  0.00  0.00      PROA  
ATOM    577  HN  TYR P 616       3.328 -11.283  -2.804  0.00  0.00      PROA  
ATOM    578  CA  TYR P 616       2.663 -11.132  -0.838  0.00  0.00      PROA  
ATOM    579  HA  TYR P 616       1.665 -10.889  -0.503  0.00  0.00      PROA  
ATOM    580  CB  TYR P 616       2.740 -12.710  -0.790  0.00  0.00      PROA  
ATOM    581  HB1 TYR P 616       3.770 -13.029  -1.057  0.00  0.00      PROA  
ATOM    582  HB2 TYR P 616       1.993 -13.010  -1.556  0.00  0.00      PROA  
ATOM    583  CG  TYR P 616       2.401 -13.251   0.465  0.00  0.00      PROA  
ATOM    584  CD1 TYR P 616       1.041 -13.241   0.776  0.00  0.00      PROA  
ATOM    585  HD1 TYR P 616       0.319 -12.964   0.022  0.00  0.00      PROA  
ATOM    586  CE1 TYR P 616       0.601 -13.719   2.028  0.00  0.00      PROA  
ATOM    587  HE1 TYR P 616      -0.460 -13.578   2.173  0.00  0.00      PROA  
ATOM    588  CZ  TYR P 616       1.454 -14.357   2.954  0.00  0.00      PROA  
ATOM    589  OH  TYR P 616       0.974 -14.912   4.238  0.00  0.00      PROA  
ATOM    590  HH  TYR P 616       0.078 -15.219   4.083  0.00  0.00      PROA  
ATOM    591  CD2 TYR P 616       3.292 -13.850   1.362  0.00  0.00      PROA  
ATOM    592  HD2 TYR P 616       4.354 -13.827   1.167  0.00  0.00      PROA  
ATOM    593  CE2 TYR P 616       2.821 -14.473   2.551  0.00  0.00      PROA  
ATOM    594  HE2 TYR P 616       3.474 -14.974   3.250  0.00  0.00      PROA  
ATOM    595  C   TYR P 616       3.486 -10.453   0.237  0.00  0.00      PROA  
ATOM    596  O   TYR P 616       2.935 -10.010   1.261  0.00  0.00      PROA  
ATOM    597  N   CYS P 617       4.806 -10.197   0.056  0.00  0.00      PROA  
ATOM    598  HN  CYS P 617       5.349 -10.611  -0.670  0.00  0.00      PROA  
ATOM    599  CA  CYS P 617       5.646  -9.331   0.915  0.00  0.00      PROA  
ATOM    600  HA  CYS P 617       5.541  -9.826   1.869  0.00  0.00      PROA  
ATOM    601  CB  CYS P 617       7.153  -9.535   0.530  0.00  0.00      PROA  
ATOM    602  HB1 CYS P 617       7.771  -8.935   1.232  0.00  0.00      PROA  
ATOM    603  HB2 CYS P 617       7.347  -9.118  -0.481  0.00  0.00      PROA  
ATOM    604  SG  CYS P 617       7.641 -11.292   0.584  0.00  0.00      PROA  
ATOM    605  HG1 CYS P 617       7.352 -11.499  -0.693  0.00  0.00      PROA  
ATOM    606  C   CYS P 617       5.377  -7.741   0.939  0.00  0.00      PROA  
ATOM    607  O   CYS P 617       5.509  -7.053   1.941  0.00  0.00      PROA  
ATOM    608  N   ALA P 618       4.950  -7.255  -0.239  0.00  0.00      PROA  
ATOM    609  HN  ALA P 618       4.848  -7.865  -1.021  0.00  0.00      PROA  
ATOM    610  CA  ALA P 618       4.402  -5.918  -0.459  0.00  0.00      PROA  
ATOM    611  HA  ALA P 618       5.185  -5.218  -0.207  0.00  0.00      PROA  
ATOM    612  CB  ALA P 618       4.045  -5.549  -1.920  0.00  0.00      PROA  
ATOM    613  HB1 ALA P 618       3.150  -6.100  -2.281  0.00  0.00      PROA  
ATOM    614  HB2 ALA P 618       4.879  -5.793  -2.613  0.00  0.00      PROA  
ATOM    615  HB3 ALA P 618       3.689  -4.502  -2.021  0.00  0.00      PROA  
ATOM    616  C   ALA P 618       3.055  -5.647   0.366  0.00  0.00      PROA  
ATOM    617  O   ALA P 618       2.937  -4.647   1.067  0.00  0.00      PROA  
ATOM    618  N   CYS P 619       2.092  -6.689   0.360  0.00  0.00      PROA  
ATOM    619  HN  CYS P 619       2.442  -7.503  -0.097  0.00  0.00      PROA  
ATOM    620  CA  CYS P 619       0.728  -6.470   0.645  0.00  0.00      PROA  
ATOM    621  HA  CYS P 619       0.517  -5.411   0.635  0.00  0.00      PROA  
ATOM    622  CB  CYS P 619      -0.099  -7.118  -0.576  0.00  0.00      PROA  
ATOM    623  HB1 CYS P 619       0.014  -8.222  -0.535  0.00  0.00      PROA  
ATOM    624  HB2 CYS P 619       0.349  -6.623  -1.464  0.00  0.00      PROA  
ATOM    625  SG  CYS P 619      -1.877  -6.678  -0.532  0.00  0.00      PROA  
ATOM    626  HG1 CYS P 619      -1.618  -5.380  -0.593  0.00  0.00      PROA  
ATOM    627  C   CYS P 619       0.308  -6.985   1.982  0.00  0.00      PROA  
ATOM    628  O   CYS P 619      -0.575  -6.357   2.564  0.00  0.00      PROA  
ATOM    629  N   MET P 620       0.980  -8.062   2.541  0.00  0.00      PROA  
ATOM    630  HN  MET P 620       1.752  -8.449   2.042  0.00  0.00      PROA  
ATOM    631  CA  MET P 620       0.657  -8.589   3.848  0.00  0.00      PROA  
ATOM    632  HA  MET P 620      -0.394  -8.805   3.724  0.00  0.00      PROA  
ATOM    633  CB  MET P 620       1.545  -9.813   4.031  0.00  0.00      PROA  
ATOM    634  HB1 MET P 620       2.598  -9.506   3.853  0.00  0.00      PROA  
ATOM    635  HB2 MET P 620       1.383 -10.552   3.217  0.00  0.00      PROA  
ATOM    636  CG  MET P 620       1.280 -10.528   5.378  0.00  0.00      PROA  
ATOM    637  HG1 MET P 620       0.189 -10.656   5.543  0.00  0.00      PROA  
ATOM    638  HG2 MET P 620       1.675  -9.819   6.137  0.00  0.00      PROA  
ATOM    639  SD  MET P 620       2.110 -12.161   5.646  0.00  0.00      PROA  
ATOM    640  CE  MET P 620       3.779 -11.491   5.451  0.00  0.00      PROA  
ATOM    641  HE1 MET P 620       4.568 -12.269   5.531  0.00  0.00      PROA  
ATOM    642  HE2 MET P 620       3.969 -10.564   6.033  0.00  0.00      PROA  
ATOM    643  HE3 MET P 620       3.806 -11.226   4.372  0.00  0.00      PROA  
ATOM    644  C   MET P 620       0.808  -7.670   4.998  0.00  0.00      PROA  
ATOM    645  O   MET P 620       0.008  -7.597   5.943  0.00  0.00      PROA  
ATOM    646  N   SER P 621       1.980  -6.972   4.984  0.00  0.00      PROA  
ATOM    647  HN  SER P 621       2.609  -7.158   4.233  0.00  0.00      PROA  
ATOM    648  CA  SER P 621       2.272  -5.967   5.972  0.00  0.00      PROA  
ATOM    649  HA  SER P 621       2.320  -6.465   6.929  0.00  0.00      PROA  
ATOM    650  CB  SER P 621       3.755  -5.494   5.796  0.00  0.00      PROA  
ATOM    651  HB1 SER P 621       3.846  -5.220   4.724  0.00  0.00      PROA  
ATOM    652  HB2 SER P 621       4.507  -6.310   5.864  0.00  0.00      PROA  
ATOM    653  OG  SER P 621       4.177  -4.346   6.515  0.00  0.00      PROA  
ATOM    654  HG1 SER P 621       4.155  -4.625   7.433  0.00  0.00      PROA  
ATOM    655  C   SER P 621       1.348  -4.785   6.143  0.00  0.00      PROA  
ATOM    656  O   SER P 621       0.887  -4.517   7.289  0.00  0.00      PROA  
ATOM    657  N   PRO P 622       0.907  -4.117   5.065  0.00  0.00      PROA  
ATOM    658  CD  PRO P 622       1.566  -4.018   3.741  0.00  0.00      PROA  
ATOM    659  HD1 PRO P 622       1.495  -4.989   3.207  0.00  0.00      PROA  
ATOM    660  HD2 PRO P 622       2.558  -3.521   3.791  0.00  0.00      PROA  
ATOM    661  CA  PRO P 622      -0.235  -3.219   5.032  0.00  0.00      PROA  
ATOM    662  HA  PRO P 622       0.059  -2.338   5.582  0.00  0.00      PROA  
ATOM    663  CB  PRO P 622      -0.453  -2.940   3.497  0.00  0.00      PROA  
ATOM    664  HB1 PRO P 622      -1.043  -2.027   3.268  0.00  0.00      PROA  
ATOM    665  HB2 PRO P 622      -1.137  -3.762   3.193  0.00  0.00      PROA  
ATOM    666  CG  PRO P 622       0.783  -3.129   2.767  0.00  0.00      PROA  
ATOM    667  HG1 PRO P 622       0.846  -3.547   1.739  0.00  0.00      PROA  
ATOM    668  HG2 PRO P 622       1.249  -2.122   2.722  0.00  0.00      PROA  
ATOM    669  C   PRO P 622      -1.457  -3.881   5.659  0.00  0.00      PROA  
ATOM    670  O   PRO P 622      -2.214  -3.115   6.311  0.00  0.00      PROA  
ATOM    671  N   VAL P 623      -1.741  -5.202   5.358  0.00  0.00      PROA  
ATOM    672  HN  VAL P 623      -1.127  -5.763   4.809  0.00  0.00      PROA  
ATOM    673  CA  VAL P 623      -2.999  -5.759   5.860  0.00  0.00      PROA  
ATOM    674  HA  VAL P 623      -3.735  -4.969   5.858  0.00  0.00      PROA  
ATOM    675  CB  VAL P 623      -3.504  -6.980   5.130  0.00  0.00      PROA  
ATOM    676  HB  VAL P 623      -2.732  -7.772   5.021  0.00  0.00      PROA  
ATOM    677  CG1 VAL P 623      -4.736  -7.661   5.841  0.00  0.00      PROA  
ATOM    678 HG11 VAL P 623      -4.660  -8.060   6.875  0.00  0.00      PROA  
ATOM    679 HG12 VAL P 623      -5.069  -8.405   5.087  0.00  0.00      PROA  
ATOM    680 HG13 VAL P 623      -5.541  -6.895   5.859  0.00  0.00      PROA  
ATOM    681  CG2 VAL P 623      -4.001  -6.506   3.704  0.00  0.00      PROA  
ATOM    682 HG21 VAL P 623      -4.761  -7.216   3.314  0.00  0.00      PROA  
ATOM    683 HG22 VAL P 623      -3.131  -6.397   3.021  0.00  0.00      PROA  
ATOM    684 HG23 VAL P 623      -4.489  -5.530   3.911  0.00  0.00      PROA  
ATOM    685  C   VAL P 623      -2.868  -6.112   7.391  0.00  0.00      PROA  
ATOM    686  O   VAL P 623      -3.889  -6.030   8.080  0.00  0.00      PROA  
ATOM    687  N   ILE P 624      -1.764  -6.661   7.914  0.00  0.00      PROA  
ATOM    688  HN  ILE P 624      -1.094  -7.097   7.318  0.00  0.00      PROA  
ATOM    689  CA  ILE P 624      -1.492  -6.768   9.383  0.00  0.00      PROA  
ATOM    690  HA  ILE P 624      -2.249  -7.342   9.897  0.00  0.00      PROA  
ATOM    691  CB  ILE P 624      -0.227  -7.526   9.592  0.00  0.00      PROA  
ATOM    692  HB  ILE P 624       0.535  -6.974   9.000  0.00  0.00      PROA  
ATOM    693  CG2 ILE P 624       0.170  -7.496  11.081  0.00  0.00      PROA  
ATOM    694 HG21 ILE P 624      -0.457  -8.202  11.667  0.00  0.00      PROA  
ATOM    695 HG22 ILE P 624       0.104  -6.499  11.566  0.00  0.00      PROA  
ATOM    696 HG23 ILE P 624       1.200  -7.886  11.230  0.00  0.00      PROA  
ATOM    697  CG1 ILE P 624      -0.232  -8.953   9.126  0.00  0.00      PROA  
ATOM    698 HG11 ILE P 624      -0.663  -9.222   8.138  0.00  0.00      PROA  
ATOM    699 HG12 ILE P 624      -0.919  -9.428   9.858  0.00  0.00      PROA  
ATOM    700  CD  ILE P 624       1.190  -9.627   9.154  0.00  0.00      PROA  
ATOM    701  HD1 ILE P 624       1.878  -9.010   8.537  0.00  0.00      PROA  
ATOM    702  HD2 ILE P 624       1.136 -10.634   8.689  0.00  0.00      PROA  
ATOM    703  HD3 ILE P 624       1.724  -9.656  10.128  0.00  0.00      PROA  
ATOM    704  C   ILE P 624      -1.442  -5.364  10.049  0.00  0.00      PROA  
ATOM    705  O   ILE P 624      -2.125  -5.104  11.022  0.00  0.00      PROA  
ATOM    706  N   THR P 625      -0.709  -4.383   9.488  0.00  0.00      PROA  
ATOM    707  HN  THR P 625      -0.058  -4.550   8.752  0.00  0.00      PROA  
ATOM    708  CA  THR P 625      -0.628  -3.025  10.099  0.00  0.00      PROA  
ATOM    709  HA  THR P 625      -0.391  -3.188  11.140  0.00  0.00      PROA  
ATOM    710  CB  THR P 625       0.370  -2.244   9.408  0.00  0.00      PROA  
ATOM    711  HB  THR P 625       0.246  -2.474   8.329  0.00  0.00      PROA  
ATOM    712  OG1 THR P 625       1.620  -2.539   9.871  0.00  0.00      PROA  
ATOM    713  HG1 THR P 625       2.222  -2.459   9.128  0.00  0.00      PROA  
ATOM    714  CG2 THR P 625       0.173  -0.735   9.520  0.00  0.00      PROA  
ATOM    715 HG21 THR P 625       1.029  -0.175   9.086  0.00  0.00      PROA  
ATOM    716 HG22 THR P 625       0.036  -0.413  10.575  0.00  0.00      PROA  
ATOM    717 HG23 THR P 625      -0.721  -0.386   8.961  0.00  0.00      PROA  
ATOM    718  C   THR P 625      -1.957  -2.299  10.140  0.00  0.00      PROA  
ATOM    719  O   THR P 625      -2.207  -1.688  11.136  0.00  0.00      PROA  
ATOM    720  N   PHE P 626      -2.791  -2.404   9.081  0.00  0.00      PROA  
ATOM    721  HN  PHE P 626      -2.585  -2.708   8.154  0.00  0.00      PROA  
ATOM    722  CA  PHE P 626      -4.171  -1.852   9.090  0.00  0.00      PROA  
ATOM    723  HA  PHE P 626      -4.170  -0.802   9.345  0.00  0.00      PROA  
ATOM    724  CB  PHE P 626      -4.892  -2.015   7.663  0.00  0.00      PROA  
ATOM    725  HB1 PHE P 626      -4.762  -3.086   7.399  0.00  0.00      PROA  
ATOM    726  HB2 PHE P 626      -4.398  -1.393   6.885  0.00  0.00      PROA  
ATOM    727  CG  PHE P 626      -6.367  -1.695   7.586  0.00  0.00      PROA  
ATOM    728  CD1 PHE P 626      -7.232  -2.486   6.847  0.00  0.00      PROA  
ATOM    729  HD1 PHE P 626      -6.854  -3.435   6.495  0.00  0.00      PROA  
ATOM    730  CE1 PHE P 626      -8.533  -2.050   6.527  0.00  0.00      PROA  
ATOM    731  HE1 PHE P 626      -9.178  -2.636   5.889  0.00  0.00      PROA  
ATOM    732  CZ  PHE P 626      -8.972  -0.850   7.093  0.00  0.00      PROA  
ATOM    733  HZ  PHE P 626      -9.919  -0.434   6.784  0.00  0.00      PROA  
ATOM    734  CD2 PHE P 626      -6.898  -0.498   8.187  0.00  0.00      PROA  
ATOM    735  HD2 PHE P 626      -6.142   0.070   8.709  0.00  0.00      PROA  
ATOM    736  CE2 PHE P 626      -8.163  -0.049   7.970  0.00  0.00      PROA  
ATOM    737  HE2 PHE P 626      -8.492   0.924   8.304  0.00  0.00      PROA  
ATOM    738  C   PHE P 626      -5.018  -2.417  10.167  0.00  0.00      PROA  
ATOM    739  O   PHE P 626      -5.611  -1.644  10.912  0.00  0.00      PROA  
ATOM    740  N   GLY P 627      -5.096  -3.761  10.307  0.00  0.00      PROA  
ATOM    741  HN  GLY P 627      -4.682  -4.353   9.619  0.00  0.00      PROA  
ATOM    742  CA  GLY P 627      -5.732  -4.427  11.478  0.00  0.00      PROA  
ATOM    743  HA1 GLY P 627      -5.492  -5.477  11.393  0.00  0.00      PROA  
ATOM    744  HA2 GLY P 627      -6.802  -4.285  11.466  0.00  0.00      PROA  
ATOM    745  C   GLY P 627      -5.168  -4.042  12.744  0.00  0.00      PROA  
ATOM    746  O   GLY P 627      -5.833  -4.013  13.760  0.00  0.00      PROA  
ATOM    747  N   GLY P 628      -3.892  -3.853  12.791  0.00  0.00      PROA  
ATOM    748  HN  GLY P 628      -3.328  -4.078  12.000  0.00  0.00      PROA  
ATOM    749  CA  GLY P 628      -3.101  -3.330  13.903  0.00  0.00      PROA  
ATOM    750  HA1 GLY P 628      -2.061  -3.303  13.613  0.00  0.00      PROA  
ATOM    751  HA2 GLY P 628      -3.347  -3.988  14.723  0.00  0.00      PROA  
ATOM    752  C   GLY P 628      -3.544  -1.935  14.335  0.00  0.00      PROA  
ATOM    753  O   GLY P 628      -3.956  -1.832  15.475  0.00  0.00      PROA  
ATOM    754  N   LEU P 629      -3.572  -0.926  13.413  0.00  0.00      PROA  
ATOM    755  HN  LEU P 629      -3.234  -1.086  12.489  0.00  0.00      PROA  
ATOM    756  CA  LEU P 629      -4.222   0.290  13.581  0.00  0.00      PROA  
ATOM    757  HA  LEU P 629      -3.692   0.782  14.383  0.00  0.00      PROA  
ATOM    758  CB  LEU P 629      -4.045   1.192  12.322  0.00  0.00      PROA  
ATOM    759  HB1 LEU P 629      -4.390   2.164  12.733  0.00  0.00      PROA  
ATOM    760  HB2 LEU P 629      -4.611   0.746  11.477  0.00  0.00      PROA  
ATOM    761  CG  LEU P 629      -2.656   1.501  11.772  0.00  0.00      PROA  
ATOM    762  HG  LEU P 629      -2.177   0.556  11.439  0.00  0.00      PROA  
ATOM    763  CD1 LEU P 629      -2.578   2.363  10.464  0.00  0.00      PROA  
ATOM    764 HD11 LEU P 629      -2.690   3.448  10.675  0.00  0.00      PROA  
ATOM    765 HD12 LEU P 629      -3.327   2.054   9.703  0.00  0.00      PROA  
ATOM    766 HD13 LEU P 629      -1.605   2.156   9.970  0.00  0.00      PROA  
ATOM    767  CD2 LEU P 629      -1.737   2.111  12.880  0.00  0.00      PROA  
ATOM    768 HD21 LEU P 629      -1.430   1.344  13.623  0.00  0.00      PROA  
ATOM    769 HD22 LEU P 629      -2.337   2.836  13.471  0.00  0.00      PROA  
ATOM    770 HD23 LEU P 629      -0.797   2.509  12.442  0.00  0.00      PROA  
ATOM    771  C   LEU P 629      -5.712   0.210  13.887  0.00  0.00      PROA  
ATOM    772  O   LEU P 629      -6.181   0.983  14.746  0.00  0.00      PROA  
ATOM    773  N   LEU P 630      -6.515  -0.768  13.346  0.00  0.00      PROA  
ATOM    774  HN  LEU P 630      -6.156  -1.395  12.659  0.00  0.00      PROA  
ATOM    775  CA  LEU P 630      -7.857  -0.895  13.727  0.00  0.00      PROA  
ATOM    776  HA  LEU P 630      -8.385   0.044  13.652  0.00  0.00      PROA  
ATOM    777  CB  LEU P 630      -8.675  -1.902  12.904  0.00  0.00      PROA  
ATOM    778  HB1 LEU P 630      -9.703  -2.035  13.303  0.00  0.00      PROA  
ATOM    779  HB2 LEU P 630      -8.281  -2.940  12.947  0.00  0.00      PROA  
ATOM    780  CG  LEU P 630      -8.879  -1.445  11.445  0.00  0.00      PROA  
ATOM    781  HG  LEU P 630      -7.885  -1.131  11.059  0.00  0.00      PROA  
ATOM    782  CD1 LEU P 630      -9.398  -2.590  10.632  0.00  0.00      PROA  
ATOM    783 HD11 LEU P 630      -8.939  -3.574  10.868  0.00  0.00      PROA  
ATOM    784 HD12 LEU P 630      -9.251  -2.368   9.553  0.00  0.00      PROA  
ATOM    785 HD13 LEU P 630     -10.462  -2.643  10.944  0.00  0.00      PROA  
ATOM    786  CD2 LEU P 630      -9.815  -0.255  11.423  0.00  0.00      PROA  
ATOM    787 HD21 LEU P 630      -9.462   0.563  12.086  0.00  0.00      PROA  
ATOM    788 HD22 LEU P 630     -10.777  -0.585  11.870  0.00  0.00      PROA  
ATOM    789 HD23 LEU P 630     -10.026   0.169  10.418  0.00  0.00      PROA  
ATOM    790  C   LEU P 630      -8.002  -1.301  15.160  0.00  0.00      PROA  
ATOM    791  O   LEU P 630      -8.783  -0.726  15.897  0.00  0.00      PROA  
ATOM    792  N   GLY P 631      -7.189  -2.348  15.629  0.00  0.00      PROA  
ATOM    793  HN  GLY P 631      -6.627  -2.788  14.933  0.00  0.00      PROA  
ATOM    794  CA  GLY P 631      -7.348  -2.987  16.933  0.00  0.00      PROA  
ATOM    795  HA1 GLY P 631      -6.660  -3.812  17.039  0.00  0.00      PROA  
ATOM    796  HA2 GLY P 631      -8.330  -3.261  17.289  0.00  0.00      PROA  
ATOM    797  C   GLY P 631      -7.000  -1.882  17.992  0.00  0.00      PROA  
ATOM    798  O   GLY P 631      -7.616  -1.668  19.033  0.00  0.00      PROA  
ATOM    799  N   GLU P 632      -5.859  -1.233  17.739  0.00  0.00      PROA  
ATOM    800  HN  GLU P 632      -5.224  -1.359  16.981  0.00  0.00      PROA  
ATOM    801  CA  GLU P 632      -5.453  -0.070  18.565  0.00  0.00      PROA  
ATOM    802  HA  GLU P 632      -5.212  -0.391  19.567  0.00  0.00      PROA  
ATOM    803  CB  GLU P 632      -4.134   0.424  18.052  0.00  0.00      PROA  
ATOM    804  HB1 GLU P 632      -4.122   0.278  16.951  0.00  0.00      PROA  
ATOM    805  HB2 GLU P 632      -3.350  -0.230  18.490  0.00  0.00      PROA  
ATOM    806  CG  GLU P 632      -3.775   1.905  18.360  0.00  0.00      PROA  
ATOM    807  HG1 GLU P 632      -3.836   2.013  19.464  0.00  0.00      PROA  
ATOM    808  HG2 GLU P 632      -4.515   2.585  17.886  0.00  0.00      PROA  
ATOM    809  CD  GLU P 632      -2.506   2.376  17.772  0.00  0.00      PROA  
ATOM    810  OE1 GLU P 632      -2.340   2.340  16.513  0.00  0.00      PROA  
ATOM    811  OE2 GLU P 632      -1.578   2.803  18.508  0.00  0.00      PROA  
ATOM    812  C   GLU P 632      -6.439   1.099  18.720  0.00  0.00      PROA  
ATOM    813  O   GLU P 632      -6.602   1.637  19.841  0.00  0.00      PROA  
ATOM    814  N   ALA P 633      -7.093   1.575  17.664  0.00  0.00      PROA  
ATOM    815  HN  ALA P 633      -6.932   1.015  16.855  0.00  0.00      PROA  
ATOM    816  CA  ALA P 633      -8.069   2.633  17.606  0.00  0.00      PROA  
ATOM    817  HA  ALA P 633      -7.681   3.513  18.098  0.00  0.00      PROA  
ATOM    818  CB  ALA P 633      -8.515   2.866  16.196  0.00  0.00      PROA  
ATOM    819  HB1 ALA P 633      -9.254   3.687  16.079  0.00  0.00      PROA  
ATOM    820  HB2 ALA P 633      -8.981   1.935  15.807  0.00  0.00      PROA  
ATOM    821  HB3 ALA P 633      -7.606   3.077  15.593  0.00  0.00      PROA  
ATOM    822  C   ALA P 633      -9.304   2.357  18.420  0.00  0.00      PROA  
ATOM    823  O   ALA P 633      -9.938   3.281  18.976  0.00  0.00      PROA  
ATOM    824  N   THR P 634      -9.648   1.030  18.563  0.00  0.00      PROA  
ATOM    825  HN  THR P 634      -9.106   0.439  17.971  0.00  0.00      PROA  
ATOM    826  CA  THR P 634     -11.011   0.594  18.866  0.00  0.00      PROA  
ATOM    827  HA  THR P 634     -11.655   1.434  19.079  0.00  0.00      PROA  
ATOM    828  CB  THR P 634     -11.704  -0.296  17.842  0.00  0.00      PROA  
ATOM    829  HB  THR P 634     -12.686  -0.657  18.215  0.00  0.00      PROA  
ATOM    830  OG1 THR P 634     -10.999  -1.477  17.536  0.00  0.00      PROA  
ATOM    831  HG1 THR P 634     -10.262  -1.120  17.035  0.00  0.00      PROA  
ATOM    832  CG2 THR P 634     -11.956   0.548  16.660  0.00  0.00      PROA  
ATOM    833 HG21 THR P 634     -12.655   0.112  15.916  0.00  0.00      PROA  
ATOM    834 HG22 THR P 634     -11.000   0.826  16.166  0.00  0.00      PROA  
ATOM    835 HG23 THR P 634     -12.423   1.482  17.039  0.00  0.00      PROA  
ATOM    836  C   THR P 634     -10.953  -0.193  20.128  0.00  0.00      PROA  
ATOM    837  O   THR P 634     -11.979  -0.613  20.606  0.00  0.00      PROA  
ATOM    838  N   GLU P 635      -9.792  -0.377  20.688  0.00  0.00      PROA  
ATOM    839  HN  GLU P 635      -9.028   0.147  20.320  0.00  0.00      PROA  
ATOM    840  CA  GLU P 635      -9.599  -1.197  21.860  0.00  0.00      PROA  
ATOM    841  HA  GLU P 635      -8.568  -1.478  21.705  0.00  0.00      PROA  
ATOM    842  CB  GLU P 635      -9.837  -0.363  23.115  0.00  0.00      PROA  
ATOM    843  HB1 GLU P 635     -10.147  -1.016  23.958  0.00  0.00      PROA  
ATOM    844  HB2 GLU P 635     -10.717   0.290  22.933  0.00  0.00      PROA  
ATOM    845  CG  GLU P 635      -8.692   0.551  23.705  0.00  0.00      PROA  
ATOM    846  HG1 GLU P 635      -8.327   1.252  22.925  0.00  0.00      PROA  
ATOM    847  HG2 GLU P 635      -7.879  -0.147  23.999  0.00  0.00      PROA  
ATOM    848  CD  GLU P 635      -9.228   1.406  24.910  0.00  0.00      PROA  
ATOM    849  OE1 GLU P 635      -9.424   0.888  26.044  0.00  0.00      PROA  
ATOM    850  OE2 GLU P 635      -9.271   2.665  24.699  0.00  0.00      PROA  
ATOM    851  C   GLU P 635     -10.179  -2.659  21.953  0.00  0.00      PROA  
ATOM    852  O   GLU P 635     -10.574  -3.164  23.014  0.00  0.00      PROA  
ATOM    853  N   GLY P 636     -10.138  -3.376  20.898  0.00  0.00      PROA  
ATOM    854  HN  GLY P 636      -9.863  -2.945  20.043  0.00  0.00      PROA  
ATOM    855  CA  GLY P 636     -10.405  -4.798  20.924  0.00  0.00      PROA  
ATOM    856  HA1 GLY P 636     -10.605  -5.194  21.909  0.00  0.00      PROA  
ATOM    857  HA2 GLY P 636      -9.515  -5.287  20.558  0.00  0.00      PROA  
ATOM    858  C   GLY P 636     -11.637  -5.256  20.205  0.00  0.00      PROA  
ATOM    859  O   GLY P 636     -11.850  -6.448  19.858  0.00  0.00      PROA  
ATOM    860  N   ARG P 637     -12.393  -4.225  19.811  0.00  0.00      PROA  
ATOM    861  HN  ARG P 637     -12.302  -3.287  20.138  0.00  0.00      PROA  
ATOM    862  CA  ARG P 637     -13.582  -4.423  18.866  0.00  0.00      PROA  
ATOM    863  HA  ARG P 637     -14.171  -5.179  19.364  0.00  0.00      PROA  
ATOM    864  CB  ARG P 637     -14.274  -3.105  18.447  0.00  0.00      PROA  
ATOM    865  HB1 ARG P 637     -15.202  -3.375  17.899  0.00  0.00      PROA  
ATOM    866  HB2 ARG P 637     -13.619  -2.594  17.709  0.00  0.00      PROA  
ATOM    867  CG  ARG P 637     -14.857  -2.398  19.678  0.00  0.00      PROA  
ATOM    868  HG1 ARG P 637     -15.311  -1.408  19.458  0.00  0.00      PROA  
ATOM    869  HG2 ARG P 637     -13.943  -2.288  20.299  0.00  0.00      PROA  
ATOM    870  CD  ARG P 637     -15.882  -3.125  20.537  0.00  0.00      PROA  
ATOM    871  HD1 ARG P 637     -15.363  -3.996  20.992  0.00  0.00      PROA  
ATOM    872  HD2 ARG P 637     -16.843  -3.270  19.999  0.00  0.00      PROA  
ATOM    873  NE  ARG P 637     -16.146  -2.178  21.766  0.00  0.00      PROA  
ATOM    874  HE  ARG P 637     -15.934  -1.201  21.760  0.00  0.00      PROA  
ATOM    875  CZ  ARG P 637     -16.655  -2.633  22.902  0.00  0.00      PROA  
ATOM    876  NH1 ARG P 637     -16.784  -3.907  23.176  0.00  0.00      PROA  
ATOM    877 HH11 ARG P 637     -17.243  -4.032  24.056  0.00  0.00      PROA  
ATOM    878 HH12 ARG P 637     -16.783  -4.610  22.465  0.00  0.00      PROA  
ATOM    879  NH2 ARG P 637     -16.862  -1.807  23.907  0.00  0.00      PROA  
ATOM    880 HH21 ARG P 637     -16.634  -0.853  23.710  0.00  0.00      PROA  
ATOM    881 HH22 ARG P 637     -17.176  -2.045  24.826  0.00  0.00      PROA  
ATOM    882  C   ARG P 637     -13.167  -5.190  17.550  0.00  0.00      PROA  
ATOM    883  O   ARG P 637     -13.924  -6.110  17.145  0.00  0.00      PROA  
ATOM    884  N   LEU P 638     -12.059  -4.803  16.881  0.00  0.00      PROA  
ATOM    885  HN  LEU P 638     -11.546  -4.143  17.424  0.00  0.00      PROA  
ATOM    886  CA  LEU P 638     -11.533  -5.323  15.605  0.00  0.00      PROA  
ATOM    887  HA  LEU P 638     -12.066  -6.191  15.245  0.00  0.00      PROA  
ATOM    888  CB  LEU P 638     -11.602  -4.339  14.433  0.00  0.00      PROA  
ATOM    889  HB1 LEU P 638     -11.248  -4.716  13.450  0.00  0.00      PROA  
ATOM    890  HB2 LEU P 638     -11.031  -3.425  14.703  0.00  0.00      PROA  
ATOM    891  CG  LEU P 638     -13.079  -4.020  14.085  0.00  0.00      PROA  
ATOM    892  HG  LEU P 638     -13.674  -3.653  14.948  0.00  0.00      PROA  
ATOM    893  CD1 LEU P 638     -13.063  -2.874  13.159  0.00  0.00      PROA  
ATOM    894 HD11 LEU P 638     -12.488  -2.083  13.686  0.00  0.00      PROA  
ATOM    895 HD12 LEU P 638     -14.068  -2.494  12.874  0.00  0.00      PROA  
ATOM    896 HD13 LEU P 638     -12.610  -3.179  12.192  0.00  0.00      PROA  
ATOM    897  CD2 LEU P 638     -13.757  -5.251  13.446  0.00  0.00      PROA  
ATOM    898 HD21 LEU P 638     -14.837  -5.193  13.702  0.00  0.00      PROA  
ATOM    899 HD22 LEU P 638     -13.344  -6.154  13.946  0.00  0.00      PROA  
ATOM    900 HD23 LEU P 638     -13.609  -5.423  12.358  0.00  0.00      PROA  
ATOM    901  C   LEU P 638     -10.128  -5.797  15.712  0.00  0.00      PROA  
ATOM    902  O   LEU P 638      -9.353  -5.412  16.586  0.00  0.00      PROA  
ATOM    903  N   SER P 639      -9.734  -6.843  14.920  0.00  0.00      PROA  
ATOM    904  HN  SER P 639     -10.457  -7.341  14.447  0.00  0.00      PROA  
ATOM    905  CA  SER P 639      -8.424  -7.483  15.020  0.00  0.00      PROA  
ATOM    906  HA  SER P 639      -7.851  -6.918  15.741  0.00  0.00      PROA  
ATOM    907  CB  SER P 639      -8.481  -8.978  15.595  0.00  0.00      PROA  
ATOM    908  HB1 SER P 639      -8.972  -8.899  16.588  0.00  0.00      PROA  
ATOM    909  HB2 SER P 639      -7.448  -9.370  15.717  0.00  0.00      PROA  
ATOM    910  OG  SER P 639      -9.280  -9.901  14.835  0.00  0.00      PROA  
ATOM    911  HG1 SER P 639     -10.159  -9.515  14.847  0.00  0.00      PROA  
ATOM    912  C   SER P 639      -7.744  -7.606  13.718  0.00  0.00      PROA  
ATOM    913  O   SER P 639      -8.412  -7.428  12.688  0.00  0.00      PROA  
ATOM    914  N   ALA P 640      -6.482  -7.851  13.687  0.00  0.00      PROA  
ATOM    915  HN  ALA P 640      -5.979  -8.057  14.523  0.00  0.00      PROA  
ATOM    916  CA  ALA P 640      -5.749  -8.130  12.469  0.00  0.00      PROA  
ATOM    917  HA  ALA P 640      -6.000  -7.325  11.794  0.00  0.00      PROA  
ATOM    918  CB  ALA P 640      -4.257  -8.049  12.689  0.00  0.00      PROA  
ATOM    919  HB1 ALA P 640      -3.699  -8.243  11.748  0.00  0.00      PROA  
ATOM    920  HB2 ALA P 640      -3.816  -8.699  13.474  0.00  0.00      PROA  
ATOM    921  HB3 ALA P 640      -4.019  -6.983  12.889  0.00  0.00      PROA  
ATOM    922  C   ALA P 640      -6.133  -9.487  11.888  0.00  0.00      PROA  
ATOM    923  O   ALA P 640      -6.153  -9.732  10.685  0.00  0.00      PROA  
ATOM    924  N   ILE P 641      -6.492 -10.397  12.787  0.00  0.00      PROA  
ATOM    925  HN  ILE P 641      -6.525 -10.112  13.742  0.00  0.00      PROA  
ATOM    926  CA  ILE P 641      -7.009 -11.730  12.331  0.00  0.00      PROA  
ATOM    927  HA  ILE P 641      -6.284 -12.274  11.744  0.00  0.00      PROA  
ATOM    928  CB  ILE P 641      -7.320 -12.531  13.543  0.00  0.00      PROA  
ATOM    929  HB  ILE P 641      -7.862 -11.924  14.299  0.00  0.00      PROA  
ATOM    930  CG2 ILE P 641      -8.091 -13.842  13.248  0.00  0.00      PROA  
ATOM    931 HG21 ILE P 641      -9.174 -13.610  13.170  0.00  0.00      PROA  
ATOM    932 HG22 ILE P 641      -8.164 -14.521  14.124  0.00  0.00      PROA  
ATOM    933 HG23 ILE P 641      -7.632 -14.401  12.405  0.00  0.00      PROA  
ATOM    934  CG1 ILE P 641      -5.965 -12.915  14.155  0.00  0.00      PROA  
ATOM    935 HG11 ILE P 641      -5.076 -12.526  13.613  0.00  0.00      PROA  
ATOM    936 HG12 ILE P 641      -5.949 -14.024  14.219  0.00  0.00      PROA  
ATOM    937  CD  ILE P 641      -5.747 -12.457  15.574  0.00  0.00      PROA  
ATOM    938  HD1 ILE P 641      -5.007 -13.070  16.132  0.00  0.00      PROA  
ATOM    939  HD2 ILE P 641      -6.724 -12.584  16.088  0.00  0.00      PROA  
ATOM    940  HD3 ILE P 641      -5.449 -11.387  15.583  0.00  0.00      PROA  
ATOM    941  C   ILE P 641      -8.277 -11.578  11.472  0.00  0.00      PROA  
ATOM    942  O   ILE P 641      -8.334 -12.154  10.370  0.00  0.00      PROA  
ATOM    943  N   GLU P 642      -9.221 -10.710  11.849  0.00  0.00      PROA  
ATOM    944  HN  GLU P 642      -9.269 -10.419  12.802  0.00  0.00      PROA  
ATOM    945  CA  GLU P 642     -10.199 -10.131  10.945  0.00  0.00      PROA  
ATOM    946  HA  GLU P 642     -10.768 -10.955  10.539  0.00  0.00      PROA  
ATOM    947  CB  GLU P 642     -11.069  -9.392  11.883  0.00  0.00      PROA  
ATOM    948  HB1 GLU P 642     -11.514  -8.505  11.381  0.00  0.00      PROA  
ATOM    949  HB2 GLU P 642     -10.435  -8.774  12.554  0.00  0.00      PROA  
ATOM    950  CG  GLU P 642     -12.004 -10.286  12.831  0.00  0.00      PROA  
ATOM    951  HG1 GLU P 642     -11.391 -11.151  13.164  0.00  0.00      PROA  
ATOM    952  HG2 GLU P 642     -12.918 -10.684  12.342  0.00  0.00      PROA  
ATOM    953  CD  GLU P 642     -12.467  -9.463  14.034  0.00  0.00      PROA  
ATOM    954  OE1 GLU P 642     -11.616  -8.905  14.760  0.00  0.00      PROA  
ATOM    955  OE2 GLU P 642     -13.741  -9.314  14.156  0.00  0.00      PROA  
ATOM    956  C   GLU P 642      -9.876  -9.305   9.739  0.00  0.00      PROA  
ATOM    957  O   GLU P 642     -10.420  -9.532   8.653  0.00  0.00      PROA  
ATOM    958  N   SER P 643      -8.924  -8.343   9.788  0.00  0.00      PROA  
ATOM    959  HN  SER P 643      -8.526  -8.057  10.656  0.00  0.00      PROA  
ATOM    960  CA  SER P 643      -8.483  -7.663   8.490  0.00  0.00      PROA  
ATOM    961  HA  SER P 643      -9.393  -7.358   7.996  0.00  0.00      PROA  
ATOM    962  CB  SER P 643      -7.502  -6.449   8.775  0.00  0.00      PROA  
ATOM    963  HB1 SER P 643      -8.082  -5.809   9.474  0.00  0.00      PROA  
ATOM    964  HB2 SER P 643      -7.264  -5.925   7.825  0.00  0.00      PROA  
ATOM    965  OG  SER P 643      -6.315  -6.886   9.307  0.00  0.00      PROA  
ATOM    966  HG1 SER P 643      -5.628  -6.515   8.748  0.00  0.00      PROA  
ATOM    967  C   SER P 643      -7.813  -8.652   7.505  0.00  0.00      PROA  
ATOM    968  O   SER P 643      -8.144  -8.652   6.326  0.00  0.00      PROA  
ATOM    969  N   LEU P 644      -7.051  -9.618   7.955  0.00  0.00      PROA  
ATOM    970  HN  LEU P 644      -6.886  -9.760   8.928  0.00  0.00      PROA  
ATOM    971  CA  LEU P 644      -6.483 -10.716   7.160  0.00  0.00      PROA  
ATOM    972  HA  LEU P 644      -5.942 -10.267   6.340  0.00  0.00      PROA  
ATOM    973  CB  LEU P 644      -5.297 -11.548   7.867  0.00  0.00      PROA  
ATOM    974  HB1 LEU P 644      -5.213 -12.506   7.312  0.00  0.00      PROA  
ATOM    975  HB2 LEU P 644      -5.602 -11.792   8.907  0.00  0.00      PROA  
ATOM    976  CG  LEU P 644      -3.988 -10.846   7.934  0.00  0.00      PROA  
ATOM    977  HG  LEU P 644      -4.104  -9.901   8.507  0.00  0.00      PROA  
ATOM    978  CD1 LEU P 644      -3.105 -11.678   8.805  0.00  0.00      PROA  
ATOM    979 HD11 LEU P 644      -3.562 -11.640   9.817  0.00  0.00      PROA  
ATOM    980 HD12 LEU P 644      -2.090 -11.226   8.790  0.00  0.00      PROA  
ATOM    981 HD13 LEU P 644      -3.086 -12.743   8.487  0.00  0.00      PROA  
ATOM    982  CD2 LEU P 644      -3.433 -10.761   6.543  0.00  0.00      PROA  
ATOM    983 HD21 LEU P 644      -2.985 -11.722   6.213  0.00  0.00      PROA  
ATOM    984 HD22 LEU P 644      -2.675  -9.953   6.459  0.00  0.00      PROA  
ATOM    985 HD23 LEU P 644      -4.106 -10.475   5.706  0.00  0.00      PROA  
ATOM    986  C   LEU P 644      -7.513 -11.593   6.546  0.00  0.00      PROA  
ATOM    987  O   LEU P 644      -7.393 -11.957   5.367  0.00  0.00      PROA  
ATOM    988  N   PHE P 645      -8.526 -12.001   7.338  0.00  0.00      PROA  
ATOM    989  HN  PHE P 645      -8.536 -11.832   8.321  0.00  0.00      PROA  
ATOM    990  CA  PHE P 645      -9.528 -12.852   6.870  0.00  0.00      PROA  
ATOM    991  HA  PHE P 645      -9.155 -13.651   6.246  0.00  0.00      PROA  
ATOM    992  CB  PHE P 645     -10.436 -13.482   8.023  0.00  0.00      PROA  
ATOM    993  HB1 PHE P 645     -11.019 -12.666   8.500  0.00  0.00      PROA  
ATOM    994  HB2 PHE P 645      -9.760 -13.842   8.829  0.00  0.00      PROA  
ATOM    995  CG  PHE P 645     -11.356 -14.590   7.439  0.00  0.00      PROA  
ATOM    996  CD1 PHE P 645     -10.754 -15.601   6.692  0.00  0.00      PROA  
ATOM    997  HD1 PHE P 645      -9.708 -15.799   6.510  0.00  0.00      PROA  
ATOM    998  CE1 PHE P 645     -11.547 -16.570   6.124  0.00  0.00      PROA  
ATOM    999  HE1 PHE P 645     -11.103 -17.362   5.538  0.00  0.00      PROA  
ATOM   1000  CZ  PHE P 645     -12.917 -16.575   6.314  0.00  0.00      PROA  
ATOM   1001  HZ  PHE P 645     -13.536 -17.326   5.846  0.00  0.00      PROA  
ATOM   1002  CD2 PHE P 645     -12.691 -14.570   7.656  0.00  0.00      PROA  
ATOM   1003  HD2 PHE P 645     -13.178 -13.753   8.168  0.00  0.00      PROA  
ATOM   1004  CE2 PHE P 645     -13.504 -15.550   7.082  0.00  0.00      PROA  
ATOM   1005  HE2 PHE P 645     -14.569 -15.620   7.246  0.00  0.00      PROA  
ATOM   1006  C   PHE P 645     -10.393 -12.096   5.899  0.00  0.00      PROA  
ATOM   1007  O   PHE P 645     -10.804 -12.714   4.934  0.00  0.00      PROA  
ATOM   1008  N   GLY P 646     -10.767 -10.788   6.194  0.00  0.00      PROA  
ATOM   1009  HN  GLY P 646     -10.510 -10.441   7.092  0.00  0.00      PROA  
ATOM   1010  CA  GLY P 646     -11.361  -9.916   5.242  0.00  0.00      PROA  
ATOM   1011  HA1 GLY P 646     -11.520  -8.952   5.702  0.00  0.00      PROA  
ATOM   1012  HA2 GLY P 646     -12.227 -10.434   4.857  0.00  0.00      PROA  
ATOM   1013  C   GLY P 646     -10.649  -9.696   3.907  0.00  0.00      PROA  
ATOM   1014  O   GLY P 646     -11.302  -9.881   2.885  0.00  0.00      PROA  
ATOM   1015  N   ALA P 647      -9.329  -9.424   3.895  0.00  0.00      PROA  
ATOM   1016  HN  ALA P 647      -8.990  -9.220   4.809  0.00  0.00      PROA  
ATOM   1017  CA  ALA P 647      -8.464  -9.245   2.737  0.00  0.00      PROA  
ATOM   1018  HA  ALA P 647      -8.882  -8.470   2.112  0.00  0.00      PROA  
ATOM   1019  CB  ALA P 647      -7.021  -8.821   3.177  0.00  0.00      PROA  
ATOM   1020  HB1 ALA P 647      -7.174  -7.911   3.795  0.00  0.00      PROA  
ATOM   1021  HB2 ALA P 647      -6.347  -8.550   2.336  0.00  0.00      PROA  
ATOM   1022  HB3 ALA P 647      -6.585  -9.565   3.877  0.00  0.00      PROA  
ATOM   1023  C   ALA P 647      -8.446 -10.531   1.953  0.00  0.00      PROA  
ATOM   1024  O   ALA P 647      -8.606 -10.570   0.748  0.00  0.00      PROA  
ATOM   1025  N   SER P 648      -8.393 -11.659   2.653  0.00  0.00      PROA  
ATOM   1026  HN  SER P 648      -8.283 -11.661   3.644  0.00  0.00      PROA  
ATOM   1027  CA  SER P 648      -8.482 -12.931   2.064  0.00  0.00      PROA  
ATOM   1028  HA  SER P 648      -7.726 -13.170   1.331  0.00  0.00      PROA  
ATOM   1029  CB  SER P 648      -8.322 -14.041   3.154  0.00  0.00      PROA  
ATOM   1030  HB1 SER P 648      -9.265 -14.026   3.740  0.00  0.00      PROA  
ATOM   1031  HB2 SER P 648      -7.503 -13.660   3.799  0.00  0.00      PROA  
ATOM   1032  OG  SER P 648      -8.116 -15.344   2.620  0.00  0.00      PROA  
ATOM   1033  HG1 SER P 648      -7.346 -15.338   2.047  0.00  0.00      PROA  
ATOM   1034  C   SER P 648      -9.767 -13.016   1.322  0.00  0.00      PROA  
ATOM   1035  O   SER P 648      -9.714 -13.178   0.080  0.00  0.00      PROA  
ATOM   1036  N   LEU P 649     -10.994 -12.892   1.958  0.00  0.00      PROA  
ATOM   1037  HN  LEU P 649     -10.953 -12.673   2.930  0.00  0.00      PROA  
ATOM   1038  CA  LEU P 649     -12.289 -13.224   1.499  0.00  0.00      PROA  
ATOM   1039  HA  LEU P 649     -12.320 -14.194   1.026  0.00  0.00      PROA  
ATOM   1040  CB  LEU P 649     -13.193 -13.030   2.690  0.00  0.00      PROA  
ATOM   1041  HB1 LEU P 649     -13.141 -11.971   3.022  0.00  0.00      PROA  
ATOM   1042  HB2 LEU P 649     -12.926 -13.691   3.541  0.00  0.00      PROA  
ATOM   1043  CG  LEU P 649     -14.721 -13.337   2.450  0.00  0.00      PROA  
ATOM   1044  HG  LEU P 649     -15.030 -12.876   1.488  0.00  0.00      PROA  
ATOM   1045  CD1 LEU P 649     -15.144 -14.876   2.338  0.00  0.00      PROA  
ATOM   1046 HD11 LEU P 649     -15.031 -15.229   1.291  0.00  0.00      PROA  
ATOM   1047 HD12 LEU P 649     -16.242 -14.961   2.485  0.00  0.00      PROA  
ATOM   1048 HD13 LEU P 649     -14.533 -15.594   2.926  0.00  0.00      PROA  
ATOM   1049  CD2 LEU P 649     -15.488 -12.676   3.537  0.00  0.00      PROA  
ATOM   1050 HD21 LEU P 649     -16.556 -12.982   3.504  0.00  0.00      PROA  
ATOM   1051 HD22 LEU P 649     -15.520 -11.566   3.566  0.00  0.00      PROA  
ATOM   1052 HD23 LEU P 649     -15.185 -13.001   4.556  0.00  0.00      PROA  
ATOM   1053  C   LEU P 649     -12.714 -12.360   0.325  0.00  0.00      PROA  
ATOM   1054  O   LEU P 649     -13.184 -12.957  -0.635  0.00  0.00      PROA  
ATOM   1055  N   THR P 650     -12.470 -11.064   0.372  0.00  0.00      PROA  
ATOM   1056  HN  THR P 650     -12.185 -10.694   1.253  0.00  0.00      PROA  
ATOM   1057  CA  THR P 650     -12.809 -10.117  -0.731  0.00  0.00      PROA  
ATOM   1058  HA  THR P 650     -13.863 -10.215  -0.944  0.00  0.00      PROA  
ATOM   1059  CB  THR P 650     -12.649  -8.606  -0.433  0.00  0.00      PROA  
ATOM   1060  HB  THR P 650     -11.594  -8.317  -0.240  0.00  0.00      PROA  
ATOM   1061  OG1 THR P 650     -13.330  -8.269   0.740  0.00  0.00      PROA  
ATOM   1062  HG1 THR P 650     -13.022  -8.819   1.465  0.00  0.00      PROA  
ATOM   1063  CG2 THR P 650     -13.246  -7.620  -1.470  0.00  0.00      PROA  
ATOM   1064 HG21 THR P 650     -14.338  -7.824  -1.497  0.00  0.00      PROA  
ATOM   1065 HG22 THR P 650     -12.774  -7.750  -2.467  0.00  0.00      PROA  
ATOM   1066 HG23 THR P 650     -13.130  -6.551  -1.188  0.00  0.00      PROA  
ATOM   1067  C   THR P 650     -11.983 -10.416  -1.895  0.00  0.00      PROA  
ATOM   1068  O   THR P 650     -12.427 -10.431  -3.024  0.00  0.00      PROA  
ATOM   1069  N   GLY P 651     -10.637 -10.671  -1.647  0.00  0.00      PROA  
ATOM   1070  HN  GLY P 651     -10.206 -10.882  -0.773  0.00  0.00      PROA  
ATOM   1071  CA  GLY P 651      -9.639 -10.819  -2.698  0.00  0.00      PROA  
ATOM   1072  HA1 GLY P 651      -8.724 -10.860  -2.126  0.00  0.00      PROA  
ATOM   1073  HA2 GLY P 651      -9.688  -9.984  -3.382  0.00  0.00      PROA  
ATOM   1074  C   GLY P 651      -9.751 -12.108  -3.484  0.00  0.00      PROA  
ATOM   1075  O   GLY P 651      -9.727 -12.082  -4.735  0.00  0.00      PROA  
ATOM   1076  N   ILE P 652      -9.960 -13.223  -2.720  0.00  0.00      PROA  
ATOM   1077  HN  ILE P 652      -9.949 -13.137  -1.726  0.00  0.00      PROA  
ATOM   1078  CA  ILE P 652     -10.247 -14.519  -3.368  0.00  0.00      PROA  
ATOM   1079  HA  ILE P 652      -9.423 -14.869  -3.972  0.00  0.00      PROA  
ATOM   1080  CB  ILE P 652     -10.391 -15.547  -2.202  0.00  0.00      PROA  
ATOM   1081  HB  ILE P 652     -11.108 -15.200  -1.427  0.00  0.00      PROA  
ATOM   1082  CG2 ILE P 652     -10.973 -16.897  -2.693  0.00  0.00      PROA  
ATOM   1083 HG21 ILE P 652     -10.892 -17.694  -1.923  0.00  0.00      PROA  
ATOM   1084 HG22 ILE P 652     -10.590 -17.181  -3.697  0.00  0.00      PROA  
ATOM   1085 HG23 ILE P 652     -12.079 -16.796  -2.714  0.00  0.00      PROA  
ATOM   1086  CG1 ILE P 652      -9.012 -15.839  -1.544  0.00  0.00      PROA  
ATOM   1087 HG11 ILE P 652      -8.606 -14.842  -1.269  0.00  0.00      PROA  
ATOM   1088 HG12 ILE P 652      -8.271 -16.244  -2.265  0.00  0.00      PROA  
ATOM   1089  CD  ILE P 652      -8.919 -16.535  -0.201  0.00  0.00      PROA  
ATOM   1090  HD1 ILE P 652      -8.140 -16.089   0.452  0.00  0.00      PROA  
ATOM   1091  HD2 ILE P 652      -8.692 -17.622  -0.237  0.00  0.00      PROA  
ATOM   1092  HD3 ILE P 652      -9.914 -16.564   0.292  0.00  0.00      PROA  
ATOM   1093  C   ILE P 652     -11.498 -14.577  -4.279  0.00  0.00      PROA  
ATOM   1094  O   ILE P 652     -11.339 -15.071  -5.373  0.00  0.00      PROA  
ATOM   1095  N   ALA P 653     -12.609 -14.012  -3.836  0.00  0.00      PROA  
ATOM   1096  HN  ALA P 653     -12.789 -13.632  -2.932  0.00  0.00      PROA  
ATOM   1097  CA  ALA P 653     -13.767 -13.865  -4.618  0.00  0.00      PROA  
ATOM   1098  HA  ALA P 653     -14.009 -14.803  -5.094  0.00  0.00      PROA  
ATOM   1099  CB  ALA P 653     -14.979 -13.442  -3.807  0.00  0.00      PROA  
ATOM   1100  HB1 ALA P 653     -15.861 -13.336  -4.474  0.00  0.00      PROA  
ATOM   1101  HB2 ALA P 653     -14.798 -12.434  -3.375  0.00  0.00      PROA  
ATOM   1102  HB3 ALA P 653     -15.184 -14.202  -3.023  0.00  0.00      PROA  
ATOM   1103  C   ALA P 653     -13.562 -12.947  -5.802  0.00  0.00      PROA  
ATOM   1104  O   ALA P 653     -13.828 -13.240  -6.974  0.00  0.00      PROA  
ATOM   1105  N   TYR P 654     -12.886 -11.828  -5.529  0.00  0.00      PROA  
ATOM   1106  HN  TYR P 654     -12.552 -11.589  -4.621  0.00  0.00      PROA  
ATOM   1107  CA  TYR P 654     -12.602 -10.802  -6.589  0.00  0.00      PROA  
ATOM   1108  HA  TYR P 654     -13.546 -10.570  -7.059  0.00  0.00      PROA  
ATOM   1109  CB  TYR P 654     -11.914  -9.514  -5.989  0.00  0.00      PROA  
ATOM   1110  HB1 TYR P 654     -10.927  -9.826  -5.584  0.00  0.00      PROA  
ATOM   1111  HB2 TYR P 654     -12.575  -9.185  -5.159  0.00  0.00      PROA  
ATOM   1112  CG  TYR P 654     -11.732  -8.319  -6.882  0.00  0.00      PROA  
ATOM   1113  CD1 TYR P 654     -10.504  -8.157  -7.564  0.00  0.00      PROA  
ATOM   1114  HD1 TYR P 654      -9.782  -8.942  -7.393  0.00  0.00      PROA  
ATOM   1115  CE1 TYR P 654     -10.371  -7.084  -8.448  0.00  0.00      PROA  
ATOM   1116  HE1 TYR P 654      -9.402  -6.857  -8.869  0.00  0.00      PROA  
ATOM   1117  CZ  TYR P 654     -11.441  -6.148  -8.597  0.00  0.00      PROA  
ATOM   1118  OH  TYR P 654     -11.170  -4.800  -9.041  0.00  0.00      PROA  
ATOM   1119  HH  TYR P 654     -10.219  -4.748  -9.162  0.00  0.00      PROA  
ATOM   1120  CD2 TYR P 654     -12.792  -7.434  -7.086  0.00  0.00      PROA  
ATOM   1121  HD2 TYR P 654     -13.733  -7.656  -6.604  0.00  0.00      PROA  
ATOM   1122  CE2 TYR P 654     -12.598  -6.315  -7.903  0.00  0.00      PROA  
ATOM   1123  HE2 TYR P 654     -13.332  -5.523  -7.889  0.00  0.00      PROA  
ATOM   1124  C   TYR P 654     -11.761 -11.344  -7.782  0.00  0.00      PROA  
ATOM   1125  O   TYR P 654     -12.037 -11.249  -8.951  0.00  0.00      PROA  
ATOM   1126  N   SER P 655     -10.663 -11.994  -7.435  0.00  0.00      PROA  
ATOM   1127  HN  SER P 655     -10.364 -12.112  -6.491  0.00  0.00      PROA  
ATOM   1128  CA  SER P 655      -9.669 -12.260  -8.443  0.00  0.00      PROA  
ATOM   1129  HA  SER P 655      -9.541 -11.374  -9.046  0.00  0.00      PROA  
ATOM   1130  CB  SER P 655      -8.205 -12.634  -7.852  0.00  0.00      PROA  
ATOM   1131  HB1 SER P 655      -8.292 -13.536  -7.210  0.00  0.00      PROA  
ATOM   1132  HB2 SER P 655      -7.877 -11.720  -7.313  0.00  0.00      PROA  
ATOM   1133  OG  SER P 655      -7.326 -12.825  -8.967  0.00  0.00      PROA  
ATOM   1134  HG1 SER P 655      -7.742 -13.537  -9.458  0.00  0.00      PROA  
ATOM   1135  C   SER P 655     -10.073 -13.410  -9.371  0.00  0.00      PROA  
ATOM   1136  O   SER P 655      -9.696 -13.531 -10.548  0.00  0.00      PROA  
ATOM   1137  N   LEU P 656     -10.856 -14.337  -8.821  0.00  0.00      PROA  
ATOM   1138  HN  LEU P 656     -11.076 -14.351  -7.848  0.00  0.00      PROA  
ATOM   1139  CA  LEU P 656     -11.511 -15.289  -9.593  0.00  0.00      PROA  
ATOM   1140  HA  LEU P 656     -10.722 -15.844 -10.081  0.00  0.00      PROA  
ATOM   1141  CB  LEU P 656     -12.255 -16.296  -8.700  0.00  0.00      PROA  
ATOM   1142  HB1 LEU P 656     -13.324 -15.995  -8.698  0.00  0.00      PROA  
ATOM   1143  HB2 LEU P 656     -11.861 -16.360  -7.663  0.00  0.00      PROA  
ATOM   1144  CG  LEU P 656     -12.369 -17.718  -9.193  0.00  0.00      PROA  
ATOM   1145  HG  LEU P 656     -12.590 -17.652 -10.280  0.00  0.00      PROA  
ATOM   1146  CD1 LEU P 656     -11.081 -18.417  -8.956  0.00  0.00      PROA  
ATOM   1147 HD11 LEU P 656     -10.922 -18.670  -7.886  0.00  0.00      PROA  
ATOM   1148 HD12 LEU P 656     -10.315 -17.875  -9.550  0.00  0.00      PROA  
ATOM   1149 HD13 LEU P 656     -11.076 -19.410  -9.455  0.00  0.00      PROA  
ATOM   1150  CD2 LEU P 656     -13.465 -18.454  -8.533  0.00  0.00      PROA  
ATOM   1151 HD21 LEU P 656     -13.499 -18.331  -7.430  0.00  0.00      PROA  
ATOM   1152 HD22 LEU P 656     -13.184 -19.529  -8.563  0.00  0.00      PROA  
ATOM   1153 HD23 LEU P 656     -14.504 -18.278  -8.885  0.00  0.00      PROA  
ATOM   1154  C   LEU P 656     -12.394 -14.823 -10.749  0.00  0.00      PROA  
ATOM   1155  O   LEU P 656     -12.284 -15.219 -11.861  0.00  0.00      PROA  
ATOM   1156  N   PHE P 657     -13.308 -13.854 -10.468  0.00  0.00      PROA  
ATOM   1157  HN  PHE P 657     -13.326 -13.505  -9.534  0.00  0.00      PROA  
ATOM   1158  CA  PHE P 657     -14.355 -13.283 -11.362  0.00  0.00      PROA  
ATOM   1159  HA  PHE P 657     -14.426 -13.906 -12.241  0.00  0.00      PROA  
ATOM   1160  CB  PHE P 657     -15.717 -13.275 -10.635  0.00  0.00      PROA  
ATOM   1161  HB1 PHE P 657     -16.533 -13.002 -11.338  0.00  0.00      PROA  
ATOM   1162  HB2 PHE P 657     -15.771 -12.523  -9.818  0.00  0.00      PROA  
ATOM   1163  CG  PHE P 657     -16.155 -14.574 -10.049  0.00  0.00      PROA  
ATOM   1164  CD1 PHE P 657     -16.311 -15.603 -10.981  0.00  0.00      PROA  
ATOM   1165  HD1 PHE P 657     -15.826 -15.478 -11.938  0.00  0.00      PROA  
ATOM   1166  CE1 PHE P 657     -16.795 -16.880 -10.572  0.00  0.00      PROA  
ATOM   1167  HE1 PHE P 657     -16.843 -17.735 -11.230  0.00  0.00      PROA  
ATOM   1168  CZ  PHE P 657     -16.846 -17.072  -9.132  0.00  0.00      PROA  
ATOM   1169  HZ  PHE P 657     -17.274 -18.019  -8.838  0.00  0.00      PROA  
ATOM   1170  CD2 PHE P 657     -16.357 -14.722  -8.744  0.00  0.00      PROA  
ATOM   1171  HD2 PHE P 657     -16.378 -13.896  -8.049  0.00  0.00      PROA  
ATOM   1172  CE2 PHE P 657     -16.856 -15.920  -8.248  0.00  0.00      PROA  
ATOM   1173  HE2 PHE P 657     -17.100 -15.913  -7.197  0.00  0.00      PROA  
ATOM   1174  C   PHE P 657     -14.096 -11.932 -11.912  0.00  0.00      PROA  
ATOM   1175  O   PHE P 657     -14.505 -11.753 -13.068  0.00  0.00      PROA  
ATOM   1176  N   ALA P 658     -13.531 -10.964 -11.258  0.00  0.00      PROA  
ATOM   1177  HN  ALA P 658     -13.212 -11.159 -10.334  0.00  0.00      PROA  
ATOM   1178  CA  ALA P 658     -13.526  -9.615 -11.736  0.00  0.00      PROA  
ATOM   1179  HA  ALA P 658     -14.554  -9.330 -11.906  0.00  0.00      PROA  
ATOM   1180  CB  ALA P 658     -12.956  -8.633 -10.722  0.00  0.00      PROA  
ATOM   1181  HB1 ALA P 658     -11.852  -8.518 -10.765  0.00  0.00      PROA  
ATOM   1182  HB2 ALA P 658     -13.335  -8.958  -9.729  0.00  0.00      PROA  
ATOM   1183  HB3 ALA P 658     -13.359  -7.619 -10.933  0.00  0.00      PROA  
ATOM   1184  C   ALA P 658     -12.805  -9.362 -12.984  0.00  0.00      PROA  
ATOM   1185  O   ALA P 658     -12.076 -10.203 -13.464  0.00  0.00      PROA  
ATOM   1186  N   GLY P 659     -13.167  -8.244 -13.682  0.00  0.00      PROA  
ATOM   1187  HN  GLY P 659     -13.706  -7.583 -13.166  0.00  0.00      PROA  
ATOM   1188  CA  GLY P 659     -12.766  -8.067 -15.106  0.00  0.00      PROA  
ATOM   1189  HA1 GLY P 659     -13.001  -7.078 -15.469  0.00  0.00      PROA  
ATOM   1190  HA2 GLY P 659     -13.394  -8.754 -15.654  0.00  0.00      PROA  
ATOM   1191  C   GLY P 659     -11.274  -8.248 -15.437  0.00  0.00      PROA  
ATOM   1192  O   GLY P 659     -10.954  -8.896 -16.453  0.00  0.00      PROA  
ATOM   1193  N   GLN P 660     -10.415  -7.659 -14.588  0.00  0.00      PROA  
ATOM   1194  HN  GLN P 660     -10.731  -7.027 -13.884  0.00  0.00      PROA  
ATOM   1195  CA  GLN P 660      -9.033  -7.995 -14.566  0.00  0.00      PROA  
ATOM   1196  HA  GLN P 660      -8.998  -8.970 -15.030  0.00  0.00      PROA  
ATOM   1197  CB  GLN P 660      -8.081  -7.058 -15.403  0.00  0.00      PROA  
ATOM   1198  HB1 GLN P 660      -8.123  -7.397 -16.460  0.00  0.00      PROA  
ATOM   1199  HB2 GLN P 660      -7.007  -7.145 -15.132  0.00  0.00      PROA  
ATOM   1200  CG  GLN P 660      -8.311  -5.479 -15.289  0.00  0.00      PROA  
ATOM   1201  HG1 GLN P 660      -9.132  -5.302 -16.017  0.00  0.00      PROA  
ATOM   1202  HG2 GLN P 660      -7.432  -4.871 -15.593  0.00  0.00      PROA  
ATOM   1203  CD  GLN P 660      -8.672  -4.952 -13.901  0.00  0.00      PROA  
ATOM   1204  OE1 GLN P 660      -7.983  -5.018 -12.897  0.00  0.00      PROA  
ATOM   1205  NE2 GLN P 660      -9.815  -4.272 -13.807  0.00  0.00      PROA  
ATOM   1206 HE21 GLN P 660     -10.017  -3.924 -12.892  0.00  0.00      PROA  
ATOM   1207 HE22 GLN P 660     -10.459  -4.155 -14.563  0.00  0.00      PROA  
ATOM   1208  C   GLN P 660      -8.559  -8.213 -13.175  0.00  0.00      PROA  
ATOM   1209  O   GLN P 660      -9.291  -7.964 -12.212  0.00  0.00      PROA  
ATOM   1210  N   PRO P 661      -7.396  -8.849 -12.910  0.00  0.00      PROA  
ATOM   1211  CD  PRO P 661      -6.744  -9.777 -13.877  0.00  0.00      PROA  
ATOM   1212  HD1 PRO P 661      -6.452  -9.194 -14.777  0.00  0.00      PROA  
ATOM   1213  HD2 PRO P 661      -7.476 -10.572 -14.136  0.00  0.00      PROA  
ATOM   1214  CA  PRO P 661      -6.976  -9.119 -11.539  0.00  0.00      PROA  
ATOM   1215  HA  PRO P 661      -7.770  -9.149 -10.808  0.00  0.00      PROA  
ATOM   1216  CB  PRO P 661      -6.193 -10.488 -11.690  0.00  0.00      PROA  
ATOM   1217  HB1 PRO P 661      -6.898 -11.340 -11.576  0.00  0.00      PROA  
ATOM   1218  HB2 PRO P 661      -5.328 -10.597 -11.002  0.00  0.00      PROA  
ATOM   1219  CG  PRO P 661      -5.630 -10.473 -13.095  0.00  0.00      PROA  
ATOM   1220  HG1 PRO P 661      -4.695  -9.877 -13.018  0.00  0.00      PROA  
ATOM   1221  HG2 PRO P 661      -5.333 -11.435 -13.563  0.00  0.00      PROA  
ATOM   1222  C   PRO P 661      -5.987  -8.152 -11.056  0.00  0.00      PROA  
ATOM   1223  O   PRO P 661      -5.417  -8.309  -9.976  0.00  0.00      PROA  
ATOM   1224  N   LEU P 662      -5.764  -7.072 -11.874  0.00  0.00      PROA  
ATOM   1225  HN  LEU P 662      -6.357  -6.973 -12.669  0.00  0.00      PROA  
ATOM   1226  CA  LEU P 662      -4.607  -6.220 -11.790  0.00  0.00      PROA  
ATOM   1227  HA  LEU P 662      -3.736  -6.797 -11.517  0.00  0.00      PROA  
ATOM   1228  CB  LEU P 662      -4.439  -5.428 -13.112  0.00  0.00      PROA  
ATOM   1229  HB1 LEU P 662      -3.707  -4.601 -12.995  0.00  0.00      PROA  
ATOM   1230  HB2 LEU P 662      -5.401  -5.011 -13.478  0.00  0.00      PROA  
ATOM   1231  CG  LEU P 662      -4.164  -6.426 -14.313  0.00  0.00      PROA  
ATOM   1232  HG  LEU P 662      -4.938  -7.220 -14.383  0.00  0.00      PROA  
ATOM   1233  CD1 LEU P 662      -4.266  -5.736 -15.712  0.00  0.00      PROA  
ATOM   1234 HD11 LEU P 662      -5.270  -5.351 -15.991  0.00  0.00      PROA  
ATOM   1235 HD12 LEU P 662      -3.936  -6.421 -16.522  0.00  0.00      PROA  
ATOM   1236 HD13 LEU P 662      -3.441  -4.997 -15.795  0.00  0.00      PROA  
ATOM   1237  CD2 LEU P 662      -2.766  -6.989 -14.122  0.00  0.00      PROA  
ATOM   1238 HD21 LEU P 662      -2.633  -7.819 -14.848  0.00  0.00      PROA  
ATOM   1239 HD22 LEU P 662      -2.705  -7.432 -13.105  0.00  0.00      PROA  
ATOM   1240 HD23 LEU P 662      -1.999  -6.214 -14.337  0.00  0.00      PROA  
ATOM   1241  C   LEU P 662      -4.793  -5.227 -10.627  0.00  0.00      PROA  
ATOM   1242  O   LEU P 662      -3.852  -4.651 -10.086  0.00  0.00      PROA  
ATOM   1243  N   THR P 663      -6.034  -5.042 -10.187  0.00  0.00      PROA  
ATOM   1244  HN  THR P 663      -6.742  -5.627 -10.576  0.00  0.00      PROA  
ATOM   1245  CA  THR P 663      -6.528  -4.166  -9.132  0.00  0.00      PROA  
ATOM   1246  HA  THR P 663      -5.788  -3.380  -9.176  0.00  0.00      PROA  
ATOM   1247  CB  THR P 663      -7.945  -3.621  -9.486  0.00  0.00      PROA  
ATOM   1248  HB  THR P 663      -8.474  -3.176  -8.617  0.00  0.00      PROA  
ATOM   1249  OG1 THR P 663      -8.718  -4.546 -10.245  0.00  0.00      PROA  
ATOM   1250  HG1 THR P 663      -8.344  -4.574 -11.129  0.00  0.00      PROA  
ATOM   1251  CG2 THR P 663      -7.799  -2.450 -10.452  0.00  0.00      PROA  
ATOM   1252 HG21 THR P 663      -7.479  -1.562  -9.865  0.00  0.00      PROA  
ATOM   1253 HG22 THR P 663      -8.825  -2.118 -10.720  0.00  0.00      PROA  
ATOM   1254 HG23 THR P 663      -7.133  -2.640 -11.320  0.00  0.00      PROA  
ATOM   1255  C   THR P 663      -6.554  -4.716  -7.760  0.00  0.00      PROA  
ATOM   1256  O   THR P 663      -7.622  -4.913  -7.146  0.00  0.00      PROA  
ATOM   1257  N   ILE P 664      -5.334  -4.939  -7.227  0.00  0.00      PROA  
ATOM   1258  HN  ILE P 664      -4.565  -4.724  -7.825  0.00  0.00      PROA  
ATOM   1259  CA  ILE P 664      -4.992  -5.380  -5.906  0.00  0.00      PROA  
ATOM   1260  HA  ILE P 664      -5.480  -6.343  -5.865  0.00  0.00      PROA  
ATOM   1261  CB  ILE P 664      -3.452  -5.504  -5.647  0.00  0.00      PROA  
ATOM   1262  HB  ILE P 664      -3.050  -4.475  -5.769  0.00  0.00      PROA  
ATOM   1263  CG2 ILE P 664      -3.138  -5.863  -4.192  0.00  0.00      PROA  
ATOM   1264 HG21 ILE P 664      -3.849  -6.631  -3.820  0.00  0.00      PROA  
ATOM   1265 HG22 ILE P 664      -3.296  -5.009  -3.501  0.00  0.00      PROA  
ATOM   1266 HG23 ILE P 664      -2.137  -6.326  -4.056  0.00  0.00      PROA  
ATOM   1267  CG1 ILE P 664      -2.834  -6.512  -6.664  0.00  0.00      PROA  
ATOM   1268 HG11 ILE P 664      -1.790  -6.564  -6.287  0.00  0.00      PROA  
ATOM   1269 HG12 ILE P 664      -2.885  -5.962  -7.627  0.00  0.00      PROA  
ATOM   1270  CD  ILE P 664      -3.361  -7.946  -6.601  0.00  0.00      PROA  
ATOM   1271  HD1 ILE P 664      -2.590  -8.591  -7.073  0.00  0.00      PROA  
ATOM   1272  HD2 ILE P 664      -4.287  -8.145  -7.182  0.00  0.00      PROA  
ATOM   1273  HD3 ILE P 664      -3.362  -8.203  -5.520  0.00  0.00      PROA  
ATOM   1274  C   ILE P 664      -5.575  -4.563  -4.795  0.00  0.00      PROA  
ATOM   1275  O   ILE P 664      -5.284  -3.375  -4.584  0.00  0.00      PROA  
ATOM   1276  N   LEU P 665      -6.533  -5.162  -4.058  0.00  0.00      PROA  
ATOM   1277  HN  LEU P 665      -6.766  -6.123  -4.188  0.00  0.00      PROA  
ATOM   1278  CA  LEU P 665      -7.260  -4.680  -2.844  0.00  0.00      PROA  
ATOM   1279  HA  LEU P 665      -7.673  -3.713  -3.090  0.00  0.00      PROA  
ATOM   1280  CB  LEU P 665      -8.414  -5.590  -2.402  0.00  0.00      PROA  
ATOM   1281  HB1 LEU P 665      -9.043  -5.068  -1.650  0.00  0.00      PROA  
ATOM   1282  HB2 LEU P 665      -8.074  -6.513  -1.886  0.00  0.00      PROA  
ATOM   1283  CG  LEU P 665      -9.426  -6.052  -3.472  0.00  0.00      PROA  
ATOM   1284  HG  LEU P 665     -10.236  -6.462  -2.832  0.00  0.00      PROA  
ATOM   1285  CD1 LEU P 665     -10.013  -5.058  -4.519  0.00  0.00      PROA  
ATOM   1286 HD11 LEU P 665     -10.692  -4.428  -3.906  0.00  0.00      PROA  
ATOM   1287 HD12 LEU P 665     -10.711  -5.601  -5.191  0.00  0.00      PROA  
ATOM   1288 HD13 LEU P 665      -9.288  -4.373  -5.008  0.00  0.00      PROA  
ATOM   1289  CD2 LEU P 665      -8.852  -7.180  -4.335  0.00  0.00      PROA  
ATOM   1290 HD21 LEU P 665      -9.589  -7.452  -5.121  0.00  0.00      PROA  
ATOM   1291 HD22 LEU P 665      -8.534  -8.082  -3.771  0.00  0.00      PROA  
ATOM   1292 HD23 LEU P 665      -7.962  -6.837  -4.906  0.00  0.00      PROA  
ATOM   1293  C   LEU P 665      -6.285  -4.366  -1.685  0.00  0.00      PROA  
ATOM   1294  O   LEU P 665      -5.368  -5.105  -1.445  0.00  0.00      PROA  
ATOM   1295  N   GLY P 666      -6.427  -3.144  -0.958  0.00  0.00      PROA  
ATOM   1296  HN  GLY P 666      -7.190  -2.553  -1.209  0.00  0.00      PROA  
ATOM   1297  CA  GLY P 666      -5.483  -2.659   0.001  0.00  0.00      PROA  
ATOM   1298  HA1 GLY P 666      -4.810  -1.975  -0.495  0.00  0.00      PROA  
ATOM   1299  HA2 GLY P 666      -4.905  -3.494   0.367  0.00  0.00      PROA  
ATOM   1300  C   GLY P 666      -6.095  -1.829   1.066  0.00  0.00      PROA  
ATOM   1301  O   GLY P 666      -7.309  -1.717   1.208  0.00  0.00      PROA  
ATOM   1302  N   SER P 667      -5.261  -1.152   1.908  0.00  0.00      PROA  
ATOM   1303  HN  SER P 667      -4.275  -1.039   1.816  0.00  0.00      PROA  
ATOM   1304  CA  SER P 667      -5.659  -0.311   3.013  0.00  0.00      PROA  
ATOM   1305  HA  SER P 667      -6.496  -0.767   3.521  0.00  0.00      PROA  
ATOM   1306  CB  SER P 667      -4.421  -0.206   4.034  0.00  0.00      PROA  
ATOM   1307  HB1 SER P 667      -3.546   0.193   3.479  0.00  0.00      PROA  
ATOM   1308  HB2 SER P 667      -4.194  -1.231   4.398  0.00  0.00      PROA  
ATOM   1309  OG  SER P 667      -4.738   0.780   5.051  0.00  0.00      PROA  
ATOM   1310  HG1 SER P 667      -4.360   1.617   4.772  0.00  0.00      PROA  
ATOM   1311  C   SER P 667      -6.204   1.015   2.609  0.00  0.00      PROA  
ATOM   1312  O   SER P 667      -5.652   1.762   1.863  0.00  0.00      PROA  
ATOM   1313  N   THR P 668      -7.366   1.369   3.159  0.00  0.00      PROA  
ATOM   1314  HN  THR P 668      -7.809   0.658   3.700  0.00  0.00      PROA  
ATOM   1315  CA  THR P 668      -7.922   2.725   2.921  0.00  0.00      PROA  
ATOM   1316  HA  THR P 668      -7.223   3.293   2.326  0.00  0.00      PROA  
ATOM   1317  CB  THR P 668      -9.315   2.751   2.210  0.00  0.00      PROA  
ATOM   1318  HB  THR P 668      -8.980   2.858   1.157  0.00  0.00      PROA  
ATOM   1319  OG1 THR P 668     -10.150   3.885   2.314  0.00  0.00      PROA  
ATOM   1320  HG1 THR P 668     -10.324   4.272   1.453  0.00  0.00      PROA  
ATOM   1321  CG2 THR P 668     -10.181   1.455   2.396  0.00  0.00      PROA  
ATOM   1322 HG21 THR P 668      -9.639   0.620   1.904  0.00  0.00      PROA  
ATOM   1323 HG22 THR P 668     -11.107   1.625   1.806  0.00  0.00      PROA  
ATOM   1324 HG23 THR P 668     -10.441   1.249   3.457  0.00  0.00      PROA  
ATOM   1325  C   THR P 668      -8.046   3.513   4.271  0.00  0.00      PROA  
ATOM   1326  O   THR P 668      -8.810   3.161   5.157  0.00  0.00      PROA  
ATOM   1327  N   GLY P 669      -7.241   4.584   4.259  0.00  0.00      PROA  
ATOM   1328  HN  GLY P 669      -6.552   4.715   3.552  0.00  0.00      PROA  
ATOM   1329  CA  GLY P 669      -7.275   5.663   5.160  0.00  0.00      PROA  
ATOM   1330  HA1 GLY P 669      -6.754   6.436   4.614  0.00  0.00      PROA  
ATOM   1331  HA2 GLY P 669      -6.827   5.392   6.104  0.00  0.00      PROA  
ATOM   1332  C   GLY P 669      -8.622   6.210   5.514  0.00  0.00      PROA  
ATOM   1333  O   GLY P 669      -8.927   6.311   6.730  0.00  0.00      PROA  
ATOM   1334  N   PRO P 670      -9.420   6.609   4.543  0.00  0.00      PROA  
ATOM   1335  CD  PRO P 670      -9.104   6.911   3.119  0.00  0.00      PROA  
ATOM   1336  HD1 PRO P 670      -8.737   5.997   2.605  0.00  0.00      PROA  
ATOM   1337  HD2 PRO P 670      -8.336   7.714   3.111  0.00  0.00      PROA  
ATOM   1338  CA  PRO P 670     -10.895   6.697   4.732  0.00  0.00      PROA  
ATOM   1339  HA  PRO P 670     -11.014   7.630   5.262  0.00  0.00      PROA  
ATOM   1340  CB  PRO P 670     -11.513   6.819   3.389  0.00  0.00      PROA  
ATOM   1341  HB1 PRO P 670     -12.437   7.434   3.338  0.00  0.00      PROA  
ATOM   1342  HB2 PRO P 670     -11.694   5.797   2.993  0.00  0.00      PROA  
ATOM   1343  CG  PRO P 670     -10.401   7.398   2.470  0.00  0.00      PROA  
ATOM   1344  HG1 PRO P 670     -10.541   7.005   1.441  0.00  0.00      PROA  
ATOM   1345  HG2 PRO P 670     -10.447   8.508   2.494  0.00  0.00      PROA  
ATOM   1346  C   PRO P 670     -11.593   5.707   5.571  0.00  0.00      PROA  
ATOM   1347  O   PRO P 670     -12.356   6.239   6.363  0.00  0.00      PROA  
ATOM   1348  N   VAL P 671     -11.329   4.345   5.412  0.00  0.00      PROA  
ATOM   1349  HN  VAL P 671     -10.674   4.048   4.722  0.00  0.00      PROA  
ATOM   1350  CA  VAL P 671     -12.037   3.433   6.269  0.00  0.00      PROA  
ATOM   1351  HA  VAL P 671     -13.070   3.744   6.212  0.00  0.00      PROA  
ATOM   1352  CB  VAL P 671     -12.040   2.025   5.831  0.00  0.00      PROA  
ATOM   1353  HB  VAL P 671     -11.004   1.712   5.577  0.00  0.00      PROA  
ATOM   1354  CG1 VAL P 671     -12.650   1.061   6.894  0.00  0.00      PROA  
ATOM   1355 HG11 VAL P 671     -12.689  -0.011   6.605  0.00  0.00      PROA  
ATOM   1356 HG12 VAL P 671     -13.657   1.495   7.072  0.00  0.00      PROA  
ATOM   1357 HG13 VAL P 671     -11.992   0.943   7.781  0.00  0.00      PROA  
ATOM   1358  CG2 VAL P 671     -12.975   2.007   4.607  0.00  0.00      PROA  
ATOM   1359 HG21 VAL P 671     -12.634   2.697   3.806  0.00  0.00      PROA  
ATOM   1360 HG22 VAL P 671     -14.051   2.215   4.789  0.00  0.00      PROA  
ATOM   1361 HG23 VAL P 671     -12.968   1.063   4.021  0.00  0.00      PROA  
ATOM   1362  C   VAL P 671     -11.547   3.546   7.717  0.00  0.00      PROA  
ATOM   1363  O   VAL P 671     -12.290   3.593   8.656  0.00  0.00      PROA  
ATOM   1364  N   LEU P 672     -10.205   3.673   7.914  0.00  0.00      PROA  
ATOM   1365  HN  LEU P 672      -9.722   3.430   7.076  0.00  0.00      PROA  
ATOM   1366  CA  LEU P 672      -9.520   3.752   9.185  0.00  0.00      PROA  
ATOM   1367  HA  LEU P 672      -9.835   2.879   9.736  0.00  0.00      PROA  
ATOM   1368  CB  LEU P 672      -7.991   3.753   8.989  0.00  0.00      PROA  
ATOM   1369  HB1 LEU P 672      -7.692   4.580   8.310  0.00  0.00      PROA  
ATOM   1370  HB2 LEU P 672      -7.665   2.821   8.481  0.00  0.00      PROA  
ATOM   1371  CG  LEU P 672      -7.146   3.843  10.285  0.00  0.00      PROA  
ATOM   1372  HG  LEU P 672      -7.328   4.802  10.817  0.00  0.00      PROA  
ATOM   1373  CD1 LEU P 672      -7.381   2.830  11.383  0.00  0.00      PROA  
ATOM   1374 HD11 LEU P 672      -7.048   1.830  11.032  0.00  0.00      PROA  
ATOM   1375 HD12 LEU P 672      -8.451   2.823  11.683  0.00  0.00      PROA  
ATOM   1376 HD13 LEU P 672      -6.706   3.081  12.230  0.00  0.00      PROA  
ATOM   1377  CD2 LEU P 672      -5.615   3.696   9.883  0.00  0.00      PROA  
ATOM   1378 HD21 LEU P 672      -5.299   2.748   9.399  0.00  0.00      PROA  
ATOM   1379 HD22 LEU P 672      -5.000   3.826  10.799  0.00  0.00      PROA  
ATOM   1380 HD23 LEU P 672      -5.383   4.513   9.167  0.00  0.00      PROA  
ATOM   1381  C   LEU P 672     -10.093   4.953   9.999  0.00  0.00      PROA  
ATOM   1382  O   LEU P 672     -10.614   4.880  11.135  0.00  0.00      PROA  
ATOM   1383  N   VAL P 673     -10.103   6.121   9.338  0.00  0.00      PROA  
ATOM   1384  HN  VAL P 673      -9.586   6.109   8.485  0.00  0.00      PROA  
ATOM   1385  CA  VAL P 673     -10.690   7.349   9.710  0.00  0.00      PROA  
ATOM   1386  HA  VAL P 673     -10.281   7.706  10.644  0.00  0.00      PROA  
ATOM   1387  CB  VAL P 673     -10.261   8.449   8.832  0.00  0.00      PROA  
ATOM   1388  HB  VAL P 673     -10.416   8.207   7.759  0.00  0.00      PROA  
ATOM   1389  CG1 VAL P 673     -10.979   9.780   9.133  0.00  0.00      PROA  
ATOM   1390 HG11 VAL P 673     -12.058   9.817   8.872  0.00  0.00      PROA  
ATOM   1391 HG12 VAL P 673     -10.434  10.625   8.662  0.00  0.00      PROA  
ATOM   1392 HG13 VAL P 673     -10.943   9.925  10.234  0.00  0.00      PROA  
ATOM   1393  CG2 VAL P 673      -8.719   8.649   8.984  0.00  0.00      PROA  
ATOM   1394 HG21 VAL P 673      -8.211   7.681   8.785  0.00  0.00      PROA  
ATOM   1395 HG22 VAL P 673      -8.525   9.075   9.992  0.00  0.00      PROA  
ATOM   1396 HG23 VAL P 673      -8.367   9.491   8.351  0.00  0.00      PROA  
ATOM   1397  C   VAL P 673     -12.197   7.329   9.896  0.00  0.00      PROA  
ATOM   1398  O   VAL P 673     -12.653   7.909  10.884  0.00  0.00      PROA  
ATOM   1399  N   PHE P 674     -12.952   6.654   9.016  0.00  0.00      PROA  
ATOM   1400  HN  PHE P 674     -12.512   6.323   8.185  0.00  0.00      PROA  
ATOM   1401  CA  PHE P 674     -14.388   6.418   9.166  0.00  0.00      PROA  
ATOM   1402  HA  PHE P 674     -14.858   7.390   9.192  0.00  0.00      PROA  
ATOM   1403  CB  PHE P 674     -15.038   5.751   7.860  0.00  0.00      PROA  
ATOM   1404  HB1 PHE P 674     -14.415   4.935   7.434  0.00  0.00      PROA  
ATOM   1405  HB2 PHE P 674     -15.105   6.581   7.125  0.00  0.00      PROA  
ATOM   1406  CG  PHE P 674     -16.366   5.050   8.124  0.00  0.00      PROA  
ATOM   1407  CD1 PHE P 674     -17.584   5.782   8.025  0.00  0.00      PROA  
ATOM   1408  HD1 PHE P 674     -17.530   6.857   7.937  0.00  0.00      PROA  
ATOM   1409  CE1 PHE P 674     -18.805   5.145   8.158  0.00  0.00      PROA  
ATOM   1410  HE1 PHE P 674     -19.682   5.773   8.114  0.00  0.00      PROA  
ATOM   1411  CZ  PHE P 674     -18.887   3.741   8.532  0.00  0.00      PROA  
ATOM   1412  HZ  PHE P 674     -19.804   3.181   8.648  0.00  0.00      PROA  
ATOM   1413  CD2 PHE P 674     -16.342   3.628   8.310  0.00  0.00      PROA  
ATOM   1414  HD2 PHE P 674     -15.405   3.092   8.326  0.00  0.00      PROA  
ATOM   1415  CE2 PHE P 674     -17.594   3.032   8.578  0.00  0.00      PROA  
ATOM   1416  HE2 PHE P 674     -17.664   1.959   8.679  0.00  0.00      PROA  
ATOM   1417  C   PHE P 674     -14.810   5.819  10.491  0.00  0.00      PROA  
ATOM   1418  O   PHE P 674     -15.639   6.320  11.213  0.00  0.00      PROA  
ATOM   1419  N   GLU P 675     -14.080   4.678  10.848  0.00  0.00      PROA  
ATOM   1420  HN  GLU P 675     -13.556   4.308  10.085  0.00  0.00      PROA  
ATOM   1421  CA  GLU P 675     -14.235   3.876  12.019  0.00  0.00      PROA  
ATOM   1422  HA  GLU P 675     -15.239   3.489  11.928  0.00  0.00      PROA  
ATOM   1423  CB  GLU P 675     -13.346   2.541  11.888  0.00  0.00      PROA  
ATOM   1424  HB1 GLU P 675     -13.495   2.083  12.889  0.00  0.00      PROA  
ATOM   1425  HB2 GLU P 675     -12.269   2.737  11.700  0.00  0.00      PROA  
ATOM   1426  CG  GLU P 675     -13.775   1.573  10.723  0.00  0.00      PROA  
ATOM   1427  HG1 GLU P 675     -12.933   0.909  10.433  0.00  0.00      PROA  
ATOM   1428  HG2 GLU P 675     -14.056   2.227   9.870  0.00  0.00      PROA  
ATOM   1429  CD  GLU P 675     -14.989   0.649  10.876  0.00  0.00      PROA  
ATOM   1430  OE1 GLU P 675     -15.227  -0.151   9.946  0.00  0.00      PROA  
ATOM   1431  OE2 GLU P 675     -15.787   0.840  11.838  0.00  0.00      PROA  
ATOM   1432  C   GLU P 675     -13.920   4.592  13.335  0.00  0.00      PROA  
ATOM   1433  O   GLU P 675     -14.772   4.650  14.192  0.00  0.00      PROA  
ATOM   1434  N   LYS P 676     -12.752   5.251  13.321  0.00  0.00      PROA  
ATOM   1435  HN  LYS P 676     -12.096   5.074  12.592  0.00  0.00      PROA  
ATOM   1436  CA  LYS P 676     -12.284   6.259  14.242  0.00  0.00      PROA  
ATOM   1437  HA  LYS P 676     -12.160   5.859  15.237  0.00  0.00      PROA  
ATOM   1438  CB  LYS P 676     -10.899   6.781  13.856  0.00  0.00      PROA  
ATOM   1439  HB1 LYS P 676     -10.750   7.641  14.543  0.00  0.00      PROA  
ATOM   1440  HB2 LYS P 676     -10.918   7.071  12.784  0.00  0.00      PROA  
ATOM   1441  CG  LYS P 676      -9.821   5.689  14.081  0.00  0.00      PROA  
ATOM   1442  HG1 LYS P 676      -9.982   4.792  13.445  0.00  0.00      PROA  
ATOM   1443  HG2 LYS P 676      -9.808   5.446  15.165  0.00  0.00      PROA  
ATOM   1444  CD  LYS P 676      -8.364   6.158  13.961  0.00  0.00      PROA  
ATOM   1445  HD1 LYS P 676      -8.000   6.320  12.924  0.00  0.00      PROA  
ATOM   1446  HD2 LYS P 676      -7.776   5.303  14.357  0.00  0.00      PROA  
ATOM   1447  CE  LYS P 676      -7.992   7.383  14.841  0.00  0.00      PROA  
ATOM   1448  HE1 LYS P 676      -8.159   7.255  15.932  0.00  0.00      PROA  
ATOM   1449  HE2 LYS P 676      -8.532   8.288  14.491  0.00  0.00      PROA  
ATOM   1450  NZ  LYS P 676      -6.552   7.742  14.737  0.00  0.00      PROA  
ATOM   1451  HZ1 LYS P 676      -6.362   8.549  15.366  0.00  0.00      PROA  
ATOM   1452  HZ2 LYS P 676      -6.497   8.207  13.809  0.00  0.00      PROA  
ATOM   1453  HZ3 LYS P 676      -5.815   7.009  14.777  0.00  0.00      PROA  
ATOM   1454  C   LYS P 676     -13.325   7.335  14.587  0.00  0.00      PROA  
ATOM   1455  O   LYS P 676     -13.678   7.511  15.734  0.00  0.00      PROA  
ATOM   1456  N   ILE P 677     -13.870   8.003  13.589  0.00  0.00      PROA  
ATOM   1457  HN  ILE P 677     -13.481   7.856  12.683  0.00  0.00      PROA  
ATOM   1458  CA  ILE P 677     -14.881   9.037  13.652  0.00  0.00      PROA  
ATOM   1459  HA  ILE P 677     -14.648   9.777  14.404  0.00  0.00      PROA  
ATOM   1460  CB  ILE P 677     -15.112   9.742  12.310  0.00  0.00      PROA  
ATOM   1461  HB  ILE P 677     -15.272   8.888  11.617  0.00  0.00      PROA  
ATOM   1462  CG2 ILE P 677     -16.436  10.625  12.346  0.00  0.00      PROA  
ATOM   1463 HG21 ILE P 677     -17.381  10.264  12.807  0.00  0.00      PROA  
ATOM   1464 HG22 ILE P 677     -16.649  10.893  11.289  0.00  0.00      PROA  
ATOM   1465 HG23 ILE P 677     -16.234  11.607  12.825  0.00  0.00      PROA  
ATOM   1466  CG1 ILE P 677     -13.925  10.463  11.774  0.00  0.00      PROA  
ATOM   1467 HG11 ILE P 677     -13.005   9.850  11.886  0.00  0.00      PROA  
ATOM   1468 HG12 ILE P 677     -13.631  11.265  12.485  0.00  0.00      PROA  
ATOM   1469  CD  ILE P 677     -14.047  11.007  10.387  0.00  0.00      PROA  
ATOM   1470  HD1 ILE P 677     -13.104  11.559  10.188  0.00  0.00      PROA  
ATOM   1471  HD2 ILE P 677     -14.822  11.786  10.223  0.00  0.00      PROA  
ATOM   1472  HD3 ILE P 677     -14.225  10.152   9.700  0.00  0.00      PROA  
ATOM   1473  C   ILE P 677     -16.189   8.500  14.178  0.00  0.00      PROA  
ATOM   1474  O   ILE P 677     -16.848   9.021  15.128  0.00  0.00      PROA  
ATOM   1475  N   LEU P 678     -16.679   7.385  13.630  0.00  0.00      PROA  
ATOM   1476  HN  LEU P 678     -16.173   6.948  12.890  0.00  0.00      PROA  
ATOM   1477  CA  LEU P 678     -17.911   6.712  14.024  0.00  0.00      PROA  
ATOM   1478  HA  LEU P 678     -18.697   7.443  13.906  0.00  0.00      PROA  
ATOM   1479  CB  LEU P 678     -18.186   5.489  13.057  0.00  0.00      PROA  
ATOM   1480  HB1 LEU P 678     -17.402   4.712  13.176  0.00  0.00      PROA  
ATOM   1481  HB2 LEU P 678     -17.969   5.768  12.004  0.00  0.00      PROA  
ATOM   1482  CG  LEU P 678     -19.573   5.013  13.068  0.00  0.00      PROA  
ATOM   1483  HG  LEU P 678     -19.950   4.887  14.105  0.00  0.00      PROA  
ATOM   1484  CD1 LEU P 678     -20.487   5.937  12.285  0.00  0.00      PROA  
ATOM   1485 HD11 LEU P 678     -20.150   6.013  11.229  0.00  0.00      PROA  
ATOM   1486 HD12 LEU P 678     -20.254   6.967  12.628  0.00  0.00      PROA  
ATOM   1487 HD13 LEU P 678     -21.574   5.742  12.405  0.00  0.00      PROA  
ATOM   1488  CD2 LEU P 678     -19.730   3.718  12.263  0.00  0.00      PROA  
ATOM   1489 HD21 LEU P 678     -19.067   2.989  12.775  0.00  0.00      PROA  
ATOM   1490 HD22 LEU P 678     -19.458   3.917  11.204  0.00  0.00      PROA  
ATOM   1491 HD23 LEU P 678     -20.740   3.262  12.187  0.00  0.00      PROA  
ATOM   1492  C   LEU P 678     -17.954   6.243  15.523  0.00  0.00      PROA  
ATOM   1493  O   LEU P 678     -18.958   6.365  16.255  0.00  0.00      PROA  
ATOM   1494  N   TYR P 679     -16.860   5.694  16.007  0.00  0.00      PROA  
ATOM   1495  HN  TYR P 679     -16.054   5.623  15.425  0.00  0.00      PROA  
ATOM   1496  CA  TYR P 679     -16.566   5.280  17.369  0.00  0.00      PROA  
ATOM   1497  HA  TYR P 679     -17.356   4.711  17.836  0.00  0.00      PROA  
ATOM   1498  CB  TYR P 679     -15.425   4.219  17.392  0.00  0.00      PROA  
ATOM   1499  HB1 TYR P 679     -14.567   4.616  16.809  0.00  0.00      PROA  
ATOM   1500  HB2 TYR P 679     -15.771   3.342  16.803  0.00  0.00      PROA  
ATOM   1501  CG  TYR P 679     -14.863   3.757  18.707  0.00  0.00      PROA  
ATOM   1502  CD1 TYR P 679     -14.056   4.536  19.437  0.00  0.00      PROA  
ATOM   1503  HD1 TYR P 679     -14.023   5.586  19.186  0.00  0.00      PROA  
ATOM   1504  CE1 TYR P 679     -13.348   4.042  20.584  0.00  0.00      PROA  
ATOM   1505  HE1 TYR P 679     -12.598   4.619  21.104  0.00  0.00      PROA  
ATOM   1506  CZ  TYR P 679     -13.515   2.671  20.885  0.00  0.00      PROA  
ATOM   1507  OH  TYR P 679     -12.822   2.248  22.028  0.00  0.00      PROA  
ATOM   1508  HH  TYR P 679     -13.231   1.415  22.275  0.00  0.00      PROA  
ATOM   1509  CD2 TYR P 679     -14.953   2.372  18.952  0.00  0.00      PROA  
ATOM   1510  HD2 TYR P 679     -15.586   1.803  18.287  0.00  0.00      PROA  
ATOM   1511  CE2 TYR P 679     -14.279   1.842  20.039  0.00  0.00      PROA  
ATOM   1512  HE2 TYR P 679     -14.392   0.805  20.320  0.00  0.00      PROA  
ATOM   1513  C   TYR P 679     -16.483   6.516  18.358  0.00  0.00      PROA  
ATOM   1514  O   TYR P 679     -16.937   6.439  19.500  0.00  0.00      PROA  
ATOM   1515  N   LYS P 680     -15.890   7.662  17.859  0.00  0.00      PROA  
ATOM   1516  HN  LYS P 680     -15.342   7.662  17.026  0.00  0.00      PROA  
ATOM   1517  CA  LYS P 680     -15.929   8.960  18.617  0.00  0.00      PROA  
ATOM   1518  HA  LYS P 680     -15.635   8.638  19.605  0.00  0.00      PROA  
ATOM   1519  CB  LYS P 680     -15.087  10.089  18.017  0.00  0.00      PROA  
ATOM   1520  HB1 LYS P 680     -15.452  10.427  17.024  0.00  0.00      PROA  
ATOM   1521  HB2 LYS P 680     -14.055   9.683  17.945  0.00  0.00      PROA  
ATOM   1522  CG  LYS P 680     -15.048  11.416  18.846  0.00  0.00      PROA  
ATOM   1523  HG1 LYS P 680     -14.239  12.021  18.383  0.00  0.00      PROA  
ATOM   1524  HG2 LYS P 680     -14.646  11.161  19.851  0.00  0.00      PROA  
ATOM   1525  CD  LYS P 680     -16.264  12.391  18.753  0.00  0.00      PROA  
ATOM   1526  HD1 LYS P 680     -17.079  11.993  19.393  0.00  0.00      PROA  
ATOM   1527  HD2 LYS P 680     -16.620  12.428  17.701  0.00  0.00      PROA  
ATOM   1528  CE  LYS P 680     -15.833  13.868  19.073  0.00  0.00      PROA  
ATOM   1529  HE1 LYS P 680     -16.708  14.508  18.832  0.00  0.00      PROA  
ATOM   1530  HE2 LYS P 680     -14.913  14.090  18.492  0.00  0.00      PROA  
ATOM   1531  NZ  LYS P 680     -15.511  13.924  20.484  0.00  0.00      PROA  
ATOM   1532  HZ1 LYS P 680     -14.694  13.356  20.789  0.00  0.00      PROA  
ATOM   1533  HZ2 LYS P 680     -16.400  13.672  20.961  0.00  0.00      PROA  
ATOM   1534  HZ3 LYS P 680     -15.193  14.891  20.696  0.00  0.00      PROA  
ATOM   1535  C   LYS P 680     -17.403   9.463  18.876  0.00  0.00      PROA  
ATOM   1536  O   LYS P 680     -17.761   9.805  19.985  0.00  0.00      PROA  
ATOM   1537  N   PHE P 681     -18.197   9.400  17.859  0.00  0.00      PROA  
ATOM   1538  HN  PHE P 681     -17.713   9.165  17.019  0.00  0.00      PROA  
ATOM   1539  CA  PHE P 681     -19.586   9.544  17.754  0.00  0.00      PROA  
ATOM   1540  HA  PHE P 681     -19.836  10.557  18.034  0.00  0.00      PROA  
ATOM   1541  CB  PHE P 681     -20.183   9.362  16.285  0.00  0.00      PROA  
ATOM   1542  HB1 PHE P 681     -21.137   8.794  16.299  0.00  0.00      PROA  
ATOM   1543  HB2 PHE P 681     -19.453   8.864  15.612  0.00  0.00      PROA  
ATOM   1544  CG  PHE P 681     -20.412  10.799  15.701  0.00  0.00      PROA  
ATOM   1545  CD1 PHE P 681     -21.563  11.567  16.055  0.00  0.00      PROA  
ATOM   1546  HD1 PHE P 681     -22.326  11.141  16.691  0.00  0.00      PROA  
ATOM   1547  CE1 PHE P 681     -21.785  12.879  15.694  0.00  0.00      PROA  
ATOM   1548  HE1 PHE P 681     -22.755  13.293  15.927  0.00  0.00      PROA  
ATOM   1549  CZ  PHE P 681     -20.789  13.439  14.804  0.00  0.00      PROA  
ATOM   1550  HZ  PHE P 681     -20.786  14.491  14.560  0.00  0.00      PROA  
ATOM   1551  CD2 PHE P 681     -19.543  11.409  14.766  0.00  0.00      PROA  
ATOM   1552  HD2 PHE P 681     -18.623  10.884  14.551  0.00  0.00      PROA  
ATOM   1553  CE2 PHE P 681     -19.745  12.719  14.360  0.00  0.00      PROA  
ATOM   1554  HE2 PHE P 681     -18.911  13.166  13.838  0.00  0.00      PROA  
ATOM   1555  C   PHE P 681     -20.362   8.686  18.724  0.00  0.00      PROA  
ATOM   1556  O   PHE P 681     -21.027   9.176  19.640  0.00  0.00      PROA  
ATOM   1557  N   CYS P 682     -20.122   7.402  18.590  0.00  0.00      PROA  
ATOM   1558  HN  CYS P 682     -19.569   7.192  17.788  0.00  0.00      PROA  
ATOM   1559  CA  CYS P 682     -20.676   6.400  19.473  0.00  0.00      PROA  
ATOM   1560  HA  CYS P 682     -21.756   6.382  19.470  0.00  0.00      PROA  
ATOM   1561  CB  CYS P 682     -20.142   5.009  19.021  0.00  0.00      PROA  
ATOM   1562  HB1 CYS P 682     -20.113   4.308  19.882  0.00  0.00      PROA  
ATOM   1563  HB2 CYS P 682     -19.061   5.148  18.805  0.00  0.00      PROA  
ATOM   1564  SG  CYS P 682     -21.086   4.377  17.636  0.00  0.00      PROA  
ATOM   1565  HG1 CYS P 682     -20.490   4.974  16.615  0.00  0.00      PROA  
ATOM   1566  C   CYS P 682     -20.454   6.528  20.973  0.00  0.00      PROA  
ATOM   1567  O   CYS P 682     -21.291   6.251  21.847  0.00  0.00      PROA  
ATOM   1568  N   ARG P 683     -19.196   6.838  21.316  0.00  0.00      PROA  
ATOM   1569  HN  ARG P 683     -18.482   7.109  20.675  0.00  0.00      PROA  
ATOM   1570  CA  ARG P 683     -18.784   7.151  22.659  0.00  0.00      PROA  
ATOM   1571  HA  ARG P 683     -19.102   6.342  23.300  0.00  0.00      PROA  
ATOM   1572  CB  ARG P 683     -17.257   7.360  22.812  0.00  0.00      PROA  
ATOM   1573  HB1 ARG P 683     -16.814   7.933  21.969  0.00  0.00      PROA  
ATOM   1574  HB2 ARG P 683     -16.917   6.312  22.664  0.00  0.00      PROA  
ATOM   1575  CG  ARG P 683     -16.687   8.060  24.093  0.00  0.00      PROA  
ATOM   1576  HG1 ARG P 683     -17.073   9.100  24.025  0.00  0.00      PROA  
ATOM   1577  HG2 ARG P 683     -15.595   8.227  23.981  0.00  0.00      PROA  
ATOM   1578  CD  ARG P 683     -16.956   7.328  25.417  0.00  0.00      PROA  
ATOM   1579  HD1 ARG P 683     -18.032   7.355  25.691  0.00  0.00      PROA  
ATOM   1580  HD2 ARG P 683     -16.450   7.892  26.230  0.00  0.00      PROA  
ATOM   1581  NE  ARG P 683     -16.487   5.942  25.319  0.00  0.00      PROA  
ATOM   1582  HE  ARG P 683     -15.807   5.844  24.592  0.00  0.00      PROA  
ATOM   1583  CZ  ARG P 683     -16.355   5.181  26.356  0.00  0.00      PROA  
ATOM   1584  NH1 ARG P 683     -17.086   5.325  27.438  0.00  0.00      PROA  
ATOM   1585 HH11 ARG P 683     -17.942   5.802  27.240  0.00  0.00      PROA  
ATOM   1586 HH12 ARG P 683     -17.250   4.510  27.995  0.00  0.00      PROA  
ATOM   1587  NH2 ARG P 683     -15.635   4.094  26.208  0.00  0.00      PROA  
ATOM   1588 HH21 ARG P 683     -15.120   3.970  25.360  0.00  0.00      PROA  
ATOM   1589 HH22 ARG P 683     -15.639   3.407  26.934  0.00  0.00      PROA  
ATOM   1590  C   ARG P 683     -19.450   8.467  23.160  0.00  0.00      PROA  
ATOM   1591  O   ARG P 683     -19.917   8.559  24.319  0.00  0.00      PROA  
ATOM   1592  N   ASP P 684     -19.421   9.566  22.431  0.00  0.00      PROA  
ATOM   1593  HN  ASP P 684     -18.892   9.617  21.587  0.00  0.00      PROA  
ATOM   1594  CA  ASP P 684     -20.138  10.767  22.765  0.00  0.00      PROA  
ATOM   1595  HA  ASP P 684     -19.809  11.088  23.743  0.00  0.00      PROA  
ATOM   1596  CB  ASP P 684     -19.923  11.858  21.653  0.00  0.00      PROA  
ATOM   1597  HB1 ASP P 684     -20.766  12.582  21.642  0.00  0.00      PROA  
ATOM   1598  HB2 ASP P 684     -19.831  11.427  20.633  0.00  0.00      PROA  
ATOM   1599  CG  ASP P 684     -18.636  12.585  21.905  0.00  0.00      PROA  
ATOM   1600  OD1 ASP P 684     -18.002  12.377  22.955  0.00  0.00      PROA  
ATOM   1601  OD2 ASP P 684     -18.161  13.420  21.111  0.00  0.00      PROA  
ATOM   1602  C   ASP P 684     -21.664  10.612  22.877  0.00  0.00      PROA  
ATOM   1603  O   ASP P 684     -22.280  11.179  23.781  0.00  0.00      PROA  
ATOM   1604  N   TYR P 685     -22.311   9.954  21.963  0.00  0.00      PROA  
ATOM   1605  HN  TYR P 685     -21.841   9.459  21.236  0.00  0.00      PROA  
ATOM   1606  CA  TYR P 685     -23.782   9.869  21.928  0.00  0.00      PROA  
ATOM   1607  HA  TYR P 685     -24.163  10.782  22.360  0.00  0.00      PROA  
ATOM   1608  CB  TYR P 685     -24.350  10.001  20.512  0.00  0.00      PROA  
ATOM   1609  HB1 TYR P 685     -25.454   9.927  20.614  0.00  0.00      PROA  
ATOM   1610  HB2 TYR P 685     -23.926   9.345  19.722  0.00  0.00      PROA  
ATOM   1611  CG  TYR P 685     -24.153  11.473  20.043  0.00  0.00      PROA  
ATOM   1612  CD1 TYR P 685     -25.311  12.252  19.914  0.00  0.00      PROA  
ATOM   1613  HD1 TYR P 685     -26.257  12.013  20.376  0.00  0.00      PROA  
ATOM   1614  CE1 TYR P 685     -25.247  13.462  19.304  0.00  0.00      PROA  
ATOM   1615  HE1 TYR P 685     -26.105  14.115  19.370  0.00  0.00      PROA  
ATOM   1616  CZ  TYR P 685     -24.055  13.890  18.713  0.00  0.00      PROA  
ATOM   1617  OH  TYR P 685     -24.131  15.312  18.456  0.00  0.00      PROA  
ATOM   1618  HH  TYR P 685     -23.242  15.673  18.407  0.00  0.00      PROA  
ATOM   1619  CD2 TYR P 685     -22.929  11.965  19.516  0.00  0.00      PROA  
ATOM   1620  HD2 TYR P 685     -21.991  11.445  19.642  0.00  0.00      PROA  
ATOM   1621  CE2 TYR P 685     -22.892  13.176  18.814  0.00  0.00      PROA  
ATOM   1622  HE2 TYR P 685     -21.953  13.643  18.559  0.00  0.00      PROA  
ATOM   1623  C   TYR P 685     -24.515   8.729  22.548  0.00  0.00      PROA  
ATOM   1624  O   TYR P 685     -25.737   8.678  22.546  0.00  0.00      PROA  
ATOM   1625  N   GLN P 686     -23.741   7.739  23.040  0.00  0.00      PROA  
ATOM   1626  HN  GLN P 686     -22.746   7.805  23.028  0.00  0.00      PROA  
ATOM   1627  CA  GLN P 686     -24.354   6.611  23.764  0.00  0.00      PROA  
ATOM   1628  HA  GLN P 686     -23.564   6.060  24.251  0.00  0.00      PROA  
ATOM   1629  CB  GLN P 686     -25.203   7.116  24.948  0.00  0.00      PROA  
ATOM   1630  HB1 GLN P 686     -25.479   6.342  25.695  0.00  0.00      PROA  
ATOM   1631  HB2 GLN P 686     -26.116   7.606  24.545  0.00  0.00      PROA  
ATOM   1632  CG  GLN P 686     -24.453   8.105  25.921  0.00  0.00      PROA  
ATOM   1633  HG1 GLN P 686     -25.185   8.326  26.726  0.00  0.00      PROA  
ATOM   1634  HG2 GLN P 686     -24.314   9.025  25.314  0.00  0.00      PROA  
ATOM   1635  CD  GLN P 686     -23.025   7.715  26.439  0.00  0.00      PROA  
ATOM   1636  OE1 GLN P 686     -22.478   6.609  26.357  0.00  0.00      PROA  
ATOM   1637  NE2 GLN P 686     -22.414   8.759  27.035  0.00  0.00      PROA  
ATOM   1638 HE21 GLN P 686     -21.551   8.625  27.523  0.00  0.00      PROA  
ATOM   1639 HE22 GLN P 686     -22.923   9.619  27.023  0.00  0.00      PROA  
ATOM   1640  C   GLN P 686     -24.989   5.491  22.891  0.00  0.00      PROA  
ATOM   1641  O   GLN P 686     -25.928   4.786  23.264  0.00  0.00      PROA  
ATOM   1642  N   LEU P 687     -24.383   5.303  21.669  0.00  0.00      PROA  
ATOM   1643  HN  LEU P 687     -23.713   5.946  21.305  0.00  0.00      PROA  
ATOM   1644  CA  LEU P 687     -24.932   4.422  20.580  0.00  0.00      PROA  
ATOM   1645  HA  LEU P 687     -25.767   3.902  21.026  0.00  0.00      PROA  
ATOM   1646  CB  LEU P 687     -25.204   5.244  19.299  0.00  0.00      PROA  
ATOM   1647  HB1 LEU P 687     -25.562   4.629  18.446  0.00  0.00      PROA  
ATOM   1648  HB2 LEU P 687     -24.249   5.684  18.941  0.00  0.00      PROA  
ATOM   1649  CG  LEU P 687     -26.190   6.277  19.581  0.00  0.00      PROA  
ATOM   1650  HG  LEU P 687     -25.933   6.851  20.497  0.00  0.00      PROA  
ATOM   1651  CD1 LEU P 687     -26.354   7.297  18.498  0.00  0.00      PROA  
ATOM   1652 HD11 LEU P 687     -26.513   6.829  17.502  0.00  0.00      PROA  
ATOM   1653 HD12 LEU P 687     -25.380   7.820  18.389  0.00  0.00      PROA  
ATOM   1654 HD13 LEU P 687     -27.243   7.936  18.688  0.00  0.00      PROA  
ATOM   1655  CD2 LEU P 687     -27.566   5.629  19.859  0.00  0.00      PROA  
ATOM   1656 HD21 LEU P 687     -28.262   6.420  20.211  0.00  0.00      PROA  
ATOM   1657 HD22 LEU P 687     -27.451   4.934  20.719  0.00  0.00      PROA  
ATOM   1658 HD23 LEU P 687     -28.042   5.065  19.029  0.00  0.00      PROA  
ATOM   1659  C   LEU P 687     -23.803   3.347  20.384  0.00  0.00      PROA  
ATOM   1660  O   LEU P 687     -22.609   3.570  20.512  0.00  0.00      PROA  
ATOM   1661  N   SER P 688     -24.090   2.157  20.026  0.00  0.00      PROA  
ATOM   1662  HN  SER P 688     -25.030   1.848  19.906  0.00  0.00      PROA  
ATOM   1663  CA  SER P 688     -23.080   1.131  19.989  0.00  0.00      PROA  
ATOM   1664  HA  SER P 688     -22.275   1.299  20.690  0.00  0.00      PROA  
ATOM   1665  CB  SER P 688     -23.727  -0.241  20.479  0.00  0.00      PROA  
ATOM   1666  HB1 SER P 688     -24.600  -0.474  19.833  0.00  0.00      PROA  
ATOM   1667  HB2 SER P 688     -24.223  -0.081  21.461  0.00  0.00      PROA  
ATOM   1668  OG  SER P 688     -22.757  -1.345  20.551  0.00  0.00      PROA  
ATOM   1669  HG1 SER P 688     -23.108  -2.029  21.126  0.00  0.00      PROA  
ATOM   1670  C   SER P 688     -22.355   0.989  18.697  0.00  0.00      PROA  
ATOM   1671  O   SER P 688     -22.970   0.846  17.659  0.00  0.00      PROA  
ATOM   1672  N   TYR P 689     -20.991   1.029  18.736  0.00  0.00      PROA  
ATOM   1673  HN  TYR P 689     -20.564   0.950  19.633  0.00  0.00      PROA  
ATOM   1674  CA  TYR P 689     -20.052   1.033  17.573  0.00  0.00      PROA  
ATOM   1675  HA  TYR P 689     -20.155   2.018  17.142  0.00  0.00      PROA  
ATOM   1676  CB  TYR P 689     -18.606   0.989  18.142  0.00  0.00      PROA  
ATOM   1677  HB1 TYR P 689     -18.409   0.205  18.904  0.00  0.00      PROA  
ATOM   1678  HB2 TYR P 689     -18.334   1.951  18.628  0.00  0.00      PROA  
ATOM   1679  CG  TYR P 689     -17.545   0.748  17.043  0.00  0.00      PROA  
ATOM   1680  CD1 TYR P 689     -17.420   1.664  15.973  0.00  0.00      PROA  
ATOM   1681  HD1 TYR P 689     -18.058   2.535  15.929  0.00  0.00      PROA  
ATOM   1682  CE1 TYR P 689     -16.465   1.290  14.934  0.00  0.00      PROA  
ATOM   1683  HE1 TYR P 689     -16.453   1.900  14.043  0.00  0.00      PROA  
ATOM   1684  CZ  TYR P 689     -15.632   0.215  15.048  0.00  0.00      PROA  
ATOM   1685  OH  TYR P 689     -14.745  -0.236  14.051  0.00  0.00      PROA  
ATOM   1686  HH  TYR P 689     -14.842   0.258  13.233  0.00  0.00      PROA  
ATOM   1687  CD2 TYR P 689     -16.810  -0.456  17.081  0.00  0.00      PROA  
ATOM   1688  HD2 TYR P 689     -16.941  -1.214  17.838  0.00  0.00      PROA  
ATOM   1689  CE2 TYR P 689     -15.772  -0.660  16.173  0.00  0.00      PROA  
ATOM   1690  HE2 TYR P 689     -15.173  -1.558  16.214  0.00  0.00      PROA  
ATOM   1691  C   TYR P 689     -20.373   0.009  16.386  0.00  0.00      PROA  
ATOM   1692  O   TYR P 689     -20.644   0.421  15.260  0.00  0.00      PROA  
ATOM   1693  N   LEU P 690     -20.405  -1.294  16.742  0.00  0.00      PROA  
ATOM   1694  HN  LEU P 690     -20.356  -1.557  17.703  0.00  0.00      PROA  
ATOM   1695  CA  LEU P 690     -20.345  -2.274  15.688  0.00  0.00      PROA  
ATOM   1696  HA  LEU P 690     -19.612  -1.927  14.975  0.00  0.00      PROA  
ATOM   1697  CB  LEU P 690     -19.925  -3.696  16.192  0.00  0.00      PROA  
ATOM   1698  HB1 LEU P 690     -20.016  -4.520  15.452  0.00  0.00      PROA  
ATOM   1699  HB2 LEU P 690     -20.703  -3.987  16.930  0.00  0.00      PROA  
ATOM   1700  CG  LEU P 690     -18.528  -3.854  16.857  0.00  0.00      PROA  
ATOM   1701  HG  LEU P 690     -18.397  -3.023  17.582  0.00  0.00      PROA  
ATOM   1702  CD1 LEU P 690     -18.458  -5.253  17.445  0.00  0.00      PROA  
ATOM   1703 HD11 LEU P 690     -17.505  -5.420  17.992  0.00  0.00      PROA  
ATOM   1704 HD12 LEU P 690     -18.451  -6.065  16.687  0.00  0.00      PROA  
ATOM   1705 HD13 LEU P 690     -19.315  -5.384  18.141  0.00  0.00      PROA  
ATOM   1706  CD2 LEU P 690     -17.436  -3.771  15.825  0.00  0.00      PROA  
ATOM   1707 HD21 LEU P 690     -16.461  -3.991  16.310  0.00  0.00      PROA  
ATOM   1708 HD22 LEU P 690     -17.260  -2.769  15.379  0.00  0.00      PROA  
ATOM   1709 HD23 LEU P 690     -17.674  -4.435  14.967  0.00  0.00      PROA  
ATOM   1710  C   LEU P 690     -21.642  -2.482  14.894  0.00  0.00      PROA  
ATOM   1711  O   LEU P 690     -21.638  -2.480  13.659  0.00  0.00      PROA  
ATOM   1712  N   SER P 691     -22.785  -2.539  15.563  0.00  0.00      PROA  
ATOM   1713  HN  SER P 691     -22.896  -2.446  16.549  0.00  0.00      PROA  
ATOM   1714  CA  SER P 691     -24.059  -2.311  14.804  0.00  0.00      PROA  
ATOM   1715  HA  SER P 691     -24.220  -3.045  14.028  0.00  0.00      PROA  
ATOM   1716  CB  SER P 691     -25.352  -2.440  15.710  0.00  0.00      PROA  
ATOM   1717  HB1 SER P 691     -25.589  -3.497  15.955  0.00  0.00      PROA  
ATOM   1718  HB2 SER P 691     -26.242  -2.036  15.182  0.00  0.00      PROA  
ATOM   1719  OG  SER P 691     -25.294  -1.618  16.867  0.00  0.00      PROA  
ATOM   1720  HG1 SER P 691     -24.849  -2.094  17.572  0.00  0.00      PROA  
ATOM   1721  C   SER P 691     -24.217  -0.981  13.991  0.00  0.00      PROA  
ATOM   1722  O   SER P 691     -24.836  -0.922  12.953  0.00  0.00      PROA  
ATOM   1723  N   LEU P 692     -23.648   0.166  14.485  0.00  0.00      PROA  
ATOM   1724  HN  LEU P 692     -23.159   0.129  15.353  0.00  0.00      PROA  
ATOM   1725  CA  LEU P 692     -23.643   1.407  13.790  0.00  0.00      PROA  
ATOM   1726  HA  LEU P 692     -24.681   1.555  13.534  0.00  0.00      PROA  
ATOM   1727  CB  LEU P 692     -23.235   2.636  14.574  0.00  0.00      PROA  
ATOM   1728  HB1 LEU P 692     -22.150   2.655  14.811  0.00  0.00      PROA  
ATOM   1729  HB2 LEU P 692     -23.831   2.597  15.510  0.00  0.00      PROA  
ATOM   1730  CG  LEU P 692     -23.511   4.021  13.882  0.00  0.00      PROA  
ATOM   1731  HG  LEU P 692     -23.110   4.063  12.846  0.00  0.00      PROA  
ATOM   1732  CD1 LEU P 692     -25.031   4.230  13.486  0.00  0.00      PROA  
ATOM   1733 HD11 LEU P 692     -25.114   5.209  12.966  0.00  0.00      PROA  
ATOM   1734 HD12 LEU P 692     -25.677   4.379  14.377  0.00  0.00      PROA  
ATOM   1735 HD13 LEU P 692     -25.504   3.454  12.847  0.00  0.00      PROA  
ATOM   1736  CD2 LEU P 692     -23.034   5.181  14.695  0.00  0.00      PROA  
ATOM   1737 HD21 LEU P 692     -23.132   6.149  14.157  0.00  0.00      PROA  
ATOM   1738 HD22 LEU P 692     -21.929   5.136  14.806  0.00  0.00      PROA  
ATOM   1739 HD23 LEU P 692     -23.453   5.280  15.719  0.00  0.00      PROA  
ATOM   1740  C   LEU P 692     -22.901   1.316  12.457  0.00  0.00      PROA  
ATOM   1741  O   LEU P 692     -23.401   1.554  11.374  0.00  0.00      PROA  
ATOM   1742  N   ARG P 693     -21.623   0.789  12.439  0.00  0.00      PROA  
ATOM   1743  HN  ARG P 693     -21.198   0.563  13.312  0.00  0.00      PROA  
ATOM   1744  CA  ARG P 693     -20.926   0.510  11.176  0.00  0.00      PROA  
ATOM   1745  HA  ARG P 693     -20.885   1.399  10.564  0.00  0.00      PROA  
ATOM   1746  CB  ARG P 693     -19.392   0.190  11.201  0.00  0.00      PROA  
ATOM   1747  HB1 ARG P 693     -18.694   1.043  11.336  0.00  0.00      PROA  
ATOM   1748  HB2 ARG P 693     -19.101  -0.280  10.237  0.00  0.00      PROA  
ATOM   1749  CG  ARG P 693     -18.939  -0.799  12.323  0.00  0.00      PROA  
ATOM   1750  HG1 ARG P 693     -19.779  -1.488  12.557  0.00  0.00      PROA  
ATOM   1751  HG2 ARG P 693     -18.771  -0.246  13.271  0.00  0.00      PROA  
ATOM   1752  CD  ARG P 693     -17.697  -1.463  11.819  0.00  0.00      PROA  
ATOM   1753  HD1 ARG P 693     -16.986  -1.751  12.623  0.00  0.00      PROA  
ATOM   1754  HD2 ARG P 693     -17.211  -0.755  11.115  0.00  0.00      PROA  
ATOM   1755  NE  ARG P 693     -18.073  -2.727  11.056  0.00  0.00      PROA  
ATOM   1756  HE  ARG P 693     -18.981  -3.098  11.252  0.00  0.00      PROA  
ATOM   1757  CZ  ARG P 693     -17.302  -3.264  10.113  0.00  0.00      PROA  
ATOM   1758  NH1 ARG P 693     -16.172  -2.725   9.680  0.00  0.00      PROA  
ATOM   1759 HH11 ARG P 693     -15.948  -1.799   9.986  0.00  0.00      PROA  
ATOM   1760 HH12 ARG P 693     -15.917  -3.043   8.767  0.00  0.00      PROA  
ATOM   1761  NH2 ARG P 693     -17.631  -4.446   9.636  0.00  0.00      PROA  
ATOM   1762 HH21 ARG P 693     -18.565  -4.776   9.768  0.00  0.00      PROA  
ATOM   1763 HH22 ARG P 693     -16.907  -4.946   9.159  0.00  0.00      PROA  
ATOM   1764  C   ARG P 693     -21.684  -0.545  10.354  0.00  0.00      PROA  
ATOM   1765  O   ARG P 693     -21.723  -0.482   9.089  0.00  0.00      PROA  
ATOM   1766  N   THR P 694     -22.203  -1.564  10.999  0.00  0.00      PROA  
ATOM   1767  HN  THR P 694     -22.117  -1.738  11.977  0.00  0.00      PROA  
ATOM   1768  CA  THR P 694     -22.994  -2.601  10.247  0.00  0.00      PROA  
ATOM   1769  HA  THR P 694     -22.283  -3.063   9.578  0.00  0.00      PROA  
ATOM   1770  CB  THR P 694     -23.482  -3.766  11.156  0.00  0.00      PROA  
ATOM   1771  HB  THR P 694     -24.203  -3.284  11.849  0.00  0.00      PROA  
ATOM   1772  OG1 THR P 694     -22.483  -4.398  11.880  0.00  0.00      PROA  
ATOM   1773  HG1 THR P 694     -22.316  -3.706  12.524  0.00  0.00      PROA  
ATOM   1774  CG2 THR P 694     -24.011  -4.869  10.223  0.00  0.00      PROA  
ATOM   1775 HG21 THR P 694     -24.889  -4.482   9.664  0.00  0.00      PROA  
ATOM   1776 HG22 THR P 694     -24.242  -5.851  10.690  0.00  0.00      PROA  
ATOM   1777 HG23 THR P 694     -23.252  -5.028   9.428  0.00  0.00      PROA  
ATOM   1778  C   THR P 694     -24.153  -2.110   9.441  0.00  0.00      PROA  
ATOM   1779  O   THR P 694     -24.233  -2.362   8.253  0.00  0.00      PROA  
ATOM   1780  N   SER P 695     -25.133  -1.346  10.060  0.00  0.00      PROA  
ATOM   1781  HN  SER P 695     -25.170  -1.261  11.052  0.00  0.00      PROA  
ATOM   1782  CA  SER P 695     -26.157  -0.702   9.294  0.00  0.00      PROA  
ATOM   1783  HA  SER P 695     -26.844  -1.434   8.896  0.00  0.00      PROA  
ATOM   1784  CB  SER P 695     -27.068   0.217  10.237  0.00  0.00      PROA  
ATOM   1785  HB1 SER P 695     -27.562  -0.308  11.083  0.00  0.00      PROA  
ATOM   1786  HB2 SER P 695     -27.955   0.530   9.645  0.00  0.00      PROA  
ATOM   1787  OG  SER P 695     -26.380   1.365  10.774  0.00  0.00      PROA  
ATOM   1788  HG1 SER P 695     -25.661   1.068  11.336  0.00  0.00      PROA  
ATOM   1789  C   SER P 695     -25.695   0.291   8.140  0.00  0.00      PROA  
ATOM   1790  O   SER P 695     -26.248   0.250   7.048  0.00  0.00      PROA  
ATOM   1791  N   ILE P 696     -24.647   1.093   8.404  0.00  0.00      PROA  
ATOM   1792  HN  ILE P 696     -24.373   1.155   9.360  0.00  0.00      PROA  
ATOM   1793  CA  ILE P 696     -23.971   1.843   7.324  0.00  0.00      PROA  
ATOM   1794  HA  ILE P 696     -24.803   2.396   6.913  0.00  0.00      PROA  
ATOM   1795  CB  ILE P 696     -22.912   2.909   7.791  0.00  0.00      PROA  
ATOM   1796  HB  ILE P 696     -22.082   2.430   8.352  0.00  0.00      PROA  
ATOM   1797  CG2 ILE P 696     -22.455   3.646   6.467  0.00  0.00      PROA  
ATOM   1798 HG21 ILE P 696     -21.788   3.063   5.797  0.00  0.00      PROA  
ATOM   1799 HG22 ILE P 696     -21.871   4.573   6.653  0.00  0.00      PROA  
ATOM   1800 HG23 ILE P 696     -23.407   3.894   5.950  0.00  0.00      PROA  
ATOM   1801  CG1 ILE P 696     -23.580   3.952   8.715  0.00  0.00      PROA  
ATOM   1802 HG11 ILE P 696     -24.112   3.511   9.585  0.00  0.00      PROA  
ATOM   1803 HG12 ILE P 696     -24.322   4.578   8.175  0.00  0.00      PROA  
ATOM   1804  CD  ILE P 696     -22.599   4.985   9.327  0.00  0.00      PROA  
ATOM   1805  HD1 ILE P 696     -22.238   4.522  10.271  0.00  0.00      PROA  
ATOM   1806  HD2 ILE P 696     -23.002   5.956   9.685  0.00  0.00      PROA  
ATOM   1807  HD3 ILE P 696     -21.722   5.215   8.685  0.00  0.00      PROA  
ATOM   1808  C   ILE P 696     -23.447   0.892   6.152  0.00  0.00      PROA  
ATOM   1809  O   ILE P 696     -23.569   1.168   4.956  0.00  0.00      PROA  
ATOM   1810  N   GLY P 697     -22.788  -0.251   6.496  0.00  0.00      PROA  
ATOM   1811  HN  GLY P 697     -22.564  -0.416   7.453  0.00  0.00      PROA  
ATOM   1812  CA  GLY P 697     -22.191  -1.127   5.445  0.00  0.00      PROA  
ATOM   1813  HA1 GLY P 697     -21.572  -1.790   6.031  0.00  0.00      PROA  
ATOM   1814  HA2 GLY P 697     -21.595  -0.561   4.744  0.00  0.00      PROA  
ATOM   1815  C   GLY P 697     -23.161  -1.903   4.592  0.00  0.00      PROA  
ATOM   1816  O   GLY P 697     -22.989  -1.995   3.394  0.00  0.00      PROA  
ATOM   1817  N   LEU P 698     -24.196  -2.404   5.260  0.00  0.00      PROA  
ATOM   1818  HN  LEU P 698     -24.303  -2.328   6.248  0.00  0.00      PROA  
ATOM   1819  CA  LEU P 698     -25.411  -2.899   4.615  0.00  0.00      PROA  
ATOM   1820  HA  LEU P 698     -25.074  -3.778   4.085  0.00  0.00      PROA  
ATOM   1821  CB  LEU P 698     -26.483  -3.265   5.767  0.00  0.00      PROA  
ATOM   1822  HB1 LEU P 698     -27.463  -3.475   5.286  0.00  0.00      PROA  
ATOM   1823  HB2 LEU P 698     -26.511  -2.421   6.488  0.00  0.00      PROA  
ATOM   1824  CG  LEU P 698     -26.099  -4.604   6.485  0.00  0.00      PROA  
ATOM   1825  HG  LEU P 698     -25.245  -4.539   7.193  0.00  0.00      PROA  
ATOM   1826  CD1 LEU P 698     -27.261  -5.048   7.373  0.00  0.00      PROA  
ATOM   1827 HD11 LEU P 698     -27.022  -6.029   7.836  0.00  0.00      PROA  
ATOM   1828 HD12 LEU P 698     -28.168  -5.077   6.732  0.00  0.00      PROA  
ATOM   1829 HD13 LEU P 698     -27.426  -4.391   8.253  0.00  0.00      PROA  
ATOM   1830  CD2 LEU P 698     -25.847  -5.744   5.552  0.00  0.00      PROA  
ATOM   1831 HD21 LEU P 698     -25.002  -5.528   4.864  0.00  0.00      PROA  
ATOM   1832 HD22 LEU P 698     -26.729  -5.938   4.904  0.00  0.00      PROA  
ATOM   1833 HD23 LEU P 698     -25.523  -6.648   6.110  0.00  0.00      PROA  
ATOM   1834  C   LEU P 698     -26.121  -1.902   3.659  0.00  0.00      PROA  
ATOM   1835  O   LEU P 698     -26.457  -2.121   2.476  0.00  0.00      PROA  
ATOM   1836  N   TRP P 699     -26.447  -0.698   4.189  0.00  0.00      PROA  
ATOM   1837  HN  TRP P 699     -26.331  -0.504   5.160  0.00  0.00      PROA  
ATOM   1838  CA  TRP P 699     -26.907   0.363   3.292  0.00  0.00      PROA  
ATOM   1839  HA  TRP P 699     -27.770  -0.114   2.851  0.00  0.00      PROA  
ATOM   1840  CB  TRP P 699     -27.176   1.694   4.037  0.00  0.00      PROA  
ATOM   1841  HB1 TRP P 699     -27.261   2.540   3.322  0.00  0.00      PROA  
ATOM   1842  HB2 TRP P 699     -26.327   1.784   4.748  0.00  0.00      PROA  
ATOM   1843  CG  TRP P 699     -28.375   1.929   4.827  0.00  0.00      PROA  
ATOM   1844  CD1 TRP P 699     -28.426   2.207   6.140  0.00  0.00      PROA  
ATOM   1845  HD1 TRP P 699     -27.556   2.266   6.776  0.00  0.00      PROA  
ATOM   1846  NE1 TRP P 699     -29.769   2.246   6.539  0.00  0.00      PROA  
ATOM   1847  HE1 TRP P 699     -30.215   2.292   7.406  0.00  0.00      PROA  
ATOM   1848  CE2 TRP P 699     -30.588   2.118   5.422  0.00  0.00      PROA  
ATOM   1849  CD2 TRP P 699     -29.695   1.823   4.364  0.00  0.00      PROA  
ATOM   1850  CE3 TRP P 699     -30.257   1.499   3.083  0.00  0.00      PROA  
ATOM   1851  HE3 TRP P 699     -29.657   1.367   2.194  0.00  0.00      PROA  
ATOM   1852  CZ3 TRP P 699     -31.627   1.472   2.947  0.00  0.00      PROA  
ATOM   1853  HZ3 TRP P 699     -32.062   1.182   2.002  0.00  0.00      PROA  
ATOM   1854  CZ2 TRP P 699     -31.998   1.889   5.359  0.00  0.00      PROA  
ATOM   1855  HZ2 TRP P 699     -32.696   1.902   6.183  0.00  0.00      PROA  
ATOM   1856  CH2 TRP P 699     -32.502   1.636   4.053  0.00  0.00      PROA  
ATOM   1857  HH2 TRP P 699     -33.577   1.593   3.953  0.00  0.00      PROA  
ATOM   1858  C   TRP P 699     -26.039   0.770   2.192  0.00  0.00      PROA  
ATOM   1859  O   TRP P 699     -26.584   0.933   1.091  0.00  0.00      PROA  
ATOM   1860  N   THR P 700     -24.640   0.844   2.413  0.00  0.00      PROA  
ATOM   1861  HN  THR P 700     -24.210   0.561   3.267  0.00  0.00      PROA  
ATOM   1862  CA  THR P 700     -23.576   1.012   1.368  0.00  0.00      PROA  
ATOM   1863  HA  THR P 700     -23.739   1.962   0.881  0.00  0.00      PROA  
ATOM   1864  CB  THR P 700     -22.124   1.002   1.786  0.00  0.00      PROA  
ATOM   1865  HB  THR P 700     -21.743  -0.010   2.041  0.00  0.00      PROA  
ATOM   1866  OG1 THR P 700     -21.923   1.984   2.849  0.00  0.00      PROA  
ATOM   1867  HG1 THR P 700     -22.341   1.738   3.677  0.00  0.00      PROA  
ATOM   1868  CG2 THR P 700     -21.170   1.452   0.661  0.00  0.00      PROA  
ATOM   1869 HG21 THR P 700     -20.137   1.408   1.069  0.00  0.00      PROA  
ATOM   1870 HG22 THR P 700     -21.382   2.410   0.142  0.00  0.00      PROA  
ATOM   1871 HG23 THR P 700     -21.248   0.621  -0.072  0.00  0.00      PROA  
ATOM   1872  C   THR P 700     -23.636  -0.004   0.285  0.00  0.00      PROA  
ATOM   1873  O   THR P 700     -23.615   0.258  -0.926  0.00  0.00      PROA  
ATOM   1874  N   SER P 701     -23.527  -1.260   0.605  0.00  0.00      PROA  
ATOM   1875  HN  SER P 701     -23.316  -1.518   1.545  0.00  0.00      PROA  
ATOM   1876  CA  SER P 701     -23.617  -2.400  -0.283  0.00  0.00      PROA  
ATOM   1877  HA  SER P 701     -22.810  -2.303  -0.994  0.00  0.00      PROA  
ATOM   1878  CB  SER P 701     -23.356  -3.818   0.239  0.00  0.00      PROA  
ATOM   1879  HB1 SER P 701     -22.302  -4.118   0.423  0.00  0.00      PROA  
ATOM   1880  HB2 SER P 701     -23.722  -4.571  -0.491  0.00  0.00      PROA  
ATOM   1881  OG  SER P 701     -24.112  -4.030   1.468  0.00  0.00      PROA  
ATOM   1882  HG1 SER P 701     -23.804  -3.361   2.083  0.00  0.00      PROA  
ATOM   1883  C   SER P 701     -24.880  -2.468  -1.084  0.00  0.00      PROA  
ATOM   1884  O   SER P 701     -24.778  -2.673  -2.281  0.00  0.00      PROA  
ATOM   1885  N   PHE P 702     -26.004  -2.066  -0.459  0.00  0.00      PROA  
ATOM   1886  HN  PHE P 702     -25.962  -1.703   0.468  0.00  0.00      PROA  
ATOM   1887  CA  PHE P 702     -27.267  -1.950  -1.102  0.00  0.00      PROA  
ATOM   1888  HA  PHE P 702     -27.436  -2.947  -1.481  0.00  0.00      PROA  
ATOM   1889  CB  PHE P 702     -28.361  -1.603   0.002  0.00  0.00      PROA  
ATOM   1890  HB1 PHE P 702     -28.234  -0.552   0.339  0.00  0.00      PROA  
ATOM   1891  HB2 PHE P 702     -28.389  -2.249   0.905  0.00  0.00      PROA  
ATOM   1892  CG  PHE P 702     -29.725  -1.620  -0.588  0.00  0.00      PROA  
ATOM   1893  CD1 PHE P 702     -30.123  -2.835  -1.181  0.00  0.00      PROA  
ATOM   1894  HD1 PHE P 702     -29.514  -3.725  -1.128  0.00  0.00      PROA  
ATOM   1895  CE1 PHE P 702     -31.360  -2.941  -1.762  0.00  0.00      PROA  
ATOM   1896  HE1 PHE P 702     -31.669  -3.807  -2.329  0.00  0.00      PROA  
ATOM   1897  CZ  PHE P 702     -32.207  -1.887  -1.791  0.00  0.00      PROA  
ATOM   1898  HZ  PHE P 702     -33.182  -1.940  -2.253  0.00  0.00      PROA  
ATOM   1899  CD2 PHE P 702     -30.582  -0.519  -0.675  0.00  0.00      PROA  
ATOM   1900  HD2 PHE P 702     -30.232   0.416  -0.265  0.00  0.00      PROA  
ATOM   1901  CE2 PHE P 702     -31.883  -0.652  -1.200  0.00  0.00      PROA  
ATOM   1902  HE2 PHE P 702     -32.525   0.216  -1.239  0.00  0.00      PROA  
ATOM   1903  C   PHE P 702     -27.213  -0.922  -2.170  0.00  0.00      PROA  
ATOM   1904  O   PHE P 702     -27.671  -1.210  -3.251  0.00  0.00      PROA  
ATOM   1905  N   LEU P 703     -26.594   0.305  -1.861  0.00  0.00      PROA  
ATOM   1906  HN  LEU P 703     -26.323   0.473  -0.916  0.00  0.00      PROA  
ATOM   1907  CA  LEU P 703     -26.530   1.388  -2.873  0.00  0.00      PROA  
ATOM   1908  HA  LEU P 703     -27.449   1.469  -3.436  0.00  0.00      PROA  
ATOM   1909  CB  LEU P 703     -26.357   2.759  -2.152  0.00  0.00      PROA  
ATOM   1910  HB1 LEU P 703     -26.068   3.462  -2.963  0.00  0.00      PROA  
ATOM   1911  HB2 LEU P 703     -25.440   2.772  -1.525  0.00  0.00      PROA  
ATOM   1912  CG  LEU P 703     -27.604   3.211  -1.352  0.00  0.00      PROA  
ATOM   1913  HG  LEU P 703     -28.154   2.399  -0.830  0.00  0.00      PROA  
ATOM   1914  CD1 LEU P 703     -27.233   4.392  -0.424  0.00  0.00      PROA  
ATOM   1915 HD11 LEU P 703     -26.984   5.270  -1.057  0.00  0.00      PROA  
ATOM   1916 HD12 LEU P 703     -26.472   4.264   0.376  0.00  0.00      PROA  
ATOM   1917 HD13 LEU P 703     -28.135   4.668   0.163  0.00  0.00      PROA  
ATOM   1918  CD2 LEU P 703     -28.616   3.652  -2.360  0.00  0.00      PROA  
ATOM   1919 HD21 LEU P 703     -28.196   4.435  -3.027  0.00  0.00      PROA  
ATOM   1920 HD22 LEU P 703     -29.538   4.096  -1.926  0.00  0.00      PROA  
ATOM   1921 HD23 LEU P 703     -28.918   2.776  -2.973  0.00  0.00      PROA  
ATOM   1922  C   LEU P 703     -25.397   1.259  -3.832  0.00  0.00      PROA  
ATOM   1923  O   LEU P 703     -25.425   1.792  -4.937  0.00  0.00      PROA  
ATOM   1924  N   CYS P 704     -24.396   0.387  -3.534  0.00  0.00      PROA  
ATOM   1925  HN  CYS P 704     -24.327   0.077  -2.589  0.00  0.00      PROA  
ATOM   1926  CA  CYS P 704     -23.403  -0.069  -4.443  0.00  0.00      PROA  
ATOM   1927  HA  CYS P 704     -23.068   0.821  -4.956  0.00  0.00      PROA  
ATOM   1928  CB  CYS P 704     -22.201  -0.671  -3.714  0.00  0.00      PROA  
ATOM   1929  HB1 CYS P 704     -22.449  -1.704  -3.389  0.00  0.00      PROA  
ATOM   1930  HB2 CYS P 704     -21.983  -0.077  -2.801  0.00  0.00      PROA  
ATOM   1931  SG  CYS P 704     -20.592  -0.680  -4.743  0.00  0.00      PROA  
ATOM   1932  HG1 CYS P 704     -20.865  -1.682  -5.566  0.00  0.00      PROA  
ATOM   1933  C   CYS P 704     -24.064  -0.862  -5.603  0.00  0.00      PROA  
ATOM   1934  O   CYS P 704     -23.648  -0.732  -6.769  0.00  0.00      PROA  
ATOM   1935  N   ILE P 705     -25.032  -1.708  -5.301  0.00  0.00      PROA  
ATOM   1936  HN  ILE P 705     -25.211  -1.966  -4.354  0.00  0.00      PROA  
ATOM   1937  CA  ILE P 705     -25.888  -2.433  -6.207  0.00  0.00      PROA  
ATOM   1938  HA  ILE P 705     -25.129  -2.768  -6.897  0.00  0.00      PROA  
ATOM   1939  CB  ILE P 705     -26.562  -3.577  -5.521  0.00  0.00      PROA  
ATOM   1940  HB  ILE P 705     -27.212  -3.164  -4.720  0.00  0.00      PROA  
ATOM   1941  CG2 ILE P 705     -27.487  -4.370  -6.535  0.00  0.00      PROA  
ATOM   1942 HG21 ILE P 705     -27.059  -4.626  -7.528  0.00  0.00      PROA  
ATOM   1943 HG22 ILE P 705     -28.390  -3.768  -6.774  0.00  0.00      PROA  
ATOM   1944 HG23 ILE P 705     -27.968  -5.248  -6.053  0.00  0.00      PROA  
ATOM   1945  CG1 ILE P 705     -25.610  -4.620  -4.822  0.00  0.00      PROA  
ATOM   1946 HG11 ILE P 705     -26.257  -5.410  -4.385  0.00  0.00      PROA  
ATOM   1947 HG12 ILE P 705     -24.942  -4.208  -4.036  0.00  0.00      PROA  
ATOM   1948  CD  ILE P 705     -24.707  -5.346  -5.793  0.00  0.00      PROA  
ATOM   1949  HD1 ILE P 705     -24.022  -5.973  -5.184  0.00  0.00      PROA  
ATOM   1950  HD2 ILE P 705     -24.044  -4.577  -6.245  0.00  0.00      PROA  
ATOM   1951  HD3 ILE P 705     -25.314  -5.783  -6.615  0.00  0.00      PROA  
ATOM   1952  C   ILE P 705     -26.807  -1.543  -7.030  0.00  0.00      PROA  
ATOM   1953  O   ILE P 705     -27.033  -1.714  -8.283  0.00  0.00      PROA  
ATOM   1954  N   VAL P 706     -27.506  -0.565  -6.368  0.00  0.00      PROA  
ATOM   1955  HN  VAL P 706     -27.474  -0.548  -5.372  0.00  0.00      PROA  
ATOM   1956  CA  VAL P 706     -28.242   0.461  -7.074  0.00  0.00      PROA  
ATOM   1957  HA  VAL P 706     -29.015   0.041  -7.699  0.00  0.00      PROA  
ATOM   1958  CB  VAL P 706     -28.863   1.454  -6.071  0.00  0.00      PROA  
ATOM   1959  HB  VAL P 706     -28.120   1.851  -5.347  0.00  0.00      PROA  
ATOM   1960  CG1 VAL P 706     -29.584   2.633  -6.696  0.00  0.00      PROA  
ATOM   1961 HG11 VAL P 706     -30.239   2.318  -7.537  0.00  0.00      PROA  
ATOM   1962 HG12 VAL P 706     -28.918   3.397  -7.149  0.00  0.00      PROA  
ATOM   1963 HG13 VAL P 706     -30.063   3.106  -5.813  0.00  0.00      PROA  
ATOM   1964  CG2 VAL P 706     -29.947   0.767  -5.201  0.00  0.00      PROA  
ATOM   1965 HG21 VAL P 706     -30.748   0.334  -5.839  0.00  0.00      PROA  
ATOM   1966 HG22 VAL P 706     -30.391   1.416  -4.416  0.00  0.00      PROA  
ATOM   1967 HG23 VAL P 706     -29.464  -0.133  -4.763  0.00  0.00      PROA  
ATOM   1968  C   VAL P 706     -27.425   1.265  -8.179  0.00  0.00      PROA  
ATOM   1969  O   VAL P 706     -27.844   1.531  -9.289  0.00  0.00      PROA  
ATOM   1970  N   LEU P 707     -26.182   1.652  -7.886  0.00  0.00      PROA  
ATOM   1971  HN  LEU P 707     -25.802   1.508  -6.975  0.00  0.00      PROA  
ATOM   1972  CA  LEU P 707     -25.257   2.450  -8.718  0.00  0.00      PROA  
ATOM   1973  HA  LEU P 707     -25.823   3.254  -9.164  0.00  0.00      PROA  
ATOM   1974  CB  LEU P 707     -24.148   3.126  -7.828  0.00  0.00      PROA  
ATOM   1975  HB1 LEU P 707     -23.460   2.305  -7.531  0.00  0.00      PROA  
ATOM   1976  HB2 LEU P 707     -24.752   3.453  -6.955  0.00  0.00      PROA  
ATOM   1977  CG  LEU P 707     -23.508   4.501  -8.260  0.00  0.00      PROA  
ATOM   1978  HG  LEU P 707     -22.676   4.267  -8.957  0.00  0.00      PROA  
ATOM   1979  CD1 LEU P 707     -24.486   5.407  -8.837  0.00  0.00      PROA  
ATOM   1980 HD11 LEU P 707     -25.208   5.676  -8.037  0.00  0.00      PROA  
ATOM   1981 HD12 LEU P 707     -25.044   4.988  -9.701  0.00  0.00      PROA  
ATOM   1982 HD13 LEU P 707     -23.989   6.352  -9.144  0.00  0.00      PROA  
ATOM   1983  CD2 LEU P 707     -22.763   5.152  -7.054  0.00  0.00      PROA  
ATOM   1984 HD21 LEU P 707     -22.075   5.938  -7.431  0.00  0.00      PROA  
ATOM   1985 HD22 LEU P 707     -22.139   4.501  -6.404  0.00  0.00      PROA  
ATOM   1986 HD23 LEU P 707     -23.499   5.651  -6.388  0.00  0.00      PROA  
ATOM   1987  C   LEU P 707     -24.659   1.727  -9.831  0.00  0.00      PROA  
ATOM   1988  O   LEU P 707     -24.214   2.231 -10.879  0.00  0.00      PROA  
ATOM   1989  N   VAL P 708     -24.494   0.384  -9.799  0.00  0.00      PROA  
ATOM   1990  HN  VAL P 708     -24.564  -0.065  -8.912  0.00  0.00      PROA  
ATOM   1991  CA  VAL P 708     -23.951  -0.470 -10.801  0.00  0.00      PROA  
ATOM   1992  HA  VAL P 708     -23.193   0.105 -11.312  0.00  0.00      PROA  
ATOM   1993  CB  VAL P 708     -23.193  -1.737 -10.260  0.00  0.00      PROA  
ATOM   1994  HB  VAL P 708     -22.808  -1.531  -9.239  0.00  0.00      PROA  
ATOM   1995  CG1 VAL P 708     -24.149  -2.918 -10.008  0.00  0.00      PROA  
ATOM   1996 HG11 VAL P 708     -24.802  -3.269 -10.836  0.00  0.00      PROA  
ATOM   1997 HG12 VAL P 708     -24.717  -2.549  -9.128  0.00  0.00      PROA  
ATOM   1998 HG13 VAL P 708     -23.569  -3.768  -9.589  0.00  0.00      PROA  
ATOM   1999  CG2 VAL P 708     -22.081  -2.178 -11.224  0.00  0.00      PROA  
ATOM   2000 HG21 VAL P 708     -21.343  -1.361 -11.373  0.00  0.00      PROA  
ATOM   2001 HG22 VAL P 708     -22.589  -2.452 -12.174  0.00  0.00      PROA  
ATOM   2002 HG23 VAL P 708     -21.526  -3.080 -10.889  0.00  0.00      PROA  
ATOM   2003  C   VAL P 708     -24.974  -0.919 -11.809  0.00  0.00      PROA  
ATOM   2004  O   VAL P 708     -24.719  -1.502 -12.818  0.00  0.00      PROA  
ATOM   2005  N   ALA P 709     -26.307  -0.661 -11.512  0.00  0.00      PROA  
ATOM   2006  HN  ALA P 709     -26.514  -0.207 -10.649  0.00  0.00      PROA  
ATOM   2007  CA  ALA P 709     -27.303  -1.090 -12.338  0.00  0.00      PROA  
ATOM   2008  HA  ALA P 709     -27.111  -2.042 -12.809  0.00  0.00      PROA  
ATOM   2009  CB  ALA P 709     -28.567  -1.233 -11.441  0.00  0.00      PROA  
ATOM   2010  HB1 ALA P 709     -28.359  -1.864 -10.551  0.00  0.00      PROA  
ATOM   2011  HB2 ALA P 709     -29.399  -1.773 -11.941  0.00  0.00      PROA  
ATOM   2012  HB3 ALA P 709     -28.951  -0.312 -10.952  0.00  0.00      PROA  
ATOM   2013  C   ALA P 709     -27.655  -0.089 -13.448  0.00  0.00      PROA  
ATOM   2014  O   ALA P 709     -28.656  -0.256 -14.143  0.00  0.00      PROA  
ATOM   2015  N   THR P 710     -26.848   0.977 -13.639  0.00  0.00      PROA  
ATOM   2016  HN  THR P 710     -25.977   0.969 -13.154  0.00  0.00      PROA  
ATOM   2017  CA  THR P 710     -27.051   2.199 -14.396  0.00  0.00      PROA  
ATOM   2018  HA  THR P 710     -27.480   1.835 -15.318  0.00  0.00      PROA  
ATOM   2019  CB  THR P 710     -27.877   3.274 -13.658  0.00  0.00      PROA  
ATOM   2020  HB  THR P 710     -28.816   2.805 -13.295  0.00  0.00      PROA  
ATOM   2021  OG1 THR P 710     -28.118   4.419 -14.473  0.00  0.00      PROA  
ATOM   2022  HG1 THR P 710     -28.925   4.856 -14.192  0.00  0.00      PROA  
ATOM   2023  CG2 THR P 710     -27.331   3.685 -12.320  0.00  0.00      PROA  
ATOM   2024 HG21 THR P 710     -27.776   4.586 -11.844  0.00  0.00      PROA  
ATOM   2025 HG22 THR P 710     -26.252   3.939 -12.392  0.00  0.00      PROA  
ATOM   2026 HG23 THR P 710     -27.261   2.862 -11.577  0.00  0.00      PROA  
ATOM   2027  C   THR P 710     -25.685   2.738 -14.654  0.00  0.00      PROA  
ATOM   2028  O   THR P 710     -24.637   2.274 -14.081  0.00  0.00      PROA  
ATOM   2029  N   ASP P 711     -25.639   3.569 -15.715  0.00  0.00      PROA  
ATOM   2030  HN  ASP P 711     -26.479   4.026 -15.996  0.00  0.00      PROA  
ATOM   2031  CA  ASP P 711     -24.292   3.671 -16.371  0.00  0.00      PROA  
ATOM   2032  HA  ASP P 711     -23.806   2.707 -16.398  0.00  0.00      PROA  
ATOM   2033  CB  ASP P 711     -24.376   3.970 -17.942  0.00  0.00      PROA  
ATOM   2034  HB1 ASP P 711     -23.337   3.959 -18.334  0.00  0.00      PROA  
ATOM   2035  HB2 ASP P 711     -24.870   4.953 -18.104  0.00  0.00      PROA  
ATOM   2036  CG  ASP P 711     -25.171   2.838 -18.698  0.00  0.00      PROA  
ATOM   2037  OD1 ASP P 711     -25.332   1.691 -18.278  0.00  0.00      PROA  
ATOM   2038  OD2 ASP P 711     -25.719   3.187 -19.793  0.00  0.00      PROA  
ATOM   2039  C   ASP P 711     -23.335   4.689 -15.749  0.00  0.00      PROA  
ATOM   2040  O   ASP P 711     -22.713   5.504 -16.362  0.00  0.00      PROA  
ATOM   2041  N   ALA P 712     -23.156   4.520 -14.379  0.00  0.00      PROA  
ATOM   2042  HN  ALA P 712     -23.705   3.803 -13.958  0.00  0.00      PROA  
ATOM   2043  CA  ALA P 712     -22.395   5.440 -13.564  0.00  0.00      PROA  
ATOM   2044  HA  ALA P 712     -22.679   6.475 -13.685  0.00  0.00      PROA  
ATOM   2045  CB  ALA P 712     -22.705   5.096 -12.106  0.00  0.00      PROA  
ATOM   2046  HB1 ALA P 712     -23.796   4.959 -11.944  0.00  0.00      PROA  
ATOM   2047  HB2 ALA P 712     -22.420   5.968 -11.479  0.00  0.00      PROA  
ATOM   2048  HB3 ALA P 712     -22.171   4.153 -11.861  0.00  0.00      PROA  
ATOM   2049  C   ALA P 712     -20.895   5.398 -13.826  0.00  0.00      PROA  
ATOM   2050  O   ALA P 712     -20.128   6.370 -13.773  0.00  0.00      PROA  
ATOM   2051  N   SER P 713     -20.468   4.205 -14.236  0.00  0.00      PROA  
ATOM   2052  HN  SER P 713     -21.147   3.483 -14.131  0.00  0.00      PROA  
ATOM   2053  CA  SER P 713     -19.206   3.724 -14.701  0.00  0.00      PROA  
ATOM   2054  HA  SER P 713     -18.498   3.865 -13.898  0.00  0.00      PROA  
ATOM   2055  CB  SER P 713     -19.140   2.182 -15.123  0.00  0.00      PROA  
ATOM   2056  HB1 SER P 713     -18.174   1.969 -15.628  0.00  0.00      PROA  
ATOM   2057  HB2 SER P 713     -19.900   1.964 -15.904  0.00  0.00      PROA  
ATOM   2058  OG  SER P 713     -19.325   1.268 -14.027  0.00  0.00      PROA  
ATOM   2059  HG1 SER P 713     -20.106   1.523 -13.532  0.00  0.00      PROA  
ATOM   2060  C   SER P 713     -18.667   4.551 -15.859  0.00  0.00      PROA  
ATOM   2061  O   SER P 713     -17.445   4.835 -16.069  0.00  0.00      PROA  
ATOM   2062  N   SER P 714     -19.623   4.974 -16.688  0.00  0.00      PROA  
ATOM   2063  HN  SER P 714     -20.579   4.771 -16.491  0.00  0.00      PROA  
ATOM   2064  CA  SER P 714     -19.359   5.699 -17.949  0.00  0.00      PROA  
ATOM   2065  HA  SER P 714     -18.641   5.128 -18.519  0.00  0.00      PROA  
ATOM   2066  CB  SER P 714     -20.607   5.856 -18.954  0.00  0.00      PROA  
ATOM   2067  HB1 SER P 714     -21.055   4.844 -19.054  0.00  0.00      PROA  
ATOM   2068  HB2 SER P 714     -20.257   6.121 -19.975  0.00  0.00      PROA  
ATOM   2069  OG  SER P 714     -21.542   6.927 -18.487  0.00  0.00      PROA  
ATOM   2070  HG1 SER P 714     -21.897   6.582 -17.664  0.00  0.00      PROA  
ATOM   2071  C   SER P 714     -18.653   7.034 -17.608  0.00  0.00      PROA  
ATOM   2072  O   SER P 714     -17.654   7.440 -18.178  0.00  0.00      PROA  
ATOM   2073  N   LEU P 715     -19.052   7.839 -16.631  0.00  0.00      PROA  
ATOM   2074  HN  LEU P 715     -19.791   7.536 -16.034  0.00  0.00      PROA  
ATOM   2075  CA  LEU P 715     -18.566   9.164 -16.229  0.00  0.00      PROA  
ATOM   2076  HA  LEU P 715     -18.681   9.842 -17.062  0.00  0.00      PROA  
ATOM   2077  CB  LEU P 715     -19.508   9.617 -15.204  0.00  0.00      PROA  
ATOM   2078  HB1 LEU P 715     -19.691   8.887 -14.386  0.00  0.00      PROA  
ATOM   2079  HB2 LEU P 715     -20.459   9.696 -15.773  0.00  0.00      PROA  
ATOM   2080  CG  LEU P 715     -19.286  10.968 -14.505  0.00  0.00      PROA  
ATOM   2081  HG  LEU P 715     -18.889  11.692 -15.248  0.00  0.00      PROA  
ATOM   2082  CD1 LEU P 715     -20.659  11.572 -14.285  0.00  0.00      PROA  
ATOM   2083 HD11 LEU P 715     -21.073  11.747 -15.301  0.00  0.00      PROA  
ATOM   2084 HD12 LEU P 715     -20.689  12.575 -13.809  0.00  0.00      PROA  
ATOM   2085 HD13 LEU P 715     -21.247  10.902 -13.621  0.00  0.00      PROA  
ATOM   2086  CD2 LEU P 715     -18.589  10.807 -13.182  0.00  0.00      PROA  
ATOM   2087 HD21 LEU P 715     -18.414  11.769 -12.654  0.00  0.00      PROA  
ATOM   2088 HD22 LEU P 715     -17.575  10.380 -13.340  0.00  0.00      PROA  
ATOM   2089 HD23 LEU P 715     -19.192  10.166 -12.504  0.00  0.00      PROA  
ATOM   2090  C   LEU P 715     -17.137   9.128 -15.760  0.00  0.00      PROA  
ATOM   2091  O   LEU P 715     -16.236   9.904 -16.121  0.00  0.00      PROA  
ATOM   2092  N   VAL P 716     -16.763   8.191 -14.903  0.00  0.00      PROA  
ATOM   2093  HN  VAL P 716     -17.413   7.519 -14.558  0.00  0.00      PROA  
ATOM   2094  CA  VAL P 716     -15.380   7.868 -14.502  0.00  0.00      PROA  
ATOM   2095  HA  VAL P 716     -14.941   8.783 -14.133  0.00  0.00      PROA  
ATOM   2096  CB  VAL P 716     -15.325   6.839 -13.335  0.00  0.00      PROA  
ATOM   2097  HB  VAL P 716     -15.939   5.919 -13.441  0.00  0.00      PROA  
ATOM   2098  CG1 VAL P 716     -13.884   6.453 -13.104  0.00  0.00      PROA  
ATOM   2099 HG11 VAL P 716     -13.209   7.324 -12.961  0.00  0.00      PROA  
ATOM   2100 HG12 VAL P 716     -13.420   5.843 -13.908  0.00  0.00      PROA  
ATOM   2101 HG13 VAL P 716     -13.805   5.866 -12.164  0.00  0.00      PROA  
ATOM   2102  CG2 VAL P 716     -15.766   7.790 -12.170  0.00  0.00      PROA  
ATOM   2103 HG21 VAL P 716     -16.817   8.134 -12.269  0.00  0.00      PROA  
ATOM   2104 HG22 VAL P 716     -15.104   8.671 -12.027  0.00  0.00      PROA  
ATOM   2105 HG23 VAL P 716     -15.812   7.114 -11.290  0.00  0.00      PROA  
ATOM   2106  C   VAL P 716     -14.516   7.454 -15.653  0.00  0.00      PROA  
ATOM   2107  O   VAL P 716     -13.383   7.884 -15.816  0.00  0.00      PROA  
ATOM   2108  N   CYS P 717     -15.021   6.653 -16.579  0.00  0.00      PROA  
ATOM   2109  HN  CYS P 717     -15.893   6.174 -16.511  0.00  0.00      PROA  
ATOM   2110  CA  CYS P 717     -14.351   6.342 -17.849  0.00  0.00      PROA  
ATOM   2111  HA  CYS P 717     -13.474   5.817 -17.500  0.00  0.00      PROA  
ATOM   2112  CB  CYS P 717     -15.254   5.309 -18.549  0.00  0.00      PROA  
ATOM   2113  HB1 CYS P 717     -16.159   5.874 -18.860  0.00  0.00      PROA  
ATOM   2114  HB2 CYS P 717     -15.480   4.585 -17.737  0.00  0.00      PROA  
ATOM   2115  SG  CYS P 717     -14.476   4.311 -19.967  0.00  0.00      PROA  
ATOM   2116  HG1 CYS P 717     -14.553   5.240 -20.908  0.00  0.00      PROA  
ATOM   2117  C   CYS P 717     -14.178   7.493 -18.744  0.00  0.00      PROA  
ATOM   2118  O   CYS P 717     -13.214   7.636 -19.527  0.00  0.00      PROA  
ATOM   2119  N   TYR P 718     -15.041   8.547 -18.481  0.00  0.00      PROA  
ATOM   2120  HN  TYR P 718     -15.901   8.330 -18.024  0.00  0.00      PROA  
ATOM   2121  CA  TYR P 718     -14.917   9.808 -19.102  0.00  0.00      PROA  
ATOM   2122  HA  TYR P 718     -14.150   9.725 -19.858  0.00  0.00      PROA  
ATOM   2123  CB  TYR P 718     -16.278  10.275 -19.807  0.00  0.00      PROA  
ATOM   2124  HB1 TYR P 718     -16.013  11.231 -20.308  0.00  0.00      PROA  
ATOM   2125  HB2 TYR P 718     -17.081  10.467 -19.064  0.00  0.00      PROA  
ATOM   2126  CG  TYR P 718     -16.751   9.322 -20.863  0.00  0.00      PROA  
ATOM   2127  CD1 TYR P 718     -15.901   8.935 -21.932  0.00  0.00      PROA  
ATOM   2128  HD1 TYR P 718     -14.907   9.354 -21.974  0.00  0.00      PROA  
ATOM   2129  CE1 TYR P 718     -16.405   8.157 -23.029  0.00  0.00      PROA  
ATOM   2130  HE1 TYR P 718     -15.750   7.857 -23.834  0.00  0.00      PROA  
ATOM   2131  CZ  TYR P 718     -17.646   7.562 -22.911  0.00  0.00      PROA  
ATOM   2132  OH  TYR P 718     -17.938   6.556 -23.864  0.00  0.00      PROA  
ATOM   2133  HH  TYR P 718     -18.858   6.289 -23.798  0.00  0.00      PROA  
ATOM   2134  CD2 TYR P 718     -18.068   8.864 -20.870  0.00  0.00      PROA  
ATOM   2135  HD2 TYR P 718     -18.614   9.187 -19.996  0.00  0.00      PROA  
ATOM   2136  CE2 TYR P 718     -18.487   7.946 -21.847  0.00  0.00      PROA  
ATOM   2137  HE2 TYR P 718     -19.427   7.434 -21.702  0.00  0.00      PROA  
ATOM   2138  C   TYR P 718     -14.317  10.935 -18.229  0.00  0.00      PROA  
ATOM   2139  O   TYR P 718     -14.422  12.077 -18.665  0.00  0.00      PROA  
ATOM   2140  N   ILE P 719     -13.697  10.706 -17.038  0.00  0.00      PROA  
ATOM   2141  HN  ILE P 719     -13.649   9.747 -16.767  0.00  0.00      PROA  
ATOM   2142  CA  ILE P 719     -12.927  11.607 -16.172  0.00  0.00      PROA  
ATOM   2143  HA  ILE P 719     -13.599  12.370 -15.807  0.00  0.00      PROA  
ATOM   2144  CB  ILE P 719     -12.488  10.984 -14.830  0.00  0.00      PROA  
ATOM   2145  HB  ILE P 719     -13.177  10.128 -14.671  0.00  0.00      PROA  
ATOM   2146  CG2 ILE P 719     -11.045  10.346 -14.922  0.00  0.00      PROA  
ATOM   2147 HG21 ILE P 719     -11.084   9.653 -15.789  0.00  0.00      PROA  
ATOM   2148 HG22 ILE P 719     -10.840   9.691 -14.049  0.00  0.00      PROA  
ATOM   2149 HG23 ILE P 719     -10.216  11.070 -15.077  0.00  0.00      PROA  
ATOM   2150  CG1 ILE P 719     -12.549  11.998 -13.648  0.00  0.00      PROA  
ATOM   2151 HG11 ILE P 719     -13.596  12.367 -13.691  0.00  0.00      PROA  
ATOM   2152 HG12 ILE P 719     -11.934  12.896 -13.873  0.00  0.00      PROA  
ATOM   2153  CD  ILE P 719     -12.301  11.290 -12.284  0.00  0.00      PROA  
ATOM   2154  HD1 ILE P 719     -11.214  11.173 -12.090  0.00  0.00      PROA  
ATOM   2155  HD2 ILE P 719     -12.876  10.339 -12.287  0.00  0.00      PROA  
ATOM   2156  HD3 ILE P 719     -12.732  11.859 -11.433  0.00  0.00      PROA  
ATOM   2157  C   ILE P 719     -11.820  12.419 -16.809  0.00  0.00      PROA  
ATOM   2158  O   ILE P 719     -11.436  13.482 -16.314  0.00  0.00      PROA  
ATOM   2159  N   THR P 720     -11.163  11.879 -17.855  0.00  0.00      PROA  
ATOM   2160  HN  THR P 720     -11.493  11.050 -18.300  0.00  0.00      PROA  
ATOM   2161  CA  THR P 720      -9.928  12.498 -18.485  0.00  0.00      PROA  
ATOM   2162  HA  THR P 720      -9.774  11.805 -19.300  0.00  0.00      PROA  
ATOM   2163  CB  THR P 720     -10.031  13.844 -19.300  0.00  0.00      PROA  
ATOM   2164  HB  THR P 720      -9.818  13.727 -20.384  0.00  0.00      PROA  
ATOM   2165  OG1 THR P 720      -9.242  14.899 -18.884  0.00  0.00      PROA  
ATOM   2166  HG1 THR P 720      -8.967  15.316 -19.704  0.00  0.00      PROA  
ATOM   2167  CG2 THR P 720     -11.459  14.345 -19.413  0.00  0.00      PROA  
ATOM   2168 HG21 THR P 720     -11.867  14.582 -18.407  0.00  0.00      PROA  
ATOM   2169 HG22 THR P 720     -12.136  13.567 -19.829  0.00  0.00      PROA  
ATOM   2170 HG23 THR P 720     -11.530  15.286 -19.999  0.00  0.00      PROA  
ATOM   2171  C   THR P 720      -8.603  12.303 -17.750  0.00  0.00      PROA  
ATOM   2172  O   THR P 720      -8.600  12.020 -16.553  0.00  0.00      PROA  
ATOM   2173  N   ARG P 721      -7.485  12.411 -18.556  0.00  0.00      PROA  
ATOM   2174  HN  ARG P 721      -7.587  12.676 -19.512  0.00  0.00      PROA  
ATOM   2175  CA  ARG P 721      -6.112  12.233 -18.075  0.00  0.00      PROA  
ATOM   2176  HA  ARG P 721      -6.057  11.354 -17.449  0.00  0.00      PROA  
ATOM   2177  CB  ARG P 721      -5.301  12.083 -19.375  0.00  0.00      PROA  
ATOM   2178  HB1 ARG P 721      -4.220  12.004 -19.127  0.00  0.00      PROA  
ATOM   2179  HB2 ARG P 721      -5.271  13.079 -19.866  0.00  0.00      PROA  
ATOM   2180  CG  ARG P 721      -5.698  10.929 -20.337  0.00  0.00      PROA  
ATOM   2181  HG1 ARG P 721      -6.776  10.957 -20.602  0.00  0.00      PROA  
ATOM   2182  HG2 ARG P 721      -5.674   9.941 -19.830  0.00  0.00      PROA  
ATOM   2183  CD  ARG P 721      -4.747  10.740 -21.554  0.00  0.00      PROA  
ATOM   2184  HD1 ARG P 721      -4.709  11.679 -22.146  0.00  0.00      PROA  
ATOM   2185  HD2 ARG P 721      -5.067   9.938 -22.253  0.00  0.00      PROA  
ATOM   2186  NE  ARG P 721      -3.398  10.501 -21.014  0.00  0.00      PROA  
ATOM   2187  HE  ARG P 721      -3.288  10.385 -20.027  0.00  0.00      PROA  
ATOM   2188  CZ  ARG P 721      -2.371  10.273 -21.811  0.00  0.00      PROA  
ATOM   2189  NH1 ARG P 721      -2.242  10.547 -23.126  0.00  0.00      PROA  
ATOM   2190 HH11 ARG P 721      -2.829  11.198 -23.606  0.00  0.00      PROA  
ATOM   2191 HH12 ARG P 721      -1.357  10.387 -23.563  0.00  0.00      PROA  
ATOM   2192  NH2 ARG P 721      -1.226   9.834 -21.476  0.00  0.00      PROA  
ATOM   2193 HH21 ARG P 721      -0.608   9.640 -22.238  0.00  0.00      PROA  
ATOM   2194 HH22 ARG P 721      -1.197   9.380 -20.586  0.00  0.00      PROA  
ATOM   2195  C   ARG P 721      -5.539  13.310 -17.178  0.00  0.00      PROA  
ATOM   2196  O   ARG P 721      -4.645  13.073 -16.378  0.00  0.00      PROA  
ATOM   2197  N   PHE P 722      -6.033  14.476 -17.277  0.00  0.00      PROA  
ATOM   2198  HN  PHE P 722      -6.628  14.641 -18.060  0.00  0.00      PROA  
ATOM   2199  CA  PHE P 722      -5.765  15.596 -16.388  0.00  0.00      PROA  
ATOM   2200  HA  PHE P 722      -4.708  15.666 -16.599  0.00  0.00      PROA  
ATOM   2201  CB  PHE P 722      -6.387  16.874 -16.954  0.00  0.00      PROA  
ATOM   2202  HB1 PHE P 722      -7.425  16.640 -17.273  0.00  0.00      PROA  
ATOM   2203  HB2 PHE P 722      -5.878  17.237 -17.872  0.00  0.00      PROA  
ATOM   2204  CG  PHE P 722      -6.476  18.063 -16.054  0.00  0.00      PROA  
ATOM   2205  CD1 PHE P 722      -5.473  19.037 -16.111  0.00  0.00      PROA  
ATOM   2206  HD1 PHE P 722      -4.609  18.940 -16.752  0.00  0.00      PROA  
ATOM   2207  CE1 PHE P 722      -5.480  20.156 -15.280  0.00  0.00      PROA  
ATOM   2208  HE1 PHE P 722      -4.765  20.943 -15.469  0.00  0.00      PROA  
ATOM   2209  CZ  PHE P 722      -6.679  20.450 -14.564  0.00  0.00      PROA  
ATOM   2210  HZ  PHE P 722      -6.879  21.367 -14.031  0.00  0.00      PROA  
ATOM   2211  CD2 PHE P 722      -7.643  18.395 -15.308  0.00  0.00      PROA  
ATOM   2212  HD2 PHE P 722      -8.498  17.738 -15.271  0.00  0.00      PROA  
ATOM   2213  CE2 PHE P 722      -7.654  19.466 -14.548  0.00  0.00      PROA  
ATOM   2214  HE2 PHE P 722      -8.464  19.586 -13.845  0.00  0.00      PROA  
ATOM   2215  C   PHE P 722      -6.262  15.394 -14.928  0.00  0.00      PROA  
ATOM   2216  O   PHE P 722      -5.426  15.601 -14.070  0.00  0.00      PROA  
ATOM   2217  N   THR P 723      -7.566  14.902 -14.695  0.00  0.00      PROA  
ATOM   2218  HN  THR P 723      -8.107  14.810 -15.527  0.00  0.00      PROA  
ATOM   2219  CA  THR P 723      -8.046  14.544 -13.379  0.00  0.00      PROA  
ATOM   2220  HA  THR P 723      -7.634  15.248 -12.671  0.00  0.00      PROA  
ATOM   2221  CB  THR P 723      -9.518  14.622 -13.265  0.00  0.00      PROA  
ATOM   2222  HB  THR P 723      -9.927  13.893 -13.996  0.00  0.00      PROA  
ATOM   2223  OG1 THR P 723      -9.971  15.911 -13.547  0.00  0.00      PROA  
ATOM   2224  HG1 THR P 723      -9.831  16.067 -14.484  0.00  0.00      PROA  
ATOM   2225  CG2 THR P 723     -10.016  14.408 -11.834  0.00  0.00      PROA  
ATOM   2226 HG21 THR P 723     -11.100  14.625 -11.730  0.00  0.00      PROA  
ATOM   2227 HG22 THR P 723      -9.553  15.008 -11.022  0.00  0.00      PROA  
ATOM   2228 HG23 THR P 723     -10.031  13.335 -11.546  0.00  0.00      PROA  
ATOM   2229  C   THR P 723      -7.511  13.130 -12.851  0.00  0.00      PROA  
ATOM   2230  O   THR P 723      -7.273  12.996 -11.667  0.00  0.00      PROA  
ATOM   2231  N   GLU P 724      -7.195  12.211 -13.755  0.00  0.00      PROA  
ATOM   2232  HN  GLU P 724      -7.474  12.449 -14.681  0.00  0.00      PROA  
ATOM   2233  CA  GLU P 724      -6.556  10.979 -13.444  0.00  0.00      PROA  
ATOM   2234  HA  GLU P 724      -7.183  10.336 -12.844  0.00  0.00      PROA  
ATOM   2235  CB  GLU P 724      -6.342  10.262 -14.796  0.00  0.00      PROA  
ATOM   2236  HB1 GLU P 724      -5.479  10.784 -15.262  0.00  0.00      PROA  
ATOM   2237  HB2 GLU P 724      -7.234  10.273 -15.458  0.00  0.00      PROA  
ATOM   2238  CG  GLU P 724      -6.008   8.806 -14.562  0.00  0.00      PROA  
ATOM   2239  HG1 GLU P 724      -6.974   8.305 -14.338  0.00  0.00      PROA  
ATOM   2240  HG2 GLU P 724      -5.169   8.669 -13.847  0.00  0.00      PROA  
ATOM   2241  CD  GLU P 724      -5.600   8.268 -15.992  0.00  0.00      PROA  
ATOM   2242  OE1 GLU P 724      -4.371   7.983 -16.259  0.00  0.00      PROA  
ATOM   2243  OE2 GLU P 724      -6.533   8.199 -16.801  0.00  0.00      PROA  
ATOM   2244  C   GLU P 724      -5.285  11.119 -12.688  0.00  0.00      PROA  
ATOM   2245  O   GLU P 724      -5.098  10.618 -11.608  0.00  0.00      PROA  
ATOM   2246  N   GLU P 725      -4.378  11.950 -13.121  0.00  0.00      PROA  
ATOM   2247  HN  GLU P 725      -4.507  12.339 -14.030  0.00  0.00      PROA  
ATOM   2248  CA  GLU P 725      -3.105  12.070 -12.542  0.00  0.00      PROA  
ATOM   2249  HA  GLU P 725      -2.761  11.134 -12.126  0.00  0.00      PROA  
ATOM   2250  CB  GLU P 725      -2.175  12.342 -13.710  0.00  0.00      PROA  
ATOM   2251  HB1 GLU P 725      -1.189  12.442 -13.208  0.00  0.00      PROA  
ATOM   2252  HB2 GLU P 725      -2.403  13.217 -14.356  0.00  0.00      PROA  
ATOM   2253  CG  GLU P 725      -2.121  11.109 -14.621  0.00  0.00      PROA  
ATOM   2254  HG1 GLU P 725      -3.112  10.904 -15.080  0.00  0.00      PROA  
ATOM   2255  HG2 GLU P 725      -1.914  10.187 -14.038  0.00  0.00      PROA  
ATOM   2256  CD  GLU P 725      -1.199  11.232 -15.827  0.00  0.00      PROA  
ATOM   2257  OE1 GLU P 725      -0.406  12.193 -15.801  0.00  0.00      PROA  
ATOM   2258  OE2 GLU P 725      -1.114  10.400 -16.759  0.00  0.00      PROA  
ATOM   2259  C   GLU P 725      -2.942  13.149 -11.407  0.00  0.00      PROA  
ATOM   2260  O   GLU P 725      -1.908  13.108 -10.738  0.00  0.00      PROA  
ATOM   2261  N   ALA P 726      -3.981  13.978 -11.240  0.00  0.00      PROA  
ATOM   2262  HN  ALA P 726      -4.649  13.850 -11.969  0.00  0.00      PROA  
ATOM   2263  CA  ALA P 726      -4.133  14.777 -10.043  0.00  0.00      PROA  
ATOM   2264  HA  ALA P 726      -3.259  15.411 -10.039  0.00  0.00      PROA  
ATOM   2265  CB  ALA P 726      -5.537  15.495 -10.046  0.00  0.00      PROA  
ATOM   2266  HB1 ALA P 726      -5.421  16.267 -10.837  0.00  0.00      PROA  
ATOM   2267  HB2 ALA P 726      -5.692  16.117  -9.138  0.00  0.00      PROA  
ATOM   2268  HB3 ALA P 726      -6.404  14.845 -10.292  0.00  0.00      PROA  
ATOM   2269  C   ALA P 726      -4.126  13.946  -8.770  0.00  0.00      PROA  
ATOM   2270  O   ALA P 726      -3.399  14.239  -7.806  0.00  0.00      PROA  
ATOM   2271  N   PHE P 727      -4.842  12.799  -8.763  0.00  0.00      PROA  
ATOM   2272  HN  PHE P 727      -5.511  12.694  -9.495  0.00  0.00      PROA  
ATOM   2273  CA  PHE P 727      -4.594  11.749  -7.791  0.00  0.00      PROA  
ATOM   2274  HA  PHE P 727      -4.427  12.195  -6.822  0.00  0.00      PROA  
ATOM   2275  CB  PHE P 727      -5.950  10.974  -7.812  0.00  0.00      PROA  
ATOM   2276  HB1 PHE P 727      -6.118  10.653  -8.862  0.00  0.00      PROA  
ATOM   2277  HB2 PHE P 727      -6.772  11.665  -7.529  0.00  0.00      PROA  
ATOM   2278  CG  PHE P 727      -5.967   9.678  -7.012  0.00  0.00      PROA  
ATOM   2279  CD1 PHE P 727      -5.435   9.620  -5.692  0.00  0.00      PROA  
ATOM   2280  HD1 PHE P 727      -4.998  10.516  -5.275  0.00  0.00      PROA  
ATOM   2281  CE1 PHE P 727      -5.336   8.436  -4.912  0.00  0.00      PROA  
ATOM   2282  HE1 PHE P 727      -4.840   8.448  -3.953  0.00  0.00      PROA  
ATOM   2283  CZ  PHE P 727      -5.840   7.313  -5.471  0.00  0.00      PROA  
ATOM   2284  HZ  PHE P 727      -5.819   6.496  -4.765  0.00  0.00      PROA  
ATOM   2285  CD2 PHE P 727      -6.468   8.477  -7.554  0.00  0.00      PROA  
ATOM   2286  HD2 PHE P 727      -6.818   8.360  -8.569  0.00  0.00      PROA  
ATOM   2287  CE2 PHE P 727      -6.402   7.354  -6.795  0.00  0.00      PROA  
ATOM   2288  HE2 PHE P 727      -6.617   6.384  -7.218  0.00  0.00      PROA  
ATOM   2289  C   PHE P 727      -3.362  10.867  -8.003  0.00  0.00      PROA  
ATOM   2290  O   PHE P 727      -2.565  10.630  -7.129  0.00  0.00      PROA  
ATOM   2291  N   ALA P 728      -3.108  10.415  -9.165  0.00  0.00      PROA  
ATOM   2292  HN  ALA P 728      -3.734  10.676  -9.896  0.00  0.00      PROA  
ATOM   2293  CA  ALA P 728      -2.146   9.375  -9.429  0.00  0.00      PROA  
ATOM   2294  HA  ALA P 728      -2.375   8.658  -8.655  0.00  0.00      PROA  
ATOM   2295  CB  ALA P 728      -2.323   8.702 -10.836  0.00  0.00      PROA  
ATOM   2296  HB1 ALA P 728      -1.857   7.700 -10.949  0.00  0.00      PROA  
ATOM   2297  HB2 ALA P 728      -1.843   9.335 -11.613  0.00  0.00      PROA  
ATOM   2298  HB3 ALA P 728      -3.396   8.655 -11.122  0.00  0.00      PROA  
ATOM   2299  C   ALA P 728      -0.641   9.800  -9.282  0.00  0.00      PROA  
ATOM   2300  O   ALA P 728       0.186   8.992  -8.847  0.00  0.00      PROA  
ATOM   2301  N   ALA P 729      -0.351  11.113  -9.523  0.00  0.00      PROA  
ATOM   2302  HN  ALA P 729      -1.035  11.695  -9.956  0.00  0.00      PROA  
ATOM   2303  CA  ALA P 729       1.022  11.600  -9.244  0.00  0.00      PROA  
ATOM   2304  HA  ALA P 729       1.857  10.940  -9.426  0.00  0.00      PROA  
ATOM   2305  CB  ALA P 729       1.227  12.834 -10.145  0.00  0.00      PROA  
ATOM   2306  HB1 ALA P 729       2.259  13.244 -10.180  0.00  0.00      PROA  
ATOM   2307  HB2 ALA P 729       0.657  13.746  -9.864  0.00  0.00      PROA  
ATOM   2308  HB3 ALA P 729       0.804  12.591 -11.143  0.00  0.00      PROA  
ATOM   2309  C   ALA P 729       1.172  12.052  -7.791  0.00  0.00      PROA  
ATOM   2310  O   ALA P 729       2.251  11.914  -7.201  0.00  0.00      PROA  
ATOM   2311  N   LEU P 730       0.152  12.599  -7.191  0.00  0.00      PROA  
ATOM   2312  HN  LEU P 730      -0.779  12.589  -7.549  0.00  0.00      PROA  
ATOM   2313  CA  LEU P 730       0.244  12.974  -5.816  0.00  0.00      PROA  
ATOM   2314  HA  LEU P 730       1.005  13.736  -5.736  0.00  0.00      PROA  
ATOM   2315  CB  LEU P 730      -1.005  13.764  -5.303  0.00  0.00      PROA  
ATOM   2316  HB1 LEU P 730      -1.886  13.181  -5.647  0.00  0.00      PROA  
ATOM   2317  HB2 LEU P 730      -1.004  14.741  -5.832  0.00  0.00      PROA  
ATOM   2318  CG  LEU P 730      -1.226  14.127  -3.847  0.00  0.00      PROA  
ATOM   2319  HG  LEU P 730      -1.233  13.199  -3.236  0.00  0.00      PROA  
ATOM   2320  CD1 LEU P 730      -0.153  15.064  -3.297  0.00  0.00      PROA  
ATOM   2321 HD11 LEU P 730      -0.570  15.321  -2.300  0.00  0.00      PROA  
ATOM   2322 HD12 LEU P 730      -0.097  16.019  -3.862  0.00  0.00      PROA  
ATOM   2323 HD13 LEU P 730       0.878  14.654  -3.349  0.00  0.00      PROA  
ATOM   2324  CD2 LEU P 730      -2.655  14.674  -3.606  0.00  0.00      PROA  
ATOM   2325 HD21 LEU P 730      -3.568  14.097  -3.865  0.00  0.00      PROA  
ATOM   2326 HD22 LEU P 730      -2.704  15.592  -4.230  0.00  0.00      PROA  
ATOM   2327 HD23 LEU P 730      -2.635  14.821  -2.505  0.00  0.00      PROA  
ATOM   2328  C   LEU P 730       0.446  11.782  -4.920  0.00  0.00      PROA  
ATOM   2329  O   LEU P 730       1.276  11.698  -3.993  0.00  0.00      PROA  
ATOM   2330  N   ILE P 731      -0.259  10.653  -5.227  0.00  0.00      PROA  
ATOM   2331  HN  ILE P 731      -0.880  10.600  -6.004  0.00  0.00      PROA  
ATOM   2332  CA  ILE P 731      -0.406   9.545  -4.217  0.00  0.00      PROA  
ATOM   2333  HA  ILE P 731      -0.544  10.002  -3.249  0.00  0.00      PROA  
ATOM   2334  CB  ILE P 731      -1.599   8.578  -4.662  0.00  0.00      PROA  
ATOM   2335  HB  ILE P 731      -2.456   9.283  -4.722  0.00  0.00      PROA  
ATOM   2336  CG2 ILE P 731      -1.230   7.959  -5.969  0.00  0.00      PROA  
ATOM   2337 HG21 ILE P 731      -2.087   7.347  -6.322  0.00  0.00      PROA  
ATOM   2338 HG22 ILE P 731      -0.348   7.284  -6.008  0.00  0.00      PROA  
ATOM   2339 HG23 ILE P 731      -0.998   8.721  -6.744  0.00  0.00      PROA  
ATOM   2340  CG1 ILE P 731      -1.961   7.507  -3.584  0.00  0.00      PROA  
ATOM   2341 HG11 ILE P 731      -1.164   6.747  -3.438  0.00  0.00      PROA  
ATOM   2342 HG12 ILE P 731      -2.852   7.015  -4.030  0.00  0.00      PROA  
ATOM   2343  CD  ILE P 731      -2.251   8.071  -2.176  0.00  0.00      PROA  
ATOM   2344  HD1 ILE P 731      -2.929   7.336  -1.693  0.00  0.00      PROA  
ATOM   2345  HD2 ILE P 731      -2.705   9.083  -2.237  0.00  0.00      PROA  
ATOM   2346  HD3 ILE P 731      -1.324   8.280  -1.600  0.00  0.00      PROA  
ATOM   2347  C   ILE P 731       0.871   8.690  -4.119  0.00  0.00      PROA  
ATOM   2348  O   ILE P 731       1.274   8.240  -3.028  0.00  0.00      PROA  
ATOM   2349  N   CYS P 732       1.663   8.647  -5.244  0.00  0.00      PROA  
ATOM   2350  HN  CYS P 732       1.353   8.962  -6.137  0.00  0.00      PROA  
ATOM   2351  CA  CYS P 732       2.877   7.917  -5.245  0.00  0.00      PROA  
ATOM   2352  HA  CYS P 732       2.755   6.997  -4.693  0.00  0.00      PROA  
ATOM   2353  CB  CYS P 732       3.310   7.579  -6.650  0.00  0.00      PROA  
ATOM   2354  HB1 CYS P 732       4.300   7.076  -6.652  0.00  0.00      PROA  
ATOM   2355  HB2 CYS P 732       3.556   8.462  -7.277  0.00  0.00      PROA  
ATOM   2356  SG  CYS P 732       2.200   6.541  -7.545  0.00  0.00      PROA  
ATOM   2357  HG1 CYS P 732       1.267   7.379  -7.974  0.00  0.00      PROA  
ATOM   2358  C   CYS P 732       4.039   8.625  -4.570  0.00  0.00      PROA  
ATOM   2359  O   CYS P 732       5.037   8.053  -4.182  0.00  0.00      PROA  
ATOM   2360  N   ILE P 733       3.895   9.887  -4.203  0.00  0.00      PROA  
ATOM   2361  HN  ILE P 733       3.052  10.334  -4.492  0.00  0.00      PROA  
ATOM   2362  CA  ILE P 733       4.875  10.761  -3.488  0.00  0.00      PROA  
ATOM   2363  HA  ILE P 733       5.866  10.398  -3.719  0.00  0.00      PROA  
ATOM   2364  CB  ILE P 733       4.810  12.242  -3.768  0.00  0.00      PROA  
ATOM   2365  HB  ILE P 733       3.788  12.588  -3.501  0.00  0.00      PROA  
ATOM   2366  CG2 ILE P 733       5.848  13.074  -2.930  0.00  0.00      PROA  
ATOM   2367 HG21 ILE P 733       6.865  12.642  -3.043  0.00  0.00      PROA  
ATOM   2368 HG22 ILE P 733       5.659  13.102  -1.835  0.00  0.00      PROA  
ATOM   2369 HG23 ILE P 733       5.879  14.151  -3.201  0.00  0.00      PROA  
ATOM   2370  CG1 ILE P 733       5.168  12.445  -5.264  0.00  0.00      PROA  
ATOM   2371 HG11 ILE P 733       4.729  11.585  -5.813  0.00  0.00      PROA  
ATOM   2372 HG12 ILE P 733       6.260  12.251  -5.325  0.00  0.00      PROA  
ATOM   2373  CD  ILE P 733       4.728  13.794  -5.825  0.00  0.00      PROA  
ATOM   2374  HD1 ILE P 733       3.636  13.998  -5.783  0.00  0.00      PROA  
ATOM   2375  HD2 ILE P 733       4.912  13.840  -6.919  0.00  0.00      PROA  
ATOM   2376  HD3 ILE P 733       5.194  14.618  -5.243  0.00  0.00      PROA  
ATOM   2377  C   ILE P 733       4.675  10.647  -2.019  0.00  0.00      PROA  
ATOM   2378  O   ILE P 733       5.634  10.586  -1.279  0.00  0.00      PROA  
ATOM   2379  N   ILE P 734       3.444  10.681  -1.542  0.00  0.00      PROA  
ATOM   2380  HN  ILE P 734       2.645  11.065  -1.998  0.00  0.00      PROA  
ATOM   2381  CA  ILE P 734       2.955  10.291  -0.222  0.00  0.00      PROA  
ATOM   2382  HA  ILE P 734       3.536  10.941   0.416  0.00  0.00      PROA  
ATOM   2383  CB  ILE P 734       1.512  10.628  -0.137  0.00  0.00      PROA  
ATOM   2384  HB  ILE P 734       1.096  10.147  -1.048  0.00  0.00      PROA  
ATOM   2385  CG2 ILE P 734       0.886  10.040   1.174  0.00  0.00      PROA  
ATOM   2386 HG21 ILE P 734       1.196   8.981   1.305  0.00  0.00      PROA  
ATOM   2387 HG22 ILE P 734      -0.224  10.056   1.138  0.00  0.00      PROA  
ATOM   2388 HG23 ILE P 734       1.176  10.725   2.000  0.00  0.00      PROA  
ATOM   2389  CG1 ILE P 734       1.109  12.101  -0.354  0.00  0.00      PROA  
ATOM   2390 HG11 ILE P 734       1.719  12.523  -1.181  0.00  0.00      PROA  
ATOM   2391 HG12 ILE P 734       1.297  12.734   0.539  0.00  0.00      PROA  
ATOM   2392  CD  ILE P 734      -0.425  12.162  -0.667  0.00  0.00      PROA  
ATOM   2393  HD1 ILE P 734      -0.600  11.405  -1.461  0.00  0.00      PROA  
ATOM   2394  HD2 ILE P 734      -0.611  13.164  -1.111  0.00  0.00      PROA  
ATOM   2395  HD3 ILE P 734      -1.095  12.094   0.216  0.00  0.00      PROA  
ATOM   2396  C   ILE P 734       3.276   8.768   0.134  0.00  0.00      PROA  
ATOM   2397  O   ILE P 734       3.731   8.467   1.225  0.00  0.00      PROA  
ATOM   2398  N   PHE P 735       3.157   7.830  -0.790  0.00  0.00      PROA  
ATOM   2399  HN  PHE P 735       2.775   8.162  -1.649  0.00  0.00      PROA  
ATOM   2400  CA  PHE P 735       3.713   6.497  -0.580  0.00  0.00      PROA  
ATOM   2401  HA  PHE P 735       3.170   6.139   0.282  0.00  0.00      PROA  
ATOM   2402  CB  PHE P 735       3.344   5.609  -1.839  0.00  0.00      PROA  
ATOM   2403  HB1 PHE P 735       4.132   5.633  -2.621  0.00  0.00      PROA  
ATOM   2404  HB2 PHE P 735       2.313   5.854  -2.171  0.00  0.00      PROA  
ATOM   2405  CG  PHE P 735       3.304   4.136  -1.415  0.00  0.00      PROA  
ATOM   2406  CD1 PHE P 735       2.020   3.552  -1.166  0.00  0.00      PROA  
ATOM   2407  HD1 PHE P 735       1.124   4.124  -1.359  0.00  0.00      PROA  
ATOM   2408  CE1 PHE P 735       1.923   2.259  -0.774  0.00  0.00      PROA  
ATOM   2409  HE1 PHE P 735       0.983   1.740  -0.656  0.00  0.00      PROA  
ATOM   2410  CZ  PHE P 735       3.050   1.469  -0.461  0.00  0.00      PROA  
ATOM   2411  HZ  PHE P 735       2.991   0.448  -0.115  0.00  0.00      PROA  
ATOM   2412  CD2 PHE P 735       4.458   3.375  -1.005  0.00  0.00      PROA  
ATOM   2413  HD2 PHE P 735       5.460   3.777  -1.002  0.00  0.00      PROA  
ATOM   2414  CE2 PHE P 735       4.340   2.051  -0.541  0.00  0.00      PROA  
ATOM   2415  HE2 PHE P 735       5.267   1.522  -0.380  0.00  0.00      PROA  
ATOM   2416  C   PHE P 735       5.218   6.379  -0.283  0.00  0.00      PROA  
ATOM   2417  O   PHE P 735       5.619   5.675   0.662  0.00  0.00      PROA  
ATOM   2418  N   ILE P 736       6.086   7.127  -0.971  0.00  0.00      PROA  
ATOM   2419  HN  ILE P 736       5.820   7.750  -1.703  0.00  0.00      PROA  
ATOM   2420  CA  ILE P 736       7.522   7.316  -0.647  0.00  0.00      PROA  
ATOM   2421  HA  ILE P 736       8.003   6.355  -0.537  0.00  0.00      PROA  
ATOM   2422  CB  ILE P 736       8.188   8.251  -1.686  0.00  0.00      PROA  
ATOM   2423  HB  ILE P 736       7.590   9.174  -1.842  0.00  0.00      PROA  
ATOM   2424  CG2 ILE P 736       9.584   8.782  -1.176  0.00  0.00      PROA  
ATOM   2425 HG21 ILE P 736       9.553   9.084  -0.108  0.00  0.00      PROA  
ATOM   2426 HG22 ILE P 736      10.004   9.625  -1.765  0.00  0.00      PROA  
ATOM   2427 HG23 ILE P 736      10.280   7.920  -1.270  0.00  0.00      PROA  
ATOM   2428  CG1 ILE P 736       8.393   7.549  -3.066  0.00  0.00      PROA  
ATOM   2429 HG11 ILE P 736       7.421   7.170  -3.448  0.00  0.00      PROA  
ATOM   2430 HG12 ILE P 736       8.977   6.631  -2.841  0.00  0.00      PROA  
ATOM   2431  CD  ILE P 736       9.143   8.333  -4.152  0.00  0.00      PROA  
ATOM   2432  HD1 ILE P 736       9.259   7.703  -5.059  0.00  0.00      PROA  
ATOM   2433  HD2 ILE P 736      10.169   8.614  -3.833  0.00  0.00      PROA  
ATOM   2434  HD3 ILE P 736       8.589   9.267  -4.391  0.00  0.00      PROA  
ATOM   2435  C   ILE P 736       7.626   7.913   0.747  0.00  0.00      PROA  
ATOM   2436  O   ILE P 736       8.266   7.293   1.573  0.00  0.00      PROA  
ATOM   2437  N   TYR P 737       6.838   8.976   1.038  0.00  0.00      PROA  
ATOM   2438  HN  TYR P 737       6.240   9.405   0.365  0.00  0.00      PROA  
ATOM   2439  CA  TYR P 737       6.822   9.504   2.327  0.00  0.00      PROA  
ATOM   2440  HA  TYR P 737       7.818   9.840   2.575  0.00  0.00      PROA  
ATOM   2441  CB  TYR P 737       5.885  10.733   2.312  0.00  0.00      PROA  
ATOM   2442  HB1 TYR P 737       4.870  10.394   2.011  0.00  0.00      PROA  
ATOM   2443  HB2 TYR P 737       6.325  11.466   1.603  0.00  0.00      PROA  
ATOM   2444  CG  TYR P 737       5.805  11.530   3.615  0.00  0.00      PROA  
ATOM   2445  CD1 TYR P 737       6.967  12.294   4.039  0.00  0.00      PROA  
ATOM   2446  HD1 TYR P 737       7.872  12.297   3.449  0.00  0.00      PROA  
ATOM   2447  CE1 TYR P 737       7.071  12.848   5.324  0.00  0.00      PROA  
ATOM   2448  HE1 TYR P 737       7.894  13.510   5.546  0.00  0.00      PROA  
ATOM   2449  CZ  TYR P 737       5.937  12.726   6.145  0.00  0.00      PROA  
ATOM   2450  OH  TYR P 737       5.965  13.418   7.385  0.00  0.00      PROA  
ATOM   2451  HH  TYR P 737       5.043  13.451   7.648  0.00  0.00      PROA  
ATOM   2452  CD2 TYR P 737       4.731  11.440   4.459  0.00  0.00      PROA  
ATOM   2453  HD2 TYR P 737       3.879  10.871   4.119  0.00  0.00      PROA  
ATOM   2454  CE2 TYR P 737       4.775  12.057   5.704  0.00  0.00      PROA  
ATOM   2455  HE2 TYR P 737       3.984  12.093   6.438  0.00  0.00      PROA  
ATOM   2456  C   TYR P 737       6.243   8.605   3.555  0.00  0.00      PROA  
ATOM   2457  O   TYR P 737       6.778   8.780   4.587  0.00  0.00      PROA  
ATOM   2458  N   GLU P 738       5.262   7.762   3.299  0.00  0.00      PROA  
ATOM   2459  HN  GLU P 738       4.800   8.003   2.449  0.00  0.00      PROA  
ATOM   2460  CA  GLU P 738       4.719   6.690   4.177  0.00  0.00      PROA  
ATOM   2461  HA  GLU P 738       4.497   7.140   5.133  0.00  0.00      PROA  
ATOM   2462  CB  GLU P 738       3.438   6.126   3.632  0.00  0.00      PROA  
ATOM   2463  HB1 GLU P 738       3.373   5.212   4.260  0.00  0.00      PROA  
ATOM   2464  HB2 GLU P 738       3.575   5.834   2.569  0.00  0.00      PROA  
ATOM   2465  CG  GLU P 738       2.215   7.055   3.782  0.00  0.00      PROA  
ATOM   2466  HG1 GLU P 738       2.268   7.943   3.115  0.00  0.00      PROA  
ATOM   2467  HG2 GLU P 738       2.128   7.374   4.842  0.00  0.00      PROA  
ATOM   2468  CD  GLU P 738       0.931   6.444   3.316  0.00  0.00      PROA  
ATOM   2469  OE1 GLU P 738       0.867   5.331   2.769  0.00  0.00      PROA  
ATOM   2470  OE2 GLU P 738      -0.182   7.046   3.522  0.00  0.00      PROA  
ATOM   2471  C   GLU P 738       5.770   5.611   4.553  0.00  0.00      PROA  
ATOM   2472  O   GLU P 738       5.824   5.273   5.727  0.00  0.00      PROA  
ATOM   2473  N   ALA P 739       6.745   5.275   3.671  0.00  0.00      PROA  
ATOM   2474  HN  ALA P 739       6.723   5.650   2.747  0.00  0.00      PROA  
ATOM   2475  CA  ALA P 739       7.893   4.529   4.064  0.00  0.00      PROA  
ATOM   2476  HA  ALA P 739       7.617   3.605   4.551  0.00  0.00      PROA  
ATOM   2477  CB  ALA P 739       8.620   4.109   2.705  0.00  0.00      PROA  
ATOM   2478  HB1 ALA P 739       8.796   5.010   2.079  0.00  0.00      PROA  
ATOM   2479  HB2 ALA P 739       7.960   3.411   2.147  0.00  0.00      PROA  
ATOM   2480  HB3 ALA P 739       9.611   3.621   2.819  0.00  0.00      PROA  
ATOM   2481  C   ALA P 739       8.742   5.276   5.028  0.00  0.00      PROA  
ATOM   2482  O   ALA P 739       8.946   4.818   6.189  0.00  0.00      PROA  
ATOM   2483  N   LEU P 740       9.052   6.536   4.670  0.00  0.00      PROA  
ATOM   2484  HN  LEU P 740       8.789   6.875   3.770  0.00  0.00      PROA  
ATOM   2485  CA  LEU P 740       9.864   7.406   5.494  0.00  0.00      PROA  
ATOM   2486  HA  LEU P 740      10.815   6.939   5.707  0.00  0.00      PROA  
ATOM   2487  CB  LEU P 740      10.158   8.797   4.847  0.00  0.00      PROA  
ATOM   2488  HB1 LEU P 740      10.650   9.534   5.517  0.00  0.00      PROA  
ATOM   2489  HB2 LEU P 740       9.219   9.304   4.539  0.00  0.00      PROA  
ATOM   2490  CG  LEU P 740      11.077   8.851   3.579  0.00  0.00      PROA  
ATOM   2491  HG  LEU P 740      10.584   8.403   2.690  0.00  0.00      PROA  
ATOM   2492  CD1 LEU P 740      11.359  10.234   3.136  0.00  0.00      PROA  
ATOM   2493 HD11 LEU P 740      11.981  10.352   2.223  0.00  0.00      PROA  
ATOM   2494 HD12 LEU P 740      11.866  10.712   4.002  0.00  0.00      PROA  
ATOM   2495 HD13 LEU P 740      10.419  10.740   2.831  0.00  0.00      PROA  
ATOM   2496  CD2 LEU P 740      12.366   8.076   3.860  0.00  0.00      PROA  
ATOM   2497 HD21 LEU P 740      12.976   8.416   4.724  0.00  0.00      PROA  
ATOM   2498 HD22 LEU P 740      12.874   8.017   2.873  0.00  0.00      PROA  
ATOM   2499 HD23 LEU P 740      12.188   7.000   4.066  0.00  0.00      PROA  
ATOM   2500  C   LEU P 740       9.235   7.596   6.878  0.00  0.00      PROA  
ATOM   2501  O   LEU P 740       9.924   7.588   7.900  0.00  0.00      PROA  
ATOM   2502  N   GLU P 741       7.859   7.824   6.964  0.00  0.00      PROA  
ATOM   2503  HN  GLU P 741       7.354   7.934   6.112  0.00  0.00      PROA  
ATOM   2504  CA  GLU P 741       7.022   7.965   8.124  0.00  0.00      PROA  
ATOM   2505  HA  GLU P 741       7.386   8.825   8.667  0.00  0.00      PROA  
ATOM   2506  CB  GLU P 741       5.505   8.027   7.936  0.00  0.00      PROA  
ATOM   2507  HB1 GLU P 741       5.308   7.315   7.106  0.00  0.00      PROA  
ATOM   2508  HB2 GLU P 741       5.301   9.048   7.550  0.00  0.00      PROA  
ATOM   2509  CG  GLU P 741       4.690   7.725   9.230  0.00  0.00      PROA  
ATOM   2510  HG1 GLU P 741       4.674   8.601   9.912  0.00  0.00      PROA  
ATOM   2511  HG2 GLU P 741       5.039   6.847   9.815  0.00  0.00      PROA  
ATOM   2512  CD  GLU P 741       3.297   7.437   8.887  0.00  0.00      PROA  
ATOM   2513  OE1 GLU P 741       2.844   7.803   7.832  0.00  0.00      PROA  
ATOM   2514  OE2 GLU P 741       2.609   6.728   9.760  0.00  0.00      PROA  
ATOM   2515  C   GLU P 741       7.379   6.804   9.071  0.00  0.00      PROA  
ATOM   2516  O   GLU P 741       7.697   7.155  10.217  0.00  0.00      PROA  
ATOM   2517  N   LYS P 742       7.184   5.510   8.648  0.00  0.00      PROA  
ATOM   2518  HN  LYS P 742       6.958   5.369   7.687  0.00  0.00      PROA  
ATOM   2519  CA  LYS P 742       7.399   4.419   9.509  0.00  0.00      PROA  
ATOM   2520  HA  LYS P 742       6.735   4.547  10.352  0.00  0.00      PROA  
ATOM   2521  CB  LYS P 742       6.979   3.091   8.766  0.00  0.00      PROA  
ATOM   2522  HB1 LYS P 742       7.307   2.221   9.374  0.00  0.00      PROA  
ATOM   2523  HB2 LYS P 742       7.548   2.921   7.827  0.00  0.00      PROA  
ATOM   2524  CG  LYS P 742       5.481   2.871   8.483  0.00  0.00      PROA  
ATOM   2525  HG1 LYS P 742       5.352   1.768   8.437  0.00  0.00      PROA  
ATOM   2526  HG2 LYS P 742       5.351   3.229   7.439  0.00  0.00      PROA  
ATOM   2527  CD  LYS P 742       4.469   3.563   9.383  0.00  0.00      PROA  
ATOM   2528  HD1 LYS P 742       4.792   4.625   9.404  0.00  0.00      PROA  
ATOM   2529  HD2 LYS P 742       4.591   3.126  10.397  0.00  0.00      PROA  
ATOM   2530  CE  LYS P 742       2.995   3.450   9.169  0.00  0.00      PROA  
ATOM   2531  HE1 LYS P 742       2.560   2.429   9.223  0.00  0.00      PROA  
ATOM   2532  HE2 LYS P 742       2.693   3.799   8.159  0.00  0.00      PROA  
ATOM   2533  NZ  LYS P 742       2.155   4.124  10.195  0.00  0.00      PROA  
ATOM   2534  HZ1 LYS P 742       2.333   5.147  10.144  0.00  0.00      PROA  
ATOM   2535  HZ2 LYS P 742       2.403   3.790  11.148  0.00  0.00      PROA  
ATOM   2536  HZ3 LYS P 742       1.170   3.935   9.919  0.00  0.00      PROA  
ATOM   2537  C   LYS P 742       8.825   4.416  10.076  0.00  0.00      PROA  
ATOM   2538  O   LYS P 742       9.108   4.317  11.285  0.00  0.00      PROA  
ATOM   2539  N   LEU P 743       9.774   4.693   9.130  0.00  0.00      PROA  
ATOM   2540  HN  LEU P 743       9.476   4.840   8.190  0.00  0.00      PROA  
ATOM   2541  CA  LEU P 743      11.183   4.726   9.468  0.00  0.00      PROA  
ATOM   2542  HA  LEU P 743      11.413   3.763   9.899  0.00  0.00      PROA  
ATOM   2543  CB  LEU P 743      12.051   4.930   8.244  0.00  0.00      PROA  
ATOM   2544  HB1 LEU P 743      11.820   5.929   7.817  0.00  0.00      PROA  
ATOM   2545  HB2 LEU P 743      11.745   4.261   7.412  0.00  0.00      PROA  
ATOM   2546  CG  LEU P 743      13.539   4.947   8.378  0.00  0.00      PROA  
ATOM   2547  HG  LEU P 743      13.944   5.789   8.980  0.00  0.00      PROA  
ATOM   2548  CD1 LEU P 743      14.040   3.651   8.881  0.00  0.00      PROA  
ATOM   2549 HD11 LEU P 743      15.144   3.656   9.004  0.00  0.00      PROA  
ATOM   2550 HD12 LEU P 743      13.818   2.726   8.306  0.00  0.00      PROA  
ATOM   2551 HD13 LEU P 743      13.588   3.372   9.856  0.00  0.00      PROA  
ATOM   2552  CD2 LEU P 743      14.174   5.361   6.974  0.00  0.00      PROA  
ATOM   2553 HD21 LEU P 743      13.722   4.697   6.207  0.00  0.00      PROA  
ATOM   2554 HD22 LEU P 743      15.273   5.267   7.107  0.00  0.00      PROA  
ATOM   2555 HD23 LEU P 743      13.881   6.398   6.705  0.00  0.00      PROA  
ATOM   2556  C   LEU P 743      11.609   5.722  10.623  0.00  0.00      PROA  
ATOM   2557  O   LEU P 743      12.259   5.265  11.608  0.00  0.00      PROA  
ATOM   2558  N   PHE P 744      11.096   7.007  10.616  0.00  0.00      PROA  
ATOM   2559  HN  PHE P 744      10.653   7.315   9.777  0.00  0.00      PROA  
ATOM   2560  CA  PHE P 744      11.198   7.920  11.761  0.00  0.00      PROA  
ATOM   2561  HA  PHE P 744      12.230   8.020  12.064  0.00  0.00      PROA  
ATOM   2562  CB  PHE P 744      10.689   9.344  11.287  0.00  0.00      PROA  
ATOM   2563  HB1 PHE P 744      10.439   9.951  12.183  0.00  0.00      PROA  
ATOM   2564  HB2 PHE P 744       9.795   9.159  10.654  0.00  0.00      PROA  
ATOM   2565  CG  PHE P 744      11.673  10.090  10.451  0.00  0.00      PROA  
ATOM   2566  CD1 PHE P 744      11.379  10.289   9.125  0.00  0.00      PROA  
ATOM   2567  HD1 PHE P 744      10.463   9.872   8.734  0.00  0.00      PROA  
ATOM   2568  CE1 PHE P 744      12.170  11.036   8.327  0.00  0.00      PROA  
ATOM   2569  HE1 PHE P 744      11.764  11.297   7.361  0.00  0.00      PROA  
ATOM   2570  CZ  PHE P 744      13.412  11.507   8.884  0.00  0.00      PROA  
ATOM   2571  HZ  PHE P 744      14.006  12.173   8.276  0.00  0.00      PROA  
ATOM   2572  CD2 PHE P 744      12.756  10.739  11.068  0.00  0.00      PROA  
ATOM   2573  HD2 PHE P 744      13.059  10.517  12.081  0.00  0.00      PROA  
ATOM   2574  CE2 PHE P 744      13.749  11.345  10.231  0.00  0.00      PROA  
ATOM   2575  HE2 PHE P 744      14.698  11.655  10.643  0.00  0.00      PROA  
ATOM   2576  C   PHE P 744      10.489   7.482  13.008  0.00  0.00      PROA  
ATOM   2577  O   PHE P 744      10.991   7.666  14.116  0.00  0.00      PROA  
ATOM   2578  N   ASP P 745       9.317   6.867  12.873  0.00  0.00      PROA  
ATOM   2579  HN  ASP P 745       8.874   6.895  11.980  0.00  0.00      PROA  
ATOM   2580  CA  ASP P 745       8.487   6.484  14.026  0.00  0.00      PROA  
ATOM   2581  HA  ASP P 745       8.518   7.350  14.670  0.00  0.00      PROA  
ATOM   2582  CB  ASP P 745       7.092   6.297  13.438  0.00  0.00      PROA  
ATOM   2583  HB1 ASP P 745       6.532   5.406  13.795  0.00  0.00      PROA  
ATOM   2584  HB2 ASP P 745       7.053   6.004  12.367  0.00  0.00      PROA  
ATOM   2585  CG  ASP P 745       6.179   7.506  13.742  0.00  0.00      PROA  
ATOM   2586  OD1 ASP P 745       5.032   7.551  13.199  0.00  0.00      PROA  
ATOM   2587  OD2 ASP P 745       6.532   8.370  14.586  0.00  0.00      PROA  
ATOM   2588  C   ASP P 745       9.104   5.263  14.736  0.00  0.00      PROA  
ATOM   2589  O   ASP P 745       9.114   5.105  15.933  0.00  0.00      PROA  
ATOM   2590  N   LEU P 746       9.710   4.398  13.936  0.00  0.00      PROA  
ATOM   2591  HN  LEU P 746       9.579   4.638  12.977  0.00  0.00      PROA  
ATOM   2592  CA  LEU P 746      10.551   3.363  14.400  0.00  0.00      PROA  
ATOM   2593  HA  LEU P 746      10.030   2.727  15.100  0.00  0.00      PROA  
ATOM   2594  CB  LEU P 746      10.873   2.540  13.179  0.00  0.00      PROA  
ATOM   2595  HB1 LEU P 746      11.308   3.261  12.454  0.00  0.00      PROA  
ATOM   2596  HB2 LEU P 746       9.916   2.128  12.793  0.00  0.00      PROA  
ATOM   2597  CG  LEU P 746      11.918   1.378  13.318  0.00  0.00      PROA  
ATOM   2598  HG  LEU P 746      12.322   1.362  14.352  0.00  0.00      PROA  
ATOM   2599  CD1 LEU P 746      11.212   0.013  13.250  0.00  0.00      PROA  
ATOM   2600 HD11 LEU P 746      10.834  -0.031  12.206  0.00  0.00      PROA  
ATOM   2601 HD12 LEU P 746      10.316  -0.107  13.897  0.00  0.00      PROA  
ATOM   2602 HD13 LEU P 746      11.991  -0.760  13.424  0.00  0.00      PROA  
ATOM   2603  CD2 LEU P 746      13.148   1.568  12.337  0.00  0.00      PROA  
ATOM   2604 HD21 LEU P 746      14.043   0.991  12.652  0.00  0.00      PROA  
ATOM   2605 HD22 LEU P 746      13.471   2.629  12.402  0.00  0.00      PROA  
ATOM   2606 HD23 LEU P 746      12.859   1.372  11.282  0.00  0.00      PROA  
ATOM   2607  C   LEU P 746      11.819   3.898  15.087  0.00  0.00      PROA  
ATOM   2608  O   LEU P 746      12.324   3.410  16.091  0.00  0.00      PROA  
ATOM   2609  N   GLY P 747      12.379   5.043  14.562  0.00  0.00      PROA  
ATOM   2610  HN  GLY P 747      11.981   5.371  13.709  0.00  0.00      PROA  
ATOM   2611  CA  GLY P 747      13.580   5.650  15.204  0.00  0.00      PROA  
ATOM   2612  HA1 GLY P 747      13.878   6.277  14.377  0.00  0.00      PROA  
ATOM   2613  HA2 GLY P 747      14.351   4.912  15.366  0.00  0.00      PROA  
ATOM   2614  C   GLY P 747      13.285   6.523  16.447  0.00  0.00      PROA  
ATOM   2615  O   GLY P 747      14.129   6.646  17.308  0.00  0.00      PROA  
ATOM   2616  N   GLU P 748      12.018   7.044  16.604  0.00  0.00      PROA  
ATOM   2617  HN  GLU P 748      11.379   7.099  15.841  0.00  0.00      PROA  
ATOM   2618  CA  GLU P 748      11.514   7.431  17.889  0.00  0.00      PROA  
ATOM   2619  HA  GLU P 748      12.110   8.226  18.310  0.00  0.00      PROA  
ATOM   2620  CB  GLU P 748      10.096   8.160  17.760  0.00  0.00      PROA  
ATOM   2621  HB1 GLU P 748       9.835   8.510  18.782  0.00  0.00      PROA  
ATOM   2622  HB2 GLU P 748       9.352   7.407  17.423  0.00  0.00      PROA  
ATOM   2623  CG  GLU P 748      10.020   9.342  16.717  0.00  0.00      PROA  
ATOM   2624  HG1 GLU P 748       9.789   9.035  15.674  0.00  0.00      PROA  
ATOM   2625  HG2 GLU P 748      11.023   9.810  16.815  0.00  0.00      PROA  
ATOM   2626  CD  GLU P 748       8.918  10.297  17.049  0.00  0.00      PROA  
ATOM   2627  OE1 GLU P 748       8.712  11.160  16.149  0.00  0.00      PROA  
ATOM   2628  OE2 GLU P 748       8.236  10.290  18.121  0.00  0.00      PROA  
ATOM   2629  C   GLU P 748      11.372   6.299  18.862  0.00  0.00      PROA  
ATOM   2630  O   GLU P 748      11.750   6.319  20.026  0.00  0.00      PROA  
ATOM   2631  N   THR P 749      10.844   5.177  18.364  0.00  0.00      PROA  
ATOM   2632  HN  THR P 749      10.650   5.131  17.387  0.00  0.00      PROA  
ATOM   2633  CA  THR P 749      10.519   4.038  19.207  0.00  0.00      PROA  
ATOM   2634  HA  THR P 749       9.870   4.444  19.969  0.00  0.00      PROA  
ATOM   2635  CB  THR P 749       9.805   2.974  18.481  0.00  0.00      PROA  
ATOM   2636  HB  THR P 749      10.413   2.736  17.582  0.00  0.00      PROA  
ATOM   2637  OG1 THR P 749       8.592   3.524  18.032  0.00  0.00      PROA  
ATOM   2638  HG1 THR P 749       8.862   4.249  17.463  0.00  0.00      PROA  
ATOM   2639  CG2 THR P 749       9.406   1.689  19.257  0.00  0.00      PROA  
ATOM   2640 HG21 THR P 749      10.245   1.075  19.649  0.00  0.00      PROA  
ATOM   2641 HG22 THR P 749       8.859   0.968  18.612  0.00  0.00      PROA  
ATOM   2642 HG23 THR P 749       8.699   1.941  20.077  0.00  0.00      PROA  
ATOM   2643  C   THR P 749      11.746   3.374  19.893  0.00  0.00      PROA  
ATOM   2644  O   THR P 749      11.731   3.070  21.082  0.00  0.00      PROA  
ATOM   2645  N   TYR P 750      12.807   3.161  19.105  0.00  0.00      PROA  
ATOM   2646  HN  TYR P 750      12.834   3.286  18.116  0.00  0.00      PROA  
ATOM   2647  CA  TYR P 750      14.111   2.580  19.523  0.00  0.00      PROA  
ATOM   2648  HA  TYR P 750      13.962   2.098  20.478  0.00  0.00      PROA  
ATOM   2649  CB  TYR P 750      14.564   1.548  18.490  0.00  0.00      PROA  
ATOM   2650  HB1 TYR P 750      15.558   1.125  18.747  0.00  0.00      PROA  
ATOM   2651  HB2 TYR P 750      14.737   1.996  17.488  0.00  0.00      PROA  
ATOM   2652  CG  TYR P 750      13.559   0.454  18.426  0.00  0.00      PROA  
ATOM   2653  CD1 TYR P 750      12.959   0.103  17.162  0.00  0.00      PROA  
ATOM   2654  HD1 TYR P 750      13.429   0.394  16.235  0.00  0.00      PROA  
ATOM   2655  CE1 TYR P 750      11.764  -0.659  17.085  0.00  0.00      PROA  
ATOM   2656  HE1 TYR P 750      11.306  -0.758  16.111  0.00  0.00      PROA  
ATOM   2657  CZ  TYR P 750      11.359  -1.374  18.231  0.00  0.00      PROA  
ATOM   2658  OH  TYR P 750      10.336  -2.298  18.129  0.00  0.00      PROA  
ATOM   2659  HH  TYR P 750       9.945  -2.382  19.002  0.00  0.00      PROA  
ATOM   2660  CD2 TYR P 750      12.998  -0.161  19.578  0.00  0.00      PROA  
ATOM   2661  HD2 TYR P 750      13.535  -0.029  20.506  0.00  0.00      PROA  
ATOM   2662  CE2 TYR P 750      12.021  -1.183  19.394  0.00  0.00      PROA  
ATOM   2663  HE2 TYR P 750      11.796  -1.898  20.172  0.00  0.00      PROA  
ATOM   2664  C   TYR P 750      15.219   3.521  19.813  0.00  0.00      PROA  
ATOM   2665  O   TYR P 750      16.416   3.239  19.599  0.00  0.00      PROA  
ATOM   2666  N   ALA P 751      14.882   4.737  20.301  0.00  0.00      PROA  
ATOM   2667  HN  ALA P 751      13.952   5.065  20.443  0.00  0.00      PROA  
ATOM   2668  CA  ALA P 751      15.750   5.790  20.797  0.00  0.00      PROA  
ATOM   2669  HA  ALA P 751      16.171   6.031  19.832  0.00  0.00      PROA  
ATOM   2670  CB  ALA P 751      14.865   6.955  21.378  0.00  0.00      PROA  
ATOM   2671  HB1 ALA P 751      14.037   7.092  20.650  0.00  0.00      PROA  
ATOM   2672  HB2 ALA P 751      15.410   7.899  21.592  0.00  0.00      PROA  
ATOM   2673  HB3 ALA P 751      14.610   6.599  22.399  0.00  0.00      PROA  
ATOM   2674  C   ALA P 751      16.843   5.362  21.734  0.00  0.00      PROA  
ATOM   2675  O   ALA P 751      16.666   4.415  22.496  0.00  0.00      PROA  
ATOM   2676  N   PHE P 752      17.995   5.990  21.594  0.00  0.00      PROA  
ATOM   2677  HN  PHE P 752      18.067   6.597  20.806  0.00  0.00      PROA  
ATOM   2678  CA  PHE P 752      19.099   5.848  22.457  0.00  0.00      PROA  
ATOM   2679  HA  PHE P 752      19.541   4.915  22.141  0.00  0.00      PROA  
ATOM   2680  CB  PHE P 752      20.323   6.842  22.174  0.00  0.00      PROA  
ATOM   2681  HB1 PHE P 752      21.205   6.483  22.747  0.00  0.00      PROA  
ATOM   2682  HB2 PHE P 752      20.196   7.874  22.564  0.00  0.00      PROA  
ATOM   2683  CG  PHE P 752      20.663   6.966  20.665  0.00  0.00      PROA  
ATOM   2684  CD1 PHE P 752      21.545   6.069  20.117  0.00  0.00      PROA  
ATOM   2685  HD1 PHE P 752      21.845   5.167  20.630  0.00  0.00      PROA  
ATOM   2686  CE1 PHE P 752      22.018   6.407  18.799  0.00  0.00      PROA  
ATOM   2687  HE1 PHE P 752      22.570   5.645  18.267  0.00  0.00      PROA  
ATOM   2688  CZ  PHE P 752      21.564   7.413  18.060  0.00  0.00      PROA  
ATOM   2689  HZ  PHE P 752      21.940   7.577  17.061  0.00  0.00      PROA  
ATOM   2690  CD2 PHE P 752      20.266   8.069  19.940  0.00  0.00      PROA  
ATOM   2691  HD2 PHE P 752      19.623   8.764  20.459  0.00  0.00      PROA  
ATOM   2692  CE2 PHE P 752      20.671   8.243  18.669  0.00  0.00      PROA  
ATOM   2693  HE2 PHE P 752      20.362   9.145  18.161  0.00  0.00      PROA  
ATOM   2694  C   PHE P 752      18.843   5.677  23.886  0.00  0.00      PROA  
ATOM   2695  O   PHE P 752      17.952   6.323  24.469  0.00  0.00      PROA  
ATOM   2696  N   ASN P 753      19.499   4.712  24.601  0.00  0.00      PROA  
ATOM   2697  HN  ASN P 753      18.892   4.345  25.302  0.00  0.00      PROA  
ATOM   2698  CA  ASN P 753      20.771   4.045  24.446  0.00  0.00      PROA  
ATOM   2699  HA  ASN P 753      21.431   4.889  24.311  0.00  0.00      PROA  
ATOM   2700  CB  ASN P 753      21.212   3.383  25.789  0.00  0.00      PROA  
ATOM   2701  HB1 ASN P 753      22.237   2.975  25.660  0.00  0.00      PROA  
ATOM   2702  HB2 ASN P 753      20.542   2.509  25.938  0.00  0.00      PROA  
ATOM   2703  CG  ASN P 753      21.141   4.240  27.058  0.00  0.00      PROA  
ATOM   2704  OD1 ASN P 753      20.756   3.726  28.119  0.00  0.00      PROA  
ATOM   2705  ND2 ASN P 753      21.743   5.446  26.980  0.00  0.00      PROA  
ATOM   2706 HD21 ASN P 753      21.851   5.938  27.844  0.00  0.00      PROA  
ATOM   2707 HD22 ASN P 753      22.113   5.734  26.097  0.00  0.00      PROA  
ATOM   2708  C   ASN P 753      20.962   3.167  23.285  0.00  0.00      PROA  
ATOM   2709  O   ASN P 753      22.044   3.190  22.778  0.00  0.00      PROA  
ATOM   2710  N   PRO P 822      20.008   2.289  22.833  0.00  0.00      PROA  
ATOM   2711  CD  PRO P 822      18.991   1.683  23.681  0.00  0.00      PROA  
ATOM   2712  HD1 PRO P 822      18.248   2.471  23.928  0.00  0.00      PROA  
ATOM   2713  HD2 PRO P 822      19.434   1.241  24.600  0.00  0.00      PROA  
ATOM   2714  CA  PRO P 822      20.113   1.666  21.507  0.00  0.00      PROA  
ATOM   2715  HA  PRO P 822      20.841   0.893  21.707  0.00  0.00      PROA  
ATOM   2716  CB  PRO P 822      18.724   1.041  21.327  0.00  0.00      PROA  
ATOM   2717  HB1 PRO P 822      18.702   0.184  20.621  0.00  0.00      PROA  
ATOM   2718  HB2 PRO P 822      17.996   1.833  21.047  0.00  0.00      PROA  
ATOM   2719  CG  PRO P 822      18.336   0.638  22.716  0.00  0.00      PROA  
ATOM   2720  HG1 PRO P 822      17.240   0.627  22.899  0.00  0.00      PROA  
ATOM   2721  HG2 PRO P 822      18.773  -0.373  22.864  0.00  0.00      PROA  
ATOM   2722  C   PRO P 822      20.519   2.505  20.296  0.00  0.00      PROA  
ATOM   2723  O   PRO P 822      19.892   3.551  20.025  0.00  0.00      PROA  
ATOM   2724  N   ASP P 823      21.559   2.018  19.689  0.00  0.00      PROA  
ATOM   2725  HN  ASP P 823      22.054   1.232  20.053  0.00  0.00      PROA  
ATOM   2726  CA  ASP P 823      22.056   2.590  18.454  0.00  0.00      PROA  
ATOM   2727  HA  ASP P 823      21.332   3.343  18.180  0.00  0.00      PROA  
ATOM   2728  CB  ASP P 823      23.459   3.146  18.774  0.00  0.00      PROA  
ATOM   2729  HB1 ASP P 823      23.236   3.886  19.572  0.00  0.00      PROA  
ATOM   2730  HB2 ASP P 823      23.944   3.518  17.846  0.00  0.00      PROA  
ATOM   2731  CG  ASP P 823      24.554   2.160  19.276  0.00  0.00      PROA  
ATOM   2732  OD1 ASP P 823      25.520   2.761  19.845  0.00  0.00      PROA  
ATOM   2733  OD2 ASP P 823      24.574   0.936  18.920  0.00  0.00      PROA  
ATOM   2734  C   ASP P 823      22.075   1.624  17.257  0.00  0.00      PROA  
ATOM   2735  O   ASP P 823      22.877   1.613  16.340  0.00  0.00      PROA  
ATOM   2736  N   VAL P 824      21.033   0.732  17.177  0.00  0.00      PROA  
ATOM   2737  HN  VAL P 824      20.311   0.857  17.854  0.00  0.00      PROA  
ATOM   2738  CA  VAL P 824      20.827  -0.164  16.061  0.00  0.00      PROA  
ATOM   2739  HA  VAL P 824      21.761  -0.575  15.707  0.00  0.00      PROA  
ATOM   2740  CB  VAL P 824      19.943  -1.401  16.458  0.00  0.00      PROA  
ATOM   2741  HB  VAL P 824      19.979  -2.091  15.587  0.00  0.00      PROA  
ATOM   2742  CG1 VAL P 824      20.644  -2.230  17.550  0.00  0.00      PROA  
ATOM   2743 HG11 VAL P 824      20.542  -1.810  18.573  0.00  0.00      PROA  
ATOM   2744 HG12 VAL P 824      21.717  -2.384  17.307  0.00  0.00      PROA  
ATOM   2745 HG13 VAL P 824      20.172  -3.236  17.567  0.00  0.00      PROA  
ATOM   2746  CG2 VAL P 824      18.426  -1.048  16.723  0.00  0.00      PROA  
ATOM   2747 HG21 VAL P 824      18.362  -0.811  17.806  0.00  0.00      PROA  
ATOM   2748 HG22 VAL P 824      17.757  -1.929  16.620  0.00  0.00      PROA  
ATOM   2749 HG23 VAL P 824      18.085  -0.091  16.273  0.00  0.00      PROA  
ATOM   2750  C   VAL P 824      20.263   0.489  14.811  0.00  0.00      PROA  
ATOM   2751  O   VAL P 824      20.204  -0.149  13.768  0.00  0.00      PROA  
ATOM   2752  N   LEU P 825      19.770   1.678  14.941  0.00  0.00      PROA  
ATOM   2753  HN  LEU P 825      19.695   2.095  15.844  0.00  0.00      PROA  
ATOM   2754  CA  LEU P 825      18.996   2.407  13.996  0.00  0.00      PROA  
ATOM   2755  HA  LEU P 825      18.307   1.666  13.617  0.00  0.00      PROA  
ATOM   2756  CB  LEU P 825      18.292   3.572  14.735  0.00  0.00      PROA  
ATOM   2757  HB1 LEU P 825      19.055   4.258  15.160  0.00  0.00      PROA  
ATOM   2758  HB2 LEU P 825      17.801   3.123  15.625  0.00  0.00      PROA  
ATOM   2759  CG  LEU P 825      17.194   4.285  13.904  0.00  0.00      PROA  
ATOM   2760  HG  LEU P 825      16.622   4.605  14.801  0.00  0.00      PROA  
ATOM   2761  CD1 LEU P 825      17.833   5.428  13.121  0.00  0.00      PROA  
ATOM   2762 HD11 LEU P 825      17.023   6.119  12.803  0.00  0.00      PROA  
ATOM   2763 HD12 LEU P 825      18.406   5.158  12.208  0.00  0.00      PROA  
ATOM   2764 HD13 LEU P 825      18.440   6.052  13.811  0.00  0.00      PROA  
ATOM   2765  CD2 LEU P 825      16.207   3.414  13.133  0.00  0.00      PROA  
ATOM   2766 HD21 LEU P 825      15.342   3.987  12.734  0.00  0.00      PROA  
ATOM   2767 HD22 LEU P 825      15.770   2.583  13.727  0.00  0.00      PROA  
ATOM   2768 HD23 LEU P 825      16.721   3.050  12.218  0.00  0.00      PROA  
ATOM   2769  C   LEU P 825      19.791   2.863  12.765  0.00  0.00      PROA  
ATOM   2770  O   LEU P 825      19.300   2.732  11.665  0.00  0.00      PROA  
ATOM   2771  N   PHE P 826      20.998   3.382  12.996  0.00  0.00      PROA  
ATOM   2772  HN  PHE P 826      21.340   3.502  13.925  0.00  0.00      PROA  
ATOM   2773  CA  PHE P 826      21.832   3.842  11.921  0.00  0.00      PROA  
ATOM   2774  HA  PHE P 826      21.187   4.557  11.432  0.00  0.00      PROA  
ATOM   2775  CB  PHE P 826      23.128   4.610  12.443  0.00  0.00      PROA  
ATOM   2776  HB1 PHE P 826      23.543   3.860  13.149  0.00  0.00      PROA  
ATOM   2777  HB2 PHE P 826      22.978   5.579  12.966  0.00  0.00      PROA  
ATOM   2778  CG  PHE P 826      24.165   4.936  11.345  0.00  0.00      PROA  
ATOM   2779  CD1 PHE P 826      23.797   5.655  10.164  0.00  0.00      PROA  
ATOM   2780  HD1 PHE P 826      22.746   5.897  10.104  0.00  0.00      PROA  
ATOM   2781  CE1 PHE P 826      24.733   5.966   9.183  0.00  0.00      PROA  
ATOM   2782  HE1 PHE P 826      24.472   6.373   8.218  0.00  0.00      PROA  
ATOM   2783  CZ  PHE P 826      26.135   5.617   9.456  0.00  0.00      PROA  
ATOM   2784  HZ  PHE P 826      26.891   5.961   8.765  0.00  0.00      PROA  
ATOM   2785  CD2 PHE P 826      25.536   4.604  11.545  0.00  0.00      PROA  
ATOM   2786  HD2 PHE P 826      25.768   4.008  12.415  0.00  0.00      PROA  
ATOM   2787  CE2 PHE P 826      26.526   4.975  10.640  0.00  0.00      PROA  
ATOM   2788  HE2 PHE P 826      27.541   4.625  10.756  0.00  0.00      PROA  
ATOM   2789  C   PHE P 826      22.099   2.723  10.833  0.00  0.00      PROA  
ATOM   2790  O   PHE P 826      21.963   2.935   9.605  0.00  0.00      PROA  
ATOM   2791  N   TRP P 827      22.442   1.512  11.284  0.00  0.00      PROA  
ATOM   2792  HN  TRP P 827      22.879   1.495  12.180  0.00  0.00      PROA  
ATOM   2793  CA  TRP P 827      22.575   0.324  10.439  0.00  0.00      PROA  
ATOM   2794  HA  TRP P 827      23.273   0.444   9.624  0.00  0.00      PROA  
ATOM   2795  CB  TRP P 827      23.193  -0.867  11.318  0.00  0.00      PROA  
ATOM   2796  HB1 TRP P 827      22.597  -0.762  12.250  0.00  0.00      PROA  
ATOM   2797  HB2 TRP P 827      24.237  -0.495  11.396  0.00  0.00      PROA  
ATOM   2798  CG  TRP P 827      23.012  -2.255  10.717  0.00  0.00      PROA  
ATOM   2799  CD1 TRP P 827      22.114  -3.202  10.951  0.00  0.00      PROA  
ATOM   2800  HD1 TRP P 827      21.327  -3.065  11.677  0.00  0.00      PROA  
ATOM   2801  NE1 TRP P 827      22.505  -4.408  10.431  0.00  0.00      PROA  
ATOM   2802  HE1 TRP P 827      22.192  -5.321  10.577  0.00  0.00      PROA  
ATOM   2803  CE2 TRP P 827      23.539  -4.205   9.604  0.00  0.00      PROA  
ATOM   2804  CD2 TRP P 827      23.905  -2.859   9.744  0.00  0.00      PROA  
ATOM   2805  CE3 TRP P 827      24.943  -2.346   9.005  0.00  0.00      PROA  
ATOM   2806  HE3 TRP P 827      25.268  -1.316   9.022  0.00  0.00      PROA  
ATOM   2807  CZ3 TRP P 827      25.647  -3.271   8.168  0.00  0.00      PROA  
ATOM   2808  HZ3 TRP P 827      26.613  -2.956   7.801  0.00  0.00      PROA  
ATOM   2809  CZ2 TRP P 827      24.179  -5.062   8.685  0.00  0.00      PROA  
ATOM   2810  HZ2 TRP P 827      23.802  -6.073   8.633  0.00  0.00      PROA  
ATOM   2811  CH2 TRP P 827      25.324  -4.609   8.026  0.00  0.00      PROA  
ATOM   2812  HH2 TRP P 827      25.890  -5.202   7.324  0.00  0.00      PROA  
ATOM   2813  C   TRP P 827      21.356  -0.053   9.640  0.00  0.00      PROA  
ATOM   2814  O   TRP P 827      21.325  -0.514   8.515  0.00  0.00      PROA  
ATOM   2815  N   CYS P 828      20.167   0.045  10.251  0.00  0.00      PROA  
ATOM   2816  HN  CYS P 828      20.155   0.384  11.189  0.00  0.00      PROA  
ATOM   2817  CA  CYS P 828      18.927  -0.345   9.664  0.00  0.00      PROA  
ATOM   2818  HA  CYS P 828      18.901  -1.327   9.215  0.00  0.00      PROA  
ATOM   2819  CB  CYS P 828      17.862  -0.377  10.716  0.00  0.00      PROA  
ATOM   2820  HB1 CYS P 828      16.827  -0.378  10.311  0.00  0.00      PROA  
ATOM   2821  HB2 CYS P 828      17.865   0.557  11.318  0.00  0.00      PROA  
ATOM   2822  SG  CYS P 828      18.121  -1.776  11.873  0.00  0.00      PROA  
ATOM   2823  HG1 CYS P 828      19.051  -1.126  12.557  0.00  0.00      PROA  
ATOM   2824  C   CYS P 828      18.443   0.688   8.629  0.00  0.00      PROA  
ATOM   2825  O   CYS P 828      17.840   0.371   7.586  0.00  0.00      PROA  
ATOM   2826  N   VAL P 829      18.843   1.932   8.785  0.00  0.00      PROA  
ATOM   2827  HN  VAL P 829      19.245   2.245   9.642  0.00  0.00      PROA  
ATOM   2828  CA  VAL P 829      18.788   2.930   7.736  0.00  0.00      PROA  
ATOM   2829  HA  VAL P 829      17.765   2.953   7.391  0.00  0.00      PROA  
ATOM   2830  CB  VAL P 829      19.033   4.288   8.337  0.00  0.00      PROA  
ATOM   2831  HB  VAL P 829      19.901   4.132   9.012  0.00  0.00      PROA  
ATOM   2832  CG1 VAL P 829      19.315   5.406   7.383  0.00  0.00      PROA  
ATOM   2833 HG11 VAL P 829      19.330   6.409   7.861  0.00  0.00      PROA  
ATOM   2834 HG12 VAL P 829      18.459   5.470   6.678  0.00  0.00      PROA  
ATOM   2835 HG13 VAL P 829      20.278   5.237   6.854  0.00  0.00      PROA  
ATOM   2836  CG2 VAL P 829      17.785   4.569   9.150  0.00  0.00      PROA  
ATOM   2837 HG21 VAL P 829      17.271   3.809   9.777  0.00  0.00      PROA  
ATOM   2838 HG22 VAL P 829      17.035   5.131   8.553  0.00  0.00      PROA  
ATOM   2839 HG23 VAL P 829      18.166   5.270   9.923  0.00  0.00      PROA  
ATOM   2840  C   VAL P 829      19.741   2.541   6.554  0.00  0.00      PROA  
ATOM   2841  O   VAL P 829      19.383   2.742   5.383  0.00  0.00      PROA  
ATOM   2842  N   ILE P 830      20.951   2.035   6.835  0.00  0.00      PROA  
ATOM   2843  HN  ILE P 830      21.272   1.981   7.777  0.00  0.00      PROA  
ATOM   2844  CA  ILE P 830      21.817   1.407   5.864  0.00  0.00      PROA  
ATOM   2845  HA  ILE P 830      22.040   2.145   5.108  0.00  0.00      PROA  
ATOM   2846  CB  ILE P 830      23.115   0.975   6.420  0.00  0.00      PROA  
ATOM   2847  HB  ILE P 830      23.019   0.475   7.407  0.00  0.00      PROA  
ATOM   2848  CG2 ILE P 830      24.022   0.102   5.432  0.00  0.00      PROA  
ATOM   2849 HG21 ILE P 830      23.485  -0.716   4.906  0.00  0.00      PROA  
ATOM   2850 HG22 ILE P 830      24.816  -0.442   5.986  0.00  0.00      PROA  
ATOM   2851 HG23 ILE P 830      24.492   0.770   4.679  0.00  0.00      PROA  
ATOM   2852  CG1 ILE P 830      23.988   2.161   6.917  0.00  0.00      PROA  
ATOM   2853 HG11 ILE P 830      23.387   3.054   7.189  0.00  0.00      PROA  
ATOM   2854 HG12 ILE P 830      24.498   2.543   6.006  0.00  0.00      PROA  
ATOM   2855  CD  ILE P 830      25.081   1.899   8.009  0.00  0.00      PROA  
ATOM   2856  HD1 ILE P 830      25.865   2.686   8.015  0.00  0.00      PROA  
ATOM   2857  HD2 ILE P 830      25.603   0.918   7.992  0.00  0.00      PROA  
ATOM   2858  HD3 ILE P 830      24.677   2.144   9.014  0.00  0.00      PROA  
ATOM   2859  C   ILE P 830      21.166   0.223   5.078  0.00  0.00      PROA  
ATOM   2860  O   ILE P 830      21.164   0.205   3.807  0.00  0.00      PROA  
ATOM   2861  N   LEU P 831      20.528  -0.731   5.842  0.00  0.00      PROA  
ATOM   2862  HN  LEU P 831      20.745  -0.737   6.815  0.00  0.00      PROA  
ATOM   2863  CA  LEU P 831      19.739  -1.832   5.292  0.00  0.00      PROA  
ATOM   2864  HA  LEU P 831      20.398  -2.351   4.612  0.00  0.00      PROA  
ATOM   2865  CB  LEU P 831      19.034  -2.792   6.376  0.00  0.00      PROA  
ATOM   2866  HB1 LEU P 831      18.397  -3.557   5.883  0.00  0.00      PROA  
ATOM   2867  HB2 LEU P 831      18.582  -2.144   7.157  0.00  0.00      PROA  
ATOM   2868  CG  LEU P 831      20.095  -3.616   7.182  0.00  0.00      PROA  
ATOM   2869  HG  LEU P 831      20.671  -2.790   7.650  0.00  0.00      PROA  
ATOM   2870  CD1 LEU P 831      19.424  -4.523   8.297  0.00  0.00      PROA  
ATOM   2871 HD11 LEU P 831      20.262  -5.050   8.801  0.00  0.00      PROA  
ATOM   2872 HD12 LEU P 831      18.627  -5.185   7.897  0.00  0.00      PROA  
ATOM   2873 HD13 LEU P 831      18.927  -3.810   8.989  0.00  0.00      PROA  
ATOM   2874  CD2 LEU P 831      21.003  -4.437   6.230  0.00  0.00      PROA  
ATOM   2875 HD21 LEU P 831      20.450  -5.249   5.711  0.00  0.00      PROA  
ATOM   2876 HD22 LEU P 831      21.836  -4.899   6.801  0.00  0.00      PROA  
ATOM   2877 HD23 LEU P 831      21.538  -3.766   5.524  0.00  0.00      PROA  
ATOM   2878  C   LEU P 831      18.592  -1.265   4.456  0.00  0.00      PROA  
ATOM   2879  O   LEU P 831      18.310  -1.729   3.354  0.00  0.00      PROA  
ATOM   2880  N   PHE P 832      17.931  -0.157   4.890  0.00  0.00      PROA  
ATOM   2881  HN  PHE P 832      18.186   0.210   5.781  0.00  0.00      PROA  
ATOM   2882  CA  PHE P 832      16.819   0.467   4.082  0.00  0.00      PROA  
ATOM   2883  HA  PHE P 832      16.083  -0.279   3.822  0.00  0.00      PROA  
ATOM   2884  CB  PHE P 832      16.183   1.580   4.919  0.00  0.00      PROA  
ATOM   2885  HB1 PHE P 832      17.049   2.126   5.350  0.00  0.00      PROA  
ATOM   2886  HB2 PHE P 832      15.522   1.255   5.750  0.00  0.00      PROA  
ATOM   2887  CG  PHE P 832      15.209   2.613   4.345  0.00  0.00      PROA  
ATOM   2888  CD1 PHE P 832      13.875   2.208   3.950  0.00  0.00      PROA  
ATOM   2889  HD1 PHE P 832      13.652   1.169   4.141  0.00  0.00      PROA  
ATOM   2890  CE1 PHE P 832      13.006   3.156   3.391  0.00  0.00      PROA  
ATOM   2891  HE1 PHE P 832      12.049   2.895   2.962  0.00  0.00      PROA  
ATOM   2892  CZ  PHE P 832      13.370   4.471   3.352  0.00  0.00      PROA  
ATOM   2893  HZ  PHE P 832      12.749   5.269   2.972  0.00  0.00      PROA  
ATOM   2894  CD2 PHE P 832      15.578   4.002   4.079  0.00  0.00      PROA  
ATOM   2895  HD2 PHE P 832      16.509   4.400   4.454  0.00  0.00      PROA  
ATOM   2896  CE2 PHE P 832      14.657   4.871   3.586  0.00  0.00      PROA  
ATOM   2897  HE2 PHE P 832      14.845   5.929   3.482  0.00  0.00      PROA  
ATOM   2898  C   PHE P 832      17.200   0.996   2.690  0.00  0.00      PROA  
ATOM   2899  O   PHE P 832      16.580   0.663   1.708  0.00  0.00      PROA  
ATOM   2900  N   PHE P 833      18.279   1.757   2.533  0.00  0.00      PROA  
ATOM   2901  HN  PHE P 833      18.742   2.044   3.368  0.00  0.00      PROA  
ATOM   2902  CA  PHE P 833      18.794   2.042   1.192  0.00  0.00      PROA  
ATOM   2903  HA  PHE P 833      17.915   2.335   0.637  0.00  0.00      PROA  
ATOM   2904  CB  PHE P 833      19.897   3.133   1.291  0.00  0.00      PROA  
ATOM   2905  HB1 PHE P 833      20.400   3.363   0.328  0.00  0.00      PROA  
ATOM   2906  HB2 PHE P 833      20.655   2.878   2.061  0.00  0.00      PROA  
ATOM   2907  CG  PHE P 833      19.251   4.421   1.755  0.00  0.00      PROA  
ATOM   2908  CD1 PHE P 833      18.297   5.082   0.969  0.00  0.00      PROA  
ATOM   2909  HD1 PHE P 833      17.942   4.723   0.015  0.00  0.00      PROA  
ATOM   2910  CE1 PHE P 833      17.633   6.234   1.413  0.00  0.00      PROA  
ATOM   2911  HE1 PHE P 833      16.873   6.678   0.787  0.00  0.00      PROA  
ATOM   2912  CZ  PHE P 833      18.060   6.892   2.650  0.00  0.00      PROA  
ATOM   2913  HZ  PHE P 833      17.558   7.715   3.137  0.00  0.00      PROA  
ATOM   2914  CD2 PHE P 833      19.641   5.068   2.959  0.00  0.00      PROA  
ATOM   2915  HD2 PHE P 833      20.472   4.595   3.461  0.00  0.00      PROA  
ATOM   2916  CE2 PHE P 833      19.138   6.290   3.329  0.00  0.00      PROA  
ATOM   2917  HE2 PHE P 833      19.558   6.758   4.207  0.00  0.00      PROA  
ATOM   2918  C   PHE P 833      19.308   0.840   0.392  0.00  0.00      PROA  
ATOM   2919  O   PHE P 833      18.960   0.730  -0.821  0.00  0.00      PROA  
ATOM   2920  N   THR P 834      20.096  -0.049   1.007  0.00  0.00      PROA  
ATOM   2921  HN  THR P 834      20.322   0.106   1.966  0.00  0.00      PROA  
ATOM   2922  CA  THR P 834      20.725  -1.202   0.384  0.00  0.00      PROA  
ATOM   2923  HA  THR P 834      21.257  -0.913  -0.510  0.00  0.00      PROA  
ATOM   2924  CB  THR P 834      21.775  -1.893   1.350  0.00  0.00      PROA  
ATOM   2925  HB  THR P 834      21.254  -2.492   2.128  0.00  0.00      PROA  
ATOM   2926  OG1 THR P 834      22.636  -0.920   1.986  0.00  0.00      PROA  
ATOM   2927  HG1 THR P 834      22.140  -0.614   2.749  0.00  0.00      PROA  
ATOM   2928  CG2 THR P 834      22.681  -2.881   0.573  0.00  0.00      PROA  
ATOM   2929 HG21 THR P 834      23.118  -3.561   1.334  0.00  0.00      PROA  
ATOM   2930 HG22 THR P 834      23.603  -2.352   0.252  0.00  0.00      PROA  
ATOM   2931 HG23 THR P 834      22.187  -3.430  -0.258  0.00  0.00      PROA  
ATOM   2932  C   THR P 834      19.686  -2.209  -0.169  0.00  0.00      PROA  
ATOM   2933  O   THR P 834      19.842  -2.835  -1.194  0.00  0.00      PROA  
ATOM   2934  N   THR P 835      18.520  -2.270   0.558  0.00  0.00      PROA  
ATOM   2935  HN  THR P 835      18.326  -1.627   1.296  0.00  0.00      PROA  
ATOM   2936  CA  THR P 835      17.313  -3.024   0.163  0.00  0.00      PROA  
ATOM   2937  HA  THR P 835      17.608  -4.059   0.076  0.00  0.00      PROA  
ATOM   2938  CB  THR P 835      16.158  -2.792   1.128  0.00  0.00      PROA  
ATOM   2939  HB  THR P 835      15.826  -1.736   1.219  0.00  0.00      PROA  
ATOM   2940  OG1 THR P 835      16.474  -3.415   2.424  0.00  0.00      PROA  
ATOM   2941  HG1 THR P 835      17.220  -2.969   2.832  0.00  0.00      PROA  
ATOM   2942  CG2 THR P 835      14.939  -3.675   0.673  0.00  0.00      PROA  
ATOM   2943 HG21 THR P 835      15.168  -4.746   0.482  0.00  0.00      PROA  
ATOM   2944 HG22 THR P 835      14.366  -3.235  -0.171  0.00  0.00      PROA  
ATOM   2945 HG23 THR P 835      14.217  -3.792   1.510  0.00  0.00      PROA  
ATOM   2946  C   THR P 835      16.775  -2.594  -1.198  0.00  0.00      PROA  
ATOM   2947  O   THR P 835      16.814  -3.358  -2.166  0.00  0.00      PROA  
ATOM   2948  N   PHE P 836      16.364  -1.311  -1.253  0.00  0.00      PROA  
ATOM   2949  HN  PHE P 836      16.293  -0.757  -0.427  0.00  0.00      PROA  
ATOM   2950  CA  PHE P 836      15.907  -0.599  -2.454  0.00  0.00      PROA  
ATOM   2951  HA  PHE P 836      14.943  -0.955  -2.786  0.00  0.00      PROA  
ATOM   2952  CB  PHE P 836      15.586   0.892  -2.033  0.00  0.00      PROA  
ATOM   2953  HB1 PHE P 836      16.452   1.243  -1.432  0.00  0.00      PROA  
ATOM   2954  HB2 PHE P 836      14.619   1.026  -1.503  0.00  0.00      PROA  
ATOM   2955  CG  PHE P 836      15.492   1.861  -3.156  0.00  0.00      PROA  
ATOM   2956  CD1 PHE P 836      14.252   1.887  -3.873  0.00  0.00      PROA  
ATOM   2957  HD1 PHE P 836      13.483   1.224  -3.505  0.00  0.00      PROA  
ATOM   2958  CE1 PHE P 836      14.012   2.925  -4.734  0.00  0.00      PROA  
ATOM   2959  HE1 PHE P 836      12.987   3.011  -5.065  0.00  0.00      PROA  
ATOM   2960  CZ  PHE P 836      15.009   3.870  -5.013  0.00  0.00      PROA  
ATOM   2961  HZ  PHE P 836      14.813   4.571  -5.810  0.00  0.00      PROA  
ATOM   2962  CD2 PHE P 836      16.524   2.827  -3.438  0.00  0.00      PROA  
ATOM   2963  HD2 PHE P 836      17.518   2.749  -3.023  0.00  0.00      PROA  
ATOM   2964  CE2 PHE P 836      16.283   3.780  -4.399  0.00  0.00      PROA  
ATOM   2965  HE2 PHE P 836      17.001   4.512  -4.739  0.00  0.00      PROA  
ATOM   2966  C   PHE P 836      16.819  -0.666  -3.601  0.00  0.00      PROA  
ATOM   2967  O   PHE P 836      16.410  -0.958  -4.709  0.00  0.00      PROA  
ATOM   2968  N   PHE P 837      18.073  -0.397  -3.287  0.00  0.00      PROA  
ATOM   2969  HN  PHE P 837      18.209  -0.141  -2.333  0.00  0.00      PROA  
ATOM   2970  CA  PHE P 837      19.109  -0.435  -4.256  0.00  0.00      PROA  
ATOM   2971  HA  PHE P 837      18.792   0.085  -5.149  0.00  0.00      PROA  
ATOM   2972  CB  PHE P 837      20.406   0.336  -3.777  0.00  0.00      PROA  
ATOM   2973  HB1 PHE P 837      21.304   0.185  -4.414  0.00  0.00      PROA  
ATOM   2974  HB2 PHE P 837      20.705  -0.033  -2.773  0.00  0.00      PROA  
ATOM   2975  CG  PHE P 837      20.177   1.780  -3.820  0.00  0.00      PROA  
ATOM   2976  CD1 PHE P 837      19.945   2.408  -5.102  0.00  0.00      PROA  
ATOM   2977  HD1 PHE P 837      19.987   1.803  -5.995  0.00  0.00      PROA  
ATOM   2978  CE1 PHE P 837      20.135   3.804  -5.273  0.00  0.00      PROA  
ATOM   2979  HE1 PHE P 837      20.054   4.254  -6.251  0.00  0.00      PROA  
ATOM   2980  CZ  PHE P 837      20.348   4.630  -4.158  0.00  0.00      PROA  
ATOM   2981  HZ  PHE P 837      20.271   5.706  -4.198  0.00  0.00      PROA  
ATOM   2982  CD2 PHE P 837      20.467   2.633  -2.761  0.00  0.00      PROA  
ATOM   2983  HD2 PHE P 837      20.742   2.198  -1.811  0.00  0.00      PROA  
ATOM   2984  CE2 PHE P 837      20.506   4.045  -2.918  0.00  0.00      PROA  
ATOM   2985  HE2 PHE P 837      20.709   4.706  -2.088  0.00  0.00      PROA  
ATOM   2986  C   PHE P 837      19.473  -1.788  -4.912  0.00  0.00      PROA  
ATOM   2987  O   PHE P 837      19.532  -1.858  -6.148  0.00  0.00      PROA  
ATOM   2988  N   LEU P 838      19.619  -2.818  -4.068  0.00  0.00      PROA  
ATOM   2989  HN  LEU P 838      19.641  -2.694  -3.079  0.00  0.00      PROA  
ATOM   2990  CA  LEU P 838      19.896  -4.173  -4.537  0.00  0.00      PROA  
ATOM   2991  HA  LEU P 838      20.792  -4.185  -5.141  0.00  0.00      PROA  
ATOM   2992  CB  LEU P 838      20.098  -5.011  -3.236  0.00  0.00      PROA  
ATOM   2993  HB1 LEU P 838      19.137  -5.070  -2.682  0.00  0.00      PROA  
ATOM   2994  HB2 LEU P 838      20.870  -4.448  -2.670  0.00  0.00      PROA  
ATOM   2995  CG  LEU P 838      20.515  -6.477  -3.465  0.00  0.00      PROA  
ATOM   2996  HG  LEU P 838      19.625  -6.967  -3.914  0.00  0.00      PROA  
ATOM   2997  CD1 LEU P 838      21.792  -6.697  -4.248  0.00  0.00      PROA  
ATOM   2998 HD11 LEU P 838      21.697  -6.356  -5.301  0.00  0.00      PROA  
ATOM   2999 HD12 LEU P 838      22.098  -7.761  -4.327  0.00  0.00      PROA  
ATOM   3000 HD13 LEU P 838      22.643  -6.111  -3.839  0.00  0.00      PROA  
ATOM   3001  CD2 LEU P 838      20.740  -7.095  -2.103  0.00  0.00      PROA  
ATOM   3002 HD21 LEU P 838      21.606  -6.603  -1.609  0.00  0.00      PROA  
ATOM   3003 HD22 LEU P 838      20.757  -8.205  -2.116  0.00  0.00      PROA  
ATOM   3004 HD23 LEU P 838      19.840  -6.782  -1.531  0.00  0.00      PROA  
ATOM   3005  C   LEU P 838      18.642  -4.686  -5.316  0.00  0.00      PROA  
ATOM   3006  O   LEU P 838      18.783  -5.389  -6.307  0.00  0.00      PROA  
ATOM   3007  N   SER P 839      17.373  -4.347  -4.820  0.00  0.00      PROA  
ATOM   3008  HN  SER P 839      17.263  -3.819  -3.981  0.00  0.00      PROA  
ATOM   3009  CA  SER P 839      16.133  -4.526  -5.634  0.00  0.00      PROA  
ATOM   3010  HA  SER P 839      16.106  -5.549  -5.977  0.00  0.00      PROA  
ATOM   3011  CB  SER P 839      14.827  -4.242  -4.866  0.00  0.00      PROA  
ATOM   3012  HB1 SER P 839      13.935  -4.098  -5.511  0.00  0.00      PROA  
ATOM   3013  HB2 SER P 839      14.760  -3.264  -4.344  0.00  0.00      PROA  
ATOM   3014  OG  SER P 839      14.468  -5.283  -3.967  0.00  0.00      PROA  
ATOM   3015  HG1 SER P 839      15.305  -5.386  -3.508  0.00  0.00      PROA  
ATOM   3016  C   SER P 839      16.155  -3.739  -6.952  0.00  0.00      PROA  
ATOM   3017  O   SER P 839      15.738  -4.321  -7.962  0.00  0.00      PROA  
ATOM   3018  N   SER P 840      16.621  -2.454  -7.043  0.00  0.00      PROA  
ATOM   3019  HN  SER P 840      17.030  -1.977  -6.269  0.00  0.00      PROA  
ATOM   3020  CA  SER P 840      16.621  -1.813  -8.324  0.00  0.00      PROA  
ATOM   3021  HA  SER P 840      15.699  -2.012  -8.851  0.00  0.00      PROA  
ATOM   3022  CB  SER P 840      16.693  -0.302  -8.171  0.00  0.00      PROA  
ATOM   3023  HB1 SER P 840      16.606   0.232  -9.141  0.00  0.00      PROA  
ATOM   3024  HB2 SER P 840      17.675  -0.064  -7.710  0.00  0.00      PROA  
ATOM   3025  OG  SER P 840      15.599   0.161  -7.349  0.00  0.00      PROA  
ATOM   3026  HG1 SER P 840      15.794  -0.012  -6.425  0.00  0.00      PROA  
ATOM   3027  C   SER P 840      17.637  -2.485  -9.237  0.00  0.00      PROA  
ATOM   3028  O   SER P 840      17.337  -2.796 -10.358  0.00  0.00      PROA  
ATOM   3029  N   PHE P 841      18.891  -2.753  -8.727  0.00  0.00      PROA  
ATOM   3030  HN  PHE P 841      19.105  -2.479  -7.793  0.00  0.00      PROA  
ATOM   3031  CA  PHE P 841      20.028  -3.207  -9.463  0.00  0.00      PROA  
ATOM   3032  HA  PHE P 841      20.263  -2.457 -10.204  0.00  0.00      PROA  
ATOM   3033  CB  PHE P 841      21.169  -3.289  -8.353  0.00  0.00      PROA  
ATOM   3034  HB1 PHE P 841      20.937  -4.045  -7.572  0.00  0.00      PROA  
ATOM   3035  HB2 PHE P 841      21.259  -2.335  -7.791  0.00  0.00      PROA  
ATOM   3036  CG  PHE P 841      22.427  -3.676  -8.934  0.00  0.00      PROA  
ATOM   3037  CD1 PHE P 841      23.247  -2.822  -9.581  0.00  0.00      PROA  
ATOM   3038  HD1 PHE P 841      23.047  -1.762  -9.629  0.00  0.00      PROA  
ATOM   3039  CE1 PHE P 841      24.458  -3.235 -10.232  0.00  0.00      PROA  
ATOM   3040  HE1 PHE P 841      24.898  -2.387 -10.736  0.00  0.00      PROA  
ATOM   3041  CZ  PHE P 841      24.704  -4.605 -10.346  0.00  0.00      PROA  
ATOM   3042  HZ  PHE P 841      25.473  -4.934 -11.029  0.00  0.00      PROA  
ATOM   3043  CD2 PHE P 841      22.733  -5.027  -9.006  0.00  0.00      PROA  
ATOM   3044  HD2 PHE P 841      22.029  -5.716  -8.565  0.00  0.00      PROA  
ATOM   3045  CE2 PHE P 841      23.836  -5.516  -9.740  0.00  0.00      PROA  
ATOM   3046  HE2 PHE P 841      23.952  -6.588  -9.793  0.00  0.00      PROA  
ATOM   3047  C   PHE P 841      19.889  -4.535 -10.194  0.00  0.00      PROA  
ATOM   3048  O   PHE P 841      20.286  -4.736 -11.403  0.00  0.00      PROA  
ATOM   3049  N   LEU P 842      19.291  -5.458  -9.469  0.00  0.00      PROA  
ATOM   3050  HN  LEU P 842      19.081  -5.214  -8.525  0.00  0.00      PROA  
ATOM   3051  CA  LEU P 842      19.020  -6.827  -9.912  0.00  0.00      PROA  
ATOM   3052  HA  LEU P 842      19.941  -7.309 -10.201  0.00  0.00      PROA  
ATOM   3053  CB  LEU P 842      18.371  -7.652  -8.762  0.00  0.00      PROA  
ATOM   3054  HB1 LEU P 842      17.838  -8.587  -9.038  0.00  0.00      PROA  
ATOM   3055  HB2 LEU P 842      17.547  -7.120  -8.239  0.00  0.00      PROA  
ATOM   3056  CG  LEU P 842      19.424  -8.115  -7.736  0.00  0.00      PROA  
ATOM   3057  HG  LEU P 842      20.061  -7.244  -7.469  0.00  0.00      PROA  
ATOM   3058  CD1 LEU P 842      18.701  -8.690  -6.552  0.00  0.00      PROA  
ATOM   3059 HD11 LEU P 842      18.208  -9.636  -6.861  0.00  0.00      PROA  
ATOM   3060 HD12 LEU P 842      18.060  -7.941  -6.041  0.00  0.00      PROA  
ATOM   3061 HD13 LEU P 842      19.499  -8.860  -5.797  0.00  0.00      PROA  
ATOM   3062  CD2 LEU P 842      20.336  -9.210  -8.304  0.00  0.00      PROA  
ATOM   3063 HD21 LEU P 842      19.933 -10.158  -8.717  0.00  0.00      PROA  
ATOM   3064 HD22 LEU P 842      21.074  -9.622  -7.583  0.00  0.00      PROA  
ATOM   3065 HD23 LEU P 842      20.903  -8.773  -9.153  0.00  0.00      PROA  
ATOM   3066  C   LEU P 842      18.246  -6.807 -11.158  0.00  0.00      PROA  
ATOM   3067  O   LEU P 842      18.565  -7.628 -12.038  0.00  0.00      PROA  
ATOM   3068  N   LYS P 843      17.257  -5.941 -11.253  0.00  0.00      PROA  
ATOM   3069  HN  LYS P 843      16.969  -5.251 -10.595  0.00  0.00      PROA  
ATOM   3070  CA  LYS P 843      16.374  -6.045 -12.413  0.00  0.00      PROA  
ATOM   3071  HA  LYS P 843      16.067  -7.078 -12.480  0.00  0.00      PROA  
ATOM   3072  CB  LYS P 843      15.263  -5.029 -12.023  0.00  0.00      PROA  
ATOM   3073  HB1 LYS P 843      15.623  -3.993 -11.846  0.00  0.00      PROA  
ATOM   3074  HB2 LYS P 843      14.925  -5.406 -11.034  0.00  0.00      PROA  
ATOM   3075  CG  LYS P 843      14.056  -5.144 -12.970  0.00  0.00      PROA  
ATOM   3076  HG1 LYS P 843      14.352  -4.701 -13.945  0.00  0.00      PROA  
ATOM   3077  HG2 LYS P 843      13.379  -4.354 -12.582  0.00  0.00      PROA  
ATOM   3078  CD  LYS P 843      13.522  -6.542 -13.077  0.00  0.00      PROA  
ATOM   3079  HD1 LYS P 843      13.326  -7.074 -12.122  0.00  0.00      PROA  
ATOM   3080  HD2 LYS P 843      14.283  -7.120 -13.645  0.00  0.00      PROA  
ATOM   3081  CE  LYS P 843      12.222  -6.568 -13.886  0.00  0.00      PROA  
ATOM   3082  HE1 LYS P 843      12.332  -6.048 -14.862  0.00  0.00      PROA  
ATOM   3083  HE2 LYS P 843      11.481  -6.054 -13.238  0.00  0.00      PROA  
ATOM   3084  NZ  LYS P 843      11.812  -7.965 -14.119  0.00  0.00      PROA  
ATOM   3085  HZ1 LYS P 843      12.469  -8.550 -13.564  0.00  0.00      PROA  
ATOM   3086  HZ2 LYS P 843      11.863  -8.261 -15.115  0.00  0.00      PROA  
ATOM   3087  HZ3 LYS P 843      10.838  -8.170 -13.818  0.00  0.00      PROA  
ATOM   3088  C   LYS P 843      17.103  -5.582 -13.730  0.00  0.00      PROA  
ATOM   3089  O   LYS P 843      16.996  -6.068 -14.849  0.00  0.00      PROA  
ATOM   3090  N   GLN P 844      18.025  -4.655 -13.539  0.00  0.00      PROA  
ATOM   3091  HN  GLN P 844      18.076  -4.204 -12.651  0.00  0.00      PROA  
ATOM   3092  CA  GLN P 844      18.931  -4.133 -14.577  0.00  0.00      PROA  
ATOM   3093  HA  GLN P 844      18.429  -4.322 -15.514  0.00  0.00      PROA  
ATOM   3094  CB  GLN P 844      19.238  -2.587 -14.323  0.00  0.00      PROA  
ATOM   3095  HB1 GLN P 844      19.722  -2.562 -13.324  0.00  0.00      PROA  
ATOM   3096  HB2 GLN P 844      18.224  -2.142 -14.232  0.00  0.00      PROA  
ATOM   3097  CG  GLN P 844      20.099  -1.850 -15.362  0.00  0.00      PROA  
ATOM   3098  HG1 GLN P 844      21.097  -2.337 -15.337  0.00  0.00      PROA  
ATOM   3099  HG2 GLN P 844      20.060  -0.795 -15.015  0.00  0.00      PROA  
ATOM   3100  CD  GLN P 844      19.507  -1.922 -16.752  0.00  0.00      PROA  
ATOM   3101  OE1 GLN P 844      18.484  -1.319 -17.063  0.00  0.00      PROA  
ATOM   3102  NE2 GLN P 844      20.200  -2.643 -17.666  0.00  0.00      PROA  
ATOM   3103 HE21 GLN P 844      19.913  -2.677 -18.623  0.00  0.00      PROA  
ATOM   3104 HE22 GLN P 844      20.943  -3.231 -17.346  0.00  0.00      PROA  
ATOM   3105  C   GLN P 844      20.148  -4.979 -14.903  0.00  0.00      PROA  
ATOM   3106  O   GLN P 844      20.801  -4.728 -15.925  0.00  0.00      PROA  
ATOM   3107  N   PHE P 845      20.466  -5.865 -13.988  0.00  0.00      PROA  
ATOM   3108  HN  PHE P 845      19.878  -6.009 -13.196  0.00  0.00      PROA  
ATOM   3109  CA  PHE P 845      21.522  -6.761 -14.167  0.00  0.00      PROA  
ATOM   3110  HA  PHE P 845      22.380  -6.154 -14.418  0.00  0.00      PROA  
ATOM   3111  CB  PHE P 845      21.650  -7.428 -12.749  0.00  0.00      PROA  
ATOM   3112  HB1 PHE P 845      20.803  -8.111 -12.528  0.00  0.00      PROA  
ATOM   3113  HB2 PHE P 845      21.652  -6.670 -11.936  0.00  0.00      PROA  
ATOM   3114  CG  PHE P 845      22.972  -8.220 -12.580  0.00  0.00      PROA  
ATOM   3115  CD1 PHE P 845      24.176  -7.830 -13.153  0.00  0.00      PROA  
ATOM   3116  HD1 PHE P 845      24.295  -6.903 -13.694  0.00  0.00      PROA  
ATOM   3117  CE1 PHE P 845      25.311  -8.537 -13.042  0.00  0.00      PROA  
ATOM   3118  HE1 PHE P 845      26.171  -8.309 -13.653  0.00  0.00      PROA  
ATOM   3119  CZ  PHE P 845      25.274  -9.761 -12.267  0.00  0.00      PROA  
ATOM   3120  HZ  PHE P 845      26.145 -10.396 -12.334  0.00  0.00      PROA  
ATOM   3121  CD2 PHE P 845      22.956  -9.388 -11.774  0.00  0.00      PROA  
ATOM   3122  HD2 PHE P 845      22.009  -9.652 -11.327  0.00  0.00      PROA  
ATOM   3123  CE2 PHE P 845      24.132 -10.155 -11.560  0.00  0.00      PROA  
ATOM   3124  HE2 PHE P 845      24.130 -11.111 -11.058  0.00  0.00      PROA  
ATOM   3125  C   PHE P 845      21.438  -7.738 -15.330  0.00  0.00      PROA  
ATOM   3126  O   PHE P 845      22.502  -8.261 -15.853  0.00  0.00      PROA  
ATOM   3127  N   LYS P 846      20.222  -7.866 -15.874  0.00  0.00      PROA  
ATOM   3128  HN  LYS P 846      19.448  -7.353 -15.512  0.00  0.00      PROA  
ATOM   3129  CA  LYS P 846      19.795  -8.893 -16.836  0.00  0.00      PROA  
ATOM   3130  HA  LYS P 846      20.208  -9.780 -16.378  0.00  0.00      PROA  
ATOM   3131  CB  LYS P 846      18.241  -8.931 -16.931  0.00  0.00      PROA  
ATOM   3132  HB1 LYS P 846      17.831  -8.940 -15.898  0.00  0.00      PROA  
ATOM   3133  HB2 LYS P 846      17.857  -9.854 -17.415  0.00  0.00      PROA  
ATOM   3134  CG  LYS P 846      17.447  -7.762 -17.636  0.00  0.00      PROA  
ATOM   3135  HG1 LYS P 846      17.771  -7.902 -18.689  0.00  0.00      PROA  
ATOM   3136  HG2 LYS P 846      17.775  -6.800 -17.188  0.00  0.00      PROA  
ATOM   3137  CD  LYS P 846      15.864  -7.875 -17.434  0.00  0.00      PROA  
ATOM   3138  HD1 LYS P 846      15.673  -8.031 -16.351  0.00  0.00      PROA  
ATOM   3139  HD2 LYS P 846      15.439  -8.774 -17.930  0.00  0.00      PROA  
ATOM   3140  CE  LYS P 846      14.992  -6.696 -17.758  0.00  0.00      PROA  
ATOM   3141  HE1 LYS P 846      15.208  -5.781 -17.166  0.00  0.00      PROA  
ATOM   3142  HE2 LYS P 846      13.954  -7.017 -17.526  0.00  0.00      PROA  
ATOM   3143  NZ  LYS P 846      15.089  -6.363 -19.169  0.00  0.00      PROA  
ATOM   3144  HZ1 LYS P 846      14.621  -5.463 -19.398  0.00  0.00      PROA  
ATOM   3145  HZ2 LYS P 846      14.581  -7.120 -19.669  0.00  0.00      PROA  
ATOM   3146  HZ3 LYS P 846      16.072  -6.329 -19.506  0.00  0.00      PROA  
ATOM   3147  C   LYS P 846      20.373  -8.666 -18.240  0.00  0.00      PROA  
ATOM   3148  O   LYS P 846      20.327  -9.502 -19.112  0.00  0.00      PROA  
ATOM   3149  N   THR P 847      20.902  -7.479 -18.508  0.00  0.00      PROA  
ATOM   3150  HN  THR P 847      20.749  -6.719 -17.881  0.00  0.00      PROA  
ATOM   3151  CA  THR P 847      21.669  -7.182 -19.727  0.00  0.00      PROA  
ATOM   3152  HA  THR P 847      21.138  -7.634 -20.551  0.00  0.00      PROA  
ATOM   3153  CB  THR P 847      21.967  -5.750 -20.025  0.00  0.00      PROA  
ATOM   3154  HB  THR P 847      22.749  -5.647 -20.808  0.00  0.00      PROA  
ATOM   3155  OG1 THR P 847      22.480  -5.079 -18.853  0.00  0.00      PROA  
ATOM   3156  HG1 THR P 847      22.881  -4.311 -19.266  0.00  0.00      PROA  
ATOM   3157  CG2 THR P 847      20.718  -5.085 -20.641  0.00  0.00      PROA  
ATOM   3158 HG21 THR P 847      20.800  -3.977 -20.613  0.00  0.00      PROA  
ATOM   3159 HG22 THR P 847      19.828  -5.297 -20.011  0.00  0.00      PROA  
ATOM   3160 HG23 THR P 847      20.520  -5.434 -21.677  0.00  0.00      PROA  
ATOM   3161  C   THR P 847      23.024  -7.883 -19.809  0.00  0.00      PROA  
ATOM   3162  O   THR P 847      23.506  -8.178 -20.868  0.00  0.00      PROA  
ATOM   3163  N   LYS P 848      23.710  -8.004 -18.638  0.00  0.00      PROA  
ATOM   3164  HN  LYS P 848      23.153  -7.883 -17.819  0.00  0.00      PROA  
ATOM   3165  CA  LYS P 848      25.059  -8.316 -18.514  0.00  0.00      PROA  
ATOM   3166  HA  LYS P 848      25.595  -7.845 -19.324  0.00  0.00      PROA  
ATOM   3167  CB  LYS P 848      25.504  -8.101 -17.057  0.00  0.00      PROA  
ATOM   3168  HB1 LYS P 848      26.541  -8.478 -17.191  0.00  0.00      PROA  
ATOM   3169  HB2 LYS P 848      24.916  -8.701 -16.330  0.00  0.00      PROA  
ATOM   3170  CG  LYS P 848      25.671  -6.668 -16.572  0.00  0.00      PROA  
ATOM   3171  HG1 LYS P 848      26.058  -6.698 -15.531  0.00  0.00      PROA  
ATOM   3172  HG2 LYS P 848      24.669  -6.224 -16.391  0.00  0.00      PROA  
ATOM   3173  CD  LYS P 848      26.588  -5.751 -17.421  0.00  0.00      PROA  
ATOM   3174  HD1 LYS P 848      27.455  -6.362 -17.753  0.00  0.00      PROA  
ATOM   3175  HD2 LYS P 848      26.996  -5.038 -16.673  0.00  0.00      PROA  
ATOM   3176  CE  LYS P 848      25.991  -4.924 -18.507  0.00  0.00      PROA  
ATOM   3177  HE1 LYS P 848      25.278  -4.241 -17.998  0.00  0.00      PROA  
ATOM   3178  HE2 LYS P 848      25.366  -5.510 -19.214  0.00  0.00      PROA  
ATOM   3179  NZ  LYS P 848      26.982  -4.095 -19.158  0.00  0.00      PROA  
ATOM   3180  HZ1 LYS P 848      27.476  -4.752 -19.795  0.00  0.00      PROA  
ATOM   3181  HZ2 LYS P 848      27.672  -3.626 -18.538  0.00  0.00      PROA  
ATOM   3182  HZ3 LYS P 848      26.592  -3.345 -19.764  0.00  0.00      PROA  
ATOM   3183  C   LYS P 848      25.296  -9.728 -18.885  0.00  0.00      PROA  
ATOM   3184  O   LYS P 848      24.610 -10.670 -18.537  0.00  0.00      PROA  
ATOM   3185  N   ARG P 849      26.406  -9.953 -19.561  0.00  0.00      PROA  
ATOM   3186  HN  ARG P 849      27.118  -9.260 -19.646  0.00  0.00      PROA  
ATOM   3187  CA  ARG P 849      26.694 -11.194 -20.331  0.00  0.00      PROA  
ATOM   3188  HA  ARG P 849      25.794 -11.778 -20.451  0.00  0.00      PROA  
ATOM   3189  CB  ARG P 849      27.255 -10.825 -21.748  0.00  0.00      PROA  
ATOM   3190  HB1 ARG P 849      27.468 -11.775 -22.283  0.00  0.00      PROA  
ATOM   3191  HB2 ARG P 849      28.152 -10.170 -21.706  0.00  0.00      PROA  
ATOM   3192  CG  ARG P 849      26.125 -10.083 -22.522  0.00  0.00      PROA  
ATOM   3193  HG1 ARG P 849      25.907  -9.169 -21.929  0.00  0.00      PROA  
ATOM   3194  HG2 ARG P 849      25.223 -10.732 -22.518  0.00  0.00      PROA  
ATOM   3195  CD  ARG P 849      26.304  -9.587 -23.940  0.00  0.00      PROA  
ATOM   3196  HD1 ARG P 849      27.225  -8.969 -24.010  0.00  0.00      PROA  
ATOM   3197  HD2 ARG P 849      25.431  -8.963 -24.228  0.00  0.00      PROA  
ATOM   3198  NE  ARG P 849      26.294 -10.825 -24.773  0.00  0.00      PROA  
ATOM   3199  HE  ARG P 849      26.119 -11.746 -24.424  0.00  0.00      PROA  
ATOM   3200  CZ  ARG P 849      26.948 -10.795 -25.936  0.00  0.00      PROA  
ATOM   3201  NH1 ARG P 849      27.295  -9.689 -26.599  0.00  0.00      PROA  
ATOM   3202 HH11 ARG P 849      27.173  -8.778 -26.203  0.00  0.00      PROA  
ATOM   3203 HH12 ARG P 849      27.411  -9.789 -27.587  0.00  0.00      PROA  
ATOM   3204  NH2 ARG P 849      27.145 -11.943 -26.570  0.00  0.00      PROA  
ATOM   3205 HH21 ARG P 849      26.720 -12.766 -26.193  0.00  0.00      PROA  
ATOM   3206 HH22 ARG P 849      27.450 -12.008 -27.520  0.00  0.00      PROA  
ATOM   3207  C   ARG P 849      27.441 -12.304 -19.517  0.00  0.00      PROA  
ATOM   3208  O   ARG P 849      27.660 -13.438 -19.995  0.00  0.00      PROA  
ATOM   3209  N   TYR P 850      27.862 -11.953 -18.280  0.00  0.00      PROA  
ATOM   3210  HN  TYR P 850      27.613 -11.138 -17.762  0.00  0.00      PROA  
ATOM   3211  CA  TYR P 850      28.719 -12.934 -17.496  0.00  0.00      PROA  
ATOM   3212  HA  TYR P 850      29.549 -13.077 -18.172  0.00  0.00      PROA  
ATOM   3213  CB  TYR P 850      29.194 -12.245 -16.222  0.00  0.00      PROA  
ATOM   3214  HB1 TYR P 850      28.339 -12.138 -15.520  0.00  0.00      PROA  
ATOM   3215  HB2 TYR P 850      29.608 -11.227 -16.386  0.00  0.00      PROA  
ATOM   3216  CG  TYR P 850      30.239 -13.003 -15.550  0.00  0.00      PROA  
ATOM   3217  CD1 TYR P 850      31.548 -12.894 -16.088  0.00  0.00      PROA  
ATOM   3218  HD1 TYR P 850      31.764 -12.280 -16.949  0.00  0.00      PROA  
ATOM   3219  CE1 TYR P 850      32.615 -13.516 -15.413  0.00  0.00      PROA  
ATOM   3220  HE1 TYR P 850      33.541 -13.526 -15.969  0.00  0.00      PROA  
ATOM   3221  CZ  TYR P 850      32.416 -14.133 -14.224  0.00  0.00      PROA  
ATOM   3222  OH  TYR P 850      33.505 -14.634 -13.509  0.00  0.00      PROA  
ATOM   3223  HH  TYR P 850      34.230 -14.040 -13.718  0.00  0.00      PROA  
ATOM   3224  CD2 TYR P 850      29.985 -13.834 -14.412  0.00  0.00      PROA  
ATOM   3225  HD2 TYR P 850      28.989 -13.954 -14.011  0.00  0.00      PROA  
ATOM   3226  CE2 TYR P 850      31.089 -14.312 -13.718  0.00  0.00      PROA  
ATOM   3227  HE2 TYR P 850      30.992 -14.727 -12.725  0.00  0.00      PROA  
ATOM   3228  C   TYR P 850      28.177 -14.405 -17.202  0.00  0.00      PROA  
ATOM   3229  O   TYR P 850      28.904 -15.398 -17.393  0.00  0.00      PROA  
ATOM   3230  N   PHE P 851      26.869 -14.483 -16.769  0.00  0.00      PROA  
ATOM   3231  HN  PHE P 851      26.429 -13.624 -16.516  0.00  0.00      PROA  
ATOM   3232  CA  PHE P 851      26.119 -15.629 -16.587  0.00  0.00      PROA  
ATOM   3233  HA  PHE P 851      26.816 -16.418 -16.345  0.00  0.00      PROA  
ATOM   3234  CB  PHE P 851      25.099 -15.562 -15.348  0.00  0.00      PROA  
ATOM   3235  HB1 PHE P 851      24.416 -16.436 -15.413  0.00  0.00      PROA  
ATOM   3236  HB2 PHE P 851      24.414 -14.690 -15.407  0.00  0.00      PROA  
ATOM   3237  CG  PHE P 851      25.870 -15.524 -14.069  0.00  0.00      PROA  
ATOM   3238  CD1 PHE P 851      26.474 -16.646 -13.527  0.00  0.00      PROA  
ATOM   3239  HD1 PHE P 851      26.364 -17.614 -13.992  0.00  0.00      PROA  
ATOM   3240  CE1 PHE P 851      27.203 -16.566 -12.391  0.00  0.00      PROA  
ATOM   3241  HE1 PHE P 851      27.863 -17.391 -12.168  0.00  0.00      PROA  
ATOM   3242  CZ  PHE P 851      27.166 -15.384 -11.660  0.00  0.00      PROA  
ATOM   3243  HZ  PHE P 851      27.691 -15.288 -10.721  0.00  0.00      PROA  
ATOM   3244  CD2 PHE P 851      25.875 -14.340 -13.387  0.00  0.00      PROA  
ATOM   3245  HD2 PHE P 851      25.467 -13.432 -13.808  0.00  0.00      PROA  
ATOM   3246  CE2 PHE P 851      26.444 -14.303 -12.093  0.00  0.00      PROA  
ATOM   3247  HE2 PHE P 851      26.470 -13.385 -11.525  0.00  0.00      PROA  
ATOM   3248  C   PHE P 851      25.364 -16.085 -17.867  0.00  0.00      PROA  
ATOM   3249  O   PHE P 851      25.073 -15.278 -18.753  0.00  0.00      PROA  
ATOM   3250  N   PRO P 852      24.948 -17.382 -17.994  0.00  0.00      PROA  
ATOM   3251  CD  PRO P 852      25.536 -18.432 -17.256  0.00  0.00      PROA  
ATOM   3252  HD1 PRO P 852      25.196 -18.351 -16.201  0.00  0.00      PROA  
ATOM   3253  HD2 PRO P 852      26.646 -18.396 -17.260  0.00  0.00      PROA  
ATOM   3254  CA  PRO P 852      23.977 -17.901 -18.983  0.00  0.00      PROA  
ATOM   3255  HA  PRO P 852      24.385 -17.789 -19.977  0.00  0.00      PROA  
ATOM   3256  CB  PRO P 852      23.792 -19.399 -18.503  0.00  0.00      PROA  
ATOM   3257  HB1 PRO P 852      23.567 -20.042 -19.380  0.00  0.00      PROA  
ATOM   3258  HB2 PRO P 852      22.971 -19.445 -17.755  0.00  0.00      PROA  
ATOM   3259  CG  PRO P 852      25.170 -19.764 -17.943  0.00  0.00      PROA  
ATOM   3260  HG1 PRO P 852      25.314 -20.668 -17.313  0.00  0.00      PROA  
ATOM   3261  HG2 PRO P 852      25.808 -19.958 -18.832  0.00  0.00      PROA  
ATOM   3262  C   PRO P 852      22.670 -17.128 -19.020  0.00  0.00      PROA  
ATOM   3263  O   PRO P 852      22.288 -16.425 -18.067  0.00  0.00      PROA  
ATOM   3264  N   THR P 853      21.995 -17.377 -20.156  0.00  0.00      PROA  
ATOM   3265  HN  THR P 853      22.404 -17.904 -20.898  0.00  0.00      PROA  
ATOM   3266  CA  THR P 853      20.657 -16.759 -20.396  0.00  0.00      PROA  
ATOM   3267  HA  THR P 853      20.733 -15.711 -20.145  0.00  0.00      PROA  
ATOM   3268  CB  THR P 853      20.285 -16.797 -21.812  0.00  0.00      PROA  
ATOM   3269  HB  THR P 853      19.270 -16.408 -22.042  0.00  0.00      PROA  
ATOM   3270  OG1 THR P 853      20.377 -18.148 -22.307  0.00  0.00      PROA  
ATOM   3271  HG1 THR P 853      19.841 -18.126 -23.103  0.00  0.00      PROA  
ATOM   3272  CG2 THR P 853      21.302 -15.870 -22.641  0.00  0.00      PROA  
ATOM   3273 HG21 THR P 853      21.084 -15.970 -23.725  0.00  0.00      PROA  
ATOM   3274 HG22 THR P 853      22.358 -16.185 -22.498  0.00  0.00      PROA  
ATOM   3275 HG23 THR P 853      21.081 -14.843 -22.280  0.00  0.00      PROA  
ATOM   3276  C   THR P 853      19.588 -17.182 -19.425  0.00  0.00      PROA  
ATOM   3277  O   THR P 853      18.978 -16.202 -18.911  0.00  0.00      PROA  
ATOM   3278  N   LYS P 854      19.404 -18.434 -19.093  0.00  0.00      PROA  
ATOM   3279  HN  LYS P 854      19.931 -19.078 -19.643  0.00  0.00      PROA  
ATOM   3280  CA  LYS P 854      18.459 -18.909 -18.042  0.00  0.00      PROA  
ATOM   3281  HA  LYS P 854      17.410 -18.689 -18.170  0.00  0.00      PROA  
ATOM   3282  CB  LYS P 854      18.563 -20.434 -17.922  0.00  0.00      PROA  
ATOM   3283  HB1 LYS P 854      18.360 -20.772 -18.961  0.00  0.00      PROA  
ATOM   3284  HB2 LYS P 854      17.695 -20.808 -17.338  0.00  0.00      PROA  
ATOM   3285  CG  LYS P 854      19.857 -21.094 -17.352  0.00  0.00      PROA  
ATOM   3286  HG1 LYS P 854      19.937 -20.943 -16.254  0.00  0.00      PROA  
ATOM   3287  HG2 LYS P 854      20.737 -20.684 -17.892  0.00  0.00      PROA  
ATOM   3288  CD  LYS P 854      20.038 -22.631 -17.525  0.00  0.00      PROA  
ATOM   3289  HD1 LYS P 854      19.068 -23.025 -17.154  0.00  0.00      PROA  
ATOM   3290  HD2 LYS P 854      20.813 -23.031 -16.836  0.00  0.00      PROA  
ATOM   3291  CE  LYS P 854      20.248 -23.087 -18.989  0.00  0.00      PROA  
ATOM   3292  HE1 LYS P 854      21.169 -22.685 -19.462  0.00  0.00      PROA  
ATOM   3293  HE2 LYS P 854      19.405 -22.716 -19.609  0.00  0.00      PROA  
ATOM   3294  NZ  LYS P 854      20.310 -24.492 -19.076  0.00  0.00      PROA  
ATOM   3295  HZ1 LYS P 854      21.216 -24.817 -18.681  0.00  0.00      PROA  
ATOM   3296  HZ2 LYS P 854      20.244 -24.714 -20.090  0.00  0.00      PROA  
ATOM   3297  HZ3 LYS P 854      19.539 -25.034 -18.636  0.00  0.00      PROA  
ATOM   3298  C   LYS P 854      18.700 -18.209 -16.680  0.00  0.00      PROA  
ATOM   3299  O   LYS P 854      17.731 -17.949 -15.978  0.00  0.00      PROA  
ATOM   3300  N   VAL P 855      19.968 -17.998 -16.390  0.00  0.00      PROA  
ATOM   3301  HN  VAL P 855      20.705 -18.201 -17.030  0.00  0.00      PROA  
ATOM   3302  CA  VAL P 855      20.419 -17.302 -15.193  0.00  0.00      PROA  
ATOM   3303  HA  VAL P 855      19.816 -17.657 -14.370  0.00  0.00      PROA  
ATOM   3304  CB  VAL P 855      21.925 -17.600 -14.927  0.00  0.00      PROA  
ATOM   3305  HB  VAL P 855      22.524 -17.252 -15.796  0.00  0.00      PROA  
ATOM   3306  CG1 VAL P 855      22.374 -16.761 -13.670  0.00  0.00      PROA  
ATOM   3307 HG11 VAL P 855      22.446 -15.664 -13.829  0.00  0.00      PROA  
ATOM   3308 HG12 VAL P 855      23.342 -17.219 -13.374  0.00  0.00      PROA  
ATOM   3309 HG13 VAL P 855      21.752 -16.997 -12.780  0.00  0.00      PROA  
ATOM   3310  CG2 VAL P 855      22.123 -19.091 -14.582  0.00  0.00      PROA  
ATOM   3311 HG21 VAL P 855      21.654 -19.726 -15.364  0.00  0.00      PROA  
ATOM   3312 HG22 VAL P 855      21.781 -19.333 -13.553  0.00  0.00      PROA  
ATOM   3313 HG23 VAL P 855      23.211 -19.309 -14.639  0.00  0.00      PROA  
ATOM   3314  C   VAL P 855      19.997 -15.846 -15.141  0.00  0.00      PROA  
ATOM   3315  O   VAL P 855      19.454 -15.336 -14.177  0.00  0.00      PROA  
ATOM   3316  N   ARG P 856      20.317 -15.059 -16.206  0.00  0.00      PROA  
ATOM   3317  HN  ARG P 856      20.691 -15.661 -16.907  0.00  0.00      PROA  
ATOM   3318  CA  ARG P 856      19.846 -13.716 -16.419  0.00  0.00      PROA  
ATOM   3319  HA  ARG P 856      20.209 -13.040 -15.659  0.00  0.00      PROA  
ATOM   3320  CB  ARG P 856      20.280 -13.277 -17.793  0.00  0.00      PROA  
ATOM   3321  HB1 ARG P 856      19.800 -12.319 -18.086  0.00  0.00      PROA  
ATOM   3322  HB2 ARG P 856      19.937 -14.030 -18.534  0.00  0.00      PROA  
ATOM   3323  CG  ARG P 856      21.801 -12.979 -17.877  0.00  0.00      PROA  
ATOM   3324  HG1 ARG P 856      22.375 -13.777 -17.357  0.00  0.00      PROA  
ATOM   3325  HG2 ARG P 856      21.914 -11.972 -17.423  0.00  0.00      PROA  
ATOM   3326  CD  ARG P 856      22.359 -12.858 -19.303  0.00  0.00      PROA  
ATOM   3327  HD1 ARG P 856      22.296 -13.825 -19.846  0.00  0.00      PROA  
ATOM   3328  HD2 ARG P 856      23.445 -12.623 -19.329  0.00  0.00      PROA  
ATOM   3329  NE  ARG P 856      21.576 -11.828 -20.014  0.00  0.00      PROA  
ATOM   3330  HE  ARG P 856      21.046 -11.204 -19.440  0.00  0.00      PROA  
ATOM   3331  CZ  ARG P 856      21.646 -11.533 -21.273  0.00  0.00      PROA  
ATOM   3332  NH1 ARG P 856      22.465 -12.033 -22.149  0.00  0.00      PROA  
ATOM   3333 HH11 ARG P 856      22.382 -11.673 -23.078  0.00  0.00      PROA  
ATOM   3334 HH12 ARG P 856      22.999 -12.833 -21.875  0.00  0.00      PROA  
ATOM   3335  NH2 ARG P 856      20.798 -10.666 -21.789  0.00  0.00      PROA  
ATOM   3336 HH21 ARG P 856      20.052 -10.358 -21.198  0.00  0.00      PROA  
ATOM   3337 HH22 ARG P 856      20.544 -10.774 -22.750  0.00  0.00      PROA  
ATOM   3338  C   ARG P 856      18.371 -13.594 -16.384  0.00  0.00      PROA  
ATOM   3339  O   ARG P 856      17.904 -12.702 -15.619  0.00  0.00      PROA  
ATOM   3340  N   SER P 857      17.629 -14.430 -17.063  0.00  0.00      PROA  
ATOM   3341  HN  SER P 857      18.030 -15.116 -17.665  0.00  0.00      PROA  
ATOM   3342  CA  SER P 857      16.171 -14.522 -16.941  0.00  0.00      PROA  
ATOM   3343  HA  SER P 857      15.777 -13.584 -17.302  0.00  0.00      PROA  
ATOM   3344  CB  SER P 857      15.683 -15.557 -17.952  0.00  0.00      PROA  
ATOM   3345  HB1 SER P 857      16.056 -16.528 -17.561  0.00  0.00      PROA  
ATOM   3346  HB2 SER P 857      16.085 -15.332 -18.963  0.00  0.00      PROA  
ATOM   3347  OG  SER P 857      14.307 -15.657 -17.993  0.00  0.00      PROA  
ATOM   3348  HG1 SER P 857      13.938 -14.876 -18.411  0.00  0.00      PROA  
ATOM   3349  C   SER P 857      15.526 -14.784 -15.584  0.00  0.00      PROA  
ATOM   3350  O   SER P 857      14.561 -14.060 -15.203  0.00  0.00      PROA  
ATOM   3351  N   THR P 858      16.227 -15.659 -14.711  0.00  0.00      PROA  
ATOM   3352  HN  THR P 858      17.020 -16.105 -15.118  0.00  0.00      PROA  
ATOM   3353  CA  THR P 858      15.755 -15.959 -13.291  0.00  0.00      PROA  
ATOM   3354  HA  THR P 858      14.684 -16.037 -13.178  0.00  0.00      PROA  
ATOM   3355  CB  THR P 858      16.408 -17.196 -12.567  0.00  0.00      PROA  
ATOM   3356  HB  THR P 858      17.507 -17.079 -12.459  0.00  0.00      PROA  
ATOM   3357  OG1 THR P 858      16.376 -18.375 -13.275  0.00  0.00      PROA  
ATOM   3358  HG1 THR P 858      17.148 -18.440 -13.842  0.00  0.00      PROA  
ATOM   3359  CG2 THR P 858      15.763 -17.456 -11.163  0.00  0.00      PROA  
ATOM   3360 HG21 THR P 858      14.706 -17.743 -11.349  0.00  0.00      PROA  
ATOM   3361 HG22 THR P 858      15.783 -16.541 -10.532  0.00  0.00      PROA  
ATOM   3362 HG23 THR P 858      16.389 -18.231 -10.670  0.00  0.00      PROA  
ATOM   3363  C   THR P 858      15.953 -14.692 -12.412  0.00  0.00      PROA  
ATOM   3364  O   THR P 858      15.137 -14.342 -11.569  0.00  0.00      PROA  
ATOM   3365  N   ILE P 859      17.116 -13.980 -12.669  0.00  0.00      PROA  
ATOM   3366  HN  ILE P 859      17.740 -14.359 -13.347  0.00  0.00      PROA  
ATOM   3367  CA  ILE P 859      17.501 -12.746 -11.947  0.00  0.00      PROA  
ATOM   3368  HA  ILE P 859      17.470 -12.989 -10.895  0.00  0.00      PROA  
ATOM   3369  CB  ILE P 859      18.961 -12.333 -12.272  0.00  0.00      PROA  
ATOM   3370  HB  ILE P 859      18.970 -12.299 -13.382  0.00  0.00      PROA  
ATOM   3371  CG2 ILE P 859      19.264 -10.863 -11.825  0.00  0.00      PROA  
ATOM   3372 HG21 ILE P 859      18.872 -10.689 -10.800  0.00  0.00      PROA  
ATOM   3373 HG22 ILE P 859      18.653 -10.171 -12.444  0.00  0.00      PROA  
ATOM   3374 HG23 ILE P 859      20.359 -10.680 -11.868  0.00  0.00      PROA  
ATOM   3375  CG1 ILE P 859      20.063 -13.282 -11.776  0.00  0.00      PROA  
ATOM   3376 HG11 ILE P 859      19.678 -14.321 -11.858  0.00  0.00      PROA  
ATOM   3377 HG12 ILE P 859      20.076 -13.121 -10.677  0.00  0.00      PROA  
ATOM   3378  CD  ILE P 859      21.415 -13.131 -12.516  0.00  0.00      PROA  
ATOM   3379  HD1 ILE P 859      21.244 -13.117 -13.613  0.00  0.00      PROA  
ATOM   3380  HD2 ILE P 859      22.107 -13.932 -12.177  0.00  0.00      PROA  
ATOM   3381  HD3 ILE P 859      21.773 -12.137 -12.172  0.00  0.00      PROA  
ATOM   3382  C   ILE P 859      16.549 -11.647 -12.150  0.00  0.00      PROA  
ATOM   3383  O   ILE P 859      16.247 -10.886 -11.236  0.00  0.00      PROA  
ATOM   3384  N   SER P 860      16.012 -11.541 -13.415  0.00  0.00      PROA  
ATOM   3385  HN  SER P 860      16.279 -12.160 -14.150  0.00  0.00      PROA  
ATOM   3386  CA  SER P 860      15.082 -10.497 -13.790  0.00  0.00      PROA  
ATOM   3387  HA  SER P 860      15.552  -9.533 -13.665  0.00  0.00      PROA  
ATOM   3388  CB  SER P 860      14.850 -10.560 -15.293  0.00  0.00      PROA  
ATOM   3389  HB1 SER P 860      14.490 -11.576 -15.564  0.00  0.00      PROA  
ATOM   3390  HB2 SER P 860      15.848 -10.359 -15.737  0.00  0.00      PROA  
ATOM   3391  OG  SER P 860      13.836  -9.631 -15.740  0.00  0.00      PROA  
ATOM   3392  HG1 SER P 860      13.198 -10.102 -16.282  0.00  0.00      PROA  
ATOM   3393  C   SER P 860      13.733 -10.578 -13.006  0.00  0.00      PROA  
ATOM   3394  O   SER P 860      13.248  -9.582 -12.448  0.00  0.00      PROA  
ATOM   3395  N   ASP P 861      13.140 -11.771 -12.940  0.00  0.00      PROA  
ATOM   3396  HN  ASP P 861      13.501 -12.554 -13.442  0.00  0.00      PROA  
ATOM   3397  CA  ASP P 861      11.866 -11.844 -12.285  0.00  0.00      PROA  
ATOM   3398  HA  ASP P 861      11.142 -11.116 -12.621  0.00  0.00      PROA  
ATOM   3399  CB  ASP P 861      11.275 -13.207 -12.572  0.00  0.00      PROA  
ATOM   3400  HB1 ASP P 861      10.372 -13.316 -11.934  0.00  0.00      PROA  
ATOM   3401  HB2 ASP P 861      11.992 -14.026 -12.351  0.00  0.00      PROA  
ATOM   3402  CG  ASP P 861      10.900 -13.257 -14.006  0.00  0.00      PROA  
ATOM   3403  OD1 ASP P 861      10.882 -12.260 -14.800  0.00  0.00      PROA  
ATOM   3404  OD2 ASP P 861      10.499 -14.425 -14.428  0.00  0.00      PROA  
ATOM   3405  C   ASP P 861      11.841 -11.622 -10.750  0.00  0.00      PROA  
ATOM   3406  O   ASP P 861      11.027 -10.907 -10.139  0.00  0.00      PROA  
ATOM   3407  N   PHE P 862      12.714 -12.346 -10.082  0.00  0.00      PROA  
ATOM   3408  HN  PHE P 862      13.403 -12.887 -10.558  0.00  0.00      PROA  
ATOM   3409  CA  PHE P 862      12.665 -12.583  -8.674  0.00  0.00      PROA  
ATOM   3410  HA  PHE P 862      11.632 -12.529  -8.363  0.00  0.00      PROA  
ATOM   3411  CB  PHE P 862      13.243 -13.987  -8.296  0.00  0.00      PROA  
ATOM   3412  HB1 PHE P 862      13.552 -14.197  -7.250  0.00  0.00      PROA  
ATOM   3413  HB2 PHE P 862      14.133 -14.068  -8.955  0.00  0.00      PROA  
ATOM   3414  CG  PHE P 862      12.371 -15.153  -8.692  0.00  0.00      PROA  
ATOM   3415  CD1 PHE P 862      11.276 -15.632  -7.974  0.00  0.00      PROA  
ATOM   3416  HD1 PHE P 862      10.998 -15.074  -7.093  0.00  0.00      PROA  
ATOM   3417  CE1 PHE P 862      10.407 -16.664  -8.294  0.00  0.00      PROA  
ATOM   3418  HE1 PHE P 862       9.483 -16.663  -7.734  0.00  0.00      PROA  
ATOM   3419  CZ  PHE P 862      10.737 -17.469  -9.384  0.00  0.00      PROA  
ATOM   3420  HZ  PHE P 862      10.222 -18.407  -9.529  0.00  0.00      PROA  
ATOM   3421  CD2 PHE P 862      12.581 -15.945  -9.877  0.00  0.00      PROA  
ATOM   3422  HD2 PHE P 862      13.420 -15.672 -10.499  0.00  0.00      PROA  
ATOM   3423  CE2 PHE P 862      11.852 -17.100 -10.176  0.00  0.00      PROA  
ATOM   3424  HE2 PHE P 862      12.070 -17.770 -10.994  0.00  0.00      PROA  
ATOM   3425  C   PHE P 862      13.322 -11.506  -7.806  0.00  0.00      PROA  
ATOM   3426  O   PHE P 862      13.396 -11.646  -6.592  0.00  0.00      PROA  
ATOM   3427  N   ALA P 863      13.722 -10.309  -8.392  0.00  0.00      PROA  
ATOM   3428  HN  ALA P 863      13.484 -10.247  -9.359  0.00  0.00      PROA  
ATOM   3429  CA  ALA P 863      14.548  -9.273  -7.786  0.00  0.00      PROA  
ATOM   3430  HA  ALA P 863      15.580  -9.590  -7.806  0.00  0.00      PROA  
ATOM   3431  CB  ALA P 863      14.574  -8.051  -8.759  0.00  0.00      PROA  
ATOM   3432  HB1 ALA P 863      15.106  -8.333  -9.693  0.00  0.00      PROA  
ATOM   3433  HB2 ALA P 863      15.213  -7.293  -8.258  0.00  0.00      PROA  
ATOM   3434  HB3 ALA P 863      13.519  -7.736  -8.909  0.00  0.00      PROA  
ATOM   3435  C   ALA P 863      14.149  -8.867  -6.380  0.00  0.00      PROA  
ATOM   3436  O   ALA P 863      15.027  -8.667  -5.496  0.00  0.00      PROA  
ATOM   3437  N   VAL P 864      12.923  -8.628  -6.050  0.00  0.00      PROA  
ATOM   3438  HN  VAL P 864      12.224  -8.730  -6.753  0.00  0.00      PROA  
ATOM   3439  CA  VAL P 864      12.455  -8.219  -4.746  0.00  0.00      PROA  
ATOM   3440  HA  VAL P 864      13.108  -7.438  -4.384  0.00  0.00      PROA  
ATOM   3441  CB  VAL P 864      11.026  -7.643  -4.744  0.00  0.00      PROA  
ATOM   3442  HB  VAL P 864      10.288  -8.234  -5.326  0.00  0.00      PROA  
ATOM   3443  CG1 VAL P 864      10.480  -7.399  -3.320  0.00  0.00      PROA  
ATOM   3444 HG11 VAL P 864      11.342  -7.232  -2.639  0.00  0.00      PROA  
ATOM   3445 HG12 VAL P 864       9.993  -8.315  -2.922  0.00  0.00      PROA  
ATOM   3446 HG13 VAL P 864       9.701  -6.624  -3.158  0.00  0.00      PROA  
ATOM   3447  CG2 VAL P 864      11.096  -6.270  -5.534  0.00  0.00      PROA  
ATOM   3448 HG21 VAL P 864      11.676  -5.610  -4.854  0.00  0.00      PROA  
ATOM   3449 HG22 VAL P 864      10.071  -5.854  -5.634  0.00  0.00      PROA  
ATOM   3450 HG23 VAL P 864      11.578  -6.387  -6.528  0.00  0.00      PROA  
ATOM   3451  C   VAL P 864      12.546  -9.381  -3.781  0.00  0.00      PROA  
ATOM   3452  O   VAL P 864      13.155  -9.255  -2.715  0.00  0.00      PROA  
ATOM   3453  N   PHE P 865      12.152 -10.604  -4.138  0.00  0.00      PROA  
ATOM   3454  HN  PHE P 865      11.668 -10.646  -5.009  0.00  0.00      PROA  
ATOM   3455  CA  PHE P 865      12.241 -11.795  -3.390  0.00  0.00      PROA  
ATOM   3456  HA  PHE P 865      11.806 -11.536  -2.436  0.00  0.00      PROA  
ATOM   3457  CB  PHE P 865      11.356 -12.946  -4.004  0.00  0.00      PROA  
ATOM   3458  HB1 PHE P 865      11.564 -12.816  -5.088  0.00  0.00      PROA  
ATOM   3459  HB2 PHE P 865      10.315 -12.577  -3.891  0.00  0.00      PROA  
ATOM   3460  CG  PHE P 865      11.702 -14.245  -3.487  0.00  0.00      PROA  
ATOM   3461  CD1 PHE P 865      11.414 -14.542  -2.143  0.00  0.00      PROA  
ATOM   3462  HD1 PHE P 865      10.882 -13.870  -1.486  0.00  0.00      PROA  
ATOM   3463  CE1 PHE P 865      11.796 -15.760  -1.558  0.00  0.00      PROA  
ATOM   3464  HE1 PHE P 865      11.645 -16.094  -0.542  0.00  0.00      PROA  
ATOM   3465  CZ  PHE P 865      12.436 -16.684  -2.354  0.00  0.00      PROA  
ATOM   3466  HZ  PHE P 865      12.699 -17.617  -1.878  0.00  0.00      PROA  
ATOM   3467  CD2 PHE P 865      12.394 -15.205  -4.225  0.00  0.00      PROA  
ATOM   3468  HD2 PHE P 865      12.677 -15.040  -5.254  0.00  0.00      PROA  
ATOM   3469  CE2 PHE P 865      12.733 -16.451  -3.690  0.00  0.00      PROA  
ATOM   3470  HE2 PHE P 865      13.110 -17.181  -4.391  0.00  0.00      PROA  
ATOM   3471  C   PHE P 865      13.714 -12.212  -2.983  0.00  0.00      PROA  
ATOM   3472  O   PHE P 865      14.045 -12.412  -1.847  0.00  0.00      PROA  
ATOM   3473  N   LEU P 866      14.623 -12.067  -4.010  0.00  0.00      PROA  
ATOM   3474  HN  LEU P 866      14.412 -11.688  -4.908  0.00  0.00      PROA  
ATOM   3475  CA  LEU P 866      16.030 -12.142  -3.852  0.00  0.00      PROA  
ATOM   3476  HA  LEU P 866      16.277 -13.174  -3.654  0.00  0.00      PROA  
ATOM   3477  CB  LEU P 866      16.844 -11.901  -5.242  0.00  0.00      PROA  
ATOM   3478  HB1 LEU P 866      17.942 -11.780  -5.122  0.00  0.00      PROA  
ATOM   3479  HB2 LEU P 866      16.553 -10.932  -5.702  0.00  0.00      PROA  
ATOM   3480  CG  LEU P 866      16.615 -12.995  -6.344  0.00  0.00      PROA  
ATOM   3481  HG  LEU P 866      15.551 -13.311  -6.305  0.00  0.00      PROA  
ATOM   3482  CD1 LEU P 866      17.057 -12.371  -7.678  0.00  0.00      PROA  
ATOM   3483 HD11 LEU P 866      16.488 -11.449  -7.924  0.00  0.00      PROA  
ATOM   3484 HD12 LEU P 866      16.955 -13.132  -8.480  0.00  0.00      PROA  
ATOM   3485 HD13 LEU P 866      18.117 -12.066  -7.546  0.00  0.00      PROA  
ATOM   3486  CD2 LEU P 866      17.408 -14.336  -6.179  0.00  0.00      PROA  
ATOM   3487 HD21 LEU P 866      17.099 -14.841  -5.238  0.00  0.00      PROA  
ATOM   3488 HD22 LEU P 866      18.462 -14.025  -6.018  0.00  0.00      PROA  
ATOM   3489 HD23 LEU P 866      17.373 -14.914  -7.127  0.00  0.00      PROA  
ATOM   3490  C   LEU P 866      16.648 -11.203  -2.769  0.00  0.00      PROA  
ATOM   3491  O   LEU P 866      17.502 -11.590  -1.986  0.00  0.00      PROA  
ATOM   3492  N   THR P 867      16.220  -9.977  -2.798  0.00  0.00      PROA  
ATOM   3493  HN  THR P 867      15.453  -9.642  -3.341  0.00  0.00      PROA  
ATOM   3494  CA  THR P 867      16.680  -9.001  -1.832  0.00  0.00      PROA  
ATOM   3495  HA  THR P 867      17.756  -9.049  -1.754  0.00  0.00      PROA  
ATOM   3496  CB  THR P 867      16.160  -7.628  -2.279  0.00  0.00      PROA  
ATOM   3497  HB  THR P 867      15.051  -7.620  -2.352  0.00  0.00      PROA  
ATOM   3498  OG1 THR P 867      16.656  -7.296  -3.579  0.00  0.00      PROA  
ATOM   3499  HG1 THR P 867      16.163  -7.767  -4.255  0.00  0.00      PROA  
ATOM   3500  CG2 THR P 867      16.579  -6.571  -1.343  0.00  0.00      PROA  
ATOM   3501 HG21 THR P 867      16.110  -6.736  -0.349  0.00  0.00      PROA  
ATOM   3502 HG22 THR P 867      16.165  -5.588  -1.652  0.00  0.00      PROA  
ATOM   3503 HG23 THR P 867      17.683  -6.453  -1.331  0.00  0.00      PROA  
ATOM   3504  C   THR P 867      16.300  -9.344  -0.421  0.00  0.00      PROA  
ATOM   3505  O   THR P 867      17.097  -9.201   0.515  0.00  0.00      PROA  
ATOM   3506  N   ILE P 868      15.026  -9.913  -0.307  0.00  0.00      PROA  
ATOM   3507  HN  ILE P 868      14.476 -10.057  -1.127  0.00  0.00      PROA  
ATOM   3508  CA  ILE P 868      14.537 -10.305   1.018  0.00  0.00      PROA  
ATOM   3509  HA  ILE P 868      14.617  -9.432   1.648  0.00  0.00      PROA  
ATOM   3510  CB  ILE P 868      13.087 -10.674   1.014  0.00  0.00      PROA  
ATOM   3511  HB  ILE P 868      12.792 -11.265   0.120  0.00  0.00      PROA  
ATOM   3512  CG2 ILE P 868      12.590 -11.481   2.211  0.00  0.00      PROA  
ATOM   3513 HG21 ILE P 868      13.025 -11.182   3.188  0.00  0.00      PROA  
ATOM   3514 HG22 ILE P 868      12.773 -12.566   2.058  0.00  0.00      PROA  
ATOM   3515 HG23 ILE P 868      11.480 -11.492   2.267  0.00  0.00      PROA  
ATOM   3516  CG1 ILE P 868      12.176  -9.396   0.966  0.00  0.00      PROA  
ATOM   3517 HG11 ILE P 868      12.811  -8.638   0.459  0.00  0.00      PROA  
ATOM   3518 HG12 ILE P 868      11.938  -8.959   1.960  0.00  0.00      PROA  
ATOM   3519  CD  ILE P 868      10.894  -9.533   0.130  0.00  0.00      PROA  
ATOM   3520  HD1 ILE P 868      11.215  -9.637  -0.929  0.00  0.00      PROA  
ATOM   3521  HD2 ILE P 868      10.342  -8.571   0.199  0.00  0.00      PROA  
ATOM   3522  HD3 ILE P 868      10.191 -10.336   0.439  0.00  0.00      PROA  
ATOM   3523  C   ILE P 868      15.303 -11.415   1.761  0.00  0.00      PROA  
ATOM   3524  O   ILE P 868      15.809 -11.289   2.877  0.00  0.00      PROA  
ATOM   3525  N   VAL P 869      15.575 -12.495   1.038  0.00  0.00      PROA  
ATOM   3526  HN  VAL P 869      15.322 -12.544   0.075  0.00  0.00      PROA  
ATOM   3527  CA  VAL P 869      16.304 -13.676   1.416  0.00  0.00      PROA  
ATOM   3528  HA  VAL P 869      15.939 -14.055   2.359  0.00  0.00      PROA  
ATOM   3529  CB  VAL P 869      16.126 -14.805   0.441  0.00  0.00      PROA  
ATOM   3530  HB  VAL P 869      16.696 -14.613  -0.494  0.00  0.00      PROA  
ATOM   3531  CG1 VAL P 869      16.786 -16.069   1.010  0.00  0.00      PROA  
ATOM   3532 HG11 VAL P 869      16.104 -16.565   1.732  0.00  0.00      PROA  
ATOM   3533 HG12 VAL P 869      17.842 -15.953   1.335  0.00  0.00      PROA  
ATOM   3534 HG13 VAL P 869      16.876 -16.861   0.235  0.00  0.00      PROA  
ATOM   3535  CG2 VAL P 869      14.662 -15.070   0.202  0.00  0.00      PROA  
ATOM   3536 HG21 VAL P 869      14.189 -14.206  -0.312  0.00  0.00      PROA  
ATOM   3537 HG22 VAL P 869      14.099 -15.241   1.145  0.00  0.00      PROA  
ATOM   3538 HG23 VAL P 869      14.472 -15.996  -0.383  0.00  0.00      PROA  
ATOM   3539  C   VAL P 869      17.779 -13.358   1.615  0.00  0.00      PROA  
ATOM   3540  O   VAL P 869      18.447 -13.854   2.524  0.00  0.00      PROA  
ATOM   3541  N   ILE P 870      18.366 -12.457   0.711  0.00  0.00      PROA  
ATOM   3542  HN  ILE P 870      17.817 -12.130  -0.055  0.00  0.00      PROA  
ATOM   3543  CA  ILE P 870      19.702 -11.977   0.854  0.00  0.00      PROA  
ATOM   3544  HA  ILE P 870      20.422 -12.775   0.957  0.00  0.00      PROA  
ATOM   3545  CB  ILE P 870      20.135 -11.101  -0.424  0.00  0.00      PROA  
ATOM   3546  HB  ILE P 870      19.349 -10.361  -0.686  0.00  0.00      PROA  
ATOM   3547  CG2 ILE P 870      21.336 -10.226  -0.094  0.00  0.00      PROA  
ATOM   3548 HG21 ILE P 870      21.227  -9.337   0.563  0.00  0.00      PROA  
ATOM   3549 HG22 ILE P 870      21.800  -9.911  -1.053  0.00  0.00      PROA  
ATOM   3550 HG23 ILE P 870      22.120 -10.791   0.453  0.00  0.00      PROA  
ATOM   3551  CG1 ILE P 870      20.349 -11.946  -1.725  0.00  0.00      PROA  
ATOM   3552 HG11 ILE P 870      19.504 -12.646  -1.897  0.00  0.00      PROA  
ATOM   3553 HG12 ILE P 870      21.295 -12.529  -1.716  0.00  0.00      PROA  
ATOM   3554  CD  ILE P 870      20.272 -11.103  -3.042  0.00  0.00      PROA  
ATOM   3555  HD1 ILE P 870      19.387 -10.436  -2.962  0.00  0.00      PROA  
ATOM   3556  HD2 ILE P 870      20.136 -11.710  -3.962  0.00  0.00      PROA  
ATOM   3557  HD3 ILE P 870      21.182 -10.468  -3.103  0.00  0.00      PROA  
ATOM   3558  C   ILE P 870      19.848 -11.166   2.135  0.00  0.00      PROA  
ATOM   3559  O   ILE P 870      20.799 -11.466   2.857  0.00  0.00      PROA  
ATOM   3560  N   MET P 871      18.909 -10.129   2.368  0.00  0.00      PROA  
ATOM   3561  HN  MET P 871      18.235  -9.953   1.655  0.00  0.00      PROA  
ATOM   3562  CA  MET P 871      18.822  -9.353   3.603  0.00  0.00      PROA  
ATOM   3563  HA  MET P 871      19.810  -8.947   3.767  0.00  0.00      PROA  
ATOM   3564  CB  MET P 871      17.758  -8.193   3.535  0.00  0.00      PROA  
ATOM   3565  HB1 MET P 871      17.546  -7.799   4.551  0.00  0.00      PROA  
ATOM   3566  HB2 MET P 871      16.792  -8.578   3.144  0.00  0.00      PROA  
ATOM   3567  CG  MET P 871      18.262  -7.046   2.591  0.00  0.00      PROA  
ATOM   3568  HG1 MET P 871      17.459  -6.424   2.141  0.00  0.00      PROA  
ATOM   3569  HG2 MET P 871      18.735  -7.576   1.737  0.00  0.00      PROA  
ATOM   3570  SD  MET P 871      19.510  -5.970   3.262  0.00  0.00      PROA  
ATOM   3571  CE  MET P 871      20.420  -5.369   1.798  0.00  0.00      PROA  
ATOM   3572  HE1 MET P 871      21.336  -4.862   2.168  0.00  0.00      PROA  
ATOM   3573  HE2 MET P 871      19.748  -4.714   1.203  0.00  0.00      PROA  
ATOM   3574  HE3 MET P 871      20.799  -6.214   1.185  0.00  0.00      PROA  
ATOM   3575  C   MET P 871      18.575 -10.194   4.881  0.00  0.00      PROA  
ATOM   3576  O   MET P 871      19.226  -9.985   5.890  0.00  0.00      PROA  
ATOM   3577  N   VAL P 872      17.671 -11.261   4.813  0.00  0.00      PROA  
ATOM   3578  HN  VAL P 872      17.141 -11.354   3.973  0.00  0.00      PROA  
ATOM   3579  CA  VAL P 872      17.589 -12.320   5.879  0.00  0.00      PROA  
ATOM   3580  HA  VAL P 872      17.267 -11.867   6.805  0.00  0.00      PROA  
ATOM   3581  CB  VAL P 872      16.534 -13.357   5.610  0.00  0.00      PROA  
ATOM   3582  HB  VAL P 872      16.539 -13.654   4.540  0.00  0.00      PROA  
ATOM   3583  CG1 VAL P 872      16.562 -14.643   6.425  0.00  0.00      PROA  
ATOM   3584 HG11 VAL P 872      16.614 -14.450   7.518  0.00  0.00      PROA  
ATOM   3585 HG12 VAL P 872      17.473 -15.245   6.216  0.00  0.00      PROA  
ATOM   3586 HG13 VAL P 872      15.627 -15.213   6.237  0.00  0.00      PROA  
ATOM   3587  CG2 VAL P 872      15.197 -12.678   5.905  0.00  0.00      PROA  
ATOM   3588 HG21 VAL P 872      14.374 -13.393   5.691  0.00  0.00      PROA  
ATOM   3589 HG22 VAL P 872      15.007 -11.845   5.194  0.00  0.00      PROA  
ATOM   3590 HG23 VAL P 872      15.048 -12.283   6.932  0.00  0.00      PROA  
ATOM   3591  C   VAL P 872      18.953 -13.005   6.154  0.00  0.00      PROA  
ATOM   3592  O   VAL P 872      19.320 -13.164   7.266  0.00  0.00      PROA  
ATOM   3593  N   THR P 873      19.616 -13.470   5.123  0.00  0.00      PROA  
ATOM   3594  HN  THR P 873      19.256 -13.184   4.238  0.00  0.00      PROA  
ATOM   3595  CA  THR P 873      20.812 -14.279   5.281  0.00  0.00      PROA  
ATOM   3596  HA  THR P 873      20.560 -15.126   5.902  0.00  0.00      PROA  
ATOM   3597  CB  THR P 873      21.244 -14.922   4.018  0.00  0.00      PROA  
ATOM   3598  HB  THR P 873      21.599 -14.152   3.299  0.00  0.00      PROA  
ATOM   3599  OG1 THR P 873      20.104 -15.656   3.441  0.00  0.00      PROA  
ATOM   3600  HG1 THR P 873      19.500 -15.051   3.005  0.00  0.00      PROA  
ATOM   3601  CG2 THR P 873      22.330 -15.986   4.331  0.00  0.00      PROA  
ATOM   3602 HG21 THR P 873      22.668 -16.537   3.428  0.00  0.00      PROA  
ATOM   3603 HG22 THR P 873      21.979 -16.737   5.071  0.00  0.00      PROA  
ATOM   3604 HG23 THR P 873      23.281 -15.542   4.696  0.00  0.00      PROA  
ATOM   3605  C   THR P 873      21.923 -13.359   5.824  0.00  0.00      PROA  
ATOM   3606  O   THR P 873      22.573 -13.714   6.808  0.00  0.00      PROA  
ATOM   3607  N   ILE P 874      22.091 -12.133   5.207  0.00  0.00      PROA  
ATOM   3608  HN  ILE P 874      21.552 -11.939   4.391  0.00  0.00      PROA  
ATOM   3609  CA  ILE P 874      23.026 -11.115   5.740  0.00  0.00      PROA  
ATOM   3610  HA  ILE P 874      24.019 -11.535   5.682  0.00  0.00      PROA  
ATOM   3611  CB  ILE P 874      23.130  -9.873   4.789  0.00  0.00      PROA  
ATOM   3612  HB  ILE P 874      22.086  -9.524   4.636  0.00  0.00      PROA  
ATOM   3613  CG2 ILE P 874      24.063  -8.870   5.401  0.00  0.00      PROA  
ATOM   3614 HG21 ILE P 874      25.104  -9.234   5.540  0.00  0.00      PROA  
ATOM   3615 HG22 ILE P 874      23.571  -8.441   6.299  0.00  0.00      PROA  
ATOM   3616 HG23 ILE P 874      24.107  -7.998   4.714  0.00  0.00      PROA  
ATOM   3617  CG1 ILE P 874      23.646 -10.285   3.444  0.00  0.00      PROA  
ATOM   3618 HG11 ILE P 874      23.063 -11.166   3.097  0.00  0.00      PROA  
ATOM   3619 HG12 ILE P 874      24.706 -10.615   3.489  0.00  0.00      PROA  
ATOM   3620  CD  ILE P 874      23.531  -9.178   2.436  0.00  0.00      PROA  
ATOM   3621  HD1 ILE P 874      22.477  -8.830   2.485  0.00  0.00      PROA  
ATOM   3622  HD2 ILE P 874      23.796  -9.539   1.420  0.00  0.00      PROA  
ATOM   3623  HD3 ILE P 874      24.312  -8.414   2.639  0.00  0.00      PROA  
ATOM   3624  C   ILE P 874      22.756 -10.764   7.137  0.00  0.00      PROA  
ATOM   3625  O   ILE P 874      23.700 -10.795   7.925  0.00  0.00      PROA  
ATOM   3626  N   ASP P 875      21.491 -10.442   7.482  0.00  0.00      PROA  
ATOM   3627  HN  ASP P 875      20.733 -10.423   6.835  0.00  0.00      PROA  
ATOM   3628  CA  ASP P 875      21.155 -10.048   8.833  0.00  0.00      PROA  
ATOM   3629  HA  ASP P 875      21.710  -9.154   9.077  0.00  0.00      PROA  
ATOM   3630  CB  ASP P 875      19.645  -9.769   8.904  0.00  0.00      PROA  
ATOM   3631  HB1 ASP P 875      18.977 -10.482   8.375  0.00  0.00      PROA  
ATOM   3632  HB2 ASP P 875      19.513  -8.847   8.298  0.00  0.00      PROA  
ATOM   3633  CG  ASP P 875      19.003  -9.525  10.267  0.00  0.00      PROA  
ATOM   3634  OD1 ASP P 875      18.826  -8.341  10.705  0.00  0.00      PROA  
ATOM   3635  OD2 ASP P 875      18.635 -10.477  10.983  0.00  0.00      PROA  
ATOM   3636  C   ASP P 875      21.487 -11.260   9.809  0.00  0.00      PROA  
ATOM   3637  O   ASP P 875      22.121 -11.057  10.799  0.00  0.00      PROA  
ATOM   3638  N   TYR P 876      21.125 -12.459   9.383  0.00  0.00      PROA  
ATOM   3639  HN  TYR P 876      20.573 -12.586   8.562  0.00  0.00      PROA  
ATOM   3640  CA  TYR P 876      21.467 -13.629  10.195  0.00  0.00      PROA  
ATOM   3641  HA  TYR P 876      21.000 -13.524  11.163  0.00  0.00      PROA  
ATOM   3642  CB  TYR P 876      20.997 -14.912   9.507  0.00  0.00      PROA  
ATOM   3643  HB1 TYR P 876      21.352 -14.979   8.457  0.00  0.00      PROA  
ATOM   3644  HB2 TYR P 876      19.887 -14.908   9.465  0.00  0.00      PROA  
ATOM   3645  CG  TYR P 876      21.256 -16.212  10.245  0.00  0.00      PROA  
ATOM   3646  CD1 TYR P 876      20.350 -16.681  11.229  0.00  0.00      PROA  
ATOM   3647  HD1 TYR P 876      19.461 -16.136  11.511  0.00  0.00      PROA  
ATOM   3648  CE1 TYR P 876      20.394 -17.994  11.732  0.00  0.00      PROA  
ATOM   3649  HE1 TYR P 876      19.614 -18.217  12.445  0.00  0.00      PROA  
ATOM   3650  CZ  TYR P 876      21.515 -18.728  11.486  0.00  0.00      PROA  
ATOM   3651  OH  TYR P 876      21.678 -20.019  12.087  0.00  0.00      PROA  
ATOM   3652  HH  TYR P 876      22.610 -20.244  12.034  0.00  0.00      PROA  
ATOM   3653  CD2 TYR P 876      22.417 -17.027  10.062  0.00  0.00      PROA  
ATOM   3654  HD2 TYR P 876      23.068 -16.577   9.327  0.00  0.00      PROA  
ATOM   3655  CE2 TYR P 876      22.603 -18.261  10.711  0.00  0.00      PROA  
ATOM   3656  HE2 TYR P 876      23.551 -18.766  10.594  0.00  0.00      PROA  
ATOM   3657  C   TYR P 876      23.027 -13.789  10.461  0.00  0.00      PROA  
ATOM   3658  O   TYR P 876      23.506 -13.892  11.627  0.00  0.00      PROA  
ATOM   3659  N   LEU P 877      23.802 -13.722   9.392  0.00  0.00      PROA  
ATOM   3660  HN  LEU P 877      23.408 -13.587   8.486  0.00  0.00      PROA  
ATOM   3661  CA  LEU P 877      25.217 -13.941   9.438  0.00  0.00      PROA  
ATOM   3662  HA  LEU P 877      25.419 -14.896   9.900  0.00  0.00      PROA  
ATOM   3663  CB  LEU P 877      25.804 -14.061   7.975  0.00  0.00      PROA  
ATOM   3664  HB1 LEU P 877      26.900 -13.976   8.138  0.00  0.00      PROA  
ATOM   3665  HB2 LEU P 877      25.411 -13.223   7.361  0.00  0.00      PROA  
ATOM   3666  CG  LEU P 877      25.385 -15.262   7.149  0.00  0.00      PROA  
ATOM   3667  HG  LEU P 877      24.282 -15.243   7.009  0.00  0.00      PROA  
ATOM   3668  CD1 LEU P 877      26.063 -15.086   5.806  0.00  0.00      PROA  
ATOM   3669 HD11 LEU P 877      26.102 -16.045   5.247  0.00  0.00      PROA  
ATOM   3670 HD12 LEU P 877      27.150 -14.942   5.985  0.00  0.00      PROA  
ATOM   3671 HD13 LEU P 877      25.686 -14.264   5.161  0.00  0.00      PROA  
ATOM   3672  CD2 LEU P 877      25.796 -16.550   7.789  0.00  0.00      PROA  
ATOM   3673 HD21 LEU P 877      26.759 -16.990   7.450  0.00  0.00      PROA  
ATOM   3674 HD22 LEU P 877      25.011 -17.318   7.622  0.00  0.00      PROA  
ATOM   3675 HD23 LEU P 877      25.860 -16.566   8.898  0.00  0.00      PROA  
ATOM   3676  C   LEU P 877      26.036 -12.855  10.140  0.00  0.00      PROA  
ATOM   3677  O   LEU P 877      27.031 -13.177  10.821  0.00  0.00      PROA  
ATOM   3678  N   VAL P 878      25.641 -11.619   9.888  0.00  0.00      PROA  
ATOM   3679  HN  VAL P 878      24.853 -11.454   9.300  0.00  0.00      PROA  
ATOM   3680  CA  VAL P 878      26.363 -10.479  10.469  0.00  0.00      PROA  
ATOM   3681  HA  VAL P 878      27.426 -10.634  10.360  0.00  0.00      PROA  
ATOM   3682  CB  VAL P 878      25.966  -9.310   9.677  0.00  0.00      PROA  
ATOM   3683  HB  VAL P 878      24.877  -9.283   9.462  0.00  0.00      PROA  
ATOM   3684  CG1 VAL P 878      26.275  -7.933  10.335  0.00  0.00      PROA  
ATOM   3685 HG11 VAL P 878      25.478  -7.743  11.085  0.00  0.00      PROA  
ATOM   3686 HG12 VAL P 878      26.186  -7.113   9.590  0.00  0.00      PROA  
ATOM   3687 HG13 VAL P 878      27.340  -7.876  10.648  0.00  0.00      PROA  
ATOM   3688  CG2 VAL P 878      26.784  -9.440   8.375  0.00  0.00      PROA  
ATOM   3689 HG21 VAL P 878      27.885  -9.570   8.437  0.00  0.00      PROA  
ATOM   3690 HG22 VAL P 878      26.524  -8.526   7.799  0.00  0.00      PROA  
ATOM   3691 HG23 VAL P 878      26.477 -10.341   7.802  0.00  0.00      PROA  
ATOM   3692  C   VAL P 878      26.025 -10.424  11.936  0.00  0.00      PROA  
ATOM   3693  O   VAL P 878      26.902  -9.992  12.667  0.00  0.00      PROA  
ATOM   3694  N   GLY P 879      24.821 -10.833  12.404  0.00  0.00      PROA  
ATOM   3695  HN  GLY P 879      24.159 -11.136  11.723  0.00  0.00      PROA  
ATOM   3696  CA  GLY P 879      24.510 -11.003  13.841  0.00  0.00      PROA  
ATOM   3697  HA1 GLY P 879      25.312 -11.653  14.160  0.00  0.00      PROA  
ATOM   3698  HA2 GLY P 879      23.530 -11.451  13.913  0.00  0.00      PROA  
ATOM   3699  C   GLY P 879      24.423  -9.651  14.582  0.00  0.00      PROA  
ATOM   3700  O   GLY P 879      24.624  -9.603  15.811  0.00  0.00      PROA  
ATOM   3701  N   VAL P 880      24.049  -8.558  13.884  0.00  0.00      PROA  
ATOM   3702  HN  VAL P 880      24.009  -8.625  12.890  0.00  0.00      PROA  
ATOM   3703  CA  VAL P 880      23.456  -7.361  14.526  0.00  0.00      PROA  
ATOM   3704  HA  VAL P 880      23.722  -7.305  15.571  0.00  0.00      PROA  
ATOM   3705  CB  VAL P 880      24.014  -6.067  13.837  0.00  0.00      PROA  
ATOM   3706  HB  VAL P 880      23.861  -6.268  12.755  0.00  0.00      PROA  
ATOM   3707  CG1 VAL P 880      23.188  -4.819  14.171  0.00  0.00      PROA  
ATOM   3708 HG11 VAL P 880      23.624  -3.885  13.756  0.00  0.00      PROA  
ATOM   3709 HG12 VAL P 880      23.117  -4.579  15.254  0.00  0.00      PROA  
ATOM   3710 HG13 VAL P 880      22.135  -4.898  13.824  0.00  0.00      PROA  
ATOM   3711  CG2 VAL P 880      25.429  -5.897  14.195  0.00  0.00      PROA  
ATOM   3712 HG21 VAL P 880      26.022  -6.787  13.893  0.00  0.00      PROA  
ATOM   3713 HG22 VAL P 880      25.544  -5.881  15.300  0.00  0.00      PROA  
ATOM   3714 HG23 VAL P 880      25.943  -5.030  13.728  0.00  0.00      PROA  
ATOM   3715  C   VAL P 880      21.936  -7.405  14.373  0.00  0.00      PROA  
ATOM   3716  O   VAL P 880      21.387  -7.552  13.241  0.00  0.00      PROA  
ATOM   3717  N   PRO P 881      21.036  -7.213  15.320  0.00  0.00      PROA  
ATOM   3718  CD  PRO P 881      21.319  -7.125  16.715  0.00  0.00      PROA  
ATOM   3719  HD1 PRO P 881      21.187  -6.073  17.048  0.00  0.00      PROA  
ATOM   3720  HD2 PRO P 881      22.355  -7.401  17.007  0.00  0.00      PROA  
ATOM   3721  CA  PRO P 881      19.626  -7.523  15.115  0.00  0.00      PROA  
ATOM   3722  HA  PRO P 881      19.501  -8.438  14.555  0.00  0.00      PROA  
ATOM   3723  CB  PRO P 881      19.146  -7.847  16.539  0.00  0.00      PROA  
ATOM   3724  HB1 PRO P 881      18.442  -8.707  16.529  0.00  0.00      PROA  
ATOM   3725  HB2 PRO P 881      18.591  -7.072  17.109  0.00  0.00      PROA  
ATOM   3726  CG  PRO P 881      20.397  -8.130  17.341  0.00  0.00      PROA  
ATOM   3727  HG1 PRO P 881      20.333  -7.824  18.407  0.00  0.00      PROA  
ATOM   3728  HG2 PRO P 881      20.785  -9.166  17.235  0.00  0.00      PROA  
ATOM   3729  C   PRO P 881      18.832  -6.288  14.630  0.00  0.00      PROA  
ATOM   3730  O   PRO P 881      18.611  -5.209  15.264  0.00  0.00      PROA  
ATOM   3731  N   SER P 882      18.309  -6.548  13.428  0.00  0.00      PROA  
ATOM   3732  HN  SER P 882      18.620  -7.302  12.855  0.00  0.00      PROA  
ATOM   3733  CA  SER P 882      17.421  -5.519  12.844  0.00  0.00      PROA  
ATOM   3734  HA  SER P 882      17.688  -4.529  13.182  0.00  0.00      PROA  
ATOM   3735  CB  SER P 882      17.535  -5.418  11.295  0.00  0.00      PROA  
ATOM   3736  HB1 SER P 882      18.567  -5.081  11.062  0.00  0.00      PROA  
ATOM   3737  HB2 SER P 882      16.863  -4.615  10.923  0.00  0.00      PROA  
ATOM   3738  OG  SER P 882      17.151  -6.564  10.534  0.00  0.00      PROA  
ATOM   3739  HG1 SER P 882      17.854  -7.205  10.657  0.00  0.00      PROA  
ATOM   3740  C   SER P 882      16.012  -5.923  13.150  0.00  0.00      PROA  
ATOM   3741  O   SER P 882      15.796  -7.075  13.292  0.00  0.00      PROA  
ATOM   3742  N   PRO P 883      15.135  -4.884  13.379  0.00  0.00      PROA  
ATOM   3743  CD  PRO P 883      15.572  -3.489  13.859  0.00  0.00      PROA  
ATOM   3744  HD1 PRO P 883      15.732  -2.789  13.011  0.00  0.00      PROA  
ATOM   3745  HD2 PRO P 883      16.521  -3.518  14.436  0.00  0.00      PROA  
ATOM   3746  CA  PRO P 883      13.813  -5.185  13.794  0.00  0.00      PROA  
ATOM   3747  HA  PRO P 883      13.828  -5.832  14.659  0.00  0.00      PROA  
ATOM   3748  CB  PRO P 883      13.165  -3.826  14.181  0.00  0.00      PROA  
ATOM   3749  HB1 PRO P 883      12.271  -3.949  14.830  0.00  0.00      PROA  
ATOM   3750  HB2 PRO P 883      12.811  -3.379  13.227  0.00  0.00      PROA  
ATOM   3751  CG  PRO P 883      14.365  -3.013  14.712  0.00  0.00      PROA  
ATOM   3752  HG1 PRO P 883      14.145  -1.937  14.546  0.00  0.00      PROA  
ATOM   3753  HG2 PRO P 883      14.625  -3.338  15.742  0.00  0.00      PROA  
ATOM   3754  C   PRO P 883      12.934  -5.946  12.819  0.00  0.00      PROA  
ATOM   3755  O   PRO P 883      12.888  -5.518  11.660  0.00  0.00      PROA  
ATOM   3756  N   LYS P 884      12.436  -7.098  13.193  0.00  0.00      PROA  
ATOM   3757  HN  LYS P 884      12.671  -7.294  14.142  0.00  0.00      PROA  
ATOM   3758  CA  LYS P 884      11.735  -8.096  12.528  0.00  0.00      PROA  
ATOM   3759  HA  LYS P 884      12.033  -8.044  11.491  0.00  0.00      PROA  
ATOM   3760  CB  LYS P 884      12.094  -9.562  12.975  0.00  0.00      PROA  
ATOM   3761  HB1 LYS P 884      11.563 -10.201  12.238  0.00  0.00      PROA  
ATOM   3762  HB2 LYS P 884      11.721  -9.785  13.997  0.00  0.00      PROA  
ATOM   3763  CG  LYS P 884      13.540 -10.012  13.018  0.00  0.00      PROA  
ATOM   3764  HG1 LYS P 884      13.444 -11.041  13.424  0.00  0.00      PROA  
ATOM   3765  HG2 LYS P 884      14.142  -9.432  13.751  0.00  0.00      PROA  
ATOM   3766  CD  LYS P 884      14.114 -10.001  11.605  0.00  0.00      PROA  
ATOM   3767  HD1 LYS P 884      14.087  -8.963  11.210  0.00  0.00      PROA  
ATOM   3768  HD2 LYS P 884      13.355 -10.577  11.035  0.00  0.00      PROA  
ATOM   3769  CE  LYS P 884      15.526 -10.471  11.501  0.00  0.00      PROA  
ATOM   3770  HE1 LYS P 884      15.898 -10.600  10.462  0.00  0.00      PROA  
ATOM   3771  HE2 LYS P 884      15.729 -11.425  12.034  0.00  0.00      PROA  
ATOM   3772  NZ  LYS P 884      16.372  -9.534  12.170  0.00  0.00      PROA  
ATOM   3773  HZ1 LYS P 884      17.224  -9.502  11.574  0.00  0.00      PROA  
ATOM   3774  HZ2 LYS P 884      16.768  -9.739  13.109  0.00  0.00      PROA  
ATOM   3775  HZ3 LYS P 884      15.992  -8.585  12.363  0.00  0.00      PROA  
ATOM   3776  C   LYS P 884      10.241  -7.743  12.653  0.00  0.00      PROA  
ATOM   3777  O   LYS P 884       9.827  -7.110  13.635  0.00  0.00      PROA  
ATOM   3778  N   LEU P 885       9.425  -8.128  11.669  0.00  0.00      PROA  
ATOM   3779  HN  LEU P 885       9.876  -8.384  10.817  0.00  0.00      PROA  
ATOM   3780  CA  LEU P 885       7.975  -8.268  11.519  0.00  0.00      PROA  
ATOM   3781  HA  LEU P 885       7.564  -7.310  11.802  0.00  0.00      PROA  
ATOM   3782  CB  LEU P 885       7.634  -8.522   9.975  0.00  0.00      PROA  
ATOM   3783  HB1 LEU P 885       8.231  -9.315   9.473  0.00  0.00      PROA  
ATOM   3784  HB2 LEU P 885       7.982  -7.645   9.389  0.00  0.00      PROA  
ATOM   3785  CG  LEU P 885       6.158  -8.871   9.606  0.00  0.00      PROA  
ATOM   3786  HG  LEU P 885       5.936  -9.744  10.256  0.00  0.00      PROA  
ATOM   3787  CD1 LEU P 885       5.211  -7.698   9.969  0.00  0.00      PROA  
ATOM   3788 HD11 LEU P 885       5.209  -7.319  11.014  0.00  0.00      PROA  
ATOM   3789 HD12 LEU P 885       4.207  -8.139   9.791  0.00  0.00      PROA  
ATOM   3790 HD13 LEU P 885       5.389  -6.754   9.410  0.00  0.00      PROA  
ATOM   3791  CD2 LEU P 885       5.886  -9.270   8.107  0.00  0.00      PROA  
ATOM   3792 HD21 LEU P 885       6.136  -8.426   7.428  0.00  0.00      PROA  
ATOM   3793 HD22 LEU P 885       4.803  -9.505   8.040  0.00  0.00      PROA  
ATOM   3794 HD23 LEU P 885       6.463 -10.157   7.767  0.00  0.00      PROA  
ATOM   3795  C   LEU P 885       7.293  -9.340  12.428  0.00  0.00      PROA  
ATOM   3796  O   LEU P 885       7.725 -10.417  12.589  0.00  0.00      PROA  
ATOM   3797  N   HSD P 886       6.261  -8.947  13.024  0.00  0.00      PROA  
ATOM   3798  HN  HSD P 886       6.011  -7.987  13.125  0.00  0.00      PROA  
ATOM   3799  CA  HSD P 886       5.395  -9.872  13.793  0.00  0.00      PROA  
ATOM   3800  HA  HSD P 886       6.000 -10.748  13.977  0.00  0.00      PROA  
ATOM   3801  CB  HSD P 886       5.093  -9.338  15.214  0.00  0.00      PROA  
ATOM   3802  HB1 HSD P 886       4.286  -9.962  15.653  0.00  0.00      PROA  
ATOM   3803  HB2 HSD P 886       4.669  -8.315  15.135  0.00  0.00      PROA  
ATOM   3804  ND1 HSD P 886       7.184  -8.350  16.128  0.00  0.00      PROA  
ATOM   3805  HD1 HSD P 886       7.043  -7.399  15.856  0.00  0.00      PROA  
ATOM   3806  CG  HSD P 886       6.345  -9.409  16.011  0.00  0.00      PROA  
ATOM   3807  CE1 HSD P 886       8.126  -8.706  17.106  0.00  0.00      PROA  
ATOM   3808  HE1 HSD P 886       9.093  -8.247  17.312  0.00  0.00      PROA  
ATOM   3809  NE2 HSD P 886       7.789  -9.855  17.681  0.00  0.00      PROA  
ATOM   3810  CD2 HSD P 886       6.728 -10.283  16.961  0.00  0.00      PROA  
ATOM   3811  HD2 HSD P 886       6.288 -11.201  17.331  0.00  0.00      PROA  
ATOM   3812  C   HSD P 886       4.121 -10.176  13.067  0.00  0.00      PROA  
ATOM   3813  O   HSD P 886       3.319  -9.288  12.756  0.00  0.00      PROA  
ATOM   3814  N   VAL P 887       3.831 -11.470  12.848  0.00  0.00      PROA  
ATOM   3815  HN  VAL P 887       4.519 -12.163  13.048  0.00  0.00      PROA  
ATOM   3816  CA  VAL P 887       2.672 -11.925  12.181  0.00  0.00      PROA  
ATOM   3817  HA  VAL P 887       2.213 -11.064  11.718  0.00  0.00      PROA  
ATOM   3818  CB  VAL P 887       2.936 -12.901  11.002  0.00  0.00      PROA  
ATOM   3819  HB  VAL P 887       3.539 -13.736  11.418  0.00  0.00      PROA  
ATOM   3820  CG1 VAL P 887       1.636 -13.582  10.402  0.00  0.00      PROA  
ATOM   3821 HG11 VAL P 887       0.978 -14.094  11.136  0.00  0.00      PROA  
ATOM   3822 HG12 VAL P 887       1.989 -14.348   9.680  0.00  0.00      PROA  
ATOM   3823 HG13 VAL P 887       0.976 -12.826   9.926  0.00  0.00      PROA  
ATOM   3824  CG2 VAL P 887       3.805 -12.232   9.902  0.00  0.00      PROA  
ATOM   3825 HG21 VAL P 887       4.762 -11.871  10.336  0.00  0.00      PROA  
ATOM   3826 HG22 VAL P 887       3.275 -11.330   9.527  0.00  0.00      PROA  
ATOM   3827 HG23 VAL P 887       4.048 -12.860   9.018  0.00  0.00      PROA  
ATOM   3828  C   VAL P 887       1.750 -12.508  13.215  0.00  0.00      PROA  
ATOM   3829  O   VAL P 887       2.250 -13.076  14.144  0.00  0.00      PROA  
ATOM   3830  N   PRO P 888       0.439 -12.254  13.258  0.00  0.00      PROA  
ATOM   3831  CD  PRO P 888      -0.299 -11.362  12.290  0.00  0.00      PROA  
ATOM   3832  HD1 PRO P 888      -0.425 -11.800  11.277  0.00  0.00      PROA  
ATOM   3833  HD2 PRO P 888       0.276 -10.430  12.102  0.00  0.00      PROA  
ATOM   3834  CA  PRO P 888      -0.453 -12.745  14.240  0.00  0.00      PROA  
ATOM   3835  HA  PRO P 888      -0.210 -12.100  15.072  0.00  0.00      PROA  
ATOM   3836  CB  PRO P 888      -1.879 -12.399  13.665  0.00  0.00      PROA  
ATOM   3837  HB1 PRO P 888      -2.625 -12.277  14.479  0.00  0.00      PROA  
ATOM   3838  HB2 PRO P 888      -2.209 -13.231  13.007  0.00  0.00      PROA  
ATOM   3839  CG  PRO P 888      -1.702 -11.067  12.877  0.00  0.00      PROA  
ATOM   3840  HG1 PRO P 888      -2.469 -10.797  12.120  0.00  0.00      PROA  
ATOM   3841  HG2 PRO P 888      -1.553 -10.247  13.611  0.00  0.00      PROA  
ATOM   3842  C   PRO P 888      -0.337 -14.147  14.776  0.00  0.00      PROA  
ATOM   3843  O   PRO P 888      -0.573 -15.185  14.096  0.00  0.00      PROA  
ATOM   3844  N   GLU P 889      -0.099 -14.301  16.109  0.00  0.00      PROA  
ATOM   3845  HN  GLU P 889       0.049 -13.503  16.688  0.00  0.00      PROA  
ATOM   3846  CA  GLU P 889       0.217 -15.613  16.724  0.00  0.00      PROA  
ATOM   3847  HA  GLU P 889       0.315 -16.315  15.909  0.00  0.00      PROA  
ATOM   3848  CB  GLU P 889       1.522 -15.686  17.610  0.00  0.00      PROA  
ATOM   3849  HB1 GLU P 889       1.773 -16.586  18.211  0.00  0.00      PROA  
ATOM   3850  HB2 GLU P 889       1.311 -14.834  18.291  0.00  0.00      PROA  
ATOM   3851  CG  GLU P 889       2.832 -15.394  16.807  0.00  0.00      PROA  
ATOM   3852  HG1 GLU P 889       2.538 -14.590  16.099  0.00  0.00      PROA  
ATOM   3853  HG2 GLU P 889       3.087 -16.218  16.107  0.00  0.00      PROA  
ATOM   3854  CD  GLU P 889       4.012 -15.041  17.655  0.00  0.00      PROA  
ATOM   3855  OE1 GLU P 889       4.580 -13.956  17.532  0.00  0.00      PROA  
ATOM   3856  OE2 GLU P 889       4.330 -15.927  18.515  0.00  0.00      PROA  
ATOM   3857  C   GLU P 889      -0.979 -16.041  17.445  0.00  0.00      PROA  
ATOM   3858  O   GLU P 889      -1.117 -17.162  18.039  0.00  0.00      PROA  
ATOM   3859  N   LYS P 890      -2.052 -15.210  17.548  0.00  0.00      PROA  
ATOM   3860  HN  LYS P 890      -2.031 -14.300  17.143  0.00  0.00      PROA  
ATOM   3861  CA  LYS P 890      -3.399 -15.570  17.905  0.00  0.00      PROA  
ATOM   3862  HA  LYS P 890      -3.333 -16.505  18.441  0.00  0.00      PROA  
ATOM   3863  CB  LYS P 890      -4.084 -14.393  18.609  0.00  0.00      PROA  
ATOM   3864  HB1 LYS P 890      -5.118 -14.766  18.769  0.00  0.00      PROA  
ATOM   3865  HB2 LYS P 890      -4.211 -13.460  18.019  0.00  0.00      PROA  
ATOM   3866  CG  LYS P 890      -3.442 -14.025  19.963  0.00  0.00      PROA  
ATOM   3867  HG1 LYS P 890      -3.975 -13.200  20.482  0.00  0.00      PROA  
ATOM   3868  HG2 LYS P 890      -2.424 -13.831  19.562  0.00  0.00      PROA  
ATOM   3869  CD  LYS P 890      -3.191 -15.171  21.026  0.00  0.00      PROA  
ATOM   3870  HD1 LYS P 890      -2.880 -14.863  22.047  0.00  0.00      PROA  
ATOM   3871  HD2 LYS P 890      -2.395 -15.815  20.592  0.00  0.00      PROA  
ATOM   3872  CE  LYS P 890      -4.399 -15.989  21.400  0.00  0.00      PROA  
ATOM   3873  HE1 LYS P 890      -4.170 -16.940  21.927  0.00  0.00      PROA  
ATOM   3874  HE2 LYS P 890      -4.875 -16.127  20.406  0.00  0.00      PROA  
ATOM   3875  NZ  LYS P 890      -5.379 -15.199  22.228  0.00  0.00      PROA  
ATOM   3876  HZ1 LYS P 890      -4.905 -14.834  23.078  0.00  0.00      PROA  
ATOM   3877  HZ2 LYS P 890      -6.155 -15.830  22.513  0.00  0.00      PROA  
ATOM   3878  HZ3 LYS P 890      -5.751 -14.435  21.627  0.00  0.00      PROA  
ATOM   3879  C   LYS P 890      -4.139 -15.844  16.653  0.00  0.00      PROA  
ATOM   3880  O   LYS P 890      -3.886 -15.266  15.595  0.00  0.00      PROA  
ATOM   3881  N   PHE P 891      -4.985 -16.909  16.632  0.00  0.00      PROA  
ATOM   3882  HN  PHE P 891      -4.909 -17.496  17.434  0.00  0.00      PROA  
ATOM   3883  CA  PHE P 891      -5.895 -17.164  15.517  0.00  0.00      PROA  
ATOM   3884  HA  PHE P 891      -5.785 -16.462  14.704  0.00  0.00      PROA  
ATOM   3885  CB  PHE P 891      -5.629 -18.665  15.075  0.00  0.00      PROA  
ATOM   3886  HB1 PHE P 891      -5.795 -19.262  15.996  0.00  0.00      PROA  
ATOM   3887  HB2 PHE P 891      -4.587 -18.755  14.698  0.00  0.00      PROA  
ATOM   3888  CG  PHE P 891      -6.564 -19.190  14.005  0.00  0.00      PROA  
ATOM   3889  CD1 PHE P 891      -6.858 -20.560  13.970  0.00  0.00      PROA  
ATOM   3890  HD1 PHE P 891      -6.409 -21.236  14.682  0.00  0.00      PROA  
ATOM   3891  CE1 PHE P 891      -7.608 -20.929  12.854  0.00  0.00      PROA  
ATOM   3892  HE1 PHE P 891      -7.592 -22.002  12.729  0.00  0.00      PROA  
ATOM   3893  CZ  PHE P 891      -8.300 -20.085  11.950  0.00  0.00      PROA  
ATOM   3894  HZ  PHE P 891      -8.839 -20.522  11.122  0.00  0.00      PROA  
ATOM   3895  CD2 PHE P 891      -7.077 -18.299  13.057  0.00  0.00      PROA  
ATOM   3896  HD2 PHE P 891      -6.846 -17.246  13.112  0.00  0.00      PROA  
ATOM   3897  CE2 PHE P 891      -7.993 -18.759  12.055  0.00  0.00      PROA  
ATOM   3898  HE2 PHE P 891      -8.381 -18.043  11.345  0.00  0.00      PROA  
ATOM   3899  C   PHE P 891      -7.302 -16.854  16.123  0.00  0.00      PROA  
ATOM   3900  O   PHE P 891      -8.326 -17.177  15.513  0.00  0.00      PROA  
ATOM   3901  N   GLU P 892      -7.353 -16.145  17.262  0.00  0.00      PROA  
ATOM   3902  HN  GLU P 892      -6.466 -15.835  17.595  0.00  0.00      PROA  
ATOM   3903  CA  GLU P 892      -8.529 -15.795  18.087  0.00  0.00      PROA  
ATOM   3904  HA  GLU P 892      -9.428 -16.211  17.656  0.00  0.00      PROA  
ATOM   3905  CB  GLU P 892      -8.302 -16.147  19.569  0.00  0.00      PROA  
ATOM   3906  HB1 GLU P 892      -7.285 -15.754  19.786  0.00  0.00      PROA  
ATOM   3907  HB2 GLU P 892      -8.353 -17.256  19.608  0.00  0.00      PROA  
ATOM   3908  CG  GLU P 892      -9.362 -15.618  20.531  0.00  0.00      PROA  
ATOM   3909  HG1 GLU P 892     -10.334 -15.997  20.149  0.00  0.00      PROA  
ATOM   3910  HG2 GLU P 892      -9.431 -14.517  20.662  0.00  0.00      PROA  
ATOM   3911  CD  GLU P 892      -9.078 -16.198  21.901  0.00  0.00      PROA  
ATOM   3912  OE1 GLU P 892      -7.914 -16.041  22.415  0.00  0.00      PROA  
ATOM   3913  OE2 GLU P 892      -9.972 -16.901  22.483  0.00  0.00      PROA  
ATOM   3914  C   GLU P 892      -8.688 -14.281  17.967  0.00  0.00      PROA  
ATOM   3915  O   GLU P 892      -7.776 -13.554  18.291  0.00  0.00      PROA  
ATOM   3916  N   PRO P 893      -9.696 -13.659  17.369  0.00  0.00      PROA  
ATOM   3917  CD  PRO P 893     -10.644 -14.350  16.415  0.00  0.00      PROA  
ATOM   3918  HD1 PRO P 893     -11.388 -14.988  16.939  0.00  0.00      PROA  
ATOM   3919  HD2 PRO P 893     -10.063 -15.049  15.776  0.00  0.00      PROA  
ATOM   3920  CA  PRO P 893     -10.009 -12.238  17.452  0.00  0.00      PROA  
ATOM   3921  HA  PRO P 893      -9.347 -11.703  16.788  0.00  0.00      PROA  
ATOM   3922  CB  PRO P 893     -11.399 -12.219  16.902  0.00  0.00      PROA  
ATOM   3923  HB1 PRO P 893     -11.701 -11.201  16.576  0.00  0.00      PROA  
ATOM   3924  HB2 PRO P 893     -12.172 -12.485  17.654  0.00  0.00      PROA  
ATOM   3925  CG  PRO P 893     -11.372 -13.231  15.775  0.00  0.00      PROA  
ATOM   3926  HG1 PRO P 893     -12.390 -13.443  15.385  0.00  0.00      PROA  
ATOM   3927  HG2 PRO P 893     -10.922 -12.693  14.913  0.00  0.00      PROA  
ATOM   3928  C   PRO P 893      -9.968 -11.688  18.812  0.00  0.00      PROA  
ATOM   3929  O   PRO P 893     -10.242 -12.375  19.779  0.00  0.00      PROA  
ATOM   3930  N   THR P 894      -9.681 -10.388  18.971  0.00  0.00      PROA  
ATOM   3931  HN  THR P 894      -9.475  -9.783  18.206  0.00  0.00      PROA  
ATOM   3932  CA  THR P 894      -9.605  -9.794  20.292  0.00  0.00      PROA  
ATOM   3933  HA  THR P 894      -9.195 -10.478  21.020  0.00  0.00      PROA  
ATOM   3934  CB  THR P 894      -8.989  -8.391  20.302  0.00  0.00      PROA  
ATOM   3935  HB  THR P 894      -9.181  -7.703  21.152  0.00  0.00      PROA  
ATOM   3936  OG1 THR P 894      -9.216  -7.606  19.169  0.00  0.00      PROA  
ATOM   3937  HG1 THR P 894     -10.151  -7.406  19.084  0.00  0.00      PROA  
ATOM   3938  CG2 THR P 894      -7.534  -8.774  20.302  0.00  0.00      PROA  
ATOM   3939 HG21 THR P 894      -7.133  -9.126  19.327  0.00  0.00      PROA  
ATOM   3940 HG22 THR P 894      -7.247  -9.643  20.931  0.00  0.00      PROA  
ATOM   3941 HG23 THR P 894      -6.858  -7.916  20.503  0.00  0.00      PROA  
ATOM   3942  C   THR P 894     -10.915  -9.712  20.958  0.00  0.00      PROA  
ATOM   3943  O   THR P 894     -11.024  -9.812  22.187  0.00  0.00      PROA  
ATOM   3944  N   HSD P 895     -12.059  -9.436  20.321  0.00  0.00      PROA  
ATOM   3945  HN  HSD P 895     -12.014  -9.296  19.335  0.00  0.00      PROA  
ATOM   3946  CA  HSD P 895     -13.360  -9.139  20.975  0.00  0.00      PROA  
ATOM   3947  HA  HSD P 895     -13.200  -8.247  21.562  0.00  0.00      PROA  
ATOM   3948  CB  HSD P 895     -14.423  -8.615  19.974  0.00  0.00      PROA  
ATOM   3949  HB1 HSD P 895     -14.908  -9.458  19.436  0.00  0.00      PROA  
ATOM   3950  HB2 HSD P 895     -13.893  -8.092  19.149  0.00  0.00      PROA  
ATOM   3951  ND1 HSD P 895     -16.795  -7.646  19.895  0.00  0.00      PROA  
ATOM   3952  HD1 HSD P 895     -17.050  -8.080  19.030  0.00  0.00      PROA  
ATOM   3953  CG  HSD P 895     -15.558  -7.709  20.485  0.00  0.00      PROA  
ATOM   3954  CE1 HSD P 895     -17.578  -6.826  20.622  0.00  0.00      PROA  
ATOM   3955  HE1 HSD P 895     -18.612  -6.785  20.279  0.00  0.00      PROA  
ATOM   3956  NE2 HSD P 895     -16.908  -6.287  21.613  0.00  0.00      PROA  
ATOM   3957  CD2 HSD P 895     -15.633  -6.839  21.538  0.00  0.00      PROA  
ATOM   3958  HD2 HSD P 895     -14.871  -6.479  22.218  0.00  0.00      PROA  
ATOM   3959  C   HSD P 895     -13.878 -10.274  21.788  0.00  0.00      PROA  
ATOM   3960  O   HSD P 895     -14.173 -11.374  21.290  0.00  0.00      PROA  
ATOM   3961  N   PRO P 896     -14.287 -10.091  23.111  0.00  0.00      PROA  
ATOM   3962  CD  PRO P 896     -13.931  -8.866  23.870  0.00  0.00      PROA  
ATOM   3963  HD1 PRO P 896     -14.687  -8.087  23.635  0.00  0.00      PROA  
ATOM   3964  HD2 PRO P 896     -12.880  -8.554  23.688  0.00  0.00      PROA  
ATOM   3965  CA  PRO P 896     -14.779 -11.162  24.021  0.00  0.00      PROA  
ATOM   3966  HA  PRO P 896     -13.942 -11.833  24.151  0.00  0.00      PROA  
ATOM   3967  CB  PRO P 896     -15.075 -10.389  25.358  0.00  0.00      PROA  
ATOM   3968  HB1 PRO P 896     -15.064 -11.055  26.248  0.00  0.00      PROA  
ATOM   3969  HB2 PRO P 896     -16.108  -9.983  25.410  0.00  0.00      PROA  
ATOM   3970  CG  PRO P 896     -14.040  -9.269  25.382  0.00  0.00      PROA  
ATOM   3971  HG1 PRO P 896     -14.327  -8.414  26.030  0.00  0.00      PROA  
ATOM   3972  HG2 PRO P 896     -13.091  -9.675  25.796  0.00  0.00      PROA  
ATOM   3973  C   PRO P 896     -15.806 -12.150  23.487  0.00  0.00      PROA  
ATOM   3974  O   PRO P 896     -15.552 -13.330  23.609  0.00  0.00      PROA  
ATOM   3975  N   GLU P 897     -16.874 -11.615  22.827  0.00  0.00      PROA  
ATOM   3976  HN  GLU P 897     -16.909 -10.621  22.761  0.00  0.00      PROA  
ATOM   3977  CA  GLU P 897     -17.963 -12.334  22.346  0.00  0.00      PROA  
ATOM   3978  HA  GLU P 897     -17.873 -13.383  22.584  0.00  0.00      PROA  
ATOM   3979  CB  GLU P 897     -19.341 -11.884  22.903  0.00  0.00      PROA  
ATOM   3980  HB1 GLU P 897     -20.198 -12.461  22.494  0.00  0.00      PROA  
ATOM   3981  HB2 GLU P 897     -19.534 -10.844  22.564  0.00  0.00      PROA  
ATOM   3982  CG  GLU P 897     -19.444 -11.997  24.449  0.00  0.00      PROA  
ATOM   3983  HG1 GLU P 897     -20.288 -11.374  24.813  0.00  0.00      PROA  
ATOM   3984  HG2 GLU P 897     -18.519 -11.519  24.835  0.00  0.00      PROA  
ATOM   3985  CD  GLU P 897     -19.609 -13.402  25.011  0.00  0.00      PROA  
ATOM   3986  OE1 GLU P 897     -18.582 -13.971  25.515  0.00  0.00      PROA  
ATOM   3987  OE2 GLU P 897     -20.753 -13.952  25.097  0.00  0.00      PROA  
ATOM   3988  C   GLU P 897     -18.033 -12.105  20.839  0.00  0.00      PROA  
ATOM   3989  O   GLU P 897     -18.236 -11.008  20.374  0.00  0.00      PROA  
ATOM   3990  N   ARG P 898     -17.855 -13.173  19.964  0.00  0.00      PROA  
ATOM   3991  HN  ARG P 898     -17.565 -14.044  20.353  0.00  0.00      PROA  
ATOM   3992  CA  ARG P 898     -17.666 -12.857  18.567  0.00  0.00      PROA  
ATOM   3993  HA  ARG P 898     -18.422 -12.196  18.168  0.00  0.00      PROA  
ATOM   3994  CB  ARG P 898     -16.328 -12.118  18.397  0.00  0.00      PROA  
ATOM   3995  HB1 ARG P 898     -15.583 -12.785  18.882  0.00  0.00      PROA  
ATOM   3996  HB2 ARG P 898     -16.276 -11.123  18.888  0.00  0.00      PROA  
ATOM   3997  CG  ARG P 898     -15.821 -11.958  16.959  0.00  0.00      PROA  
ATOM   3998  HG1 ARG P 898     -15.583 -12.915  16.447  0.00  0.00      PROA  
ATOM   3999  HG2 ARG P 898     -14.887 -11.359  17.021  0.00  0.00      PROA  
ATOM   4000  CD  ARG P 898     -16.717 -11.179  15.892  0.00  0.00      PROA  
ATOM   4001  HD1 ARG P 898     -16.963 -10.266  16.474  0.00  0.00      PROA  
ATOM   4002  HD2 ARG P 898     -17.660 -11.744  15.731  0.00  0.00      PROA  
ATOM   4003  NE  ARG P 898     -15.909 -11.030  14.687  0.00  0.00      PROA  
ATOM   4004  HE  ARG P 898     -15.094 -10.459  14.783  0.00  0.00      PROA  
ATOM   4005  CZ  ARG P 898     -16.413 -11.116  13.461  0.00  0.00      PROA  
ATOM   4006  NH1 ARG P 898     -17.429 -11.825  13.089  0.00  0.00      PROA  
ATOM   4007 HH11 ARG P 898     -17.881 -12.440  13.735  0.00  0.00      PROA  
ATOM   4008 HH12 ARG P 898     -17.628 -11.900  12.112  0.00  0.00      PROA  
ATOM   4009  NH2 ARG P 898     -15.839 -10.360  12.533  0.00  0.00      PROA  
ATOM   4010 HH21 ARG P 898     -16.346 -10.229  11.681  0.00  0.00      PROA  
ATOM   4011 HH22 ARG P 898     -15.102  -9.784  12.886  0.00  0.00      PROA  
ATOM   4012  C   ARG P 898     -17.683 -14.106  17.658  0.00  0.00      PROA  
ATOM   4013  O   ARG P 898     -16.716 -14.911  17.600  0.00  0.00      PROA  
ATOM   4014  N   GLY P 899     -18.883 -14.318  17.089  0.00  0.00      PROA  
ATOM   4015  HN  GLY P 899     -19.642 -13.671  17.082  0.00  0.00      PROA  
ATOM   4016  CA  GLY P 899     -19.132 -15.417  16.099  0.00  0.00      PROA  
ATOM   4017  HA1 GLY P 899     -20.167 -15.659  15.906  0.00  0.00      PROA  
ATOM   4018  HA2 GLY P 899     -18.512 -16.268  16.340  0.00  0.00      PROA  
ATOM   4019  C   GLY P 899     -18.587 -14.917  14.807  0.00  0.00      PROA  
ATOM   4020  O   GLY P 899     -18.843 -13.753  14.376  0.00  0.00      PROA  
ATOM   4021  N   TRP P 900     -17.723 -15.762  14.123  0.00  0.00      PROA  
ATOM   4022  HN  TRP P 900     -17.503 -16.653  14.512  0.00  0.00      PROA  
ATOM   4023  CA  TRP P 900     -17.199 -15.389  12.847  0.00  0.00      PROA  
ATOM   4024  HA  TRP P 900     -16.481 -14.634  13.133  0.00  0.00      PROA  
ATOM   4025  CB  TRP P 900     -16.319 -16.477  12.254  0.00  0.00      PROA  
ATOM   4026  HB1 TRP P 900     -16.228 -16.525  11.148  0.00  0.00      PROA  
ATOM   4027  HB2 TRP P 900     -16.661 -17.491  12.551  0.00  0.00      PROA  
ATOM   4028  CG  TRP P 900     -14.886 -16.368  12.666  0.00  0.00      PROA  
ATOM   4029  CD1 TRP P 900     -14.301 -17.045  13.693  0.00  0.00      PROA  
ATOM   4030  HD1 TRP P 900     -14.682 -17.904  14.224  0.00  0.00      PROA  
ATOM   4031  NE1 TRP P 900     -13.082 -16.590  13.867  0.00  0.00      PROA  
ATOM   4032  HE1 TRP P 900     -12.446 -16.919  14.530  0.00  0.00      PROA  
ATOM   4033  CE2 TRP P 900     -12.761 -15.653  12.962  0.00  0.00      PROA  
ATOM   4034  CD2 TRP P 900     -13.915 -15.502  12.120  0.00  0.00      PROA  
ATOM   4035  CE3 TRP P 900     -13.914 -14.480  11.134  0.00  0.00      PROA  
ATOM   4036  HE3 TRP P 900     -14.779 -14.222  10.541  0.00  0.00      PROA  
ATOM   4037  CZ3 TRP P 900     -12.679 -13.854  10.907  0.00  0.00      PROA  
ATOM   4038  HZ3 TRP P 900     -12.651 -13.115  10.120  0.00  0.00      PROA  
ATOM   4039  CZ2 TRP P 900     -11.583 -14.907  12.795  0.00  0.00      PROA  
ATOM   4040  HZ2 TRP P 900     -10.712 -15.147  13.388  0.00  0.00      PROA  
ATOM   4041  CH2 TRP P 900     -11.590 -14.034  11.698  0.00  0.00      PROA  
ATOM   4042  HH2 TRP P 900     -10.715 -13.460  11.433  0.00  0.00      PROA  
ATOM   4043  C   TRP P 900     -18.157 -14.895  11.727  0.00  0.00      PROA  
ATOM   4044  O   TRP P 900     -17.885 -13.969  10.991  0.00  0.00      PROA  
ATOM   4045  N   ILE P 901     -19.350 -15.530  11.656  0.00  0.00      PROA  
ATOM   4046  HN  ILE P 901     -19.591 -16.296  12.248  0.00  0.00      PROA  
ATOM   4047  CA  ILE P 901     -20.284 -15.270  10.658  0.00  0.00      PROA  
ATOM   4048  HA  ILE P 901     -19.759 -14.729   9.885  0.00  0.00      PROA  
ATOM   4049  CB  ILE P 901     -20.939 -16.548  10.102  0.00  0.00      PROA  
ATOM   4050  HB  ILE P 901     -20.153 -17.268   9.790  0.00  0.00      PROA  
ATOM   4051  CG2 ILE P 901     -21.520 -17.412  11.241  0.00  0.00      PROA  
ATOM   4052 HG21 ILE P 901     -20.742 -17.429  12.034  0.00  0.00      PROA  
ATOM   4053 HG22 ILE P 901     -21.716 -18.473  10.979  0.00  0.00      PROA  
ATOM   4054 HG23 ILE P 901     -22.458 -16.945  11.609  0.00  0.00      PROA  
ATOM   4055  CG1 ILE P 901     -21.928 -16.513   8.890  0.00  0.00      PROA  
ATOM   4056 HG11 ILE P 901     -21.994 -15.449   8.580  0.00  0.00      PROA  
ATOM   4057 HG12 ILE P 901     -22.911 -16.859   9.274  0.00  0.00      PROA  
ATOM   4058  CD  ILE P 901     -21.425 -17.264   7.685  0.00  0.00      PROA  
ATOM   4059  HD1 ILE P 901     -20.375 -17.628   7.679  0.00  0.00      PROA  
ATOM   4060  HD2 ILE P 901     -21.561 -16.722   6.725  0.00  0.00      PROA  
ATOM   4061  HD3 ILE P 901     -21.945 -18.214   7.435  0.00  0.00      PROA  
ATOM   4062  C   ILE P 901     -21.386 -14.423  11.227  0.00  0.00      PROA  
ATOM   4063  O   ILE P 901     -22.473 -14.251  10.652  0.00  0.00      PROA  
ATOM   4064  N   ILE P 902     -21.171 -13.828  12.402  0.00  0.00      PROA  
ATOM   4065  HN  ILE P 902     -20.308 -13.963  12.884  0.00  0.00      PROA  
ATOM   4066  CA  ILE P 902     -22.226 -13.155  13.186  0.00  0.00      PROA  
ATOM   4067  HA  ILE P 902     -23.091 -12.938  12.578  0.00  0.00      PROA  
ATOM   4068  CB  ILE P 902     -22.597 -13.848  14.435  0.00  0.00      PROA  
ATOM   4069  HB  ILE P 902     -21.617 -14.206  14.818  0.00  0.00      PROA  
ATOM   4070  CG2 ILE P 902     -23.332 -13.029  15.506  0.00  0.00      PROA  
ATOM   4071 HG21 ILE P 902     -23.655 -13.648  16.369  0.00  0.00      PROA  
ATOM   4072 HG22 ILE P 902     -24.227 -12.487  15.132  0.00  0.00      PROA  
ATOM   4073 HG23 ILE P 902     -22.714 -12.176  15.859  0.00  0.00      PROA  
ATOM   4074  CG1 ILE P 902     -23.428 -15.090  14.076  0.00  0.00      PROA  
ATOM   4075 HG11 ILE P 902     -23.628 -15.715  14.973  0.00  0.00      PROA  
ATOM   4076 HG12 ILE P 902     -22.694 -15.726  13.536  0.00  0.00      PROA  
ATOM   4077  CD  ILE P 902     -24.716 -14.866  13.271  0.00  0.00      PROA  
ATOM   4078  HD1 ILE P 902     -25.285 -14.057  13.779  0.00  0.00      PROA  
ATOM   4079  HD2 ILE P 902     -25.372 -15.762  13.312  0.00  0.00      PROA  
ATOM   4080  HD3 ILE P 902     -24.458 -14.521  12.247  0.00  0.00      PROA  
ATOM   4081  C   ILE P 902     -21.892 -11.743  13.485  0.00  0.00      PROA  
ATOM   4082  O   ILE P 902     -20.934 -11.401  14.161  0.00  0.00      PROA  
ATOM   4083  N   SER P 903     -22.640 -10.768  12.970  0.00  0.00      PROA  
ATOM   4084  HN  SER P 903     -23.366 -10.879  12.296  0.00  0.00      PROA  
ATOM   4085  CA  SER P 903     -22.471  -9.316  13.227  0.00  0.00      PROA  
ATOM   4086  HA  SER P 903     -21.574  -9.199  13.818  0.00  0.00      PROA  
ATOM   4087  CB  SER P 903     -22.215  -8.434  11.926  0.00  0.00      PROA  
ATOM   4088  HB1 SER P 903     -23.107  -8.284  11.281  0.00  0.00      PROA  
ATOM   4089  HB2 SER P 903     -21.520  -9.119  11.396  0.00  0.00      PROA  
ATOM   4090  OG  SER P 903     -21.627  -7.143  12.252  0.00  0.00      PROA  
ATOM   4091  HG1 SER P 903     -22.282  -6.499  12.530  0.00  0.00      PROA  
ATOM   4092  C   SER P 903     -23.714  -8.826  14.025  0.00  0.00      PROA  
ATOM   4093  O   SER P 903     -24.834  -9.111  13.634  0.00  0.00      PROA  
ATOM   4094  N   PRO P 904     -23.513  -8.086  15.126  0.00  0.00      PROA  
ATOM   4095  CD  PRO P 904     -22.200  -7.762  15.737  0.00  0.00      PROA  
ATOM   4096  HD1 PRO P 904     -21.719  -6.983  15.108  0.00  0.00      PROA  
ATOM   4097  HD2 PRO P 904     -21.426  -8.559  15.724  0.00  0.00      PROA  
ATOM   4098  CA  PRO P 904     -24.542  -7.180  15.603  0.00  0.00      PROA  
ATOM   4099  HA  PRO P 904     -25.316  -7.843  15.961  0.00  0.00      PROA  
ATOM   4100  CB  PRO P 904     -23.825  -6.390  16.621  0.00  0.00      PROA  
ATOM   4101  HB1 PRO P 904     -24.454  -6.152  17.505  0.00  0.00      PROA  
ATOM   4102  HB2 PRO P 904     -23.374  -5.468  16.195  0.00  0.00      PROA  
ATOM   4103  CG  PRO P 904     -22.584  -7.232  17.051  0.00  0.00      PROA  
ATOM   4104  HG1 PRO P 904     -21.752  -6.613  17.449  0.00  0.00      PROA  
ATOM   4105  HG2 PRO P 904     -22.763  -8.016  17.818  0.00  0.00      PROA  
ATOM   4106  C   PRO P 904     -25.292  -6.270  14.592  0.00  0.00      PROA  
ATOM   4107  O   PRO P 904     -24.601  -5.511  13.865  0.00  0.00      PROA  
ATOM   4108  N   LEU P 905     -26.631  -6.275  14.584  0.00  0.00      PROA  
ATOM   4109  HN  LEU P 905     -27.062  -7.038  15.059  0.00  0.00      PROA  
ATOM   4110  CA  LEU P 905     -27.463  -5.240  13.903  0.00  0.00      PROA  
ATOM   4111  HA  LEU P 905     -26.835  -4.393  13.670  0.00  0.00      PROA  
ATOM   4112  CB  LEU P 905     -28.045  -5.846  12.614  0.00  0.00      PROA  
ATOM   4113  HB1 LEU P 905     -28.834  -6.571  12.906  0.00  0.00      PROA  
ATOM   4114  HB2 LEU P 905     -27.239  -6.345  12.035  0.00  0.00      PROA  
ATOM   4115  CG  LEU P 905     -28.787  -4.845  11.760  0.00  0.00      PROA  
ATOM   4116  HG  LEU P 905     -29.550  -4.300  12.356  0.00  0.00      PROA  
ATOM   4117  CD1 LEU P 905     -27.796  -3.799  11.153  0.00  0.00      PROA  
ATOM   4118 HD11 LEU P 905     -26.953  -4.252  10.588  0.00  0.00      PROA  
ATOM   4119 HD12 LEU P 905     -27.230  -3.215  11.910  0.00  0.00      PROA  
ATOM   4120 HD13 LEU P 905     -28.413  -3.138  10.508  0.00  0.00      PROA  
ATOM   4121  CD2 LEU P 905     -29.673  -5.548  10.740  0.00  0.00      PROA  
ATOM   4122 HD21 LEU P 905     -30.401  -4.853  10.268  0.00  0.00      PROA  
ATOM   4123 HD22 LEU P 905     -30.109  -6.340  11.385  0.00  0.00      PROA  
ATOM   4124 HD23 LEU P 905     -29.101  -6.041   9.926  0.00  0.00      PROA  
ATOM   4125  C   LEU P 905     -28.522  -4.685  14.910  0.00  0.00      PROA  
ATOM   4126  O   LEU P 905     -29.109  -3.598  14.781  0.00  0.00      PROA  
ATOM   4127  N   GLY P 906     -28.921  -5.432  15.999  0.00  0.00      PROA  
ATOM   4128  HN  GLY P 906     -28.547  -6.326  16.237  0.00  0.00      PROA  
ATOM   4129  CA  GLY P 906     -30.112  -5.122  16.732  0.00  0.00      PROA  
ATOM   4130  HA1 GLY P 906     -30.596  -6.072  16.906  0.00  0.00      PROA  
ATOM   4131  HA2 GLY P 906     -30.747  -4.430  16.199  0.00  0.00      PROA  
ATOM   4132  C   GLY P 906     -29.930  -4.330  18.007  0.00  0.00      PROA  
ATOM   4133  O   GLY P 906     -30.921  -3.769  18.497  0.00  0.00      PROA  
ATOM   4134  N   ASP P 907     -28.668  -4.207  18.558  0.00  0.00      PROA  
ATOM   4135  HN  ASP P 907     -27.894  -4.661  18.125  0.00  0.00      PROA  
ATOM   4136  CA  ASP P 907     -28.375  -3.597  19.897  0.00  0.00      PROA  
ATOM   4137  HA  ASP P 907     -28.833  -4.189  20.676  0.00  0.00      PROA  
ATOM   4138  CB  ASP P 907     -26.801  -3.609  20.009  0.00  0.00      PROA  
ATOM   4139  HB1 ASP P 907     -26.531  -2.980  20.884  0.00  0.00      PROA  
ATOM   4140  HB2 ASP P 907     -26.371  -3.113  19.113  0.00  0.00      PROA  
ATOM   4141  CG  ASP P 907     -26.158  -4.986  19.962  0.00  0.00      PROA  
ATOM   4142  OD1 ASP P 907     -26.845  -6.038  19.645  0.00  0.00      PROA  
ATOM   4143  OD2 ASP P 907     -24.896  -5.012  20.145  0.00  0.00      PROA  
ATOM   4144  C   ASP P 907     -28.853  -2.121  20.057  0.00  0.00      PROA  
ATOM   4145  O   ASP P 907     -29.298  -1.713  21.114  0.00  0.00      PROA  
ATOM   4146  N   ASN P 908     -28.668  -1.380  19.006  0.00  0.00      PROA  
ATOM   4147  HN  ASN P 908     -28.279  -1.826  18.204  0.00  0.00      PROA  
ATOM   4148  CA  ASN P 908     -28.981   0.013  18.882  0.00  0.00      PROA  
ATOM   4149  HA  ASN P 908     -28.554   0.439  19.778  0.00  0.00      PROA  
ATOM   4150  CB  ASN P 908     -28.288   0.636  17.575  0.00  0.00      PROA  
ATOM   4151  HB1 ASN P 908     -28.862   1.511  17.201  0.00  0.00      PROA  
ATOM   4152  HB2 ASN P 908     -28.169  -0.071  16.726  0.00  0.00      PROA  
ATOM   4153  CG  ASN P 908     -26.891   1.116  17.984  0.00  0.00      PROA  
ATOM   4154  OD1 ASN P 908     -26.589   1.333  19.160  0.00  0.00      PROA  
ATOM   4155  ND2 ASN P 908     -26.102   1.462  16.984  0.00  0.00      PROA  
ATOM   4156 HD21 ASN P 908     -25.149   1.325  17.252  0.00  0.00      PROA  
ATOM   4157 HD22 ASN P 908     -26.446   1.488  16.045  0.00  0.00      PROA  
ATOM   4158  C   ASN P 908     -30.532   0.246  18.902  0.00  0.00      PROA  
ATOM   4159  O   ASN P 908     -31.307  -0.579  18.441  0.00  0.00      PROA  
ATOM   4160  N   PRO P 909     -31.047   1.355  19.316  0.00  0.00      PROA  
ATOM   4161  CD  PRO P 909     -30.226   2.454  19.813  0.00  0.00      PROA  
ATOM   4162  HD1 PRO P 909     -29.415   2.660  19.083  0.00  0.00      PROA  
ATOM   4163  HD2 PRO P 909     -29.760   2.109  20.761  0.00  0.00      PROA  
ATOM   4164  CA  PRO P 909     -32.417   1.793  19.062  0.00  0.00      PROA  
ATOM   4165  HA  PRO P 909     -33.121   1.027  19.354  0.00  0.00      PROA  
ATOM   4166  CB  PRO P 909     -32.611   2.989  19.926  0.00  0.00      PROA  
ATOM   4167  HB1 PRO P 909     -32.900   2.657  20.947  0.00  0.00      PROA  
ATOM   4168  HB2 PRO P 909     -33.405   3.670  19.552  0.00  0.00      PROA  
ATOM   4169  CG  PRO P 909     -31.184   3.618  19.883  0.00  0.00      PROA  
ATOM   4170  HG1 PRO P 909     -31.171   4.288  18.997  0.00  0.00      PROA  
ATOM   4171  HG2 PRO P 909     -30.939   4.286  20.737  0.00  0.00      PROA  
ATOM   4172  C   PRO P 909     -32.627   2.074  17.586  0.00  0.00      PROA  
ATOM   4173  O   PRO P 909     -31.687   2.557  16.980  0.00  0.00      PROA  
ATOM   4174  N   TRP P 910     -33.812   1.817  17.022  0.00  0.00      PROA  
ATOM   4175  HN  TRP P 910     -34.467   1.353  17.614  0.00  0.00      PROA  
ATOM   4176  CA  TRP P 910     -34.218   1.786  15.611  0.00  0.00      PROA  
ATOM   4177  HA  TRP P 910     -33.730   0.963  15.110  0.00  0.00      PROA  
ATOM   4178  CB  TRP P 910     -35.810   1.592  15.578  0.00  0.00      PROA  
ATOM   4179  HB1 TRP P 910     -36.118   0.797  16.291  0.00  0.00      PROA  
ATOM   4180  HB2 TRP P 910     -36.099   1.318  14.541  0.00  0.00      PROA  
ATOM   4181  CG  TRP P 910     -36.600   2.810  15.942  0.00  0.00      PROA  
ATOM   4182  CD1 TRP P 910     -37.266   3.554  15.020  0.00  0.00      PROA  
ATOM   4183  HD1 TRP P 910     -37.452   3.124  14.047  0.00  0.00      PROA  
ATOM   4184  NE1 TRP P 910     -37.810   4.672  15.587  0.00  0.00      PROA  
ATOM   4185  HE1 TRP P 910     -38.239   5.406  15.109  0.00  0.00      PROA  
ATOM   4186  CE2 TRP P 910     -37.550   4.682  16.871  0.00  0.00      PROA  
ATOM   4187  CD2 TRP P 910     -36.730   3.545  17.168  0.00  0.00      PROA  
ATOM   4188  CE3 TRP P 910     -36.221   3.308  18.450  0.00  0.00      PROA  
ATOM   4189  HE3 TRP P 910     -35.681   2.401  18.680  0.00  0.00      PROA  
ATOM   4190  CZ3 TRP P 910     -36.569   4.387  19.407  0.00  0.00      PROA  
ATOM   4191  HZ3 TRP P 910     -36.211   4.177  20.404  0.00  0.00      PROA  
ATOM   4192  CZ2 TRP P 910     -37.842   5.620  17.768  0.00  0.00      PROA  
ATOM   4193  HZ2 TRP P 910     -38.505   6.459  17.614  0.00  0.00      PROA  
ATOM   4194  CH2 TRP P 910     -37.329   5.459  19.046  0.00  0.00      PROA  
ATOM   4195  HH2 TRP P 910     -37.813   6.117  19.753  0.00  0.00      PROA  
ATOM   4196  C   TRP P 910     -33.886   2.957  14.803  0.00  0.00      PROA  
ATOM   4197  O   TRP P 910     -33.393   2.664  13.715  0.00  0.00      PROA  
ATOM   4198  N   TRP P 911     -33.952   4.180  15.395  0.00  0.00      PROA  
ATOM   4199  HN  TRP P 911     -34.169   4.287  16.362  0.00  0.00      PROA  
ATOM   4200  CA  TRP P 911     -33.754   5.364  14.710  0.00  0.00      PROA  
ATOM   4201  HA  TRP P 911     -34.323   5.375  13.793  0.00  0.00      PROA  
ATOM   4202  CB  TRP P 911     -34.176   6.580  15.670  0.00  0.00      PROA  
ATOM   4203  HB1 TRP P 911     -35.260   6.510  15.902  0.00  0.00      PROA  
ATOM   4204  HB2 TRP P 911     -34.082   7.529  15.099  0.00  0.00      PROA  
ATOM   4205  CG  TRP P 911     -33.345   6.704  16.895  0.00  0.00      PROA  
ATOM   4206  CD1 TRP P 911     -33.815   6.309  18.093  0.00  0.00      PROA  
ATOM   4207  HD1 TRP P 911     -34.728   5.734  18.054  0.00  0.00      PROA  
ATOM   4208  NE1 TRP P 911     -32.931   6.748  19.077  0.00  0.00      PROA  
ATOM   4209  HE1 TRP P 911     -33.076   6.757  20.042  0.00  0.00      PROA  
ATOM   4210  CE2 TRP P 911     -31.870   7.381  18.483  0.00  0.00      PROA  
ATOM   4211  CD2 TRP P 911     -32.138   7.460  17.103  0.00  0.00      PROA  
ATOM   4212  CE3 TRP P 911     -31.272   8.164  16.218  0.00  0.00      PROA  
ATOM   4213  HE3 TRP P 911     -31.424   8.119  15.150  0.00  0.00      PROA  
ATOM   4214  CZ3 TRP P 911     -30.156   8.783  16.794  0.00  0.00      PROA  
ATOM   4215  HZ3 TRP P 911     -29.488   9.375  16.186  0.00  0.00      PROA  
ATOM   4216  CZ2 TRP P 911     -30.677   8.026  19.019  0.00  0.00      PROA  
ATOM   4217  HZ2 TRP P 911     -30.500   8.076  20.084  0.00  0.00      PROA  
ATOM   4218  CH2 TRP P 911     -29.919   8.792  18.187  0.00  0.00      PROA  
ATOM   4219  HH2 TRP P 911     -29.116   9.352  18.643  0.00  0.00      PROA  
ATOM   4220  C   TRP P 911     -32.390   5.462  14.008  0.00  0.00      PROA  
ATOM   4221  O   TRP P 911     -32.302   5.902  12.834  0.00  0.00      PROA  
ATOM   4222  N   THR P 912     -31.306   5.008  14.634  0.00  0.00      PROA  
ATOM   4223  HN  THR P 912     -31.531   4.544  15.487  0.00  0.00      PROA  
ATOM   4224  CA  THR P 912     -29.963   5.036  14.046  0.00  0.00      PROA  
ATOM   4225  HA  THR P 912     -29.623   6.058  13.959  0.00  0.00      PROA  
ATOM   4226  CB  THR P 912     -28.964   4.259  14.869  0.00  0.00      PROA  
ATOM   4227  HB  THR P 912     -27.983   4.110  14.369  0.00  0.00      PROA  
ATOM   4228  OG1 THR P 912     -29.352   2.994  15.287  0.00  0.00      PROA  
ATOM   4229  HG1 THR P 912     -30.087   2.996  15.906  0.00  0.00      PROA  
ATOM   4230  CG2 THR P 912     -28.731   5.050  16.208  0.00  0.00      PROA  
ATOM   4231 HG21 THR P 912     -27.861   4.617  16.746  0.00  0.00      PROA  
ATOM   4232 HG22 THR P 912     -29.601   5.155  16.892  0.00  0.00      PROA  
ATOM   4233 HG23 THR P 912     -28.428   6.094  15.980  0.00  0.00      PROA  
ATOM   4234  C   THR P 912     -29.855   4.394  12.674  0.00  0.00      PROA  
ATOM   4235  O   THR P 912     -29.378   5.057  11.739  0.00  0.00      PROA  
ATOM   4236  N   LEU P 913     -30.402   3.099  12.542  0.00  0.00      PROA  
ATOM   4237  HN  LEU P 913     -30.907   2.760  13.331  0.00  0.00      PROA  
ATOM   4238  CA  LEU P 913     -30.435   2.350  11.365  0.00  0.00      PROA  
ATOM   4239  HA  LEU P 913     -29.404   2.152  11.110  0.00  0.00      PROA  
ATOM   4240  CB  LEU P 913     -31.104   0.946  11.491  0.00  0.00      PROA  
ATOM   4241  HB1 LEU P 913     -30.887   0.426  10.533  0.00  0.00      PROA  
ATOM   4242  HB2 LEU P 913     -32.191   1.040  11.702  0.00  0.00      PROA  
ATOM   4243  CG  LEU P 913     -30.503   0.086  12.629  0.00  0.00      PROA  
ATOM   4244  HG  LEU P 913     -29.483   0.465  12.855  0.00  0.00      PROA  
ATOM   4245  CD1 LEU P 913     -31.351   0.089  13.901  0.00  0.00      PROA  
ATOM   4246 HD11 LEU P 913     -30.814  -0.419  14.730  0.00  0.00      PROA  
ATOM   4247 HD12 LEU P 913     -32.320  -0.385  13.635  0.00  0.00      PROA  
ATOM   4248 HD13 LEU P 913     -31.557   1.155  14.136  0.00  0.00      PROA  
ATOM   4249  CD2 LEU P 913     -30.402  -1.350  12.074  0.00  0.00      PROA  
ATOM   4250 HD21 LEU P 913     -31.326  -1.916  11.830  0.00  0.00      PROA  
ATOM   4251 HD22 LEU P 913     -29.762  -1.820  12.852  0.00  0.00      PROA  
ATOM   4252 HD23 LEU P 913     -29.801  -1.408  11.141  0.00  0.00      PROA  
ATOM   4253  C   LEU P 913     -31.084   3.193  10.148  0.00  0.00      PROA  
ATOM   4254  O   LEU P 913     -30.718   3.042   8.968  0.00  0.00      PROA  
ATOM   4255  N   LEU P 914     -32.103   3.992  10.449  0.00  0.00      PROA  
ATOM   4256  HN  LEU P 914     -32.526   3.988  11.352  0.00  0.00      PROA  
ATOM   4257  CA  LEU P 914     -32.830   4.939   9.507  0.00  0.00      PROA  
ATOM   4258  HA  LEU P 914     -32.957   4.448   8.553  0.00  0.00      PROA  
ATOM   4259  CB  LEU P 914     -34.216   5.505  10.062  0.00  0.00      PROA  
ATOM   4260  HB1 LEU P 914     -34.931   5.912   9.315  0.00  0.00      PROA  
ATOM   4261  HB2 LEU P 914     -34.124   6.404  10.706  0.00  0.00      PROA  
ATOM   4262  CG  LEU P 914     -35.049   4.429  10.851  0.00  0.00      PROA  
ATOM   4263  HG  LEU P 914     -34.511   3.889  11.660  0.00  0.00      PROA  
ATOM   4264  CD1 LEU P 914     -36.187   5.164  11.605  0.00  0.00      PROA  
ATOM   4265 HD11 LEU P 914     -36.814   4.559  12.295  0.00  0.00      PROA  
ATOM   4266 HD12 LEU P 914     -36.819   5.734  10.890  0.00  0.00      PROA  
ATOM   4267 HD13 LEU P 914     -35.761   5.979  12.228  0.00  0.00      PROA  
ATOM   4268  CD2 LEU P 914     -35.595   3.294  10.003  0.00  0.00      PROA  
ATOM   4269 HD21 LEU P 914     -36.024   3.697   9.060  0.00  0.00      PROA  
ATOM   4270 HD22 LEU P 914     -36.429   2.790  10.536  0.00  0.00      PROA  
ATOM   4271 HD23 LEU P 914     -34.780   2.600   9.707  0.00  0.00      PROA  
ATOM   4272  C   LEU P 914     -31.867   5.984   9.109  0.00  0.00      PROA  
ATOM   4273  O   LEU P 914     -31.639   6.186   7.934  0.00  0.00      PROA  
ATOM   4274  N   ILE P 915     -31.199   6.654  10.061  0.00  0.00      PROA  
ATOM   4275  HN  ILE P 915     -31.378   6.428  11.015  0.00  0.00      PROA  
ATOM   4276  CA  ILE P 915     -30.184   7.725   9.825  0.00  0.00      PROA  
ATOM   4277  HA  ILE P 915     -30.632   8.429   9.139  0.00  0.00      PROA  
ATOM   4278  CB  ILE P 915     -29.936   8.348  11.169  0.00  0.00      PROA  
ATOM   4279  HB  ILE P 915     -30.253   7.586  11.913  0.00  0.00      PROA  
ATOM   4280  CG2 ILE P 915     -28.449   8.835  11.335  0.00  0.00      PROA  
ATOM   4281 HG21 ILE P 915     -28.097   9.516  10.531  0.00  0.00      PROA  
ATOM   4282 HG22 ILE P 915     -27.629   8.090  11.251  0.00  0.00      PROA  
ATOM   4283 HG23 ILE P 915     -28.327   9.202  12.376  0.00  0.00      PROA  
ATOM   4284  CG1 ILE P 915     -30.852   9.561  11.529  0.00  0.00      PROA  
ATOM   4285 HG11 ILE P 915     -30.721  10.463  10.894  0.00  0.00      PROA  
ATOM   4286 HG12 ILE P 915     -30.661   9.919  12.563  0.00  0.00      PROA  
ATOM   4287  CD  ILE P 915     -32.336   9.166  11.600  0.00  0.00      PROA  
ATOM   4288  HD1 ILE P 915     -33.014   9.983  11.929  0.00  0.00      PROA  
ATOM   4289  HD2 ILE P 915     -32.415   8.398  12.398  0.00  0.00      PROA  
ATOM   4290  HD3 ILE P 915     -32.712   8.884  10.593  0.00  0.00      PROA  
ATOM   4291  C   ILE P 915     -28.939   7.379   9.008  0.00  0.00      PROA  
ATOM   4292  O   ILE P 915     -28.358   8.217   8.288  0.00  0.00      PROA  
ATOM   4293  N   ALA P 916     -28.445   6.102   9.223  0.00  0.00      PROA  
ATOM   4294  HN  ALA P 916     -28.818   5.494   9.920  0.00  0.00      PROA  
ATOM   4295  CA  ALA P 916     -27.343   5.418   8.555  0.00  0.00      PROA  
ATOM   4296  HA  ALA P 916     -26.401   5.875   8.820  0.00  0.00      PROA  
ATOM   4297  CB  ALA P 916     -27.246   3.955   9.091  0.00  0.00      PROA  
ATOM   4298  HB1 ALA P 916     -26.371   3.360   8.754  0.00  0.00      PROA  
ATOM   4299  HB2 ALA P 916     -28.184   3.436   8.799  0.00  0.00      PROA  
ATOM   4300  HB3 ALA P 916     -27.267   3.886  10.200  0.00  0.00      PROA  
ATOM   4301  C   ALA P 916     -27.323   5.360   7.029  0.00  0.00      PROA  
ATOM   4302  O   ALA P 916     -26.231   5.176   6.423  0.00  0.00      PROA  
ATOM   4303  N   ALA P 917     -28.461   5.524   6.359  0.00  0.00      PROA  
ATOM   4304  HN  ALA P 917     -29.337   5.656   6.817  0.00  0.00      PROA  
ATOM   4305  CA  ALA P 917     -28.578   5.632   4.932  0.00  0.00      PROA  
ATOM   4306  HA  ALA P 917     -28.125   4.791   4.427  0.00  0.00      PROA  
ATOM   4307  CB  ALA P 917     -30.113   5.682   4.717  0.00  0.00      PROA  
ATOM   4308  HB1 ALA P 917     -30.534   6.602   5.176  0.00  0.00      PROA  
ATOM   4309  HB2 ALA P 917     -30.648   4.831   5.191  0.00  0.00      PROA  
ATOM   4310  HB3 ALA P 917     -30.386   5.718   3.640  0.00  0.00      PROA  
ATOM   4311  C   ALA P 917     -27.842   6.860   4.389  0.00  0.00      PROA  
ATOM   4312  O   ALA P 917     -27.246   6.885   3.322  0.00  0.00      PROA  
ATOM   4313  N   ILE P 918     -27.933   8.009   5.092  0.00  0.00      PROA  
ATOM   4314  HN  ILE P 918     -28.381   7.973   5.982  0.00  0.00      PROA  
ATOM   4315  CA  ILE P 918     -27.240   9.259   4.752  0.00  0.00      PROA  
ATOM   4316  HA  ILE P 918     -27.512   9.341   3.710  0.00  0.00      PROA  
ATOM   4317  CB  ILE P 918     -27.733  10.543   5.443  0.00  0.00      PROA  
ATOM   4318  HB  ILE P 918     -27.650  10.405   6.542  0.00  0.00      PROA  
ATOM   4319  CG2 ILE P 918     -26.961  11.791   4.901  0.00  0.00      PROA  
ATOM   4320 HG21 ILE P 918     -26.830  11.881   3.801  0.00  0.00      PROA  
ATOM   4321 HG22 ILE P 918     -25.917  11.839   5.278  0.00  0.00      PROA  
ATOM   4322 HG23 ILE P 918     -27.437  12.737   5.235  0.00  0.00      PROA  
ATOM   4323  CG1 ILE P 918     -29.240  10.809   5.184  0.00  0.00      PROA  
ATOM   4324 HG11 ILE P 918     -29.584  11.688   5.770  0.00  0.00      PROA  
ATOM   4325 HG12 ILE P 918     -29.748   9.890   5.548  0.00  0.00      PROA  
ATOM   4326  CD  ILE P 918     -29.677  11.076   3.740  0.00  0.00      PROA  
ATOM   4327  HD1 ILE P 918     -30.747  11.374   3.752  0.00  0.00      PROA  
ATOM   4328  HD2 ILE P 918     -29.511  10.263   3.002  0.00  0.00      PROA  
ATOM   4329  HD3 ILE P 918     -29.064  11.934   3.390  0.00  0.00      PROA  
ATOM   4330  C   ILE P 918     -25.698   9.221   4.663  0.00  0.00      PROA  
ATOM   4331  O   ILE P 918     -25.174   9.693   3.643  0.00  0.00      PROA  
ATOM   4332  N   PRO P 919     -24.962   8.705   5.672  0.00  0.00      PROA  
ATOM   4333  CD  PRO P 919     -25.381   8.579   7.071  0.00  0.00      PROA  
ATOM   4334  HD1 PRO P 919     -26.251   7.892   6.997  0.00  0.00      PROA  
ATOM   4335  HD2 PRO P 919     -25.640   9.558   7.527  0.00  0.00      PROA  
ATOM   4336  CA  PRO P 919     -23.539   8.625   5.489  0.00  0.00      PROA  
ATOM   4337  HA  PRO P 919     -23.155   9.491   4.970  0.00  0.00      PROA  
ATOM   4338  CB  PRO P 919     -23.086   8.518   6.972  0.00  0.00      PROA  
ATOM   4339  HB1 PRO P 919     -22.882   9.575   7.246  0.00  0.00      PROA  
ATOM   4340  HB2 PRO P 919     -22.140   7.947   7.081  0.00  0.00      PROA  
ATOM   4341  CG  PRO P 919     -24.237   8.002   7.766  0.00  0.00      PROA  
ATOM   4342  HG1 PRO P 919     -24.256   6.891   7.777  0.00  0.00      PROA  
ATOM   4343  HG2 PRO P 919     -24.220   8.361   8.817  0.00  0.00      PROA  
ATOM   4344  C   PRO P 919     -23.252   7.366   4.691  0.00  0.00      PROA  
ATOM   4345  O   PRO P 919     -22.246   7.366   3.993  0.00  0.00      PROA  
ATOM   4346  N   ALA P 920     -24.111   6.290   4.615  0.00  0.00      PROA  
ATOM   4347  HN  ALA P 920     -24.932   6.239   5.178  0.00  0.00      PROA  
ATOM   4348  CA  ALA P 920     -23.941   5.183   3.674  0.00  0.00      PROA  
ATOM   4349  HA  ALA P 920     -23.055   4.639   3.965  0.00  0.00      PROA  
ATOM   4350  CB  ALA P 920     -25.140   4.200   3.828  0.00  0.00      PROA  
ATOM   4351  HB1 ALA P 920     -26.077   4.730   3.553  0.00  0.00      PROA  
ATOM   4352  HB2 ALA P 920     -25.187   3.760   4.847  0.00  0.00      PROA  
ATOM   4353  HB3 ALA P 920     -24.913   3.337   3.166  0.00  0.00      PROA  
ATOM   4354  C   ALA P 920     -23.947   5.622   2.210  0.00  0.00      PROA  
ATOM   4355  O   ALA P 920     -23.044   5.215   1.440  0.00  0.00      PROA  
ATOM   4356  N   LEU P 921     -24.798   6.615   1.864  0.00  0.00      PROA  
ATOM   4357  HN  LEU P 921     -25.382   7.088   2.519  0.00  0.00      PROA  
ATOM   4358  CA  LEU P 921     -24.790   7.247   0.585  0.00  0.00      PROA  
ATOM   4359  HA  LEU P 921     -24.766   6.418  -0.107  0.00  0.00      PROA  
ATOM   4360  CB  LEU P 921     -26.037   8.183   0.473  0.00  0.00      PROA  
ATOM   4361  HB1 LEU P 921     -26.175   8.884   1.324  0.00  0.00      PROA  
ATOM   4362  HB2 LEU P 921     -26.907   7.493   0.514  0.00  0.00      PROA  
ATOM   4363  CG  LEU P 921     -26.149   9.090  -0.772  0.00  0.00      PROA  
ATOM   4364  HG  LEU P 921     -25.287   9.789  -0.817  0.00  0.00      PROA  
ATOM   4365  CD1 LEU P 921     -26.139   8.346  -2.144  0.00  0.00      PROA  
ATOM   4366 HD11 LEU P 921     -25.302   7.668  -2.418  0.00  0.00      PROA  
ATOM   4367 HD12 LEU P 921     -26.110   9.225  -2.823  0.00  0.00      PROA  
ATOM   4368 HD13 LEU P 921     -27.058   7.758  -2.353  0.00  0.00      PROA  
ATOM   4369  CD2 LEU P 921     -27.365  10.006  -0.554  0.00  0.00      PROA  
ATOM   4370 HD21 LEU P 921     -27.376  10.688   0.323  0.00  0.00      PROA  
ATOM   4371 HD22 LEU P 921     -28.178   9.250  -0.591  0.00  0.00      PROA  
ATOM   4372 HD23 LEU P 921     -27.567  10.673  -1.419  0.00  0.00      PROA  
ATOM   4373  C   LEU P 921     -23.439   7.998   0.339  0.00  0.00      PROA  
ATOM   4374  O   LEU P 921     -22.847   7.871  -0.751  0.00  0.00      PROA  
ATOM   4375  N   LEU P 922     -22.938   8.782   1.358  0.00  0.00      PROA  
ATOM   4376  HN  LEU P 922     -23.403   8.968   2.220  0.00  0.00      PROA  
ATOM   4377  CA  LEU P 922     -21.612   9.436   1.212  0.00  0.00      PROA  
ATOM   4378  HA  LEU P 922     -21.553  10.047   0.323  0.00  0.00      PROA  
ATOM   4379  CB  LEU P 922     -21.319  10.296   2.418  0.00  0.00      PROA  
ATOM   4380  HB1 LEU P 922     -21.487   9.777   3.386  0.00  0.00      PROA  
ATOM   4381  HB2 LEU P 922     -22.054  11.128   2.377  0.00  0.00      PROA  
ATOM   4382  CG  LEU P 922     -19.953  10.975   2.546  0.00  0.00      PROA  
ATOM   4383  HG  LEU P 922     -19.125  10.235   2.563  0.00  0.00      PROA  
ATOM   4384  CD1 LEU P 922     -19.568  11.912   1.308  0.00  0.00      PROA  
ATOM   4385 HD11 LEU P 922     -20.426  12.575   1.063  0.00  0.00      PROA  
ATOM   4386 HD12 LEU P 922     -19.306  11.382   0.367  0.00  0.00      PROA  
ATOM   4387 HD13 LEU P 922     -18.762  12.575   1.688  0.00  0.00      PROA  
ATOM   4388  CD2 LEU P 922     -19.906  11.703   3.882  0.00  0.00      PROA  
ATOM   4389 HD21 LEU P 922     -18.946  12.217   4.103  0.00  0.00      PROA  
ATOM   4390 HD22 LEU P 922     -20.241  11.017   4.690  0.00  0.00      PROA  
ATOM   4391 HD23 LEU P 922     -20.637  12.536   3.815  0.00  0.00      PROA  
ATOM   4392  C   LEU P 922     -20.490   8.452   1.055  0.00  0.00      PROA  
ATOM   4393  O   LEU P 922     -19.692   8.564   0.129  0.00  0.00      PROA  
ATOM   4394  N   CYS P 923     -20.511   7.326   1.775  0.00  0.00      PROA  
ATOM   4395  HN  CYS P 923     -21.125   7.313   2.560  0.00  0.00      PROA  
ATOM   4396  CA  CYS P 923     -19.547   6.178   1.677  0.00  0.00      PROA  
ATOM   4397  HA  CYS P 923     -18.606   6.656   1.910  0.00  0.00      PROA  
ATOM   4398  CB  CYS P 923     -19.890   5.036   2.640  0.00  0.00      PROA  
ATOM   4399  HB1 CYS P 923     -20.923   4.712   2.394  0.00  0.00      PROA  
ATOM   4400  HB2 CYS P 923     -20.075   5.475   3.644  0.00  0.00      PROA  
ATOM   4401  SG  CYS P 923     -18.664   3.653   2.677  0.00  0.00      PROA  
ATOM   4402  HG1 CYS P 923     -17.603   4.409   2.920  0.00  0.00      PROA  
ATOM   4403  C   CYS P 923     -19.669   5.610   0.250  0.00  0.00      PROA  
ATOM   4404  O   CYS P 923     -18.657   5.341  -0.374  0.00  0.00      PROA  
ATOM   4405  N   THR P 924     -20.864   5.417  -0.281  0.00  0.00      PROA  
ATOM   4406  HN  THR P 924     -21.666   5.659   0.260  0.00  0.00      PROA  
ATOM   4407  CA  THR P 924     -21.118   4.806  -1.632  0.00  0.00      PROA  
ATOM   4408  HA  THR P 924     -20.651   3.832  -1.642  0.00  0.00      PROA  
ATOM   4409  CB  THR P 924     -22.628   4.626  -1.915  0.00  0.00      PROA  
ATOM   4410  HB  THR P 924     -23.238   5.522  -1.671  0.00  0.00      PROA  
ATOM   4411  OG1 THR P 924     -23.124   3.641  -1.088  0.00  0.00      PROA  
ATOM   4412  HG1 THR P 924     -22.960   3.886  -0.175  0.00  0.00      PROA  
ATOM   4413  CG2 THR P 924     -22.773   4.277  -3.449  0.00  0.00      PROA  
ATOM   4414 HG21 THR P 924     -23.816   3.940  -3.630  0.00  0.00      PROA  
ATOM   4415 HG22 THR P 924     -22.006   3.609  -3.897  0.00  0.00      PROA  
ATOM   4416 HG23 THR P 924     -22.667   5.266  -3.944  0.00  0.00      PROA  
ATOM   4417  C   THR P 924     -20.561   5.647  -2.740  0.00  0.00      PROA  
ATOM   4418  O   THR P 924     -19.972   5.154  -3.730  0.00  0.00      PROA  
ATOM   4419  N   ILE P 925     -20.693   6.977  -2.636  0.00  0.00      PROA  
ATOM   4420  HN  ILE P 925     -21.261   7.361  -1.913  0.00  0.00      PROA  
ATOM   4421  CA  ILE P 925     -19.917   7.896  -3.528  0.00  0.00      PROA  
ATOM   4422  HA  ILE P 925     -20.228   7.682  -4.540  0.00  0.00      PROA  
ATOM   4423  CB  ILE P 925     -20.158   9.383  -3.252  0.00  0.00      PROA  
ATOM   4424  HB  ILE P 925     -19.820   9.579  -2.212  0.00  0.00      PROA  
ATOM   4425  CG2 ILE P 925     -19.421  10.423  -4.104  0.00  0.00      PROA  
ATOM   4426 HG21 ILE P 925     -18.351  10.322  -3.823  0.00  0.00      PROA  
ATOM   4427 HG22 ILE P 925     -19.878  11.387  -3.793  0.00  0.00      PROA  
ATOM   4428 HG23 ILE P 925     -19.670  10.251  -5.173  0.00  0.00      PROA  
ATOM   4429  CG1 ILE P 925     -21.675   9.774  -3.281  0.00  0.00      PROA  
ATOM   4430 HG11 ILE P 925     -21.764  10.872  -3.143  0.00  0.00      PROA  
ATOM   4431 HG12 ILE P 925     -22.183   9.352  -2.387  0.00  0.00      PROA  
ATOM   4432  CD  ILE P 925     -22.442   9.243  -4.500  0.00  0.00      PROA  
ATOM   4433  HD1 ILE P 925     -21.780   9.464  -5.364  0.00  0.00      PROA  
ATOM   4434  HD2 ILE P 925     -23.423   9.751  -4.611  0.00  0.00      PROA  
ATOM   4435  HD3 ILE P 925     -22.667   8.155  -4.511  0.00  0.00      PROA  
ATOM   4436  C   ILE P 925     -18.422   7.708  -3.462  0.00  0.00      PROA  
ATOM   4437  O   ILE P 925     -17.744   7.586  -4.519  0.00  0.00      PROA  
ATOM   4438  N   LEU P 926     -17.829   7.591  -2.261  0.00  0.00      PROA  
ATOM   4439  HN  LEU P 926     -18.338   7.677  -1.407  0.00  0.00      PROA  
ATOM   4440  CA  LEU P 926     -16.353   7.511  -2.167  0.00  0.00      PROA  
ATOM   4441  HA  LEU P 926     -15.833   8.226  -2.788  0.00  0.00      PROA  
ATOM   4442  CB  LEU P 926     -15.972   7.812  -0.681  0.00  0.00      PROA  
ATOM   4443  HB1 LEU P 926     -14.884   7.735  -0.471  0.00  0.00      PROA  
ATOM   4444  HB2 LEU P 926     -16.463   6.976  -0.138  0.00  0.00      PROA  
ATOM   4445  CG  LEU P 926     -16.429   9.228  -0.170  0.00  0.00      PROA  
ATOM   4446  HG  LEU P 926     -17.512   9.440  -0.297  0.00  0.00      PROA  
ATOM   4447  CD1 LEU P 926     -16.136   9.244   1.288  0.00  0.00      PROA  
ATOM   4448 HD11 LEU P 926     -15.258   8.579   1.427  0.00  0.00      PROA  
ATOM   4449 HD12 LEU P 926     -17.017   8.891   1.866  0.00  0.00      PROA  
ATOM   4450 HD13 LEU P 926     -15.894  10.268   1.647  0.00  0.00      PROA  
ATOM   4451  CD2 LEU P 926     -15.752  10.408  -0.920  0.00  0.00      PROA  
ATOM   4452 HD21 LEU P 926     -15.905  11.384  -0.412  0.00  0.00      PROA  
ATOM   4453 HD22 LEU P 926     -16.229  10.485  -1.921  0.00  0.00      PROA  
ATOM   4454 HD23 LEU P 926     -14.648  10.311  -1.006  0.00  0.00      PROA  
ATOM   4455  C   LEU P 926     -15.800   6.239  -2.665  0.00  0.00      PROA  
ATOM   4456  O   LEU P 926     -14.812   6.215  -3.345  0.00  0.00      PROA  
ATOM   4457  N   ILE P 927     -16.465   5.120  -2.356  0.00  0.00      PROA  
ATOM   4458  HN  ILE P 927     -17.228   5.207  -1.720  0.00  0.00      PROA  
ATOM   4459  CA  ILE P 927     -16.064   3.742  -2.732  0.00  0.00      PROA  
ATOM   4460  HA  ILE P 927     -15.080   3.648  -2.297  0.00  0.00      PROA  
ATOM   4461  CB  ILE P 927     -17.157   2.803  -2.120  0.00  0.00      PROA  
ATOM   4462  HB  ILE P 927     -18.095   3.399  -2.102  0.00  0.00      PROA  
ATOM   4463  CG2 ILE P 927     -17.451   1.540  -3.013  0.00  0.00      PROA  
ATOM   4464 HG21 ILE P 927     -18.036   1.835  -3.911  0.00  0.00      PROA  
ATOM   4465 HG22 ILE P 927     -18.101   0.815  -2.477  0.00  0.00      PROA  
ATOM   4466 HG23 ILE P 927     -16.497   1.044  -3.293  0.00  0.00      PROA  
ATOM   4467  CG1 ILE P 927     -16.765   2.350  -0.697  0.00  0.00      PROA  
ATOM   4468 HG11 ILE P 927     -17.676   2.063  -0.129  0.00  0.00      PROA  
ATOM   4469 HG12 ILE P 927     -16.365   3.118  -0.001  0.00  0.00      PROA  
ATOM   4470  CD  ILE P 927     -15.796   1.075  -0.614  0.00  0.00      PROA  
ATOM   4471  HD1 ILE P 927     -15.010   1.359  -1.346  0.00  0.00      PROA  
ATOM   4472  HD2 ILE P 927     -16.268   0.125  -0.944  0.00  0.00      PROA  
ATOM   4473  HD3 ILE P 927     -15.405   0.874   0.406  0.00  0.00      PROA  
ATOM   4474  C   ILE P 927     -16.063   3.583  -4.261  0.00  0.00      PROA  
ATOM   4475  O   ILE P 927     -15.240   2.883  -4.808  0.00  0.00      PROA  
ATOM   4476  N   PHE P 928     -17.073   4.187  -4.953  0.00  0.00      PROA  
ATOM   4477  HN  PHE P 928     -17.789   4.648  -4.436  0.00  0.00      PROA  
ATOM   4478  CA  PHE P 928     -17.205   4.242  -6.373  0.00  0.00      PROA  
ATOM   4479  HA  PHE P 928     -17.102   3.221  -6.708  0.00  0.00      PROA  
ATOM   4480  CB  PHE P 928     -18.691   4.621  -6.926  0.00  0.00      PROA  
ATOM   4481  HB1 PHE P 928     -19.086   5.116  -6.014  0.00  0.00      PROA  
ATOM   4482  HB2 PHE P 928     -19.194   3.643  -7.084  0.00  0.00      PROA  
ATOM   4483  CG  PHE P 928     -18.739   5.585  -8.059  0.00  0.00      PROA  
ATOM   4484  CD1 PHE P 928     -18.462   5.109  -9.284  0.00  0.00      PROA  
ATOM   4485  HD1 PHE P 928     -18.153   4.079  -9.382  0.00  0.00      PROA  
ATOM   4486  CE1 PHE P 928     -18.682   5.914 -10.443  0.00  0.00      PROA  
ATOM   4487  HE1 PHE P 928     -18.358   5.541 -11.404  0.00  0.00      PROA  
ATOM   4488  CZ  PHE P 928     -19.231   7.155 -10.321  0.00  0.00      PROA  
ATOM   4489  HZ  PHE P 928     -19.388   7.772 -11.194  0.00  0.00      PROA  
ATOM   4490  CD2 PHE P 928     -19.180   6.888  -7.890  0.00  0.00      PROA  
ATOM   4491  HD2 PHE P 928     -19.403   7.306  -6.920  0.00  0.00      PROA  
ATOM   4492  CE2 PHE P 928     -19.612   7.602  -9.067  0.00  0.00      PROA  
ATOM   4493  HE2 PHE P 928     -19.939   8.615  -8.886  0.00  0.00      PROA  
ATOM   4494  C   PHE P 928     -16.017   4.970  -6.899  0.00  0.00      PROA  
ATOM   4495  O   PHE P 928     -15.253   4.352  -7.641  0.00  0.00      PROA  
ATOM   4496  N   MET P 929     -15.812   6.212  -6.452  0.00  0.00      PROA  
ATOM   4497  HN  MET P 929     -16.465   6.711  -5.886  0.00  0.00      PROA  
ATOM   4498  CA  MET P 929     -14.708   6.952  -7.144  0.00  0.00      PROA  
ATOM   4499  HA  MET P 929     -14.819   6.986  -8.218  0.00  0.00      PROA  
ATOM   4500  CB  MET P 929     -14.736   8.339  -6.595  0.00  0.00      PROA  
ATOM   4501  HB1 MET P 929     -13.735   8.820  -6.644  0.00  0.00      PROA  
ATOM   4502  HB2 MET P 929     -15.083   8.287  -5.541  0.00  0.00      PROA  
ATOM   4503  CG  MET P 929     -15.592   9.268  -7.470  0.00  0.00      PROA  
ATOM   4504  HG1 MET P 929     -15.648  10.256  -6.965  0.00  0.00      PROA  
ATOM   4505  HG2 MET P 929     -16.640   8.900  -7.519  0.00  0.00      PROA  
ATOM   4506  SD  MET P 929     -14.914   9.470  -9.121  0.00  0.00      PROA  
ATOM   4507  CE  MET P 929     -13.268  10.338  -8.845  0.00  0.00      PROA  
ATOM   4508  HE1 MET P 929     -12.430   9.955  -9.466  0.00  0.00      PROA  
ATOM   4509  HE2 MET P 929     -12.856  10.298  -7.814  0.00  0.00      PROA  
ATOM   4510  HE3 MET P 929     -13.334  11.416  -9.103  0.00  0.00      PROA  
ATOM   4511  C   MET P 929     -13.245   6.368  -7.069  0.00  0.00      PROA  
ATOM   4512  O   MET P 929     -12.606   6.258  -8.090  0.00  0.00      PROA  
ATOM   4513  N   ASP P 930     -12.767   5.994  -5.842  0.00  0.00      PROA  
ATOM   4514  HN  ASP P 930     -13.301   5.976  -5.000  0.00  0.00      PROA  
ATOM   4515  CA  ASP P 930     -11.440   5.317  -5.761  0.00  0.00      PROA  
ATOM   4516  HA  ASP P 930     -10.747   5.935  -6.312  0.00  0.00      PROA  
ATOM   4517  CB  ASP P 930     -11.087   5.101  -4.207  0.00  0.00      PROA  
ATOM   4518  HB1 ASP P 930     -11.476   4.125  -3.847  0.00  0.00      PROA  
ATOM   4519  HB2 ASP P 930     -11.413   6.025  -3.684  0.00  0.00      PROA  
ATOM   4520  CG  ASP P 930      -9.560   5.018  -3.876  0.00  0.00      PROA  
ATOM   4521  OD1 ASP P 930      -9.148   4.485  -2.815  0.00  0.00      PROA  
ATOM   4522  OD2 ASP P 930      -8.748   5.628  -4.645  0.00  0.00      PROA  
ATOM   4523  C   ASP P 930     -11.373   3.965  -6.475  0.00  0.00      PROA  
ATOM   4524  O   ASP P 930     -10.388   3.619  -7.078  0.00  0.00      PROA  
ATOM   4525  N   GLN P 931     -12.469   3.099  -6.432  0.00  0.00      PROA  
ATOM   4526  HN  GLN P 931     -13.299   3.277  -5.910  0.00  0.00      PROA  
ATOM   4527  CA  GLN P 931     -12.369   1.798  -7.029  0.00  0.00      PROA  
ATOM   4528  HA  GLN P 931     -11.591   1.158  -6.641  0.00  0.00      PROA  
ATOM   4529  CB  GLN P 931     -13.689   1.065  -6.750  0.00  0.00      PROA  
ATOM   4530  HB1 GLN P 931     -14.567   1.695  -7.010  0.00  0.00      PROA  
ATOM   4531  HB2 GLN P 931     -13.771   0.821  -5.669  0.00  0.00      PROA  
ATOM   4532  CG  GLN P 931     -13.903  -0.267  -7.525  0.00  0.00      PROA  
ATOM   4533  HG1 GLN P 931     -13.983  -0.080  -8.618  0.00  0.00      PROA  
ATOM   4534  HG2 GLN P 931     -14.797  -0.805  -7.144  0.00  0.00      PROA  
ATOM   4535  CD  GLN P 931     -12.768  -1.207  -7.212  0.00  0.00      PROA  
ATOM   4536  OE1 GLN P 931     -12.443  -1.398  -6.058  0.00  0.00      PROA  
ATOM   4537  NE2 GLN P 931     -12.184  -1.838  -8.215  0.00  0.00      PROA  
ATOM   4538 HE21 GLN P 931     -11.703  -2.700  -8.059  0.00  0.00      PROA  
ATOM   4539 HE22 GLN P 931     -12.617  -1.719  -9.109  0.00  0.00      PROA  
ATOM   4540  C   GLN P 931     -12.223   1.912  -8.521  0.00  0.00      PROA  
ATOM   4541  O   GLN P 931     -11.413   1.204  -9.137  0.00  0.00      PROA  
ATOM   4542  N   GLN P 932     -13.023   2.827  -9.126  0.00  0.00      PROA  
ATOM   4543  HN  GLN P 932     -13.622   3.426  -8.601  0.00  0.00      PROA  
ATOM   4544  CA  GLN P 932     -13.203   2.990 -10.577  0.00  0.00      PROA  
ATOM   4545  HA  GLN P 932     -13.105   2.071 -11.136  0.00  0.00      PROA  
ATOM   4546  CB  GLN P 932     -14.619   3.464 -10.875  0.00  0.00      PROA  
ATOM   4547  HB1 GLN P 932     -14.791   3.745 -11.936  0.00  0.00      PROA  
ATOM   4548  HB2 GLN P 932     -14.729   4.461 -10.397  0.00  0.00      PROA  
ATOM   4549  CG  GLN P 932     -15.742   2.405 -10.658  0.00  0.00      PROA  
ATOM   4550  HG1 GLN P 932     -16.723   2.774 -11.026  0.00  0.00      PROA  
ATOM   4551  HG2 GLN P 932     -15.943   2.299  -9.571  0.00  0.00      PROA  
ATOM   4552  CD  GLN P 932     -15.440   1.041 -11.354  0.00  0.00      PROA  
ATOM   4553  OE1 GLN P 932     -14.596   0.255 -10.896  0.00  0.00      PROA  
ATOM   4554  NE2 GLN P 932     -16.314   0.588 -12.317  0.00  0.00      PROA  
ATOM   4555 HE21 GLN P 932     -16.167  -0.348 -12.639  0.00  0.00      PROA  
ATOM   4556 HE22 GLN P 932     -17.095   1.151 -12.587  0.00  0.00      PROA  
ATOM   4557  C   GLN P 932     -12.089   3.853 -11.140  0.00  0.00      PROA  
ATOM   4558  O   GLN P 932     -11.683   3.518 -12.203  0.00  0.00      PROA  
ATOM   4559  N   ILE P 933     -11.551   4.892 -10.469  0.00  0.00      PROA  
ATOM   4560  HN  ILE P 933     -11.997   5.309  -9.681  0.00  0.00      PROA  
ATOM   4561  CA  ILE P 933     -10.311   5.515 -10.889  0.00  0.00      PROA  
ATOM   4562  HA  ILE P 933     -10.400   5.798 -11.928  0.00  0.00      PROA  
ATOM   4563  CB  ILE P 933     -10.075   6.849 -10.185  0.00  0.00      PROA  
ATOM   4564  HB  ILE P 933     -11.102   7.210  -9.963  0.00  0.00      PROA  
ATOM   4565  CG2 ILE P 933      -9.313   6.577  -8.886  0.00  0.00      PROA  
ATOM   4566 HG21 ILE P 933      -9.818   5.780  -8.299  0.00  0.00      PROA  
ATOM   4567 HG22 ILE P 933      -9.464   7.495  -8.279  0.00  0.00      PROA  
ATOM   4568 HG23 ILE P 933      -8.240   6.315  -9.008  0.00  0.00      PROA  
ATOM   4569  CG1 ILE P 933      -9.307   7.823 -11.032  0.00  0.00      PROA  
ATOM   4570 HG11 ILE P 933      -8.397   7.273 -11.357  0.00  0.00      PROA  
ATOM   4571 HG12 ILE P 933      -9.005   8.703 -10.426  0.00  0.00      PROA  
ATOM   4572  CD  ILE P 933     -10.154   8.336 -12.175  0.00  0.00      PROA  
ATOM   4573  HD1 ILE P 933     -11.262   8.376 -12.098  0.00  0.00      PROA  
ATOM   4574  HD2 ILE P 933      -9.861   7.842 -13.125  0.00  0.00      PROA  
ATOM   4575  HD3 ILE P 933      -9.941   9.418 -12.313  0.00  0.00      PROA  
ATOM   4576  C   ILE P 933      -9.043   4.571 -10.749  0.00  0.00      PROA  
ATOM   4577  O   ILE P 933      -8.198   4.521 -11.548  0.00  0.00      PROA  
ATOM   4578  N   THR P 934      -9.024   3.710  -9.740  0.00  0.00      PROA  
ATOM   4579  HN  THR P 934      -9.782   3.674  -9.093  0.00  0.00      PROA  
ATOM   4580  CA  THR P 934      -8.000   2.589  -9.758  0.00  0.00      PROA  
ATOM   4581  HA  THR P 934      -7.035   3.065  -9.851  0.00  0.00      PROA  
ATOM   4582  CB  THR P 934      -8.005   1.672  -8.532  0.00  0.00      PROA  
ATOM   4583  HB  THR P 934      -8.887   0.997  -8.562  0.00  0.00      PROA  
ATOM   4584  OG1 THR P 934      -8.024   2.439  -7.256  0.00  0.00      PROA  
ATOM   4585  HG1 THR P 934      -8.896   2.838  -7.225  0.00  0.00      PROA  
ATOM   4586  CG2 THR P 934      -6.634   0.954  -8.434  0.00  0.00      PROA  
ATOM   4587 HG21 THR P 934      -6.269   0.639  -9.435  0.00  0.00      PROA  
ATOM   4588 HG22 THR P 934      -6.819   0.060  -7.802  0.00  0.00      PROA  
ATOM   4589 HG23 THR P 934      -6.008   1.754  -7.984  0.00  0.00      PROA  
ATOM   4590  C   THR P 934      -8.128   1.560 -10.870  0.00  0.00      PROA  
ATOM   4591  O   THR P 934      -7.152   1.175 -11.434  0.00  0.00      PROA  
ATOM   4592  N   ALA P 935      -9.419   1.280 -11.273  0.00  0.00      PROA  
ATOM   4593  HN  ALA P 935     -10.254   1.660 -10.884  0.00  0.00      PROA  
ATOM   4594  CA  ALA P 935      -9.579   0.583 -12.526  0.00  0.00      PROA  
ATOM   4595  HA  ALA P 935      -9.031  -0.346 -12.474  0.00  0.00      PROA  
ATOM   4596  CB  ALA P 935     -11.065   0.289 -12.649  0.00  0.00      PROA  
ATOM   4597  HB1 ALA P 935     -11.371  -0.236 -11.719  0.00  0.00      PROA  
ATOM   4598  HB2 ALA P 935     -11.345  -0.306 -13.545  0.00  0.00      PROA  
ATOM   4599  HB3 ALA P 935     -11.675   1.212 -12.550  0.00  0.00      PROA  
ATOM   4600  C   ALA P 935      -9.105   1.352 -13.750  0.00  0.00      PROA  
ATOM   4601  O   ALA P 935      -8.505   0.811 -14.651  0.00  0.00      PROA  
ATOM   4602  N   VAL P 936      -9.336   2.742 -13.793  0.00  0.00      PROA  
ATOM   4603  HN  VAL P 936      -9.893   3.130 -13.062  0.00  0.00      PROA  
ATOM   4604  CA  VAL P 936      -9.067   3.466 -15.078  0.00  0.00      PROA  
ATOM   4605  HA  VAL P 936      -9.386   2.738 -15.809  0.00  0.00      PROA  
ATOM   4606  CB  VAL P 936      -9.765   4.846 -15.185  0.00  0.00      PROA  
ATOM   4607  HB  VAL P 936      -9.684   5.323 -14.185  0.00  0.00      PROA  
ATOM   4608  CG1 VAL P 936      -9.309   5.797 -16.335  0.00  0.00      PROA  
ATOM   4609 HG11 VAL P 936      -9.565   6.853 -16.100  0.00  0.00      PROA  
ATOM   4610 HG12 VAL P 936      -9.852   5.522 -17.265  0.00  0.00      PROA  
ATOM   4611 HG13 VAL P 936      -8.223   5.778 -16.565  0.00  0.00      PROA  
ATOM   4612  CG2 VAL P 936     -11.240   4.561 -15.445  0.00  0.00      PROA  
ATOM   4613 HG21 VAL P 936     -11.678   5.565 -15.632  0.00  0.00      PROA  
ATOM   4614 HG22 VAL P 936     -11.631   4.017 -14.559  0.00  0.00      PROA  
ATOM   4615 HG23 VAL P 936     -11.399   3.909 -16.331  0.00  0.00      PROA  
ATOM   4616  C   VAL P 936      -7.601   3.683 -15.252  0.00  0.00      PROA  
ATOM   4617  O   VAL P 936      -7.021   3.629 -16.313  0.00  0.00      PROA  
ATOM   4618  N   ILE P 937      -6.918   3.844 -14.040  0.00  0.00      PROA  
ATOM   4619  HN  ILE P 937      -7.453   3.867 -13.200  0.00  0.00      PROA  
ATOM   4620  CA  ILE P 937      -5.472   3.837 -13.858  0.00  0.00      PROA  
ATOM   4621  HA  ILE P 937      -5.063   4.551 -14.558  0.00  0.00      PROA  
ATOM   4622  CB  ILE P 937      -5.035   4.357 -12.401  0.00  0.00      PROA  
ATOM   4623  HB  ILE P 937      -5.536   3.847 -11.551  0.00  0.00      PROA  
ATOM   4624  CG2 ILE P 937      -3.550   4.017 -12.109  0.00  0.00      PROA  
ATOM   4625 HG21 ILE P 937      -2.948   4.221 -13.020  0.00  0.00      PROA  
ATOM   4626 HG22 ILE P 937      -3.413   2.934 -11.905  0.00  0.00      PROA  
ATOM   4627 HG23 ILE P 937      -3.179   4.519 -11.190  0.00  0.00      PROA  
ATOM   4628  CG1 ILE P 937      -5.343   5.881 -12.279  0.00  0.00      PROA  
ATOM   4629 HG11 ILE P 937      -6.303   6.141 -12.776  0.00  0.00      PROA  
ATOM   4630 HG12 ILE P 937      -4.582   6.374 -12.920  0.00  0.00      PROA  
ATOM   4631  CD  ILE P 937      -5.352   6.345 -10.886  0.00  0.00      PROA  
ATOM   4632  HD1 ILE P 937      -5.465   7.450 -10.893  0.00  0.00      PROA  
ATOM   4633  HD2 ILE P 937      -4.411   6.109 -10.344  0.00  0.00      PROA  
ATOM   4634  HD3 ILE P 937      -6.038   5.864 -10.156  0.00  0.00      PROA  
ATOM   4635  C   ILE P 937      -4.898   2.495 -14.340  0.00  0.00      PROA  
ATOM   4636  O   ILE P 937      -3.836   2.371 -14.912  0.00  0.00      PROA  
ATOM   4637  N   ILE P 938      -5.597   1.356 -14.073  0.00  0.00      PROA  
ATOM   4638  HN  ILE P 938      -6.394   1.432 -13.480  0.00  0.00      PROA  
ATOM   4639  CA  ILE P 938      -5.028   0.074 -14.517  0.00  0.00      PROA  
ATOM   4640  HA  ILE P 938      -3.952   0.080 -14.421  0.00  0.00      PROA  
ATOM   4641  CB  ILE P 938      -5.515  -0.999 -13.504  0.00  0.00      PROA  
ATOM   4642  HB  ILE P 938      -6.371  -0.550 -12.957  0.00  0.00      PROA  
ATOM   4643  CG2 ILE P 938      -5.894  -2.308 -14.151  0.00  0.00      PROA  
ATOM   4644 HG21 ILE P 938      -6.193  -3.040 -13.371  0.00  0.00      PROA  
ATOM   4645 HG22 ILE P 938      -5.017  -2.738 -14.681  0.00  0.00      PROA  
ATOM   4646 HG23 ILE P 938      -6.791  -2.264 -14.805  0.00  0.00      PROA  
ATOM   4647  CG1 ILE P 938      -4.423  -1.271 -12.518  0.00  0.00      PROA  
ATOM   4648 HG11 ILE P 938      -3.496  -1.682 -12.972  0.00  0.00      PROA  
ATOM   4649 HG12 ILE P 938      -4.678  -2.069 -11.787  0.00  0.00      PROA  
ATOM   4650  CD  ILE P 938      -4.015  -0.056 -11.714  0.00  0.00      PROA  
ATOM   4651  HD1 ILE P 938      -3.487  -0.453 -10.821  0.00  0.00      PROA  
ATOM   4652  HD2 ILE P 938      -4.920   0.513 -11.410  0.00  0.00      PROA  
ATOM   4653  HD3 ILE P 938      -3.345   0.620 -12.288  0.00  0.00      PROA  
ATOM   4654  C   ILE P 938      -5.311  -0.248 -15.984  0.00  0.00      PROA  
ATOM   4655  O   ILE P 938      -4.633  -0.934 -16.665  0.00  0.00      PROA  
ATOM   4656  N   ASN P 939      -6.373   0.339 -16.553  0.00  0.00      PROA  
ATOM   4657  HN  ASN P 939      -6.882   1.023 -16.036  0.00  0.00      PROA  
ATOM   4658  CA  ASN P 939      -6.959   0.192 -17.892  0.00  0.00      PROA  
ATOM   4659  HA  ASN P 939      -6.508  -0.714 -18.270  0.00  0.00      PROA  
ATOM   4660  CB  ASN P 939      -8.560   0.304 -17.843  0.00  0.00      PROA  
ATOM   4661  HB1 ASN P 939      -9.109   0.405 -18.804  0.00  0.00      PROA  
ATOM   4662  HB2 ASN P 939      -8.882   1.170 -17.227  0.00  0.00      PROA  
ATOM   4663  CG  ASN P 939      -9.174  -0.993 -17.200  0.00  0.00      PROA  
ATOM   4664  OD1 ASN P 939      -8.588  -2.056 -17.317  0.00  0.00      PROA  
ATOM   4665  ND2 ASN P 939     -10.413  -0.980 -16.760  0.00  0.00      PROA  
ATOM   4666 HD21 ASN P 939     -10.961  -0.144 -16.780  0.00  0.00      PROA  
ATOM   4667 HD22 ASN P 939     -10.770  -1.893 -16.563  0.00  0.00      PROA  
ATOM   4668  C   ASN P 939      -6.490   1.399 -18.823  0.00  0.00      PROA  
ATOM   4669  O   ASN P 939      -7.048   1.743 -19.888  0.00  0.00      PROA  
ATOM   4670  N   ARG P 940      -5.379   1.988 -18.307  0.00  0.00      PROA  
ATOM   4671  HN  ARG P 940      -4.964   1.556 -17.510  0.00  0.00      PROA  
ATOM   4672  CA  ARG P 940      -4.666   3.098 -18.800  0.00  0.00      PROA  
ATOM   4673  HA  ARG P 940      -5.322   3.951 -18.890  0.00  0.00      PROA  
ATOM   4674  CB  ARG P 940      -3.584   3.471 -17.732  0.00  0.00      PROA  
ATOM   4675  HB1 ARG P 940      -3.095   2.502 -17.497  0.00  0.00      PROA  
ATOM   4676  HB2 ARG P 940      -4.039   3.854 -16.793  0.00  0.00      PROA  
ATOM   4677  CG  ARG P 940      -2.388   4.371 -18.150  0.00  0.00      PROA  
ATOM   4678  HG1 ARG P 940      -2.947   5.191 -18.650  0.00  0.00      PROA  
ATOM   4679  HG2 ARG P 940      -1.697   3.922 -18.895  0.00  0.00      PROA  
ATOM   4680  CD  ARG P 940      -1.666   5.142 -17.058  0.00  0.00      PROA  
ATOM   4681  HD1 ARG P 940      -2.357   5.802 -16.490  0.00  0.00      PROA  
ATOM   4682  HD2 ARG P 940      -0.950   5.870 -17.495  0.00  0.00      PROA  
ATOM   4683  NE  ARG P 940      -1.089   4.045 -16.238  0.00  0.00      PROA  
ATOM   4684  HE  ARG P 940      -1.485   3.132 -16.340  0.00  0.00      PROA  
ATOM   4685  CZ  ARG P 940      -0.515   4.405 -15.137  0.00  0.00      PROA  
ATOM   4686  NH1 ARG P 940      -0.377   5.674 -14.776  0.00  0.00      PROA  
ATOM   4687 HH11 ARG P 940      -0.851   6.403 -15.270  0.00  0.00      PROA  
ATOM   4688 HH12 ARG P 940       0.092   5.808 -13.903  0.00  0.00      PROA  
ATOM   4689  NH2 ARG P 940       0.011   3.525 -14.293  0.00  0.00      PROA  
ATOM   4690 HH21 ARG P 940       0.038   2.576 -14.605  0.00  0.00      PROA  
ATOM   4691 HH22 ARG P 940       0.607   3.935 -13.603  0.00  0.00      PROA  
ATOM   4692  C   ARG P 940      -4.150   2.890 -20.238  0.00  0.00      PROA  
ATOM   4693  O   ARG P 940      -3.942   1.735 -20.688  0.00  0.00      PROA  
ATOM   4694  N   LYS P 941      -4.163   4.040 -21.070  0.00  0.00      PROA  
ATOM   4695  HN  LYS P 941      -4.371   4.954 -20.732  0.00  0.00      PROA  
ATOM   4696  CA  LYS P 941      -4.327   3.932 -22.512  0.00  0.00      PROA  
ATOM   4697  HA  LYS P 941      -5.276   3.428 -22.618  0.00  0.00      PROA  
ATOM   4698  CB  LYS P 941      -4.615   5.245 -23.258  0.00  0.00      PROA  
ATOM   4699  HB1 LYS P 941      -4.456   5.047 -24.340  0.00  0.00      PROA  
ATOM   4700  HB2 LYS P 941      -3.809   5.963 -22.997  0.00  0.00      PROA  
ATOM   4701  CG  LYS P 941      -5.998   5.876 -23.022  0.00  0.00      PROA  
ATOM   4702  HG1 LYS P 941      -6.722   5.036 -23.092  0.00  0.00      PROA  
ATOM   4703  HG2 LYS P 941      -6.224   6.660 -23.777  0.00  0.00      PROA  
ATOM   4704  CD  LYS P 941      -6.258   6.628 -21.694  0.00  0.00      PROA  
ATOM   4705  HD1 LYS P 941      -5.610   7.530 -21.724  0.00  0.00      PROA  
ATOM   4706  HD2 LYS P 941      -5.932   5.891 -20.930  0.00  0.00      PROA  
ATOM   4707  CE  LYS P 941      -7.698   7.046 -21.337  0.00  0.00      PROA  
ATOM   4708  HE1 LYS P 941      -8.007   7.821 -22.070  0.00  0.00      PROA  
ATOM   4709  HE2 LYS P 941      -7.710   7.401 -20.285  0.00  0.00      PROA  
ATOM   4710  NZ  LYS P 941      -8.698   6.001 -21.463  0.00  0.00      PROA  
ATOM   4711  HZ1 LYS P 941      -9.547   6.518 -21.156  0.00  0.00      PROA  
ATOM   4712  HZ2 LYS P 941      -8.318   5.253 -20.848  0.00  0.00      PROA  
ATOM   4713  HZ3 LYS P 941      -8.868   5.831 -22.474  0.00  0.00      PROA  
ATOM   4714  C   LYS P 941      -3.234   3.104 -23.282  0.00  0.00      PROA  
ATOM   4715  O   LYS P 941      -3.566   2.175 -24.048  0.00  0.00      PROA  
ATOM   4716  N   GLU P 942      -2.038   3.360 -22.873  0.00  0.00      PROA  
ATOM   4717  HN  GLU P 942      -1.825   4.149 -22.303  0.00  0.00      PROA  
ATOM   4718  CA  GLU P 942      -0.928   2.767 -23.569  0.00  0.00      PROA  
ATOM   4719  HA  GLU P 942      -1.215   2.535 -24.584  0.00  0.00      PROA  
ATOM   4720  CB  GLU P 942       0.310   3.727 -23.641  0.00  0.00      PROA  
ATOM   4721  HB1 GLU P 942       1.246   3.227 -23.971  0.00  0.00      PROA  
ATOM   4722  HB2 GLU P 942       0.448   4.126 -22.613  0.00  0.00      PROA  
ATOM   4723  CG  GLU P 942       0.054   4.968 -24.549  0.00  0.00      PROA  
ATOM   4724  HG1 GLU P 942      -0.875   5.436 -24.162  0.00  0.00      PROA  
ATOM   4725  HG2 GLU P 942      -0.147   4.787 -25.627  0.00  0.00      PROA  
ATOM   4726  CD  GLU P 942       1.181   5.925 -24.533  0.00  0.00      PROA  
ATOM   4727  OE1 GLU P 942       2.373   5.651 -24.455  0.00  0.00      PROA  
ATOM   4728  OE2 GLU P 942       0.882   7.109 -24.785  0.00  0.00      PROA  
ATOM   4729  C   GLU P 942      -0.562   1.383 -23.144  0.00  0.00      PROA  
ATOM   4730  O   GLU P 942       0.314   0.780 -23.748  0.00  0.00      PROA  
ATOM   4731  N   HSD P 943      -1.238   0.848 -22.106  0.00  0.00      PROA  
ATOM   4732  HN  HSD P 943      -1.856   1.333 -21.493  0.00  0.00      PROA  
ATOM   4733  CA  HSD P 943      -1.166  -0.585 -21.858  0.00  0.00      PROA  
ATOM   4734  HA  HSD P 943      -0.150  -0.818 -21.576  0.00  0.00      PROA  
ATOM   4735  CB  HSD P 943      -1.982  -0.929 -20.577  0.00  0.00      PROA  
ATOM   4736  HB1 HSD P 943      -1.872  -2.019 -20.392  0.00  0.00      PROA  
ATOM   4737  HB2 HSD P 943      -3.077  -0.756 -20.654  0.00  0.00      PROA  
ATOM   4738  ND1 HSD P 943      -2.088  -0.290 -18.167  0.00  0.00      PROA  
ATOM   4739  HD1 HSD P 943      -2.960  -0.775 -18.107  0.00  0.00      PROA  
ATOM   4740  CG  HSD P 943      -1.423  -0.165 -19.326  0.00  0.00      PROA  
ATOM   4741  CE1 HSD P 943      -1.417   0.353 -17.260  0.00  0.00      PROA  
ATOM   4742  HE1 HSD P 943      -1.771   0.500 -16.240  0.00  0.00      PROA  
ATOM   4743  NE2 HSD P 943      -0.253   0.828 -17.725  0.00  0.00      PROA  
ATOM   4744  CD2 HSD P 943      -0.326   0.513 -19.057  0.00  0.00      PROA  
ATOM   4745  HD2 HSD P 943       0.435   0.877 -19.737  0.00  0.00      PROA  
ATOM   4746  C   HSD P 943      -1.526  -1.460 -23.077  0.00  0.00      PROA  
ATOM   4747  O   HSD P 943      -2.465  -1.213 -23.818  0.00  0.00      PROA  
ATOM   4748  N   LYS P 944      -0.737  -2.496 -23.282  0.00  0.00      PROA  
ATOM   4749  HN  LYS P 944       0.192  -2.599 -22.933  0.00  0.00      PROA  
ATOM   4750  CA  LYS P 944      -0.897  -3.358 -24.502  0.00  0.00      PROA  
ATOM   4751  HA  LYS P 944      -1.440  -2.812 -25.259  0.00  0.00      PROA  
ATOM   4752  CB  LYS P 944       0.466  -3.752 -25.116  0.00  0.00      PROA  
ATOM   4753  HB1 LYS P 944       0.305  -4.558 -25.864  0.00  0.00      PROA  
ATOM   4754  HB2 LYS P 944       1.221  -4.047 -24.355  0.00  0.00      PROA  
ATOM   4755  CG  LYS P 944       1.023  -2.697 -26.082  0.00  0.00      PROA  
ATOM   4756  HG1 LYS P 944       1.177  -1.837 -25.397  0.00  0.00      PROA  
ATOM   4757  HG2 LYS P 944       0.349  -2.332 -26.886  0.00  0.00      PROA  
ATOM   4758  CD  LYS P 944       2.165  -3.368 -26.929  0.00  0.00      PROA  
ATOM   4759  HD1 LYS P 944       1.679  -4.235 -27.426  0.00  0.00      PROA  
ATOM   4760  HD2 LYS P 944       2.918  -3.719 -26.191  0.00  0.00      PROA  
ATOM   4761  CE  LYS P 944       2.753  -2.361 -27.983  0.00  0.00      PROA  
ATOM   4762  HE1 LYS P 944       1.993  -1.779 -28.547  0.00  0.00      PROA  
ATOM   4763  HE2 LYS P 944       3.299  -2.884 -28.797  0.00  0.00      PROA  
ATOM   4764  NZ  LYS P 944       3.637  -1.329 -27.393  0.00  0.00      PROA  
ATOM   4765  HZ1 LYS P 944       3.138  -0.897 -26.589  0.00  0.00      PROA  
ATOM   4766  HZ2 LYS P 944       3.904  -0.555 -28.034  0.00  0.00      PROA  
ATOM   4767  HZ3 LYS P 944       4.549  -1.771 -27.161  0.00  0.00      PROA  
ATOM   4768  C   LYS P 944      -1.845  -4.596 -24.275  0.00  0.00      PROA  
ATOM   4769  O   LYS P 944      -1.324  -5.678 -23.922  0.00  0.00      PROA  
ATOM   4770  N   LEU P 945      -3.154  -4.418 -24.356  0.00  0.00      PROA  
ATOM   4771  HN  LEU P 945      -3.427  -3.497 -24.620  0.00  0.00      PROA  
ATOM   4772  CA  LEU P 945      -4.153  -5.398 -23.918  0.00  0.00      PROA  
ATOM   4773  HA  LEU P 945      -3.644  -6.259 -23.513  0.00  0.00      PROA  
ATOM   4774  CB  LEU P 945      -5.198  -4.842 -22.941  0.00  0.00      PROA  
ATOM   4775  HB1 LEU P 945      -5.731  -5.724 -22.526  0.00  0.00      PROA  
ATOM   4776  HB2 LEU P 945      -5.930  -4.237 -23.517  0.00  0.00      PROA  
ATOM   4777  CG  LEU P 945      -4.475  -3.962 -21.785  0.00  0.00      PROA  
ATOM   4778  HG  LEU P 945      -3.757  -3.225 -22.204  0.00  0.00      PROA  
ATOM   4779  CD1 LEU P 945      -5.454  -3.053 -21.083  0.00  0.00      PROA  
ATOM   4780 HD11 LEU P 945      -4.863  -2.205 -20.674  0.00  0.00      PROA  
ATOM   4781 HD12 LEU P 945      -6.073  -3.502 -20.276  0.00  0.00      PROA  
ATOM   4782 HD13 LEU P 945      -6.079  -2.573 -21.867  0.00  0.00      PROA  
ATOM   4783  CD2 LEU P 945      -3.801  -4.881 -20.749  0.00  0.00      PROA  
ATOM   4784 HD21 LEU P 945      -3.062  -5.492 -21.310  0.00  0.00      PROA  
ATOM   4785 HD22 LEU P 945      -4.440  -5.656 -20.275  0.00  0.00      PROA  
ATOM   4786 HD23 LEU P 945      -3.294  -4.380 -19.896  0.00  0.00      PROA  
ATOM   4787  C   LEU P 945      -4.720  -5.990 -25.213  0.00  0.00      PROA  
ATOM   4788  O   LEU P 945      -5.068  -5.243 -26.118  0.00  0.00      PROA  
ATOM   4789  N   LYS P 946      -4.913  -7.320 -25.252  0.00  0.00      PROA  
ATOM   4790  HN  LYS P 946      -4.638  -7.919 -24.504  0.00  0.00      PROA  
ATOM   4791  CA  LYS P 946      -5.625  -8.013 -26.303  0.00  0.00      PROA  
ATOM   4792  HA  LYS P 946      -5.886  -7.377 -27.136  0.00  0.00      PROA  
ATOM   4793  CB  LYS P 946      -4.741  -9.233 -26.771  0.00  0.00      PROA  
ATOM   4794  HB1 LYS P 946      -3.799  -8.855 -27.222  0.00  0.00      PROA  
ATOM   4795  HB2 LYS P 946      -5.249  -9.816 -27.569  0.00  0.00      PROA  
ATOM   4796  CG  LYS P 946      -4.170 -10.201 -25.617  0.00  0.00      PROA  
ATOM   4797  HG1 LYS P 946      -5.034 -10.837 -25.329  0.00  0.00      PROA  
ATOM   4798  HG2 LYS P 946      -3.825  -9.711 -24.681  0.00  0.00      PROA  
ATOM   4799  CD  LYS P 946      -2.913 -10.946 -26.135  0.00  0.00      PROA  
ATOM   4800  HD1 LYS P 946      -1.944 -10.418 -26.005  0.00  0.00      PROA  
ATOM   4801  HD2 LYS P 946      -3.060 -10.936 -27.237  0.00  0.00      PROA  
ATOM   4802  CE  LYS P 946      -2.807 -12.427 -25.726  0.00  0.00      PROA  
ATOM   4803  HE1 LYS P 946      -3.627 -13.040 -26.158  0.00  0.00      PROA  
ATOM   4804  HE2 LYS P 946      -2.783 -12.545 -24.621  0.00  0.00      PROA  
ATOM   4805  NZ  LYS P 946      -1.576 -13.058 -26.274  0.00  0.00      PROA  
ATOM   4806  HZ1 LYS P 946      -1.220 -12.600 -27.138  0.00  0.00      PROA  
ATOM   4807  HZ2 LYS P 946      -1.931 -13.967 -26.633  0.00  0.00      PROA  
ATOM   4808  HZ3 LYS P 946      -0.685 -13.184 -25.752  0.00  0.00      PROA  
ATOM   4809  C   LYS P 946      -7.010  -8.626 -25.861  0.00  0.00      PROA  
ATOM   4810  O   LYS P 946      -7.730  -9.200 -26.705  0.00  0.00      PROA  
ATOM   4811  N   LYS P 947      -7.325  -8.594 -24.596  0.00  0.00      PROA  
ATOM   4812  HN  LYS P 947      -6.662  -8.191 -23.969  0.00  0.00      PROA  
ATOM   4813  CA  LYS P 947      -8.525  -9.109 -24.066  0.00  0.00      PROA  
ATOM   4814  HA  LYS P 947      -8.921  -9.779 -24.813  0.00  0.00      PROA  
ATOM   4815  CB  LYS P 947      -8.352 -10.102 -22.894  0.00  0.00      PROA  
ATOM   4816  HB1 LYS P 947      -9.290 -10.592 -22.557  0.00  0.00      PROA  
ATOM   4817  HB2 LYS P 947      -8.007  -9.491 -22.032  0.00  0.00      PROA  
ATOM   4818  CG  LYS P 947      -7.324 -11.182 -23.177  0.00  0.00      PROA  
ATOM   4819  HG1 LYS P 947      -6.398 -10.633 -23.451  0.00  0.00      PROA  
ATOM   4820  HG2 LYS P 947      -7.673 -11.896 -23.953  0.00  0.00      PROA  
ATOM   4821  CD  LYS P 947      -7.030 -11.958 -21.833  0.00  0.00      PROA  
ATOM   4822  HD1 LYS P 947      -7.940 -12.577 -21.679  0.00  0.00      PROA  
ATOM   4823  HD2 LYS P 947      -6.897 -11.241 -20.996  0.00  0.00      PROA  
ATOM   4824  CE  LYS P 947      -5.681 -12.715 -21.837  0.00  0.00      PROA  
ATOM   4825  HE1 LYS P 947      -4.810 -12.258 -22.352  0.00  0.00      PROA  
ATOM   4826  HE2 LYS P 947      -5.891 -13.668 -22.370  0.00  0.00      PROA  
ATOM   4827  NZ  LYS P 947      -5.153 -12.931 -20.433  0.00  0.00      PROA  
ATOM   4828  HZ1 LYS P 947      -4.430 -13.676 -20.369  0.00  0.00      PROA  
ATOM   4829  HZ2 LYS P 947      -5.929 -13.179 -19.786  0.00  0.00      PROA  
ATOM   4830  HZ3 LYS P 947      -4.696 -12.066 -20.080  0.00  0.00      PROA  
ATOM   4831  C   LYS P 947      -9.633  -8.123 -23.924  0.00  0.00      PROA  
ATOM   4832  O   LYS P 947      -9.403  -6.949 -23.702  0.00  0.00      PROA  
ATOM   4833  N   GLY P 948     -10.862  -8.663 -24.102  0.00  0.00      PROA  
ATOM   4834  HN  GLY P 948     -10.819  -9.634 -24.322  0.00  0.00      PROA  
ATOM   4835  CA  GLY P 948     -12.142  -7.986 -23.631  0.00  0.00      PROA  
ATOM   4836  HA1 GLY P 948     -12.929  -8.724 -23.563  0.00  0.00      PROA  
ATOM   4837  HA2 GLY P 948     -12.298  -7.180 -24.333  0.00  0.00      PROA  
ATOM   4838  C   GLY P 948     -12.032  -7.280 -22.254  0.00  0.00      PROA  
ATOM   4839  O   GLY P 948     -11.217  -7.652 -21.405  0.00  0.00      PROA  
ATOM   4840  N   ALA P 949     -12.883  -6.320 -21.970  0.00  0.00      PROA  
ATOM   4841  HN  ALA P 949     -13.717  -6.232 -22.508  0.00  0.00      PROA  
ATOM   4842  CA  ALA P 949     -12.893  -5.388 -20.908  0.00  0.00      PROA  
ATOM   4843  HA  ALA P 949     -12.248  -5.594 -20.067  0.00  0.00      PROA  
ATOM   4844  CB  ALA P 949     -12.630  -3.989 -21.368  0.00  0.00      PROA  
ATOM   4845  HB1 ALA P 949     -12.547  -3.176 -20.614  0.00  0.00      PROA  
ATOM   4846  HB2 ALA P 949     -13.359  -3.792 -22.182  0.00  0.00      PROA  
ATOM   4847  HB3 ALA P 949     -11.641  -4.083 -21.866  0.00  0.00      PROA  
ATOM   4848  C   ALA P 949     -14.209  -5.308 -20.163  0.00  0.00      PROA  
ATOM   4849  O   ALA P 949     -15.271  -5.687 -20.644  0.00  0.00      PROA  
ATOM   4850  N   GLY P 950     -14.174  -4.704 -18.964  0.00  0.00      PROA  
ATOM   4851  HN  GLY P 950     -13.336  -4.286 -18.621  0.00  0.00      PROA  
ATOM   4852  CA  GLY P 950     -15.365  -4.407 -18.262  0.00  0.00      PROA  
ATOM   4853  HA1 GLY P 950     -15.850  -5.369 -18.187  0.00  0.00      PROA  
ATOM   4854  HA2 GLY P 950     -16.008  -3.772 -18.853  0.00  0.00      PROA  
ATOM   4855  C   GLY P 950     -15.143  -3.838 -16.909  0.00  0.00      PROA  
ATOM   4856  O   GLY P 950     -14.765  -4.477 -15.881  0.00  0.00      PROA  
ATOM   4857  N   TYR P 951     -15.586  -2.618 -16.819  0.00  0.00      PROA  
ATOM   4858  HN  TYR P 951     -15.888  -2.062 -17.590  0.00  0.00      PROA  
ATOM   4859  CA  TYR P 951     -15.723  -1.782 -15.686  0.00  0.00      PROA  
ATOM   4860  HA  TYR P 951     -14.820  -2.020 -15.144  0.00  0.00      PROA  
ATOM   4861  CB  TYR P 951     -15.832  -0.327 -16.069  0.00  0.00      PROA  
ATOM   4862  HB1 TYR P 951     -16.036   0.448 -15.299  0.00  0.00      PROA  
ATOM   4863  HB2 TYR P 951     -16.716  -0.294 -16.740  0.00  0.00      PROA  
ATOM   4864  CG  TYR P 951     -14.574   0.284 -16.726  0.00  0.00      PROA  
ATOM   4865  CD1 TYR P 951     -13.475   0.579 -15.848  0.00  0.00      PROA  
ATOM   4866  HD1 TYR P 951     -13.610   0.285 -14.818  0.00  0.00      PROA  
ATOM   4867  CE1 TYR P 951     -12.370   1.321 -16.327  0.00  0.00      PROA  
ATOM   4868  HE1 TYR P 951     -11.575   1.650 -15.674  0.00  0.00      PROA  
ATOM   4869  CZ  TYR P 951     -12.259   1.643 -17.654  0.00  0.00      PROA  
ATOM   4870  OH  TYR P 951     -11.118   2.269 -18.171  0.00  0.00      PROA  
ATOM   4871  HH  TYR P 951     -11.330   2.528 -19.071  0.00  0.00      PROA  
ATOM   4872  CD2 TYR P 951     -14.429   0.649 -18.077  0.00  0.00      PROA  
ATOM   4873  HD2 TYR P 951     -15.216   0.424 -18.781  0.00  0.00      PROA  
ATOM   4874  CE2 TYR P 951     -13.362   1.342 -18.567  0.00  0.00      PROA  
ATOM   4875  HE2 TYR P 951     -13.334   1.797 -19.546  0.00  0.00      PROA  
ATOM   4876  C   TYR P 951     -16.866  -2.037 -14.684  0.00  0.00      PROA  
ATOM   4877  O   TYR P 951     -16.672  -1.904 -13.469  0.00  0.00      PROA  
ATOM   4878  N   HSD P 952     -17.993  -2.602 -15.024  0.00  0.00      PROA  
ATOM   4879  HN  HSD P 952     -18.149  -2.882 -15.968  0.00  0.00      PROA  
ATOM   4880  CA  HSD P 952     -19.065  -2.824 -14.152  0.00  0.00      PROA  
ATOM   4881  HA  HSD P 952     -19.155  -1.900 -13.600  0.00  0.00      PROA  
ATOM   4882  CB  HSD P 952     -20.362  -2.953 -14.836  0.00  0.00      PROA  
ATOM   4883  HB1 HSD P 952     -21.209  -3.064 -14.125  0.00  0.00      PROA  
ATOM   4884  HB2 HSD P 952     -20.230  -3.879 -15.435  0.00  0.00      PROA  
ATOM   4885  ND1 HSD P 952     -20.531  -1.700 -17.044  0.00  0.00      PROA  
ATOM   4886  HD1 HSD P 952     -20.215  -2.469 -17.600  0.00  0.00      PROA  
ATOM   4887  CG  HSD P 952     -20.713  -1.798 -15.695  0.00  0.00      PROA  
ATOM   4888  CE1 HSD P 952     -21.155  -0.589 -17.463  0.00  0.00      PROA  
ATOM   4889  HE1 HSD P 952     -21.164  -0.346 -18.525  0.00  0.00      PROA  
ATOM   4890  NE2 HSD P 952     -21.746   0.040 -16.495  0.00  0.00      PROA  
ATOM   4891  CD2 HSD P 952     -21.406  -0.692 -15.366  0.00  0.00      PROA  
ATOM   4892  HD2 HSD P 952     -21.554  -0.395 -14.335  0.00  0.00      PROA  
ATOM   4893  C   HSD P 952     -18.748  -3.952 -13.180  0.00  0.00      PROA  
ATOM   4894  O   HSD P 952     -18.977  -3.766 -12.011  0.00  0.00      PROA  
ATOM   4895  N   LEU P 953     -18.059  -5.045 -13.559  0.00  0.00      PROA  
ATOM   4896  HN  LEU P 953     -17.709  -5.119 -14.490  0.00  0.00      PROA  
ATOM   4897  CA  LEU P 953     -17.796  -6.210 -12.775  0.00  0.00      PROA  
ATOM   4898  HA  LEU P 953     -18.714  -6.635 -12.397  0.00  0.00      PROA  
ATOM   4899  CB  LEU P 953     -17.191  -7.322 -13.671  0.00  0.00      PROA  
ATOM   4900  HB1 LEU P 953     -16.663  -8.032 -13.000  0.00  0.00      PROA  
ATOM   4901  HB2 LEU P 953     -16.314  -6.945 -14.240  0.00  0.00      PROA  
ATOM   4902  CG  LEU P 953     -18.111  -8.035 -14.630  0.00  0.00      PROA  
ATOM   4903  HG  LEU P 953     -18.910  -7.370 -15.022  0.00  0.00      PROA  
ATOM   4904  CD1 LEU P 953     -17.252  -8.562 -15.786  0.00  0.00      PROA  
ATOM   4905 HD11 LEU P 953     -16.618  -9.381 -15.383  0.00  0.00      PROA  
ATOM   4906 HD12 LEU P 953     -16.512  -7.805 -16.122  0.00  0.00      PROA  
ATOM   4907 HD13 LEU P 953     -17.816  -8.922 -16.673  0.00  0.00      PROA  
ATOM   4908  CD2 LEU P 953     -18.848  -9.159 -13.940  0.00  0.00      PROA  
ATOM   4909 HD21 LEU P 953     -19.676  -9.372 -14.649  0.00  0.00      PROA  
ATOM   4910 HD22 LEU P 953     -19.299  -8.740 -13.015  0.00  0.00      PROA  
ATOM   4911 HD23 LEU P 953     -18.247 -10.074 -13.749  0.00  0.00      PROA  
ATOM   4912  C   LEU P 953     -16.966  -5.922 -11.521  0.00  0.00      PROA  
ATOM   4913  O   LEU P 953     -17.224  -6.444 -10.468  0.00  0.00      PROA  
ATOM   4914  N   ASP P 954     -15.987  -5.053 -11.715  0.00  0.00      PROA  
ATOM   4915  HN  ASP P 954     -15.912  -4.600 -12.600  0.00  0.00      PROA  
ATOM   4916  CA  ASP P 954     -15.153  -4.674 -10.644  0.00  0.00      PROA  
ATOM   4917  HA  ASP P 954     -14.515  -5.466 -10.280  0.00  0.00      PROA  
ATOM   4918  CB  ASP P 954     -14.121  -3.706 -11.152  0.00  0.00      PROA  
ATOM   4919  HB1 ASP P 954     -13.343  -3.594 -10.367  0.00  0.00      PROA  
ATOM   4920  HB2 ASP P 954     -14.685  -2.813 -11.497  0.00  0.00      PROA  
ATOM   4921  CG  ASP P 954     -13.493  -4.215 -12.400  0.00  0.00      PROA  
ATOM   4922  OD1 ASP P 954     -13.437  -5.383 -12.741  0.00  0.00      PROA  
ATOM   4923  OD2 ASP P 954     -13.084  -3.213 -13.293  0.00  0.00      PROA  
ATOM   4924  HD2 ASP P 954     -12.601  -3.549 -14.052  0.00  0.00      PROA  
ATOM   4925  C   ASP P 954     -15.904  -3.964  -9.539  0.00  0.00      PROA  
ATOM   4926  O   ASP P 954     -15.907  -4.408  -8.416  0.00  0.00      PROA  
ATOM   4927  N   LEU P 955     -16.786  -2.942  -9.881  0.00  0.00      PROA  
ATOM   4928  HN  LEU P 955     -16.831  -2.572 -10.806  0.00  0.00      PROA  
ATOM   4929  CA  LEU P 955     -17.750  -2.270  -8.890  0.00  0.00      PROA  
ATOM   4930  HA  LEU P 955     -17.144  -1.807  -8.126  0.00  0.00      PROA  
ATOM   4931  CB  LEU P 955     -18.606  -1.149  -9.495  0.00  0.00      PROA  
ATOM   4932  HB1 LEU P 955     -19.282  -1.434 -10.329  0.00  0.00      PROA  
ATOM   4933  HB2 LEU P 955     -17.740  -0.554  -9.856  0.00  0.00      PROA  
ATOM   4934  CG  LEU P 955     -19.474  -0.175  -8.582  0.00  0.00      PROA  
ATOM   4935  HG  LEU P 955     -20.145  -0.830  -7.986  0.00  0.00      PROA  
ATOM   4936  CD1 LEU P 955     -18.564   0.647  -7.632  0.00  0.00      PROA  
ATOM   4937 HD11 LEU P 955     -19.261   1.236  -6.998  0.00  0.00      PROA  
ATOM   4938 HD12 LEU P 955     -17.842   1.320  -8.142  0.00  0.00      PROA  
ATOM   4939 HD13 LEU P 955     -17.921   0.032  -6.967  0.00  0.00      PROA  
ATOM   4940  CD2 LEU P 955     -20.282   0.792  -9.459  0.00  0.00      PROA  
ATOM   4941 HD21 LEU P 955     -20.907   1.416  -8.785  0.00  0.00      PROA  
ATOM   4942 HD22 LEU P 955     -20.978   0.252 -10.136  0.00  0.00      PROA  
ATOM   4943 HD23 LEU P 955     -19.607   1.459 -10.037  0.00  0.00      PROA  
ATOM   4944  C   LEU P 955     -18.747  -3.225  -8.292  0.00  0.00      PROA  
ATOM   4945  O   LEU P 955     -19.091  -3.168  -7.111  0.00  0.00      PROA  
ATOM   4946  N   LEU P 956     -19.282  -4.256  -8.976  0.00  0.00      PROA  
ATOM   4947  HN  LEU P 956     -19.143  -4.210  -9.962  0.00  0.00      PROA  
ATOM   4948  CA  LEU P 956     -20.232  -5.180  -8.457  0.00  0.00      PROA  
ATOM   4949  HA  LEU P 956     -20.950  -4.534  -7.974  0.00  0.00      PROA  
ATOM   4950  CB  LEU P 956     -20.998  -5.859  -9.637  0.00  0.00      PROA  
ATOM   4951  HB1 LEU P 956     -20.164  -6.127 -10.321  0.00  0.00      PROA  
ATOM   4952  HB2 LEU P 956     -21.615  -5.090 -10.149  0.00  0.00      PROA  
ATOM   4953  CG  LEU P 956     -21.737  -7.180  -9.482  0.00  0.00      PROA  
ATOM   4954  HG  LEU P 956     -22.235  -7.299 -10.468  0.00  0.00      PROA  
ATOM   4955  CD1 LEU P 956     -20.923  -8.511  -9.243  0.00  0.00      PROA  
ATOM   4956 HD11 LEU P 956     -21.414  -9.475  -9.495  0.00  0.00      PROA  
ATOM   4957 HD12 LEU P 956     -20.598  -8.565  -8.182  0.00  0.00      PROA  
ATOM   4958 HD13 LEU P 956     -19.954  -8.411  -9.778  0.00  0.00      PROA  
ATOM   4959  CD2 LEU P 956     -22.799  -6.947  -8.407  0.00  0.00      PROA  
ATOM   4960 HD21 LEU P 956     -22.355  -6.458  -7.514  0.00  0.00      PROA  
ATOM   4961 HD22 LEU P 956     -23.294  -7.912  -8.166  0.00  0.00      PROA  
ATOM   4962 HD23 LEU P 956     -23.645  -6.359  -8.824  0.00  0.00      PROA  
ATOM   4963  C   LEU P 956     -19.618  -6.080  -7.415  0.00  0.00      PROA  
ATOM   4964  O   LEU P 956     -20.146  -6.316  -6.343  0.00  0.00      PROA  
ATOM   4965  N   MET P 957     -18.370  -6.598  -7.659  0.00  0.00      PROA  
ATOM   4966  HN  MET P 957     -17.912  -6.350  -8.510  0.00  0.00      PROA  
ATOM   4967  CA  MET P 957     -17.664  -7.405  -6.669  0.00  0.00      PROA  
ATOM   4968  HA  MET P 957     -18.455  -8.084  -6.385  0.00  0.00      PROA  
ATOM   4969  CB  MET P 957     -16.450  -8.152  -7.345  0.00  0.00      PROA  
ATOM   4970  HB1 MET P 957     -15.883  -8.677  -6.547  0.00  0.00      PROA  
ATOM   4971  HB2 MET P 957     -15.746  -7.441  -7.827  0.00  0.00      PROA  
ATOM   4972  CG  MET P 957     -17.024  -9.204  -8.389  0.00  0.00      PROA  
ATOM   4973  HG1 MET P 957     -16.184  -9.625  -8.982  0.00  0.00      PROA  
ATOM   4974  HG2 MET P 957     -17.659  -8.689  -9.140  0.00  0.00      PROA  
ATOM   4975  SD  MET P 957     -18.057 -10.557  -7.614  0.00  0.00      PROA  
ATOM   4976  CE  MET P 957     -17.023 -11.007  -6.199  0.00  0.00      PROA  
ATOM   4977  HE1 MET P 957     -17.502 -10.559  -5.302  0.00  0.00      PROA  
ATOM   4978  HE2 MET P 957     -15.968 -10.677  -6.312  0.00  0.00      PROA  
ATOM   4979  HE3 MET P 957     -16.918 -12.093  -5.989  0.00  0.00      PROA  
ATOM   4980  C   MET P 957     -17.280  -6.738  -5.402  0.00  0.00      PROA  
ATOM   4981  O   MET P 957     -17.483  -7.313  -4.336  0.00  0.00      PROA  
ATOM   4982  N   VAL P 958     -16.835  -5.439  -5.460  0.00  0.00      PROA  
ATOM   4983  HN  VAL P 958     -16.700  -4.984  -6.337  0.00  0.00      PROA  
ATOM   4984  CA  VAL P 958     -16.700  -4.721  -4.195  0.00  0.00      PROA  
ATOM   4985  HA  VAL P 958     -16.163  -5.365  -3.515  0.00  0.00      PROA  
ATOM   4986  CB  VAL P 958     -15.839  -3.450  -4.299  0.00  0.00      PROA  
ATOM   4987  HB  VAL P 958     -14.810  -3.754  -4.587  0.00  0.00      PROA  
ATOM   4988  CG1 VAL P 958     -16.431  -2.369  -5.345  0.00  0.00      PROA  
ATOM   4989 HG11 VAL P 958     -16.554  -2.808  -6.358  0.00  0.00      PROA  
ATOM   4990 HG12 VAL P 958     -15.708  -1.539  -5.492  0.00  0.00      PROA  
ATOM   4991 HG13 VAL P 958     -17.391  -1.936  -4.991  0.00  0.00      PROA  
ATOM   4992  CG2 VAL P 958     -15.696  -2.766  -2.969  0.00  0.00      PROA  
ATOM   4993 HG21 VAL P 958     -14.832  -2.068  -3.006  0.00  0.00      PROA  
ATOM   4994 HG22 VAL P 958     -15.432  -3.545  -2.221  0.00  0.00      PROA  
ATOM   4995 HG23 VAL P 958     -16.555  -2.212  -2.533  0.00  0.00      PROA  
ATOM   4996  C   VAL P 958     -18.015  -4.382  -3.486  0.00  0.00      PROA  
ATOM   4997  O   VAL P 958     -18.187  -4.569  -2.306  0.00  0.00      PROA  
ATOM   4998  N   GLY P 959     -19.108  -3.933  -4.291  0.00  0.00      PROA  
ATOM   4999  HN  GLY P 959     -18.918  -3.657  -5.230  0.00  0.00      PROA  
ATOM   5000  CA  GLY P 959     -20.553  -3.998  -3.948  0.00  0.00      PROA  
ATOM   5001  HA1 GLY P 959     -21.024  -3.811  -4.901  0.00  0.00      PROA  
ATOM   5002  HA2 GLY P 959     -20.781  -3.245  -3.209  0.00  0.00      PROA  
ATOM   5003  C   GLY P 959     -21.166  -5.264  -3.290  0.00  0.00      PROA  
ATOM   5004  O   GLY P 959     -21.897  -5.246  -2.318  0.00  0.00      PROA  
ATOM   5005  N   VAL P 960     -20.860  -6.453  -3.803  0.00  0.00      PROA  
ATOM   5006  HN  VAL P 960     -20.422  -6.396  -4.697  0.00  0.00      PROA  
ATOM   5007  CA  VAL P 960     -21.183  -7.746  -3.192  0.00  0.00      PROA  
ATOM   5008  HA  VAL P 960     -22.189  -7.798  -2.802  0.00  0.00      PROA  
ATOM   5009  CB  VAL P 960     -20.924  -8.953  -4.225  0.00  0.00      PROA  
ATOM   5010  HB  VAL P 960     -19.949  -8.838  -4.745  0.00  0.00      PROA  
ATOM   5011  CG1 VAL P 960     -20.816 -10.305  -3.458  0.00  0.00      PROA  
ATOM   5012 HG11 VAL P 960     -20.763 -11.196  -4.119  0.00  0.00      PROA  
ATOM   5013 HG12 VAL P 960     -21.787 -10.271  -2.920  0.00  0.00      PROA  
ATOM   5014 HG13 VAL P 960     -20.034 -10.413  -2.676  0.00  0.00      PROA  
ATOM   5015  CG2 VAL P 960     -22.029  -9.130  -5.229  0.00  0.00      PROA  
ATOM   5016 HG21 VAL P 960     -22.147  -8.174  -5.782  0.00  0.00      PROA  
ATOM   5017 HG22 VAL P 960     -22.983  -9.246  -4.671  0.00  0.00      PROA  
ATOM   5018 HG23 VAL P 960     -21.858 -10.004  -5.893  0.00  0.00      PROA  
ATOM   5019  C   VAL P 960     -20.393  -7.877  -1.975  0.00  0.00      PROA  
ATOM   5020  O   VAL P 960     -20.931  -8.148  -0.922  0.00  0.00      PROA  
ATOM   5021  N   MET P 961     -19.072  -7.749  -2.089  0.00  0.00      PROA  
ATOM   5022  HN  MET P 961     -18.680  -7.541  -2.982  0.00  0.00      PROA  
ATOM   5023  CA  MET P 961     -18.154  -8.344  -1.153  0.00  0.00      PROA  
ATOM   5024  HA  MET P 961     -18.655  -9.223  -0.775  0.00  0.00      PROA  
ATOM   5025  CB  MET P 961     -16.785  -8.772  -1.696  0.00  0.00      PROA  
ATOM   5026  HB1 MET P 961     -16.133  -9.002  -0.826  0.00  0.00      PROA  
ATOM   5027  HB2 MET P 961     -16.454  -7.800  -2.118  0.00  0.00      PROA  
ATOM   5028  CG  MET P 961     -16.756  -9.918  -2.708  0.00  0.00      PROA  
ATOM   5029  HG1 MET P 961     -15.677 -10.179  -2.694  0.00  0.00      PROA  
ATOM   5030  HG2 MET P 961     -17.049  -9.579  -3.725  0.00  0.00      PROA  
ATOM   5031  SD  MET P 961     -17.581 -11.476  -2.247  0.00  0.00      PROA  
ATOM   5032  CE  MET P 961     -16.409 -11.784  -0.886  0.00  0.00      PROA  
ATOM   5033  HE1 MET P 961     -16.600 -11.199   0.038  0.00  0.00      PROA  
ATOM   5034  HE2 MET P 961     -15.330 -11.672  -1.124  0.00  0.00      PROA  
ATOM   5035  HE3 MET P 961     -16.500 -12.846  -0.571  0.00  0.00      PROA  
ATOM   5036  C   MET P 961     -18.018  -7.441   0.074  0.00  0.00      PROA  
ATOM   5037  O   MET P 961     -17.786  -7.984   1.151  0.00  0.00      PROA  
ATOM   5038  N   LEU P 962     -18.300  -6.110   0.045  0.00  0.00      PROA  
ATOM   5039  HN  LEU P 962     -18.471  -5.572  -0.777  0.00  0.00      PROA  
ATOM   5040  CA  LEU P 962     -18.496  -5.219   1.188  0.00  0.00      PROA  
ATOM   5041  HA  LEU P 962     -17.674  -5.352   1.875  0.00  0.00      PROA  
ATOM   5042  CB  LEU P 962     -18.647  -3.766   0.732  0.00  0.00      PROA  
ATOM   5043  HB1 LEU P 962     -19.620  -3.617   0.217  0.00  0.00      PROA  
ATOM   5044  HB2 LEU P 962     -17.791  -3.691   0.027  0.00  0.00      PROA  
ATOM   5045  CG  LEU P 962     -18.354  -2.684   1.732  0.00  0.00      PROA  
ATOM   5046  HG  LEU P 962     -17.567  -3.097   2.398  0.00  0.00      PROA  
ATOM   5047  CD1 LEU P 962     -17.800  -1.413   1.045  0.00  0.00      PROA  
ATOM   5048 HD11 LEU P 962     -18.501  -1.124   0.233  0.00  0.00      PROA  
ATOM   5049 HD12 LEU P 962     -16.777  -1.621   0.666  0.00  0.00      PROA  
ATOM   5050 HD13 LEU P 962     -17.748  -0.571   1.769  0.00  0.00      PROA  
ATOM   5051  CD2 LEU P 962     -19.675  -2.357   2.378  0.00  0.00      PROA  
ATOM   5052 HD21 LEU P 962     -20.128  -3.035   3.133  0.00  0.00      PROA  
ATOM   5053 HD22 LEU P 962     -20.381  -2.070   1.570  0.00  0.00      PROA  
ATOM   5054 HD23 LEU P 962     -19.638  -1.358   2.862  0.00  0.00      PROA  
ATOM   5055  C   LEU P 962     -19.721  -5.618   2.024  0.00  0.00      PROA  
ATOM   5056  O   LEU P 962     -19.655  -5.482   3.247  0.00  0.00      PROA  
ATOM   5057  N   GLY P 963     -20.732  -6.182   1.348  0.00  0.00      PROA  
ATOM   5058  HN  GLY P 963     -20.558  -6.173   0.367  0.00  0.00      PROA  
ATOM   5059  CA  GLY P 963     -22.014  -6.557   1.931  0.00  0.00      PROA  
ATOM   5060  HA1 GLY P 963     -22.660  -6.830   1.110  0.00  0.00      PROA  
ATOM   5061  HA2 GLY P 963     -22.375  -5.916   2.722  0.00  0.00      PROA  
ATOM   5062  C   GLY P 963     -21.853  -7.856   2.682  0.00  0.00      PROA
[truncated: 12,416,040 more chars]
