# Supplementary material for: CryoEM and computational modeling structural insights into the pH regulator NBCn1
Source: Nat Commun. 2025 Nov 11;16:9932. doi: 10.1038/s41467-025-64868-z (PMC12606367; doi:10.1038/s41467-025-64868-z)
Supplement: Supplementary file 9 — Supplementary Data 7 [file 41467_2025_64868_MOESM9_ESM.zip › 1us_unrestr_MD_apoNBCn1/hNBCn1_IF_1us_rep2_first_step.pdb]

CRYST1  117.027  117.027  105.801  90.00  90.00  90.00 P 1           1
ATOM      1  N   LEU P 585     -20.655 -12.879 -16.392  0.00  0.00      PROA  
ATOM      2  HT1 LEU P 585     -20.558 -11.881 -16.114  0.00  0.00      PROA  
ATOM      3  HT2 LEU P 585     -21.621 -13.004 -16.758  0.00  0.00      PROA  
ATOM      4  HT3 LEU P 585     -19.930 -13.106 -17.102  0.00  0.00      PROA  
ATOM      5  CA  LEU P 585     -20.563 -13.749 -15.148  0.00  0.00      PROA  
ATOM      6  HA  LEU P 585     -19.546 -13.993 -14.876  0.00  0.00      PROA  
ATOM      7  CB  LEU P 585     -21.143 -12.936 -13.963  0.00  0.00      PROA  
ATOM      8  HB1 LEU P 585     -22.111 -12.490 -14.275  0.00  0.00      PROA  
ATOM      9  HB2 LEU P 585     -20.444 -12.080 -13.851  0.00  0.00      PROA  
ATOM     10  CG  LEU P 585     -21.462 -13.625 -12.631  0.00  0.00      PROA  
ATOM     11  HG  LEU P 585     -22.207 -14.423 -12.836  0.00  0.00      PROA  
ATOM     12  CD1 LEU P 585     -20.272 -14.232 -11.991  0.00  0.00      PROA  
ATOM     13 HD11 LEU P 585     -19.437 -13.506 -11.901  0.00  0.00      PROA  
ATOM     14 HD12 LEU P 585     -19.908 -15.115 -12.559  0.00  0.00      PROA  
ATOM     15 HD13 LEU P 585     -20.466 -14.602 -10.962  0.00  0.00      PROA  
ATOM     16  CD2 LEU P 585     -22.176 -12.766 -11.547  0.00  0.00      PROA  
ATOM     17 HD21 LEU P 585     -23.175 -12.430 -11.897  0.00  0.00      PROA  
ATOM     18 HD22 LEU P 585     -21.658 -11.834 -11.234  0.00  0.00      PROA  
ATOM     19 HD23 LEU P 585     -22.471 -13.339 -10.642  0.00  0.00      PROA  
ATOM     20  C   LEU P 585     -21.183 -15.040 -15.350  0.00  0.00      PROA  
ATOM     21  O   LEU P 585     -20.432 -15.996 -15.530  0.00  0.00      PROA  
ATOM     22  N   ILE P 586     -22.493 -15.232 -15.216  0.00  0.00      PROA  
ATOM     23  HN  ILE P 586     -23.135 -14.473 -15.128  0.00  0.00      PROA  
ATOM     24  CA  ILE P 586     -23.213 -16.554 -15.360  0.00  0.00      PROA  
ATOM     25  HA  ILE P 586     -22.768 -17.244 -14.659  0.00  0.00      PROA  
ATOM     26  CB  ILE P 586     -24.674 -16.425 -14.998  0.00  0.00      PROA  
ATOM     27  HB  ILE P 586     -25.084 -15.627 -15.654  0.00  0.00      PROA  
ATOM     28  CG2 ILE P 586     -25.480 -17.717 -15.400  0.00  0.00      PROA  
ATOM     29 HG21 ILE P 586     -25.588 -17.922 -16.487  0.00  0.00      PROA  
ATOM     30 HG22 ILE P 586     -26.495 -17.532 -14.989  0.00  0.00      PROA  
ATOM     31 HG23 ILE P 586     -25.158 -18.587 -14.788  0.00  0.00      PROA  
ATOM     32  CG1 ILE P 586     -24.865 -16.038 -13.553  0.00  0.00      PROA  
ATOM     33 HG11 ILE P 586     -25.857 -15.577 -13.357  0.00  0.00      PROA  
ATOM     34 HG12 ILE P 586     -24.289 -15.111 -13.341  0.00  0.00      PROA  
ATOM     35  CD  ILE P 586     -24.603 -17.118 -12.537  0.00  0.00      PROA  
ATOM     36  HD1 ILE P 586     -24.049 -16.593 -11.729  0.00  0.00      PROA  
ATOM     37  HD2 ILE P 586     -24.022 -17.957 -12.975  0.00  0.00      PROA  
ATOM     38  HD3 ILE P 586     -25.479 -17.613 -12.067  0.00  0.00      PROA  
ATOM     39  C   ILE P 586     -22.920 -17.181 -16.756  0.00  0.00      PROA  
ATOM     40  O   ILE P 586     -22.503 -18.326 -16.822  0.00  0.00      PROA  
ATOM     41  N   LEU P 587     -22.977 -16.439 -17.832  0.00  0.00      PROA  
ATOM     42  HN  LEU P 587     -23.370 -15.524 -17.790  0.00  0.00      PROA  
ATOM     43  CA  LEU P 587     -22.590 -16.854 -19.176  0.00  0.00      PROA  
ATOM     44  HA  LEU P 587     -23.147 -17.772 -19.293  0.00  0.00      PROA  
ATOM     45  CB  LEU P 587     -23.049 -15.747 -20.182  0.00  0.00      PROA  
ATOM     46  HB1 LEU P 587     -22.680 -14.716 -19.989  0.00  0.00      PROA  
ATOM     47  HB2 LEU P 587     -24.157 -15.777 -20.118  0.00  0.00      PROA  
ATOM     48  CG  LEU P 587     -22.609 -16.036 -21.650  0.00  0.00      PROA  
ATOM     49  HG  LEU P 587     -21.622 -16.542 -21.590  0.00  0.00      PROA  
ATOM     50  CD1 LEU P 587     -23.543 -17.075 -22.326  0.00  0.00      PROA  
ATOM     51 HD11 LEU P 587     -24.541 -16.591 -22.387  0.00  0.00      PROA  
ATOM     52 HD12 LEU P 587     -23.813 -18.009 -21.789  0.00  0.00      PROA  
ATOM     53 HD13 LEU P 587     -23.182 -17.313 -23.350  0.00  0.00      PROA  
ATOM     54  CD2 LEU P 587     -22.507 -14.870 -22.607  0.00  0.00      PROA  
ATOM     55 HD21 LEU P 587     -23.517 -14.478 -22.855  0.00  0.00      PROA  
ATOM     56 HD22 LEU P 587     -22.105 -15.042 -23.628  0.00  0.00      PROA  
ATOM     57 HD23 LEU P 587     -21.907 -14.080 -22.107  0.00  0.00      PROA  
ATOM     58  C   LEU P 587     -21.158 -17.380 -19.295  0.00  0.00      PROA  
ATOM     59  O   LEU P 587     -20.974 -18.415 -19.997  0.00  0.00      PROA  
ATOM     60  N   ASP P 588     -20.214 -16.684 -18.605  0.00  0.00      PROA  
ATOM     61  HN  ASP P 588     -20.344 -15.783 -18.198  0.00  0.00      PROA  
ATOM     62  CA  ASP P 588     -18.848 -17.044 -18.502  0.00  0.00      PROA  
ATOM     63  HA  ASP P 588     -18.506 -17.214 -19.512  0.00  0.00      PROA  
ATOM     64  CB  ASP P 588     -18.021 -15.892 -17.771  0.00  0.00      PROA  
ATOM     65  HB1 ASP P 588     -16.935 -16.126 -17.774  0.00  0.00      PROA  
ATOM     66  HB2 ASP P 588     -18.309 -15.733 -16.710  0.00  0.00      PROA  
ATOM     67  CG  ASP P 588     -18.123 -14.630 -18.623  0.00  0.00      PROA  
ATOM     68  OD1 ASP P 588     -18.856 -13.691 -18.142  0.00  0.00      PROA  
ATOM     69  OD2 ASP P 588     -17.566 -14.551 -19.765  0.00  0.00      PROA  
ATOM     70  C   ASP P 588     -18.632 -18.446 -17.709  0.00  0.00      PROA  
ATOM     71  O   ASP P 588     -17.907 -19.266 -18.212  0.00  0.00      PROA  
ATOM     72  N   ILE P 589     -19.302 -18.580 -16.579  0.00  0.00      PROA  
ATOM     73  HN  ILE P 589     -19.853 -17.771 -16.393  0.00  0.00      PROA  
ATOM     74  CA  ILE P 589     -19.440 -19.832 -15.781  0.00  0.00      PROA  
ATOM     75  HA  ILE P 589     -18.431 -20.118 -15.521  0.00  0.00      PROA  
ATOM     76  CB  ILE P 589     -20.274 -19.614 -14.472  0.00  0.00      PROA  
ATOM     77  HB  ILE P 589     -21.305 -19.308 -14.751  0.00  0.00      PROA  
ATOM     78  CG2 ILE P 589     -20.288 -20.885 -13.672  0.00  0.00      PROA  
ATOM     79 HG21 ILE P 589     -21.107 -21.546 -14.028  0.00  0.00      PROA  
ATOM     80 HG22 ILE P 589     -20.490 -20.663 -12.602  0.00  0.00      PROA  
ATOM     81 HG23 ILE P 589     -19.361 -21.496 -13.625  0.00  0.00      PROA  
ATOM     82  CG1 ILE P 589     -19.681 -18.510 -13.556  0.00  0.00      PROA  
ATOM     83 HG11 ILE P 589     -19.364 -17.570 -14.056  0.00  0.00      PROA  
ATOM     84 HG12 ILE P 589     -18.767 -18.985 -13.139  0.00  0.00      PROA  
ATOM     85  CD  ILE P 589     -20.640 -18.000 -12.444  0.00  0.00      PROA  
ATOM     86  HD1 ILE P 589     -21.676 -17.746 -12.756  0.00  0.00      PROA  
ATOM     87  HD2 ILE P 589     -20.204 -17.128 -11.912  0.00  0.00      PROA  
ATOM     88  HD3 ILE P 589     -20.710 -18.782 -11.657  0.00  0.00      PROA  
ATOM     89  C   ILE P 589     -19.984 -21.104 -16.549  0.00  0.00      PROA  
ATOM     90  O   ILE P 589     -19.568 -22.279 -16.420  0.00  0.00      PROA  
ATOM     91  N   LYS P 590     -21.096 -20.835 -17.328  0.00  0.00      PROA  
ATOM     92  HN  LYS P 590     -21.410 -19.896 -17.441  0.00  0.00      PROA  
ATOM     93  CA  LYS P 590     -21.772 -21.904 -18.120  0.00  0.00      PROA  
ATOM     94  HA  LYS P 590     -22.049 -22.616 -17.357  0.00  0.00      PROA  
ATOM     95  CB  LYS P 590     -23.176 -21.466 -18.788  0.00  0.00      PROA  
ATOM     96  HB1 LYS P 590     -23.482 -22.237 -19.528  0.00  0.00      PROA  
ATOM     97  HB2 LYS P 590     -23.009 -20.538 -19.375  0.00  0.00      PROA  
ATOM     98  CG  LYS P 590     -24.382 -21.129 -17.757  0.00  0.00      PROA  
ATOM     99  HG1 LYS P 590     -24.026 -20.351 -17.048  0.00  0.00      PROA  
ATOM    100  HG2 LYS P 590     -24.583 -22.037 -17.149  0.00  0.00      PROA  
ATOM    101  CD  LYS P 590     -25.665 -20.592 -18.396  0.00  0.00      PROA  
ATOM    102  HD1 LYS P 590     -26.366 -20.487 -17.541  0.00  0.00      PROA  
ATOM    103  HD2 LYS P 590     -26.116 -21.416 -18.989  0.00  0.00      PROA  
ATOM    104  CE  LYS P 590     -25.656 -19.437 -19.342  0.00  0.00      PROA  
ATOM    105  HE1 LYS P 590     -24.859 -19.612 -20.097  0.00  0.00      PROA  
ATOM    106  HE2 LYS P 590     -25.450 -18.483 -18.812  0.00  0.00      PROA  
ATOM    107  NZ  LYS P 590     -26.956 -19.350 -19.936  0.00  0.00      PROA  
ATOM    108  HZ1 LYS P 590     -27.576 -19.007 -19.174  0.00  0.00      PROA  
ATOM    109  HZ2 LYS P 590     -27.385 -20.228 -20.291  0.00  0.00      PROA  
ATOM    110  HZ3 LYS P 590     -26.971 -18.604 -20.661  0.00  0.00      PROA  
ATOM    111  C   LYS P 590     -20.919 -22.592 -19.124  0.00  0.00      PROA  
ATOM    112  O   LYS P 590     -20.754 -23.810 -19.071  0.00  0.00      PROA  
ATOM    113  N   ARG P 591     -20.211 -21.806 -19.970  0.00  0.00      PROA  
ATOM    114  HN  ARG P 591     -20.304 -20.813 -19.988  0.00  0.00      PROA  
ATOM    115  CA  ARG P 591     -19.293 -22.317 -20.898  0.00  0.00      PROA  
ATOM    116  HA  ARG P 591     -19.672 -23.052 -21.592  0.00  0.00      PROA  
ATOM    117  CB  ARG P 591     -18.934 -21.048 -21.710  0.00  0.00      PROA  
ATOM    118  HB1 ARG P 591     -17.924 -21.169 -22.157  0.00  0.00      PROA  
ATOM    119  HB2 ARG P 591     -18.893 -20.246 -20.943  0.00  0.00      PROA  
ATOM    120  CG  ARG P 591     -19.934 -20.678 -22.822  0.00  0.00      PROA  
ATOM    121  HG1 ARG P 591     -20.973 -20.769 -22.440  0.00  0.00      PROA  
ATOM    122  HG2 ARG P 591     -19.801 -21.330 -23.712  0.00  0.00      PROA  
ATOM    123  CD  ARG P 591     -19.777 -19.235 -23.230  0.00  0.00      PROA  
ATOM    124  HD1 ARG P 591     -18.747 -19.143 -23.637  0.00  0.00      PROA  
ATOM    125  HD2 ARG P 591     -19.966 -18.504 -22.415  0.00  0.00      PROA  
ATOM    126  NE  ARG P 591     -20.866 -19.099 -24.225  0.00  0.00      PROA  
ATOM    127  HE  ARG P 591     -21.641 -19.709 -24.061  0.00  0.00      PROA  
ATOM    128  CZ  ARG P 591     -21.050 -18.025 -24.988  0.00  0.00      PROA  
ATOM    129  NH1 ARG P 591     -20.143 -17.066 -25.168  0.00  0.00      PROA  
ATOM    130 HH11 ARG P 591     -19.206 -17.272 -24.888  0.00  0.00      PROA  
ATOM    131 HH12 ARG P 591     -20.426 -16.166 -25.501  0.00  0.00      PROA  
ATOM    132  NH2 ARG P 591     -22.077 -17.870 -25.732  0.00  0.00      PROA  
ATOM    133 HH21 ARG P 591     -22.658 -18.683 -25.713  0.00  0.00      PROA  
ATOM    134 HH22 ARG P 591     -22.406 -16.983 -26.057  0.00  0.00      PROA  
ATOM    135  C   ARG P 591     -18.033 -22.954 -20.328  0.00  0.00      PROA  
ATOM    136  O   ARG P 591     -17.541 -23.986 -20.759  0.00  0.00      PROA  
ATOM    137  N   LYS P 592     -17.448 -22.378 -19.267  0.00  0.00      PROA  
ATOM    138  HN  LYS P 592     -17.860 -21.510 -18.999  0.00  0.00      PROA  
ATOM    139  CA  LYS P 592     -16.160 -22.720 -18.691  0.00  0.00      PROA  
ATOM    140  HA  LYS P 592     -15.466 -22.943 -19.487  0.00  0.00      PROA  
ATOM    141  CB  LYS P 592     -15.598 -21.531 -17.948  0.00  0.00      PROA  
ATOM    142  HB1 LYS P 592     -16.134 -21.370 -16.988  0.00  0.00      PROA  
ATOM    143  HB2 LYS P 592     -15.863 -20.610 -18.510  0.00  0.00      PROA  
ATOM    144  CG  LYS P 592     -14.027 -21.525 -17.685  0.00  0.00      PROA  
ATOM    145  HG1 LYS P 592     -13.776 -22.270 -16.900  0.00  0.00      PROA  
ATOM    146  HG2 LYS P 592     -13.677 -20.555 -17.271  0.00  0.00      PROA  
ATOM    147  CD  LYS P 592     -13.154 -21.933 -18.891  0.00  0.00      PROA  
ATOM    148  HD1 LYS P 592     -13.302 -23.004 -19.147  0.00  0.00      PROA  
ATOM    149  HD2 LYS P 592     -12.079 -21.777 -18.658  0.00  0.00      PROA  
ATOM    150  CE  LYS P 592     -13.386 -21.089 -20.114  0.00  0.00      PROA  
ATOM    151  HE1 LYS P 592     -13.474 -20.037 -19.766  0.00  0.00      PROA  
ATOM    152  HE2 LYS P 592     -14.278 -21.398 -20.699  0.00  0.00      PROA  
ATOM    153  NZ  LYS P 592     -12.252 -21.153 -21.031  0.00  0.00      PROA  
ATOM    154  HZ1 LYS P 592     -12.563 -20.828 -21.969  0.00  0.00      PROA  
ATOM    155  HZ2 LYS P 592     -11.861 -22.099 -21.214  0.00  0.00      PROA  
ATOM    156  HZ3 LYS P 592     -11.492 -20.529 -20.694  0.00  0.00      PROA  
ATOM    157  C   LYS P 592     -16.167 -23.892 -17.747  0.00  0.00      PROA  
ATOM    158  O   LYS P 592     -15.129 -24.555 -17.656  0.00  0.00      PROA  
ATOM    159  N   ALA P 593     -17.327 -24.299 -17.194  0.00  0.00      PROA  
ATOM    160  HN  ALA P 593     -18.222 -23.915 -17.408  0.00  0.00      PROA  
ATOM    161  CA  ALA P 593     -17.296 -25.362 -16.174  0.00  0.00      PROA  
ATOM    162  HA  ALA P 593     -16.616 -25.053 -15.394  0.00  0.00      PROA  
ATOM    163  CB  ALA P 593     -18.702 -25.424 -15.554  0.00  0.00      PROA  
ATOM    164  HB1 ALA P 593     -19.048 -24.407 -15.270  0.00  0.00      PROA  
ATOM    165  HB2 ALA P 593     -18.642 -26.084 -14.663  0.00  0.00      PROA  
ATOM    166  HB3 ALA P 593     -19.389 -25.897 -16.288  0.00  0.00      PROA  
ATOM    167  C   ALA P 593     -16.768 -26.743 -16.704  0.00  0.00      PROA  
ATOM    168  O   ALA P 593     -15.920 -27.392 -15.965  0.00  0.00      PROA  
ATOM    169  N   PRO P 594     -17.034 -27.224 -17.948  0.00  0.00      PROA  
ATOM    170  CD  PRO P 594     -18.284 -27.011 -18.745  0.00  0.00      PROA  
ATOM    171  HD1 PRO P 594     -18.068 -26.272 -19.545  0.00  0.00      PROA  
ATOM    172  HD2 PRO P 594     -19.199 -26.695 -18.199  0.00  0.00      PROA  
ATOM    173  CA  PRO P 594     -16.336 -28.488 -18.373  0.00  0.00      PROA  
ATOM    174  HA  PRO P 594     -16.592 -29.138 -17.550  0.00  0.00      PROA  
ATOM    175  CB  PRO P 594     -17.135 -28.858 -19.605  0.00  0.00      PROA  
ATOM    176  HB1 PRO P 594     -16.997 -29.954 -19.725  0.00  0.00      PROA  
ATOM    177  HB2 PRO P 594     -16.806 -28.418 -20.571  0.00  0.00      PROA  
ATOM    178  CG  PRO P 594     -18.529 -28.345 -19.424  0.00  0.00      PROA  
ATOM    179  HG1 PRO P 594     -19.069 -28.485 -20.386  0.00  0.00      PROA  
ATOM    180  HG2 PRO P 594     -19.134 -29.038 -18.801  0.00  0.00      PROA  
ATOM    181  C   PRO P 594     -14.824 -28.491 -18.648  0.00  0.00      PROA  
ATOM    182  O   PRO P 594     -14.329 -29.534 -19.043  0.00  0.00      PROA  
ATOM    183  N   PHE P 595     -14.195 -27.364 -18.375  0.00  0.00      PROA  
ATOM    184  HN  PHE P 595     -14.644 -26.527 -18.071  0.00  0.00      PROA  
ATOM    185  CA  PHE P 595     -12.774 -27.079 -18.739  0.00  0.00      PROA  
ATOM    186  HA  PHE P 595     -12.318 -27.913 -19.252  0.00  0.00      PROA  
ATOM    187  CB  PHE P 595     -12.641 -25.786 -19.666  0.00  0.00      PROA  
ATOM    188  HB1 PHE P 595     -11.596 -25.479 -19.888  0.00  0.00      PROA  
ATOM    189  HB2 PHE P 595     -13.178 -24.997 -19.096  0.00  0.00      PROA  
ATOM    190  CG  PHE P 595     -13.292 -26.016 -20.980  0.00  0.00      PROA  
ATOM    191  CD1 PHE P 595     -12.735 -26.813 -21.940  0.00  0.00      PROA  
ATOM    192  HD1 PHE P 595     -11.774 -27.297 -21.851  0.00  0.00      PROA  
ATOM    193  CE1 PHE P 595     -13.316 -26.928 -23.231  0.00  0.00      PROA  
ATOM    194  HE1 PHE P 595     -12.779 -27.433 -24.021  0.00  0.00      PROA  
ATOM    195  CZ  PHE P 595     -14.435 -26.278 -23.527  0.00  0.00      PROA  
ATOM    196  HZ  PHE P 595     -14.809 -26.390 -24.534  0.00  0.00      PROA  
ATOM    197  CD2 PHE P 595     -14.436 -25.218 -21.352  0.00  0.00      PROA  
ATOM    198  HD2 PHE P 595     -14.857 -24.493 -20.671  0.00  0.00      PROA  
ATOM    199  CE2 PHE P 595     -14.999 -25.368 -22.574  0.00  0.00      PROA  
ATOM    200  HE2 PHE P 595     -15.855 -24.783 -22.877  0.00  0.00      PROA  
ATOM    201  C   PHE P 595     -11.988 -26.867 -17.469  0.00  0.00      PROA  
ATOM    202  O   PHE P 595     -10.760 -26.705 -17.428  0.00  0.00      PROA  
ATOM    203  N   PHE P 596     -12.716 -26.839 -16.254  0.00  0.00      PROA  
ATOM    204  HN  PHE P 596     -13.667 -27.109 -16.129  0.00  0.00      PROA  
ATOM    205  CA  PHE P 596     -12.029 -26.598 -15.001  0.00  0.00      PROA  
ATOM    206  HA  PHE P 596     -11.496 -25.671 -15.153  0.00  0.00      PROA  
ATOM    207  CB  PHE P 596     -13.060 -26.625 -13.876  0.00  0.00      PROA  
ATOM    208  HB1 PHE P 596     -13.454 -27.586 -13.481  0.00  0.00      PROA  
ATOM    209  HB2 PHE P 596     -13.994 -26.085 -14.141  0.00  0.00      PROA  
ATOM    210  CG  PHE P 596     -12.481 -25.860 -12.599  0.00  0.00      PROA  
ATOM    211  CD1 PHE P 596     -11.799 -26.516 -11.557  0.00  0.00      PROA  
ATOM    212  HD1 PHE P 596     -11.527 -27.555 -11.672  0.00  0.00      PROA  
ATOM    213  CE1 PHE P 596     -11.374 -25.783 -10.441  0.00  0.00      PROA  
ATOM    214  HE1 PHE P 596     -10.787 -26.229  -9.651  0.00  0.00      PROA  
ATOM    215  CZ  PHE P 596     -11.706 -24.424 -10.342  0.00  0.00      PROA  
ATOM    216  HZ  PHE P 596     -11.321 -23.881  -9.492  0.00  0.00      PROA  
ATOM    217  CD2 PHE P 596     -12.752 -24.488 -12.483  0.00  0.00      PROA  
ATOM    218  HD2 PHE P 596     -13.297 -23.894 -13.202  0.00  0.00      PROA  
ATOM    219  CE2 PHE P 596     -12.412 -23.792 -11.317  0.00  0.00      PROA  
ATOM    220  HE2 PHE P 596     -12.746 -22.799 -11.054  0.00  0.00      PROA  
ATOM    221  C   PHE P 596     -11.017 -27.729 -14.526  0.00  0.00      PROA  
ATOM    222  O   PHE P 596     -10.083 -27.431 -13.817  0.00  0.00      PROA  
ATOM    223  N   LEU P 597     -11.296 -29.009 -14.927  0.00  0.00      PROA  
ATOM    224  HN  LEU P 597     -12.136 -29.216 -15.424  0.00  0.00      PROA  
ATOM    225  CA  LEU P 597     -10.381 -30.073 -14.709  0.00  0.00      PROA  
ATOM    226  HA  LEU P 597      -9.793 -29.896 -13.820  0.00  0.00      PROA  
ATOM    227  CB  LEU P 597     -11.202 -31.333 -14.679  0.00  0.00      PROA  
ATOM    228  HB1 LEU P 597     -11.492 -31.515 -15.736  0.00  0.00      PROA  
ATOM    229  HB2 LEU P 597     -12.124 -31.170 -14.081  0.00  0.00      PROA  
ATOM    230  CG  LEU P 597     -10.368 -32.579 -14.212  0.00  0.00      PROA  
ATOM    231  HG  LEU P 597      -9.490 -32.738 -14.875  0.00  0.00      PROA  
ATOM    232  CD1 LEU P 597      -9.925 -32.455 -12.741  0.00  0.00      PROA  
ATOM    233 HD11 LEU P 597     -10.794 -32.272 -12.074  0.00  0.00      PROA  
ATOM    234 HD12 LEU P 597      -9.082 -31.763 -12.528  0.00  0.00      PROA  
ATOM    235 HD13 LEU P 597      -9.613 -33.511 -12.592  0.00  0.00      PROA  
ATOM    236  CD2 LEU P 597     -11.277 -33.775 -14.459  0.00  0.00      PROA  
ATOM    237 HD21 LEU P 597     -11.597 -33.660 -15.517  0.00  0.00      PROA  
ATOM    238 HD22 LEU P 597     -12.180 -33.669 -13.820  0.00  0.00      PROA  
ATOM    239 HD23 LEU P 597     -10.798 -34.777 -14.422  0.00  0.00      PROA  
ATOM    240  C   LEU P 597      -9.198 -29.910 -15.718  0.00  0.00      PROA  
ATOM    241  O   LEU P 597      -8.068 -30.265 -15.402  0.00  0.00      PROA  
ATOM    242  N   SER P 598      -9.360 -29.427 -16.967  0.00  0.00      PROA  
ATOM    243  HN  SER P 598     -10.295 -29.218 -17.242  0.00  0.00      PROA  
ATOM    244  CA  SER P 598      -8.403 -29.397 -18.106  0.00  0.00      PROA  
ATOM    245  HA  SER P 598      -8.144 -30.401 -18.406  0.00  0.00      PROA  
ATOM    246  CB  SER P 598      -8.872 -28.622 -19.395  0.00  0.00      PROA  
ATOM    247  HB1 SER P 598      -9.090 -27.548 -19.211  0.00  0.00      PROA  
ATOM    248  HB2 SER P 598      -9.817 -29.105 -19.725  0.00  0.00      PROA  
ATOM    249  OG  SER P 598      -7.976 -28.785 -20.484  0.00  0.00      PROA  
ATOM    250  HG1 SER P 598      -7.172 -28.282 -20.336  0.00  0.00      PROA  
ATOM    251  C   SER P 598      -7.114 -28.633 -17.765  0.00  0.00      PROA  
ATOM    252  O   SER P 598      -6.037 -29.159 -18.006  0.00  0.00      PROA  
ATOM    253  N   ASP P 599      -7.243 -27.518 -17.105  0.00  0.00      PROA  
ATOM    254  HN  ASP P 599      -8.132 -27.073 -17.028  0.00  0.00      PROA  
ATOM    255  CA  ASP P 599      -6.158 -26.612 -16.774  0.00  0.00      PROA  
ATOM    256  HA  ASP P 599      -5.617 -26.324 -17.663  0.00  0.00      PROA  
ATOM    257  CB  ASP P 599      -6.624 -25.383 -15.907  0.00  0.00      PROA  
ATOM    258  HB1 ASP P 599      -5.792 -24.833 -15.417  0.00  0.00      PROA  
ATOM    259  HB2 ASP P 599      -7.265 -25.658 -15.043  0.00  0.00      PROA  
ATOM    260  CG  ASP P 599      -7.320 -24.305 -16.753  0.00  0.00      PROA  
ATOM    261  OD1 ASP P 599      -7.260 -24.534 -17.980  0.00  0.00      PROA  
ATOM    262  OD2 ASP P 599      -7.813 -23.249 -16.256  0.00  0.00      PROA  
ATOM    263  C   ASP P 599      -5.229 -27.414 -15.803  0.00  0.00      PROA  
ATOM    264  O   ASP P 599      -4.043 -27.218 -15.900  0.00  0.00      PROA  
ATOM    265  N   PHE P 600      -5.743 -28.338 -14.944  0.00  0.00      PROA  
ATOM    266  HN  PHE P 600      -6.726 -28.497 -14.985  0.00  0.00      PROA  
ATOM    267  CA  PHE P 600      -4.975 -29.186 -14.027  0.00  0.00      PROA  
ATOM    268  HA  PHE P 600      -4.136 -28.673 -13.580  0.00  0.00      PROA  
ATOM    269  CB  PHE P 600      -5.753 -29.951 -12.836  0.00  0.00      PROA  
ATOM    270  HB1 PHE P 600      -5.024 -30.466 -12.175  0.00  0.00      PROA  
ATOM    271  HB2 PHE P 600      -6.569 -30.651 -13.119  0.00  0.00      PROA  
ATOM    272  CG  PHE P 600      -6.366 -28.879 -11.956  0.00  0.00      PROA  
ATOM    273  CD1 PHE P 600      -7.717 -28.820 -11.641  0.00  0.00      PROA  
ATOM    274  HD1 PHE P 600      -8.334 -29.537 -12.161  0.00  0.00      PROA  
ATOM    275  CE1 PHE P 600      -8.174 -27.893 -10.794  0.00  0.00      PROA  
ATOM    276  HE1 PHE P 600      -9.219 -27.804 -10.537  0.00  0.00      PROA  
ATOM    277  CZ  PHE P 600      -7.386 -26.871 -10.202  0.00  0.00      PROA  
ATOM    278  HZ  PHE P 600      -7.883 -26.241  -9.481  0.00  0.00      PROA  
ATOM    279  CD2 PHE P 600      -5.517 -27.850 -11.415  0.00  0.00      PROA  
ATOM    280  HD2 PHE P 600      -4.465 -27.892 -11.658  0.00  0.00      PROA  
ATOM    281  CE2 PHE P 600      -6.067 -26.849 -10.541  0.00  0.00      PROA  
ATOM    282  HE2 PHE P 600      -5.429 -26.074 -10.143  0.00  0.00      PROA  
ATOM    283  C   PHE P 600      -4.128 -30.199 -14.752  0.00  0.00      PROA  
ATOM    284  O   PHE P 600      -3.134 -30.623 -14.115  0.00  0.00      PROA  
ATOM    285  N   LYS P 601      -4.377 -30.502 -16.111  0.00  0.00      PROA  
ATOM    286  HN  LYS P 601      -5.163 -30.099 -16.575  0.00  0.00      PROA  
ATOM    287  CA  LYS P 601      -3.446 -31.444 -16.793  0.00  0.00      PROA  
ATOM    288  HA  LYS P 601      -2.784 -31.754 -15.998  0.00  0.00      PROA  
ATOM    289  CB  LYS P 601      -4.058 -32.755 -17.263  0.00  0.00      PROA  
ATOM    290  HB1 LYS P 601      -4.549 -33.195 -16.369  0.00  0.00      PROA  
ATOM    291  HB2 LYS P 601      -3.255 -33.451 -17.588  0.00  0.00      PROA  
ATOM    292  CG  LYS P 601      -5.120 -32.589 -18.304  0.00  0.00      PROA  
ATOM    293  HG1 LYS P 601      -4.673 -32.042 -19.162  0.00  0.00      PROA  
ATOM    294  HG2 LYS P 601      -5.873 -31.876 -17.904  0.00  0.00      PROA  
ATOM    295  CD  LYS P 601      -5.700 -33.944 -18.604  0.00  0.00      PROA  
ATOM    296  HD1 LYS P 601      -6.035 -34.437 -17.667  0.00  0.00      PROA  
ATOM    297  HD2 LYS P 601      -4.913 -34.521 -19.134  0.00  0.00      PROA  
ATOM    298  CE  LYS P 601      -7.011 -33.986 -19.426  0.00  0.00      PROA  
ATOM    299  HE1 LYS P 601      -7.778 -33.299 -19.009  0.00  0.00      PROA  
ATOM    300  HE2 LYS P 601      -7.453 -35.002 -19.504  0.00  0.00      PROA  
ATOM    301  NZ  LYS P 601      -6.773 -33.451 -20.784  0.00  0.00      PROA  
ATOM    302  HZ1 LYS P 601      -6.438 -32.479 -20.630  0.00  0.00      PROA  
ATOM    303  HZ2 LYS P 601      -7.653 -33.327 -21.325  0.00  0.00      PROA  
ATOM    304  HZ3 LYS P 601      -6.170 -34.039 -21.394  0.00  0.00      PROA  
ATOM    305  C   LYS P 601      -2.705 -30.806 -17.866  0.00  0.00      PROA  
ATOM    306  O   LYS P 601      -1.641 -31.212 -18.226  0.00  0.00      PROA  
ATOM    307  N   ASP P 602      -3.228 -29.574 -18.247  0.00  0.00      PROA  
ATOM    308  HN  ASP P 602      -4.162 -29.265 -18.082  0.00  0.00      PROA  
ATOM    309  CA  ASP P 602      -2.513 -28.652 -19.088  0.00  0.00      PROA  
ATOM    310  HA  ASP P 602      -2.163 -29.134 -19.990  0.00  0.00      PROA  
ATOM    311  CB  ASP P 602      -3.573 -27.528 -19.448  0.00  0.00      PROA  
ATOM    312  HB1 ASP P 602      -3.018 -26.675 -19.894  0.00  0.00      PROA  
ATOM    313  HB2 ASP P 602      -3.995 -27.285 -18.450  0.00  0.00      PROA  
ATOM    314  CG  ASP P 602      -4.510 -27.958 -20.526  0.00  0.00      PROA  
ATOM    315  OD1 ASP P 602      -4.081 -28.745 -21.436  0.00  0.00      PROA  
ATOM    316  OD2 ASP P 602      -5.701 -27.542 -20.567  0.00  0.00      PROA  
ATOM    317  C   ASP P 602      -1.299 -28.092 -18.418  0.00  0.00      PROA  
ATOM    318  O   ASP P 602      -0.176 -28.032 -18.901  0.00  0.00      PROA  
ATOM    319  N   ALA P 603      -1.434 -27.755 -17.138  0.00  0.00      PROA  
ATOM    320  HN  ALA P 603      -2.265 -27.657 -16.596  0.00  0.00      PROA  
ATOM    321  CA  ALA P 603      -0.315 -27.227 -16.384  0.00  0.00      PROA  
ATOM    322  HA  ALA P 603       0.162 -26.391 -16.873  0.00  0.00      PROA  
ATOM    323  CB  ALA P 603      -0.863 -26.794 -15.061  0.00  0.00      PROA  
ATOM    324  HB1 ALA P 603      -0.139 -26.158 -14.508  0.00  0.00      PROA  
ATOM    325  HB2 ALA P 603      -1.095 -27.641 -14.381  0.00  0.00      PROA  
ATOM    326  HB3 ALA P 603      -1.679 -26.045 -15.141  0.00  0.00      PROA  
ATOM    327  C   ALA P 603       0.822 -28.202 -16.144  0.00  0.00      PROA  
ATOM    328  O   ALA P 603       1.816 -27.777 -15.561  0.00  0.00      PROA  
ATOM    329  N   LEU P 604       0.783 -29.517 -16.594  0.00  0.00      PROA  
ATOM    330  HN  LEU P 604      -0.091 -29.960 -16.781  0.00  0.00      PROA  
ATOM    331  CA  LEU P 604       1.848 -30.444 -16.482  0.00  0.00      PROA  
ATOM    332  HA  LEU P 604       2.232 -30.422 -15.472  0.00  0.00      PROA  
ATOM    333  CB  LEU P 604       1.357 -31.874 -16.772  0.00  0.00      PROA  
ATOM    334  HB1 LEU P 604       2.130 -32.667 -16.677  0.00  0.00      PROA  
ATOM    335  HB2 LEU P 604       1.018 -31.751 -17.823  0.00  0.00      PROA  
ATOM    336  CG  LEU P 604       0.176 -32.305 -15.860  0.00  0.00      PROA  
ATOM    337  HG  LEU P 604      -0.662 -31.593 -16.018  0.00  0.00      PROA  
ATOM    338  CD1 LEU P 604      -0.434 -33.665 -16.296  0.00  0.00      PROA  
ATOM    339 HD11 LEU P 604      -1.462 -33.694 -15.876  0.00  0.00      PROA  
ATOM    340 HD12 LEU P 604       0.003 -34.618 -15.928  0.00  0.00      PROA  
ATOM    341 HD13 LEU P 604      -0.585 -33.781 -17.391  0.00  0.00      PROA  
ATOM    342  CD2 LEU P 604       0.612 -32.417 -14.393  0.00  0.00      PROA  
ATOM    343 HD21 LEU P 604       1.563 -32.988 -14.331  0.00  0.00      PROA  
ATOM    344 HD22 LEU P 604      -0.113 -32.973 -13.761  0.00  0.00      PROA  
ATOM    345 HD23 LEU P 604       0.748 -31.406 -13.952  0.00  0.00      PROA  
ATOM    346  C   LEU P 604       3.120 -30.103 -17.315  0.00  0.00      PROA  
ATOM    347  O   LEU P 604       3.370 -30.711 -18.371  0.00  0.00      PROA  
ATOM    348  N   SER P 605       3.922 -29.082 -16.957  0.00  0.00      PROA  
ATOM    349  HN  SER P 605       3.791 -28.590 -16.100  0.00  0.00      PROA  
ATOM    350  CA  SER P 605       5.028 -28.593 -17.721  0.00  0.00      PROA  
ATOM    351  HA  SER P 605       5.606 -29.435 -18.073  0.00  0.00      PROA  
ATOM    352  CB  SER P 605       4.713 -27.648 -18.928  0.00  0.00      PROA  
ATOM    353  HB1 SER P 605       4.039 -26.915 -18.436  0.00  0.00      PROA  
ATOM    354  HB2 SER P 605       4.293 -28.151 -19.825  0.00  0.00      PROA  
ATOM    355  OG  SER P 605       5.802 -26.901 -19.465  0.00  0.00      PROA  
ATOM    356  HG1 SER P 605       6.122 -27.460 -20.177  0.00  0.00      PROA  
ATOM    357  C   SER P 605       6.099 -27.942 -16.791  0.00  0.00      PROA  
ATOM    358  O   SER P 605       5.943 -27.307 -15.789  0.00  0.00      PROA  
ATOM    359  N   LEU P 606       7.421 -28.215 -17.164  0.00  0.00      PROA  
ATOM    360  HN  LEU P 606       7.625 -28.827 -17.924  0.00  0.00      PROA  
ATOM    361  CA  LEU P 606       8.416 -27.414 -16.476  0.00  0.00      PROA  
ATOM    362  HA  LEU P 606       8.221 -27.490 -15.417  0.00  0.00      PROA  
ATOM    363  CB  LEU P 606       9.875 -27.808 -16.855  0.00  0.00      PROA  
ATOM    364  HB1 LEU P 606       9.992 -27.580 -17.936  0.00  0.00      PROA  
ATOM    365  HB2 LEU P 606       9.934 -28.887 -16.601  0.00  0.00      PROA  
ATOM    366  CG  LEU P 606      11.004 -27.138 -16.035  0.00  0.00      PROA  
ATOM    367  HG  LEU P 606      10.978 -26.029 -16.096  0.00  0.00      PROA  
ATOM    368  CD1 LEU P 606      11.007 -27.566 -14.539  0.00  0.00      PROA  
ATOM    369 HD11 LEU P 606       9.992 -27.350 -14.143  0.00  0.00      PROA  
ATOM    370 HD12 LEU P 606      11.761 -26.943 -14.011  0.00  0.00      PROA  
ATOM    371 HD13 LEU P 606      11.271 -28.630 -14.360  0.00  0.00      PROA  
ATOM    372  CD2 LEU P 606      12.306 -27.731 -16.537  0.00  0.00      PROA  
ATOM    373 HD21 LEU P 606      12.389 -27.536 -17.628  0.00  0.00      PROA  
ATOM    374 HD22 LEU P 606      12.354 -28.830 -16.381  0.00  0.00      PROA  
ATOM    375 HD23 LEU P 606      13.228 -27.335 -16.060  0.00  0.00      PROA  
ATOM    376  C   LEU P 606       8.315 -25.926 -16.753  0.00  0.00      PROA  
ATOM    377  O   LEU P 606       8.398 -25.098 -15.881  0.00  0.00      PROA  
ATOM    378  N   GLN P 607       8.030 -25.479 -18.012  0.00  0.00      PROA  
ATOM    379  HN  GLN P 607       7.878 -26.128 -18.754  0.00  0.00      PROA  
ATOM    380  CA  GLN P 607       7.842 -24.071 -18.413  0.00  0.00      PROA  
ATOM    381  HA  GLN P 607       8.708 -23.467 -18.184  0.00  0.00      PROA  
ATOM    382  CB  GLN P 607       7.436 -23.807 -19.922  0.00  0.00      PROA  
ATOM    383  HB1 GLN P 607       7.605 -22.727 -20.120  0.00  0.00      PROA  
ATOM    384  HB2 GLN P 607       6.371 -24.066 -20.103  0.00  0.00      PROA  
ATOM    385  CG  GLN P 607       8.352 -24.638 -20.845  0.00  0.00      PROA  
ATOM    386  HG1 GLN P 607       8.082 -24.214 -21.836  0.00  0.00      PROA  
ATOM    387  HG2 GLN P 607       8.303 -25.742 -20.727  0.00  0.00      PROA  
ATOM    388  CD  GLN P 607       9.871 -24.375 -20.627  0.00  0.00      PROA  
ATOM    389  OE1 GLN P 607      10.667 -25.214 -20.208  0.00  0.00      PROA  
ATOM    390  NE2 GLN P 607      10.215 -23.112 -20.893  0.00  0.00      PROA  
ATOM    391 HE21 GLN P 607      11.192 -22.909 -20.840  0.00  0.00      PROA  
ATOM    392 HE22 GLN P 607       9.540 -22.434 -21.184  0.00  0.00      PROA  
ATOM    393  C   GLN P 607       6.692 -23.377 -17.407  0.00  0.00      PROA  
ATOM    394  O   GLN P 607       6.938 -22.318 -16.865  0.00  0.00      PROA  
ATOM    395  N   CYS P 608       5.642 -24.044 -17.116  0.00  0.00      PROA  
ATOM    396  HN  CYS P 608       5.437 -24.840 -17.681  0.00  0.00      PROA  
ATOM    397  CA  CYS P 608       4.643 -23.742 -16.072  0.00  0.00      PROA  
ATOM    398  HA  CYS P 608       4.409 -22.712 -16.295  0.00  0.00      PROA  
ATOM    399  CB  CYS P 608       3.400 -24.615 -16.171  0.00  0.00      PROA  
ATOM    400  HB1 CYS P 608       2.831 -24.621 -15.217  0.00  0.00      PROA  
ATOM    401  HB2 CYS P 608       3.718 -25.667 -16.330  0.00  0.00      PROA  
ATOM    402  SG  CYS P 608       2.485 -24.275 -17.682  0.00  0.00      PROA  
ATOM    403  HG1 CYS P 608       1.926 -23.228 -17.093  0.00  0.00      PROA  
ATOM    404  C   CYS P 608       5.257 -23.673 -14.729  0.00  0.00      PROA  
ATOM    405  O   CYS P 608       5.050 -22.723 -13.992  0.00  0.00      PROA  
ATOM    406  N   LEU P 609       6.116 -24.662 -14.382  0.00  0.00      PROA  
ATOM    407  HN  LEU P 609       6.348 -25.338 -15.077  0.00  0.00      PROA  
ATOM    408  CA  LEU P 609       6.683 -24.725 -13.029  0.00  0.00      PROA  
ATOM    409  HA  LEU P 609       5.872 -24.769 -12.318  0.00  0.00      PROA  
ATOM    410  CB  LEU P 609       7.414 -26.121 -12.914  0.00  0.00      PROA  
ATOM    411  HB1 LEU P 609       8.273 -26.040 -13.613  0.00  0.00      PROA  
ATOM    412  HB2 LEU P 609       6.865 -26.992 -13.332  0.00  0.00      PROA  
ATOM    413  CG  LEU P 609       8.086 -26.482 -11.507  0.00  0.00      PROA  
ATOM    414  HG  LEU P 609       8.864 -25.707 -11.337  0.00  0.00      PROA  
ATOM    415  CD1 LEU P 609       7.029 -26.439 -10.324  0.00  0.00      PROA  
ATOM    416 HD11 LEU P 609       7.549 -26.380  -9.344  0.00  0.00      PROA  
ATOM    417 HD12 LEU P 609       6.334 -27.285 -10.510  0.00  0.00      PROA  
ATOM    418 HD13 LEU P 609       6.542 -25.442 -10.262  0.00  0.00      PROA  
ATOM    419  CD2 LEU P 609       8.667 -27.870 -11.564  0.00  0.00      PROA  
ATOM    420 HD21 LEU P 609       7.889 -28.661 -11.615  0.00  0.00      PROA  
ATOM    421 HD22 LEU P 609       9.138 -27.970 -10.563  0.00  0.00      PROA  
ATOM    422 HD23 LEU P 609       9.405 -28.123 -12.356  0.00  0.00      PROA  
ATOM    423  C   LEU P 609       7.705 -23.626 -12.766  0.00  0.00      PROA  
ATOM    424  O   LEU P 609       7.840 -23.077 -11.652  0.00  0.00      PROA  
ATOM    425  N   ALA P 610       8.518 -23.288 -13.761  0.00  0.00      PROA  
ATOM    426  HN  ALA P 610       8.483 -23.898 -14.548  0.00  0.00      PROA  
ATOM    427  CA  ALA P 610       9.427 -22.209 -13.867  0.00  0.00      PROA  
ATOM    428  HA  ALA P 610      10.226 -22.358 -13.157  0.00  0.00      PROA  
ATOM    429  CB  ALA P 610      10.065 -22.180 -15.253  0.00  0.00      PROA  
ATOM    430  HB1 ALA P 610      10.875 -21.421 -15.303  0.00  0.00      PROA  
ATOM    431  HB2 ALA P 610       9.219 -22.184 -15.974  0.00  0.00      PROA  
ATOM    432  HB3 ALA P 610      10.592 -23.151 -15.365  0.00  0.00      PROA  
ATOM    433  C   ALA P 610       8.762 -20.782 -13.654  0.00  0.00      PROA  
ATOM    434  O   ALA P 610       9.251 -19.966 -12.801  0.00  0.00      PROA  
ATOM    435  N   SER P 611       7.626 -20.502 -14.220  0.00  0.00      PROA  
ATOM    436  HN  SER P 611       7.259 -21.246 -14.773  0.00  0.00      PROA  
ATOM    437  CA  SER P 611       6.794 -19.315 -13.981  0.00  0.00      PROA  
ATOM    438  HA  SER P 611       7.401 -18.438 -14.149  0.00  0.00      PROA  
ATOM    439  CB  SER P 611       5.580 -19.236 -15.005  0.00  0.00      PROA  
ATOM    440  HB1 SER P 611       4.789 -18.489 -14.778  0.00  0.00      PROA  
ATOM    441  HB2 SER P 611       5.164 -20.265 -14.961  0.00  0.00      PROA  
ATOM    442  OG  SER P 611       6.075 -19.112 -16.326  0.00  0.00      PROA  
ATOM    443  HG1 SER P 611       6.408 -18.215 -16.409  0.00  0.00      PROA  
ATOM    444  C   SER P 611       6.224 -19.169 -12.642  0.00  0.00      PROA  
ATOM    445  O   SER P 611       6.201 -17.996 -12.227  0.00  0.00      PROA  
ATOM    446  N   ILE P 612       5.733 -20.270 -12.036  0.00  0.00      PROA  
ATOM    447  HN  ILE P 612       5.662 -21.166 -12.467  0.00  0.00      PROA  
ATOM    448  CA  ILE P 612       5.417 -20.371 -10.635  0.00  0.00      PROA  
ATOM    449  HA  ILE P 612       4.690 -19.643 -10.303  0.00  0.00      PROA  
ATOM    450  CB  ILE P 612       4.949 -21.818 -10.275  0.00  0.00      PROA  
ATOM    451  HB  ILE P 612       5.743 -22.552 -10.531  0.00  0.00      PROA  
ATOM    452  CG2 ILE P 612       4.762 -22.004  -8.738  0.00  0.00      PROA  
ATOM    453 HG21 ILE P 612       5.654 -21.733  -8.134  0.00  0.00      PROA  
ATOM    454 HG22 ILE P 612       4.433 -23.018  -8.426  0.00  0.00      PROA  
ATOM    455 HG23 ILE P 612       3.966 -21.283  -8.453  0.00  0.00      PROA  
ATOM    456  CG1 ILE P 612       3.638 -22.218 -11.071  0.00  0.00      PROA  
ATOM    457 HG11 ILE P 612       3.778 -21.744 -12.066  0.00  0.00      PROA  
ATOM    458 HG12 ILE P 612       2.859 -21.695 -10.477  0.00  0.00      PROA  
ATOM    459  CD  ILE P 612       3.297 -23.689 -11.104  0.00  0.00      PROA  
ATOM    460  HD1 ILE P 612       4.070 -24.254 -11.668  0.00  0.00      PROA  
ATOM    461  HD2 ILE P 612       2.340 -23.810 -11.655  0.00  0.00      PROA  
ATOM    462  HD3 ILE P 612       3.231 -24.150 -10.096  0.00  0.00      PROA  
ATOM    463  C   ILE P 612       6.566 -20.016  -9.749  0.00  0.00      PROA  
ATOM    464  O   ILE P 612       6.377 -19.285  -8.756  0.00  0.00      PROA  
ATOM    465  N   LEU P 613       7.811 -20.600 -10.018  0.00  0.00      PROA  
ATOM    466  HN  LEU P 613       7.914 -21.250 -10.767  0.00  0.00      PROA  
ATOM    467  CA  LEU P 613       8.966 -20.345  -9.148  0.00  0.00      PROA  
ATOM    468  HA  LEU P 613       8.662 -20.568  -8.136  0.00  0.00      PROA  
ATOM    469  CB  LEU P 613      10.274 -21.105  -9.477  0.00  0.00      PROA  
ATOM    470  HB1 LEU P 613      10.709 -20.875 -10.473  0.00  0.00      PROA  
ATOM    471  HB2 LEU P 613      10.007 -22.184  -9.471  0.00  0.00      PROA  
ATOM    472  CG  LEU P 613      11.425 -20.830  -8.413  0.00  0.00      PROA  
ATOM    473  HG  LEU P 613      11.500 -19.724  -8.347  0.00  0.00      PROA  
ATOM    474  CD1 LEU P 613      11.111 -21.443  -7.027  0.00  0.00      PROA  
ATOM    475 HD11 LEU P 613      10.848 -22.522  -7.042  0.00  0.00      PROA  
ATOM    476 HD12 LEU P 613      10.320 -20.844  -6.526  0.00  0.00      PROA  
ATOM    477 HD13 LEU P 613      12.111 -21.329  -6.558  0.00  0.00      PROA  
ATOM    478  CD2 LEU P 613      12.778 -21.480  -8.782  0.00  0.00      PROA  
ATOM    479 HD21 LEU P 613      13.096 -21.225  -9.816  0.00  0.00      PROA  
ATOM    480 HD22 LEU P 613      12.793 -22.588  -8.702  0.00  0.00      PROA  
ATOM    481 HD23 LEU P 613      13.579 -21.077  -8.126  0.00  0.00      PROA  
ATOM    482  C   LEU P 613       9.220 -18.847  -9.195  0.00  0.00      PROA  
ATOM    483  O   LEU P 613       9.343 -18.225  -8.137  0.00  0.00      PROA  
ATOM    484  N   PHE P 614       9.256 -18.308 -10.440  0.00  0.00      PROA  
ATOM    485  HN  PHE P 614       9.202 -18.939 -11.210  0.00  0.00      PROA  
ATOM    486  CA  PHE P 614       9.634 -16.904 -10.600  0.00  0.00      PROA  
ATOM    487  HA  PHE P 614      10.559 -16.838 -10.047  0.00  0.00      PROA  
ATOM    488  CB  PHE P 614       9.925 -16.615 -12.162  0.00  0.00      PROA  
ATOM    489  HB1 PHE P 614       9.006 -17.025 -12.632  0.00  0.00      PROA  
ATOM    490  HB2 PHE P 614      10.886 -17.150 -12.322  0.00  0.00      PROA  
ATOM    491  CG  PHE P 614      10.203 -15.208 -12.515  0.00  0.00      PROA  
ATOM    492  CD1 PHE P 614      10.756 -14.296 -11.552  0.00  0.00      PROA  
ATOM    493  HD1 PHE P 614      10.896 -14.481 -10.497  0.00  0.00      PROA  
ATOM    494  CE1 PHE P 614      11.046 -13.017 -12.065  0.00  0.00      PROA  
ATOM    495  HE1 PHE P 614      11.466 -12.244 -11.440  0.00  0.00      PROA  
ATOM    496  CZ  PHE P 614      10.819 -12.742 -13.428  0.00  0.00      PROA  
ATOM    497  HZ  PHE P 614      11.242 -11.811 -13.774  0.00  0.00      PROA  
ATOM    498  CD2 PHE P 614       9.812 -14.917 -13.754  0.00  0.00      PROA  
ATOM    499  HD2 PHE P 614       9.397 -15.668 -14.410  0.00  0.00      PROA  
ATOM    500  CE2 PHE P 614      10.195 -13.685 -14.238  0.00  0.00      PROA  
ATOM    501  HE2 PHE P 614       9.963 -13.485 -15.274  0.00  0.00      PROA  
ATOM    502  C   PHE P 614       8.646 -15.793  -9.982  0.00  0.00      PROA  
ATOM    503  O   PHE P 614       9.068 -14.936  -9.184  0.00  0.00      PROA  
ATOM    504  N   LEU P 615       7.304 -15.774 -10.339  0.00  0.00      PROA  
ATOM    505  HN  LEU P 615       7.006 -16.521 -10.928  0.00  0.00      PROA  
ATOM    506  CA  LEU P 615       6.409 -14.839  -9.799  0.00  0.00      PROA  
ATOM    507  HA  LEU P 615       6.853 -13.879 -10.015  0.00  0.00      PROA  
ATOM    508  CB  LEU P 615       5.022 -14.920 -10.604  0.00  0.00      PROA  
ATOM    509  HB1 LEU P 615       4.204 -14.440 -10.025  0.00  0.00      PROA  
ATOM    510  HB2 LEU P 615       4.707 -15.978 -10.734  0.00  0.00      PROA  
ATOM    511  CG  LEU P 615       4.936 -14.173 -11.967  0.00  0.00      PROA  
ATOM    512  HG  LEU P 615       3.864 -14.069 -12.241  0.00  0.00      PROA  
ATOM    513  CD1 LEU P 615       5.611 -12.792 -11.864  0.00  0.00      PROA  
ATOM    514 HD11 LEU P 615       5.310 -12.153 -12.721  0.00  0.00      PROA  
ATOM    515 HD12 LEU P 615       6.713 -12.932 -11.842  0.00  0.00      PROA  
ATOM    516 HD13 LEU P 615       5.303 -12.214 -10.966  0.00  0.00      PROA  
ATOM    517  CD2 LEU P 615       5.522 -14.975 -13.122  0.00  0.00      PROA  
ATOM    518 HD21 LEU P 615       5.317 -14.382 -14.038  0.00  0.00      PROA  
ATOM    519 HD22 LEU P 615       4.921 -15.907 -13.191  0.00  0.00      PROA  
ATOM    520 HD23 LEU P 615       6.604 -15.174 -12.964  0.00  0.00      PROA  
ATOM    521  C   LEU P 615       6.134 -15.001  -8.267  0.00  0.00      PROA  
ATOM    522  O   LEU P 615       5.697 -14.053  -7.639  0.00  0.00      PROA  
ATOM    523  N   TYR P 616       6.334 -16.234  -7.669  0.00  0.00      PROA  
ATOM    524  HN  TYR P 616       6.485 -17.044  -8.229  0.00  0.00      PROA  
ATOM    525  CA  TYR P 616       6.226 -16.420  -6.237  0.00  0.00      PROA  
ATOM    526  HA  TYR P 616       5.345 -15.933  -5.846  0.00  0.00      PROA  
ATOM    527  CB  TYR P 616       6.370 -17.932  -5.800  0.00  0.00      PROA  
ATOM    528  HB1 TYR P 616       7.141 -18.385  -6.460  0.00  0.00      PROA  
ATOM    529  HB2 TYR P 616       5.355 -18.333  -6.007  0.00  0.00      PROA  
ATOM    530  CG  TYR P 616       6.643 -18.136  -4.407  0.00  0.00      PROA  
ATOM    531  CD1 TYR P 616       7.883 -18.835  -4.072  0.00  0.00      PROA  
ATOM    532  HD1 TYR P 616       8.446 -19.363  -4.827  0.00  0.00      PROA  
ATOM    533  CE1 TYR P 616       8.207 -18.795  -2.691  0.00  0.00      PROA  
ATOM    534  HE1 TYR P 616       9.154 -19.239  -2.424  0.00  0.00      PROA  
ATOM    535  CZ  TYR P 616       7.494 -18.150  -1.710  0.00  0.00      PROA  
ATOM    536  OH  TYR P 616       7.905 -18.049  -0.349  0.00  0.00      PROA  
ATOM    537  HH  TYR P 616       7.193 -18.318   0.236  0.00  0.00      PROA  
ATOM    538  CD2 TYR P 616       5.868 -17.493  -3.388  0.00  0.00      PROA  
ATOM    539  HD2 TYR P 616       5.022 -16.886  -3.674  0.00  0.00      PROA  
ATOM    540  CE2 TYR P 616       6.298 -17.501  -2.086  0.00  0.00      PROA  
ATOM    541  HE2 TYR P 616       5.661 -17.038  -1.348  0.00  0.00      PROA  
ATOM    542  C   TYR P 616       7.391 -15.572  -5.597  0.00  0.00      PROA  
ATOM    543  O   TYR P 616       7.224 -14.709  -4.720  0.00  0.00      PROA  
ATOM    544  N   CYS P 617       8.678 -15.743  -6.092  0.00  0.00      PROA  
ATOM    545  HN  CYS P 617       8.910 -16.472  -6.732  0.00  0.00      PROA  
ATOM    546  CA  CYS P 617       9.824 -15.054  -5.505  0.00  0.00      PROA  
ATOM    547  HA  CYS P 617       9.873 -15.256  -4.445  0.00  0.00      PROA  
ATOM    548  CB  CYS P 617      11.101 -15.691  -6.083  0.00  0.00      PROA  
ATOM    549  HB1 CYS P 617      11.890 -14.992  -5.731  0.00  0.00      PROA  
ATOM    550  HB2 CYS P 617      11.008 -15.674  -7.189  0.00  0.00      PROA  
ATOM    551  SG  CYS P 617      11.419 -17.333  -5.489  0.00  0.00      PROA  
ATOM    552  HG1 CYS P 617      11.698 -16.665  -4.379  0.00  0.00      PROA  
ATOM    553  C   CYS P 617       9.799 -13.450  -5.694  0.00  0.00      PROA  
ATOM    554  O   CYS P 617       9.991 -12.674  -4.740  0.00  0.00      PROA  
ATOM    555  N   ALA P 618       9.428 -13.070  -6.923  0.00  0.00      PROA  
ATOM    556  HN  ALA P 618       9.172 -13.781  -7.573  0.00  0.00      PROA  
ATOM    557  CA  ALA P 618       9.037 -11.800  -7.421  0.00  0.00      PROA  
ATOM    558  HA  ALA P 618       9.929 -11.193  -7.382  0.00  0.00      PROA  
ATOM    559  CB  ALA P 618       8.785 -11.700  -8.943  0.00  0.00      PROA  
ATOM    560  HB1 ALA P 618       8.783 -10.628  -9.237  0.00  0.00      PROA  
ATOM    561  HB2 ALA P 618       7.796 -12.134  -9.203  0.00  0.00      PROA  
ATOM    562  HB3 ALA P 618       9.596 -12.202  -9.513  0.00  0.00      PROA  
ATOM    563  C   ALA P 618       7.828 -11.067  -6.746  0.00  0.00      PROA  
ATOM    564  O   ALA P 618       7.950  -9.869  -6.546  0.00  0.00      PROA  
ATOM    565  N   CYS P 619       6.675 -11.681  -6.292  0.00  0.00      PROA  
ATOM    566  HN  CYS P 619       6.493 -12.608  -6.612  0.00  0.00      PROA  
ATOM    567  CA  CYS P 619       5.590 -10.969  -5.598  0.00  0.00      PROA  
ATOM    568  HA  CYS P 619       5.631  -9.908  -5.799  0.00  0.00      PROA  
ATOM    569  CB  CYS P 619       4.222 -11.565  -6.017  0.00  0.00      PROA  
ATOM    570  HB1 CYS P 619       4.120 -12.591  -5.602  0.00  0.00      PROA  
ATOM    571  HB2 CYS P 619       4.156 -11.527  -7.126  0.00  0.00      PROA  
ATOM    572  SG  CYS P 619       2.825 -10.503  -5.491  0.00  0.00      PROA  
ATOM    573  HG1 CYS P 619       1.951 -11.148  -6.249  0.00  0.00      PROA  
ATOM    574  C   CYS P 619       5.804 -11.120  -4.096  0.00  0.00      PROA  
ATOM    575  O   CYS P 619       5.279 -10.286  -3.367  0.00  0.00      PROA  
ATOM    576  N   MET P 620       6.524 -12.108  -3.551  0.00  0.00      PROA  
ATOM    577  HN  MET P 620       6.915 -12.734  -4.221  0.00  0.00      PROA  
ATOM    578  CA  MET P 620       6.881 -12.291  -2.126  0.00  0.00      PROA  
ATOM    579  HA  MET P 620       5.972 -12.204  -1.550  0.00  0.00      PROA  
ATOM    580  CB  MET P 620       7.417 -13.727  -2.010  0.00  0.00      PROA  
ATOM    581  HB1 MET P 620       8.205 -13.960  -2.758  0.00  0.00      PROA  
ATOM    582  HB2 MET P 620       6.537 -14.330  -2.319  0.00  0.00      PROA  
ATOM    583  CG  MET P 620       7.978 -14.221  -0.706  0.00  0.00      PROA  
ATOM    584  HG1 MET P 620       8.890 -13.608  -0.545  0.00  0.00      PROA  
ATOM    585  HG2 MET P 620       8.248 -15.297  -0.767  0.00  0.00      PROA  
ATOM    586  SD  MET P 620       6.808 -14.041   0.733  0.00  0.00      PROA  
ATOM    587  CE  MET P 620       7.722 -15.123   1.893  0.00  0.00      PROA  
ATOM    588  HE1 MET P 620       8.833 -15.116   1.924  0.00  0.00      PROA  
ATOM    589  HE2 MET P 620       7.371 -16.151   1.661  0.00  0.00      PROA  
ATOM    590  HE3 MET P 620       7.394 -15.044   2.951  0.00  0.00      PROA  
ATOM    591  C   MET P 620       7.768 -11.185  -1.550  0.00  0.00      PROA  
ATOM    592  O   MET P 620       7.422 -10.567  -0.601  0.00  0.00      PROA  
ATOM    593  N   SER P 621       8.856 -10.811  -2.206  0.00  0.00      PROA  
ATOM    594  HN  SER P 621       9.100 -11.151  -3.111  0.00  0.00      PROA  
ATOM    595  CA  SER P 621       9.717  -9.738  -1.559  0.00  0.00      PROA  
ATOM    596  HA  SER P 621       9.914 -10.102  -0.561  0.00  0.00      PROA  
ATOM    597  CB  SER P 621      11.133  -9.822  -2.200  0.00  0.00      PROA  
ATOM    598  HB1 SER P 621      11.802 -10.455  -1.579  0.00  0.00      PROA  
ATOM    599  HB2 SER P 621      11.693  -8.862  -2.215  0.00  0.00      PROA  
ATOM    600  OG  SER P 621      11.121 -10.268  -3.567  0.00  0.00      PROA  
ATOM    601  HG1 SER P 621      10.878 -11.190  -3.676  0.00  0.00      PROA  
ATOM    602  C   SER P 621       9.134  -8.359  -1.518  0.00  0.00      PROA  
ATOM    603  O   SER P 621       9.375  -7.663  -0.538  0.00  0.00      PROA  
ATOM    604  N   PRO P 622       8.245  -8.003  -2.482  0.00  0.00      PROA  
ATOM    605  CD  PRO P 622       8.454  -8.232  -3.873  0.00  0.00      PROA  
ATOM    606  HD1 PRO P 622       7.958  -9.219  -3.994  0.00  0.00      PROA  
ATOM    607  HD2 PRO P 622       9.470  -8.342  -4.308  0.00  0.00      PROA  
ATOM    608  CA  PRO P 622       7.519  -6.750  -2.411  0.00  0.00      PROA  
ATOM    609  HA  PRO P 622       8.227  -5.944  -2.285  0.00  0.00      PROA  
ATOM    610  CB  PRO P 622       6.725  -6.608  -3.681  0.00  0.00      PROA  
ATOM    611  HB1 PRO P 622       6.286  -5.625  -3.953  0.00  0.00      PROA  
ATOM    612  HB2 PRO P 622       5.832  -7.270  -3.681  0.00  0.00      PROA  
ATOM    613  CG  PRO P 622       7.711  -7.121  -4.661  0.00  0.00      PROA  
ATOM    614  HG1 PRO P 622       7.335  -7.555  -5.612  0.00  0.00      PROA  
ATOM    615  HG2 PRO P 622       8.511  -6.393  -4.912  0.00  0.00      PROA  
ATOM    616  C   PRO P 622       6.539  -6.703  -1.334  0.00  0.00      PROA  
ATOM    617  O   PRO P 622       6.353  -5.727  -0.653  0.00  0.00      PROA  
ATOM    618  N   VAL P 623       5.822  -7.747  -1.134  0.00  0.00      PROA  
ATOM    619  HN  VAL P 623       5.991  -8.484  -1.783  0.00  0.00      PROA  
ATOM    620  CA  VAL P 623       4.798  -7.933  -0.135  0.00  0.00      PROA  
ATOM    621  HA  VAL P 623       4.030  -7.176  -0.203  0.00  0.00      PROA  
ATOM    622  CB  VAL P 623       4.091  -9.264  -0.428  0.00  0.00      PROA  
ATOM    623  HB  VAL P 623       4.954  -9.922  -0.668  0.00  0.00      PROA  
ATOM    624  CG1 VAL P 623       3.286  -9.722   0.806  0.00  0.00      PROA  
ATOM    625 HG11 VAL P 623       2.836 -10.715   0.592  0.00  0.00      PROA  
ATOM    626 HG12 VAL P 623       2.575  -8.898   1.032  0.00  0.00      PROA  
ATOM    627 HG13 VAL P 623       3.932  -9.884   1.695  0.00  0.00      PROA  
ATOM    628  CG2 VAL P 623       3.176  -9.013  -1.667  0.00  0.00      PROA  
ATOM    629 HG21 VAL P 623       2.590  -8.084  -1.503  0.00  0.00      PROA  
ATOM    630 HG22 VAL P 623       2.593  -9.915  -1.950  0.00  0.00      PROA  
ATOM    631 HG23 VAL P 623       3.785  -8.739  -2.555  0.00  0.00      PROA  
ATOM    632  C   VAL P 623       5.289  -7.894   1.313  0.00  0.00      PROA  
ATOM    633  O   VAL P 623       4.688  -7.363   2.250  0.00  0.00      PROA  
ATOM    634  N   ILE P 624       6.443  -8.496   1.587  0.00  0.00      PROA  
ATOM    635  HN  ILE P 624       6.968  -8.897   0.839  0.00  0.00      PROA  
ATOM    636  CA  ILE P 624       7.160  -8.392   2.850  0.00  0.00      PROA  
ATOM    637  HA  ILE P 624       6.471  -8.634   3.645  0.00  0.00      PROA  
ATOM    638  CB  ILE P 624       8.345  -9.501   2.998  0.00  0.00      PROA  
ATOM    639  HB  ILE P 624       9.174  -9.280   2.293  0.00  0.00      PROA  
ATOM    640  CG2 ILE P 624       8.981  -9.406   4.389  0.00  0.00      PROA  
ATOM    641 HG21 ILE P 624       8.249  -9.423   5.224  0.00  0.00      PROA  
ATOM    642 HG22 ILE P 624       9.407  -8.380   4.404  0.00  0.00      PROA  
ATOM    643 HG23 ILE P 624       9.717 -10.233   4.485  0.00  0.00      PROA  
ATOM    644  CG1 ILE P 624       7.763 -10.936   2.891  0.00  0.00      PROA  
ATOM    645 HG11 ILE P 624       8.551 -11.677   3.142  0.00  0.00      PROA  
ATOM    646 HG12 ILE P 624       7.525 -10.933   1.805  0.00  0.00      PROA  
ATOM    647  CD  ILE P 624       6.440 -11.326   3.691  0.00  0.00      PROA  
ATOM    648  HD1 ILE P 624       5.616 -10.919   3.068  0.00  0.00      PROA  
ATOM    649  HD2 ILE P 624       6.481 -10.946   4.734  0.00  0.00      PROA  
ATOM    650  HD3 ILE P 624       6.404 -12.435   3.637  0.00  0.00      PROA  
ATOM    651  C   ILE P 624       7.664  -6.990   3.035  0.00  0.00      PROA  
ATOM    652  O   ILE P 624       7.376  -6.447   4.138  0.00  0.00      PROA  
ATOM    653  N   THR P 625       8.153  -6.281   1.998  0.00  0.00      PROA  
ATOM    654  HN  THR P 625       8.174  -6.721   1.104  0.00  0.00      PROA  
ATOM    655  CA  THR P 625       8.697  -4.923   2.139  0.00  0.00      PROA  
ATOM    656  HA  THR P 625       9.394  -4.866   2.963  0.00  0.00      PROA  
ATOM    657  CB  THR P 625       9.497  -4.562   0.855  0.00  0.00      PROA  
ATOM    658  HB  THR P 625       8.916  -4.726  -0.078  0.00  0.00      PROA  
ATOM    659  OG1 THR P 625      10.701  -5.365   0.810  0.00  0.00      PROA  
ATOM    660  HG1 THR P 625      10.501  -6.280   0.599  0.00  0.00      PROA  
ATOM    661  CG2 THR P 625      10.034  -3.085   0.966  0.00  0.00      PROA  
ATOM    662 HG21 THR P 625      10.656  -2.810   0.087  0.00  0.00      PROA  
ATOM    663 HG22 THR P 625      10.659  -2.973   1.878  0.00  0.00      PROA  
ATOM    664 HG23 THR P 625       9.203  -2.348   0.989  0.00  0.00      PROA  
ATOM    665  C   THR P 625       7.613  -3.926   2.443  0.00  0.00      PROA  
ATOM    666  O   THR P 625       7.659  -3.180   3.450  0.00  0.00      PROA  
ATOM    667  N   PHE P 626       6.491  -3.905   1.660  0.00  0.00      PROA  
ATOM    668  HN  PHE P 626       6.304  -4.593   0.963  0.00  0.00      PROA  
ATOM    669  CA  PHE P 626       5.463  -2.855   1.839  0.00  0.00      PROA  
ATOM    670  HA  PHE P 626       5.957  -1.899   1.931  0.00  0.00      PROA  
ATOM    671  CB  PHE P 626       4.473  -2.808   0.616  0.00  0.00      PROA  
ATOM    672  HB1 PHE P 626       3.674  -2.051   0.767  0.00  0.00      PROA  
ATOM    673  HB2 PHE P 626       4.141  -3.857   0.464  0.00  0.00      PROA  
ATOM    674  CG  PHE P 626       5.116  -2.305  -0.672  0.00  0.00      PROA  
ATOM    675  CD1 PHE P 626       5.016  -3.011  -1.870  0.00  0.00      PROA  
ATOM    676  HD1 PHE P 626       4.551  -3.986  -1.871  0.00  0.00      PROA  
ATOM    677  CE1 PHE P 626       5.483  -2.502  -3.079  0.00  0.00      PROA  
ATOM    678  HE1 PHE P 626       5.311  -3.206  -3.880  0.00  0.00      PROA  
ATOM    679  CZ  PHE P 626       6.203  -1.310  -3.068  0.00  0.00      PROA  
ATOM    680  HZ  PHE P 626       6.629  -0.885  -3.965  0.00  0.00      PROA  
ATOM    681  CD2 PHE P 626       5.891  -1.067  -0.674  0.00  0.00      PROA  
ATOM    682  HD2 PHE P 626       5.882  -0.479   0.232  0.00  0.00      PROA  
ATOM    683  CE2 PHE P 626       6.451  -0.615  -1.890  0.00  0.00      PROA  
ATOM    684  HE2 PHE P 626       7.007   0.289  -2.088  0.00  0.00      PROA  
ATOM    685  C   PHE P 626       4.681  -3.139   3.119  0.00  0.00      PROA  
ATOM    686  O   PHE P 626       4.317  -2.192   3.879  0.00  0.00      PROA  
ATOM    687  N   GLY P 627       4.618  -4.457   3.558  0.00  0.00      PROA  
ATOM    688  HN  GLY P 627       4.978  -5.165   2.956  0.00  0.00      PROA  
ATOM    689  CA  GLY P 627       4.144  -4.887   4.836  0.00  0.00      PROA  
ATOM    690  HA1 GLY P 627       4.114  -5.966   4.866  0.00  0.00      PROA  
ATOM    691  HA2 GLY P 627       3.102  -4.619   4.922  0.00  0.00      PROA  
ATOM    692  C   GLY P 627       4.999  -4.488   5.984  0.00  0.00      PROA  
ATOM    693  O   GLY P 627       4.425  -4.135   6.990  0.00  0.00      PROA  
ATOM    694  N   GLY P 628       6.339  -4.536   5.891  0.00  0.00      PROA  
ATOM    695  HN  GLY P 628       6.828  -4.898   5.101  0.00  0.00      PROA  
ATOM    696  CA  GLY P 628       7.214  -3.889   6.851  0.00  0.00      PROA  
ATOM    697  HA1 GLY P 628       8.186  -3.972   6.388  0.00  0.00      PROA  
ATOM    698  HA2 GLY P 628       6.985  -4.342   7.804  0.00  0.00      PROA  
ATOM    699  C   GLY P 628       7.024  -2.381   7.183  0.00  0.00      PROA  
ATOM    700  O   GLY P 628       7.092  -1.906   8.328  0.00  0.00      PROA  
ATOM    701  N   LEU P 629       6.947  -1.647   6.082  0.00  0.00      PROA  
ATOM    702  HN  LEU P 629       6.857  -2.022   5.162  0.00  0.00      PROA  
ATOM    703  CA  LEU P 629       6.671  -0.205   6.156  0.00  0.00      PROA  
ATOM    704  HA  LEU P 629       7.364   0.267   6.837  0.00  0.00      PROA  
ATOM    705  CB  LEU P 629       6.870   0.376   4.737  0.00  0.00      PROA  
ATOM    706  HB1 LEU P 629       6.182   1.218   4.506  0.00  0.00      PROA  
ATOM    707  HB2 LEU P 629       6.665  -0.495   4.078  0.00  0.00      PROA  
ATOM    708  CG  LEU P 629       8.348   0.777   4.383  0.00  0.00      PROA  
ATOM    709  HG  LEU P 629       8.341   1.017   3.299  0.00  0.00      PROA  
ATOM    710  CD1 LEU P 629       8.754   2.069   5.018  0.00  0.00      PROA  
ATOM    711 HD11 LEU P 629       9.855   2.213   5.017  0.00  0.00      PROA  
ATOM    712 HD12 LEU P 629       8.434   2.192   6.075  0.00  0.00      PROA  
ATOM    713 HD13 LEU P 629       8.282   2.893   4.441  0.00  0.00      PROA  
ATOM    714  CD2 LEU P 629       9.421  -0.256   4.644  0.00  0.00      PROA  
ATOM    715 HD21 LEU P 629      10.430   0.199   4.548  0.00  0.00      PROA  
ATOM    716 HD22 LEU P 629       9.283  -1.155   4.007  0.00  0.00      PROA  
ATOM    717 HD23 LEU P 629       9.391  -0.637   5.687  0.00  0.00      PROA  
ATOM    718  C   LEU P 629       5.272   0.125   6.606  0.00  0.00      PROA  
ATOM    719  O   LEU P 629       5.046   1.094   7.359  0.00  0.00      PROA  
ATOM    720  N   LEU P 630       4.270  -0.721   6.199  0.00  0.00      PROA  
ATOM    721  HN  LEU P 630       4.474  -1.471   5.575  0.00  0.00      PROA  
ATOM    722  CA  LEU P 630       2.940  -0.605   6.720  0.00  0.00      PROA  
ATOM    723  HA  LEU P 630       2.647   0.407   6.482  0.00  0.00      PROA  
ATOM    724  CB  LEU P 630       2.008  -1.571   5.983  0.00  0.00      PROA  
ATOM    725  HB1 LEU P 630       2.216  -2.646   6.172  0.00  0.00      PROA  
ATOM    726  HB2 LEU P 630       1.995  -1.473   4.876  0.00  0.00      PROA  
ATOM    727  CG  LEU P 630       0.544  -1.401   6.375  0.00  0.00      PROA  
ATOM    728  HG  LEU P 630       0.387  -1.657   7.444  0.00  0.00      PROA  
ATOM    729  CD1 LEU P 630      -0.000   0.060   6.101  0.00  0.00      PROA  
ATOM    730 HD11 LEU P 630       0.668   0.872   6.459  0.00  0.00      PROA  
ATOM    731 HD12 LEU P 630      -0.984   0.127   6.612  0.00  0.00      PROA  
ATOM    732 HD13 LEU P 630      -0.045   0.198   4.999  0.00  0.00      PROA  
ATOM    733  CD2 LEU P 630      -0.301  -2.486   5.644  0.00  0.00      PROA  
ATOM    734 HD21 LEU P 630       0.207  -3.470   5.728  0.00  0.00      PROA  
ATOM    735 HD22 LEU P 630      -0.179  -2.206   4.575  0.00  0.00      PROA  
ATOM    736 HD23 LEU P 630      -1.377  -2.571   5.910  0.00  0.00      PROA  
ATOM    737  C   LEU P 630       2.736  -0.819   8.223  0.00  0.00      PROA  
ATOM    738  O   LEU P 630       2.029  -0.035   8.867  0.00  0.00      PROA  
ATOM    739  N   GLY P 631       3.340  -1.858   8.901  0.00  0.00      PROA  
ATOM    740  HN  GLY P 631       3.823  -2.575   8.405  0.00  0.00      PROA  
ATOM    741  CA  GLY P 631       3.407  -1.786  10.405  0.00  0.00      PROA  
ATOM    742  HA1 GLY P 631       4.107  -2.515  10.785  0.00  0.00      PROA  
ATOM    743  HA2 GLY P 631       2.448  -2.022  10.841  0.00  0.00      PROA  
ATOM    744  C   GLY P 631       4.008  -0.479  10.922  0.00  0.00      PROA  
ATOM    745  O   GLY P 631       3.494   0.066  11.904  0.00  0.00      PROA  
ATOM    746  N   GLU P 632       5.060   0.052  10.418  0.00  0.00      PROA  
ATOM    747  HN  GLU P 632       5.651  -0.374   9.737  0.00  0.00      PROA  
ATOM    748  CA  GLU P 632       5.641   1.296  10.949  0.00  0.00      PROA  
ATOM    749  HA  GLU P 632       5.748   1.096  12.005  0.00  0.00      PROA  
ATOM    750  CB  GLU P 632       7.016   1.637  10.299  0.00  0.00      PROA  
ATOM    751  HB1 GLU P 632       7.236   2.704  10.516  0.00  0.00      PROA  
ATOM    752  HB2 GLU P 632       6.947   1.464   9.204  0.00  0.00      PROA  
ATOM    753  CG  GLU P 632       8.170   0.733  10.798  0.00  0.00      PROA  
ATOM    754  HG1 GLU P 632       9.112   1.105  10.339  0.00  0.00      PROA  
ATOM    755  HG2 GLU P 632       8.167  -0.293  10.371  0.00  0.00      PROA  
ATOM    756  CD  GLU P 632       8.327   0.821  12.294  0.00  0.00      PROA  
ATOM    757  OE1 GLU P 632       8.522   2.003  12.776  0.00  0.00      PROA  
ATOM    758  OE2 GLU P 632       8.291  -0.253  13.031  0.00  0.00      PROA  
ATOM    759  C   GLU P 632       4.609   2.412  10.829  0.00  0.00      PROA  
ATOM    760  O   GLU P 632       4.399   3.296  11.701  0.00  0.00      PROA  
ATOM    761  N   ALA P 633       3.941   2.488   9.668  0.00  0.00      PROA  
ATOM    762  HN  ALA P 633       4.035   1.815   8.938  0.00  0.00      PROA  
ATOM    763  CA  ALA P 633       2.901   3.487   9.349  0.00  0.00      PROA  
ATOM    764  HA  ALA P 633       3.324   4.481   9.342  0.00  0.00      PROA  
ATOM    765  CB  ALA P 633       2.370   3.207   7.933  0.00  0.00      PROA  
ATOM    766  HB1 ALA P 633       1.542   3.856   7.578  0.00  0.00      PROA  
ATOM    767  HB2 ALA P 633       1.905   2.200   7.869  0.00  0.00      PROA  
ATOM    768  HB3 ALA P 633       3.261   3.178   7.270  0.00  0.00      PROA  
ATOM    769  C   ALA P 633       1.695   3.556  10.250  0.00  0.00      PROA  
ATOM    770  O   ALA P 633       1.113   4.545  10.648  0.00  0.00      PROA  
ATOM    771  N   THR P 634       1.245   2.379  10.591  0.00  0.00      PROA  
ATOM    772  HN  THR P 634       1.620   1.548  10.188  0.00  0.00      PROA  
ATOM    773  CA  THR P 634       0.154   2.072  11.490  0.00  0.00      PROA  
ATOM    774  HA  THR P 634      -0.492   2.932  11.394  0.00  0.00      PROA  
ATOM    775  CB  THR P 634      -0.689   0.896  11.157  0.00  0.00      PROA  
ATOM    776  HB  THR P 634      -1.480   0.763  11.926  0.00  0.00      PROA  
ATOM    777  OG1 THR P 634       0.042  -0.353  11.120  0.00  0.00      PROA  
ATOM    778  HG1 THR P 634       0.433  -0.454  10.249  0.00  0.00      PROA  
ATOM    779  CG2 THR P 634      -1.391   0.945   9.783  0.00  0.00      PROA  
ATOM    780 HG21 THR P 634      -1.893  -0.017   9.546  0.00  0.00      PROA  
ATOM    781 HG22 THR P 634      -0.747   1.324   8.961  0.00  0.00      PROA  
ATOM    782 HG23 THR P 634      -2.167   1.738   9.834  0.00  0.00      PROA  
ATOM    783  C   THR P 634       0.520   1.958  12.956  0.00  0.00      PROA  
ATOM    784  O   THR P 634      -0.355   1.969  13.836  0.00  0.00      PROA  
ATOM    785  N   GLU P 635       1.791   1.986  13.287  0.00  0.00      PROA  
ATOM    786  HN  GLU P 635       2.419   1.996  12.512  0.00  0.00      PROA  
ATOM    787  CA  GLU P 635       2.420   1.799  14.598  0.00  0.00      PROA  
ATOM    788  HA  GLU P 635       3.484   1.763  14.417  0.00  0.00      PROA  
ATOM    789  CB  GLU P 635       2.122   2.993  15.511  0.00  0.00      PROA  
ATOM    790  HB1 GLU P 635       2.690   2.905  16.462  0.00  0.00      PROA  
ATOM    791  HB2 GLU P 635       1.019   3.077  15.611  0.00  0.00      PROA  
ATOM    792  CG  GLU P 635       2.632   4.404  15.005  0.00  0.00      PROA  
ATOM    793  HG1 GLU P 635       2.201   4.644  14.009  0.00  0.00      PROA  
ATOM    794  HG2 GLU P 635       3.709   4.310  14.747  0.00  0.00      PROA  
ATOM    795  CD  GLU P 635       2.415   5.524  15.946  0.00  0.00      PROA  
ATOM    796  OE1 GLU P 635       1.319   5.523  16.649  0.00  0.00      PROA  
ATOM    797  OE2 GLU P 635       3.230   6.542  15.950  0.00  0.00      PROA  
ATOM    798  C   GLU P 635       1.986   0.472  15.171  0.00  0.00      PROA  
ATOM    799  O   GLU P 635       1.283   0.270  16.130  0.00  0.00      PROA  
ATOM    800  N   GLY P 636       2.441  -0.581  14.470  0.00  0.00      PROA  
ATOM    801  HN  GLY P 636       2.875  -0.438  13.584  0.00  0.00      PROA  
ATOM    802  CA  GLY P 636       2.345  -1.971  14.862  0.00  0.00      PROA  
ATOM    803  HA1 GLY P 636       2.631  -1.975  15.903  0.00  0.00      PROA  
ATOM    804  HA2 GLY P 636       2.986  -2.501  14.173  0.00  0.00      PROA  
ATOM    805  C   GLY P 636       0.934  -2.604  14.816  0.00  0.00      PROA  
ATOM    806  O   GLY P 636       0.683  -3.493  15.654  0.00  0.00      PROA  
ATOM    807  N   ARG P 637       0.077  -2.229  13.895  0.00  0.00      PROA  
ATOM    808  HN  ARG P 637       0.352  -1.503  13.269  0.00  0.00      PROA  
ATOM    809  CA  ARG P 637      -1.349  -2.648  13.881  0.00  0.00      PROA  
ATOM    810  HA  ARG P 637      -1.629  -3.156  14.792  0.00  0.00      PROA  
ATOM    811  CB  ARG P 637      -2.465  -1.536  13.677  0.00  0.00      PROA  
ATOM    812  HB1 ARG P 637      -3.482  -1.947  13.501  0.00  0.00      PROA  
ATOM    813  HB2 ARG P 637      -2.203  -0.816  12.872  0.00  0.00      PROA  
ATOM    814  CG  ARG P 637      -2.488  -0.683  14.980  0.00  0.00      PROA  
ATOM    815  HG1 ARG P 637      -1.425  -0.485  15.236  0.00  0.00      PROA  
ATOM    816  HG2 ARG P 637      -2.959  -1.253  15.808  0.00  0.00      PROA  
ATOM    817  CD  ARG P 637      -3.359   0.673  15.036  0.00  0.00      PROA  
ATOM    818  HD1 ARG P 637      -4.434   0.458  14.856  0.00  0.00      PROA  
ATOM    819  HD2 ARG P 637      -2.950   1.414  14.317  0.00  0.00      PROA  
ATOM    820  NE  ARG P 637      -3.257   1.078  16.459  0.00  0.00      PROA  
ATOM    821  HE  ARG P 637      -4.021   0.994  17.099  0.00  0.00      PROA  
ATOM    822  CZ  ARG P 637      -2.401   1.960  16.886  0.00  0.00      PROA  
ATOM    823  NH1 ARG P 637      -2.630   2.552  18.060  0.00  0.00      PROA  
ATOM    824 HH11 ARG P 637      -1.878   3.076  18.458  0.00  0.00      PROA  
ATOM    825 HH12 ARG P 637      -3.188   2.004  18.684  0.00  0.00      PROA  
ATOM    826  NH2 ARG P 637      -1.321   2.274  16.380  0.00  0.00      PROA  
ATOM    827 HH21 ARG P 637      -0.886   1.773  15.632  0.00  0.00      PROA  
ATOM    828 HH22 ARG P 637      -0.800   3.023  16.790  0.00  0.00      PROA  
ATOM    829  C   ARG P 637      -1.539  -3.766  12.808  0.00  0.00      PROA  
ATOM    830  O   ARG P 637      -1.894  -4.889  13.114  0.00  0.00      PROA  
ATOM    831  N   ILE P 638      -1.346  -3.410  11.483  0.00  0.00      PROA  
ATOM    832  HN  ILE P 638      -1.037  -2.492  11.243  0.00  0.00      PROA  
ATOM    833  CA  ILE P 638      -1.357  -4.275  10.313  0.00  0.00      PROA  
ATOM    834  HA  ILE P 638      -1.554  -5.287  10.638  0.00  0.00      PROA  
ATOM    835  CB  ILE P 638      -2.425  -3.758   9.414  0.00  0.00      PROA  
ATOM    836  HB  ILE P 638      -2.294  -2.686   9.151  0.00  0.00      PROA  
ATOM    837  CG2 ILE P 638      -2.436  -4.526   8.057  0.00  0.00      PROA  
ATOM    838 HG21 ILE P 638      -3.157  -4.070   7.345  0.00  0.00      PROA  
ATOM    839 HG22 ILE P 638      -2.876  -5.533   8.214  0.00  0.00      PROA  
ATOM    840 HG23 ILE P 638      -1.478  -4.666   7.511  0.00  0.00      PROA  
ATOM    841  CG1 ILE P 638      -3.766  -3.941  10.151  0.00  0.00      PROA  
ATOM    842 HG11 ILE P 638      -3.776  -3.478  11.160  0.00  0.00      PROA  
ATOM    843 HG12 ILE P 638      -3.916  -5.032  10.299  0.00  0.00      PROA  
ATOM    844  CD  ILE P 638      -4.979  -3.383   9.391  0.00  0.00      PROA  
ATOM    845  HD1 ILE P 638      -4.767  -2.339   9.076  0.00  0.00      PROA  
ATOM    846  HD2 ILE P 638      -5.925  -3.394   9.973  0.00  0.00      PROA  
ATOM    847  HD3 ILE P 638      -5.112  -4.122   8.572  0.00  0.00      PROA  
ATOM    848  C   ILE P 638      -0.024  -4.156   9.660  0.00  0.00      PROA  
ATOM    849  O   ILE P 638       0.436  -3.037   9.491  0.00  0.00      PROA  
ATOM    850  N   SER P 639       0.600  -5.342   9.244  0.00  0.00      PROA  
ATOM    851  HN  SER P 639       0.173  -6.201   9.517  0.00  0.00      PROA  
ATOM    852  CA  SER P 639       1.920  -5.357   8.676  0.00  0.00      PROA  
ATOM    853  HA  SER P 639       1.968  -4.418   8.146  0.00  0.00      PROA  
ATOM    854  CB  SER P 639       2.904  -5.315   9.850  0.00  0.00      PROA  
ATOM    855  HB1 SER P 639       2.749  -6.246  10.437  0.00  0.00      PROA  
ATOM    856  HB2 SER P 639       2.687  -4.581  10.656  0.00  0.00      PROA  
ATOM    857  OG  SER P 639       4.246  -5.206   9.401  0.00  0.00      PROA  
ATOM    858  HG1 SER P 639       4.329  -4.752   8.560  0.00  0.00      PROA  
ATOM    859  C   SER P 639       2.254  -6.500   7.691  0.00  0.00      PROA  
ATOM    860  O   SER P 639       1.463  -6.686   6.778  0.00  0.00      PROA  
ATOM    861  N   ALA P 640       3.392  -7.264   7.817  0.00  0.00      PROA  
ATOM    862  HN  ALA P 640       4.045  -7.159   8.563  0.00  0.00      PROA  
ATOM    863  CA  ALA P 640       3.788  -8.154   6.710  0.00  0.00      PROA  
ATOM    864  HA  ALA P 640       3.486  -7.764   5.748  0.00  0.00      PROA  
ATOM    865  CB  ALA P 640       5.292  -8.169   6.761  0.00  0.00      PROA  
ATOM    866  HB1 ALA P 640       5.713  -8.682   7.652  0.00  0.00      PROA  
ATOM    867  HB2 ALA P 640       5.724  -7.146   6.754  0.00  0.00      PROA  
ATOM    868  HB3 ALA P 640       5.765  -8.608   5.857  0.00  0.00      PROA  
ATOM    869  C   ALA P 640       3.226  -9.554   6.714  0.00  0.00      PROA  
ATOM    870  O   ALA P 640       3.125 -10.152   5.626  0.00  0.00      PROA  
ATOM    871  N   ILE P 641       2.791 -10.127   7.922  0.00  0.00      PROA  
ATOM    872  HN  ILE P 641       3.000  -9.746   8.819  0.00  0.00      PROA  
ATOM    873  CA  ILE P 641       1.811 -11.279   7.926  0.00  0.00      PROA  
ATOM    874  HA  ILE P 641       2.219 -12.099   7.354  0.00  0.00      PROA  
ATOM    875  CB  ILE P 641       1.594 -11.860   9.418  0.00  0.00      PROA  
ATOM    876  HB  ILE P 641       2.611 -11.851   9.864  0.00  0.00      PROA  
ATOM    877  CG2 ILE P 641       0.687 -10.915  10.278  0.00  0.00      PROA  
ATOM    878 HG21 ILE P 641      -0.411 -10.868  10.117  0.00  0.00      PROA  
ATOM    879 HG22 ILE P 641       1.122  -9.893  10.258  0.00  0.00      PROA  
ATOM    880 HG23 ILE P 641       0.809 -11.386  11.277  0.00  0.00      PROA  
ATOM    881  CG1 ILE P 641       1.126 -13.288   9.565  0.00  0.00      PROA  
ATOM    882 HG11 ILE P 641       1.333 -13.710  10.572  0.00  0.00      PROA  
ATOM    883 HG12 ILE P 641       1.847 -13.930   9.017  0.00  0.00      PROA  
ATOM    884  CD  ILE P 641      -0.301 -13.593   9.359  0.00  0.00      PROA  
ATOM    885  HD1 ILE P 641      -0.928 -12.981  10.042  0.00  0.00      PROA  
ATOM    886  HD2 ILE P 641      -0.482 -14.669   9.570  0.00  0.00      PROA  
ATOM    887  HD3 ILE P 641      -0.647 -13.313   8.341  0.00  0.00      PROA  
ATOM    888  C   ILE P 641       0.478 -10.847   7.287  0.00  0.00      PROA  
ATOM    889  O   ILE P 641      -0.039 -11.587   6.409  0.00  0.00      PROA  
ATOM    890  N   GLU P 642      -0.168  -9.720   7.639  0.00  0.00      PROA  
ATOM    891  HN  GLU P 642       0.050  -9.142   8.421  0.00  0.00      PROA  
ATOM    892  CA  GLU P 642      -1.360  -9.384   6.972  0.00  0.00      PROA  
ATOM    893  HA  GLU P 642      -2.078 -10.184   7.080  0.00  0.00      PROA  
ATOM    894  CB  GLU P 642      -1.952  -8.202   7.728  0.00  0.00      PROA  
ATOM    895  HB1 GLU P 642      -2.934  -7.976   7.261  0.00  0.00      PROA  
ATOM    896  HB2 GLU P 642      -1.355  -7.270   7.818  0.00  0.00      PROA  
ATOM    897  CG  GLU P 642      -2.405  -8.618   9.144  0.00  0.00      PROA  
ATOM    898  HG1 GLU P 642      -2.356  -9.717   9.302  0.00  0.00      PROA  
ATOM    899  HG2 GLU P 642      -3.410  -8.169   9.292  0.00  0.00      PROA  
ATOM    900  CD  GLU P 642      -1.522  -7.988  10.239  0.00  0.00      PROA  
ATOM    901  OE1 GLU P 642      -2.034  -7.598  11.291  0.00  0.00      PROA  
ATOM    902  OE2 GLU P 642      -0.266  -7.915  10.068  0.00  0.00      PROA  
ATOM    903  C   GLU P 642      -1.261  -9.095   5.466  0.00  0.00      PROA  
ATOM    904  O   GLU P 642      -2.096  -9.525   4.641  0.00  0.00      PROA  
ATOM    905  N   SER P 643      -0.164  -8.500   5.017  0.00  0.00      PROA  
ATOM    906  HN  SER P 643       0.633  -8.253   5.562  0.00  0.00      PROA  
ATOM    907  CA  SER P 643       0.068  -8.478   3.593  0.00  0.00      PROA  
ATOM    908  HA  SER P 643      -0.845  -8.065   3.192  0.00  0.00      PROA  
ATOM    909  CB  SER P 643       1.225  -7.450   3.233  0.00  0.00      PROA  
ATOM    910  HB1 SER P 643       1.353  -7.326   2.136  0.00  0.00      PROA  
ATOM    911  HB2 SER P 643       2.239  -7.788   3.535  0.00  0.00      PROA  
ATOM    912  OG  SER P 643       0.923  -6.183   3.830  0.00  0.00      PROA  
ATOM    913  HG1 SER P 643       0.997  -6.292   4.781  0.00  0.00      PROA  
ATOM    914  C   SER P 643       0.293  -9.931   3.007  0.00  0.00      PROA  
ATOM    915  O   SER P 643      -0.340 -10.195   1.960  0.00  0.00      PROA  
ATOM    916  N   LEU P 644       1.175 -10.848   3.563  0.00  0.00      PROA  
ATOM    917  HN  LEU P 644       1.767 -10.782   4.363  0.00  0.00      PROA  
ATOM    918  CA  LEU P 644       1.339 -12.191   2.993  0.00  0.00      PROA  
ATOM    919  HA  LEU P 644       1.540 -11.993   1.951  0.00  0.00      PROA  
ATOM    920  CB  LEU P 644       2.607 -12.943   3.609  0.00  0.00      PROA  
ATOM    921  HB1 LEU P 644       2.355 -13.015   4.688  0.00  0.00      PROA  
ATOM    922  HB2 LEU P 644       3.426 -12.194   3.656  0.00  0.00      PROA  
ATOM    923  CG  LEU P 644       2.932 -14.326   3.027  0.00  0.00      PROA  
ATOM    924  HG  LEU P 644       2.110 -15.071   2.967  0.00  0.00      PROA  
ATOM    925  CD1 LEU P 644       3.257 -14.034   1.606  0.00  0.00      PROA  
ATOM    926 HD11 LEU P 644       3.683 -14.980   1.208  0.00  0.00      PROA  
ATOM    927 HD12 LEU P 644       4.018 -13.231   1.504  0.00  0.00      PROA  
ATOM    928 HD13 LEU P 644       2.325 -13.792   1.052  0.00  0.00      PROA  
ATOM    929  CD2 LEU P 644       4.017 -14.972   3.820  0.00  0.00      PROA  
ATOM    930 HD21 LEU P 644       4.298 -15.892   3.264  0.00  0.00      PROA  
ATOM    931 HD22 LEU P 644       3.654 -15.149   4.855  0.00  0.00      PROA  
ATOM    932 HD23 LEU P 644       4.987 -14.432   3.782  0.00  0.00      PROA  
ATOM    933  C   LEU P 644       0.051 -13.109   3.012  0.00  0.00      PROA  
ATOM    934  O   LEU P 644      -0.389 -13.707   1.990  0.00  0.00      PROA  
ATOM    935  N   PHE P 645      -0.614 -13.188   4.174  0.00  0.00      PROA  
ATOM    936  HN  PHE P 645      -0.208 -12.765   4.981  0.00  0.00      PROA  
ATOM    937  CA  PHE P 645      -1.833 -13.972   4.385  0.00  0.00      PROA  
ATOM    938  HA  PHE P 645      -1.576 -14.931   3.960  0.00  0.00      PROA  
ATOM    939  CB  PHE P 645      -2.108 -14.302   5.868  0.00  0.00      PROA  
ATOM    940  HB1 PHE P 645      -2.198 -13.367   6.461  0.00  0.00      PROA  
ATOM    941  HB2 PHE P 645      -1.258 -14.873   6.299  0.00  0.00      PROA  
ATOM    942  CG  PHE P 645      -3.421 -14.986   6.157  0.00  0.00      PROA  
ATOM    943  CD1 PHE P 645      -3.876 -16.029   5.344  0.00  0.00      PROA  
ATOM    944  HD1 PHE P 645      -3.242 -16.336   4.525  0.00  0.00      PROA  
ATOM    945  CE1 PHE P 645      -5.106 -16.678   5.561  0.00  0.00      PROA  
ATOM    946  HE1 PHE P 645      -5.485 -17.252   4.728  0.00  0.00      PROA  
ATOM    947  CZ  PHE P 645      -5.874 -16.345   6.656  0.00  0.00      PROA  
ATOM    948  HZ  PHE P 645      -6.799 -16.866   6.851  0.00  0.00      PROA  
ATOM    949  CD2 PHE P 645      -4.214 -14.714   7.287  0.00  0.00      PROA  
ATOM    950  HD2 PHE P 645      -3.884 -13.959   7.985  0.00  0.00      PROA  
ATOM    951  CE2 PHE P 645      -5.387 -15.432   7.597  0.00  0.00      PROA  
ATOM    952  HE2 PHE P 645      -5.960 -15.088   8.445  0.00  0.00      PROA  
ATOM    953  C   PHE P 645      -2.934 -13.389   3.520  0.00  0.00      PROA  
ATOM    954  O   PHE P 645      -3.644 -14.118   2.836  0.00  0.00      PROA  
ATOM    955  N   GLY P 646      -3.066 -12.042   3.490  0.00  0.00      PROA  
ATOM    956  HN  GLY P 646      -2.441 -11.434   3.974  0.00  0.00      PROA  
ATOM    957  CA  GLY P 646      -4.049 -11.411   2.705  0.00  0.00      PROA  
ATOM    958  HA1 GLY P 646      -4.202 -10.386   3.011  0.00  0.00      PROA  
ATOM    959  HA2 GLY P 646      -4.975 -11.928   2.905  0.00  0.00      PROA  
ATOM    960  C   GLY P 646      -3.876 -11.387   1.230  0.00  0.00      PROA  
ATOM    961  O   GLY P 646      -4.805 -11.555   0.449  0.00  0.00      PROA  
ATOM    962  N   ALA P 647      -2.615 -11.225   0.771  0.00  0.00      PROA  
ATOM    963  HN  ALA P 647      -1.815 -10.928   1.287  0.00  0.00      PROA  
ATOM    964  CA  ALA P 647      -2.384 -11.347  -0.666  0.00  0.00      PROA  
ATOM    965  HA  ALA P 647      -3.102 -10.682  -1.123  0.00  0.00      PROA  
ATOM    966  CB  ALA P 647      -0.949 -10.944  -1.015  0.00  0.00      PROA  
ATOM    967  HB1 ALA P 647      -0.253 -11.724  -0.638  0.00  0.00      PROA  
ATOM    968  HB2 ALA P 647      -0.822  -9.932  -0.574  0.00  0.00      PROA  
ATOM    969  HB3 ALA P 647      -0.808 -10.905  -2.116  0.00  0.00      PROA  
ATOM    970  C   ALA P 647      -2.708 -12.794  -1.179  0.00  0.00      PROA  
ATOM    971  O   ALA P 647      -3.426 -12.955  -2.159  0.00  0.00      PROA  
ATOM    972  N   SER P 648      -2.304 -13.810  -0.420  0.00  0.00      PROA  
ATOM    973  HN  SER P 648      -1.859 -13.642   0.457  0.00  0.00      PROA  
ATOM    974  CA  SER P 648      -2.519 -15.242  -0.658  0.00  0.00      PROA  
ATOM    975  HA  SER P 648      -2.137 -15.564  -1.615  0.00  0.00      PROA  
ATOM    976  CB  SER P 648      -2.053 -16.079   0.545  0.00  0.00      PROA  
ATOM    977  HB1 SER P 648      -2.110 -17.172   0.353  0.00  0.00      PROA  
ATOM    978  HB2 SER P 648      -2.552 -15.797   1.497  0.00  0.00      PROA  
ATOM    979  OG  SER P 648      -0.635 -15.938   0.733  0.00  0.00      PROA  
ATOM    980  HG1 SER P 648      -0.508 -15.150   1.267  0.00  0.00      PROA  
ATOM    981  C   SER P 648      -3.964 -15.594  -0.751  0.00  0.00      PROA  
ATOM    982  O   SER P 648      -4.492 -16.113  -1.776  0.00  0.00      PROA  
ATOM    983  N   LEU P 649      -4.701 -15.279   0.321  0.00  0.00      PROA  
ATOM    984  HN  LEU P 649      -4.353 -14.816   1.133  0.00  0.00      PROA  
ATOM    985  CA  LEU P 649      -6.139 -15.449   0.381  0.00  0.00      PROA  
ATOM    986  HA  LEU P 649      -6.360 -16.484   0.162  0.00  0.00      PROA  
ATOM    987  CB  LEU P 649      -6.757 -15.112   1.764  0.00  0.00      PROA  
ATOM    988  HB1 LEU P 649      -6.761 -14.053   2.102  0.00  0.00      PROA  
ATOM    989  HB2 LEU P 649      -6.073 -15.681   2.430  0.00  0.00      PROA  
ATOM    990  CG  LEU P 649      -8.192 -15.610   1.942  0.00  0.00      PROA  
ATOM    991  HG  LEU P 649      -8.595 -16.081   1.020  0.00  0.00      PROA  
ATOM    992  CD1 LEU P 649      -8.263 -16.650   3.032  0.00  0.00      PROA  
ATOM    993 HD11 LEU P 649      -7.909 -16.178   3.974  0.00  0.00      PROA  
ATOM    994 HD12 LEU P 649      -7.677 -17.563   2.794  0.00  0.00      PROA  
ATOM    995 HD13 LEU P 649      -9.308 -16.952   3.256  0.00  0.00      PROA  
ATOM    996  CD2 LEU P 649      -9.077 -14.420   2.238  0.00  0.00      PROA  
ATOM    997 HD21 LEU P 649     -10.142 -14.714   2.357  0.00  0.00      PROA  
ATOM    998 HD22 LEU P 649      -8.837 -13.661   1.463  0.00  0.00      PROA  
ATOM    999 HD23 LEU P 649      -8.820 -14.235   3.303  0.00  0.00      PROA  
ATOM   1000  C   LEU P 649      -6.867 -14.694  -0.675  0.00  0.00      PROA  
ATOM   1001  O   LEU P 649      -7.851 -15.210  -1.271  0.00  0.00      PROA  
ATOM   1002  N   THR P 650      -6.546 -13.432  -1.020  0.00  0.00      PROA  
ATOM   1003  HN  THR P 650      -5.817 -12.930  -0.559  0.00  0.00      PROA  
ATOM   1004  CA  THR P 650      -7.126 -12.665  -2.154  0.00  0.00      PROA  
ATOM   1005  HA  THR P 650      -8.187 -12.618  -1.957  0.00  0.00      PROA  
ATOM   1006  CB  THR P 650      -6.672 -11.225  -2.330  0.00  0.00      PROA  
ATOM   1007  HB  THR P 650      -5.624 -11.158  -2.695  0.00  0.00      PROA  
ATOM   1008  OG1 THR P 650      -6.732 -10.496  -1.121  0.00  0.00      PROA  
ATOM   1009  HG1 THR P 650      -6.184 -10.910  -0.451  0.00  0.00      PROA  
ATOM   1010  CG2 THR P 650      -7.505 -10.504  -3.460  0.00  0.00      PROA  
ATOM   1011 HG21 THR P 650      -8.560 -10.441  -3.116  0.00  0.00      PROA  
ATOM   1012 HG22 THR P 650      -7.496 -11.108  -4.392  0.00  0.00      PROA  
ATOM   1013 HG23 THR P 650      -7.122  -9.478  -3.645  0.00  0.00      PROA  
ATOM   1014  C   THR P 650      -6.909 -13.434  -3.400  0.00  0.00      PROA  
ATOM   1015  O   THR P 650      -7.794 -13.728  -4.216  0.00  0.00      PROA  
ATOM   1016  N   GLY P 651      -5.696 -13.835  -3.559  0.00  0.00      PROA  
ATOM   1017  HN  GLY P 651      -5.121 -13.752  -2.749  0.00  0.00      PROA  
ATOM   1018  CA  GLY P 651      -5.196 -14.443  -4.740  0.00  0.00      PROA  
ATOM   1019  HA1 GLY P 651      -4.137 -14.538  -4.554  0.00  0.00      PROA  
ATOM   1020  HA2 GLY P 651      -5.363 -13.821  -5.607  0.00  0.00      PROA  
ATOM   1021  C   GLY P 651      -5.709 -15.767  -5.126  0.00  0.00      PROA  
ATOM   1022  O   GLY P 651      -5.984 -16.090  -6.287  0.00  0.00      PROA  
ATOM   1023  N   ILE P 652      -5.874 -16.619  -4.116  0.00  0.00      PROA  
ATOM   1024  HN  ILE P 652      -5.371 -16.442  -3.274  0.00  0.00      PROA  
ATOM   1025  CA  ILE P 652      -6.446 -17.960  -4.313  0.00  0.00      PROA  
ATOM   1026  HA  ILE P 652      -5.839 -18.479  -5.040  0.00  0.00      PROA  
ATOM   1027  CB  ILE P 652      -6.391 -18.879  -3.063  0.00  0.00      PROA  
ATOM   1028  HB  ILE P 652      -6.844 -18.353  -2.195  0.00  0.00      PROA  
ATOM   1029  CG2 ILE P 652      -7.248 -20.119  -3.318  0.00  0.00      PROA  
ATOM   1030 HG21 ILE P 652      -7.054 -20.843  -2.498  0.00  0.00      PROA  
ATOM   1031 HG22 ILE P 652      -7.011 -20.592  -4.294  0.00  0.00      PROA  
ATOM   1032 HG23 ILE P 652      -8.327 -19.857  -3.278  0.00  0.00      PROA  
ATOM   1033  CG1 ILE P 652      -4.893 -19.324  -2.893  0.00  0.00      PROA  
ATOM   1034 HG11 ILE P 652      -4.318 -18.378  -2.796  0.00  0.00      PROA  
ATOM   1035 HG12 ILE P 652      -4.609 -19.951  -3.764  0.00  0.00      PROA  
ATOM   1036  CD  ILE P 652      -4.660 -20.186  -1.616  0.00  0.00      PROA  
ATOM   1037  HD1 ILE P 652      -5.278 -19.809  -0.773  0.00  0.00      PROA  
ATOM   1038  HD2 ILE P 652      -3.569 -20.106  -1.423  0.00  0.00      PROA  
ATOM   1039  HD3 ILE P 652      -4.924 -21.243  -1.833  0.00  0.00      PROA  
ATOM   1040  C   ILE P 652      -7.875 -17.823  -4.730  0.00  0.00      PROA  
ATOM   1041  O   ILE P 652      -8.358 -18.426  -5.648  0.00  0.00      PROA  
ATOM   1042  N   ALA P 653      -8.717 -16.965  -4.069  0.00  0.00      PROA  
ATOM   1043  HN  ALA P 653      -8.393 -16.637  -3.184  0.00  0.00      PROA  
ATOM   1044  CA  ALA P 653     -10.117 -16.692  -4.334  0.00  0.00      PROA  
ATOM   1045  HA  ALA P 653     -10.557 -17.678  -4.308  0.00  0.00      PROA  
ATOM   1046  CB  ALA P 653     -10.890 -15.862  -3.273  0.00  0.00      PROA  
ATOM   1047  HB1 ALA P 653     -11.920 -15.856  -3.689  0.00  0.00      PROA  
ATOM   1048  HB2 ALA P 653     -10.566 -14.800  -3.219  0.00  0.00      PROA  
ATOM   1049  HB3 ALA P 653     -10.917 -16.240  -2.229  0.00  0.00      PROA  
ATOM   1050  C   ALA P 653     -10.313 -16.080  -5.794  0.00  0.00      PROA  
ATOM   1051  O   ALA P 653     -11.211 -16.360  -6.554  0.00  0.00      PROA  
ATOM   1052  N   TYR P 654      -9.415 -15.177  -6.157  0.00  0.00      PROA  
ATOM   1053  HN  TYR P 654      -8.723 -14.935  -5.481  0.00  0.00      PROA  
ATOM   1054  CA  TYR P 654      -9.518 -14.582  -7.456  0.00  0.00      PROA  
ATOM   1055  HA  TYR P 654     -10.495 -14.152  -7.621  0.00  0.00      PROA  
ATOM   1056  CB  TYR P 654      -8.538 -13.503  -7.395  0.00  0.00      PROA  
ATOM   1057  HB1 TYR P 654      -7.502 -13.806  -7.134  0.00  0.00      PROA  
ATOM   1058  HB2 TYR P 654      -8.881 -12.810  -6.597  0.00  0.00      PROA  
ATOM   1059  CG  TYR P 654      -8.503 -12.776  -8.740  0.00  0.00      PROA  
ATOM   1060  CD1 TYR P 654      -7.420 -13.114  -9.684  0.00  0.00      PROA  
ATOM   1061  HD1 TYR P 654      -6.785 -13.954  -9.439  0.00  0.00      PROA  
ATOM   1062  CE1 TYR P 654      -7.269 -12.511 -10.884  0.00  0.00      PROA  
ATOM   1063  HE1 TYR P 654      -6.566 -12.872 -11.619  0.00  0.00      PROA  
ATOM   1064  CZ  TYR P 654      -8.176 -11.539 -11.287  0.00  0.00      PROA  
ATOM   1065  OH  TYR P 654      -8.198 -10.986 -12.563  0.00  0.00      PROA  
ATOM   1066  HH  TYR P 654      -7.729 -11.518 -13.210  0.00  0.00      PROA  
ATOM   1067  CD2 TYR P 654      -9.332 -11.744  -9.122  0.00  0.00      PROA  
ATOM   1068  HD2 TYR P 654     -10.061 -11.445  -8.383  0.00  0.00      PROA  
ATOM   1069  CE2 TYR P 654      -9.167 -11.113 -10.389  0.00  0.00      PROA  
ATOM   1070  HE2 TYR P 654      -9.859 -10.339 -10.686  0.00  0.00      PROA  
ATOM   1071  C   TYR P 654      -9.106 -15.511  -8.575  0.00  0.00      PROA  
ATOM   1072  O   TYR P 654      -9.795 -15.522  -9.590  0.00  0.00      PROA  
ATOM   1073  N   SER P 655      -8.088 -16.410  -8.378  0.00  0.00      PROA  
ATOM   1074  HN  SER P 655      -7.630 -16.508  -7.497  0.00  0.00      PROA  
ATOM   1075  CA  SER P 655      -7.627 -17.417  -9.373  0.00  0.00      PROA  
ATOM   1076  HA  SER P 655      -7.732 -16.870 -10.298  0.00  0.00      PROA  
ATOM   1077  CB  SER P 655      -6.194 -18.001  -9.222  0.00  0.00      PROA  
ATOM   1078  HB1 SER P 655      -5.508 -17.134  -9.331  0.00  0.00      PROA  
ATOM   1079  HB2 SER P 655      -5.999 -18.674 -10.085  0.00  0.00      PROA  
ATOM   1080  OG  SER P 655      -5.918 -18.569  -7.972  0.00  0.00      PROA  
ATOM   1081  HG1 SER P 655      -5.853 -17.830  -7.364  0.00  0.00      PROA  
ATOM   1082  C   SER P 655      -8.672 -18.486  -9.561  0.00  0.00      PROA  
ATOM   1083  O   SER P 655      -8.964 -18.903 -10.652  0.00  0.00      PROA  
ATOM   1084  N   LEU P 656      -9.256 -19.057  -8.460  0.00  0.00      PROA  
ATOM   1085  HN  LEU P 656      -8.989 -18.823  -7.528  0.00  0.00      PROA  
ATOM   1086  CA  LEU P 656     -10.319 -20.001  -8.691  0.00  0.00      PROA  
ATOM   1087  HA  LEU P 656      -9.978 -20.815  -9.314  0.00  0.00      PROA  
ATOM   1088  CB  LEU P 656     -10.805 -20.400  -7.250  0.00  0.00      PROA  
ATOM   1089  HB1 LEU P 656     -11.708 -21.044  -7.318  0.00  0.00      PROA  
ATOM   1090  HB2 LEU P 656     -11.044 -19.497  -6.648  0.00  0.00      PROA  
ATOM   1091  CG  LEU P 656      -9.823 -21.226  -6.417  0.00  0.00      PROA  
ATOM   1092  HG  LEU P 656      -8.846 -20.713  -6.542  0.00  0.00      PROA  
ATOM   1093  CD1 LEU P 656     -10.243 -21.217  -4.907  0.00  0.00      PROA  
ATOM   1094 HD11 LEU P 656      -9.700 -21.953  -4.277  0.00  0.00      PROA  
ATOM   1095 HD12 LEU P 656     -11.346 -21.288  -4.798  0.00  0.00      PROA  
ATOM   1096 HD13 LEU P 656     -10.064 -20.231  -4.426  0.00  0.00      PROA  
ATOM   1097  CD2 LEU P 656      -9.733 -22.626  -7.032  0.00  0.00      PROA  
ATOM   1098 HD21 LEU P 656      -9.483 -22.597  -8.114  0.00  0.00      PROA  
ATOM   1099 HD22 LEU P 656     -10.646 -23.215  -6.802  0.00  0.00      PROA  
ATOM   1100 HD23 LEU P 656      -8.887 -23.164  -6.553  0.00  0.00      PROA  
ATOM   1101  C   LEU P 656     -11.552 -19.503  -9.486  0.00  0.00      PROA  
ATOM   1102  O   LEU P 656     -12.065 -20.300 -10.338  0.00  0.00      PROA  
ATOM   1103  N   PHE P 657     -12.030 -18.288  -9.297  0.00  0.00      PROA  
ATOM   1104  HN  PHE P 657     -11.783 -17.650  -8.572  0.00  0.00      PROA  
ATOM   1105  CA  PHE P 657     -13.255 -17.825  -9.969  0.00  0.00      PROA  
ATOM   1106  HA  PHE P 657     -13.742 -18.661 -10.449  0.00  0.00      PROA  
ATOM   1107  CB  PHE P 657     -14.348 -17.288  -9.002  0.00  0.00      PROA  
ATOM   1108  HB1 PHE P 657     -15.170 -16.938  -9.663  0.00  0.00      PROA  
ATOM   1109  HB2 PHE P 657     -13.910 -16.438  -8.437  0.00  0.00      PROA  
ATOM   1110  CG  PHE P 657     -14.882 -18.347  -8.080  0.00  0.00      PROA  
ATOM   1111  CD1 PHE P 657     -15.694 -19.369  -8.626  0.00  0.00      PROA  
ATOM   1112  HD1 PHE P 657     -15.957 -19.384  -9.673  0.00  0.00      PROA  
ATOM   1113  CE1 PHE P 657     -15.952 -20.473  -7.810  0.00  0.00      PROA  
ATOM   1114  HE1 PHE P 657     -16.574 -21.292  -8.141  0.00  0.00      PROA  
ATOM   1115  CZ  PHE P 657     -15.458 -20.605  -6.546  0.00  0.00      PROA  
ATOM   1116  HZ  PHE P 657     -15.675 -21.437  -5.893  0.00  0.00      PROA  
ATOM   1117  CD2 PHE P 657     -14.664 -18.252  -6.692  0.00  0.00      PROA  
ATOM   1118  HD2 PHE P 657     -14.078 -17.426  -6.315  0.00  0.00      PROA  
ATOM   1119  CE2 PHE P 657     -14.868 -19.502  -5.961  0.00  0.00      PROA  
ATOM   1120  HE2 PHE P 657     -14.674 -19.559  -4.900  0.00  0.00      PROA  
ATOM   1121  C   PHE P 657     -13.016 -16.862 -11.092  0.00  0.00      PROA  
ATOM   1122  O   PHE P 657     -13.883 -16.555 -11.907  0.00  0.00      PROA  
ATOM   1123  N   ALA P 658     -11.762 -16.289 -11.308  0.00  0.00      PROA  
ATOM   1124  HN  ALA P 658     -11.082 -16.338 -10.581  0.00  0.00      PROA  
ATOM   1125  CA  ALA P 658     -11.523 -15.362 -12.449  0.00  0.00      PROA  
ATOM   1126  HA  ALA P 658     -12.304 -14.621 -12.365  0.00  0.00      PROA  
ATOM   1127  CB  ALA P 658     -10.112 -14.667 -12.338  0.00  0.00      PROA  
ATOM   1128  HB1 ALA P 658     -10.005 -14.110 -11.383  0.00  0.00      PROA  
ATOM   1129  HB2 ALA P 658      -9.851 -14.031 -13.211  0.00  0.00      PROA  
ATOM   1130  HB3 ALA P 658      -9.310 -15.435 -12.300  0.00  0.00      PROA  
ATOM   1131  C   ALA P 658     -11.679 -15.929 -13.828  0.00  0.00      PROA  
ATOM   1132  O   ALA P 658     -11.331 -17.078 -14.043  0.00  0.00      PROA  
ATOM   1133  N   GLY P 659     -12.173 -15.100 -14.774  0.00  0.00      PROA  
ATOM   1134  HN  GLY P 659     -12.458 -14.230 -14.377  0.00  0.00      PROA  
ATOM   1135  CA  GLY P 659     -12.118 -15.408 -16.213  0.00  0.00      PROA  
ATOM   1136  HA1 GLY P 659     -12.785 -14.725 -16.719  0.00  0.00      PROA  
ATOM   1137  HA2 GLY P 659     -12.343 -16.437 -16.451  0.00  0.00      PROA  
ATOM   1138  C   GLY P 659     -10.772 -15.083 -16.738  0.00  0.00      PROA  
ATOM   1139  O   GLY P 659     -10.395 -15.727 -17.688  0.00  0.00      PROA  
ATOM   1140  N   GLN P 660     -10.089 -14.046 -16.208  0.00  0.00      PROA  
ATOM   1141  HN  GLN P 660     -10.534 -13.466 -15.531  0.00  0.00      PROA  
ATOM   1142  CA  GLN P 660      -8.708 -13.751 -16.627  0.00  0.00      PROA  
ATOM   1143  HA  GLN P 660      -8.280 -14.248 -17.485  0.00  0.00      PROA  
ATOM   1144  CB  GLN P 660      -8.671 -12.275 -17.048  0.00  0.00      PROA  
ATOM   1145  HB1 GLN P 660      -9.170 -11.551 -16.368  0.00  0.00      PROA  
ATOM   1146  HB2 GLN P 660      -9.243 -12.079 -17.980  0.00  0.00      PROA  
ATOM   1147  CG  GLN P 660      -7.268 -11.642 -17.302  0.00  0.00      PROA  
ATOM   1148  HG1 GLN P 660      -6.760 -11.424 -16.338  0.00  0.00      PROA  
ATOM   1149  HG2 GLN P 660      -7.235 -10.757 -17.973  0.00  0.00      PROA  
ATOM   1150  CD  GLN P 660      -6.379 -12.663 -18.067  0.00  0.00      PROA  
ATOM   1151  OE1 GLN P 660      -5.655 -13.394 -17.392  0.00  0.00      PROA  
ATOM   1152  NE2 GLN P 660      -6.561 -12.799 -19.364  0.00  0.00      PROA  
ATOM   1153 HE21 GLN P 660      -6.176 -13.618 -19.789  0.00  0.00      PROA  
ATOM   1154 HE22 GLN P 660      -7.148 -12.144 -19.840  0.00  0.00      PROA  
ATOM   1155  C   GLN P 660      -7.814 -13.830 -15.389  0.00  0.00      PROA  
ATOM   1156  O   GLN P 660      -7.735 -12.935 -14.557  0.00  0.00      PROA  
ATOM   1157  N   PRO P 661      -7.138 -14.978 -15.256  0.00  0.00      PROA  
ATOM   1158  CD  PRO P 661      -7.256 -16.194 -16.045  0.00  0.00      PROA  
ATOM   1159  HD1 PRO P 661      -6.531 -16.086 -16.881  0.00  0.00      PROA  
ATOM   1160  HD2 PRO P 661      -8.296 -16.379 -16.390  0.00  0.00      PROA  
ATOM   1161  CA  PRO P 661      -6.590 -15.322 -13.926  0.00  0.00      PROA  
ATOM   1162  HA  PRO P 661      -6.772 -14.592 -13.151  0.00  0.00      PROA  
ATOM   1163  CB  PRO P 661      -7.129 -16.745 -13.691  0.00  0.00      PROA  
ATOM   1164  HB1 PRO P 661      -8.232 -16.810 -13.574  0.00  0.00      PROA  
ATOM   1165  HB2 PRO P 661      -6.615 -17.278 -12.864  0.00  0.00      PROA  
ATOM   1166  CG  PRO P 661      -6.927 -17.425 -15.107  0.00  0.00      PROA  
ATOM   1167  HG1 PRO P 661      -5.876 -17.689 -15.352  0.00  0.00      PROA  
ATOM   1168  HG2 PRO P 661      -7.578 -18.296 -15.333  0.00  0.00      PROA  
ATOM   1169  C   PRO P 661      -5.108 -15.437 -14.031  0.00  0.00      PROA  
ATOM   1170  O   PRO P 661      -4.504 -16.165 -13.207  0.00  0.00      PROA  
ATOM   1171  N   LEU P 662      -4.475 -14.641 -14.961  0.00  0.00      PROA  
ATOM   1172  HN  LEU P 662      -5.005 -14.038 -15.552  0.00  0.00      PROA  
ATOM   1173  CA  LEU P 662      -3.087 -14.670 -15.094  0.00  0.00      PROA  
ATOM   1174  HA  LEU P 662      -2.597 -15.492 -14.594  0.00  0.00      PROA  
ATOM   1175  CB  LEU P 662      -2.742 -14.554 -16.574  0.00  0.00      PROA  
ATOM   1176  HB1 LEU P 662      -1.635 -14.514 -16.654  0.00  0.00      PROA  
ATOM   1177  HB2 LEU P 662      -3.176 -13.638 -17.029  0.00  0.00      PROA  
ATOM   1178  CG  LEU P 662      -3.115 -15.814 -17.426  0.00  0.00      PROA  
ATOM   1179  HG  LEU P 662      -4.191 -16.053 -17.285  0.00  0.00      PROA  
ATOM   1180  CD1 LEU P 662      -2.772 -15.595 -18.902  0.00  0.00      PROA  
ATOM   1181 HD11 LEU P 662      -1.699 -15.361 -19.073  0.00  0.00      PROA  
ATOM   1182 HD12 LEU P 662      -3.360 -14.777 -19.372  0.00  0.00      PROA  
ATOM   1183 HD13 LEU P 662      -2.978 -16.526 -19.472  0.00  0.00      PROA  
ATOM   1184  CD2 LEU P 662      -2.462 -17.120 -16.937  0.00  0.00      PROA  
ATOM   1185 HD21 LEU P 662      -2.924 -17.652 -16.077  0.00  0.00      PROA  
ATOM   1186 HD22 LEU P 662      -1.376 -17.067 -16.709  0.00  0.00      PROA  
ATOM   1187 HD23 LEU P 662      -2.690 -17.829 -17.762  0.00  0.00      PROA  
ATOM   1188  C   LEU P 662      -2.422 -13.431 -14.409  0.00  0.00      PROA  
ATOM   1189  O   LEU P 662      -1.229 -13.345 -14.224  0.00  0.00      PROA  
ATOM   1190  N   THR P 663      -3.233 -12.384 -14.121  0.00  0.00      PROA  
ATOM   1191  HN  THR P 663      -4.195 -12.454 -14.369  0.00  0.00      PROA  
ATOM   1192  CA  THR P 663      -2.748 -11.153 -13.531  0.00  0.00      PROA  
ATOM   1193  HA  THR P 663      -1.843 -10.867 -14.046  0.00  0.00      PROA  
ATOM   1194  CB  THR P 663      -3.726 -10.034 -13.693  0.00  0.00      PROA  
ATOM   1195  HB  THR P 663      -3.317  -9.100 -13.252  0.00  0.00      PROA  
ATOM   1196  OG1 THR P 663      -4.932 -10.185 -13.002  0.00  0.00      PROA  
ATOM   1197  HG1 THR P 663      -4.827 -10.613 -12.149  0.00  0.00      PROA  
ATOM   1198  CG2 THR P 663      -4.053  -9.803 -15.161  0.00  0.00      PROA  
ATOM   1199 HG21 THR P 663      -4.806  -8.992 -15.263  0.00  0.00      PROA  
ATOM   1200 HG22 THR P 663      -4.534 -10.684 -15.636  0.00  0.00      PROA  
ATOM   1201 HG23 THR P 663      -3.190  -9.437 -15.758  0.00  0.00      PROA  
ATOM   1202  C   THR P 663      -2.481 -11.244 -12.045  0.00  0.00      PROA  
ATOM   1203  O   THR P 663      -3.307 -11.773 -11.269  0.00  0.00      PROA  
ATOM   1204  N   ILE P 664      -1.318 -10.809 -11.579  0.00  0.00      PROA  
ATOM   1205  HN  ILE P 664      -0.698 -10.290 -12.163  0.00  0.00      PROA  
ATOM   1206  CA  ILE P 664      -0.827 -11.127 -10.254  0.00  0.00      PROA  
ATOM   1207  HA  ILE P 664      -1.310 -11.960  -9.765  0.00  0.00      PROA  
ATOM   1208  CB  ILE P 664       0.687 -11.249 -10.330  0.00  0.00      PROA  
ATOM   1209  HB  ILE P 664       1.194 -10.344 -10.726  0.00  0.00      PROA  
ATOM   1210  CG2 ILE P 664       1.292 -11.542  -8.931  0.00  0.00      PROA  
ATOM   1211 HG21 ILE P 664       1.367 -10.626  -8.306  0.00  0.00      PROA  
ATOM   1212 HG22 ILE P 664       2.355 -11.795  -9.130  0.00  0.00      PROA  
ATOM   1213 HG23 ILE P 664       0.806 -12.428  -8.469  0.00  0.00      PROA  
ATOM   1214  CG1 ILE P 664       1.078 -12.448 -11.274  0.00  0.00      PROA  
ATOM   1215 HG11 ILE P 664       2.188 -12.489 -11.269  0.00  0.00      PROA  
ATOM   1216 HG12 ILE P 664       0.876 -12.249 -12.348  0.00  0.00      PROA  
ATOM   1217  CD  ILE P 664       0.457 -13.830 -10.878  0.00  0.00      PROA  
ATOM   1218  HD1 ILE P 664       0.916 -14.210  -9.940  0.00  0.00      PROA  
ATOM   1219  HD2 ILE P 664       0.815 -14.495 -11.692  0.00  0.00      PROA  
ATOM   1220  HD3 ILE P 664      -0.653 -13.779 -10.879  0.00  0.00      PROA  
ATOM   1221  C   ILE P 664      -1.157  -9.983  -9.278  0.00  0.00      PROA  
ATOM   1222  O   ILE P 664      -0.803  -8.821  -9.580  0.00  0.00      PROA  
ATOM   1223  N   LEU P 665      -1.822 -10.285  -8.134  0.00  0.00      PROA  
ATOM   1224  HN  LEU P 665      -2.128 -11.200  -7.884  0.00  0.00      PROA  
ATOM   1225  CA  LEU P 665      -2.165  -9.166  -7.224  0.00  0.00      PROA  
ATOM   1226  HA  LEU P 665      -2.182  -8.238  -7.777  0.00  0.00      PROA  
ATOM   1227  CB  LEU P 665      -3.619  -9.384  -6.652  0.00  0.00      PROA  
ATOM   1228  HB1 LEU P 665      -4.063  -8.472  -6.199  0.00  0.00      PROA  
ATOM   1229  HB2 LEU P 665      -3.594 -10.154  -5.852  0.00  0.00      PROA  
ATOM   1230  CG  LEU P 665      -4.634 -10.087  -7.566  0.00  0.00      PROA  
ATOM   1231  HG  LEU P 665      -4.261 -11.010  -8.061  0.00  0.00      PROA  
ATOM   1232  CD1 LEU P 665      -5.876 -10.411  -6.705  0.00  0.00      PROA  
ATOM   1233 HD11 LEU P 665      -6.559  -9.542  -6.594  0.00  0.00      PROA  
ATOM   1234 HD12 LEU P 665      -5.657 -10.883  -5.723  0.00  0.00      PROA  
ATOM   1235 HD13 LEU P 665      -6.472 -11.117  -7.322  0.00  0.00      PROA  
ATOM   1236  CD2 LEU P 665      -5.023  -9.209  -8.783  0.00  0.00      PROA  
ATOM   1237 HD21 LEU P 665      -4.069  -8.947  -9.288  0.00  0.00      PROA  
ATOM   1238 HD22 LEU P 665      -5.472  -8.276  -8.380  0.00  0.00      PROA  
ATOM   1239 HD23 LEU P 665      -5.765  -9.731  -9.425  0.00  0.00      PROA  
ATOM   1240  C   LEU P 665      -1.130  -8.957  -6.100  0.00  0.00      PROA  
ATOM   1241  O   LEU P 665      -0.642  -9.887  -5.455  0.00  0.00      PROA  
ATOM   1242  N   GLY P 666      -0.762  -7.710  -5.955  0.00  0.00      PROA  
ATOM   1243  HN  GLY P 666      -1.220  -7.008  -6.496  0.00  0.00      PROA  
ATOM   1244  CA  GLY P 666       0.117  -7.258  -4.832  0.00  0.00      PROA  
ATOM   1245  HA1 GLY P 666       1.112  -7.091  -5.216  0.00  0.00      PROA  
ATOM   1246  HA2 GLY P 666      -0.103  -7.968  -4.048  0.00  0.00      PROA  
ATOM   1247  C   GLY P 666      -0.304  -5.982  -4.163  0.00  0.00      PROA  
ATOM   1248  O   GLY P 666      -1.236  -5.269  -4.501  0.00  0.00      PROA  
ATOM   1249  N   SER P 667       0.436  -5.596  -3.117  0.00  0.00      PROA  
ATOM   1250  HN  SER P 667       1.102  -6.183  -2.664  0.00  0.00      PROA  
ATOM   1251  CA  SER P 667       0.353  -4.224  -2.617  0.00  0.00      PROA  
ATOM   1252  HA  SER P 667      -0.679  -3.966  -2.427  0.00  0.00      PROA  
ATOM   1253  CB  SER P 667       1.177  -4.033  -1.356  0.00  0.00      PROA  
ATOM   1254  HB1 SER P 667       1.014  -2.971  -1.071  0.00  0.00      PROA  
ATOM   1255  HB2 SER P 667       2.246  -4.264  -1.549  0.00  0.00      PROA  
ATOM   1256  OG  SER P 667       0.750  -4.857  -0.340  0.00  0.00      PROA  
ATOM   1257  HG1 SER P 667      -0.160  -4.615  -0.155  0.00  0.00      PROA  
ATOM   1258  C   SER P 667       0.778  -3.138  -3.539  0.00  0.00      PROA  
ATOM   1259  O   SER P 667       1.901  -3.122  -4.057  0.00  0.00      PROA  
ATOM   1260  N   THR P 668      -0.068  -2.200  -3.938  0.00  0.00      PROA  
ATOM   1261  HN  THR P 668      -0.991  -2.302  -3.574  0.00  0.00      PROA  
ATOM   1262  CA  THR P 668       0.363  -1.038  -4.676  0.00  0.00      PROA  
ATOM   1263  HA  THR P 668       1.210  -1.328  -5.280  0.00  0.00      PROA  
ATOM   1264  CB  THR P 668      -0.761  -0.689  -5.651  0.00  0.00      PROA  
ATOM   1265  HB  THR P 668      -1.260  -1.621  -5.993  0.00  0.00      PROA  
ATOM   1266  OG1 THR P 668      -0.181  -0.151  -6.843  0.00  0.00      PROA  
ATOM   1267  HG1 THR P 668      -0.989   0.224  -7.201  0.00  0.00      PROA  
ATOM   1268  CG2 THR P 668      -1.799   0.319  -5.093  0.00  0.00      PROA  
ATOM   1269 HG21 THR P 668      -2.244  -0.001  -4.127  0.00  0.00      PROA  
ATOM   1270 HG22 THR P 668      -2.711   0.135  -5.701  0.00  0.00      PROA  
ATOM   1271 HG23 THR P 668      -1.465   1.374  -5.187  0.00  0.00      PROA  
ATOM   1272  C   THR P 668       0.737   0.123  -3.825  0.00  0.00      PROA  
ATOM   1273  O   THR P 668       0.204   0.488  -2.831  0.00  0.00      PROA  
ATOM   1274  N   GLY P 669       1.816   0.743  -4.233  0.00  0.00      PROA  
ATOM   1275  HN  GLY P 669       2.122   0.574  -5.167  0.00  0.00      PROA  
ATOM   1276  CA  GLY P 669       2.369   2.042  -3.667  0.00  0.00      PROA  
ATOM   1277  HA1 GLY P 669       3.132   2.394  -4.345  0.00  0.00      PROA  
ATOM   1278  HA2 GLY P 669       2.788   1.844  -2.691  0.00  0.00      PROA  
ATOM   1279  C   GLY P 669       1.370   3.090  -3.458  0.00  0.00      PROA  
ATOM   1280  O   GLY P 669       1.291   3.487  -2.326  0.00  0.00      PROA  
ATOM   1281  N   PRO P 670       0.528   3.529  -4.410  0.00  0.00      PROA  
ATOM   1282  CD  PRO P 670       0.658   3.278  -5.874  0.00  0.00      PROA  
ATOM   1283  HD1 PRO P 670       0.524   2.189  -6.049  0.00  0.00      PROA  
ATOM   1284  HD2 PRO P 670       1.654   3.617  -6.229  0.00  0.00      PROA  
ATOM   1285  CA  PRO P 670      -0.510   4.525  -4.185  0.00  0.00      PROA  
ATOM   1286  HA  PRO P 670      -0.088   5.519  -4.146  0.00  0.00      PROA  
ATOM   1287  CB  PRO P 670      -1.408   4.335  -5.393  0.00  0.00      PROA  
ATOM   1288  HB1 PRO P 670      -2.043   5.245  -5.444  0.00  0.00      PROA  
ATOM   1289  HB2 PRO P 670      -2.113   3.478  -5.331  0.00  0.00      PROA  
ATOM   1290  CG  PRO P 670      -0.456   4.152  -6.497  0.00  0.00      PROA  
ATOM   1291  HG1 PRO P 670      -0.942   3.693  -7.384  0.00  0.00      PROA  
ATOM   1292  HG2 PRO P 670       0.043   5.062  -6.892  0.00  0.00      PROA  
ATOM   1293  C   PRO P 670      -1.339   4.234  -2.953  0.00  0.00      PROA  
ATOM   1294  O   PRO P 670      -1.620   5.260  -2.342  0.00  0.00      PROA  
ATOM   1295  N   VAL P 671      -1.764   2.976  -2.598  0.00  0.00      PROA  
ATOM   1296  HN  VAL P 671      -1.552   2.227  -3.220  0.00  0.00      PROA  
ATOM   1297  CA  VAL P 671      -2.535   2.606  -1.524  0.00  0.00      PROA  
ATOM   1298  HA  VAL P 671      -3.306   3.357  -1.433  0.00  0.00      PROA  
ATOM   1299  CB  VAL P 671      -3.314   1.320  -1.865  0.00  0.00      PROA  
ATOM   1300  HB  VAL P 671      -2.542   0.528  -1.971  0.00  0.00      PROA  
ATOM   1301  CG1 VAL P 671      -4.271   0.918  -0.759  0.00  0.00      PROA  
ATOM   1302 HG11 VAL P 671      -3.767   0.596   0.178  0.00  0.00      PROA  
ATOM   1303 HG12 VAL P 671      -4.981   0.160  -1.154  0.00  0.00      PROA  
ATOM   1304 HG13 VAL P 671      -4.969   1.772  -0.629  0.00  0.00      PROA  
ATOM   1305  CG2 VAL P 671      -4.108   1.500  -3.117  0.00  0.00      PROA  
ATOM   1306 HG21 VAL P 671      -4.579   0.508  -3.285  0.00  0.00      PROA  
ATOM   1307 HG22 VAL P 671      -3.442   1.793  -3.956  0.00  0.00      PROA  
ATOM   1308 HG23 VAL P 671      -4.798   2.356  -2.956  0.00  0.00      PROA  
ATOM   1309  C   VAL P 671      -1.692   2.506  -0.249  0.00  0.00      PROA  
ATOM   1310  O   VAL P 671      -2.167   2.876   0.763  0.00  0.00      PROA  
ATOM   1311  N   LEU P 672      -0.434   2.175  -0.240  0.00  0.00      PROA  
ATOM   1312  HN  LEU P 672      -0.060   2.033  -1.153  0.00  0.00      PROA  
ATOM   1313  CA  LEU P 672       0.499   2.199   0.866  0.00  0.00      PROA  
ATOM   1314  HA  LEU P 672       0.052   1.514   1.571  0.00  0.00      PROA  
ATOM   1315  CB  LEU P 672       1.889   1.559   0.434  0.00  0.00      PROA  
ATOM   1316  HB1 LEU P 672       2.332   2.061  -0.453  0.00  0.00      PROA  
ATOM   1317  HB2 LEU P 672       1.789   0.524   0.042  0.00  0.00      PROA  
ATOM   1318  CG  LEU P 672       2.934   1.525   1.661  0.00  0.00      PROA  
ATOM   1319  HG  LEU P 672       3.658   0.739   1.356  0.00  0.00      PROA  
ATOM   1320  CD1 LEU P 672       3.795   2.865   1.892  0.00  0.00      PROA  
ATOM   1321 HD11 LEU P 672       3.000   3.600   2.140  0.00  0.00      PROA  
ATOM   1322 HD12 LEU P 672       4.306   3.066   0.927  0.00  0.00      PROA  
ATOM   1323 HD13 LEU P 672       4.526   2.752   2.722  0.00  0.00      PROA  
ATOM   1324  CD2 LEU P 672       2.434   1.037   3.053  0.00  0.00      PROA  
ATOM   1325 HD21 LEU P 672       1.627   1.701   3.430  0.00  0.00      PROA  
ATOM   1326 HD22 LEU P 672       3.196   0.863   3.842  0.00  0.00      PROA  
ATOM   1327 HD23 LEU P 672       1.866   0.105   2.847  0.00  0.00      PROA  
ATOM   1328  C   LEU P 672       0.649   3.570   1.519  0.00  0.00      PROA  
ATOM   1329  O   LEU P 672       0.408   3.763   2.687  0.00  0.00      PROA  
ATOM   1330  N   VAL P 673       0.815   4.586   0.649  0.00  0.00      PROA  
ATOM   1331  HN  VAL P 673       0.910   4.437  -0.332  0.00  0.00      PROA  
ATOM   1332  CA  VAL P 673       0.769   6.037   0.902  0.00  0.00      PROA  
ATOM   1333  HA  VAL P 673       1.613   6.368   1.489  0.00  0.00      PROA  
ATOM   1334  CB  VAL P 673       0.986   6.741  -0.419  0.00  0.00      PROA  
ATOM   1335  HB  VAL P 673       0.310   6.323  -1.196  0.00  0.00      PROA  
ATOM   1336  CG1 VAL P 673       0.666   8.270  -0.420  0.00  0.00      PROA  
ATOM   1337 HG11 VAL P 673      -0.388   8.504  -0.162  0.00  0.00      PROA  
ATOM   1338 HG12 VAL P 673       0.897   8.547  -1.471  0.00  0.00      PROA  
ATOM   1339 HG13 VAL P 673       1.227   8.834   0.355  0.00  0.00      PROA  
ATOM   1340  CG2 VAL P 673       2.407   6.523  -0.941  0.00  0.00      PROA  
ATOM   1341 HG21 VAL P 673       3.077   6.662  -0.066  0.00  0.00      PROA  
ATOM   1342 HG22 VAL P 673       2.608   7.249  -1.758  0.00  0.00      PROA  
ATOM   1343 HG23 VAL P 673       2.495   5.510  -1.391  0.00  0.00      PROA  
ATOM   1344  C   VAL P 673      -0.527   6.551   1.501  0.00  0.00      PROA  
ATOM   1345  O   VAL P 673      -0.565   7.345   2.473  0.00  0.00      PROA  
ATOM   1346  N   PHE P 674      -1.739   6.040   1.045  0.00  0.00      PROA  
ATOM   1347  HN  PHE P 674      -1.621   5.537   0.192  0.00  0.00      PROA  
ATOM   1348  CA  PHE P 674      -3.131   6.254   1.497  0.00  0.00      PROA  
ATOM   1349  HA  PHE P 674      -3.198   7.316   1.684  0.00  0.00      PROA  
ATOM   1350  CB  PHE P 674      -4.097   5.915   0.365  0.00  0.00      PROA  
ATOM   1351  HB1 PHE P 674      -4.106   4.859   0.021  0.00  0.00      PROA  
ATOM   1352  HB2 PHE P 674      -3.684   6.362  -0.565  0.00  0.00      PROA  
ATOM   1353  CG  PHE P 674      -5.438   6.513   0.528  0.00  0.00      PROA  
ATOM   1354  CD1 PHE P 674      -5.545   7.895   0.617  0.00  0.00      PROA  
ATOM   1355  HD1 PHE P 674      -4.650   8.497   0.566  0.00  0.00      PROA  
ATOM   1356  CE1 PHE P 674      -6.762   8.559   0.937  0.00  0.00      PROA  
ATOM   1357  HE1 PHE P 674      -6.730   9.635   1.023  0.00  0.00      PROA  
ATOM   1358  CZ  PHE P 674      -7.870   7.756   1.104  0.00  0.00      PROA  
ATOM   1359  HZ  PHE P 674      -8.795   8.241   1.379  0.00  0.00      PROA  
ATOM   1360  CD2 PHE P 674      -6.637   5.793   0.553  0.00  0.00      PROA  
ATOM   1361  HD2 PHE P 674      -6.562   4.717   0.494  0.00  0.00      PROA  
ATOM   1362  CE2 PHE P 674      -7.803   6.428   0.936  0.00  0.00      PROA  
ATOM   1363  HE2 PHE P 674      -8.694   5.839   1.097  0.00  0.00      PROA  
ATOM   1364  C   PHE P 674      -3.412   5.648   2.882  0.00  0.00      PROA  
ATOM   1365  O   PHE P 674      -3.864   6.277   3.812  0.00  0.00      PROA  
ATOM   1366  N   GLU P 675      -3.017   4.371   3.102  0.00  0.00      PROA  
ATOM   1367  HN  GLU P 675      -2.517   3.865   2.403  0.00  0.00      PROA  
ATOM   1368  CA  GLU P 675      -3.055   3.753   4.381  0.00  0.00      PROA  
ATOM   1369  HA  GLU P 675      -4.065   3.586   4.724  0.00  0.00      PROA  
ATOM   1370  CB  GLU P 675      -2.496   2.338   4.104  0.00  0.00      PROA  
ATOM   1371  HB1 GLU P 675      -2.198   1.787   5.021  0.00  0.00      PROA  
ATOM   1372  HB2 GLU P 675      -1.522   2.381   3.572  0.00  0.00      PROA  
ATOM   1373  CG  GLU P 675      -3.540   1.415   3.497  0.00  0.00      PROA  
ATOM   1374  HG1 GLU P 675      -3.074   0.730   2.756  0.00  0.00      PROA  
ATOM   1375  HG2 GLU P 675      -4.401   2.007   3.119  0.00  0.00      PROA  
ATOM   1376  CD  GLU P 675      -4.174   0.509   4.541  0.00  0.00      PROA  
ATOM   1377  OE1 GLU P 675      -4.779   1.055   5.507  0.00  0.00      PROA  
ATOM   1378  OE2 GLU P 675      -4.130  -0.740   4.392  0.00  0.00      PROA  
ATOM   1379  C   GLU P 675      -2.314   4.412   5.535  0.00  0.00      PROA  
ATOM   1380  O   GLU P 675      -2.662   4.450   6.698  0.00  0.00      PROA  
ATOM   1381  N   LYS P 676      -1.135   4.895   5.223  0.00  0.00      PROA  
ATOM   1382  HN  LYS P 676      -0.844   4.956   4.272  0.00  0.00      PROA  
ATOM   1383  CA  LYS P 676      -0.411   5.690   6.159  0.00  0.00      PROA  
ATOM   1384  HA  LYS P 676      -0.472   5.069   7.040  0.00  0.00      PROA  
ATOM   1385  CB  LYS P 676       1.022   5.947   5.627  0.00  0.00      PROA  
ATOM   1386  HB1 LYS P 676       0.920   6.665   4.786  0.00  0.00      PROA  
ATOM   1387  HB2 LYS P 676       1.378   4.937   5.330  0.00  0.00      PROA  
ATOM   1388  CG  LYS P 676       2.031   6.660   6.604  0.00  0.00      PROA  
ATOM   1389  HG1 LYS P 676       1.918   6.300   7.649  0.00  0.00      PROA  
ATOM   1390  HG2 LYS P 676       1.783   7.742   6.642  0.00  0.00      PROA  
ATOM   1391  CD  LYS P 676       3.499   6.622   6.133  0.00  0.00      PROA  
ATOM   1392  HD1 LYS P 676       3.509   7.044   5.105  0.00  0.00      PROA  
ATOM   1393  HD2 LYS P 676       3.853   5.572   6.047  0.00  0.00      PROA  
ATOM   1394  CE  LYS P 676       4.414   7.524   6.957  0.00  0.00      PROA  
ATOM   1395  HE1 LYS P 676       4.236   7.237   8.016  0.00  0.00      PROA  
ATOM   1396  HE2 LYS P 676       4.158   8.574   6.697  0.00  0.00      PROA  
ATOM   1397  NZ  LYS P 676       5.841   7.226   6.621  0.00  0.00      PROA  
ATOM   1398  HZ1 LYS P 676       6.503   7.887   7.076  0.00  0.00      PROA  
ATOM   1399  HZ2 LYS P 676       5.994   7.377   5.603  0.00  0.00      PROA  
ATOM   1400  HZ3 LYS P 676       6.133   6.264   6.888  0.00  0.00      PROA  
ATOM   1401  C   LYS P 676      -1.036   6.978   6.566  0.00  0.00      PROA  
ATOM   1402  O   LYS P 676      -1.203   7.369   7.760  0.00  0.00      PROA  
ATOM   1403  N   ILE P 677      -1.588   7.733   5.590  0.00  0.00      PROA  
ATOM   1404  HN  ILE P 677      -1.588   7.321   4.682  0.00  0.00      PROA  
ATOM   1405  CA  ILE P 677      -2.398   8.908   5.783  0.00  0.00      PROA  
ATOM   1406  HA  ILE P 677      -1.904   9.619   6.429  0.00  0.00      PROA  
ATOM   1407  CB  ILE P 677      -2.590   9.579   4.406  0.00  0.00      PROA  
ATOM   1408  HB  ILE P 677      -2.901   8.792   3.686  0.00  0.00      PROA  
ATOM   1409  CG2 ILE P 677      -3.828  10.543   4.506  0.00  0.00      PROA  
ATOM   1410 HG21 ILE P 677      -3.502  11.228   5.318  0.00  0.00      PROA  
ATOM   1411 HG22 ILE P 677      -4.824  10.120   4.758  0.00  0.00      PROA  
ATOM   1412 HG23 ILE P 677      -3.950  11.152   3.585  0.00  0.00      PROA  
ATOM   1413  CG1 ILE P 677      -1.220  10.230   3.987  0.00  0.00      PROA  
ATOM   1414 HG11 ILE P 677      -0.429   9.470   4.160  0.00  0.00      PROA  
ATOM   1415 HG12 ILE P 677      -0.941  11.152   4.541  0.00  0.00      PROA  
ATOM   1416  CD  ILE P 677      -1.190  10.568   2.504  0.00  0.00      PROA  
ATOM   1417  HD1 ILE P 677      -1.826  11.470   2.374  0.00  0.00      PROA  
ATOM   1418  HD2 ILE P 677      -1.649   9.683   2.016  0.00  0.00      PROA  
ATOM   1419  HD3 ILE P 677      -0.158  10.723   2.123  0.00  0.00      PROA  
ATOM   1420  C   ILE P 677      -3.669   8.664   6.622  0.00  0.00      PROA  
ATOM   1421  O   ILE P 677      -4.046   9.500   7.507  0.00  0.00      PROA  
ATOM   1422  N   LEU P 678      -4.362   7.573   6.421  0.00  0.00      PROA  
ATOM   1423  HN  LEU P 678      -4.077   6.987   5.667  0.00  0.00      PROA  
ATOM   1424  CA  LEU P 678      -5.600   7.287   7.074  0.00  0.00      PROA  
ATOM   1425  HA  LEU P 678      -6.249   8.150   7.048  0.00  0.00      PROA  
ATOM   1426  CB  LEU P 678      -6.062   5.981   6.359  0.00  0.00      PROA  
ATOM   1427  HB1 LEU P 678      -5.392   5.114   6.545  0.00  0.00      PROA  
ATOM   1428  HB2 LEU P 678      -6.054   6.149   5.261  0.00  0.00      PROA  
ATOM   1429  CG  LEU P 678      -7.601   5.541   6.551  0.00  0.00      PROA  
ATOM   1430  HG  LEU P 678      -7.798   5.577   7.644  0.00  0.00      PROA  
ATOM   1431  CD1 LEU P 678      -8.535   6.548   5.769  0.00  0.00      PROA  
ATOM   1432 HD11 LEU P 678      -8.521   6.261   4.696  0.00  0.00      PROA  
ATOM   1433 HD12 LEU P 678      -8.175   7.577   5.982  0.00  0.00      PROA  
ATOM   1434 HD13 LEU P 678      -9.535   6.494   6.249  0.00  0.00      PROA  
ATOM   1435  CD2 LEU P 678      -7.690   4.085   6.130  0.00  0.00      PROA  
ATOM   1436 HD21 LEU P 678      -8.692   3.650   6.335  0.00  0.00      PROA  
ATOM   1437 HD22 LEU P 678      -7.011   3.399   6.680  0.00  0.00      PROA  
ATOM   1438 HD23 LEU P 678      -7.456   3.849   5.070  0.00  0.00      PROA  
ATOM   1439  C   LEU P 678      -5.424   6.986   8.578  0.00  0.00      PROA  
ATOM   1440  O   LEU P 678      -6.287   7.406   9.346  0.00  0.00      PROA  
ATOM   1441  N   TYR P 679      -4.334   6.318   9.093  0.00  0.00      PROA  
ATOM   1442  HN  TYR P 679      -3.586   6.015   8.508  0.00  0.00      PROA  
ATOM   1443  CA  TYR P 679      -4.047   6.294  10.506  0.00  0.00      PROA  
ATOM   1444  HA  TYR P 679      -5.018   5.993  10.871  0.00  0.00      PROA  
ATOM   1445  CB  TYR P 679      -3.133   5.022  10.908  0.00  0.00      PROA  
ATOM   1446  HB1 TYR P 679      -2.302   5.089  10.173  0.00  0.00      PROA  
ATOM   1447  HB2 TYR P 679      -3.637   4.034  10.831  0.00  0.00      PROA  
ATOM   1448  CG  TYR P 679      -2.632   5.147  12.328  0.00  0.00      PROA  
ATOM   1449  CD1 TYR P 679      -3.422   4.787  13.406  0.00  0.00      PROA  
ATOM   1450  HD1 TYR P 679      -4.385   4.325  13.249  0.00  0.00      PROA  
ATOM   1451  CE1 TYR P 679      -2.956   4.835  14.731  0.00  0.00      PROA  
ATOM   1452  HE1 TYR P 679      -3.689   4.600  15.488  0.00  0.00      PROA  
ATOM   1453  CZ  TYR P 679      -1.646   5.221  14.975  0.00  0.00      PROA  
ATOM   1454  OH  TYR P 679      -1.192   5.531  16.272  0.00  0.00      PROA  
ATOM   1455  HH  TYR P 679      -0.248   5.663  16.158  0.00  0.00      PROA  
ATOM   1456  CD2 TYR P 679      -1.308   5.530  12.558  0.00  0.00      PROA  
ATOM   1457  HD2 TYR P 679      -0.637   5.914  11.803  0.00  0.00      PROA  
ATOM   1458  CE2 TYR P 679      -0.797   5.542  13.839  0.00  0.00      PROA  
ATOM   1459  HE2 TYR P 679       0.208   5.890  14.026  0.00  0.00      PROA  
ATOM   1460  C   TYR P 679      -3.768   7.685  11.112  0.00  0.00      PROA  
ATOM   1461  O   TYR P 679      -4.407   7.982  12.054  0.00  0.00      PROA  
ATOM   1462  N   LYS P 680      -2.909   8.489  10.477  0.00  0.00      PROA  
ATOM   1463  HN  LYS P 680      -2.456   8.252   9.621  0.00  0.00      PROA  
ATOM   1464  CA  LYS P 680      -2.698   9.834  10.879  0.00  0.00      PROA  
ATOM   1465  HA  LYS P 680      -2.366   9.851  11.906  0.00  0.00      PROA  
ATOM   1466  CB  LYS P 680      -1.633  10.384   9.947  0.00  0.00      PROA  
ATOM   1467  HB1 LYS P 680      -1.851  10.016   8.922  0.00  0.00      PROA  
ATOM   1468  HB2 LYS P 680      -0.693   9.899  10.287  0.00  0.00      PROA  
ATOM   1469  CG  LYS P 680      -1.302  11.939  10.038  0.00  0.00      PROA  
ATOM   1470  HG1 LYS P 680      -2.218  12.464   9.692  0.00  0.00      PROA  
ATOM   1471  HG2 LYS P 680      -0.461  12.241   9.378  0.00  0.00      PROA  
ATOM   1472  CD  LYS P 680      -1.021  12.443  11.465  0.00  0.00      PROA  
ATOM   1473  HD1 LYS P 680      -0.241  11.782  11.900  0.00  0.00      PROA  
ATOM   1474  HD2 LYS P 680      -2.001  12.373  11.982  0.00  0.00      PROA  
ATOM   1475  CE  LYS P 680      -0.643  13.973  11.571  0.00  0.00      PROA  
ATOM   1476  HE1 LYS P 680      -1.088  14.423  10.657  0.00  0.00      PROA  
ATOM   1477  HE2 LYS P 680       0.443  14.016  11.344  0.00  0.00      PROA  
ATOM   1478  NZ  LYS P 680      -1.004  14.602  12.805  0.00  0.00      PROA  
ATOM   1479  HZ1 LYS P 680      -0.588  14.084  13.605  0.00  0.00      PROA  
ATOM   1480  HZ2 LYS P 680      -2.023  14.748  12.958  0.00  0.00      PROA  
ATOM   1481  HZ3 LYS P 680      -0.526  15.525  12.841  0.00  0.00      PROA  
ATOM   1482  C   LYS P 680      -3.959  10.657  10.942  0.00  0.00      PROA  
ATOM   1483  O   LYS P 680      -4.169  11.306  11.947  0.00  0.00      PROA  
ATOM   1484  N   PHE P 681      -4.845  10.638   9.899  0.00  0.00      PROA  
ATOM   1485  HN  PHE P 681      -4.557  10.241   9.031  0.00  0.00      PROA  
ATOM   1486  CA  PHE P 681      -6.202  11.316   9.917  0.00  0.00      PROA  
ATOM   1487  HA  PHE P 681      -6.044  12.376  10.050  0.00  0.00      PROA  
ATOM   1488  CB  PHE P 681      -6.884  10.826   8.568  0.00  0.00      PROA  
ATOM   1489  HB1 PHE P 681      -6.748   9.724   8.591  0.00  0.00      PROA  
ATOM   1490  HB2 PHE P 681      -6.211  11.133   7.738  0.00  0.00      PROA  
ATOM   1491  CG  PHE P 681      -8.326  11.123   8.282  0.00  0.00      PROA  
ATOM   1492  CD1 PHE P 681      -8.757  12.344   7.661  0.00  0.00      PROA  
ATOM   1493  HD1 PHE P 681      -8.010  13.102   7.476  0.00  0.00      PROA  
ATOM   1494  CE1 PHE P 681     -10.121  12.584   7.450  0.00  0.00      PROA  
ATOM   1495  HE1 PHE P 681     -10.404  13.518   6.986  0.00  0.00      PROA  
ATOM   1496  CZ  PHE P 681     -11.089  11.618   7.802  0.00  0.00      PROA  
ATOM   1497  HZ  PHE P 681     -12.137  11.858   7.695  0.00  0.00      PROA  
ATOM   1498  CD2 PHE P 681      -9.389  10.122   8.579  0.00  0.00      PROA  
ATOM   1499  HD2 PHE P 681      -9.119   9.152   8.969  0.00  0.00      PROA  
ATOM   1500  CE2 PHE P 681     -10.727  10.386   8.340  0.00  0.00      PROA  
ATOM   1501  HE2 PHE P 681     -11.433   9.576   8.446  0.00  0.00      PROA  
ATOM   1502  C   PHE P 681      -7.180  10.863  11.068  0.00  0.00      PROA  
ATOM   1503  O   PHE P 681      -7.916  11.662  11.660  0.00  0.00      PROA  
ATOM   1504  N   CYS P 682      -7.273   9.562  11.515  0.00  0.00      PROA  
ATOM   1505  HN  CYS P 682      -6.660   8.920  11.061  0.00  0.00      PROA  
ATOM   1506  CA  CYS P 682      -8.001   9.114  12.679  0.00  0.00      PROA  
ATOM   1507  HA  CYS P 682      -8.999   9.498  12.527  0.00  0.00      PROA  
ATOM   1508  CB  CYS P 682      -8.044   7.571  12.730  0.00  0.00      PROA  
ATOM   1509  HB1 CYS P 682      -8.774   7.284  13.517  0.00  0.00      PROA  
ATOM   1510  HB2 CYS P 682      -7.114   7.024  12.995  0.00  0.00      PROA  
ATOM   1511  SG  CYS P 682      -8.793   6.840  11.255  0.00  0.00      PROA  
ATOM   1512  HG1 CYS P 682      -7.612   6.855  10.655  0.00  0.00      PROA  
ATOM   1513  C   CYS P 682      -7.442   9.646  13.963  0.00  0.00      PROA  
ATOM   1514  O   CYS P 682      -8.143  10.120  14.833  0.00  0.00      PROA  
ATOM   1515  N   ARG P 683      -6.104   9.714  14.059  0.00  0.00      PROA  
ATOM   1516  HN  ARG P 683      -5.485   9.303  13.394  0.00  0.00      PROA  
ATOM   1517  CA  ARG P 683      -5.515  10.427  15.242  0.00  0.00      PROA  
ATOM   1518  HA  ARG P 683      -6.089  10.083  16.090  0.00  0.00      PROA  
ATOM   1519  CB  ARG P 683      -3.999  10.111  15.336  0.00  0.00      PROA  
ATOM   1520  HB1 ARG P 683      -3.519  10.680  16.161  0.00  0.00      PROA  
ATOM   1521  HB2 ARG P 683      -3.513  10.414  14.384  0.00  0.00      PROA  
ATOM   1522  CG  ARG P 683      -3.776   8.578  15.579  0.00  0.00      PROA  
ATOM   1523  HG1 ARG P 683      -2.670   8.548  15.473  0.00  0.00      PROA  
ATOM   1524  HG2 ARG P 683      -4.138   8.000  14.702  0.00  0.00      PROA  
ATOM   1525  CD  ARG P 683      -4.289   8.070  16.964  0.00  0.00      PROA  
ATOM   1526  HD1 ARG P 683      -5.349   7.738  16.927  0.00  0.00      PROA  
ATOM   1527  HD2 ARG P 683      -4.198   8.954  17.631  0.00  0.00      PROA  
ATOM   1528  NE  ARG P 683      -3.390   6.919  17.390  0.00  0.00      PROA  
ATOM   1529  HE  ARG P 683      -2.993   6.322  16.693  0.00  0.00      PROA  
ATOM   1530  CZ  ARG P 683      -3.332   6.511  18.656  0.00  0.00      PROA  
ATOM   1531  NH1 ARG P 683      -2.593   5.506  18.976  0.00  0.00      PROA  
ATOM   1532 HH11 ARG P 683      -1.871   5.193  18.359  0.00  0.00      PROA  
ATOM   1533 HH12 ARG P 683      -2.625   5.160  19.914  0.00  0.00      PROA  
ATOM   1534  NH2 ARG P 683      -4.003   7.241  19.553  0.00  0.00      PROA  
ATOM   1535 HH21 ARG P 683      -4.725   7.826  19.184  0.00  0.00      PROA  
ATOM   1536 HH22 ARG P 683      -3.630   7.242  20.481  0.00  0.00      PROA  
ATOM   1537  C   ARG P 683      -5.867  11.956  15.212  0.00  0.00      PROA  
ATOM   1538  O   ARG P 683      -6.189  12.501  16.246  0.00  0.00      PROA  
ATOM   1539  N   ASP P 684      -5.822  12.603  14.004  0.00  0.00      PROA  
ATOM   1540  HN  ASP P 684      -5.581  12.138  13.155  0.00  0.00      PROA  
ATOM   1541  CA  ASP P 684      -6.164  14.016  13.726  0.00  0.00      PROA  
ATOM   1542  HA  ASP P 684      -5.498  14.539  14.397  0.00  0.00      PROA  
ATOM   1543  CB  ASP P 684      -5.797  14.502  12.244  0.00  0.00      PROA  
ATOM   1544  HB1 ASP P 684      -6.391  15.434  12.129  0.00  0.00      PROA  
ATOM   1545  HB2 ASP P 684      -6.058  13.751  11.468  0.00  0.00      PROA  
ATOM   1546  CG  ASP P 684      -4.409  14.986  12.117  0.00  0.00      PROA  
ATOM   1547  OD1 ASP P 684      -3.611  14.815  13.055  0.00  0.00      PROA  
ATOM   1548  OD2 ASP P 684      -4.050  15.514  10.995  0.00  0.00      PROA  
ATOM   1549  C   ASP P 684      -7.566  14.415  14.091  0.00  0.00      PROA  
ATOM   1550  O   ASP P 684      -7.783  15.494  14.662  0.00  0.00      PROA  
ATOM   1551  N   TYR P 685      -8.609  13.580  13.713  0.00  0.00      PROA  
ATOM   1552  HN  TYR P 685      -8.463  12.811  13.095  0.00  0.00      PROA  
ATOM   1553  CA  TYR P 685      -9.994  13.937  13.954  0.00  0.00      PROA  
ATOM   1554  HA  TYR P 685     -10.040  14.898  14.443  0.00  0.00      PROA  
ATOM   1555  CB  TYR P 685     -10.792  13.965  12.642  0.00  0.00      PROA  
ATOM   1556  HB1 TYR P 685     -11.864  14.257  12.668  0.00  0.00      PROA  
ATOM   1557  HB2 TYR P 685     -10.721  12.997  12.102  0.00  0.00      PROA  
ATOM   1558  CG  TYR P 685     -10.121  14.921  11.684  0.00  0.00      PROA  
ATOM   1559  CD1 TYR P 685      -9.587  14.549  10.381  0.00  0.00      PROA  
ATOM   1560  HD1 TYR P 685      -9.439  13.502  10.158  0.00  0.00      PROA  
ATOM   1561  CE1 TYR P 685      -9.076  15.553   9.514  0.00  0.00      PROA  
ATOM   1562  HE1 TYR P 685      -8.564  15.218   8.625  0.00  0.00      PROA  
ATOM   1563  CZ  TYR P 685      -9.183  16.942   9.940  0.00  0.00      PROA  
ATOM   1564  OH  TYR P 685      -8.668  17.849   9.056  0.00  0.00      PROA  
ATOM   1565  HH  TYR P 685      -7.866  17.389   8.796  0.00  0.00      PROA  
ATOM   1566  CD2 TYR P 685     -10.129  16.289  12.045  0.00  0.00      PROA  
ATOM   1567  HD2 TYR P 685     -10.475  16.630  13.010  0.00  0.00      PROA  
ATOM   1568  CE2 TYR P 685      -9.759  17.279  11.144  0.00  0.00      PROA  
ATOM   1569  HE2 TYR P 685      -9.650  18.316  11.425  0.00  0.00      PROA  
ATOM   1570  C   TYR P 685     -10.676  13.009  14.922  0.00  0.00      PROA  
ATOM   1571  O   TYR P 685     -11.917  12.895  14.908  0.00  0.00      PROA  
ATOM   1572  N   GLN P 686      -9.849  12.309  15.687  0.00  0.00      PROA  
ATOM   1573  HN  GLN P 686      -8.864  12.239  15.546  0.00  0.00      PROA  
ATOM   1574  CA  GLN P 686     -10.312  11.462  16.774  0.00  0.00      PROA  
ATOM   1575  HA  GLN P 686      -9.377  10.958  16.968  0.00  0.00      PROA  
ATOM   1576  CB  GLN P 686     -10.881  12.250  18.048  0.00  0.00      PROA  
ATOM   1577  HB1 GLN P 686     -11.344  11.583  18.806  0.00  0.00      PROA  
ATOM   1578  HB2 GLN P 686     -11.666  12.972  17.739  0.00  0.00      PROA  
ATOM   1579  CG  GLN P 686      -9.765  12.902  18.910  0.00  0.00      PROA  
ATOM   1580  HG1 GLN P 686     -10.185  13.255  19.875  0.00  0.00      PROA  
ATOM   1581  HG2 GLN P 686      -9.362  13.792  18.381  0.00  0.00      PROA  
ATOM   1582  CD  GLN P 686      -8.583  12.042  19.352  0.00  0.00      PROA  
ATOM   1583  OE1 GLN P 686      -8.629  10.824  19.367  0.00  0.00      PROA  
ATOM   1584  NE2 GLN P 686      -7.386  12.659  19.536  0.00  0.00      PROA  
ATOM   1585 HE21 GLN P 686      -7.351  13.651  19.417  0.00  0.00      PROA  
ATOM   1586 HE22 GLN P 686      -6.610  12.034  19.448  0.00  0.00      PROA  
ATOM   1587  C   GLN P 686     -11.246  10.208  16.477  0.00  0.00      PROA  
ATOM   1588  O   GLN P 686     -11.962   9.648  17.313  0.00  0.00      PROA  
ATOM   1589  N   LEU P 687     -11.225   9.659  15.276  0.00  0.00      PROA  
ATOM   1590  HN  LEU P 687     -10.615  10.030  14.580  0.00  0.00      PROA  
ATOM   1591  CA  LEU P 687     -12.163   8.644  14.972  0.00  0.00      PROA  
ATOM   1592  HA  LEU P 687     -13.110   8.748  15.481  0.00  0.00      PROA  
ATOM   1593  CB  LEU P 687     -12.405   8.637  13.445  0.00  0.00      PROA  
ATOM   1594  HB1 LEU P 687     -13.031   7.751  13.205  0.00  0.00      PROA  
ATOM   1595  HB2 LEU P 687     -11.376   8.466  13.063  0.00  0.00      PROA  
ATOM   1596  CG  LEU P 687     -13.194   9.839  12.712  0.00  0.00      PROA  
ATOM   1597  HG  LEU P 687     -12.806  10.790  13.135  0.00  0.00      PROA  
ATOM   1598  CD1 LEU P 687     -12.781   9.768  11.203  0.00  0.00      PROA  
ATOM   1599 HD11 LEU P 687     -13.332  10.632  10.776  0.00  0.00      PROA  
ATOM   1600 HD12 LEU P 687     -12.989   8.829  10.646  0.00  0.00      PROA  
ATOM   1601 HD13 LEU P 687     -11.672   9.824  11.169  0.00  0.00      PROA  
ATOM   1602  CD2 LEU P 687     -14.670   9.589  13.038  0.00  0.00      PROA  
ATOM   1603 HD21 LEU P 687     -14.843   9.599  14.136  0.00  0.00      PROA  
ATOM   1604 HD22 LEU P 687     -15.000   8.615  12.618  0.00  0.00      PROA  
ATOM   1605 HD23 LEU P 687     -15.234  10.460  12.640  0.00  0.00      PROA  
ATOM   1606  C   LEU P 687     -11.648   7.191  15.407  0.00  0.00      PROA  
ATOM   1607  O   LEU P 687     -10.489   7.021  15.764  0.00  0.00      PROA  
ATOM   1608  N   SER P 688     -12.544   6.207  15.388  0.00  0.00      PROA  
ATOM   1609  HN  SER P 688     -13.464   6.549  15.213  0.00  0.00      PROA  
ATOM   1610  CA  SER P 688     -12.184   4.780  15.610  0.00  0.00      PROA  
ATOM   1611  HA  SER P 688     -11.415   4.851  16.365  0.00  0.00      PROA  
ATOM   1612  CB  SER P 688     -13.415   4.019  16.086  0.00  0.00      PROA  
ATOM   1613  HB1 SER P 688     -13.105   2.980  16.327  0.00  0.00      PROA  
ATOM   1614  HB2 SER P 688     -14.114   4.012  15.223  0.00  0.00      PROA  
ATOM   1615  OG  SER P 688     -14.094   4.545  17.246  0.00  0.00      PROA  
ATOM   1616  HG1 SER P 688     -13.375   4.880  17.787  0.00  0.00      PROA  
ATOM   1617  C   SER P 688     -11.515   4.031  14.417  0.00  0.00      PROA  
ATOM   1618  O   SER P 688     -12.261   3.373  13.663  0.00  0.00      PROA  
ATOM   1619  N   TYR P 689     -10.149   4.104  14.330  0.00  0.00      PROA  
ATOM   1620  HN  TYR P 689      -9.646   4.572  15.053  0.00  0.00      PROA  
ATOM   1621  CA  TYR P 689      -9.405   3.671  13.228  0.00  0.00      PROA  
ATOM   1622  HA  TYR P 689      -9.600   4.332  12.397  0.00  0.00      PROA  
ATOM   1623  CB  TYR P 689      -7.864   3.635  13.524  0.00  0.00      PROA  
ATOM   1624  HB1 TYR P 689      -7.828   3.033  14.457  0.00  0.00      PROA  
ATOM   1625  HB2 TYR P 689      -7.367   4.615  13.688  0.00  0.00      PROA  
ATOM   1626  CG  TYR P 689      -6.982   2.892  12.520  0.00  0.00      PROA  
ATOM   1627  CD1 TYR P 689      -6.270   1.737  12.920  0.00  0.00      PROA  
ATOM   1628  HD1 TYR P 689      -6.449   1.267  13.876  0.00  0.00      PROA  
ATOM   1629  CE1 TYR P 689      -5.558   0.973  12.018  0.00  0.00      PROA  
ATOM   1630  HE1 TYR P 689      -4.940   0.150  12.346  0.00  0.00      PROA  
ATOM   1631  CZ  TYR P 689      -5.420   1.433  10.712  0.00  0.00      PROA  
ATOM   1632  OH  TYR P 689      -4.595   0.694   9.859  0.00  0.00      PROA  
ATOM   1633  HH  TYR P 689      -4.352   1.188   9.073  0.00  0.00      PROA  
ATOM   1634  CD2 TYR P 689      -6.835   3.379  11.191  0.00  0.00      PROA  
ATOM   1635  HD2 TYR P 689      -7.317   4.286  10.857  0.00  0.00      PROA  
ATOM   1636  CE2 TYR P 689      -6.088   2.575  10.318  0.00  0.00      PROA  
ATOM   1637  HE2 TYR P 689      -5.933   2.903   9.300  0.00  0.00      PROA  
ATOM   1638  C   TYR P 689      -9.851   2.335  12.507  0.00  0.00      PROA  
ATOM   1639  O   TYR P 689     -10.189   2.383  11.353  0.00  0.00      PROA  
ATOM   1640  N   LEU P 690      -9.925   1.158  13.156  0.00  0.00      PROA  
ATOM   1641  HN  LEU P 690      -9.653   1.108  14.114  0.00  0.00      PROA  
ATOM   1642  CA  LEU P 690      -9.948  -0.099  12.415  0.00  0.00      PROA  
ATOM   1643  HA  LEU P 690      -9.372   0.040  11.511  0.00  0.00      PROA  
ATOM   1644  CB  LEU P 690      -9.459  -1.261  13.205  0.00  0.00      PROA  
ATOM   1645  HB1 LEU P 690     -10.160  -1.347  14.063  0.00  0.00      PROA  
ATOM   1646  HB2 LEU P 690      -8.426  -1.130  13.592  0.00  0.00      PROA  
ATOM   1647  CG  LEU P 690      -9.348  -2.547  12.341  0.00  0.00      PROA  
ATOM   1648  HG  LEU P 690     -10.262  -2.807  11.765  0.00  0.00      PROA  
ATOM   1649  CD1 LEU P 690      -8.237  -2.363  11.326  0.00  0.00      PROA  
ATOM   1650 HD11 LEU P 690      -8.210  -3.243  10.649  0.00  0.00      PROA  
ATOM   1651 HD12 LEU P 690      -7.278  -2.305  11.884  0.00  0.00      PROA  
ATOM   1652 HD13 LEU P 690      -8.400  -1.509  10.635  0.00  0.00      PROA  
ATOM   1653  CD2 LEU P 690      -8.960  -3.623  13.376  0.00  0.00      PROA  
ATOM   1654 HD21 LEU P 690      -8.213  -3.036  13.951  0.00  0.00      PROA  
ATOM   1655 HD22 LEU P 690      -8.523  -4.559  12.968  0.00  0.00      PROA  
ATOM   1656 HD23 LEU P 690      -9.873  -3.849  13.968  0.00  0.00      PROA  
ATOM   1657  C   LEU P 690     -11.376  -0.492  11.983  0.00  0.00      PROA  
ATOM   1658  O   LEU P 690     -11.501  -1.002  10.863  0.00  0.00      PROA  
ATOM   1659  N   SER P 691     -12.474  -0.200  12.772  0.00  0.00      PROA  
ATOM   1660  HN  SER P 691     -12.290   0.031  13.724  0.00  0.00      PROA  
ATOM   1661  CA  SER P 691     -13.820  -0.145  12.386  0.00  0.00      PROA  
ATOM   1662  HA  SER P 691     -13.951  -1.108  11.914  0.00  0.00      PROA  
ATOM   1663  CB  SER P 691     -14.700   0.074  13.582  0.00  0.00      PROA  
ATOM   1664  HB1 SER P 691     -14.675  -0.805  14.262  0.00  0.00      PROA  
ATOM   1665  HB2 SER P 691     -15.743   0.005  13.206  0.00  0.00      PROA  
ATOM   1666  OG  SER P 691     -14.459   1.339  14.242  0.00  0.00      PROA  
ATOM   1667  HG1 SER P 691     -13.735   1.087  14.819  0.00  0.00      PROA  
ATOM   1668  C   SER P 691     -14.131   0.839  11.294  0.00  0.00      PROA  
ATOM   1669  O   SER P 691     -14.873   0.483  10.378  0.00  0.00      PROA  
ATOM   1670  N   LEU P 692     -13.617   2.036  11.343  0.00  0.00      PROA  
ATOM   1671  HN  LEU P 692     -13.082   2.252  12.155  0.00  0.00      PROA  
ATOM   1672  CA  LEU P 692     -13.685   3.052  10.176  0.00  0.00      PROA  
ATOM   1673  HA  LEU P 692     -14.694   3.158   9.805  0.00  0.00      PROA  
ATOM   1674  CB  LEU P 692     -12.948   4.300  10.657  0.00  0.00      PROA  
ATOM   1675  HB1 LEU P 692     -11.865   4.076  10.756  0.00  0.00      PROA  
ATOM   1676  HB2 LEU P 692     -13.306   4.563  11.676  0.00  0.00      PROA  
ATOM   1677  CG  LEU P 692     -13.068   5.531   9.757  0.00  0.00      PROA  
ATOM   1678  HG  LEU P 692     -13.341   5.218   8.727  0.00  0.00      PROA  
ATOM   1679  CD1 LEU P 692     -14.259   6.404  10.281  0.00  0.00      PROA  
ATOM   1680 HD11 LEU P 692     -14.002   6.691  11.323  0.00  0.00      PROA  
ATOM   1681 HD12 LEU P 692     -15.238   5.880  10.302  0.00  0.00      PROA  
ATOM   1682 HD13 LEU P 692     -14.291   7.287   9.607  0.00  0.00      PROA  
ATOM   1683  CD2 LEU P 692     -11.794   6.383   9.701  0.00  0.00      PROA  
ATOM   1684 HD21 LEU P 692     -11.920   7.236   9.000  0.00  0.00      PROA  
ATOM   1685 HD22 LEU P 692     -10.878   5.817   9.429  0.00  0.00      PROA  
ATOM   1686 HD23 LEU P 692     -11.574   6.668  10.752  0.00  0.00      PROA  
ATOM   1687  C   LEU P 692     -13.052   2.428   8.939  0.00  0.00      PROA  
ATOM   1688  O   LEU P 692     -13.663   2.402   7.877  0.00  0.00      PROA  
ATOM   1689  N   ARG P 693     -11.846   1.750   9.029  0.00  0.00      PROA  
ATOM   1690  HN  ARG P 693     -11.339   1.922   9.870  0.00  0.00      PROA  
ATOM   1691  CA  ARG P 693     -11.161   1.096   7.984  0.00  0.00      PROA  
ATOM   1692  HA  ARG P 693     -11.054   1.767   7.145  0.00  0.00      PROA  
ATOM   1693  CB  ARG P 693      -9.750   0.617   8.326  0.00  0.00      PROA  
ATOM   1694  HB1 ARG P 693      -9.659   0.002   9.246  0.00  0.00      PROA  
ATOM   1695  HB2 ARG P 693      -9.251   1.583   8.550  0.00  0.00      PROA  
ATOM   1696  CG  ARG P 693      -8.947   0.063   7.106  0.00  0.00      PROA  
ATOM   1697  HG1 ARG P 693      -8.973   0.849   6.321  0.00  0.00      PROA  
ATOM   1698  HG2 ARG P 693      -9.567  -0.779   6.733  0.00  0.00      PROA  
ATOM   1699  CD  ARG P 693      -7.535  -0.257   7.467  0.00  0.00      PROA  
ATOM   1700  HD1 ARG P 693      -7.392  -1.023   8.259  0.00  0.00      PROA  
ATOM   1701  HD2 ARG P 693      -7.000   0.672   7.758  0.00  0.00      PROA  
ATOM   1702  NE  ARG P 693      -6.749  -0.678   6.315  0.00  0.00      PROA  
ATOM   1703  HE  ARG P 693      -6.023  -0.082   5.971  0.00  0.00      PROA  
ATOM   1704  CZ  ARG P 693      -7.103  -1.811   5.640  0.00  0.00      PROA  
ATOM   1705  NH1 ARG P 693      -7.991  -2.699   5.989  0.00  0.00      PROA  
ATOM   1706 HH11 ARG P 693      -8.520  -2.548   6.824  0.00  0.00      PROA  
ATOM   1707 HH12 ARG P 693      -8.164  -3.577   5.541  0.00  0.00      PROA  
ATOM   1708  NH2 ARG P 693      -6.422  -2.142   4.524  0.00  0.00      PROA  
ATOM   1709 HH21 ARG P 693      -5.595  -1.625   4.299  0.00  0.00      PROA  
ATOM   1710 HH22 ARG P 693      -6.567  -3.110   4.321  0.00  0.00      PROA  
ATOM   1711  C   ARG P 693     -12.044   0.011   7.424  0.00  0.00      PROA  
ATOM   1712  O   ARG P 693     -12.153  -0.058   6.184  0.00  0.00      PROA  
ATOM   1713  N   THR P 694     -12.652  -0.834   8.260  0.00  0.00      PROA  
ATOM   1714  HN  THR P 694     -12.495  -0.854   9.244  0.00  0.00      PROA  
ATOM   1715  CA  THR P 694     -13.647  -1.868   7.892  0.00  0.00      PROA  
ATOM   1716  HA  THR P 694     -13.207  -2.452   7.097  0.00  0.00      PROA  
ATOM   1717  CB  THR P 694     -14.079  -2.811   9.032  0.00  0.00      PROA  
ATOM   1718  HB  THR P 694     -14.602  -2.167   9.770  0.00  0.00      PROA  
ATOM   1719  OG1 THR P 694     -12.946  -3.453   9.511  0.00  0.00      PROA  
ATOM   1720  HG1 THR P 694     -13.198  -3.505  10.436  0.00  0.00      PROA  
ATOM   1721  CG2 THR P 694     -15.026  -3.977   8.647  0.00  0.00      PROA  
ATOM   1722 HG21 THR P 694     -14.802  -4.449   7.666  0.00  0.00      PROA  
ATOM   1723 HG22 THR P 694     -16.085  -3.642   8.671  0.00  0.00      PROA  
ATOM   1724 HG23 THR P 694     -14.962  -4.807   9.382  0.00  0.00      PROA  
ATOM   1725  C   THR P 694     -14.926  -1.396   7.208  0.00  0.00      PROA  
ATOM   1726  O   THR P 694     -15.339  -1.959   6.173  0.00  0.00      PROA  
ATOM   1727  N   SER P 695     -15.514  -0.337   7.756  0.00  0.00      PROA  
ATOM   1728  HN  SER P 695     -15.201  -0.070   8.664  0.00  0.00      PROA  
ATOM   1729  CA  SER P 695     -16.594   0.353   7.047  0.00  0.00      PROA  
ATOM   1730  HA  SER P 695     -17.398  -0.322   6.793  0.00  0.00      PROA  
ATOM   1731  CB  SER P 695     -17.271   1.386   7.984  0.00  0.00      PROA  
ATOM   1732  HB1 SER P 695     -17.935   2.058   7.399  0.00  0.00      PROA  
ATOM   1733  HB2 SER P 695     -16.511   2.052   8.445  0.00  0.00      PROA  
ATOM   1734  OG  SER P 695     -18.134   0.703   8.932  0.00  0.00      PROA  
ATOM   1735  HG1 SER P 695     -18.519   1.357   9.520  0.00  0.00      PROA  
ATOM   1736  C   SER P 695     -16.248   1.008   5.695  0.00  0.00      PROA  
ATOM   1737  O   SER P 695     -17.069   0.965   4.797  0.00  0.00      PROA  
ATOM   1738  N   ILE P 696     -15.020   1.608   5.500  0.00  0.00      PROA  
ATOM   1739  HN  ILE P 696     -14.556   1.771   6.367  0.00  0.00      PROA  
ATOM   1740  CA  ILE P 696     -14.477   2.133   4.286  0.00  0.00      PROA  
ATOM   1741  HA  ILE P 696     -15.161   2.866   3.885  0.00  0.00      PROA  
ATOM   1742  CB  ILE P 696     -13.103   2.798   4.605  0.00  0.00      PROA  
ATOM   1743  HB  ILE P 696     -12.739   2.157   5.437  0.00  0.00      PROA  
ATOM   1744  CG2 ILE P 696     -12.257   2.799   3.308  0.00  0.00      PROA  
ATOM   1745 HG21 ILE P 696     -11.334   3.405   3.428  0.00  0.00      PROA  
ATOM   1746 HG22 ILE P 696     -12.853   3.218   2.469  0.00  0.00      PROA  
ATOM   1747 HG23 ILE P 696     -11.982   1.787   2.941  0.00  0.00      PROA  
ATOM   1748  CG1 ILE P 696     -13.302   4.109   5.314  0.00  0.00      PROA  
ATOM   1749 HG11 ILE P 696     -14.129   4.203   6.050  0.00  0.00      PROA  
ATOM   1750 HG12 ILE P 696     -13.666   4.849   4.570  0.00  0.00      PROA  
ATOM   1751  CD  ILE P 696     -12.039   4.585   6.034  0.00  0.00      PROA  
ATOM   1752  HD1 ILE P 696     -11.893   3.966   6.945  0.00  0.00      PROA  
ATOM   1753  HD2 ILE P 696     -12.051   5.624   6.428  0.00  0.00      PROA  
ATOM   1754  HD3 ILE P 696     -11.114   4.444   5.435  0.00  0.00      PROA  
ATOM   1755  C   ILE P 696     -14.326   0.974   3.243  0.00  0.00      PROA  
ATOM   1756  O   ILE P 696     -14.686   1.057   2.084  0.00  0.00      PROA  
ATOM   1757  N   GLY P 697     -13.791  -0.165   3.708  0.00  0.00      PROA  
ATOM   1758  HN  GLY P 697     -13.522  -0.187   4.668  0.00  0.00      PROA  
ATOM   1759  CA  GLY P 697     -13.642  -1.373   2.897  0.00  0.00      PROA  
ATOM   1760  HA1 GLY P 697     -13.303  -2.112   3.608  0.00  0.00      PROA  
ATOM   1761  HA2 GLY P 697     -13.037  -1.144   2.033  0.00  0.00      PROA  
ATOM   1762  C   GLY P 697     -14.982  -1.799   2.247  0.00  0.00      PROA  
ATOM   1763  O   GLY P 697     -15.008  -2.161   1.070  0.00  0.00      PROA  
ATOM   1764  N   LEU P 698     -16.034  -1.977   3.056  0.00  0.00      PROA  
ATOM   1765  HN  LEU P 698     -15.959  -1.709   4.013  0.00  0.00      PROA  
ATOM   1766  CA  LEU P 698     -17.393  -2.418   2.651  0.00  0.00      PROA  
ATOM   1767  HA  LEU P 698     -17.398  -3.364   2.128  0.00  0.00      PROA  
ATOM   1768  CB  LEU P 698     -18.332  -2.471   3.879  0.00  0.00      PROA  
ATOM   1769  HB1 LEU P 698     -19.389  -2.431   3.541  0.00  0.00      PROA  
ATOM   1770  HB2 LEU P 698     -18.252  -1.499   4.411  0.00  0.00      PROA  
ATOM   1771  CG  LEU P 698     -17.958  -3.599   4.859  0.00  0.00      PROA  
ATOM   1772  HG  LEU P 698     -16.858  -3.510   4.985  0.00  0.00      PROA  
ATOM   1773  CD1 LEU P 698     -18.695  -3.510   6.193  0.00  0.00      PROA  
ATOM   1774 HD11 LEU P 698     -18.315  -4.067   7.076  0.00  0.00      PROA  
ATOM   1775 HD12 LEU P 698     -19.701  -3.889   5.912  0.00  0.00      PROA  
ATOM   1776 HD13 LEU P 698     -18.950  -2.451   6.410  0.00  0.00      PROA  
ATOM   1777  CD2 LEU P 698     -18.089  -4.953   4.241  0.00  0.00      PROA  
ATOM   1778 HD21 LEU P 698     -17.166  -5.329   3.751  0.00  0.00      PROA  
ATOM   1779 HD22 LEU P 698     -18.795  -4.966   3.384  0.00  0.00      PROA  
ATOM   1780 HD23 LEU P 698     -18.361  -5.777   4.936  0.00  0.00      PROA  
ATOM   1781  C   LEU P 698     -17.972  -1.515   1.614  0.00  0.00      PROA  
ATOM   1782  O   LEU P 698     -18.475  -1.937   0.601  0.00  0.00      PROA  
ATOM   1783  N   TRP P 699     -17.759  -0.143   1.833  0.00  0.00      PROA  
ATOM   1784  HN  TRP P 699     -17.581   0.165   2.764  0.00  0.00      PROA  
ATOM   1785  CA  TRP P 699     -18.054   0.813   0.703  0.00  0.00      PROA  
ATOM   1786  HA  TRP P 699     -19.075   0.568   0.451  0.00  0.00      PROA  
ATOM   1787  CB  TRP P 699     -17.980   2.257   1.066  0.00  0.00      PROA  
ATOM   1788  HB1 TRP P 699     -17.902   2.813   0.107  0.00  0.00      PROA  
ATOM   1789  HB2 TRP P 699     -17.141   2.324   1.792  0.00  0.00      PROA  
ATOM   1790  CG  TRP P 699     -19.145   2.814   1.761  0.00  0.00      PROA  
ATOM   1791  CD1 TRP P 699     -19.172   2.969   3.175  0.00  0.00      PROA  
ATOM   1792  HD1 TRP P 699     -18.400   2.727   3.890  0.00  0.00      PROA  
ATOM   1793  NE1 TRP P 699     -20.381   3.492   3.561  0.00  0.00      PROA  
ATOM   1794  HE1 TRP P 699     -20.391   4.131   4.299  0.00  0.00      PROA  
ATOM   1795  CE2 TRP P 699     -21.174   3.672   2.417  0.00  0.00      PROA  
ATOM   1796  CD2 TRP P 699     -20.457   3.166   1.245  0.00  0.00      PROA  
ATOM   1797  CE3 TRP P 699     -21.082   3.264   0.031  0.00  0.00      PROA  
ATOM   1798  HE3 TRP P 699     -20.502   2.802  -0.754  0.00  0.00      PROA  
ATOM   1799  CZ3 TRP P 699     -22.258   3.935  -0.171  0.00  0.00      PROA  
ATOM   1800  HZ3 TRP P 699     -22.742   3.953  -1.137  0.00  0.00      PROA  
ATOM   1801  CZ2 TRP P 699     -22.356   4.364   2.258  0.00  0.00      PROA  
ATOM   1802  HZ2 TRP P 699     -22.751   4.956   3.071  0.00  0.00      PROA  
ATOM   1803  CH2 TRP P 699     -22.879   4.507   0.919  0.00  0.00      PROA  
ATOM   1804  HH2 TRP P 699     -23.848   4.974   0.815  0.00  0.00      PROA  
ATOM   1805  C   TRP P 699     -17.172   0.539  -0.515  0.00  0.00      PROA  
ATOM   1806  O   TRP P 699     -17.730   0.627  -1.588  0.00  0.00      PROA  
ATOM   1807  N   THR P 700     -15.846   0.349  -0.439  0.00  0.00      PROA  
ATOM   1808  HN  THR P 700     -15.452   0.394   0.476  0.00  0.00      PROA  
ATOM   1809  CA  THR P 700     -14.898   0.081  -1.598  0.00  0.00      PROA  
ATOM   1810  HA  THR P 700     -14.836   0.955  -2.229  0.00  0.00      PROA  
ATOM   1811  CB  THR P 700     -13.430   0.041  -1.136  0.00  0.00      PROA  
ATOM   1812  HB  THR P 700     -13.237  -0.780  -0.414  0.00  0.00      PROA  
ATOM   1813  OG1 THR P 700     -13.169   1.214  -0.421  0.00  0.00      PROA  
ATOM   1814  HG1 THR P 700     -13.601   1.110   0.430  0.00  0.00      PROA  
ATOM   1815  CG2 THR P 700     -12.441  -0.166  -2.335  0.00  0.00      PROA  
ATOM   1816 HG21 THR P 700     -12.673  -1.123  -2.850  0.00  0.00      PROA  
ATOM   1817 HG22 THR P 700     -11.418  -0.140  -1.902  0.00  0.00      PROA  
ATOM   1818 HG23 THR P 700     -12.522   0.739  -2.974  0.00  0.00      PROA  
ATOM   1819  C   THR P 700     -15.238  -1.118  -2.371  0.00  0.00      PROA  
ATOM   1820  O   THR P 700     -15.206  -1.006  -3.587  0.00  0.00      PROA  
ATOM   1821  N   SER P 701     -15.637  -2.228  -1.669  0.00  0.00      PROA  
ATOM   1822  HN  SER P 701     -15.635  -2.155  -0.674  0.00  0.00      PROA  
ATOM   1823  CA  SER P 701     -16.360  -3.337  -2.359  0.00  0.00      PROA  
ATOM   1824  HA  SER P 701     -15.622  -3.598  -3.103  0.00  0.00      PROA  
ATOM   1825  CB  SER P 701     -16.649  -4.529  -1.383  0.00  0.00      PROA  
ATOM   1826  HB1 SER P 701     -17.568  -5.122  -1.576  0.00  0.00      PROA  
ATOM   1827  HB2 SER P 701     -16.863  -3.961  -0.453  0.00  0.00      PROA  
ATOM   1828  OG  SER P 701     -15.544  -5.357  -1.411  0.00  0.00      PROA  
ATOM   1829  HG1 SER P 701     -15.612  -5.692  -2.308  0.00  0.00      PROA  
ATOM   1830  C   SER P 701     -17.562  -2.978  -3.114  0.00  0.00      PROA  
ATOM   1831  O   SER P 701     -17.813  -3.399  -4.261  0.00  0.00      PROA  
ATOM   1832  N   PHE P 702     -18.445  -2.308  -2.372  0.00  0.00      PROA  
ATOM   1833  HN  PHE P 702     -18.179  -1.952  -1.479  0.00  0.00      PROA  
ATOM   1834  CA  PHE P 702     -19.778  -2.062  -2.835  0.00  0.00      PROA  
ATOM   1835  HA  PHE P 702     -20.154  -2.974  -3.275  0.00  0.00      PROA  
ATOM   1836  CB  PHE P 702     -20.696  -1.459  -1.748  0.00  0.00      PROA  
ATOM   1837  HB1 PHE P 702     -20.179  -0.559  -1.353  0.00  0.00      PROA  
ATOM   1838  HB2 PHE P 702     -20.752  -2.139  -0.871  0.00  0.00      PROA  
ATOM   1839  CG  PHE P 702     -22.141  -1.095  -2.070  0.00  0.00      PROA  
ATOM   1840  CD1 PHE P 702     -22.570   0.293  -2.022  0.00  0.00      PROA  
ATOM   1841  HD1 PHE P 702     -21.824   1.062  -1.884  0.00  0.00      PROA  
ATOM   1842  CE1 PHE P 702     -23.927   0.583  -2.231  0.00  0.00      PROA  
ATOM   1843  HE1 PHE P 702     -24.263   1.609  -2.269  0.00  0.00      PROA  
ATOM   1844  CZ  PHE P 702     -24.809  -0.423  -2.682  0.00  0.00      PROA  
ATOM   1845  HZ  PHE P 702     -25.789  -0.111  -3.011  0.00  0.00      PROA  
ATOM   1846  CD2 PHE P 702     -23.057  -2.138  -2.383  0.00  0.00      PROA  
ATOM   1847  HD2 PHE P 702     -22.758  -3.163  -2.546  0.00  0.00      PROA  
ATOM   1848  CE2 PHE P 702     -24.367  -1.795  -2.731  0.00  0.00      PROA  
ATOM   1849  HE2 PHE P 702     -25.052  -2.556  -3.075  0.00  0.00      PROA  
ATOM   1850  C   PHE P 702     -19.750  -1.148  -4.051  0.00  0.00      PROA  
ATOM   1851  O   PHE P 702     -20.559  -1.167  -4.968  0.00  0.00      PROA  
ATOM   1852  N   LEU P 703     -18.803  -0.147  -4.059  0.00  0.00      PROA  
ATOM   1853  HN  LEU P 703     -18.408   0.099  -3.177  0.00  0.00      PROA  
ATOM   1854  CA  LEU P 703     -18.428   0.758  -5.113  0.00  0.00      PROA  
ATOM   1855  HA  LEU P 703     -19.350   1.204  -5.455  0.00  0.00      PROA  
ATOM   1856  CB  LEU P 703     -17.474   1.899  -4.636  0.00  0.00      PROA  
ATOM   1857  HB1 LEU P 703     -16.949   2.408  -5.472  0.00  0.00      PROA  
ATOM   1858  HB2 LEU P 703     -16.795   1.482  -3.862  0.00  0.00      PROA  
ATOM   1859  CG  LEU P 703     -18.325   2.887  -3.758  0.00  0.00      PROA  
ATOM   1860  HG  LEU P 703     -19.045   2.293  -3.157  0.00  0.00      PROA  
ATOM   1861  CD1 LEU P 703     -17.434   3.801  -2.863  0.00  0.00      PROA  
ATOM   1862 HD11 LEU P 703     -18.056   4.654  -2.516  0.00  0.00      PROA  
ATOM   1863 HD12 LEU P 703     -16.551   4.176  -3.424  0.00  0.00      PROA  
ATOM   1864 HD13 LEU P 703     -17.178   3.130  -2.015  0.00  0.00      PROA  
ATOM   1865  CD2 LEU P 703     -19.057   3.731  -4.753  0.00  0.00      PROA  
ATOM   1866 HD21 LEU P 703     -19.786   4.413  -4.266  0.00  0.00      PROA  
ATOM   1867 HD22 LEU P 703     -19.585   3.075  -5.477  0.00  0.00      PROA  
ATOM   1868 HD23 LEU P 703     -18.424   4.425  -5.347  0.00  0.00      PROA  
ATOM   1869  C   LEU P 703     -17.931   0.084  -6.342  0.00  0.00      PROA  
ATOM   1870  O   LEU P 703     -18.343   0.349  -7.455  0.00  0.00      PROA  
ATOM   1871  N   CYS P 704     -17.139  -1.020  -6.246  0.00  0.00      PROA  
ATOM   1872  HN  CYS P 704     -16.713  -1.273  -5.381  0.00  0.00      PROA  
ATOM   1873  CA  CYS P 704     -16.807  -1.952  -7.357  0.00  0.00      PROA  
ATOM   1874  HA  CYS P 704     -16.338  -1.276  -8.056  0.00  0.00      PROA  
ATOM   1875  CB  CYS P 704     -15.805  -3.028  -6.841  0.00  0.00      PROA  
ATOM   1876  HB1 CYS P 704     -15.686  -3.740  -7.686  0.00  0.00      PROA  
ATOM   1877  HB2 CYS P 704     -16.225  -3.569  -5.966  0.00  0.00      PROA  
ATOM   1878  SG  CYS P 704     -14.153  -2.301  -6.523  0.00  0.00      PROA  
ATOM   1879  HG1 CYS P 704     -14.448  -2.215  -5.235  0.00  0.00      PROA  
ATOM   1880  C   CYS P 704     -18.075  -2.605  -7.993  0.00  0.00      PROA  
ATOM   1881  O   CYS P 704     -18.153  -2.659  -9.214  0.00  0.00      PROA  
ATOM   1882  N   ILE P 705     -19.075  -2.970  -7.163  0.00  0.00      PROA  
ATOM   1883  HN  ILE P 705     -19.106  -3.038  -6.169  0.00  0.00      PROA  
ATOM   1884  CA  ILE P 705     -20.355  -3.512  -7.651  0.00  0.00      PROA  
ATOM   1885  HA  ILE P 705     -20.089  -4.301  -8.338  0.00  0.00      PROA  
ATOM   1886  CB  ILE P 705     -21.274  -4.105  -6.498  0.00  0.00      PROA  
ATOM   1887  HB  ILE P 705     -21.507  -3.321  -5.747  0.00  0.00      PROA  
ATOM   1888  CG2 ILE P 705     -22.711  -4.542  -6.891  0.00  0.00      PROA  
ATOM   1889 HG21 ILE P 705     -22.540  -5.336  -7.649  0.00  0.00      PROA  
ATOM   1890 HG22 ILE P 705     -23.267  -3.705  -7.364  0.00  0.00      PROA  
ATOM   1891 HG23 ILE P 705     -23.235  -4.817  -5.951  0.00  0.00      PROA  
ATOM   1892  CG1 ILE P 705     -20.481  -5.296  -5.853  0.00  0.00      PROA  
ATOM   1893 HG11 ILE P 705     -19.510  -5.085  -5.356  0.00  0.00      PROA  
ATOM   1894 HG12 ILE P 705     -20.344  -6.054  -6.654  0.00  0.00      PROA  
ATOM   1895  CD  ILE P 705     -21.292  -6.121  -4.845  0.00  0.00      PROA  
ATOM   1896  HD1 ILE P 705     -20.682  -6.866  -4.290  0.00  0.00      PROA  
ATOM   1897  HD2 ILE P 705     -22.238  -6.477  -5.306  0.00  0.00      PROA  
ATOM   1898  HD3 ILE P 705     -21.821  -5.582  -4.029  0.00  0.00      PROA  
ATOM   1899  C   ILE P 705     -21.102  -2.482  -8.462  0.00  0.00      PROA  
ATOM   1900  O   ILE P 705     -21.691  -2.773  -9.507  0.00  0.00      PROA  
ATOM   1901  N   VAL P 706     -21.062  -1.251  -8.017  0.00  0.00      PROA  
ATOM   1902  HN  VAL P 706     -20.737  -1.052  -7.096  0.00  0.00      PROA  
ATOM   1903  CA  VAL P 706     -21.667  -0.106  -8.684  0.00  0.00      PROA  
ATOM   1904  HA  VAL P 706     -22.735  -0.246  -8.751  0.00  0.00      PROA  
ATOM   1905  CB  VAL P 706     -21.529   1.116  -7.839  0.00  0.00      PROA  
ATOM   1906  HB  VAL P 706     -20.531   1.011  -7.362  0.00  0.00      PROA  
ATOM   1907  CG1 VAL P 706     -21.698   2.436  -8.648  0.00  0.00      PROA  
ATOM   1908 HG11 VAL P 706     -22.063   3.289  -8.036  0.00  0.00      PROA  
ATOM   1909 HG12 VAL P 706     -22.633   2.335  -9.239  0.00  0.00      PROA  
ATOM   1910 HG13 VAL P 706     -20.830   2.729  -9.277  0.00  0.00      PROA  
ATOM   1911  CG2 VAL P 706     -22.560   1.075  -6.699  0.00  0.00      PROA  
ATOM   1912 HG21 VAL P 706     -22.649   2.104  -6.289  0.00  0.00      PROA  
ATOM   1913 HG22 VAL P 706     -22.342   0.388  -5.854  0.00  0.00      PROA  
ATOM   1914 HG23 VAL P 706     -23.570   0.838  -7.097  0.00  0.00      PROA  
ATOM   1915  C   VAL P 706     -21.000   0.098 -10.073  0.00  0.00      PROA  
ATOM   1916  O   VAL P 706     -21.608   0.371 -11.064  0.00  0.00      PROA  
ATOM   1917  N   LEU P 707     -19.683  -0.067 -10.156  0.00  0.00      PROA  
ATOM   1918  HN  LEU P 707     -18.996  -0.189  -9.444  0.00  0.00      PROA  
ATOM   1919  CA  LEU P 707     -19.044   0.186 -11.378  0.00  0.00      PROA  
ATOM   1920  HA  LEU P 707     -19.421   1.085 -11.844  0.00  0.00      PROA  
ATOM   1921  CB  LEU P 707     -17.514   0.269 -11.173  0.00  0.00      PROA  
ATOM   1922  HB1 LEU P 707     -17.129   0.291 -12.215  0.00  0.00      PROA  
ATOM   1923  HB2 LEU P 707     -17.043  -0.605 -10.676  0.00  0.00      PROA  
ATOM   1924  CG  LEU P 707     -17.021   1.520 -10.397  0.00  0.00      PROA  
ATOM   1925  HG  LEU P 707     -17.572   1.515  -9.432  0.00  0.00      PROA  
ATOM   1926  CD1 LEU P 707     -15.498   1.524 -10.230  0.00  0.00      PROA  
ATOM   1927 HD11 LEU P 707     -15.192   2.224  -9.423  0.00  0.00      PROA  
ATOM   1928 HD12 LEU P 707     -14.957   1.755 -11.172  0.00  0.00      PROA  
ATOM   1929 HD13 LEU P 707     -15.090   0.573  -9.827  0.00  0.00      PROA  
ATOM   1930  CD2 LEU P 707     -17.421   2.757 -11.197  0.00  0.00      PROA  
ATOM   1931 HD21 LEU P 707     -18.525   2.882 -11.221  0.00  0.00      PROA  
ATOM   1932 HD22 LEU P 707     -16.935   2.884 -12.188  0.00  0.00      PROA  
ATOM   1933 HD23 LEU P 707     -17.064   3.726 -10.788  0.00  0.00      PROA  
ATOM   1934  C   LEU P 707     -19.310  -0.928 -12.409  0.00  0.00      PROA  
ATOM   1935  O   LEU P 707     -19.550  -0.672 -13.588  0.00  0.00      PROA  
ATOM   1936  N   VAL P 708     -19.353  -2.188 -11.983  0.00  0.00      PROA  
ATOM   1937  HN  VAL P 708     -19.210  -2.299 -11.002  0.00  0.00      PROA  
ATOM   1938  CA  VAL P 708     -19.782  -3.281 -12.735  0.00  0.00      PROA  
ATOM   1939  HA  VAL P 708     -19.186  -3.331 -13.634  0.00  0.00      PROA  
ATOM   1940  CB  VAL P 708     -19.477  -4.652 -12.160  0.00  0.00      PROA  
ATOM   1941  HB  VAL P 708     -20.005  -4.767 -11.190  0.00  0.00      PROA  
ATOM   1942  CG1 VAL P 708     -20.225  -5.886 -12.906  0.00  0.00      PROA  
ATOM   1943 HG11 VAL P 708     -21.332  -5.815 -12.838  0.00  0.00      PROA  
ATOM   1944 HG12 VAL P 708     -19.861  -6.758 -12.321  0.00  0.00      PROA  
ATOM   1945 HG13 VAL P 708     -19.925  -5.880 -13.976  0.00  0.00      PROA  
ATOM   1946  CG2 VAL P 708     -17.954  -4.932 -11.864  0.00  0.00      PROA  
ATOM   1947 HG21 VAL P 708     -17.516  -4.139 -11.220  0.00  0.00      PROA  
ATOM   1948 HG22 VAL P 708     -17.454  -4.866 -12.854  0.00  0.00      PROA  
ATOM   1949 HG23 VAL P 708     -17.755  -5.917 -11.390  0.00  0.00      PROA  
ATOM   1950  C   VAL P 708     -21.261  -3.087 -13.226  0.00  0.00      PROA  
ATOM   1951  O   VAL P 708     -21.574  -3.334 -14.398  0.00  0.00      PROA  
ATOM   1952  N   ALA P 709     -22.163  -2.685 -12.290  0.00  0.00      PROA  
ATOM   1953  HN  ALA P 709     -21.893  -2.534 -11.342  0.00  0.00      PROA  
ATOM   1954  CA  ALA P 709     -23.576  -2.536 -12.575  0.00  0.00      PROA  
ATOM   1955  HA  ALA P 709     -23.892  -3.392 -13.152  0.00  0.00      PROA  
ATOM   1956  CB  ALA P 709     -24.308  -2.147 -11.252  0.00  0.00      PROA  
ATOM   1957  HB1 ALA P 709     -25.397  -2.034 -11.439  0.00  0.00      PROA  
ATOM   1958  HB2 ALA P 709     -23.957  -1.152 -10.903  0.00  0.00      PROA  
ATOM   1959  HB3 ALA P 709     -24.196  -2.916 -10.457  0.00  0.00      PROA  
ATOM   1960  C   ALA P 709     -23.843  -1.401 -13.543  0.00  0.00      PROA  
ATOM   1961  O   ALA P 709     -24.618  -1.628 -14.495  0.00  0.00      PROA  
ATOM   1962  N   THR P 710     -23.204  -0.228 -13.423  0.00  0.00      PROA  
ATOM   1963  HN  THR P 710     -22.550  -0.176 -12.672  0.00  0.00      PROA  
ATOM   1964  CA  THR P 710     -23.458   0.939 -14.229  0.00  0.00      PROA  
ATOM   1965  HA  THR P 710     -24.504   0.967 -14.495  0.00  0.00      PROA  
ATOM   1966  CB  THR P 710     -23.190   2.252 -13.506  0.00  0.00      PROA  
ATOM   1967  HB  THR P 710     -23.397   3.029 -14.273  0.00  0.00      PROA  
ATOM   1968  OG1 THR P 710     -21.907   2.336 -12.931  0.00  0.00      PROA  
ATOM   1969  HG1 THR P 710     -21.901   1.648 -12.263  0.00  0.00      PROA  
ATOM   1970  CG2 THR P 710     -24.348   2.539 -12.473  0.00  0.00      PROA  
ATOM   1971 HG21 THR P 710     -24.221   3.480 -11.896  0.00  0.00      PROA  
ATOM   1972 HG22 THR P 710     -24.498   1.656 -11.816  0.00  0.00      PROA  
ATOM   1973 HG23 THR P 710     -25.287   2.658 -13.054  0.00  0.00      PROA  
ATOM   1974  C   THR P 710     -22.657   1.014 -15.528  0.00  0.00      PROA  
ATOM   1975  O   THR P 710     -22.999   1.793 -16.380  0.00  0.00      PROA  
ATOM   1976  N   ASP P 711     -21.646   0.198 -15.638  0.00  0.00      PROA  
ATOM   1977  HN  ASP P 711     -21.384  -0.312 -14.822  0.00  0.00      PROA  
ATOM   1978  CA  ASP P 711     -20.832   0.092 -16.817  0.00  0.00      PROA  
ATOM   1979  HA  ASP P 711     -20.220  -0.784 -16.658  0.00  0.00      PROA  
ATOM   1980  CB  ASP P 711     -21.638  -0.071 -18.157  0.00  0.00      PROA  
ATOM   1981  HB1 ASP P 711     -22.324   0.793 -18.284  0.00  0.00      PROA  
ATOM   1982  HB2 ASP P 711     -22.302  -0.962 -18.137  0.00  0.00      PROA  
ATOM   1983  CG  ASP P 711     -20.745  -0.141 -19.437  0.00  0.00      PROA  
ATOM   1984  OD1 ASP P 711     -19.496  -0.000 -19.348  0.00  0.00      PROA  
ATOM   1985  OD2 ASP P 711     -21.288  -0.320 -20.539  0.00  0.00      PROA  
ATOM   1986  C   ASP P 711     -19.820   1.251 -16.829  0.00  0.00      PROA  
ATOM   1987  O   ASP P 711     -19.983   2.400 -17.249  0.00  0.00      PROA  
ATOM   1988  N   ALA P 712     -18.589   0.921 -16.260  0.00  0.00      PROA  
ATOM   1989  HN  ALA P 712     -18.487  -0.039 -16.012  0.00  0.00      PROA  
ATOM   1990  CA  ALA P 712     -17.421   1.779 -16.207  0.00  0.00      PROA  
ATOM   1991  HA  ALA P 712     -17.805   2.788 -16.230  0.00  0.00      PROA  
ATOM   1992  CB  ALA P 712     -16.667   1.578 -14.944  0.00  0.00      PROA  
ATOM   1993  HB1 ALA P 712     -15.676   2.064 -14.817  0.00  0.00      PROA  
ATOM   1994  HB2 ALA P 712     -16.380   0.509 -14.845  0.00  0.00      PROA  
ATOM   1995  HB3 ALA P 712     -17.257   1.845 -14.041  0.00  0.00      PROA  
ATOM   1996  C   ALA P 712     -16.454   1.616 -17.310  0.00  0.00      PROA  
ATOM   1997  O   ALA P 712     -15.281   2.040 -17.194  0.00  0.00      PROA  
ATOM   1998  N   SER P 713     -16.779   0.866 -18.399  0.00  0.00      PROA  
ATOM   1999  HN  SER P 713     -17.603   0.305 -18.417  0.00  0.00      PROA  
ATOM   2000  CA  SER P 713     -15.818   0.542 -19.447  0.00  0.00      PROA  
ATOM   2001  HA  SER P 713     -15.036  -0.126 -19.117  0.00  0.00      PROA  
ATOM   2002  CB  SER P 713     -16.380  -0.297 -20.583  0.00  0.00      PROA  
ATOM   2003  HB1 SER P 713     -15.689  -0.742 -21.330  0.00  0.00      PROA  
ATOM   2004  HB2 SER P 713     -17.221   0.217 -21.097  0.00  0.00      PROA  
ATOM   2005  OG  SER P 713     -17.112  -1.439 -19.983  0.00  0.00      PROA  
ATOM   2006  HG1 SER P 713     -17.988  -1.067 -19.856  0.00  0.00      PROA  
ATOM   2007  C   SER P 713     -15.175   1.757 -20.179  0.00  0.00      PROA  
ATOM   2008  O   SER P 713     -13.976   1.801 -20.543  0.00  0.00      PROA  
ATOM   2009  N   SER P 714     -15.976   2.846 -20.309  0.00  0.00      PROA  
ATOM   2010  HN  SER P 714     -16.920   2.831 -19.989  0.00  0.00      PROA  
ATOM   2011  CA  SER P 714     -15.537   4.125 -20.702  0.00  0.00      PROA  
ATOM   2012  HA  SER P 714     -14.956   4.017 -21.607  0.00  0.00      PROA  
ATOM   2013  CB  SER P 714     -16.607   5.079 -21.163  0.00  0.00      PROA  
ATOM   2014  HB1 SER P 714     -17.131   4.711 -22.071  0.00  0.00      PROA  
ATOM   2015  HB2 SER P 714     -16.001   5.963 -21.453  0.00  0.00      PROA  
ATOM   2016  OG  SER P 714     -17.597   5.305 -20.100  0.00  0.00      PROA  
ATOM   2017  HG1 SER P 714     -17.914   6.211 -20.071  0.00  0.00      PROA  
ATOM   2018  C   SER P 714     -14.547   4.783 -19.738  0.00  0.00      PROA  
ATOM   2019  O   SER P 714     -13.627   5.420 -20.209  0.00  0.00      PROA  
ATOM   2020  N   LEU P 715     -14.684   4.574 -18.437  0.00  0.00      PROA  
ATOM   2021  HN  LEU P 715     -15.459   4.055 -18.085  0.00  0.00      PROA  
ATOM   2022  CA  LEU P 715     -13.932   5.394 -17.455  0.00  0.00      PROA  
ATOM   2023  HA  LEU P 715     -14.028   6.431 -17.741  0.00  0.00      PROA  
ATOM   2024  CB  LEU P 715     -14.584   5.254 -16.033  0.00  0.00      PROA  
ATOM   2025  HB1 LEU P 715     -14.167   6.097 -15.442  0.00  0.00      PROA  
ATOM   2026  HB2 LEU P 715     -14.364   4.252 -15.606  0.00  0.00      PROA  
ATOM   2027  CG  LEU P 715     -16.142   5.477 -15.923  0.00  0.00      PROA  
ATOM   2028  HG  LEU P 715     -16.512   4.617 -16.521  0.00  0.00      PROA  
ATOM   2029  CD1 LEU P 715     -16.537   5.248 -14.458  0.00  0.00      PROA  
ATOM   2030 HD11 LEU P 715     -17.638   5.103 -14.425  0.00  0.00      PROA  
ATOM   2031 HD12 LEU P 715     -16.224   6.072 -13.782  0.00  0.00      PROA  
ATOM   2032 HD13 LEU P 715     -16.220   4.289 -13.995  0.00  0.00      PROA  
ATOM   2033  CD2 LEU P 715     -16.738   6.770 -16.540  0.00  0.00      PROA  
ATOM   2034 HD21 LEU P 715     -16.339   7.708 -16.100  0.00  0.00      PROA  
ATOM   2035 HD22 LEU P 715     -17.838   6.683 -16.410  0.00  0.00      PROA  
ATOM   2036 HD23 LEU P 715     -16.561   6.866 -17.633  0.00  0.00      PROA  
ATOM   2037  C   LEU P 715     -12.447   5.121 -17.398  0.00  0.00      PROA  
ATOM   2038  O   LEU P 715     -11.661   5.977 -16.969  0.00  0.00      PROA  
ATOM   2039  N   VAL P 716     -11.942   3.896 -17.715  0.00  0.00      PROA  
ATOM   2040  HN  VAL P 716     -12.509   3.230 -18.193  0.00  0.00      PROA  
ATOM   2041  CA  VAL P 716     -10.563   3.488 -17.666  0.00  0.00      PROA  
ATOM   2042  HA  VAL P 716     -10.088   3.916 -16.796  0.00  0.00      PROA  
ATOM   2043  CB  VAL P 716     -10.344   1.957 -17.763  0.00  0.00      PROA  
ATOM   2044  HB  VAL P 716     -11.025   1.512 -17.006  0.00  0.00      PROA  
ATOM   2045  CG1 VAL P 716     -10.807   1.317 -19.096  0.00  0.00      PROA  
ATOM   2046 HG11 VAL P 716     -11.704   1.829 -19.507  0.00  0.00      PROA  
ATOM   2047 HG12 VAL P 716     -11.149   0.265 -18.987  0.00  0.00      PROA  
ATOM   2048 HG13 VAL P 716      -9.881   1.378 -19.706  0.00  0.00      PROA  
ATOM   2049  CG2 VAL P 716      -8.801   1.664 -17.439  0.00  0.00      PROA  
ATOM   2050 HG21 VAL P 716      -8.591   2.019 -16.407  0.00  0.00      PROA  
ATOM   2051 HG22 VAL P 716      -8.151   2.189 -18.171  0.00  0.00      PROA  
ATOM   2052 HG23 VAL P 716      -8.592   0.593 -17.648  0.00  0.00      PROA  
ATOM   2053  C   VAL P 716      -9.781   4.170 -18.723  0.00  0.00      PROA  
ATOM   2054  O   VAL P 716      -8.577   4.488 -18.556  0.00  0.00      PROA  
ATOM   2055  N   CYS P 717     -10.352   4.544 -19.866  0.00  0.00      PROA  
ATOM   2056  HN  CYS P 717     -11.264   4.179 -20.038  0.00  0.00      PROA  
ATOM   2057  CA  CYS P 717      -9.654   5.284 -20.919  0.00  0.00      PROA  
ATOM   2058  HA  CYS P 717      -8.593   5.181 -20.748  0.00  0.00      PROA  
ATOM   2059  CB  CYS P 717     -10.124   4.660 -22.240  0.00  0.00      PROA  
ATOM   2060  HB1 CYS P 717      -9.635   5.230 -23.059  0.00  0.00      PROA  
ATOM   2061  HB2 CYS P 717     -11.205   4.914 -22.205  0.00  0.00      PROA  
ATOM   2062  SG  CYS P 717      -9.857   2.825 -22.317  0.00  0.00      PROA  
ATOM   2063  HG1 CYS P 717      -8.533   2.877 -22.350  0.00  0.00      PROA  
ATOM   2064  C   CYS P 717      -9.958   6.830 -20.890  0.00  0.00      PROA  
ATOM   2065  O   CYS P 717      -9.779   7.695 -21.760  0.00  0.00      PROA  
ATOM   2066  N   TYR P 718     -10.361   7.314 -19.700  0.00  0.00      PROA  
ATOM   2067  HN  TYR P 718     -10.530   6.759 -18.889  0.00  0.00      PROA  
ATOM   2068  CA  TYR P 718     -10.423   8.723 -19.420  0.00  0.00      PROA  
ATOM   2069  HA  TYR P 718     -10.510   9.329 -20.310  0.00  0.00      PROA  
ATOM   2070  CB  TYR P 718     -11.624   9.085 -18.517  0.00  0.00      PROA  
ATOM   2071  HB1 TYR P 718     -11.681  10.159 -18.239  0.00  0.00      PROA  
ATOM   2072  HB2 TYR P 718     -11.563   8.409 -17.637  0.00  0.00      PROA  
ATOM   2073  CG  TYR P 718     -12.925   8.842 -19.329  0.00  0.00      PROA  
ATOM   2074  CD1 TYR P 718     -13.008   8.704 -20.690  0.00  0.00      PROA  
ATOM   2075  HD1 TYR P 718     -12.147   8.560 -21.325  0.00  0.00      PROA  
ATOM   2076  CE1 TYR P 718     -14.289   8.701 -21.394  0.00  0.00      PROA  
ATOM   2077  HE1 TYR P 718     -14.267   8.585 -22.468  0.00  0.00      PROA  
ATOM   2078  CZ  TYR P 718     -15.497   8.944 -20.754  0.00  0.00      PROA  
ATOM   2079  OH  TYR P 718     -16.703   8.762 -21.524  0.00  0.00      PROA  
ATOM   2080  HH  TYR P 718     -17.255   8.401 -20.827  0.00  0.00      PROA  
ATOM   2081  CD2 TYR P 718     -14.127   9.060 -18.659  0.00  0.00      PROA  
ATOM   2082  HD2 TYR P 718     -14.078   9.350 -17.620  0.00  0.00      PROA  
ATOM   2083  CE2 TYR P 718     -15.397   9.074 -19.351  0.00  0.00      PROA  
ATOM   2084  HE2 TYR P 718     -16.251   9.033 -18.691  0.00  0.00      PROA  
ATOM   2085  C   TYR P 718      -9.173   9.266 -18.707  0.00  0.00      PROA  
ATOM   2086  O   TYR P 718      -9.037  10.434 -18.325  0.00  0.00      PROA  
ATOM   2087  N   ILE P 719      -8.166   8.415 -18.627  0.00  0.00      PROA  
ATOM   2088  HN  ILE P 719      -8.229   7.461 -18.909  0.00  0.00      PROA  
ATOM   2089  CA  ILE P 719      -6.999   8.710 -17.890  0.00  0.00      PROA  
ATOM   2090  HA  ILE P 719      -7.065   9.716 -17.502  0.00  0.00      PROA  
ATOM   2091  CB  ILE P 719      -6.885   7.594 -16.779  0.00  0.00      PROA  
ATOM   2092  HB  ILE P 719      -6.807   6.579 -17.223  0.00  0.00      PROA  
ATOM   2093  CG2 ILE P 719      -5.581   7.693 -15.985  0.00  0.00      PROA  
ATOM   2094 HG21 ILE P 719      -5.145   8.713 -16.059  0.00  0.00      PROA  
ATOM   2095 HG22 ILE P 719      -4.899   6.925 -16.407  0.00  0.00      PROA  
ATOM   2096 HG23 ILE P 719      -5.801   7.474 -14.918  0.00  0.00      PROA  
ATOM   2097  CG1 ILE P 719      -8.174   7.672 -15.865  0.00  0.00      PROA  
ATOM   2098 HG11 ILE P 719      -8.002   6.916 -15.070  0.00  0.00      PROA  
ATOM   2099 HG12 ILE P 719      -9.037   7.279 -16.444  0.00  0.00      PROA  
ATOM   2100  CD  ILE P 719      -8.382   8.986 -15.172  0.00  0.00      PROA  
ATOM   2101  HD1 ILE P 719      -8.073   9.873 -15.766  0.00  0.00      PROA  
ATOM   2102  HD2 ILE P 719      -7.812   9.020 -14.219  0.00  0.00      PROA  
ATOM   2103  HD3 ILE P 719      -9.448   9.099 -14.880  0.00  0.00      PROA  
ATOM   2104  C   ILE P 719      -5.791   8.691 -18.868  0.00  0.00      PROA  
ATOM   2105  O   ILE P 719      -5.565   7.718 -19.538  0.00  0.00      PROA  
ATOM   2106  N   THR P 720      -5.142   9.846 -19.149  0.00  0.00      PROA  
ATOM   2107  HN  THR P 720      -5.333  10.739 -18.749  0.00  0.00      PROA  
ATOM   2108  CA  THR P 720      -3.961   9.864 -19.960  0.00  0.00      PROA  
ATOM   2109  HA  THR P 720      -3.899   9.012 -20.621  0.00  0.00      PROA  
ATOM   2110  CB  THR P 720      -3.876  11.144 -20.878  0.00  0.00      PROA  
ATOM   2111  HB  THR P 720      -3.141  10.861 -21.662  0.00  0.00      PROA  
ATOM   2112  OG1 THR P 720      -3.377  12.347 -20.202  0.00  0.00      PROA  
ATOM   2113  HG1 THR P 720      -2.530  12.420 -20.648  0.00  0.00      PROA  
ATOM   2114  CG2 THR P 720      -5.258  11.509 -21.405  0.00  0.00      PROA  
ATOM   2115 HG21 THR P 720      -6.025  11.781 -20.648  0.00  0.00      PROA  
ATOM   2116 HG22 THR P 720      -5.589  10.688 -22.076  0.00  0.00      PROA  
ATOM   2117 HG23 THR P 720      -5.065  12.422 -22.007  0.00  0.00      PROA  
ATOM   2118  C   THR P 720      -2.741   9.768 -19.086  0.00  0.00      PROA  
ATOM   2119  O   THR P 720      -2.847   9.789 -17.836  0.00  0.00      PROA  
ATOM   2120  N   ARG P 721      -1.549   9.832 -19.710  0.00  0.00      PROA  
ATOM   2121  HN  ARG P 721      -1.519   9.844 -20.707  0.00  0.00      PROA  
ATOM   2122  CA  ARG P 721      -0.282   9.718 -19.036  0.00  0.00      PROA  
ATOM   2123  HA  ARG P 721      -0.416   8.892 -18.354  0.00  0.00      PROA  
ATOM   2124  CB  ARG P 721       0.790   9.350 -20.100  0.00  0.00      PROA  
ATOM   2125  HB1 ARG P 721       0.519  10.011 -20.951  0.00  0.00      PROA  
ATOM   2126  HB2 ARG P 721       0.727   8.303 -20.468  0.00  0.00      PROA  
ATOM   2127  CG  ARG P 721       2.336   9.512 -19.895  0.00  0.00      PROA  
ATOM   2128  HG1 ARG P 721       2.623   9.055 -18.924  0.00  0.00      PROA  
ATOM   2129  HG2 ARG P 721       2.592  10.585 -20.026  0.00  0.00      PROA  
ATOM   2130  CD  ARG P 721       3.184   8.785 -20.979  0.00  0.00      PROA  
ATOM   2131  HD1 ARG P 721       4.262   8.936 -20.758  0.00  0.00      PROA  
ATOM   2132  HD2 ARG P 721       2.924   9.154 -21.994  0.00  0.00      PROA  
ATOM   2133  NE  ARG P 721       2.888   7.320 -20.881  0.00  0.00      PROA  
ATOM   2134  HE  ARG P 721       2.035   7.016 -20.456  0.00  0.00      PROA  
ATOM   2135  CZ  ARG P 721       3.753   6.315 -21.082  0.00  0.00      PROA  
ATOM   2136  NH1 ARG P 721       4.904   6.452 -21.682  0.00  0.00      PROA  
ATOM   2137 HH11 ARG P 721       5.294   7.346 -21.901  0.00  0.00      PROA  
ATOM   2138 HH12 ARG P 721       5.458   5.646 -21.890  0.00  0.00      PROA  
ATOM   2139  NH2 ARG P 721       3.295   5.190 -20.672  0.00  0.00      PROA  
ATOM   2140 HH21 ARG P 721       2.432   5.177 -20.166  0.00  0.00      PROA  
ATOM   2141 HH22 ARG P 721       3.850   4.360 -20.742  0.00  0.00      PROA  
ATOM   2142  C   ARG P 721       0.154  10.956 -18.316  0.00  0.00      PROA  
ATOM   2143  O   ARG P 721       1.000  10.960 -17.400  0.00  0.00      PROA  
ATOM   2144  N   PHE P 722      -0.478  12.118 -18.584  0.00  0.00      PROA  
ATOM   2145  HN  PHE P 722      -1.087  12.142 -19.373  0.00  0.00      PROA  
ATOM   2146  CA  PHE P 722      -0.318  13.365 -17.833  0.00  0.00      PROA  
ATOM   2147  HA  PHE P 722       0.739  13.572 -17.754  0.00  0.00      PROA  
ATOM   2148  CB  PHE P 722      -1.194  14.478 -18.552  0.00  0.00      PROA  
ATOM   2149  HB1 PHE P 722      -2.252  14.176 -18.707  0.00  0.00      PROA  
ATOM   2150  HB2 PHE P 722      -0.688  14.786 -19.492  0.00  0.00      PROA  
ATOM   2151  CG  PHE P 722      -1.271  15.774 -17.760  0.00  0.00      PROA  
ATOM   2152  CD1 PHE P 722      -0.347  16.808 -17.884  0.00  0.00      PROA  
ATOM   2153  HD1 PHE P 722       0.516  16.739 -18.530  0.00  0.00      PROA  
ATOM   2154  CE1 PHE P 722      -0.484  18.013 -17.144  0.00  0.00      PROA  
ATOM   2155  HE1 PHE P 722       0.116  18.885 -17.359  0.00  0.00      PROA  
ATOM   2156  CZ  PHE P 722      -1.571  18.135 -16.281  0.00  0.00      PROA  
ATOM   2157  HZ  PHE P 722      -1.734  19.040 -15.716  0.00  0.00      PROA  
ATOM   2158  CD2 PHE P 722      -2.293  15.957 -16.789  0.00  0.00      PROA  
ATOM   2159  HD2 PHE P 722      -3.053  15.192 -16.740  0.00  0.00      PROA  
ATOM   2160  CE2 PHE P 722      -2.418  17.066 -15.999  0.00  0.00      PROA  
ATOM   2161  HE2 PHE P 722      -3.309  17.152 -15.395  0.00  0.00      PROA  
ATOM   2162  C   PHE P 722      -0.753  13.167 -16.363  0.00  0.00      PROA  
ATOM   2163  O   PHE P 722       0.047  13.566 -15.487  0.00  0.00      PROA  
ATOM   2164  N   THR P 723      -1.951  12.506 -16.027  0.00  0.00      PROA  
ATOM   2165  HN  THR P 723      -2.648  12.192 -16.667  0.00  0.00      PROA  
ATOM   2166  CA  THR P 723      -2.205  12.065 -14.645  0.00  0.00      PROA  
ATOM   2167  HA  THR P 723      -2.221  12.900 -13.961  0.00  0.00      PROA  
ATOM   2168  CB  THR P 723      -3.592  11.402 -14.576  0.00  0.00      PROA  
ATOM   2169  HB  THR P 723      -3.643  10.593 -15.336  0.00  0.00      PROA  
ATOM   2170  OG1 THR P 723      -4.571  12.418 -14.876  0.00  0.00      PROA  
ATOM   2171  HG1 THR P 723      -4.502  12.608 -15.815  0.00  0.00      PROA  
ATOM   2172  CG2 THR P 723      -3.927  10.798 -13.187  0.00  0.00      PROA  
ATOM   2173 HG21 THR P 723      -4.095  11.593 -12.430  0.00  0.00      PROA  
ATOM   2174 HG22 THR P 723      -3.220  10.047 -12.776  0.00  0.00      PROA  
ATOM   2175 HG23 THR P 723      -4.890  10.247 -13.250  0.00  0.00      PROA  
ATOM   2176  C   THR P 723      -1.162  11.140 -14.211  0.00  0.00      PROA  
ATOM   2177  O   THR P 723      -0.521  11.387 -13.198  0.00  0.00      PROA  
ATOM   2178  N   GLU P 724      -0.817  10.065 -14.958  0.00  0.00      PROA  
ATOM   2179  HN  GLU P 724      -1.189  10.091 -15.883  0.00  0.00      PROA  
ATOM   2180  CA  GLU P 724       0.100   9.045 -14.562  0.00  0.00      PROA  
ATOM   2181  HA  GLU P 724      -0.267   8.609 -13.645  0.00  0.00      PROA  
ATOM   2182  CB  GLU P 724       0.038   7.933 -15.628  0.00  0.00      PROA  
ATOM   2183  HB1 GLU P 724       0.140   8.308 -16.669  0.00  0.00      PROA  
ATOM   2184  HB2 GLU P 724      -0.998   7.537 -15.563  0.00  0.00      PROA  
ATOM   2185  CG  GLU P 724       1.165   6.860 -15.529  0.00  0.00      PROA  
ATOM   2186  HG1 GLU P 724       0.918   6.412 -14.542  0.00  0.00      PROA  
ATOM   2187  HG2 GLU P 724       2.155   7.349 -15.408  0.00  0.00      PROA  
ATOM   2188  CD  GLU P 724       1.215   5.802 -16.642  0.00  0.00      PROA  
ATOM   2189  OE1 GLU P 724       0.205   5.104 -16.861  0.00  0.00      PROA  
ATOM   2190  OE2 GLU P 724       2.323   5.696 -17.236  0.00  0.00      PROA  
ATOM   2191  C   GLU P 724       1.514   9.519 -14.181  0.00  0.00      PROA  
ATOM   2192  O   GLU P 724       2.030   9.194 -13.129  0.00  0.00      PROA  
ATOM   2193  N   GLU P 725       2.173  10.320 -15.067  0.00  0.00      PROA  
ATOM   2194  HN  GLU P 725       1.678  10.642 -15.870  0.00  0.00      PROA  
ATOM   2195  CA  GLU P 725       3.506  10.849 -14.772  0.00  0.00      PROA  
ATOM   2196  HA  GLU P 725       4.301  10.123 -14.686  0.00  0.00      PROA  
ATOM   2197  CB  GLU P 725       3.932  11.853 -15.881  0.00  0.00      PROA  
ATOM   2198  HB1 GLU P 725       4.854  12.433 -15.664  0.00  0.00      PROA  
ATOM   2199  HB2 GLU P 725       3.001  12.436 -16.044  0.00  0.00      PROA  
ATOM   2200  CG  GLU P 725       4.232  11.034 -17.207  0.00  0.00      PROA  
ATOM   2201  HG1 GLU P 725       3.334  10.417 -17.424  0.00  0.00      PROA  
ATOM   2202  HG2 GLU P 725       5.066  10.327 -17.006  0.00  0.00      PROA  
ATOM   2203  CD  GLU P 725       4.479  11.982 -18.322  0.00  0.00      PROA  
ATOM   2204  OE1 GLU P 725       3.682  12.883 -18.537  0.00  0.00      PROA  
ATOM   2205  OE2 GLU P 725       5.603  11.887 -18.869  0.00  0.00      PROA  
ATOM   2206  C   GLU P 725       3.625  11.662 -13.501  0.00  0.00      PROA  
ATOM   2207  O   GLU P 725       4.446  11.358 -12.691  0.00  0.00      PROA  
ATOM   2208  N   ALA P 726       2.702  12.674 -13.253  0.00  0.00      PROA  
ATOM   2209  HN  ALA P 726       1.986  12.816 -13.932  0.00  0.00      PROA  
ATOM   2210  CA  ALA P 726       2.673  13.527 -12.093  0.00  0.00      PROA  
ATOM   2211  HA  ALA P 726       3.675  13.893 -11.927  0.00  0.00      PROA  
ATOM   2212  CB  ALA P 726       1.544  14.601 -12.253  0.00  0.00      PROA  
ATOM   2213  HB1 ALA P 726       0.540  14.149 -12.407  0.00  0.00      PROA  
ATOM   2214  HB2 ALA P 726       1.718  15.264 -13.127  0.00  0.00      PROA  
ATOM   2215  HB3 ALA P 726       1.501  15.350 -11.434  0.00  0.00      PROA  
ATOM   2216  C   ALA P 726       2.430  12.710 -10.845  0.00  0.00      PROA  
ATOM   2217  O   ALA P 726       2.963  12.900  -9.726  0.00  0.00      PROA  
ATOM   2218  N   PHE P 727       1.502  11.703 -10.919  0.00  0.00      PROA  
ATOM   2219  HN  PHE P 727       1.078  11.557 -11.809  0.00  0.00      PROA  
ATOM   2220  CA  PHE P 727       1.110  10.866  -9.832  0.00  0.00      PROA  
ATOM   2221  HA  PHE P 727       0.806  11.493  -9.006  0.00  0.00      PROA  
ATOM   2222  CB  PHE P 727      -0.179  10.198 -10.444  0.00  0.00      PROA  
ATOM   2223  HB1 PHE P 727       0.152   9.662 -11.359  0.00  0.00      PROA  
ATOM   2224  HB2 PHE P 727      -0.959  10.959 -10.655  0.00  0.00      PROA  
ATOM   2225  CG  PHE P 727      -0.818   9.231  -9.478  0.00  0.00      PROA  
ATOM   2226  CD1 PHE P 727      -1.163   9.521  -8.115  0.00  0.00      PROA  
ATOM   2227  HD1 PHE P 727      -1.013  10.518  -7.726  0.00  0.00      PROA  
ATOM   2228  CE1 PHE P 727      -1.525   8.441  -7.286  0.00  0.00      PROA  
ATOM   2229  HE1 PHE P 727      -1.847   8.643  -6.275  0.00  0.00      PROA  
ATOM   2230  CZ  PHE P 727      -1.790   7.143  -7.760  0.00  0.00      PROA  
ATOM   2231  HZ  PHE P 727      -2.290   6.451  -7.099  0.00  0.00      PROA  
ATOM   2232  CD2 PHE P 727      -1.121   7.971  -9.948  0.00  0.00      PROA  
ATOM   2233  HD2 PHE P 727      -0.870   7.627 -10.940  0.00  0.00      PROA  
ATOM   2234  CE2 PHE P 727      -1.563   6.952  -9.122  0.00  0.00      PROA  
ATOM   2235  HE2 PHE P 727      -1.658   6.006  -9.635  0.00  0.00      PROA  
ATOM   2236  C   PHE P 727       2.202   9.844  -9.501  0.00  0.00      PROA  
ATOM   2237  O   PHE P 727       2.535   9.643  -8.346  0.00  0.00      PROA  
ATOM   2238  N   ALA P 728       2.817   9.209 -10.582  0.00  0.00      PROA  
ATOM   2239  HN  ALA P 728       2.535   9.477 -11.500  0.00  0.00      PROA  
ATOM   2240  CA  ALA P 728       3.968   8.341 -10.464  0.00  0.00      PROA  
ATOM   2241  HA  ALA P 728       3.739   7.539  -9.778  0.00  0.00      PROA  
ATOM   2242  CB  ALA P 728       4.551   7.880 -11.774  0.00  0.00      PROA  
ATOM   2243  HB1 ALA P 728       5.495   7.315 -11.621  0.00  0.00      PROA  
ATOM   2244  HB2 ALA P 728       4.863   8.687 -12.471  0.00  0.00      PROA  
ATOM   2245  HB3 ALA P 728       3.868   7.208 -12.336  0.00  0.00      PROA  
ATOM   2246  C   ALA P 728       5.205   9.046  -9.856  0.00  0.00      PROA  
ATOM   2247  O   ALA P 728       5.954   8.552  -8.971  0.00  0.00      PROA  
ATOM   2248  N   ALA P 729       5.413  10.263 -10.274  0.00  0.00      PROA  
ATOM   2249  HN  ALA P 729       4.761  10.619 -10.939  0.00  0.00      PROA  
ATOM   2250  CA  ALA P 729       6.489  11.174  -9.758  0.00  0.00      PROA  
ATOM   2251  HA  ALA P 729       7.470  10.821 -10.040  0.00  0.00      PROA  
ATOM   2252  CB  ALA P 729       6.373  12.563 -10.436  0.00  0.00      PROA  
ATOM   2253  HB1 ALA P 729       5.399  13.042 -10.201  0.00  0.00      PROA  
ATOM   2254  HB2 ALA P 729       6.359  12.328 -11.521  0.00  0.00      PROA  
ATOM   2255  HB3 ALA P 729       7.150  13.348 -10.317  0.00  0.00      PROA  
ATOM   2256  C   ALA P 729       6.533  11.354  -8.258  0.00  0.00      PROA  
ATOM   2257  O   ALA P 729       7.514  11.206  -7.623  0.00  0.00      PROA  
ATOM   2258  N   LEU P 730       5.373  11.605  -7.618  0.00  0.00      PROA  
ATOM   2259  HN  LEU P 730       4.514  11.728  -8.108  0.00  0.00      PROA  
ATOM   2260  CA  LEU P 730       5.168  11.803  -6.164  0.00  0.00      PROA  
ATOM   2261  HA  LEU P 730       5.862  12.565  -5.843  0.00  0.00      PROA  
ATOM   2262  CB  LEU P 730       3.716  12.136  -5.799  0.00  0.00      PROA  
ATOM   2263  HB1 LEU P 730       3.124  11.248  -6.109  0.00  0.00      PROA  
ATOM   2264  HB2 LEU P 730       3.383  12.950  -6.478  0.00  0.00      PROA  
ATOM   2265  CG  LEU P 730       3.429  12.571  -4.294  0.00  0.00      PROA  
ATOM   2266  HG  LEU P 730       3.930  11.953  -3.518  0.00  0.00      PROA  
ATOM   2267  CD1 LEU P 730       3.998  14.015  -4.078  0.00  0.00      PROA  
ATOM   2268 HD11 LEU P 730       3.431  14.713  -4.730  0.00  0.00      PROA  
ATOM   2269 HD12 LEU P 730       5.078  14.229  -4.224  0.00  0.00      PROA  
ATOM   2270 HD13 LEU P 730       3.673  14.301  -3.055  0.00  0.00      PROA  
ATOM   2271  CD2 LEU P 730       1.897  12.551  -3.965  0.00  0.00      PROA  
ATOM   2272 HD21 LEU P 730       1.720  13.041  -2.984  0.00  0.00      PROA  
ATOM   2273 HD22 LEU P 730       1.629  11.484  -4.118  0.00  0.00      PROA  
ATOM   2274 HD23 LEU P 730       1.433  13.214  -4.726  0.00  0.00      PROA  
ATOM   2275  C   LEU P 730       5.491  10.495  -5.413  0.00  0.00      PROA  
ATOM   2276  O   LEU P 730       6.160  10.472  -4.380  0.00  0.00      PROA  
ATOM   2277  N   ILE P 731       4.935   9.408  -6.027  0.00  0.00      PROA  
ATOM   2278  HN  ILE P 731       4.425   9.459  -6.882  0.00  0.00      PROA  
ATOM   2279  CA  ILE P 731       5.081   8.054  -5.483  0.00  0.00      PROA  
ATOM   2280  HA  ILE P 731       4.894   8.216  -4.432  0.00  0.00      PROA  
ATOM   2281  CB  ILE P 731       4.206   6.964  -6.179  0.00  0.00      PROA  
ATOM   2282  HB  ILE P 731       4.404   7.003  -7.272  0.00  0.00      PROA  
ATOM   2283  CG2 ILE P 731       4.503   5.622  -5.556  0.00  0.00      PROA  
ATOM   2284 HG21 ILE P 731       5.517   5.225  -5.774  0.00  0.00      PROA  
ATOM   2285 HG22 ILE P 731       3.652   4.992  -5.895  0.00  0.00      PROA  
ATOM   2286 HG23 ILE P 731       4.359   5.691  -4.456  0.00  0.00      PROA  
ATOM   2287  CG1 ILE P 731       2.704   7.299  -5.978  0.00  0.00      PROA  
ATOM   2288 HG11 ILE P 731       2.194   6.433  -6.452  0.00  0.00      PROA  
ATOM   2289 HG12 ILE P 731       2.492   8.227  -6.550  0.00  0.00      PROA  
ATOM   2290  CD  ILE P 731       2.322   7.600  -4.497  0.00  0.00      PROA  
ATOM   2291  HD1 ILE P 731       1.233   7.727  -4.316  0.00  0.00      PROA  
ATOM   2292  HD2 ILE P 731       2.830   8.538  -4.189  0.00  0.00      PROA  
ATOM   2293  HD3 ILE P 731       2.653   6.751  -3.861  0.00  0.00      PROA  
ATOM   2294  C   ILE P 731       6.554   7.654  -5.466  0.00  0.00      PROA  
ATOM   2295  O   ILE P 731       7.043   7.160  -4.472  0.00  0.00      PROA  
ATOM   2296  N   CYS P 732       7.325   7.777  -6.552  0.00  0.00      PROA  
ATOM   2297  HN  CYS P 732       6.970   8.139  -7.410  0.00  0.00      PROA  
ATOM   2298  CA  CYS P 732       8.766   7.462  -6.485  0.00  0.00      PROA  
ATOM   2299  HA  CYS P 732       8.880   6.494  -6.019  0.00  0.00      PROA  
ATOM   2300  CB  CYS P 732       9.353   7.421  -7.900  0.00  0.00      PROA  
ATOM   2301  HB1 CYS P 732       8.900   6.673  -8.586  0.00  0.00      PROA  
ATOM   2302  HB2 CYS P 732      10.363   7.087  -7.580  0.00  0.00      PROA  
ATOM   2303  SG  CYS P 732       9.602   9.029  -8.749  0.00  0.00      PROA  
ATOM   2304  HG1 CYS P 732       8.333   9.142  -9.113  0.00  0.00      PROA  
ATOM   2305  C   CYS P 732       9.505   8.432  -5.508  0.00  0.00      PROA  
ATOM   2306  O   CYS P 732      10.419   8.013  -4.764  0.00  0.00      PROA  
ATOM   2307  N   ILE P 733       9.078   9.714  -5.520  0.00  0.00      PROA  
ATOM   2308  HN  ILE P 733       8.357  10.056  -6.117  0.00  0.00      PROA  
ATOM   2309  CA  ILE P 733       9.542  10.720  -4.565  0.00  0.00      PROA  
ATOM   2310  HA  ILE P 733      10.615  10.783  -4.666  0.00  0.00      PROA  
ATOM   2311  CB  ILE P 733       8.992  12.175  -4.785  0.00  0.00      PROA  
ATOM   2312  HB  ILE P 733       8.112  12.073  -5.455  0.00  0.00      PROA  
ATOM   2313  CG2 ILE P 733       8.560  12.925  -3.453  0.00  0.00      PROA  
ATOM   2314 HG21 ILE P 733       9.472  12.872  -2.821  0.00  0.00      PROA  
ATOM   2315 HG22 ILE P 733       7.684  12.465  -2.947  0.00  0.00      PROA  
ATOM   2316 HG23 ILE P 733       8.325  13.991  -3.659  0.00  0.00      PROA  
ATOM   2317  CG1 ILE P 733       9.976  13.030  -5.694  0.00  0.00      PROA  
ATOM   2318 HG11 ILE P 733      10.668  12.414  -6.307  0.00  0.00      PROA  
ATOM   2319 HG12 ILE P 733      10.574  13.534  -4.905  0.00  0.00      PROA  
ATOM   2320  CD  ILE P 733       9.192  14.055  -6.605  0.00  0.00      PROA  
ATOM   2321  HD1 ILE P 733       8.549  14.722  -5.992  0.00  0.00      PROA  
ATOM   2322  HD2 ILE P 733       8.479  13.381  -7.125  0.00  0.00      PROA  
ATOM   2323  HD3 ILE P 733      10.006  14.564  -7.164  0.00  0.00      PROA  
ATOM   2324  C   ILE P 733       9.423  10.360  -3.049  0.00  0.00      PROA  
ATOM   2325  O   ILE P 733      10.391  10.433  -2.292  0.00  0.00      PROA  
ATOM   2326  N   ILE P 734       8.316   9.882  -2.541  0.00  0.00      PROA  
ATOM   2327  HN  ILE P 734       7.578   9.743  -3.196  0.00  0.00      PROA  
ATOM   2328  CA  ILE P 734       8.013   9.367  -1.214  0.00  0.00      PROA  
ATOM   2329  HA  ILE P 734       8.265  10.156  -0.521  0.00  0.00      PROA  
ATOM   2330  CB  ILE P 734       6.517   9.163  -0.982  0.00  0.00      PROA  
ATOM   2331  HB  ILE P 734       6.230   8.497  -1.824  0.00  0.00      PROA  
ATOM   2332  CG2 ILE P 734       6.165   8.415   0.359  0.00  0.00      PROA  
ATOM   2333 HG21 ILE P 734       6.781   7.513   0.564  0.00  0.00      PROA  
ATOM   2334 HG22 ILE P 734       5.104   8.097   0.443  0.00  0.00      PROA  
ATOM   2335 HG23 ILE P 734       6.304   9.220   1.112  0.00  0.00      PROA  
ATOM   2336  CG1 ILE P 734       5.575  10.358  -1.152  0.00  0.00      PROA  
ATOM   2337 HG11 ILE P 734       6.015  10.932  -1.995  0.00  0.00      PROA  
ATOM   2338 HG12 ILE P 734       5.565  11.152  -0.375  0.00  0.00      PROA  
ATOM   2339  CD  ILE P 734       4.169   9.869  -1.525  0.00  0.00      PROA  
ATOM   2340  HD1 ILE P 734       3.784   9.415  -0.586  0.00  0.00      PROA  
ATOM   2341  HD2 ILE P 734       4.156   9.106  -2.332  0.00  0.00      PROA  
ATOM   2342  HD3 ILE P 734       3.426  10.660  -1.762  0.00  0.00      PROA  
ATOM   2343  C   ILE P 734       8.859   8.193  -0.853  0.00  0.00      PROA  
ATOM   2344  O   ILE P 734       9.458   8.090   0.214  0.00  0.00      PROA  
ATOM   2345  N   PHE P 735       8.952   7.142  -1.823  0.00  0.00      PROA  
ATOM   2346  HN  PHE P 735       8.378   7.132  -2.639  0.00  0.00      PROA  
ATOM   2347  CA  PHE P 735       9.820   5.976  -1.533  0.00  0.00      PROA  
ATOM   2348  HA  PHE P 735       9.384   5.466  -0.687  0.00  0.00      PROA  
ATOM   2349  CB  PHE P 735       9.769   4.994  -2.746  0.00  0.00      PROA  
ATOM   2350  HB1 PHE P 735      10.376   4.098  -2.492  0.00  0.00      PROA  
ATOM   2351  HB2 PHE P 735      10.137   5.504  -3.662  0.00  0.00      PROA  
ATOM   2352  CG  PHE P 735       8.410   4.279  -2.986  0.00  0.00      PROA  
ATOM   2353  CD1 PHE P 735       8.172   3.737  -4.269  0.00  0.00      PROA  
ATOM   2354  HD1 PHE P 735       8.980   3.806  -4.982  0.00  0.00      PROA  
ATOM   2355  CE1 PHE P 735       6.986   3.224  -4.560  0.00  0.00      PROA  
ATOM   2356  HE1 PHE P 735       6.817   2.770  -5.525  0.00  0.00      PROA  
ATOM   2357  CZ  PHE P 735       5.944   3.148  -3.600  0.00  0.00      PROA  
ATOM   2358  HZ  PHE P 735       4.994   2.727  -3.895  0.00  0.00      PROA  
ATOM   2359  CD2 PHE P 735       7.419   4.210  -2.006  0.00  0.00      PROA  
ATOM   2360  HD2 PHE P 735       7.600   4.691  -1.056  0.00  0.00      PROA  
ATOM   2361  CE2 PHE P 735       6.185   3.715  -2.371  0.00  0.00      PROA  
ATOM   2362  HE2 PHE P 735       5.440   3.897  -1.610  0.00  0.00      PROA  
ATOM   2363  C   PHE P 735      11.309   6.367  -1.265  0.00  0.00      PROA  
ATOM   2364  O   PHE P 735      11.888   5.852  -0.324  0.00  0.00      PROA  
ATOM   2365  N   ILE P 736      11.892   7.259  -2.086  0.00  0.00      PROA  
ATOM   2366  HN  ILE P 736      11.529   7.511  -2.980  0.00  0.00      PROA  
ATOM   2367  CA  ILE P 736      13.175   7.902  -1.802  0.00  0.00      PROA  
ATOM   2368  HA  ILE P 736      13.895   7.100  -1.743  0.00  0.00      PROA  
ATOM   2369  CB  ILE P 736      13.477   8.863  -2.923  0.00  0.00      PROA  
ATOM   2370  HB  ILE P 736      12.572   9.504  -2.991  0.00  0.00      PROA  
ATOM   2371  CG2 ILE P 736      14.731   9.737  -2.705  0.00  0.00      PROA  
ATOM   2372 HG21 ILE P 736      14.786  10.494  -3.516  0.00  0.00      PROA  
ATOM   2373 HG22 ILE P 736      15.631   9.091  -2.612  0.00  0.00      PROA  
ATOM   2374 HG23 ILE P 736      14.640  10.353  -1.785  0.00  0.00      PROA  
ATOM   2375  CG1 ILE P 736      13.640   8.070  -4.270  0.00  0.00      PROA  
ATOM   2376 HG11 ILE P 736      12.784   7.385  -4.454  0.00  0.00      PROA  
ATOM   2377 HG12 ILE P 736      14.588   7.498  -4.180  0.00  0.00      PROA  
ATOM   2378  CD  ILE P 736      13.884   8.997  -5.436  0.00  0.00      PROA  
ATOM   2379  HD1 ILE P 736      13.918   8.419  -6.384  0.00  0.00      PROA  
ATOM   2380  HD2 ILE P 736      14.855   9.534  -5.383  0.00  0.00      PROA  
ATOM   2381  HD3 ILE P 736      13.092   9.770  -5.543  0.00  0.00      PROA  
ATOM   2382  C   ILE P 736      13.207   8.628  -0.435  0.00  0.00      PROA  
ATOM   2383  O   ILE P 736      14.060   8.438   0.407  0.00  0.00      PROA  
ATOM   2384  N   TYR P 737      12.177   9.495  -0.158  0.00  0.00      PROA  
ATOM   2385  HN  TYR P 737      11.549   9.545  -0.931  0.00  0.00      PROA  
ATOM   2386  CA  TYR P 737      12.213  10.326   1.055  0.00  0.00      PROA  
ATOM   2387  HA  TYR P 737      13.180  10.806   1.074  0.00  0.00      PROA  
ATOM   2388  CB  TYR P 737      11.040  11.299   0.816  0.00  0.00      PROA  
ATOM   2389  HB1 TYR P 737      10.140  10.706   0.548  0.00  0.00      PROA  
ATOM   2390  HB2 TYR P 737      11.338  11.887  -0.078  0.00  0.00      PROA  
ATOM   2391  CG  TYR P 737      10.708  12.135   2.029  0.00  0.00      PROA  
ATOM   2392  CD1 TYR P 737       9.486  11.972   2.641  0.00  0.00      PROA  
ATOM   2393  HD1 TYR P 737       8.808  11.333   2.095  0.00  0.00      PROA  
ATOM   2394  CE1 TYR P 737       9.221  12.805   3.811  0.00  0.00      PROA  
ATOM   2395  HE1 TYR P 737       8.349  12.673   4.435  0.00  0.00      PROA  
ATOM   2396  CZ  TYR P 737      10.167  13.650   4.319  0.00  0.00      PROA  
ATOM   2397  OH  TYR P 737       9.940  14.437   5.419  0.00  0.00      PROA  
ATOM   2398  HH  TYR P 737      10.764  14.804   5.747  0.00  0.00      PROA  
ATOM   2399  CD2 TYR P 737      11.719  12.982   2.526  0.00  0.00      PROA  
ATOM   2400  HD2 TYR P 737      12.733  13.053   2.159  0.00  0.00      PROA  
ATOM   2401  CE2 TYR P 737      11.396  13.808   3.624  0.00  0.00      PROA  
ATOM   2402  HE2 TYR P 737      11.968  14.626   4.037  0.00  0.00      PROA  
ATOM   2403  C   TYR P 737      12.033   9.559   2.427  0.00  0.00      PROA  
ATOM   2404  O   TYR P 737      12.611   9.773   3.472  0.00  0.00      PROA  
ATOM   2405  N   GLU P 738      11.125   8.654   2.386  0.00  0.00      PROA  
ATOM   2406  HN  GLU P 738      10.662   8.492   1.518  0.00  0.00      PROA  
ATOM   2407  CA  GLU P 738      10.507   7.853   3.522  0.00  0.00      PROA  
ATOM   2408  HA  GLU P 738      10.520   8.458   4.417  0.00  0.00      PROA  
ATOM   2409  CB  GLU P 738       9.009   7.563   3.401  0.00  0.00      PROA  
ATOM   2410  HB1 GLU P 738       8.699   6.948   4.273  0.00  0.00      PROA  
ATOM   2411  HB2 GLU P 738       8.729   6.915   2.544  0.00  0.00      PROA  
ATOM   2412  CG  GLU P 738       8.135   8.786   3.425  0.00  0.00      PROA  
ATOM   2413  HG1 GLU P 738       8.029   9.233   2.413  0.00  0.00      PROA  
ATOM   2414  HG2 GLU P 738       8.510   9.597   4.085  0.00  0.00      PROA  
ATOM   2415  CD  GLU P 738       6.736   8.602   3.849  0.00  0.00      PROA  
ATOM   2416  OE1 GLU P 738       6.107   9.641   4.272  0.00  0.00      PROA  
ATOM   2417  OE2 GLU P 738       6.185   7.504   3.917  0.00  0.00      PROA  
ATOM   2418  C   GLU P 738      11.213   6.540   3.785  0.00  0.00      PROA  
ATOM   2419  O   GLU P 738      10.994   5.916   4.831  0.00  0.00      PROA  
ATOM   2420  N   ALA P 739      12.280   6.140   2.979  0.00  0.00      PROA  
ATOM   2421  HN  ALA P 739      12.420   6.551   2.081  0.00  0.00      PROA  
ATOM   2422  CA  ALA P 739      13.149   4.996   3.318  0.00  0.00      PROA  
ATOM   2423  HA  ALA P 739      12.652   4.127   3.726  0.00  0.00      PROA  
ATOM   2424  CB  ALA P 739      13.974   4.570   2.082  0.00  0.00      PROA  
ATOM   2425  HB1 ALA P 739      13.369   4.066   1.299  0.00  0.00      PROA  
ATOM   2426  HB2 ALA P 739      14.828   3.903   2.326  0.00  0.00      PROA  
ATOM   2427  HB3 ALA P 739      14.373   5.479   1.583  0.00  0.00      PROA  
ATOM   2428  C   ALA P 739      14.187   5.417   4.294  0.00  0.00      PROA  
ATOM   2429  O   ALA P 739      14.820   4.588   4.940  0.00  0.00      PROA  
ATOM   2430  N   LEU P 740      14.367   6.756   4.414  0.00  0.00      PROA  
ATOM   2431  HN  LEU P 740      13.902   7.355   3.767  0.00  0.00      PROA  
ATOM   2432  CA  LEU P 740      15.202   7.317   5.428  0.00  0.00      PROA  
ATOM   2433  HA  LEU P 740      15.945   6.625   5.795  0.00  0.00      PROA  
ATOM   2434  CB  LEU P 740      15.891   8.614   4.835  0.00  0.00      PROA  
ATOM   2435  HB1 LEU P 740      16.436   9.230   5.581  0.00  0.00      PROA  
ATOM   2436  HB2 LEU P 740      15.016   9.226   4.527  0.00  0.00      PROA  
ATOM   2437  CG  LEU P 740      16.771   8.380   3.562  0.00  0.00      PROA  
ATOM   2438  HG  LEU P 740      16.398   7.445   3.090  0.00  0.00      PROA  
ATOM   2439  CD1 LEU P 740      16.697   9.504   2.546  0.00  0.00      PROA  
ATOM   2440 HD11 LEU P 740      17.418   9.305   1.724  0.00  0.00      PROA  
ATOM   2441 HD12 LEU P 740      16.928  10.479   3.027  0.00  0.00      PROA  
ATOM   2442 HD13 LEU P 740      15.679   9.557   2.105  0.00  0.00      PROA  
ATOM   2443  CD2 LEU P 740      18.228   8.153   3.955  0.00  0.00      PROA  
ATOM   2444 HD21 LEU P 740      18.716   7.677   3.078  0.00  0.00      PROA  
ATOM   2445 HD22 LEU P 740      18.225   7.523   4.870  0.00  0.00      PROA  
ATOM   2446 HD23 LEU P 740      18.650   9.168   4.113  0.00  0.00      PROA  
ATOM   2447  C   LEU P 740      14.493   7.744   6.742  0.00  0.00      PROA  
ATOM   2448  O   LEU P 740      15.127   8.372   7.605  0.00  0.00      PROA  
ATOM   2449  N   GLU P 741      13.148   7.523   6.888  0.00  0.00      PROA  
ATOM   2450  HN  GLU P 741      12.656   7.176   6.093  0.00  0.00      PROA  
ATOM   2451  CA  GLU P 741      12.353   7.932   8.065  0.00  0.00      PROA  
ATOM   2452  HA  GLU P 741      12.408   9.003   8.194  0.00  0.00      PROA  
ATOM   2453  CB  GLU P 741      10.885   7.665   7.754  0.00  0.00      PROA  
ATOM   2454  HB1 GLU P 741      10.715   6.612   7.444  0.00  0.00      PROA  
ATOM   2455  HB2 GLU P 741      10.623   8.296   6.878  0.00  0.00      PROA  
ATOM   2456  CG  GLU P 741       9.958   8.053   8.948  0.00  0.00      PROA  
ATOM   2457  HG1 GLU P 741       9.890   9.133   9.197  0.00  0.00      PROA  
ATOM   2458  HG2 GLU P 741      10.214   7.482   9.866  0.00  0.00      PROA  
ATOM   2459  CD  GLU P 741       8.533   7.616   8.621  0.00  0.00      PROA  
ATOM   2460  OE1 GLU P 741       7.726   8.517   8.299  0.00  0.00      PROA  
ATOM   2461  OE2 GLU P 741       8.162   6.412   8.673  0.00  0.00      PROA  
ATOM   2462  C   GLU P 741      12.768   7.399   9.375  0.00  0.00      PROA  
ATOM   2463  O   GLU P 741      12.917   8.088  10.321  0.00  0.00      PROA  
ATOM   2464  N   LYS P 742      13.047   6.065   9.472  0.00  0.00      PROA  
ATOM   2465  HN  LYS P 742      12.905   5.525   8.646  0.00  0.00      PROA  
ATOM   2466  CA  LYS P 742      13.514   5.323  10.697  0.00  0.00      PROA  
ATOM   2467  HA  LYS P 742      12.826   5.702  11.439  0.00  0.00      PROA  
ATOM   2468  CB  LYS P 742      13.368   3.819  10.623  0.00  0.00      PROA  
ATOM   2469  HB1 LYS P 742      14.135   3.500   9.886  0.00  0.00      PROA  
ATOM   2470  HB2 LYS P 742      12.322   3.555  10.354  0.00  0.00      PROA  
ATOM   2471  CG  LYS P 742      13.725   3.049  11.924  0.00  0.00      PROA  
ATOM   2472  HG1 LYS P 742      14.738   3.454  12.134  0.00  0.00      PROA  
ATOM   2473  HG2 LYS P 742      13.738   1.969  11.662  0.00  0.00      PROA  
ATOM   2474  CD  LYS P 742      12.794   3.369  13.192  0.00  0.00      PROA  
ATOM   2475  HD1 LYS P 742      12.737   4.473  13.299  0.00  0.00      PROA  
ATOM   2476  HD2 LYS P 742      13.196   3.057  14.180  0.00  0.00      PROA  
ATOM   2477  CE  LYS P 742      11.395   2.724  13.075  0.00  0.00      PROA  
ATOM   2478  HE1 LYS P 742      11.458   1.642  13.321  0.00  0.00      PROA  
ATOM   2479  HE2 LYS P 742      10.991   2.934  12.062  0.00  0.00      PROA  
ATOM   2480  NZ  LYS P 742      10.410   3.318  14.027  0.00  0.00      PROA  
ATOM   2481  HZ1 LYS P 742      10.312   4.309  13.728  0.00  0.00      PROA  
ATOM   2482  HZ2 LYS P 742      10.746   3.382  15.009  0.00  0.00      PROA  
ATOM   2483  HZ3 LYS P 742       9.516   2.787  14.038  0.00  0.00      PROA  
ATOM   2484  C   LYS P 742      14.871   5.767  11.064  0.00  0.00      PROA  
ATOM   2485  O   LYS P 742      15.219   6.092  12.206  0.00  0.00      PROA  
ATOM   2486  N   LEU P 743      15.849   5.776  10.107  0.00  0.00      PROA  
ATOM   2487  HN  LEU P 743      15.550   5.550   9.183  0.00  0.00      PROA  
ATOM   2488  CA  LEU P 743      17.206   6.081  10.257  0.00  0.00      PROA  
ATOM   2489  HA  LEU P 743      17.669   5.303  10.845  0.00  0.00      PROA  
ATOM   2490  CB  LEU P 743      17.825   6.043   8.880  0.00  0.00      PROA  
ATOM   2491  HB1 LEU P 743      18.892   6.304   9.044  0.00  0.00      PROA  
ATOM   2492  HB2 LEU P 743      17.327   6.727   8.159  0.00  0.00      PROA  
ATOM   2493  CG  LEU P 743      17.932   4.608   8.114  0.00  0.00      PROA  
ATOM   2494  HG  LEU P 743      16.900   4.226   7.965  0.00  0.00      PROA  
ATOM   2495  CD1 LEU P 743      18.535   4.716   6.710  0.00  0.00      PROA  
ATOM   2496 HD11 LEU P 743      17.829   5.193   5.997  0.00  0.00      PROA  
ATOM   2497 HD12 LEU P 743      18.744   3.662   6.428  0.00  0.00      PROA  
ATOM   2498 HD13 LEU P 743      19.464   5.317   6.608  0.00  0.00      PROA  
ATOM   2499  CD2 LEU P 743      18.727   3.554   8.858  0.00  0.00      PROA  
ATOM   2500 HD21 LEU P 743      18.921   2.557   8.407  0.00  0.00      PROA  
ATOM   2501 HD22 LEU P 743      18.173   3.292   9.785  0.00  0.00      PROA  
ATOM   2502 HD23 LEU P 743      19.671   4.025   9.207  0.00  0.00      PROA  
ATOM   2503  C   LEU P 743      17.329   7.457  10.888  0.00  0.00      PROA  
ATOM   2504  O   LEU P 743      18.190   7.755  11.684  0.00  0.00      PROA  
ATOM   2505  N   PHE P 744      16.377   8.393  10.547  0.00  0.00      PROA  
ATOM   2506  HN  PHE P 744      15.762   8.201   9.786  0.00  0.00      PROA  
ATOM   2507  CA  PHE P 744      16.269   9.774  11.059  0.00  0.00      PROA  
ATOM   2508  HA  PHE P 744      17.264  10.163  10.904  0.00  0.00      PROA  
ATOM   2509  CB  PHE P 744      15.311  10.520  10.127  0.00  0.00      PROA  
ATOM   2510  HB1 PHE P 744      14.320  10.023  10.051  0.00  0.00      PROA  
ATOM   2511  HB2 PHE P 744      15.740  10.507   9.102  0.00  0.00      PROA  
ATOM   2512  CG  PHE P 744      14.973  11.931  10.523  0.00  0.00      PROA  
ATOM   2513  CD1 PHE P 744      14.211  12.280  11.658  0.00  0.00      PROA  
ATOM   2514  HD1 PHE P 744      13.928  11.493  12.341  0.00  0.00      PROA  
ATOM   2515  CE1 PHE P 744      13.791  13.608  11.932  0.00  0.00      PROA  
ATOM   2516  HE1 PHE P 744      13.094  13.722  12.749  0.00  0.00      PROA  
ATOM   2517  CZ  PHE P 744      14.135  14.696  11.132  0.00  0.00      PROA  
ATOM   2518  HZ  PHE P 744      13.780  15.699  11.314  0.00  0.00      PROA  
ATOM   2519  CD2 PHE P 744      15.379  13.012   9.729  0.00  0.00      PROA  
ATOM   2520  HD2 PHE P 744      16.073  12.858   8.916  0.00  0.00      PROA  
ATOM   2521  CE2 PHE P 744      15.004  14.403  10.111  0.00  0.00      PROA  
ATOM   2522  HE2 PHE P 744      15.448  15.140   9.459  0.00  0.00      PROA  
ATOM   2523  C   PHE P 744      16.088   9.759  12.590  0.00  0.00      PROA  
ATOM   2524  O   PHE P 744      16.701  10.551  13.295  0.00  0.00      PROA  
ATOM   2525  N   ASP P 745      15.322   8.862  13.109  0.00  0.00      PROA  
ATOM   2526  HN  ASP P 745      14.759   8.339  12.474  0.00  0.00      PROA  
ATOM   2527  CA  ASP P 745      14.885   8.766  14.475  0.00  0.00      PROA  
ATOM   2528  HA  ASP P 745      14.788   9.749  14.912  0.00  0.00      PROA  
ATOM   2529  CB  ASP P 745      13.594   7.836  14.577  0.00  0.00      PROA  
ATOM   2530  HB1 ASP P 745      13.586   7.542  15.649  0.00  0.00      PROA  
ATOM   2531  HB2 ASP P 745      13.594   6.906  13.969  0.00  0.00      PROA  
ATOM   2532  CG  ASP P 745      12.257   8.610  14.283  0.00  0.00      PROA  
ATOM   2533  OD1 ASP P 745      12.366   9.811  13.964  0.00  0.00      PROA  
ATOM   2534  OD2 ASP P 745      11.220   7.870  14.298  0.00  0.00      PROA  
ATOM   2535  C   ASP P 745      15.992   8.229  15.260  0.00  0.00      PROA  
ATOM   2536  O   ASP P 745      16.265   8.539  16.450  0.00  0.00      PROA  
ATOM   2537  N   LEU P 746      16.711   7.293  14.645  0.00  0.00      PROA  
ATOM   2538  HN  LEU P 746      16.239   6.867  13.877  0.00  0.00      PROA  
ATOM   2539  CA  LEU P 746      17.868   6.783  15.217  0.00  0.00      PROA  
ATOM   2540  HA  LEU P 746      17.673   6.433  16.220  0.00  0.00      PROA  
ATOM   2541  CB  LEU P 746      18.363   5.571  14.383  0.00  0.00      PROA  
ATOM   2542  HB1 LEU P 746      19.321   5.303  14.877  0.00  0.00      PROA  
ATOM   2543  HB2 LEU P 746      18.467   6.004  13.365  0.00  0.00      PROA  
ATOM   2544  CG  LEU P 746      17.452   4.392  14.443  0.00  0.00      PROA  
ATOM   2545  HG  LEU P 746      16.357   4.567  14.393  0.00  0.00      PROA  
ATOM   2546  CD1 LEU P 746      17.962   3.503  13.237  0.00  0.00      PROA  
ATOM   2547 HD11 LEU P 746      17.308   2.611  13.129  0.00  0.00      PROA  
ATOM   2548 HD12 LEU P 746      19.020   3.223  13.424  0.00  0.00      PROA  
ATOM   2549 HD13 LEU P 746      18.003   4.122  12.315  0.00  0.00      PROA  
ATOM   2550  CD2 LEU P 746      17.610   3.604  15.776  0.00  0.00      PROA  
ATOM   2551 HD21 LEU P 746      17.337   2.531  15.675  0.00  0.00      PROA  
ATOM   2552 HD22 LEU P 746      17.115   4.135  16.616  0.00  0.00      PROA  
ATOM   2553 HD23 LEU P 746      18.679   3.422  16.021  0.00  0.00      PROA  
ATOM   2554  C   LEU P 746      18.957   7.855  15.401  0.00  0.00      PROA  
ATOM   2555  O   LEU P 746      19.658   7.881  16.441  0.00  0.00      PROA  
ATOM   2556  N   GLY P 747      19.179   8.689  14.369  0.00  0.00      PROA  
ATOM   2557  HN  GLY P 747      18.612   8.645  13.550  0.00  0.00      PROA  
ATOM   2558  CA  GLY P 747      20.131   9.782  14.512  0.00  0.00      PROA  
ATOM   2559  HA1 GLY P 747      20.298  10.226  13.541  0.00  0.00      PROA  
ATOM   2560  HA2 GLY P 747      20.982   9.326  14.996  0.00  0.00      PROA  
ATOM   2561  C   GLY P 747      19.674  10.890  15.517  0.00  0.00      PROA  
ATOM   2562  O   GLY P 747      20.506  11.377  16.327  0.00  0.00      PROA  
ATOM   2563  N   GLU P 748      18.362  11.196  15.590  0.00  0.00      PROA  
ATOM   2564  HN  GLU P 748      17.680  10.690  15.067  0.00  0.00      PROA  
ATOM   2565  CA  GLU P 748      17.852  12.202  16.555  0.00  0.00      PROA  
ATOM   2566  HA  GLU P 748      18.341  13.152  16.395  0.00  0.00      PROA  
ATOM   2567  CB  GLU P 748      16.270  12.492  16.362  0.00  0.00      PROA  
ATOM   2568  HB1 GLU P 748      15.892  13.001  17.274  0.00  0.00      PROA  
ATOM   2569  HB2 GLU P 748      15.822  11.476  16.345  0.00  0.00      PROA  
ATOM   2570  CG  GLU P 748      15.860  13.280  15.125  0.00  0.00      PROA  
ATOM   2571  HG1 GLU P 748      15.611  12.658  14.239  0.00  0.00      PROA  
ATOM   2572  HG2 GLU P 748      16.650  14.003  14.830  0.00  0.00      PROA  
ATOM   2573  CD  GLU P 748      14.529  13.960  15.366  0.00  0.00      PROA  
ATOM   2574  OE1 GLU P 748      14.517  15.171  15.729  0.00  0.00      PROA  
ATOM   2575  OE2 GLU P 748      13.458  13.266  15.408  0.00  0.00      PROA  
ATOM   2576  C   GLU P 748      17.963  11.746  18.043  0.00  0.00      PROA  
ATOM   2577  O   GLU P 748      18.077  12.603  18.963  0.00  0.00      PROA  
ATOM   2578  N   THR P 749      18.012  10.407  18.382  0.00  0.00      PROA  
ATOM   2579  HN  THR P 749      18.091   9.721  17.663  0.00  0.00      PROA  
ATOM   2580  CA  THR P 749      18.093   9.977  19.739  0.00  0.00      PROA  
ATOM   2581  HA  THR P 749      17.864  10.773  20.433  0.00  0.00      PROA  
ATOM   2582  CB  THR P 749      17.163   8.791  19.948  0.00  0.00      PROA  
ATOM   2583  HB  THR P 749      16.197   8.935  19.418  0.00  0.00      PROA  
ATOM   2584  OG1 THR P 749      16.886   8.827  21.328  0.00  0.00      PROA  
ATOM   2585  HG1 THR P 749      16.222   9.507  21.463  0.00  0.00      PROA  
ATOM   2586  CG2 THR P 749      17.693   7.367  19.666  0.00  0.00      PROA  
ATOM   2587 HG21 THR P 749      18.619   7.074  20.204  0.00  0.00      PROA  
ATOM   2588 HG22 THR P 749      17.981   7.367  18.593  0.00  0.00      PROA  
ATOM   2589 HG23 THR P 749      16.869   6.640  19.827  0.00  0.00      PROA  
ATOM   2590  C   THR P 749      19.538   9.571  20.019  0.00  0.00      PROA  
ATOM   2591  O   THR P 749      19.939   9.208  21.130  0.00  0.00      PROA  
ATOM   2592  N   TYR P 750      20.394   9.632  19.018  0.00  0.00      PROA  
ATOM   2593  HN  TYR P 750      20.118  10.084  18.173  0.00  0.00      PROA  
ATOM   2594  CA  TYR P 750      21.764   9.314  19.150  0.00  0.00      PROA  
ATOM   2595  HA  TYR P 750      22.062   9.417  18.117  0.00  0.00      PROA  
ATOM   2596  CB  TYR P 750      22.665  10.268  20.073  0.00  0.00      PROA  
ATOM   2597  HB1 TYR P 750      23.743  10.013  20.152  0.00  0.00      PROA  
ATOM   2598  HB2 TYR P 750      22.289  10.115  21.107  0.00  0.00      PROA  
ATOM   2599  CG  TYR P 750      22.442  11.638  19.542  0.00  0.00      PROA  
ATOM   2600  CD1 TYR P 750      23.339  12.092  18.570  0.00  0.00      PROA  
ATOM   2601  HD1 TYR P 750      23.914  11.295  18.122  0.00  0.00      PROA  
ATOM   2602  CE1 TYR P 750      23.202  13.383  17.933  0.00  0.00      PROA  
ATOM   2603  HE1 TYR P 750      23.680  13.643  17.001  0.00  0.00      PROA  
ATOM   2604  CZ  TYR P 750      22.314  14.283  18.580  0.00  0.00      PROA  
ATOM   2605  OH  TYR P 750      22.329  15.626  18.097  0.00  0.00      PROA  
ATOM   2606  HH  TYR P 750      21.631  16.037  18.612  0.00  0.00      PROA  
ATOM   2607  CD2 TYR P 750      21.472  12.536  20.029  0.00  0.00      PROA  
ATOM   2608  HD2 TYR P 750      20.785  12.224  20.803  0.00  0.00      PROA  
ATOM   2609  CE2 TYR P 750      21.508  13.879  19.601  0.00  0.00      PROA  
ATOM   2610  HE2 TYR P 750      20.918  14.648  20.077  0.00  0.00      PROA  
ATOM   2611  C   TYR P 750      21.937   7.805  19.526  0.00  0.00      PROA  
ATOM   2612  O   TYR P 750      22.773   7.434  20.359  0.00  0.00      PROA  
ATOM   2613  N   ALA P 751      21.130   6.982  18.865  0.00  0.00      PROA  
ATOM   2614  HN  ALA P 751      20.476   7.280  18.174  0.00  0.00      PROA  
ATOM   2615  CA  ALA P 751      21.018   5.560  18.923  0.00  0.00      PROA  
ATOM   2616  HA  ALA P 751      20.771   5.326  19.948  0.00  0.00      PROA  
ATOM   2617  CB  ALA P 751      19.986   4.893  17.939  0.00  0.00      PROA  
ATOM   2618  HB1 ALA P 751      19.971   5.397  16.949  0.00  0.00      PROA  
ATOM   2619  HB2 ALA P 751      18.984   5.095  18.374  0.00  0.00      PROA  
ATOM   2620  HB3 ALA P 751      20.023   3.783  17.939  0.00  0.00      PROA  
ATOM   2621  C   ALA P 751      22.311   4.893  18.677  0.00  0.00      PROA  
ATOM   2622  O   ALA P 751      23.192   5.162  17.823  0.00  0.00      PROA  
ATOM   2623  N   ASP P 823      22.468   3.786  19.400  0.00  0.00      PROA  
ATOM   2624  HN  ASP P 823      21.668   3.579  19.957  0.00  0.00      PROA  
ATOM   2625  CA  ASP P 823      23.634   2.891  19.314  0.00  0.00      PROA  
ATOM   2626  HA  ASP P 823      24.475   3.559  19.432  0.00  0.00      PROA  
ATOM   2627  CB  ASP P 823      23.679   1.805  20.379  0.00  0.00      PROA  
ATOM   2628  HB1 ASP P 823      24.561   1.133  20.307  0.00  0.00      PROA  
ATOM   2629  HB2 ASP P 823      22.781   1.156  20.296  0.00  0.00      PROA  
ATOM   2630  CG  ASP P 823      23.810   2.452  21.749  0.00  0.00      PROA  
ATOM   2631  OD1 ASP P 823      23.474   1.626  22.622  0.00  0.00      PROA  
ATOM   2632  OD2 ASP P 823      24.235   3.627  21.976  0.00  0.00      PROA  
ATOM   2633  C   ASP P 823      23.823   2.312  17.910  0.00  0.00      PROA  
ATOM   2634  O   ASP P 823      24.864   2.341  17.290  0.00  0.00      PROA  
ATOM   2635  N   VAL P 824      22.692   1.864  17.319  0.00  0.00      PROA  
ATOM   2636  HN  VAL P 824      21.861   1.808  17.866  0.00  0.00      PROA  
ATOM   2637  CA  VAL P 824      22.814   1.057  16.163  0.00  0.00      PROA  
ATOM   2638  HA  VAL P 824      23.669   0.407  16.277  0.00  0.00      PROA  
ATOM   2639  CB  VAL P 824      21.690   0.064  16.187  0.00  0.00      PROA  
ATOM   2640  HB  VAL P 824      21.775  -0.605  15.304  0.00  0.00      PROA  
ATOM   2641  CG1 VAL P 824      21.837  -0.868  17.422  0.00  0.00      PROA  
ATOM   2642 HG11 VAL P 824      21.562  -0.282  18.325  0.00  0.00      PROA  
ATOM   2643 HG12 VAL P 824      22.914  -1.139  17.447  0.00  0.00      PROA  
ATOM   2644 HG13 VAL P 824      21.192  -1.772  17.390  0.00  0.00      PROA  
ATOM   2645  CG2 VAL P 824      20.317   0.740  16.156  0.00  0.00      PROA  
ATOM   2646 HG21 VAL P 824      19.466   0.029  16.094  0.00  0.00      PROA  
ATOM   2647 HG22 VAL P 824      20.166   1.195  15.154  0.00  0.00      PROA  
ATOM   2648 HG23 VAL P 824      20.164   1.529  16.924  0.00  0.00      PROA  
ATOM   2649  C   VAL P 824      22.726   1.841  14.817  0.00  0.00      PROA  
ATOM   2650  O   VAL P 824      22.519   1.254  13.793  0.00  0.00      PROA  
ATOM   2651  N   LEU P 825      22.818   3.199  14.689  0.00  0.00      PROA  
ATOM   2652  HN  LEU P 825      23.024   3.656  15.552  0.00  0.00      PROA  
ATOM   2653  CA  LEU P 825      22.595   4.021  13.469  0.00  0.00      PROA  
ATOM   2654  HA  LEU P 825      21.601   3.794  13.113  0.00  0.00      PROA  
ATOM   2655  CB  LEU P 825      22.825   5.479  13.750  0.00  0.00      PROA  
ATOM   2656  HB1 LEU P 825      23.898   5.607  14.007  0.00  0.00      PROA  
ATOM   2657  HB2 LEU P 825      22.273   5.884  14.625  0.00  0.00      PROA  
ATOM   2658  CG  LEU P 825      22.430   6.480  12.555  0.00  0.00      PROA  
ATOM   2659  HG  LEU P 825      23.061   6.208  11.683  0.00  0.00      PROA  
ATOM   2660  CD1 LEU P 825      20.970   6.465  12.122  0.00  0.00      PROA  
ATOM   2661 HD11 LEU P 825      20.698   5.423  11.846  0.00  0.00      PROA  
ATOM   2662 HD12 LEU P 825      20.801   7.039  11.186  0.00  0.00      PROA  
ATOM   2663 HD13 LEU P 825      20.259   6.857  12.881  0.00  0.00      PROA  
ATOM   2664  CD2 LEU P 825      22.898   7.910  12.675  0.00  0.00      PROA  
ATOM   2665 HD21 LEU P 825      22.706   8.616  11.838  0.00  0.00      PROA  
ATOM   2666 HD22 LEU P 825      23.986   7.843  12.886  0.00  0.00      PROA  
ATOM   2667 HD23 LEU P 825      22.427   8.357  13.576  0.00  0.00      PROA  
ATOM   2668  C   LEU P 825      23.410   3.642  12.310  0.00  0.00      PROA  
ATOM   2669  O   LEU P 825      22.992   3.254  11.247  0.00  0.00      PROA  
ATOM   2670  N   PHE P 826      24.724   3.476  12.543  0.00  0.00      PROA  
ATOM   2671  HN  PHE P 826      25.139   3.673  13.429  0.00  0.00      PROA  
ATOM   2672  CA  PHE P 826      25.767   3.342  11.495  0.00  0.00      PROA  
ATOM   2673  HA  PHE P 826      25.425   3.995  10.705  0.00  0.00      PROA  
ATOM   2674  CB  PHE P 826      27.194   3.605  12.154  0.00  0.00      PROA  
ATOM   2675  HB1 PHE P 826      28.048   3.394  11.475  0.00  0.00      PROA  
ATOM   2676  HB2 PHE P 826      27.413   3.126  13.132  0.00  0.00      PROA  
ATOM   2677  CG  PHE P 826      27.184   5.072  12.300  0.00  0.00      PROA  
ATOM   2678  CD1 PHE P 826      27.328   5.894  11.181  0.00  0.00      PROA  
ATOM   2679  HD1 PHE P 826      27.439   5.440  10.208  0.00  0.00      PROA  
ATOM   2680  CE1 PHE P 826      27.091   7.254  11.313  0.00  0.00      PROA  
ATOM   2681  HE1 PHE P 826      27.160   7.938  10.480  0.00  0.00      PROA  
ATOM   2682  CZ  PHE P 826      26.881   7.771  12.609  0.00  0.00      PROA  
ATOM   2683  HZ  PHE P 826      26.666   8.813  12.795  0.00  0.00      PROA  
ATOM   2684  CD2 PHE P 826      27.020   5.570  13.585  0.00  0.00      PROA  
ATOM   2685  HD2 PHE P 826      26.873   4.953  14.460  0.00  0.00      PROA  
ATOM   2686  CE2 PHE P 826      26.904   6.952  13.728  0.00  0.00      PROA  
ATOM   2687  HE2 PHE P 826      26.738   7.433  14.681  0.00  0.00      PROA  
ATOM   2688  C   PHE P 826      25.807   1.962  10.897  0.00  0.00      PROA  
ATOM   2689  O   PHE P 826      26.137   1.758   9.740  0.00  0.00      PROA  
ATOM   2690  N   TRP P 827      25.519   1.046  11.769  0.00  0.00      PROA  
ATOM   2691  HN  TRP P 827      25.294   1.256  12.718  0.00  0.00      PROA  
ATOM   2692  CA  TRP P 827      25.317  -0.392  11.362  0.00  0.00      PROA  
ATOM   2693  HA  TRP P 827      26.149  -0.696  10.745  0.00  0.00      PROA  
ATOM   2694  CB  TRP P 827      25.325  -1.328  12.613  0.00  0.00      PROA  
ATOM   2695  HB1 TRP P 827      24.854  -2.274  12.271  0.00  0.00      PROA  
ATOM   2696  HB2 TRP P 827      24.650  -0.838  13.348  0.00  0.00      PROA  
ATOM   2697  CG  TRP P 827      26.646  -1.543  13.253  0.00  0.00      PROA  
ATOM   2698  CD1 TRP P 827      26.995  -1.036  14.499  0.00  0.00      PROA  
ATOM   2699  HD1 TRP P 827      26.401  -0.481  15.211  0.00  0.00      PROA  
ATOM   2700  NE1 TRP P 827      28.306  -1.438  14.800  0.00  0.00      PROA  
ATOM   2701  HE1 TRP P 827      28.795  -1.203  15.612  0.00  0.00      PROA  
ATOM   2702  CE2 TRP P 827      28.759  -2.252  13.834  0.00  0.00      PROA  
ATOM   2703  CD2 TRP P 827      27.724  -2.384  12.800  0.00  0.00      PROA  
ATOM   2704  CE3 TRP P 827      27.966  -3.071  11.649  0.00  0.00      PROA  
ATOM   2705  HE3 TRP P 827      27.148  -3.143  10.948  0.00  0.00      PROA  
ATOM   2706  CZ3 TRP P 827      29.184  -3.804  11.575  0.00  0.00      PROA  
ATOM   2707  HZ3 TRP P 827      29.230  -4.469  10.725  0.00  0.00      PROA  
ATOM   2708  CZ2 TRP P 827      29.916  -3.042  13.810  0.00  0.00      PROA  
ATOM   2709  HZ2 TRP P 827      30.697  -2.903  14.542  0.00  0.00      PROA  
ATOM   2710  CH2 TRP P 827      30.073  -3.786  12.623  0.00  0.00      PROA  
ATOM   2711  HH2 TRP P 827      30.991  -4.355  12.635  0.00  0.00      PROA  
ATOM   2712  C   TRP P 827      24.122  -0.703  10.484  0.00  0.00      PROA  
ATOM   2713  O   TRP P 827      24.203  -1.322   9.376  0.00  0.00      PROA  
ATOM   2714  N   CYS P 828      22.978  -0.113  10.897  0.00  0.00      PROA  
ATOM   2715  HN  CYS P 828      23.127   0.268  11.806  0.00  0.00      PROA  
ATOM   2716  CA  CYS P 828      21.794  -0.006  10.091  0.00  0.00      PROA  
ATOM   2717  HA  CYS P 828      21.404  -0.960   9.768  0.00  0.00      PROA  
ATOM   2718  CB  CYS P 828      20.727   0.697  10.980  0.00  0.00      PROA  
ATOM   2719  HB1 CYS P 828      19.866   1.164  10.455  0.00  0.00      PROA  
ATOM   2720  HB2 CYS P 828      21.275   1.598  11.330  0.00  0.00      PROA  
ATOM   2721  SG  CYS P 828      20.156  -0.254  12.405  0.00  0.00      PROA  
ATOM   2722  HG1 CYS P 828      21.236   0.102  13.085  0.00  0.00      PROA  
ATOM   2723  C   CYS P 828      22.000   0.744   8.812  0.00  0.00      PROA  
ATOM   2724  O   CYS P 828      21.548   0.459   7.698  0.00  0.00      PROA  
ATOM   2725  N   VAL P 829      22.759   1.843   8.882  0.00  0.00      PROA  
ATOM   2726  HN  VAL P 829      23.036   2.226   9.759  0.00  0.00      PROA  
ATOM   2727  CA  VAL P 829      23.133   2.647   7.717  0.00  0.00      PROA  
ATOM   2728  HA  VAL P 829      22.160   2.878   7.309  0.00  0.00      PROA  
ATOM   2729  CB  VAL P 829      23.748   3.924   8.111  0.00  0.00      PROA  
ATOM   2730  HB  VAL P 829      24.358   3.770   9.027  0.00  0.00      PROA  
ATOM   2731  CG1 VAL P 829      24.604   4.506   6.995  0.00  0.00      PROA  
ATOM   2732 HG11 VAL P 829      24.759   5.566   7.288  0.00  0.00      PROA  
ATOM   2733 HG12 VAL P 829      24.146   4.492   5.983  0.00  0.00      PROA  
ATOM   2734 HG13 VAL P 829      25.623   4.064   6.963  0.00  0.00      PROA  
ATOM   2735  CG2 VAL P 829      22.566   4.916   8.475  0.00  0.00      PROA  
ATOM   2736 HG21 VAL P 829      21.808   4.439   9.133  0.00  0.00      PROA  
ATOM   2737 HG22 VAL P 829      22.088   5.405   7.599  0.00  0.00      PROA  
ATOM   2738 HG23 VAL P 829      22.972   5.766   9.063  0.00  0.00      PROA  
ATOM   2739  C   VAL P 829      24.014   1.877   6.714  0.00  0.00      PROA  
ATOM   2740  O   VAL P 829      23.703   1.759   5.507  0.00  0.00      PROA  
ATOM   2741  N   ILE P 830      24.994   1.129   7.227  0.00  0.00      PROA  
ATOM   2742  HN  ILE P 830      25.166   1.332   8.187  0.00  0.00      PROA  
ATOM   2743  CA  ILE P 830      25.798   0.233   6.503  0.00  0.00      PROA  
ATOM   2744  HA  ILE P 830      26.184   0.710   5.614  0.00  0.00      PROA  
ATOM   2745  CB  ILE P 830      26.984  -0.322   7.399  0.00  0.00      PROA  
ATOM   2746  HB  ILE P 830      26.614  -0.376   8.445  0.00  0.00      PROA  
ATOM   2747  CG2 ILE P 830      27.515  -1.736   7.076  0.00  0.00      PROA  
ATOM   2748 HG21 ILE P 830      28.441  -1.895   7.669  0.00  0.00      PROA  
ATOM   2749 HG22 ILE P 830      27.692  -1.747   5.980  0.00  0.00      PROA  
ATOM   2750 HG23 ILE P 830      26.886  -2.634   7.256  0.00  0.00      PROA  
ATOM   2751  CG1 ILE P 830      28.135   0.697   7.304  0.00  0.00      PROA  
ATOM   2752 HG11 ILE P 830      28.744   0.508   8.214  0.00  0.00      PROA  
ATOM   2753 HG12 ILE P 830      27.680   1.656   7.632  0.00  0.00      PROA  
ATOM   2754  CD  ILE P 830      28.985   0.632   6.059  0.00  0.00      PROA  
ATOM   2755  HD1 ILE P 830      29.853   1.324   6.090  0.00  0.00      PROA  
ATOM   2756  HD2 ILE P 830      28.251   0.862   5.257  0.00  0.00      PROA  
ATOM   2757  HD3 ILE P 830      29.476  -0.323   5.774  0.00  0.00      PROA  
ATOM   2758  C   ILE P 830      25.086  -0.951   5.847  0.00  0.00      PROA  
ATOM   2759  O   ILE P 830      25.213  -1.190   4.658  0.00  0.00      PROA  
ATOM   2760  N   LEU P 831      24.149  -1.630   6.479  0.00  0.00      PROA  
ATOM   2761  HN  LEU P 831      23.943  -1.507   7.447  0.00  0.00      PROA  
ATOM   2762  CA  LEU P 831      23.243  -2.562   5.853  0.00  0.00      PROA  
ATOM   2763  HA  LEU P 831      23.689  -3.376   5.300  0.00  0.00      PROA  
ATOM   2764  CB  LEU P 831      22.343  -3.168   6.957  0.00  0.00      PROA  
ATOM   2765  HB1 LEU P 831      21.490  -3.699   6.482  0.00  0.00      PROA  
ATOM   2766  HB2 LEU P 831      21.960  -2.447   7.711  0.00  0.00      PROA  
ATOM   2767  CG  LEU P 831      23.135  -4.217   7.767  0.00  0.00      PROA  
ATOM   2768  HG  LEU P 831      24.069  -3.749   8.143  0.00  0.00      PROA  
ATOM   2769  CD1 LEU P 831      22.172  -4.551   8.995  0.00  0.00      PROA  
ATOM   2770 HD11 LEU P 831      22.138  -3.689   9.696  0.00  0.00      PROA  
ATOM   2771 HD12 LEU P 831      22.665  -5.452   9.419  0.00  0.00      PROA  
ATOM   2772 HD13 LEU P 831      21.151  -4.912   8.748  0.00  0.00      PROA  
ATOM   2773  CD2 LEU P 831      23.414  -5.519   7.045  0.00  0.00      PROA  
ATOM   2774 HD21 LEU P 831      23.571  -6.372   7.740  0.00  0.00      PROA  
ATOM   2775 HD22 LEU P 831      24.162  -5.371   6.237  0.00  0.00      PROA  
ATOM   2776 HD23 LEU P 831      22.498  -5.839   6.504  0.00  0.00      PROA  
ATOM   2777  C   LEU P 831      22.243  -1.968   4.821  0.00  0.00      PROA  
ATOM   2778  O   LEU P 831      22.106  -2.480   3.659  0.00  0.00      PROA  
ATOM   2779  N   PHE P 832      21.599  -0.841   5.219  0.00  0.00      PROA  
ATOM   2780  HN  PHE P 832      21.624  -0.462   6.141  0.00  0.00      PROA  
ATOM   2781  CA  PHE P 832      20.795  -0.063   4.281  0.00  0.00      PROA  
ATOM   2782  HA  PHE P 832      19.891  -0.596   4.027  0.00  0.00      PROA  
ATOM   2783  CB  PHE P 832      20.425   1.242   5.070  0.00  0.00      PROA  
ATOM   2784  HB1 PHE P 832      21.317   1.736   5.510  0.00  0.00      PROA  
ATOM   2785  HB2 PHE P 832      19.775   1.006   5.939  0.00  0.00      PROA  
ATOM   2786  CG  PHE P 832      19.771   2.291   4.301  0.00  0.00      PROA  
ATOM   2787  CD1 PHE P 832      18.443   2.048   3.925  0.00  0.00      PROA  
ATOM   2788  HD1 PHE P 832      17.974   1.129   4.246  0.00  0.00      PROA  
ATOM   2789  CE1 PHE P 832      17.717   3.026   3.298  0.00  0.00      PROA  
ATOM   2790  HE1 PHE P 832      16.708   2.878   2.943  0.00  0.00      PROA  
ATOM   2791  CZ  PHE P 832      18.380   4.310   3.127  0.00  0.00      PROA  
ATOM   2792  HZ  PHE P 832      17.811   5.117   2.689  0.00  0.00      PROA  
ATOM   2793  CD2 PHE P 832      20.471   3.393   3.954  0.00  0.00      PROA  
ATOM   2794  HD2 PHE P 832      21.543   3.472   4.053  0.00  0.00      PROA  
ATOM   2795  CE2 PHE P 832      19.779   4.472   3.389  0.00  0.00      PROA  
ATOM   2796  HE2 PHE P 832      20.308   5.374   3.118  0.00  0.00      PROA  
ATOM   2797  C   PHE P 832      21.327   0.302   2.885  0.00  0.00      PROA  
ATOM   2798  O   PHE P 832      20.841  -0.217   1.917  0.00  0.00      PROA  
ATOM   2799  N   PHE P 833      22.486   1.014   2.903  0.00  0.00      PROA  
ATOM   2800  HN  PHE P 833      22.836   1.376   3.763  0.00  0.00      PROA  
ATOM   2801  CA  PHE P 833      23.301   1.314   1.764  0.00  0.00      PROA  
ATOM   2802  HA  PHE P 833      22.703   1.849   1.041  0.00  0.00      PROA  
ATOM   2803  CB  PHE P 833      24.514   2.259   2.177  0.00  0.00      PROA  
ATOM   2804  HB1 PHE P 833      25.073   1.789   3.014  0.00  0.00      PROA  
ATOM   2805  HB2 PHE P 833      24.087   3.209   2.563  0.00  0.00      PROA  
ATOM   2806  CG  PHE P 833      25.512   2.639   1.154  0.00  0.00      PROA  
ATOM   2807  CD1 PHE P 833      26.862   2.519   1.413  0.00  0.00      PROA  
ATOM   2808  HD1 PHE P 833      27.248   2.066   2.314  0.00  0.00      PROA  
ATOM   2809  CE1 PHE P 833      27.843   2.826   0.421  0.00  0.00      PROA  
ATOM   2810  HE1 PHE P 833      28.888   2.679   0.651  0.00  0.00      PROA  
ATOM   2811  CZ  PHE P 833      27.452   3.342  -0.748  0.00  0.00      PROA  
ATOM   2812  HZ  PHE P 833      28.162   3.547  -1.535  0.00  0.00      PROA  
ATOM   2813  CD2 PHE P 833      25.094   3.281  -0.035  0.00  0.00      PROA  
ATOM   2814  HD2 PHE P 833      24.042   3.419  -0.237  0.00  0.00      PROA  
ATOM   2815  CE2 PHE P 833      26.079   3.571  -0.993  0.00  0.00      PROA  
ATOM   2816  HE2 PHE P 833      25.697   4.120  -1.840  0.00  0.00      PROA  
ATOM   2817  C   PHE P 833      23.851   0.092   1.054  0.00  0.00      PROA  
ATOM   2818  O   PHE P 833      23.782   0.001  -0.177  0.00  0.00      PROA  
ATOM   2819  N   THR P 834      24.369  -0.867   1.803  0.00  0.00      PROA  
ATOM   2820  HN  THR P 834      24.258  -0.864   2.793  0.00  0.00      PROA  
ATOM   2821  CA  THR P 834      24.762  -2.077   1.123  0.00  0.00      PROA  
ATOM   2822  HA  THR P 834      25.412  -1.773   0.316  0.00  0.00      PROA  
ATOM   2823  CB  THR P 834      25.673  -3.045   1.801  0.00  0.00      PROA  
ATOM   2824  HB  THR P 834      25.800  -3.945   1.162  0.00  0.00      PROA  
ATOM   2825  OG1 THR P 834      25.215  -3.348   3.079  0.00  0.00      PROA  
ATOM   2826  HG1 THR P 834      25.244  -2.517   3.559  0.00  0.00      PROA  
ATOM   2827  CG2 THR P 834      27.096  -2.441   1.833  0.00  0.00      PROA  
ATOM   2828 HG21 THR P 834      27.508  -2.500   0.804  0.00  0.00      PROA  
ATOM   2829 HG22 THR P 834      27.684  -3.155   2.448  0.00  0.00      PROA  
ATOM   2830 HG23 THR P 834      27.078  -1.387   2.185  0.00  0.00      PROA  
ATOM   2831  C   THR P 834      23.657  -2.840   0.451  0.00  0.00      PROA  
ATOM   2832  O   THR P 834      23.836  -3.406  -0.624  0.00  0.00      PROA  
ATOM   2833  N   THR P 835      22.396  -2.782   0.956  0.00  0.00      PROA  
ATOM   2834  HN  THR P 835      22.292  -2.393   1.868  0.00  0.00      PROA  
ATOM   2835  CA  THR P 835      21.185  -3.375   0.374  0.00  0.00      PROA  
ATOM   2836  HA  THR P 835      21.383  -4.425   0.215  0.00  0.00      PROA  
ATOM   2837  CB  THR P 835      19.963  -3.430   1.390  0.00  0.00      PROA  
ATOM   2838  HB  THR P 835      19.737  -2.409   1.765  0.00  0.00      PROA  
ATOM   2839  OG1 THR P 835      20.206  -4.281   2.443  0.00  0.00      PROA  
ATOM   2840  HG1 THR P 835      20.957  -4.039   2.990  0.00  0.00      PROA  
ATOM   2841  CG2 THR P 835      18.877  -4.035   0.626  0.00  0.00      PROA  
ATOM   2842 HG21 THR P 835      19.108  -4.803  -0.143  0.00  0.00      PROA  
ATOM   2843 HG22 THR P 835      18.281  -3.242   0.126  0.00  0.00      PROA  
ATOM   2844 HG23 THR P 835      18.237  -4.593   1.343  0.00  0.00      PROA  
ATOM   2845  C   THR P 835      20.698  -2.644  -0.865  0.00  0.00      PROA  
ATOM   2846  O   THR P 835      20.686  -3.233  -1.952  0.00  0.00      PROA  
ATOM   2847  N   PHE P 836      20.575  -1.289  -0.807  0.00  0.00      PROA  
ATOM   2848  HN  PHE P 836      20.819  -0.828   0.043  0.00  0.00      PROA  
ATOM   2849  CA  PHE P 836      20.289  -0.382  -1.889  0.00  0.00      PROA  
ATOM   2850  HA  PHE P 836      19.276  -0.518  -2.237  0.00  0.00      PROA  
ATOM   2851  CB  PHE P 836      20.400   1.055  -1.362  0.00  0.00      PROA  
ATOM   2852  HB1 PHE P 836      21.290   1.111  -0.699  0.00  0.00      PROA  
ATOM   2853  HB2 PHE P 836      19.578   1.370  -0.684  0.00  0.00      PROA  
ATOM   2854  CG  PHE P 836      20.362   2.044  -2.454  0.00  0.00      PROA  
ATOM   2855  CD1 PHE P 836      21.425   2.889  -2.735  0.00  0.00      PROA  
ATOM   2856  HD1 PHE P 836      22.271   2.949  -2.066  0.00  0.00      PROA  
ATOM   2857  CE1 PHE P 836      21.378   3.804  -3.857  0.00  0.00      PROA  
ATOM   2858  HE1 PHE P 836      22.158   4.541  -3.972  0.00  0.00      PROA  
ATOM   2859  CZ  PHE P 836      20.221   3.820  -4.667  0.00  0.00      PROA  
ATOM   2860  HZ  PHE P 836      20.137   4.561  -5.448  0.00  0.00      PROA  
ATOM   2861  CD2 PHE P 836      19.293   2.015  -3.336  0.00  0.00      PROA  
ATOM   2862  HD2 PHE P 836      18.495   1.350  -3.043  0.00  0.00      PROA  
ATOM   2863  CE2 PHE P 836      19.149   2.869  -4.390  0.00  0.00      PROA  
ATOM   2864  HE2 PHE P 836      18.376   2.628  -5.106  0.00  0.00      PROA  
ATOM   2865  C   PHE P 836      21.259  -0.601  -3.044  0.00  0.00      PROA  
ATOM   2866  O   PHE P 836      20.814  -0.867  -4.160  0.00  0.00      PROA  
ATOM   2867  N   PHE P 837      22.608  -0.580  -2.770  0.00  0.00      PROA  
ATOM   2868  HN  PHE P 837      22.977  -0.543  -1.844  0.00  0.00      PROA  
ATOM   2869  CA  PHE P 837      23.527  -0.865  -3.754  0.00  0.00      PROA  
ATOM   2870  HA  PHE P 837      23.398  -0.146  -4.550  0.00  0.00      PROA  
ATOM   2871  CB  PHE P 837      24.946  -0.848  -3.109  0.00  0.00      PROA  
ATOM   2872  HB1 PHE P 837      24.968  -1.611  -2.302  0.00  0.00      PROA  
ATOM   2873  HB2 PHE P 837      25.115   0.126  -2.601  0.00  0.00      PROA  
ATOM   2874  CG  PHE P 837      26.116  -1.067  -4.049  0.00  0.00      PROA  
ATOM   2875  CD1 PHE P 837      26.682   0.085  -4.604  0.00  0.00      PROA  
ATOM   2876  HD1 PHE P 837      26.394   1.066  -4.258  0.00  0.00      PROA  
ATOM   2877  CE1 PHE P 837      27.796  -0.002  -5.493  0.00  0.00      PROA  
ATOM   2878  HE1 PHE P 837      28.105   0.941  -5.918  0.00  0.00      PROA  
ATOM   2879  CZ  PHE P 837      28.212  -1.277  -5.962  0.00  0.00      PROA  
ATOM   2880  HZ  PHE P 837      28.952  -1.330  -6.747  0.00  0.00      PROA  
ATOM   2881  CD2 PHE P 837      26.640  -2.287  -4.410  0.00  0.00      PROA  
ATOM   2882  HD2 PHE P 837      26.111  -3.197  -4.166  0.00  0.00      PROA  
ATOM   2883  CE2 PHE P 837      27.650  -2.430  -5.364  0.00  0.00      PROA  
ATOM   2884  HE2 PHE P 837      28.047  -3.384  -5.676  0.00  0.00      PROA  
ATOM   2885  C   PHE P 837      23.434  -2.276  -4.401  0.00  0.00      PROA  
ATOM   2886  O   PHE P 837      23.578  -2.347  -5.625  0.00  0.00      PROA  
ATOM   2887  N   LEU P 838      23.380  -3.337  -3.618  0.00  0.00      PROA  
ATOM   2888  HN  LEU P 838      23.488  -3.110  -2.653  0.00  0.00      PROA  
ATOM   2889  CA  LEU P 838      23.348  -4.721  -4.164  0.00  0.00      PROA  
ATOM   2890  HA  LEU P 838      24.073  -4.836  -4.955  0.00  0.00      PROA  
ATOM   2891  CB  LEU P 838      23.414  -5.799  -3.073  0.00  0.00      PROA  
ATOM   2892  HB1 LEU P 838      22.518  -5.642  -2.436  0.00  0.00      PROA  
ATOM   2893  HB2 LEU P 838      24.322  -5.768  -2.434  0.00  0.00      PROA  
ATOM   2894  CG  LEU P 838      23.432  -7.285  -3.616  0.00  0.00      PROA  
ATOM   2895  HG  LEU P 838      22.459  -7.477  -4.116  0.00  0.00      PROA  
ATOM   2896  CD1 LEU P 838      24.538  -7.732  -4.545  0.00  0.00      PROA  
ATOM   2897 HD11 LEU P 838      25.541  -7.888  -4.093  0.00  0.00      PROA  
ATOM   2898 HD12 LEU P 838      24.792  -7.092  -5.417  0.00  0.00      PROA  
ATOM   2899 HD13 LEU P 838      24.367  -8.792  -4.828  0.00  0.00      PROA  
ATOM   2900  CD2 LEU P 838      23.491  -8.214  -2.409  0.00  0.00      PROA  
ATOM   2901 HD21 LEU P 838      22.551  -8.088  -1.830  0.00  0.00      PROA  
ATOM   2902 HD22 LEU P 838      24.359  -8.025  -1.742  0.00  0.00      PROA  
ATOM   2903 HD23 LEU P 838      23.656  -9.251  -2.772  0.00  0.00      PROA  
ATOM   2904  C   LEU P 838      22.112  -5.013  -4.998  0.00  0.00      PROA  
ATOM   2905  O   LEU P 838      22.198  -5.520  -6.104  0.00  0.00      PROA  
ATOM   2906  N   SER P 839      20.950  -4.628  -4.533  0.00  0.00      PROA  
ATOM   2907  HN  SER P 839      21.023  -4.181  -3.645  0.00  0.00      PROA  
ATOM   2908  CA  SER P 839      19.750  -4.601  -5.368  0.00  0.00      PROA  
ATOM   2909  HA  SER P 839      19.493  -5.623  -5.604  0.00  0.00      PROA  
ATOM   2910  CB  SER P 839      18.436  -4.354  -4.540  0.00  0.00      PROA  
ATOM   2911  HB1 SER P 839      18.153  -5.255  -3.955  0.00  0.00      PROA  
ATOM   2912  HB2 SER P 839      17.631  -4.327  -5.305  0.00  0.00      PROA  
ATOM   2913  OG  SER P 839      18.580  -3.236  -3.641  0.00  0.00      PROA  
ATOM   2914  HG1 SER P 839      19.176  -3.578  -2.972  0.00  0.00      PROA  
ATOM   2915  C   SER P 839      19.761  -3.860  -6.688  0.00  0.00      PROA  
ATOM   2916  O   SER P 839      19.255  -4.358  -7.731  0.00  0.00      PROA  
ATOM   2917  N   SER P 840      20.363  -2.638  -6.656  0.00  0.00      PROA  
ATOM   2918  HN  SER P 840      20.817  -2.303  -5.833  0.00  0.00      PROA  
ATOM   2919  CA  SER P 840      20.559  -1.850  -7.848  0.00  0.00      PROA  
ATOM   2920  HA  SER P 840      19.602  -1.889  -8.348  0.00  0.00      PROA  
ATOM   2921  CB  SER P 840      20.935  -0.398  -7.559  0.00  0.00      PROA  
ATOM   2922  HB1 SER P 840      20.917   0.197  -8.497  0.00  0.00      PROA  
ATOM   2923  HB2 SER P 840      21.895  -0.398  -6.998  0.00  0.00      PROA  
ATOM   2924  OG  SER P 840      20.049   0.269  -6.616  0.00  0.00      PROA  
ATOM   2925  HG1 SER P 840      20.348  -0.061  -5.765  0.00  0.00      PROA  
ATOM   2926  C   SER P 840      21.626  -2.425  -8.666  0.00  0.00      PROA  
ATOM   2927  O   SER P 840      21.483  -2.444  -9.894  0.00  0.00      PROA  
ATOM   2928  N   PHE P 841      22.769  -2.989  -8.099  0.00  0.00      PROA  
ATOM   2929  HN  PHE P 841      23.047  -2.856  -7.151  0.00  0.00      PROA  
ATOM   2930  CA  PHE P 841      23.805  -3.700  -8.765  0.00  0.00      PROA  
ATOM   2931  HA  PHE P 841      24.314  -3.149  -9.541  0.00  0.00      PROA  
ATOM   2932  CB  PHE P 841      24.815  -4.136  -7.629  0.00  0.00      PROA  
ATOM   2933  HB1 PHE P 841      24.339  -4.775  -6.855  0.00  0.00      PROA  
ATOM   2934  HB2 PHE P 841      25.253  -3.213  -7.192  0.00  0.00      PROA  
ATOM   2935  CG  PHE P 841      26.049  -4.870  -8.115  0.00  0.00      PROA  
ATOM   2936  CD1 PHE P 841      26.060  -6.286  -7.977  0.00  0.00      PROA  
ATOM   2937  HD1 PHE P 841      25.301  -6.822  -7.428  0.00  0.00      PROA  
ATOM   2938  CE1 PHE P 841      27.213  -6.906  -8.506  0.00  0.00      PROA  
ATOM   2939  HE1 PHE P 841      27.339  -7.976  -8.431  0.00  0.00      PROA  
ATOM   2940  CZ  PHE P 841      28.282  -6.191  -8.968  0.00  0.00      PROA  
ATOM   2941  HZ  PHE P 841      29.103  -6.783  -9.346  0.00  0.00      PROA  
ATOM   2942  CD2 PHE P 841      27.079  -4.098  -8.679  0.00  0.00      PROA  
ATOM   2943  HD2 PHE P 841      26.943  -3.029  -8.742  0.00  0.00      PROA  
ATOM   2944  CE2 PHE P 841      28.160  -4.788  -9.166  0.00  0.00      PROA  
ATOM   2945  HE2 PHE P 841      28.960  -4.271  -9.674  0.00  0.00      PROA  
ATOM   2946  C   PHE P 841      23.330  -4.997  -9.454  0.00  0.00      PROA  
ATOM   2947  O   PHE P 841      23.686  -5.225 -10.612  0.00  0.00      PROA  
ATOM   2948  N   LEU P 842      22.577  -5.936  -8.792  0.00  0.00      PROA  
ATOM   2949  HN  LEU P 842      22.395  -5.687  -7.844  0.00  0.00      PROA  
ATOM   2950  CA  LEU P 842      22.137  -7.170  -9.443  0.00  0.00      PROA  
ATOM   2951  HA  LEU P 842      23.040  -7.637  -9.807  0.00  0.00      PROA  
ATOM   2952  CB  LEU P 842      21.416  -8.103  -8.445  0.00  0.00      PROA  
ATOM   2953  HB1 LEU P 842      20.940  -8.886  -9.073  0.00  0.00      PROA  
ATOM   2954  HB2 LEU P 842      20.631  -7.607  -7.836  0.00  0.00      PROA  
ATOM   2955  CG  LEU P 842      22.330  -8.859  -7.501  0.00  0.00      PROA  
ATOM   2956  HG  LEU P 842      22.989  -8.149  -6.958  0.00  0.00      PROA  
ATOM   2957  CD1 LEU P 842      21.594  -9.725  -6.490  0.00  0.00      PROA  
ATOM   2958 HD11 LEU P 842      20.799  -9.190  -5.929  0.00  0.00      PROA  
ATOM   2959 HD12 LEU P 842      22.174 -10.207  -5.673  0.00  0.00      PROA  
ATOM   2960 HD13 LEU P 842      21.009 -10.483  -7.053  0.00  0.00      PROA  
ATOM   2961  CD2 LEU P 842      23.398  -9.778  -8.276  0.00  0.00      PROA  
ATOM   2962 HD21 LEU P 842      24.322  -9.188  -8.098  0.00  0.00      PROA  
ATOM   2963 HD22 LEU P 842      23.169  -9.922  -9.353  0.00  0.00      PROA  
ATOM   2964 HD23 LEU P 842      23.502 -10.807  -7.870  0.00  0.00      PROA  
ATOM   2965  C   LEU P 842      21.320  -6.883 -10.692  0.00  0.00      PROA  
ATOM   2966  O   LEU P 842      21.599  -7.559 -11.720  0.00  0.00      PROA  
ATOM   2967  N   LYS P 843      20.347  -5.950 -10.798  0.00  0.00      PROA  
ATOM   2968  HN  LYS P 843      20.084  -5.360 -10.038  0.00  0.00      PROA  
ATOM   2969  CA  LYS P 843      19.594  -5.620 -12.050  0.00  0.00      PROA  
ATOM   2970  HA  LYS P 843      19.078  -6.521 -12.349  0.00  0.00      PROA  
ATOM   2971  CB  LYS P 843      18.586  -4.446 -11.779  0.00  0.00      PROA  
ATOM   2972  HB1 LYS P 843      18.130  -4.039 -12.708  0.00  0.00      PROA  
ATOM   2973  HB2 LYS P 843      19.039  -3.559 -11.287  0.00  0.00      PROA  
ATOM   2974  CG  LYS P 843      17.437  -4.879 -10.766  0.00  0.00      PROA  
ATOM   2975  HG1 LYS P 843      16.766  -3.996 -10.689  0.00  0.00      PROA  
ATOM   2976  HG2 LYS P 843      17.923  -4.905  -9.768  0.00  0.00      PROA  
ATOM   2977  CD  LYS P 843      16.645  -6.067 -11.118  0.00  0.00      PROA  
ATOM   2978  HD1 LYS P 843      15.864  -6.118 -10.330  0.00  0.00      PROA  
ATOM   2979  HD2 LYS P 843      17.349  -6.924 -11.062  0.00  0.00      PROA  
ATOM   2980  CE  LYS P 843      15.982  -5.970 -12.425  0.00  0.00      PROA  
ATOM   2981  HE1 LYS P 843      16.615  -5.969 -13.338  0.00  0.00      PROA  
ATOM   2982  HE2 LYS P 843      15.429  -5.008 -12.474  0.00  0.00      PROA  
ATOM   2983  NZ  LYS P 843      14.966  -7.041 -12.555  0.00  0.00      PROA  
ATOM   2984  HZ1 LYS P 843      14.774  -7.216 -13.562  0.00  0.00      PROA  
ATOM   2985  HZ2 LYS P 843      14.065  -6.754 -12.123  0.00  0.00      PROA  
ATOM   2986  HZ3 LYS P 843      15.154  -7.923 -12.038  0.00  0.00      PROA  
ATOM   2987  C   LYS P 843      20.519  -5.331 -13.233  0.00  0.00      PROA  
ATOM   2988  O   LYS P 843      20.219  -5.579 -14.439  0.00  0.00      PROA  
ATOM   2989  N   GLN P 844      21.697  -4.765 -12.864  0.00  0.00      PROA  
ATOM   2990  HN  GLN P 844      21.828  -4.512 -11.908  0.00  0.00      PROA  
ATOM   2991  CA  GLN P 844      22.757  -4.444 -13.751  0.00  0.00      PROA  
ATOM   2992  HA  GLN P 844      22.302  -4.526 -14.727  0.00  0.00      PROA  
ATOM   2993  CB  GLN P 844      23.214  -3.004 -13.603  0.00  0.00      PROA  
ATOM   2994  HB1 GLN P 844      22.302  -2.405 -13.812  0.00  0.00      PROA  
ATOM   2995  HB2 GLN P 844      23.897  -2.746 -14.439  0.00  0.00      PROA  
ATOM   2996  CG  GLN P 844      23.954  -2.647 -12.312  0.00  0.00      PROA  
ATOM   2997  HG1 GLN P 844      24.833  -3.286 -12.079  0.00  0.00      PROA  
ATOM   2998  HG2 GLN P 844      23.429  -2.879 -11.361  0.00  0.00      PROA  
ATOM   2999  CD  GLN P 844      24.281  -1.187 -12.387  0.00  0.00      PROA  
ATOM   3000  OE1 GLN P 844      23.434  -0.346 -12.161  0.00  0.00      PROA  
ATOM   3001  NE2 GLN P 844      25.561  -0.826 -12.629  0.00  0.00      PROA  
ATOM   3002 HE21 GLN P 844      25.797   0.146 -12.627  0.00  0.00      PROA  
ATOM   3003 HE22 GLN P 844      26.275  -1.522 -12.564  0.00  0.00      PROA  
ATOM   3004  C   GLN P 844      23.914  -5.460 -13.910  0.00  0.00      PROA  
ATOM   3005  O   GLN P 844      24.759  -5.290 -14.722  0.00  0.00      PROA  
ATOM   3006  N   PHE P 845      23.787  -6.689 -13.337  0.00  0.00      PROA  
ATOM   3007  HN  PHE P 845      23.052  -6.742 -12.666  0.00  0.00      PROA  
ATOM   3008  CA  PHE P 845      24.557  -7.812 -13.706  0.00  0.00      PROA  
ATOM   3009  HA  PHE P 845      25.608  -7.564 -13.744  0.00  0.00      PROA  
ATOM   3010  CB  PHE P 845      24.244  -8.886 -12.593  0.00  0.00      PROA  
ATOM   3011  HB1 PHE P 845      23.206  -9.262 -12.710  0.00  0.00      PROA  
ATOM   3012  HB2 PHE P 845      24.425  -8.319 -11.655  0.00  0.00      PROA  
ATOM   3013  CG  PHE P 845      25.177 -10.074 -12.585  0.00  0.00      PROA  
ATOM   3014  CD1 PHE P 845      24.983 -11.233 -13.398  0.00  0.00      PROA  
ATOM   3015  HD1 PHE P 845      24.077 -11.402 -13.960  0.00  0.00      PROA  
ATOM   3016  CE1 PHE P 845      25.975 -12.225 -13.506  0.00  0.00      PROA  
ATOM   3017  HE1 PHE P 845      25.846 -13.152 -14.046  0.00  0.00      PROA  
ATOM   3018  CZ  PHE P 845      27.202 -12.053 -12.868  0.00  0.00      PROA  
ATOM   3019  HZ  PHE P 845      27.942 -12.748 -13.235  0.00  0.00      PROA  
ATOM   3020  CD2 PHE P 845      26.440  -9.970 -11.930  0.00  0.00      PROA  
ATOM   3021  HD2 PHE P 845      26.556  -9.102 -11.298  0.00  0.00      PROA  
ATOM   3022  CE2 PHE P 845      27.414 -10.949 -12.039  0.00  0.00      PROA  
ATOM   3023  HE2 PHE P 845      28.401 -10.874 -11.607  0.00  0.00      PROA  
ATOM   3024  C   PHE P 845      24.187  -8.393 -15.054  0.00  0.00      PROA  
ATOM   3025  O   PHE P 845      24.965  -9.026 -15.780  0.00  0.00      PROA  
ATOM   3026  N   LYS P 846      22.903  -8.077 -15.545  0.00  0.00      PROA  
ATOM   3027  HN  LYS P 846      22.454  -7.287 -15.134  0.00  0.00      PROA  
ATOM   3028  CA  LYS P 846      22.284  -8.306 -16.794  0.00  0.00      PROA  
ATOM   3029  HA  LYS P 846      22.059  -9.350 -16.954  0.00  0.00      PROA  
ATOM   3030  CB  LYS P 846      21.035  -7.372 -16.904  0.00  0.00      PROA  
ATOM   3031  HB1 LYS P 846      21.380  -6.340 -16.679  0.00  0.00      PROA  
ATOM   3032  HB2 LYS P 846      20.370  -7.558 -16.033  0.00  0.00      PROA  
ATOM   3033  CG  LYS P 846      20.196  -7.476 -18.144  0.00  0.00      PROA  
ATOM   3034  HG1 LYS P 846      20.220  -8.514 -18.538  0.00  0.00      PROA  
ATOM   3035  HG2 LYS P 846      20.483  -6.867 -19.028  0.00  0.00      PROA  
ATOM   3036  CD  LYS P 846      18.716  -7.057 -17.999  0.00  0.00      PROA  
ATOM   3037  HD1 LYS P 846      18.575  -6.155 -17.367  0.00  0.00      PROA  
ATOM   3038  HD2 LYS P 846      18.083  -7.812 -17.485  0.00  0.00      PROA  
ATOM   3039  CE  LYS P 846      18.146  -6.820 -19.395  0.00  0.00      PROA  
ATOM   3040  HE1 LYS P 846      18.675  -5.933 -19.803  0.00  0.00      PROA  
ATOM   3041  HE2 LYS P 846      17.070  -6.557 -19.308  0.00  0.00      PROA  
ATOM   3042  NZ  LYS P 846      18.167  -8.072 -20.172  0.00  0.00      PROA  
ATOM   3043  HZ1 LYS P 846      19.080  -8.474 -20.464  0.00  0.00      PROA  
ATOM   3044  HZ2 LYS P 846      17.669  -7.862 -21.060  0.00  0.00      PROA  
ATOM   3045  HZ3 LYS P 846      17.725  -8.850 -19.641  0.00  0.00      PROA  
ATOM   3046  C   LYS P 846      23.142  -7.911 -18.013  0.00  0.00      PROA  
ATOM   3047  O   LYS P 846      23.255  -8.596 -18.972  0.00  0.00      PROA  
ATOM   3048  N   THR P 847      23.891  -6.807 -17.874  0.00  0.00      PROA  
ATOM   3049  HN  THR P 847      23.792  -6.201 -17.089  0.00  0.00      PROA  
ATOM   3050  CA  THR P 847      24.561  -6.245 -19.054  0.00  0.00      PROA  
ATOM   3051  HA  THR P 847      24.110  -6.659 -19.943  0.00  0.00      PROA  
ATOM   3052  CB  THR P 847      24.310  -4.717 -19.141  0.00  0.00      PROA  
ATOM   3053  HB  THR P 847      25.069  -4.304 -19.838  0.00  0.00      PROA  
ATOM   3054  OG1 THR P 847      24.593  -4.171 -17.881  0.00  0.00      PROA  
ATOM   3055  HG1 THR P 847      25.493  -3.850 -17.783  0.00  0.00      PROA  
ATOM   3056  CG2 THR P 847      22.888  -4.500 -19.402  0.00  0.00      PROA  
ATOM   3057 HG21 THR P 847      22.566  -5.066 -20.302  0.00  0.00      PROA  
ATOM   3058 HG22 THR P 847      22.800  -3.415 -19.622  0.00  0.00      PROA  
ATOM   3059 HG23 THR P 847      22.212  -4.642 -18.532  0.00  0.00      PROA  
ATOM   3060  C   THR P 847      26.006  -6.574 -19.069  0.00  0.00      PROA  
ATOM   3061  O   THR P 847      26.772  -6.121 -19.972  0.00  0.00      PROA  
ATOM   3062  N   LYS P 848      26.426  -7.416 -18.112  0.00  0.00      PROA  
ATOM   3063  HN  LYS P 848      25.798  -7.602 -17.360  0.00  0.00      PROA  
ATOM   3064  CA  LYS P 848      27.825  -7.762 -17.841  0.00  0.00      PROA  
ATOM   3065  HA  LYS P 848      28.380  -6.862 -17.619  0.00  0.00      PROA  
ATOM   3066  CB  LYS P 848      28.085  -8.444 -16.440  0.00  0.00      PROA  
ATOM   3067  HB1 LYS P 848      29.134  -8.809 -16.408  0.00  0.00      PROA  
ATOM   3068  HB2 LYS P 848      27.439  -9.339 -16.320  0.00  0.00      PROA  
ATOM   3069  CG  LYS P 848      27.904  -7.476 -15.258  0.00  0.00      PROA  
ATOM   3070  HG1 LYS P 848      27.873  -7.994 -14.276  0.00  0.00      PROA  
ATOM   3071  HG2 LYS P 848      26.922  -6.969 -15.372  0.00  0.00      PROA  
ATOM   3072  CD  LYS P 848      28.927  -6.328 -15.145  0.00  0.00      PROA  
ATOM   3073  HD1 LYS P 848      28.912  -5.713 -16.071  0.00  0.00      PROA  
ATOM   3074  HD2 LYS P 848      29.948  -6.765 -15.129  0.00  0.00      PROA  
ATOM   3075  CE  LYS P 848      28.690  -5.361 -13.975  0.00  0.00      PROA  
ATOM   3076  HE1 LYS P 848      29.505  -4.608 -14.036  0.00  0.00      PROA  
ATOM   3077  HE2 LYS P 848      28.675  -5.886 -12.996  0.00  0.00      PROA  
ATOM   3078  NZ  LYS P 848      27.471  -4.513 -14.159  0.00  0.00      PROA  
ATOM   3079  HZ1 LYS P 848      26.635  -5.043 -13.839  0.00  0.00      PROA  
ATOM   3080  HZ2 LYS P 848      27.412  -4.141 -15.128  0.00  0.00      PROA  
ATOM   3081  HZ3 LYS P 848      27.508  -3.747 -13.456  0.00  0.00      PROA  
ATOM   3082  C   LYS P 848      28.543  -8.396 -18.993  0.00  0.00      PROA  
ATOM   3083  O   LYS P 848      27.885  -8.961 -19.901  0.00  0.00      PROA  
ATOM   3084  N   ARG P 849      29.888  -8.320 -19.108  0.00  0.00      PROA  
ATOM   3085  HN  ARG P 849      30.487  -7.848 -18.466  0.00  0.00      PROA  
ATOM   3086  CA  ARG P 849      30.518  -8.757 -20.267  0.00  0.00      PROA  
ATOM   3087  HA  ARG P 849      29.849  -8.873 -21.107  0.00  0.00      PROA  
ATOM   3088  CB  ARG P 849      31.675  -7.798 -20.772  0.00  0.00      PROA  
ATOM   3089  HB1 ARG P 849      32.286  -8.377 -21.497  0.00  0.00      PROA  
ATOM   3090  HB2 ARG P 849      32.287  -7.546 -19.880  0.00  0.00      PROA  
ATOM   3091  CG  ARG P 849      31.167  -6.620 -21.552  0.00  0.00      PROA  
ATOM   3092  HG1 ARG P 849      32.089  -6.001 -21.533  0.00  0.00      PROA  
ATOM   3093  HG2 ARG P 849      30.337  -6.183 -20.956  0.00  0.00      PROA  
ATOM   3094  CD  ARG P 849      30.796  -6.916 -22.990  0.00  0.00      PROA  
ATOM   3095  HD1 ARG P 849      29.913  -7.589 -22.938  0.00  0.00      PROA  
ATOM   3096  HD2 ARG P 849      31.615  -7.411 -23.554  0.00  0.00      PROA  
ATOM   3097  NE  ARG P 849      30.395  -5.562 -23.500  0.00  0.00      PROA  
ATOM   3098  HE  ARG P 849      31.022  -4.821 -23.258  0.00  0.00      PROA  
ATOM   3099  CZ  ARG P 849      29.348  -5.226 -24.219  0.00  0.00      PROA  
ATOM   3100  NH1 ARG P 849      29.087  -3.957 -24.424  0.00  0.00      PROA  
ATOM   3101 HH11 ARG P 849      29.673  -3.291 -23.963  0.00  0.00      PROA  
ATOM   3102 HH12 ARG P 849      28.226  -3.741 -24.883  0.00  0.00      PROA  
ATOM   3103  NH2 ARG P 849      28.330  -6.071 -24.487  0.00  0.00      PROA  
ATOM   3104 HH21 ARG P 849      28.258  -6.905 -23.940  0.00  0.00      PROA  
ATOM   3105 HH22 ARG P 849      27.503  -5.606 -24.805  0.00  0.00      PROA  
ATOM   3106  C   ARG P 849      31.104 -10.199 -20.077  0.00  0.00      PROA  
ATOM   3107  O   ARG P 849      32.004 -10.628 -20.803  0.00  0.00      PROA  
ATOM   3108  N   TYR P 850      30.606 -10.900 -18.988  0.00  0.00      PROA  
ATOM   3109  HN  TYR P 850      29.930 -10.505 -18.370  0.00  0.00      PROA  
ATOM   3110  CA  TYR P 850      31.048 -12.288 -18.799  0.00  0.00      PROA  
ATOM   3111  HA  TYR P 850      31.453 -12.716 -19.704  0.00  0.00      PROA  
ATOM   3112  CB  TYR P 850      31.999 -12.502 -17.599  0.00  0.00      PROA  
ATOM   3113  HB1 TYR P 850      33.053 -12.285 -17.878  0.00  0.00      PROA  
ATOM   3114  HB2 TYR P 850      32.018 -13.565 -17.276  0.00  0.00      PROA  
ATOM   3115  CG  TYR P 850      31.529 -11.594 -16.449  0.00  0.00      PROA  
ATOM   3116  CD1 TYR P 850      32.285 -10.420 -16.210  0.00  0.00      PROA  
ATOM   3117  HD1 TYR P 850      33.122 -10.264 -16.875  0.00  0.00      PROA  
ATOM   3118  CE1 TYR P 850      32.042  -9.610 -15.127  0.00  0.00      PROA  
ATOM   3119  HE1 TYR P 850      32.706  -8.776 -14.949  0.00  0.00      PROA  
ATOM   3120  CZ  TYR P 850      31.036  -9.898 -14.261  0.00  0.00      PROA  
ATOM   3121  OH  TYR P 850      30.708  -8.959 -13.241  0.00  0.00      PROA  
ATOM   3122  HH  TYR P 850      31.387  -8.282 -13.200  0.00  0.00      PROA  
ATOM   3123  CD2 TYR P 850      30.478 -11.869 -15.546  0.00  0.00      PROA  
ATOM   3124  HD2 TYR P 850      29.963 -12.807 -15.694  0.00  0.00      PROA  
ATOM   3125  CE2 TYR P 850      30.246 -10.995 -14.480  0.00  0.00      PROA  
ATOM   3126  HE2 TYR P 850      29.421 -11.207 -13.817  0.00  0.00      PROA  
ATOM   3127  C   TYR P 850      29.707 -13.016 -18.610  0.00  0.00      PROA  
ATOM   3128  O   TYR P 850      28.609 -12.537 -18.317  0.00  0.00      PROA  
ATOM   3129  N   PHE P 851      29.790 -14.330 -18.795  0.00  0.00      PROA  
ATOM   3130  HN  PHE P 851      30.700 -14.669 -19.022  0.00  0.00      PROA  
ATOM   3131  CA  PHE P 851      28.701 -15.288 -18.773  0.00  0.00      PROA  
ATOM   3132  HA  PHE P 851      29.347 -16.144 -18.904  0.00  0.00      PROA  
ATOM   3133  CB  PHE P 851      27.969 -15.438 -17.364  0.00  0.00      PROA  
ATOM   3134  HB1 PHE P 851      27.223 -16.262 -17.372  0.00  0.00      PROA  
ATOM   3135  HB2 PHE P 851      27.463 -14.462 -17.203  0.00  0.00      PROA  
ATOM   3136  CG  PHE P 851      28.978 -15.650 -16.221  0.00  0.00      PROA  
ATOM   3137  CD1 PHE P 851      30.248 -16.260 -16.392  0.00  0.00      PROA  
ATOM   3138  HD1 PHE P 851      30.678 -16.457 -17.363  0.00  0.00      PROA  
ATOM   3139  CE1 PHE P 851      31.002 -16.647 -15.238  0.00  0.00      PROA  
ATOM   3140  HE1 PHE P 851      31.921 -17.196 -15.379  0.00  0.00      PROA  
ATOM   3141  CZ  PHE P 851      30.433 -16.533 -13.978  0.00  0.00      PROA  
ATOM   3142  HZ  PHE P 851      30.898 -16.860 -13.060  0.00  0.00      PROA  
ATOM   3143  CD2 PHE P 851      28.494 -15.450 -14.941  0.00  0.00      PROA  
ATOM   3144  HD2 PHE P 851      27.470 -15.115 -14.862  0.00  0.00      PROA  
ATOM   3145  CE2 PHE P 851      29.194 -15.918 -13.819  0.00  0.00      PROA  
ATOM   3146  HE2 PHE P 851      28.654 -15.893 -12.884  0.00  0.00      PROA  
ATOM   3147  C   PHE P 851      27.747 -15.227 -20.003  0.00  0.00      PROA  
ATOM   3148  O   PHE P 851      27.598 -14.161 -20.632  0.00  0.00      PROA  
ATOM   3149  N   PRO P 852      27.057 -16.282 -20.512  0.00  0.00      PROA  
ATOM   3150  CD  PRO P 852      27.362 -17.739 -20.174  0.00  0.00      PROA  
ATOM   3151  HD1 PRO P 852      26.900 -17.964 -19.188  0.00  0.00      PROA  
ATOM   3152  HD2 PRO P 852      28.434 -17.989 -20.023  0.00  0.00      PROA  
ATOM   3153  CA  PRO P 852      25.922 -16.233 -21.398  0.00  0.00      PROA  
ATOM   3154  HA  PRO P 852      26.206 -15.767 -22.331  0.00  0.00      PROA  
ATOM   3155  CB  PRO P 852      25.519 -17.691 -21.649  0.00  0.00      PROA  
ATOM   3156  HB1 PRO P 852      25.233 -17.854 -22.710  0.00  0.00      PROA  
ATOM   3157  HB2 PRO P 852      24.682 -18.053 -21.014  0.00  0.00      PROA  
ATOM   3158  CG  PRO P 852      26.723 -18.552 -21.344  0.00  0.00      PROA  
ATOM   3159  HG1 PRO P 852      26.434 -19.559 -20.972  0.00  0.00      PROA  
ATOM   3160  HG2 PRO P 852      27.529 -18.750 -22.083  0.00  0.00      PROA  
ATOM   3161  C   PRO P 852      24.730 -15.347 -20.896  0.00  0.00      PROA  
ATOM   3162  O   PRO P 852      24.466 -15.360 -19.697  0.00  0.00      PROA  
ATOM   3163  N   THR P 853      23.918 -14.805 -21.891  0.00  0.00      PROA  
ATOM   3164  HN  THR P 853      24.275 -14.797 -22.822  0.00  0.00      PROA  
ATOM   3165  CA  THR P 853      22.767 -14.021 -21.512  0.00  0.00      PROA  
ATOM   3166  HA  THR P 853      23.130 -13.134 -21.013  0.00  0.00      PROA  
ATOM   3167  CB  THR P 853      22.091 -13.579 -22.729  0.00  0.00      PROA  
ATOM   3168  HB  THR P 853      22.032 -14.426 -23.446  0.00  0.00      PROA  
ATOM   3169  OG1 THR P 853      22.883 -12.529 -23.378  0.00  0.00      PROA  
ATOM   3170  HG1 THR P 853      23.786 -12.819 -23.524  0.00  0.00      PROA  
ATOM   3171  CG2 THR P 853      20.694 -13.016 -22.593  0.00  0.00      PROA  
ATOM   3172 HG21 THR P 853      20.311 -12.661 -23.574  0.00  0.00      PROA  
ATOM   3173 HG22 THR P 853      20.501 -12.223 -21.840  0.00  0.00      PROA  
ATOM   3174 HG23 THR P 853      20.006 -13.833 -22.288  0.00  0.00      PROA  
ATOM   3175  C   THR P 853      21.746 -14.648 -20.609  0.00  0.00      PROA  
ATOM   3176  O   THR P 853      21.245 -13.924 -19.804  0.00  0.00      PROA  
ATOM   3177  N   LYS P 854      21.384 -15.917 -20.675  0.00  0.00      PROA  
ATOM   3178  HN  LYS P 854      21.612 -16.438 -21.493  0.00  0.00      PROA  
ATOM   3179  CA  LYS P 854      20.519 -16.568 -19.732  0.00  0.00      PROA  
ATOM   3180  HA  LYS P 854      19.625 -15.967 -19.810  0.00  0.00      PROA  
ATOM   3181  CB  LYS P 854      20.239 -18.040 -20.163  0.00  0.00      PROA  
ATOM   3182  HB1 LYS P 854      19.638 -18.433 -19.315  0.00  0.00      PROA  
ATOM   3183  HB2 LYS P 854      21.177 -18.634 -20.170  0.00  0.00      PROA  
ATOM   3184  CG  LYS P 854      19.391 -18.091 -21.468  0.00  0.00      PROA  
ATOM   3185  HG1 LYS P 854      20.008 -17.970 -22.384  0.00  0.00      PROA  
ATOM   3186  HG2 LYS P 854      18.634 -17.283 -21.566  0.00  0.00      PROA  
ATOM   3187  CD  LYS P 854      18.592 -19.444 -21.468  0.00  0.00      PROA  
ATOM   3188  HD1 LYS P 854      17.970 -19.384 -20.550  0.00  0.00      PROA  
ATOM   3189  HD2 LYS P 854      19.375 -20.196 -21.232  0.00  0.00      PROA  
ATOM   3190  CE  LYS P 854      18.014 -19.903 -22.842  0.00  0.00      PROA  
ATOM   3191  HE1 LYS P 854      18.698 -20.207 -23.662  0.00  0.00      PROA  
ATOM   3192  HE2 LYS P 854      17.497 -19.000 -23.230  0.00  0.00      PROA  
ATOM   3193  NZ  LYS P 854      17.036 -20.948 -22.486  0.00  0.00      PROA  
ATOM   3194  HZ1 LYS P 854      16.236 -20.961 -23.151  0.00  0.00      PROA  
ATOM   3195  HZ2 LYS P 854      16.569 -20.689 -21.594  0.00  0.00      PROA  
ATOM   3196  HZ3 LYS P 854      17.394 -21.909 -22.316  0.00  0.00      PROA  
ATOM   3197  C   LYS P 854      21.019 -16.457 -18.263  0.00  0.00      PROA  
ATOM   3198  O   LYS P 854      20.176 -16.236 -17.380  0.00  0.00      PROA  
ATOM   3199  N   VAL P 855      22.353 -16.602 -18.026  0.00  0.00      PROA  
ATOM   3200  HN  VAL P 855      22.989 -16.768 -18.776  0.00  0.00      PROA  
ATOM   3201  CA  VAL P 855      23.003 -16.460 -16.649  0.00  0.00      PROA  
ATOM   3202  HA  VAL P 855      22.610 -17.145 -15.912  0.00  0.00      PROA  
ATOM   3203  CB  VAL P 855      24.470 -16.741 -16.610  0.00  0.00      PROA  
ATOM   3204  HB  VAL P 855      24.968 -16.098 -17.367  0.00  0.00      PROA  
ATOM   3205  CG1 VAL P 855      25.136 -16.549 -15.273  0.00  0.00      PROA  
ATOM   3206 HG11 VAL P 855      25.183 -15.479 -14.978  0.00  0.00      PROA  
ATOM   3207 HG12 VAL P 855      26.134 -17.036 -15.245  0.00  0.00      PROA  
ATOM   3208 HG13 VAL P 855      24.595 -17.074 -14.457  0.00  0.00      PROA  
ATOM   3209  CG2 VAL P 855      24.691 -18.186 -17.084  0.00  0.00      PROA  
ATOM   3210 HG21 VAL P 855      25.781 -18.397 -17.035  0.00  0.00      PROA  
ATOM   3211 HG22 VAL P 855      24.388 -18.384 -18.134  0.00  0.00      PROA  
ATOM   3212 HG23 VAL P 855      24.177 -18.864 -16.370  0.00  0.00      PROA  
ATOM   3213  C   VAL P 855      22.748 -15.065 -16.174  0.00  0.00      PROA  
ATOM   3214  O   VAL P 855      22.289 -14.921 -14.982  0.00  0.00      PROA  
ATOM   3215  N   ARG P 856      22.922 -14.000 -17.114  0.00  0.00      PROA  
ATOM   3216  HN  ARG P 856      23.303 -14.147 -18.024  0.00  0.00      PROA  
ATOM   3217  CA  ARG P 856      22.828 -12.612 -16.667  0.00  0.00      PROA  
ATOM   3218  HA  ARG P 856      23.372 -12.409 -15.757  0.00  0.00      PROA  
ATOM   3219  CB  ARG P 856      23.423 -11.694 -17.784  0.00  0.00      PROA  
ATOM   3220  HB1 ARG P 856      23.353 -10.663 -17.378  0.00  0.00      PROA  
ATOM   3221  HB2 ARG P 856      22.775 -11.748 -18.685  0.00  0.00      PROA  
ATOM   3222  CG  ARG P 856      24.891 -12.053 -18.206  0.00  0.00      PROA  
ATOM   3223  HG1 ARG P 856      24.752 -12.882 -18.933  0.00  0.00      PROA  
ATOM   3224  HG2 ARG P 856      25.400 -12.651 -17.420  0.00  0.00      PROA  
ATOM   3225  CD  ARG P 856      25.733 -10.945 -18.750  0.00  0.00      PROA  
ATOM   3226  HD1 ARG P 856      26.751 -11.304 -19.012  0.00  0.00      PROA  
ATOM   3227  HD2 ARG P 856      25.908 -10.045 -18.122  0.00  0.00      PROA  
ATOM   3228  NE  ARG P 856      25.067 -10.440 -19.983  0.00  0.00      PROA  
ATOM   3229  HE  ARG P 856      24.354  -9.743 -19.898  0.00  0.00      PROA  
ATOM   3230  CZ  ARG P 856      25.489 -10.723 -21.219  0.00  0.00      PROA  
ATOM   3231  NH1 ARG P 856      26.178 -11.792 -21.482  0.00  0.00      PROA  
ATOM   3232 HH11 ARG P 856      26.551 -12.485 -20.865  0.00  0.00      PROA  
ATOM   3233 HH12 ARG P 856      26.095 -12.032 -22.450  0.00  0.00      PROA  
ATOM   3234  NH2 ARG P 856      25.285  -9.868 -22.206  0.00  0.00      PROA  
ATOM   3235 HH21 ARG P 856      25.045  -8.933 -21.946  0.00  0.00      PROA  
ATOM   3236 HH22 ARG P 856      25.573 -10.248 -23.085  0.00  0.00      PROA  
ATOM   3237  C   ARG P 856      21.391 -12.315 -16.382  0.00  0.00      PROA  
ATOM   3238  O   ARG P 856      21.063 -11.571 -15.448  0.00  0.00      PROA  
ATOM   3239  N   SER P 857      20.498 -12.832 -17.277  0.00  0.00      PROA  
ATOM   3240  HN  SER P 857      20.896 -13.374 -18.013  0.00  0.00      PROA  
ATOM   3241  CA  SER P 857      19.076 -12.539 -17.201  0.00  0.00      PROA  
ATOM   3242  HA  SER P 857      19.004 -11.463 -17.131  0.00  0.00      PROA  
ATOM   3243  CB  SER P 857      18.421 -12.794 -18.512  0.00  0.00      PROA  
ATOM   3244  HB1 SER P 857      18.703 -13.777 -18.946  0.00  0.00      PROA  
ATOM   3245  HB2 SER P 857      18.892 -12.242 -19.353  0.00  0.00      PROA  
ATOM   3246  OG  SER P 857      16.965 -12.692 -18.616  0.00  0.00      PROA  
ATOM   3247  HG1 SER P 857      16.633 -12.969 -17.759  0.00  0.00      PROA  
ATOM   3248  C   SER P 857      18.418 -13.108 -15.923  0.00  0.00      PROA  
ATOM   3249  O   SER P 857      17.725 -12.414 -15.236  0.00  0.00      PROA  
ATOM   3250  N   THR P 858      18.791 -14.368 -15.567  0.00  0.00      PROA  
ATOM   3251  HN  THR P 858      19.310 -14.836 -16.279  0.00  0.00      PROA  
ATOM   3252  CA  THR P 858      18.255 -15.083 -14.443  0.00  0.00      PROA  
ATOM   3253  HA  THR P 858      17.181 -14.967 -14.436  0.00  0.00      PROA  
ATOM   3254  CB  THR P 858      18.584 -16.578 -14.521  0.00  0.00      PROA  
ATOM   3255  HB  THR P 858      19.682 -16.730 -14.443  0.00  0.00      PROA  
ATOM   3256  OG1 THR P 858      18.086 -17.150 -15.708  0.00  0.00      PROA  
ATOM   3257  HG1 THR P 858      18.731 -17.020 -16.407  0.00  0.00      PROA  
ATOM   3258  CG2 THR P 858      17.860 -17.309 -13.364  0.00  0.00      PROA  
ATOM   3259 HG21 THR P 858      16.761 -17.176 -13.453  0.00  0.00      PROA  
ATOM   3260 HG22 THR P 858      18.265 -16.867 -12.428  0.00  0.00      PROA  
ATOM   3261 HG23 THR P 858      18.190 -18.368 -13.422  0.00  0.00      PROA  
ATOM   3262  C   THR P 858      18.720 -14.477 -13.165  0.00  0.00      PROA  
ATOM   3263  O   THR P 858      17.941 -14.273 -12.211  0.00  0.00      PROA  
ATOM   3264  N   ILE P 859      20.046 -14.047 -13.109  0.00  0.00      PROA  
ATOM   3265  HN  ILE P 859      20.609 -14.038 -13.932  0.00  0.00      PROA  
ATOM   3266  CA  ILE P 859      20.398 -13.305 -11.910  0.00  0.00      PROA  
ATOM   3267  HA  ILE P 859      20.147 -13.941 -11.074  0.00  0.00      PROA  
ATOM   3268  CB  ILE P 859      21.919 -13.288 -11.787  0.00  0.00      PROA  
ATOM   3269  HB  ILE P 859      22.286 -12.955 -12.781  0.00  0.00      PROA  
ATOM   3270  CG2 ILE P 859      22.424 -12.417 -10.563  0.00  0.00      PROA  
ATOM   3271 HG21 ILE P 859      22.261 -11.336 -10.760  0.00  0.00      PROA  
ATOM   3272 HG22 ILE P 859      23.526 -12.519 -10.466  0.00  0.00      PROA  
ATOM   3273 HG23 ILE P 859      21.985 -12.587  -9.556  0.00  0.00      PROA  
ATOM   3274  CG1 ILE P 859      22.465 -14.737 -11.704  0.00  0.00      PROA  
ATOM   3275 HG11 ILE P 859      21.954 -15.389 -12.444  0.00  0.00      PROA  
ATOM   3276 HG12 ILE P 859      22.257 -15.137 -10.688  0.00  0.00      PROA  
ATOM   3277  CD  ILE P 859      24.018 -14.787 -11.987  0.00  0.00      PROA  
ATOM   3278  HD1 ILE P 859      24.447 -15.707 -11.534  0.00  0.00      PROA  
ATOM   3279  HD2 ILE P 859      24.593 -13.984 -11.477  0.00  0.00      PROA  
ATOM   3280  HD3 ILE P 859      24.276 -14.937 -13.057  0.00  0.00      PROA  
ATOM   3281  C   ILE P 859      19.644 -11.950 -11.752  0.00  0.00      PROA  
ATOM   3282  O   ILE P 859      19.414 -11.517 -10.624  0.00  0.00      PROA  
ATOM   3283  N   SER P 860      19.283 -11.176 -12.848  0.00  0.00      PROA  
ATOM   3284  HN  SER P 860      19.402 -11.505 -13.782  0.00  0.00      PROA  
ATOM   3285  CA  SER P 860      18.440  -9.975 -12.674  0.00  0.00      PROA  
ATOM   3286  HA  SER P 860      18.856  -9.362 -11.889  0.00  0.00      PROA  
ATOM   3287  CB  SER P 860      18.580  -9.178 -13.953  0.00  0.00      PROA  
ATOM   3288  HB1 SER P 860      18.418  -9.877 -14.801  0.00  0.00      PROA  
ATOM   3289  HB2 SER P 860      19.629  -8.812 -13.945  0.00  0.00      PROA  
ATOM   3290  OG  SER P 860      17.573  -8.123 -14.099  0.00  0.00      PROA  
ATOM   3291  HG1 SER P 860      16.740  -8.557 -14.297  0.00  0.00      PROA  
ATOM   3292  C   SER P 860      16.941 -10.239 -12.299  0.00  0.00      PROA  
ATOM   3293  O   SER P 860      16.342  -9.521 -11.512  0.00  0.00      PROA  
ATOM   3294  N   ASP P 861      16.330 -11.320 -12.845  0.00  0.00      PROA  
ATOM   3295  HN  ASP P 861      16.841 -11.748 -13.587  0.00  0.00      PROA  
ATOM   3296  CA  ASP P 861      14.955 -11.730 -12.512  0.00  0.00      PROA  
ATOM   3297  HA  ASP P 861      14.276 -10.934 -12.779  0.00  0.00      PROA  
ATOM   3298  CB  ASP P 861      14.613 -12.943 -13.454  0.00  0.00      PROA  
ATOM   3299  HB1 ASP P 861      13.810 -13.579 -13.024  0.00  0.00      PROA  
ATOM   3300  HB2 ASP P 861      15.509 -13.599 -13.427  0.00  0.00      PROA  
ATOM   3301  CG  ASP P 861      14.125 -12.573 -14.849  0.00  0.00      PROA  
ATOM   3302  OD1 ASP P 861      13.855 -11.364 -15.031  0.00  0.00      PROA  
ATOM   3303  OD2 ASP P 861      14.121 -13.478 -15.742  0.00  0.00      PROA  
ATOM   3304  C   ASP P 861      14.832 -12.098 -11.030  0.00  0.00      PROA  
ATOM   3305  O   ASP P 861      13.937 -11.700 -10.352  0.00  0.00      PROA  
ATOM   3306  N   PHE P 862      15.855 -12.832 -10.536  0.00  0.00      PROA  
ATOM   3307  HN  PHE P 862      16.649 -13.103 -11.073  0.00  0.00      PROA  
ATOM   3308  CA  PHE P 862      15.852 -13.430  -9.217  0.00  0.00      PROA  
ATOM   3309  HA  PHE P 862      14.840 -13.462  -8.842  0.00  0.00      PROA  
ATOM   3310  CB  PHE P 862      16.330 -14.915  -9.144  0.00  0.00      PROA  
ATOM   3311  HB1 PHE P 862      16.625 -15.207  -8.113  0.00  0.00      PROA  
ATOM   3312  HB2 PHE P 862      17.244 -14.974  -9.773  0.00  0.00      PROA  
ATOM   3313  CG  PHE P 862      15.277 -15.780  -9.700  0.00  0.00      PROA  
ATOM   3314  CD1 PHE P 862      14.231 -16.215  -8.807  0.00  0.00      PROA  
ATOM   3315  HD1 PHE P 862      14.269 -15.804  -7.809  0.00  0.00      PROA  
ATOM   3316  CE1 PHE P 862      13.154 -17.031  -9.239  0.00  0.00      PROA  
ATOM   3317  HE1 PHE P 862      12.349 -17.284  -8.565  0.00  0.00      PROA  
ATOM   3318  CZ  PHE P 862      13.156 -17.534 -10.547  0.00  0.00      PROA  
ATOM   3319  HZ  PHE P 862      12.372 -18.136 -10.981  0.00  0.00      PROA  
ATOM   3320  CD2 PHE P 862      15.183 -16.245 -11.077  0.00  0.00      PROA  
ATOM   3321  HD2 PHE P 862      15.865 -15.916 -11.846  0.00  0.00      PROA  
ATOM   3322  CE2 PHE P 862      14.133 -17.094 -11.439  0.00  0.00      PROA  
ATOM   3323  HE2 PHE P 862      14.102 -17.497 -12.441  0.00  0.00      PROA  
ATOM   3324  C   PHE P 862      16.579 -12.472  -8.248  0.00  0.00      PROA  
ATOM   3325  O   PHE P 862      16.722 -12.737  -7.056  0.00  0.00      PROA  
ATOM   3326  N   ALA P 863      17.027 -11.260  -8.694  0.00  0.00      PROA  
ATOM   3327  HN  ALA P 863      16.998 -11.109  -9.679  0.00  0.00      PROA  
ATOM   3328  CA  ALA P 863      17.832 -10.382  -7.903  0.00  0.00      PROA  
ATOM   3329  HA  ALA P 863      18.722 -10.862  -7.524  0.00  0.00      PROA  
ATOM   3330  CB  ALA P 863      17.967  -9.110  -8.739  0.00  0.00      PROA  
ATOM   3331  HB1 ALA P 863      17.009  -8.762  -9.179  0.00  0.00      PROA  
ATOM   3332  HB2 ALA P 863      18.728  -9.112  -9.548  0.00  0.00      PROA  
ATOM   3333  HB3 ALA P 863      18.303  -8.285  -8.076  0.00  0.00      PROA  
ATOM   3334  C   ALA P 863      17.179  -9.941  -6.587  0.00  0.00      PROA  
ATOM   3335  O   ALA P 863      17.913  -9.716  -5.647  0.00  0.00      PROA  
ATOM   3336  N   VAL P 864      15.859  -9.619  -6.537  0.00  0.00      PROA  
ATOM   3337  HN  VAL P 864      15.198  -9.855  -7.245  0.00  0.00      PROA  
ATOM   3338  CA  VAL P 864      15.272  -8.887  -5.415  0.00  0.00      PROA  
ATOM   3339  HA  VAL P 864      16.078  -8.250  -5.083  0.00  0.00      PROA  
ATOM   3340  CB  VAL P 864      13.981  -8.175  -5.777  0.00  0.00      PROA  
ATOM   3341  HB  VAL P 864      13.271  -8.902  -6.226  0.00  0.00      PROA  
ATOM   3342  CG1 VAL P 864      13.436  -7.343  -4.612  0.00  0.00      PROA  
ATOM   3343 HG11 VAL P 864      13.104  -7.984  -3.766  0.00  0.00      PROA  
ATOM   3344 HG12 VAL P 864      12.601  -6.745  -5.036  0.00  0.00      PROA  
ATOM   3345 HG13 VAL P 864      14.238  -6.731  -4.147  0.00  0.00      PROA  
ATOM   3346  CG2 VAL P 864      14.301  -7.196  -6.911  0.00  0.00      PROA  
ATOM   3347 HG21 VAL P 864      14.545  -7.652  -7.894  0.00  0.00      PROA  
ATOM   3348 HG22 VAL P 864      14.974  -6.358  -6.632  0.00  0.00      PROA  
ATOM   3349 HG23 VAL P 864      13.414  -6.615  -7.244  0.00  0.00      PROA  
ATOM   3350  C   VAL P 864      15.075  -9.826  -4.257  0.00  0.00      PROA  
ATOM   3351  O   VAL P 864      15.597  -9.570  -3.130  0.00  0.00      PROA  
ATOM   3352  N   PHE P 865      14.591 -10.984  -4.501  0.00  0.00      PROA  
ATOM   3353  HN  PHE P 865      14.326 -11.118  -5.452  0.00  0.00      PROA  
ATOM   3354  CA  PHE P 865      14.698 -12.087  -3.551  0.00  0.00      PROA  
ATOM   3355  HA  PHE P 865      14.111 -11.865  -2.672  0.00  0.00      PROA  
ATOM   3356  CB  PHE P 865      13.986 -13.248  -4.279  0.00  0.00      PROA  
ATOM   3357  HB1 PHE P 865      14.516 -13.684  -5.152  0.00  0.00      PROA  
ATOM   3358  HB2 PHE P 865      13.088 -12.804  -4.760  0.00  0.00      PROA  
ATOM   3359  CG  PHE P 865      13.646 -14.346  -3.341  0.00  0.00      PROA  
ATOM   3360  CD1 PHE P 865      14.594 -15.408  -3.121  0.00  0.00      PROA  
ATOM   3361  HD1 PHE P 865      15.621 -15.422  -3.455  0.00  0.00      PROA  
ATOM   3362  CE1 PHE P 865      14.174 -16.515  -2.311  0.00  0.00      PROA  
ATOM   3363  HE1 PHE P 865      14.789 -17.344  -1.994  0.00  0.00      PROA  
ATOM   3364  CZ  PHE P 865      12.859 -16.581  -1.804  0.00  0.00      PROA  
ATOM   3365  HZ  PHE P 865      12.611 -17.325  -1.061  0.00  0.00      PROA  
ATOM   3366  CD2 PHE P 865      12.356 -14.479  -2.864  0.00  0.00      PROA  
ATOM   3367  HD2 PHE P 865      11.697 -13.638  -3.024  0.00  0.00      PROA  
ATOM   3368  CE2 PHE P 865      11.991 -15.505  -1.945  0.00  0.00      PROA  
ATOM   3369  HE2 PHE P 865      10.974 -15.601  -1.594  0.00  0.00      PROA  
ATOM   3370  C   PHE P 865      16.167 -12.462  -3.096  0.00  0.00      PROA  
ATOM   3371  O   PHE P 865      16.457 -12.539  -1.924  0.00  0.00      PROA  
ATOM   3372  N   LEU P 866      17.119 -12.530  -4.061  0.00  0.00      PROA  
ATOM   3373  HN  LEU P 866      16.897 -12.457  -5.031  0.00  0.00      PROA  
ATOM   3374  CA  LEU P 866      18.509 -12.904  -3.718  0.00  0.00      PROA  
ATOM   3375  HA  LEU P 866      18.540 -13.740  -3.035  0.00  0.00      PROA  
ATOM   3376  CB  LEU P 866      19.189 -13.218  -5.026  0.00  0.00      PROA  
ATOM   3377  HB1 LEU P 866      18.918 -12.498  -5.827  0.00  0.00      PROA  
ATOM   3378  HB2 LEU P 866      18.775 -14.133  -5.500  0.00  0.00      PROA  
ATOM   3379  CG  LEU P 866      20.754 -13.431  -5.088  0.00  0.00      PROA  
ATOM   3380  HG  LEU P 866      21.175 -12.489  -4.677  0.00  0.00      PROA  
ATOM   3381  CD1 LEU P 866      21.206 -14.667  -4.175  0.00  0.00      PROA  
ATOM   3382 HD11 LEU P 866      22.273 -14.908  -4.367  0.00  0.00      PROA  
ATOM   3383 HD12 LEU P 866      20.547 -15.509  -4.478  0.00  0.00      PROA  
ATOM   3384 HD13 LEU P 866      20.973 -14.527  -3.098  0.00  0.00      PROA  
ATOM   3385  CD2 LEU P 866      21.296 -13.629  -6.499  0.00  0.00      PROA  
ATOM   3386 HD21 LEU P 866      22.399 -13.508  -6.552  0.00  0.00      PROA  
ATOM   3387 HD22 LEU P 866      20.861 -12.926  -7.242  0.00  0.00      PROA  
ATOM   3388 HD23 LEU P 866      21.186 -14.687  -6.819  0.00  0.00      PROA  
ATOM   3389  C   LEU P 866      19.272 -11.788  -2.900  0.00  0.00      PROA  
ATOM   3390  O   LEU P 866      20.178 -12.135  -2.114  0.00  0.00      PROA  
ATOM   3391  N   THR P 867      18.810 -10.559  -3.086  0.00  0.00      PROA  
ATOM   3392  HN  THR P 867      18.153 -10.327  -3.800  0.00  0.00      PROA  
ATOM   3393  CA  THR P 867      19.378  -9.538  -2.190  0.00  0.00      PROA  
ATOM   3394  HA  THR P 867      20.455  -9.457  -2.184  0.00  0.00      PROA  
ATOM   3395  CB  THR P 867      18.832  -8.206  -2.584  0.00  0.00      PROA  
ATOM   3396  HB  THR P 867      17.732  -8.160  -2.432  0.00  0.00      PROA  
ATOM   3397  OG1 THR P 867      19.126  -8.086  -3.959  0.00  0.00      PROA  
ATOM   3398  HG1 THR P 867      18.521  -8.656  -4.439  0.00  0.00      PROA  
ATOM   3399  CG2 THR P 867      19.577  -7.023  -1.897  0.00  0.00      PROA  
ATOM   3400 HG21 THR P 867      19.593  -7.119  -0.790  0.00  0.00      PROA  
ATOM   3401 HG22 THR P 867      19.045  -6.089  -2.178  0.00  0.00      PROA  
ATOM   3402 HG23 THR P 867      20.628  -6.930  -2.243  0.00  0.00      PROA  
ATOM   3403  C   THR P 867      19.061  -9.775  -0.696  0.00  0.00      PROA  
ATOM   3404  O   THR P 867      19.975  -9.610   0.143  0.00  0.00      PROA  
ATOM   3405  N   ILE P 868      17.827 -10.195  -0.331  0.00  0.00      PROA  
ATOM   3406  HN  ILE P 868      17.158 -10.229  -1.070  0.00  0.00      PROA  
ATOM   3407  CA  ILE P 868      17.536 -10.527   1.032  0.00  0.00      PROA  
ATOM   3408  HA  ILE P 868      17.859  -9.668   1.600  0.00  0.00      PROA  
ATOM   3409  CB  ILE P 868      15.997 -10.701   1.329  0.00  0.00      PROA  
ATOM   3410  HB  ILE P 868      15.736 -11.626   0.772  0.00  0.00      PROA  
ATOM   3411  CG2 ILE P 868      15.759 -10.769   2.801  0.00  0.00      PROA  
ATOM   3412 HG21 ILE P 868      15.996  -9.729   3.111  0.00  0.00      PROA  
ATOM   3413 HG22 ILE P 868      16.306 -11.457   3.481  0.00  0.00      PROA  
ATOM   3414 HG23 ILE P 868      14.693 -11.026   2.981  0.00  0.00      PROA  
ATOM   3415  CG1 ILE P 868      15.237  -9.456   0.702  0.00  0.00      PROA  
ATOM   3416 HG11 ILE P 868      15.327  -9.512  -0.404  0.00  0.00      PROA  
ATOM   3417 HG12 ILE P 868      15.707  -8.492   0.991  0.00  0.00      PROA  
ATOM   3418  CD  ILE P 868      13.681  -9.442   0.984  0.00  0.00      PROA  
ATOM   3419  HD1 ILE P 868      13.170  -8.540   0.584  0.00  0.00      PROA  
ATOM   3420  HD2 ILE P 868      13.469  -9.356   2.072  0.00  0.00      PROA  
ATOM   3421  HD3 ILE P 868      13.144 -10.299   0.523  0.00  0.00      PROA  
ATOM   3422  C   ILE P 868      18.273 -11.708   1.626  0.00  0.00      PROA  
ATOM   3423  O   ILE P 868      18.837 -11.581   2.750  0.00  0.00      PROA  
ATOM   3424  N   VAL P 869      18.353 -12.831   0.862  0.00  0.00      PROA  
ATOM   3425  HN  VAL P 869      17.819 -12.900   0.023  0.00  0.00      PROA  
ATOM   3426  CA  VAL P 869      19.150 -13.985   1.178  0.00  0.00      PROA  
ATOM   3427  HA  VAL P 869      18.789 -14.453   2.081  0.00  0.00      PROA  
ATOM   3428  CB  VAL P 869      19.083 -14.933  -0.018  0.00  0.00      PROA  
ATOM   3429  HB  VAL P 869      19.458 -14.458  -0.950  0.00  0.00      PROA  
ATOM   3430  CG1 VAL P 869      19.964 -16.211   0.092  0.00  0.00      PROA  
ATOM   3431 HG11 VAL P 869      21.031 -15.930  -0.034  0.00  0.00      PROA  
ATOM   3432 HG12 VAL P 869      19.806 -16.985  -0.689  0.00  0.00      PROA  
ATOM   3433 HG13 VAL P 869      19.838 -16.681   1.090  0.00  0.00      PROA  
ATOM   3434  CG2 VAL P 869      17.551 -15.399  -0.270  0.00  0.00      PROA  
ATOM   3435 HG21 VAL P 869      17.009 -14.527  -0.695  0.00  0.00      PROA  
ATOM   3436 HG22 VAL P 869      17.171 -15.881   0.656  0.00  0.00      PROA  
ATOM   3437 HG23 VAL P 869      17.518 -16.224  -1.014  0.00  0.00      PROA  
ATOM   3438  C   VAL P 869      20.680 -13.642   1.435  0.00  0.00      PROA  
ATOM   3439  O   VAL P 869      21.271 -14.031   2.441  0.00  0.00      PROA  
ATOM   3440  N   ILE P 870      21.330 -12.896   0.557  0.00  0.00      PROA  
ATOM   3441  HN  ILE P 870      20.829 -12.594  -0.250  0.00  0.00      PROA  
ATOM   3442  CA  ILE P 870      22.691 -12.450   0.753  0.00  0.00      PROA  
ATOM   3443  HA  ILE P 870      23.369 -13.234   1.057  0.00  0.00      PROA  
ATOM   3444  CB  ILE P 870      23.286 -11.951  -0.522  0.00  0.00      PROA  
ATOM   3445  HB  ILE P 870      22.635 -11.124  -0.878  0.00  0.00      PROA  
ATOM   3446  CG2 ILE P 870      24.694 -11.355  -0.385  0.00  0.00      PROA  
ATOM   3447 HG21 ILE P 870      25.040 -10.785  -1.274  0.00  0.00      PROA  
ATOM   3448 HG22 ILE P 870      25.409 -12.148  -0.078  0.00  0.00      PROA  
ATOM   3449 HG23 ILE P 870      24.701 -10.583   0.414  0.00  0.00      PROA  
ATOM   3450  CG1 ILE P 870      23.359 -13.039  -1.612  0.00  0.00      PROA  
ATOM   3451 HG11 ILE P 870      22.375 -13.552  -1.670  0.00  0.00      PROA  
ATOM   3452 HG12 ILE P 870      24.132 -13.650  -1.099  0.00  0.00      PROA  
ATOM   3453  CD  ILE P 870      23.826 -12.615  -3.072  0.00  0.00      PROA  
ATOM   3454  HD1 ILE P 870      24.808 -12.098  -3.015  0.00  0.00      PROA  
ATOM   3455  HD2 ILE P 870      23.125 -11.866  -3.499  0.00  0.00      PROA  
ATOM   3456  HD3 ILE P 870      23.880 -13.526  -3.706  0.00  0.00      PROA  
ATOM   3457  C   ILE P 870      22.815 -11.492   1.944  0.00  0.00      PROA  
ATOM   3458  O   ILE P 870      23.710 -11.608   2.831  0.00  0.00      PROA  
ATOM   3459  N   MET P 871      21.934 -10.519   2.116  0.00  0.00      PROA  
ATOM   3460  HN  MET P 871      21.276 -10.274   1.408  0.00  0.00      PROA  
ATOM   3461  CA  MET P 871      21.953  -9.665   3.292  0.00  0.00      PROA  
ATOM   3462  HA  MET P 871      22.947  -9.246   3.339  0.00  0.00      PROA  
ATOM   3463  CB  MET P 871      21.049  -8.468   3.164  0.00  0.00      PROA  
ATOM   3464  HB1 MET P 871      21.071  -7.814   4.061  0.00  0.00      PROA  
ATOM   3465  HB2 MET P 871      20.021  -8.814   2.922  0.00  0.00      PROA  
ATOM   3466  CG  MET P 871      21.369  -7.435   2.049  0.00  0.00      PROA  
ATOM   3467  HG1 MET P 871      20.458  -6.808   1.947  0.00  0.00      PROA  
ATOM   3468  HG2 MET P 871      21.517  -7.942   1.072  0.00  0.00      PROA  
ATOM   3469  SD  MET P 871      22.789  -6.400   2.203  0.00  0.00      PROA  
ATOM   3470  CE  MET P 871      24.040  -7.491   1.413  0.00  0.00      PROA  
ATOM   3471  HE1 MET P 871      25.091  -7.164   1.556  0.00  0.00      PROA  
ATOM   3472  HE2 MET P 871      23.913  -7.477   0.310  0.00  0.00      PROA  
ATOM   3473  HE3 MET P 871      23.884  -8.527   1.784  0.00  0.00      PROA  
ATOM   3474  C   MET P 871      21.792 -10.369   4.646  0.00  0.00      PROA  
ATOM   3475  O   MET P 871      22.366  -9.941   5.625  0.00  0.00      PROA  
ATOM   3476  N   VAL P 872      20.916 -11.393   4.635  0.00  0.00      PROA  
ATOM   3477  HN  VAL P 872      20.467 -11.581   3.765  0.00  0.00      PROA  
ATOM   3478  CA  VAL P 872      20.687 -12.251   5.790  0.00  0.00      PROA  
ATOM   3479  HA  VAL P 872      20.568 -11.588   6.634  0.00  0.00      PROA  
ATOM   3480  CB  VAL P 872      19.329 -12.939   5.677  0.00  0.00      PROA  
ATOM   3481  HB  VAL P 872      19.319 -13.427   4.678  0.00  0.00      PROA  
ATOM   3482  CG1 VAL P 872      19.193 -14.001   6.845  0.00  0.00      PROA  
ATOM   3483 HG11 VAL P 872      19.936 -14.818   6.724  0.00  0.00      PROA  
ATOM   3484 HG12 VAL P 872      18.210 -14.514   6.770  0.00  0.00      PROA  
ATOM   3485 HG13 VAL P 872      19.219 -13.487   7.830  0.00  0.00      PROA  
ATOM   3486  CG2 VAL P 872      18.223 -11.864   5.931  0.00  0.00      PROA  
ATOM   3487 HG21 VAL P 872      18.360 -11.010   5.234  0.00  0.00      PROA  
ATOM   3488 HG22 VAL P 872      18.239 -11.538   6.992  0.00  0.00      PROA  
ATOM   3489 HG23 VAL P 872      17.282 -12.438   5.787  0.00  0.00      PROA  
ATOM   3490  C   VAL P 872      21.860 -13.100   6.157  0.00  0.00      PROA  
ATOM   3491  O   VAL P 872      22.249 -13.266   7.320  0.00  0.00      PROA  
ATOM   3492  N   THR P 873      22.495 -13.593   5.098  0.00  0.00      PROA  
ATOM   3493  HN  THR P 873      22.141 -13.217   4.245  0.00  0.00      PROA  
ATOM   3494  CA  THR P 873      23.668 -14.481   5.264  0.00  0.00      PROA  
ATOM   3495  HA  THR P 873      23.143 -15.306   5.722  0.00  0.00      PROA  
ATOM   3496  CB  THR P 873      24.254 -14.813   3.906  0.00  0.00      PROA  
ATOM   3497  HB  THR P 873      24.756 -13.917   3.482  0.00  0.00      PROA  
ATOM   3498  OG1 THR P 873      23.426 -15.409   2.901  0.00  0.00      PROA  
ATOM   3499  HG1 THR P 873      22.737 -14.797   2.633  0.00  0.00      PROA  
ATOM   3500  CG2 THR P 873      25.389 -15.783   4.124  0.00  0.00      PROA  
ATOM   3501 HG21 THR P 873      26.334 -15.351   4.518  0.00  0.00      PROA  
ATOM   3502 HG22 THR P 873      25.765 -16.073   3.120  0.00  0.00      PROA  
ATOM   3503 HG23 THR P 873      25.015 -16.673   4.674  0.00  0.00      PROA  
ATOM   3504  C   THR P 873      24.756 -13.961   6.192  0.00  0.00      PROA  
ATOM   3505  O   THR P 873      25.400 -14.680   6.992  0.00  0.00      PROA  
ATOM   3506  N   ILE P 874      24.981 -12.628   6.060  0.00  0.00      PROA  
ATOM   3507  HN  ILE P 874      24.449 -12.091   5.409  0.00  0.00      PROA  
ATOM   3508  CA  ILE P 874      25.991 -11.928   6.873  0.00  0.00      PROA  
ATOM   3509  HA  ILE P 874      26.831 -12.603   6.953  0.00  0.00      PROA  
ATOM   3510  CB  ILE P 874      26.535 -10.653   6.237  0.00  0.00      PROA  
ATOM   3511  HB  ILE P 874      25.707  -9.919   6.132  0.00  0.00      PROA  
ATOM   3512  CG2 ILE P 874      27.650  -9.998   7.075  0.00  0.00      PROA  
ATOM   3513 HG21 ILE P 874      28.166  -9.084   6.713  0.00  0.00      PROA  
ATOM   3514 HG22 ILE P 874      28.477 -10.716   7.266  0.00  0.00      PROA  
ATOM   3515 HG23 ILE P 874      27.273  -9.681   8.071  0.00  0.00      PROA  
ATOM   3516  CG1 ILE P 874      27.013 -10.893   4.799  0.00  0.00      PROA  
ATOM   3517 HG11 ILE P 874      27.230  -9.834   4.540  0.00  0.00      PROA  
ATOM   3518 HG12 ILE P 874      26.236 -11.270   4.101  0.00  0.00      PROA  
ATOM   3519  CD  ILE P 874      28.201 -11.841   4.701  0.00  0.00      PROA  
ATOM   3520  HD1 ILE P 874      28.997 -11.836   5.476  0.00  0.00      PROA  
ATOM   3521  HD2 ILE P 874      28.816 -11.732   3.782  0.00  0.00      PROA  
ATOM   3522  HD3 ILE P 874      27.902 -12.908   4.780  0.00  0.00      PROA  
ATOM   3523  C   ILE P 874      25.621 -11.678   8.281  0.00  0.00      PROA  
ATOM   3524  O   ILE P 874      26.440 -11.747   9.229  0.00  0.00      PROA  
ATOM   3525  N   ASP P 875      24.329 -11.416   8.584  0.00  0.00      PROA  
ATOM   3526  HN  ASP P 875      23.610 -11.429   7.894  0.00  0.00      PROA  
ATOM   3527  CA  ASP P 875      23.860 -11.267   9.887  0.00  0.00      PROA  
ATOM   3528  HA  ASP P 875      24.588 -10.616  10.350  0.00  0.00      PROA  
ATOM   3529  CB  ASP P 875      22.506 -10.564   9.869  0.00  0.00      PROA  
ATOM   3530  HB1 ASP P 875      21.756 -10.978   9.161  0.00  0.00      PROA  
ATOM   3531  HB2 ASP P 875      22.595  -9.592   9.337  0.00  0.00      PROA  
ATOM   3532  CG  ASP P 875      21.958 -10.321  11.260  0.00  0.00      PROA  
ATOM   3533  OD1 ASP P 875      22.682 -10.267  12.272  0.00  0.00      PROA  
ATOM   3534  OD2 ASP P 875      20.718 -10.185  11.366  0.00  0.00      PROA  
ATOM   3535  C   ASP P 875      23.908 -12.608  10.604  0.00  0.00      PROA  
ATOM   3536  O   ASP P 875      24.437 -12.877  11.665  0.00  0.00      PROA  
ATOM   3537  N   TYR P 876      23.321 -13.590   9.886  0.00  0.00      PROA  
ATOM   3538  HN  TYR P 876      22.695 -13.436   9.125  0.00  0.00      PROA  
ATOM   3539  CA  TYR P 876      23.346 -14.994  10.338  0.00  0.00      PROA  
ATOM   3540  HA  TYR P 876      22.923 -15.128  11.323  0.00  0.00      PROA  
ATOM   3541  CB  TYR P 876      22.595 -15.907   9.298  0.00  0.00      PROA  
ATOM   3542  HB1 TYR P 876      23.243 -16.164   8.433  0.00  0.00      PROA  
ATOM   3543  HB2 TYR P 876      21.816 -15.370   8.715  0.00  0.00      PROA  
ATOM   3544  CG  TYR P 876      22.019 -17.213   9.819  0.00  0.00      PROA  
ATOM   3545  CD1 TYR P 876      20.695 -17.252  10.020  0.00  0.00      PROA  
ATOM   3546  HD1 TYR P 876      20.070 -16.437   9.684  0.00  0.00      PROA  
ATOM   3547  CE1 TYR P 876      20.147 -18.380  10.609  0.00  0.00      PROA  
ATOM   3548  HE1 TYR P 876      19.097 -18.248  10.825  0.00  0.00      PROA  
ATOM   3549  CZ  TYR P 876      21.015 -19.446  10.998  0.00  0.00      PROA  
ATOM   3550  OH  TYR P 876      20.509 -20.624  11.592  0.00  0.00      PROA  
ATOM   3551  HH  TYR P 876      21.197 -21.037  12.119  0.00  0.00      PROA  
ATOM   3552  CD2 TYR P 876      22.865 -18.347  10.065  0.00  0.00      PROA  
ATOM   3553  HD2 TYR P 876      23.905 -18.354   9.777  0.00  0.00      PROA  
ATOM   3554  CE2 TYR P 876      22.352 -19.433  10.670  0.00  0.00      PROA  
ATOM   3555  HE2 TYR P 876      22.965 -20.274  10.957  0.00  0.00      PROA  
ATOM   3556  C   TYR P 876      24.729 -15.582  10.576  0.00  0.00      PROA  
ATOM   3557  O   TYR P 876      24.923 -16.157  11.625  0.00  0.00      PROA  
ATOM   3558  N   LEU P 877      25.715 -15.401   9.720  0.00  0.00      PROA  
ATOM   3559  HN  LEU P 877      25.534 -14.940   8.855  0.00  0.00      PROA  
ATOM   3560  CA  LEU P 877      27.166 -15.697   9.945  0.00  0.00      PROA  
ATOM   3561  HA  LEU P 877      27.235 -16.761  10.112  0.00  0.00      PROA  
ATOM   3562  CB  LEU P 877      27.950 -15.144   8.762  0.00  0.00      PROA  
ATOM   3563  HB1 LEU P 877      27.466 -14.192   8.456  0.00  0.00      PROA  
ATOM   3564  HB2 LEU P 877      27.675 -15.781   7.894  0.00  0.00      PROA  
ATOM   3565  CG  LEU P 877      29.517 -14.975   8.964  0.00  0.00      PROA  
ATOM   3566  HG  LEU P 877      29.703 -14.376   9.881  0.00  0.00      PROA  
ATOM   3567  CD1 LEU P 877      30.332 -16.254   9.141  0.00  0.00      PROA  
ATOM   3568 HD11 LEU P 877      31.416 -16.041   9.260  0.00  0.00      PROA  
ATOM   3569 HD12 LEU P 877      30.253 -16.737   8.143  0.00  0.00      PROA  
ATOM   3570 HD13 LEU P 877      30.088 -16.883  10.024  0.00  0.00      PROA  
ATOM   3571  CD2 LEU P 877      30.201 -14.218   7.839  0.00  0.00      PROA  
ATOM   3572 HD21 LEU P 877      31.312 -14.207   7.853  0.00  0.00      PROA  
ATOM   3573 HD22 LEU P 877      30.065 -13.130   8.020  0.00  0.00      PROA  
ATOM   3574 HD23 LEU P 877      29.756 -14.464   6.851  0.00  0.00      PROA  
ATOM   3575  C   LEU P 877      27.717 -15.119  11.335  0.00  0.00      PROA  
ATOM   3576  O   LEU P 877      28.088 -15.975  12.151  0.00  0.00      PROA  
ATOM   3577  N   VAL P 878      27.824 -13.797  11.609  0.00  0.00      PROA  
ATOM   3578  HN  VAL P 878      27.307 -13.218  10.983  0.00  0.00      PROA  
ATOM   3579  CA  VAL P 878      28.614 -13.292  12.670  0.00  0.00      PROA  
ATOM   3580  HA  VAL P 878      29.044 -14.135  13.191  0.00  0.00      PROA  
ATOM   3581  CB  VAL P 878      29.717 -12.333  12.105  0.00  0.00      PROA  
ATOM   3582  HB  VAL P 878      30.337 -12.953  11.422  0.00  0.00      PROA  
ATOM   3583  CG1 VAL P 878      29.206 -11.164  11.207  0.00  0.00      PROA  
ATOM   3584 HG11 VAL P 878      28.470 -10.602  11.822  0.00  0.00      PROA  
ATOM   3585 HG12 VAL P 878      28.676 -11.602  10.335  0.00  0.00      PROA  
ATOM   3586 HG13 VAL P 878      29.995 -10.489  10.813  0.00  0.00      PROA  
ATOM   3587  CG2 VAL P 878      30.594 -11.794  13.216  0.00  0.00      PROA  
ATOM   3588 HG21 VAL P 878      30.653 -12.541  14.037  0.00  0.00      PROA  
ATOM   3589 HG22 VAL P 878      30.372 -10.742  13.495  0.00  0.00      PROA  
ATOM   3590 HG23 VAL P 878      31.621 -11.821  12.793  0.00  0.00      PROA  
ATOM   3591  C   VAL P 878      27.716 -12.425  13.620  0.00  0.00      PROA  
ATOM   3592  O   VAL P 878      28.105 -12.148  14.747  0.00  0.00      PROA  
ATOM   3593  N   GLY P 879      26.523 -12.049  13.232  0.00  0.00      PROA  
ATOM   3594  HN  GLY P 879      26.136 -12.407  12.385  0.00  0.00      PROA  
ATOM   3595  CA  GLY P 879      25.636 -11.106  14.106  0.00  0.00      PROA  
ATOM   3596  HA1 GLY P 879      25.924 -11.278  15.133  0.00  0.00      PROA  
ATOM   3597  HA2 GLY P 879      24.595 -11.253  13.861  0.00  0.00      PROA  
ATOM   3598  C   GLY P 879      25.881  -9.663  13.961  0.00  0.00      PROA  
ATOM   3599  O   GLY P 879      26.996  -9.204  14.298  0.00  0.00      PROA  
ATOM   3600  N   VAL P 880      24.934  -8.931  13.312  0.00  0.00      PROA  
ATOM   3601  HN  VAL P 880      24.142  -9.408  12.936  0.00  0.00      PROA  
ATOM   3602  CA  VAL P 880      25.061  -7.468  13.064  0.00  0.00      PROA  
ATOM   3603  HA  VAL P 880      26.045  -7.322  13.486  0.00  0.00      PROA  
ATOM   3604  CB  VAL P 880      24.886  -7.204  11.560  0.00  0.00      PROA  
ATOM   3605  HB  VAL P 880      23.921  -7.594  11.171  0.00  0.00      PROA  
ATOM   3606  CG1 VAL P 880      24.915  -5.695  11.242  0.00  0.00      PROA  
ATOM   3607 HG11 VAL P 880      25.886  -5.266  11.570  0.00  0.00      PROA  
ATOM   3608 HG12 VAL P 880      24.110  -5.124  11.751  0.00  0.00      PROA  
ATOM   3609 HG13 VAL P 880      24.892  -5.537  10.142  0.00  0.00      PROA  
ATOM   3610  CG2 VAL P 880      26.005  -7.970  10.776  0.00  0.00      PROA  
ATOM   3611 HG21 VAL P 880      25.725  -9.045  10.758  0.00  0.00      PROA  
ATOM   3612 HG22 VAL P 880      27.035  -7.731  11.116  0.00  0.00      PROA  
ATOM   3613 HG23 VAL P 880      26.059  -7.619   9.723  0.00  0.00      PROA  
ATOM   3614  C   VAL P 880      23.891  -6.694  13.767  0.00  0.00      PROA  
ATOM   3615  O   VAL P 880      22.652  -6.985  13.760  0.00  0.00      PROA  
ATOM   3616  N   PRO P 881      24.252  -5.651  14.564  0.00  0.00      PROA  
ATOM   3617  CD  PRO P 881      25.637  -5.265  14.882  0.00  0.00      PROA  
ATOM   3618  HD1 PRO P 881      26.002  -4.647  14.034  0.00  0.00      PROA  
ATOM   3619  HD2 PRO P 881      26.204  -6.150  15.241  0.00  0.00      PROA  
ATOM   3620  CA  PRO P 881      23.367  -4.654  15.106  0.00  0.00      PROA  
ATOM   3621  HA  PRO P 881      22.930  -5.198  15.930  0.00  0.00      PROA  
ATOM   3622  CB  PRO P 881      24.266  -3.556  15.680  0.00  0.00      PROA  
ATOM   3623  HB1 PRO P 881      23.852  -2.984  16.537  0.00  0.00      PROA  
ATOM   3624  HB2 PRO P 881      24.527  -2.796  14.913  0.00  0.00      PROA  
ATOM   3625  CG  PRO P 881      25.475  -4.340  16.113  0.00  0.00      PROA  
ATOM   3626  HG1 PRO P 881      26.403  -3.753  16.282  0.00  0.00      PROA  
ATOM   3627  HG2 PRO P 881      25.270  -4.929  17.032  0.00  0.00      PROA  
ATOM   3628  C   PRO P 881      22.262  -4.122  14.209  0.00  0.00      PROA  
ATOM   3629  O   PRO P 881      22.538  -3.709  13.040  0.00  0.00      PROA  
ATOM   3630  N   SER P 882      20.967  -4.120  14.637  0.00  0.00      PROA  
ATOM   3631  HN  SER P 882      20.773  -4.530  15.526  0.00  0.00      PROA  
ATOM   3632  CA  SER P 882      19.756  -3.738  13.935  0.00  0.00      PROA  
ATOM   3633  HA  SER P 882      19.747  -2.661  13.855  0.00  0.00      PROA  
ATOM   3634  CB  SER P 882      19.744  -4.233  12.448  0.00  0.00      PROA  
ATOM   3635  HB1 SER P 882      20.414  -3.678  11.757  0.00  0.00      PROA  
ATOM   3636  HB2 SER P 882      18.741  -4.202  11.971  0.00  0.00      PROA  
ATOM   3637  OG  SER P 882      20.189  -5.596  12.386  0.00  0.00      PROA  
ATOM   3638  HG1 SER P 882      21.138  -5.605  12.530  0.00  0.00      PROA  
ATOM   3639  C   SER P 882      18.485  -4.230  14.543  0.00  0.00      PROA  
ATOM   3640  O   SER P 882      18.468  -5.302  15.175  0.00  0.00      PROA  
ATOM   3641  N   PRO P 883      17.312  -3.466  14.466  0.00  0.00      PROA  
ATOM   3642  CD  PRO P 883      17.280  -2.088  14.022  0.00  0.00      PROA  
ATOM   3643  HD1 PRO P 883      17.417  -2.101  12.920  0.00  0.00      PROA  
ATOM   3644  HD2 PRO P 883      18.088  -1.520  14.530  0.00  0.00      PROA  
ATOM   3645  CA  PRO P 883      15.987  -4.116  14.454  0.00  0.00      PROA  
ATOM   3646  HA  PRO P 883      15.827  -4.441  15.472  0.00  0.00      PROA  
ATOM   3647  CB  PRO P 883      15.144  -2.876  14.008  0.00  0.00      PROA  
ATOM   3648  HB1 PRO P 883      14.145  -2.758  14.479  0.00  0.00      PROA  
ATOM   3649  HB2 PRO P 883      15.015  -2.802  12.907  0.00  0.00      PROA  
ATOM   3650  CG  PRO P 883      15.901  -1.618  14.457  0.00  0.00      PROA  
ATOM   3651  HG1 PRO P 883      15.629  -0.641  14.004  0.00  0.00      PROA  
ATOM   3652  HG2 PRO P 883      16.023  -1.405  15.540  0.00  0.00      PROA  
ATOM   3653  C   PRO P 883      15.825  -5.245  13.489  0.00  0.00      PROA  
ATOM   3654  O   PRO P 883      16.204  -5.117  12.338  0.00  0.00      PROA  
ATOM   3655  N   LYS P 884      15.073  -6.308  13.856  0.00  0.00      PROA  
ATOM   3656  HN  LYS P 884      14.590  -6.306  14.729  0.00  0.00      PROA  
ATOM   3657  CA  LYS P 884      14.849  -7.508  12.957  0.00  0.00      PROA  
ATOM   3658  HA  LYS P 884      15.344  -7.407  12.003  0.00  0.00      PROA  
ATOM   3659  CB  LYS P 884      15.322  -8.888  13.497  0.00  0.00      PROA  
ATOM   3660  HB1 LYS P 884      15.267  -9.672  12.711  0.00  0.00      PROA  
ATOM   3661  HB2 LYS P 884      14.530  -9.075  14.253  0.00  0.00      PROA  
ATOM   3662  CG  LYS P 884      16.692  -8.931  14.165  0.00  0.00      PROA  
ATOM   3663  HG1 LYS P 884      16.803  -9.946  14.603  0.00  0.00      PROA  
ATOM   3664  HG2 LYS P 884      16.637  -8.133  14.936  0.00  0.00      PROA  
ATOM   3665  CD  LYS P 884      17.887  -8.706  13.229  0.00  0.00      PROA  
ATOM   3666  HD1 LYS P 884      17.789  -7.688  12.794  0.00  0.00      PROA  
ATOM   3667  HD2 LYS P 884      17.805  -9.434  12.394  0.00  0.00      PROA  
ATOM   3668  CE  LYS P 884      19.247  -8.879  14.002  0.00  0.00      PROA  
ATOM   3669  HE1 LYS P 884      19.362  -9.925  14.358  0.00  0.00      PROA  
ATOM   3670  HE2 LYS P 884      19.152  -8.251  14.914  0.00  0.00      PROA  
ATOM   3671  NZ  LYS P 884      20.398  -8.416  13.310  0.00  0.00      PROA  
ATOM   3672  HZ1 LYS P 884      20.405  -8.944  12.414  0.00  0.00      PROA  
ATOM   3673  HZ2 LYS P 884      21.326  -8.658  13.714  0.00  0.00      PROA  
ATOM   3674  HZ3 LYS P 884      20.433  -7.389  13.153  0.00  0.00      PROA  
ATOM   3675  C   LYS P 884      13.304  -7.447  12.754  0.00  0.00      PROA  
ATOM   3676  O   LYS P 884      12.577  -6.921  13.615  0.00  0.00      PROA  
ATOM   3677  N   LEU P 885      12.839  -7.961  11.592  0.00  0.00      PROA  
ATOM   3678  HN  LEU P 885      13.414  -8.404  10.908  0.00  0.00      PROA  
ATOM   3679  CA  LEU P 885      11.373  -7.970  11.356  0.00  0.00      PROA  
ATOM   3680  HA  LEU P 885      11.085  -6.934  11.461  0.00  0.00      PROA  
ATOM   3681  CB  LEU P 885      11.028  -8.300   9.905  0.00  0.00      PROA  
ATOM   3682  HB1 LEU P 885      11.435  -9.314   9.704  0.00  0.00      PROA  
ATOM   3683  HB2 LEU P 885      11.604  -7.567   9.301  0.00  0.00      PROA  
ATOM   3684  CG  LEU P 885       9.617  -8.308   9.410  0.00  0.00      PROA  
ATOM   3685  HG  LEU P 885       8.922  -8.950   9.992  0.00  0.00      PROA  
ATOM   3686  CD1 LEU P 885       9.056  -6.864   9.267  0.00  0.00      PROA  
ATOM   3687 HD11 LEU P 885       9.627  -6.237   8.549  0.00  0.00      PROA  
ATOM   3688 HD12 LEU P 885       8.956  -6.383  10.263  0.00  0.00      PROA  
ATOM   3689 HD13 LEU P 885       8.045  -6.887   8.807  0.00  0.00      PROA  
ATOM   3690  CD2 LEU P 885       9.519  -9.005   8.070  0.00  0.00      PROA  
ATOM   3691 HD21 LEU P 885       8.439  -9.012   7.811  0.00  0.00      PROA  
ATOM   3692 HD22 LEU P 885       9.831 -10.059   8.234  0.00  0.00      PROA  
ATOM   3693 HD23 LEU P 885      10.171  -8.592   7.271  0.00  0.00      PROA  
ATOM   3694  C   LEU P 885      10.569  -8.731  12.368  0.00  0.00      PROA  
ATOM   3695  O   LEU P 885      10.665  -9.927  12.642  0.00  0.00      PROA  
ATOM   3696  N   HSD P 886       9.620  -8.087  12.917  0.00  0.00      PROA  
ATOM   3697  HN  HSD P 886       9.472  -7.116  12.747  0.00  0.00      PROA  
ATOM   3698  CA  HSD P 886       8.928  -8.577  14.090  0.00  0.00      PROA  
ATOM   3699  HA  HSD P 886       9.497  -9.355  14.578  0.00  0.00      PROA  
ATOM   3700  CB  HSD P 886       8.720  -7.423  15.047  0.00  0.00      PROA  
ATOM   3701  HB1 HSD P 886       7.900  -7.739  15.727  0.00  0.00      PROA  
ATOM   3702  HB2 HSD P 886       8.303  -6.530  14.533  0.00  0.00      PROA  
ATOM   3703  ND1 HSD P 886      10.256  -7.851  16.917  0.00  0.00      PROA  
ATOM   3704  HD1 HSD P 886      10.045  -8.828  16.955  0.00  0.00      PROA  
ATOM   3705  CG  HSD P 886       9.809  -7.007  15.956  0.00  0.00      PROA  
ATOM   3706  CE1 HSD P 886      11.138  -7.093  17.682  0.00  0.00      PROA  
ATOM   3707  HE1 HSD P 886      11.597  -7.498  18.584  0.00  0.00      PROA  
ATOM   3708  NE2 HSD P 886      11.302  -5.841  17.259  0.00  0.00      PROA  
ATOM   3709  CD2 HSD P 886      10.413  -5.782  16.227  0.00  0.00      PROA  
ATOM   3710  HD2 HSD P 886      10.266  -4.919  15.588  0.00  0.00      PROA  
ATOM   3711  C   HSD P 886       7.662  -9.321  13.747  0.00  0.00      PROA  
ATOM   3712  O   HSD P 886       6.546  -8.886  14.074  0.00  0.00      PROA  
ATOM   3713  N   VAL P 887       7.681 -10.379  12.865  0.00  0.00      PROA  
ATOM   3714  HN  VAL P 887       8.516 -10.690  12.417  0.00  0.00      PROA  
ATOM   3715  CA  VAL P 887       6.495 -11.203  12.619  0.00  0.00      PROA  
ATOM   3716  HA  VAL P 887       5.795 -10.505  12.185  0.00  0.00      PROA  
ATOM   3717  CB  VAL P 887       6.729 -12.225  11.453  0.00  0.00      PROA  
ATOM   3718  HB  VAL P 887       5.857 -12.913  11.416  0.00  0.00      PROA  
ATOM   3719  CG1 VAL P 887       6.768 -11.430  10.152  0.00  0.00      PROA  
ATOM   3720 HG11 VAL P 887       5.785 -10.941   9.980  0.00  0.00      PROA  
ATOM   3721 HG12 VAL P 887       7.136 -12.115   9.359  0.00  0.00      PROA  
ATOM   3722 HG13 VAL P 887       7.485 -10.582  10.163  0.00  0.00      PROA  
ATOM   3723  CG2 VAL P 887       8.027 -13.026  11.651  0.00  0.00      PROA  
ATOM   3724 HG21 VAL P 887       8.107 -13.308  12.722  0.00  0.00      PROA  
ATOM   3725 HG22 VAL P 887       8.881 -12.444  11.242  0.00  0.00      PROA  
ATOM   3726 HG23 VAL P 887       7.889 -14.011  11.155  0.00  0.00      PROA  
ATOM   3727  C   VAL P 887       5.958 -11.992  13.849  0.00  0.00      PROA  
ATOM   3728  O   VAL P 887       6.735 -12.467  14.667  0.00  0.00      PROA  
ATOM   3729  N   PRO P 888       4.635 -12.301  13.932  0.00  0.00      PROA  
ATOM   3730  CD  PRO P 888       3.635 -11.453  13.230  0.00  0.00      PROA  
ATOM   3731  HD1 PRO P 888       3.605 -11.774  12.167  0.00  0.00      PROA  
ATOM   3732  HD2 PRO P 888       3.841 -10.390  13.478  0.00  0.00      PROA  
ATOM   3733  CA  PRO P 888       4.079 -13.466  14.604  0.00  0.00      PROA  
ATOM   3734  HA  PRO P 888       4.205 -13.404  15.675  0.00  0.00      PROA  
ATOM   3735  CB  PRO P 888       2.635 -13.366  13.982  0.00  0.00      PROA  
ATOM   3736  HB1 PRO P 888       1.814 -13.904  14.504  0.00  0.00      PROA  
ATOM   3737  HB2 PRO P 888       2.673 -13.787  12.955  0.00  0.00      PROA  
ATOM   3738  CG  PRO P 888       2.315 -11.865  13.908  0.00  0.00      PROA  
ATOM   3739  HG1 PRO P 888       1.557 -11.666  13.121  0.00  0.00      PROA  
ATOM   3740  HG2 PRO P 888       2.267 -11.256  14.836  0.00  0.00      PROA  
ATOM   3741  C   PRO P 888       4.728 -14.808  14.261  0.00  0.00      PROA  
ATOM   3742  O   PRO P 888       5.642 -14.954  13.452  0.00  0.00      PROA  
ATOM   3743  N   GLU P 889       4.089 -15.848  14.770  0.00  0.00      PROA  
ATOM   3744  HN  GLU P 889       3.345 -15.787  15.431  0.00  0.00      PROA  
ATOM   3745  CA  GLU P 889       4.258 -17.152  14.231  0.00  0.00      PROA  
ATOM   3746  HA  GLU P 889       4.994 -17.031  13.450  0.00  0.00      PROA  
ATOM   3747  CB  GLU P 889       4.513 -18.209  15.335  0.00  0.00      PROA  
ATOM   3748  HB1 GLU P 889       4.763 -19.202  14.904  0.00  0.00      PROA  
ATOM   3749  HB2 GLU P 889       3.669 -18.340  16.047  0.00  0.00      PROA  
ATOM   3750  CG  GLU P 889       5.761 -17.795  16.261  0.00  0.00      PROA  
ATOM   3751  HG1 GLU P 889       5.585 -16.965  16.978  0.00  0.00      PROA  
ATOM   3752  HG2 GLU P 889       6.594 -17.503  15.586  0.00  0.00      PROA  
ATOM   3753  CD  GLU P 889       6.344 -18.871  17.209  0.00  0.00      PROA  
ATOM   3754  OE1 GLU P 889       5.546 -19.735  17.732  0.00  0.00      PROA  
ATOM   3755  OE2 GLU P 889       7.551 -18.988  17.334  0.00  0.00      PROA  
ATOM   3756  C   GLU P 889       2.955 -17.578  13.660  0.00  0.00      PROA  
ATOM   3757  O   GLU P 889       1.961 -17.680  14.345  0.00  0.00      PROA  
ATOM   3758  N   LYS P 890       2.896 -18.010  12.418  0.00  0.00      PROA  
ATOM   3759  HN  LYS P 890       3.744 -17.930  11.900  0.00  0.00      PROA  
ATOM   3760  CA  LYS P 890       1.700 -18.471  11.742  0.00  0.00      PROA  
ATOM   3761  HA  LYS P 890       1.925 -18.548  10.688  0.00  0.00      PROA  
ATOM   3762  CB  LYS P 890       1.390 -19.888  12.369  0.00  0.00      PROA  
ATOM   3763  HB1 LYS P 890       0.461 -20.350  11.971  0.00  0.00      PROA  
ATOM   3764  HB2 LYS P 890       1.253 -19.679  13.452  0.00  0.00      PROA  
ATOM   3765  CG  LYS P 890       2.474 -20.903  12.125  0.00  0.00      PROA  
ATOM   3766  HG1 LYS P 890       3.385 -20.509  12.624  0.00  0.00      PROA  
ATOM   3767  HG2 LYS P 890       2.708 -20.868  11.039  0.00  0.00      PROA  
ATOM   3768  CD  LYS P 890       2.087 -22.292  12.518  0.00  0.00      PROA  
ATOM   3769  HD1 LYS P 890       2.833 -23.075  12.264  0.00  0.00      PROA  
ATOM   3770  HD2 LYS P 890       1.159 -22.466  11.931  0.00  0.00      PROA  
ATOM   3771  CE  LYS P 890       2.023 -22.399  14.066  0.00  0.00      PROA  
ATOM   3772  HE1 LYS P 890       1.237 -21.799  14.573  0.00  0.00      PROA  
ATOM   3773  HE2 LYS P 890       2.970 -22.091  14.557  0.00  0.00      PROA  
ATOM   3774  NZ  LYS P 890       1.939 -23.831  14.418  0.00  0.00      PROA  
ATOM   3775  HZ1 LYS P 890       1.238 -24.181  13.734  0.00  0.00      PROA  
ATOM   3776  HZ2 LYS P 890       1.586 -23.968  15.387  0.00  0.00      PROA  
ATOM   3777  HZ3 LYS P 890       2.871 -24.279  14.309  0.00  0.00      PROA  
ATOM   3778  C   LYS P 890       0.504 -17.563  11.642  0.00  0.00      PROA  
ATOM   3779  O   LYS P 890       0.616 -16.395  11.444  0.00  0.00      PROA  
ATOM   3780  N   PHE P 891      -0.747 -18.162  11.679  0.00  0.00      PROA  
ATOM   3781  HN  PHE P 891      -0.829 -19.110  11.976  0.00  0.00      PROA  
ATOM   3782  CA  PHE P 891      -1.955 -17.487  11.312  0.00  0.00      PROA  
ATOM   3783  HA  PHE P 891      -1.694 -16.842  10.486  0.00  0.00      PROA  
ATOM   3784  CB  PHE P 891      -3.026 -18.535  10.695  0.00  0.00      PROA  
ATOM   3785  HB1 PHE P 891      -3.979 -17.982  10.552  0.00  0.00      PROA  
ATOM   3786  HB2 PHE P 891      -3.308 -19.255  11.493  0.00  0.00      PROA  
ATOM   3787  CG  PHE P 891      -2.452 -19.385   9.506  0.00  0.00      PROA  
ATOM   3788  CD1 PHE P 891      -2.748 -18.876   8.209  0.00  0.00      PROA  
ATOM   3789  HD1 PHE P 891      -3.184 -17.889   8.149  0.00  0.00      PROA  
ATOM   3790  CE1 PHE P 891      -2.361 -19.584   7.121  0.00  0.00      PROA  
ATOM   3791  HE1 PHE P 891      -2.554 -19.221   6.122  0.00  0.00      PROA  
ATOM   3792  CZ  PHE P 891      -1.694 -20.764   7.252  0.00  0.00      PROA  
ATOM   3793  HZ  PHE P 891      -1.243 -21.331   6.452  0.00  0.00      PROA  
ATOM   3794  CD2 PHE P 891      -1.618 -20.458   9.623  0.00  0.00      PROA  
ATOM   3795  HD2 PHE P 891      -1.170 -20.693  10.577  0.00  0.00      PROA  
ATOM   3796  CE2 PHE P 891      -1.245 -21.206   8.486  0.00  0.00      PROA  
ATOM   3797  HE2 PHE P 891      -0.671 -22.104   8.663  0.00  0.00      PROA  
ATOM   3798  C   PHE P 891      -2.485 -16.592  12.447  0.00  0.00      PROA  
ATOM   3799  O   PHE P 891      -3.636 -16.739  12.839  0.00  0.00      PROA  
ATOM   3800  N   GLU P 892      -1.658 -15.614  12.881  0.00  0.00      PROA  
ATOM   3801  HN  GLU P 892      -0.752 -15.399  12.523  0.00  0.00      PROA  
ATOM   3802  CA  GLU P 892      -2.031 -14.654  13.997  0.00  0.00      PROA  
ATOM   3803  HA  GLU P 892      -3.038 -14.754  14.375  0.00  0.00      PROA  
ATOM   3804  CB  GLU P 892      -1.088 -14.885  15.236  0.00  0.00      PROA  
ATOM   3805  HB1 GLU P 892      -0.984 -13.966  15.852  0.00  0.00      PROA  
ATOM   3806  HB2 GLU P 892      -0.065 -15.070  14.844  0.00  0.00      PROA  
ATOM   3807  CG  GLU P 892      -1.824 -15.866  16.176  0.00  0.00      PROA  
ATOM   3808  HG1 GLU P 892      -2.199 -16.742  15.605  0.00  0.00      PROA  
ATOM   3809  HG2 GLU P 892      -2.711 -15.309  16.547  0.00  0.00      PROA  
ATOM   3810  CD  GLU P 892      -0.931 -16.334  17.319  0.00  0.00      PROA  
ATOM   3811  OE1 GLU P 892      -0.510 -15.470  18.136  0.00  0.00      PROA  
ATOM   3812  OE2 GLU P 892      -0.778 -17.555  17.506  0.00  0.00      PROA  
ATOM   3813  C   GLU P 892      -1.935 -13.262  13.394  0.00  0.00      PROA  
ATOM   3814  O   GLU P 892      -0.952 -13.009  12.666  0.00  0.00      PROA  
ATOM   3815  N   PRO P 893      -2.833 -12.329  13.692  0.00  0.00      PROA  
ATOM   3816  CD  PRO P 893      -4.132 -12.545  14.196  0.00  0.00      PROA  
ATOM   3817  HD1 PRO P 893      -4.087 -12.710  15.294  0.00  0.00      PROA  
ATOM   3818  HD2 PRO P 893      -4.631 -13.379  13.658  0.00  0.00      PROA  
ATOM   3819  CA  PRO P 893      -2.569 -10.854  13.590  0.00  0.00      PROA  
ATOM   3820  HA  PRO P 893      -2.540 -10.682  12.524  0.00  0.00      PROA  
ATOM   3821  CB  PRO P 893      -3.770 -10.227  14.314  0.00  0.00      PROA  
ATOM   3822  HB1 PRO P 893      -4.033  -9.207  13.960  0.00  0.00      PROA  
ATOM   3823  HB2 PRO P 893      -3.643 -10.174  15.417  0.00  0.00      PROA  
ATOM   3824  CG  PRO P 893      -4.906 -11.294  14.039  0.00  0.00      PROA  
ATOM   3825  HG1 PRO P 893      -5.790 -11.204  14.706  0.00  0.00      PROA  
ATOM   3826  HG2 PRO P 893      -5.344 -11.297  13.018  0.00  0.00      PROA  
ATOM   3827  C   PRO P 893      -1.239 -10.196  14.136  0.00  0.00      PROA  
ATOM   3828  O   PRO P 893      -0.580 -10.744  15.030  0.00  0.00      PROA  
ATOM   3829  N   THR P 894      -0.866  -9.063  13.584  0.00  0.00      PROA  
ATOM   3830  HN  THR P 894      -1.326  -8.534  12.875  0.00  0.00      PROA  
ATOM   3831  CA  THR P 894       0.403  -8.433  14.035  0.00  0.00      PROA  
ATOM   3832  HA  THR P 894       1.134  -9.221  14.138  0.00  0.00      PROA  
ATOM   3833  CB  THR P 894       0.959  -7.406  13.088  0.00  0.00      PROA  
ATOM   3834  HB  THR P 894       0.258  -6.677  12.629  0.00  0.00      PROA  
ATOM   3835  OG1 THR P 894       1.638  -8.061  11.979  0.00  0.00      PROA  
ATOM   3836  HG1 THR P 894       0.981  -7.986  11.284  0.00  0.00      PROA  
ATOM   3837  CG2 THR P 894       2.072  -6.490  13.634  0.00  0.00      PROA  
ATOM   3838 HG21 THR P 894       2.901  -7.012  14.159  0.00  0.00      PROA  
ATOM   3839 HG22 THR P 894       1.706  -5.787  14.412  0.00  0.00      PROA  
ATOM   3840 HG23 THR P 894       2.595  -5.877  12.870  0.00  0.00      PROA  
ATOM   3841  C   THR P 894       0.295  -7.836  15.446  0.00  0.00      PROA  
ATOM   3842  O   THR P 894       1.164  -7.952  16.278  0.00  0.00      PROA  
ATOM   3843  N   HSD P 895      -0.893  -7.233  15.673  0.00  0.00      PROA  
ATOM   3844  HN  HSD P 895      -1.546  -7.261  14.920  0.00  0.00      PROA  
ATOM   3845  CA  HSD P 895      -1.237  -6.594  16.955  0.00  0.00      PROA  
ATOM   3846  HA  HSD P 895      -0.318  -6.170  17.331  0.00  0.00      PROA  
ATOM   3847  CB  HSD P 895      -2.298  -5.469  16.714  0.00  0.00      PROA  
ATOM   3848  HB1 HSD P 895      -3.277  -5.993  16.703  0.00  0.00      PROA  
ATOM   3849  HB2 HSD P 895      -2.052  -5.025  15.726  0.00  0.00      PROA  
ATOM   3850  ND1 HSD P 895      -3.133  -4.495  18.867  0.00  0.00      PROA  
ATOM   3851  HD1 HSD P 895      -3.698  -5.227  19.249  0.00  0.00      PROA  
ATOM   3852  CG  HSD P 895      -2.282  -4.447  17.831  0.00  0.00      PROA  
ATOM   3853  CE1 HSD P 895      -2.867  -3.405  19.649  0.00  0.00      PROA  
ATOM   3854  HE1 HSD P 895      -3.286  -3.213  20.637  0.00  0.00      PROA  
ATOM   3855  NE2 HSD P 895      -1.898  -2.650  19.174  0.00  0.00      PROA  
ATOM   3856  CD2 HSD P 895      -1.557  -3.299  17.973  0.00  0.00      PROA  
ATOM   3857  HD2 HSD P 895      -0.929  -2.755  17.278  0.00  0.00      PROA  
ATOM   3858  C   HSD P 895      -1.868  -7.699  17.879  0.00  0.00      PROA  
ATOM   3859  O   HSD P 895      -2.777  -8.321  17.362  0.00  0.00      PROA  
ATOM   3860  N   PRO P 896      -1.589  -7.899  19.151  0.00  0.00      PROA  
ATOM   3861  CD  PRO P 896      -0.386  -7.390  19.843  0.00  0.00      PROA  
ATOM   3862  HD1 PRO P 896      -0.018  -6.456  19.367  0.00  0.00      PROA  
ATOM   3863  HD2 PRO P 896       0.464  -8.103  19.783  0.00  0.00      PROA  
ATOM   3864  CA  PRO P 896      -2.440  -8.631  20.171  0.00  0.00      PROA  
ATOM   3865  HA  PRO P 896      -2.592  -9.631  19.791  0.00  0.00      PROA  
ATOM   3866  CB  PRO P 896      -1.602  -8.601  21.453  0.00  0.00      PROA  
ATOM   3867  HB1 PRO P 896      -0.855  -9.411  21.306  0.00  0.00      PROA  
ATOM   3868  HB2 PRO P 896      -2.226  -8.607  22.372  0.00  0.00      PROA  
ATOM   3869  CG  PRO P 896      -0.805  -7.288  21.273  0.00  0.00      PROA  
ATOM   3870  HG1 PRO P 896      -1.536  -6.462  21.402  0.00  0.00      PROA  
ATOM   3871  HG2 PRO P 896       0.040  -7.086  21.965  0.00  0.00      PROA  
ATOM   3872  C   PRO P 896      -3.801  -8.111  20.457  0.00  0.00      PROA  
ATOM   3873  O   PRO P 896      -4.134  -7.002  20.108  0.00  0.00      PROA  
ATOM   3874  N   GLU P 897      -4.579  -8.980  21.132  0.00  0.00      PROA  
ATOM   3875  HN  GLU P 897      -4.160  -9.792  21.529  0.00  0.00      PROA  
ATOM   3876  CA  GLU P 897      -5.936  -8.795  21.679  0.00  0.00      PROA  
ATOM   3877  HA  GLU P 897      -6.217  -9.699  22.198  0.00  0.00      PROA  
ATOM   3878  CB  GLU P 897      -6.016  -7.735  22.787  0.00  0.00      PROA  
ATOM   3879  HB1 GLU P 897      -7.052  -7.390  22.993  0.00  0.00      PROA  
ATOM   3880  HB2 GLU P 897      -5.457  -6.838  22.445  0.00  0.00      PROA  
ATOM   3881  CG  GLU P 897      -5.402  -8.272  24.118  0.00  0.00      PROA  
ATOM   3882  HG1 GLU P 897      -4.341  -8.556  23.949  0.00  0.00      PROA  
ATOM   3883  HG2 GLU P 897      -5.994  -9.168  24.400  0.00  0.00      PROA  
ATOM   3884  CD  GLU P 897      -5.490  -7.254  25.308  0.00  0.00      PROA  
ATOM   3885  OE1 GLU P 897      -4.404  -6.869  25.757  0.00  0.00      PROA  
ATOM   3886  OE2 GLU P 897      -6.615  -6.846  25.714  0.00  0.00      PROA  
ATOM   3887  C   GLU P 897      -6.985  -8.712  20.496  0.00  0.00      PROA  
ATOM   3888  O   GLU P 897      -8.068  -8.127  20.726  0.00  0.00      PROA  
ATOM   3889  N   ARG P 898      -6.677  -9.232  19.261  0.00  0.00      PROA  
ATOM   3890  HN  ARG P 898      -5.812  -9.717  19.155  0.00  0.00      PROA  
ATOM   3891  CA  ARG P 898      -7.622  -9.256  18.165  0.00  0.00      PROA  
ATOM   3892  HA  ARG P 898      -8.630  -9.232  18.554  0.00  0.00      PROA  
ATOM   3893  CB  ARG P 898      -7.527  -7.842  17.419  0.00  0.00      PROA  
ATOM   3894  HB1 ARG P 898      -6.839  -7.190  17.999  0.00  0.00      PROA  
ATOM   3895  HB2 ARG P 898      -8.459  -7.259  17.255  0.00  0.00      PROA  
ATOM   3896  CG  ARG P 898      -6.910  -7.936  15.993  0.00  0.00      PROA  
ATOM   3897  HG1 ARG P 898      -7.517  -8.555  15.297  0.00  0.00      PROA  
ATOM   3898  HG2 ARG P 898      -5.899  -8.391  16.068  0.00  0.00      PROA  
ATOM   3899  CD  ARG P 898      -6.724  -6.571  15.294  0.00  0.00      PROA  
ATOM   3900  HD1 ARG P 898      -6.023  -6.020  15.958  0.00  0.00      PROA  
ATOM   3901  HD2 ARG P 898      -7.697  -6.114  15.015  0.00  0.00      PROA  
ATOM   3902  NE  ARG P 898      -6.076  -6.944  14.019  0.00  0.00      PROA  
ATOM   3903  HE  ARG P 898      -6.365  -7.701  13.433  0.00  0.00      PROA  
ATOM   3904  CZ  ARG P 898      -4.955  -6.411  13.507  0.00  0.00      PROA  
ATOM   3905  NH1 ARG P 898      -4.495  -5.284  13.883  0.00  0.00      PROA  
ATOM   3906 HH11 ARG P 898      -3.610  -4.992  13.520  0.00  0.00      PROA  
ATOM   3907 HH12 ARG P 898      -5.064  -4.715  14.476  0.00  0.00      PROA  
ATOM   3908  NH2 ARG P 898      -4.414  -7.006  12.483  0.00  0.00      PROA  
ATOM   3909 HH21 ARG P 898      -3.498  -6.816  12.129  0.00  0.00      PROA  
ATOM   3910 HH22 ARG P 898      -4.812  -7.809  12.039  0.00  0.00      PROA  
ATOM   3911  C   ARG P 898      -7.356 -10.458  17.272  0.00  0.00      PROA  
ATOM   3912  O   ARG P 898      -6.285 -11.076  17.291  0.00  0.00      PROA  
ATOM   3913  N   GLY P 899      -8.452 -10.856  16.478  0.00  0.00      PROA  
ATOM   3914  HN  GLY P 899      -9.246 -10.253  16.503  0.00  0.00      PROA  
ATOM   3915  CA  GLY P 899      -8.471 -11.983  15.544  0.00  0.00      PROA  
ATOM   3916  HA1 GLY P 899      -9.321 -12.572  15.855  0.00  0.00      PROA  
ATOM   3917  HA2 GLY P 899      -7.475 -12.400  15.565  0.00  0.00      PROA  
ATOM   3918  C   GLY P 899      -8.565 -11.588  14.092  0.00  0.00      PROA  
ATOM   3919  O   GLY P 899      -8.150 -10.482  13.759  0.00  0.00      PROA  
ATOM   3920  N   TRP P 900      -9.183 -12.404  13.241  0.00  0.00      PROA  
ATOM   3921  HN  TRP P 900      -9.459 -13.317  13.529  0.00  0.00      PROA  
ATOM   3922  CA  TRP P 900      -9.446 -12.169  11.875  0.00  0.00      PROA  
ATOM   3923  HA  TRP P 900      -8.935 -11.314  11.458  0.00  0.00      PROA  
ATOM   3924  CB  TRP P 900      -9.036 -13.389  10.986  0.00  0.00      PROA  
ATOM   3925  HB1 TRP P 900      -9.277 -13.091   9.943  0.00  0.00      PROA  
ATOM   3926  HB2 TRP P 900      -9.519 -14.315  11.364  0.00  0.00      PROA  
ATOM   3927  CG  TRP P 900      -7.615 -13.792  11.035  0.00  0.00      PROA  
ATOM   3928  CD1 TRP P 900      -7.065 -14.996  11.476  0.00  0.00      PROA  
ATOM   3929  HD1 TRP P 900      -7.595 -15.802  11.962  0.00  0.00      PROA  
ATOM   3930  NE1 TRP P 900      -5.682 -14.954  11.477  0.00  0.00      PROA  
ATOM   3931  HE1 TRP P 900      -5.156 -15.749  11.687  0.00  0.00      PROA  
ATOM   3932  CE2 TRP P 900      -5.255 -13.810  10.975  0.00  0.00      PROA  
ATOM   3933  CD2 TRP P 900      -6.379 -13.000  10.713  0.00  0.00      PROA  
ATOM   3934  CE3 TRP P 900      -6.145 -11.676  10.263  0.00  0.00      PROA  
ATOM   3935  HE3 TRP P 900      -7.035 -11.072  10.175  0.00  0.00      PROA  
ATOM   3936  CZ3 TRP P 900      -4.874 -11.288   9.928  0.00  0.00      PROA  
ATOM   3937  HZ3 TRP P 900      -4.781 -10.291   9.523  0.00  0.00      PROA  
ATOM   3938  CZ2 TRP P 900      -3.921 -13.405  10.658  0.00  0.00      PROA  
ATOM   3939  HZ2 TRP P 900      -3.124 -14.067  10.964  0.00  0.00      PROA  
ATOM   3940  CH2 TRP P 900      -3.754 -12.154  10.080  0.00  0.00      PROA  
ATOM   3941  HH2 TRP P 900      -2.729 -11.904   9.850  0.00  0.00      PROA  
ATOM   3942  C   TRP P 900     -10.878 -11.807  11.654  0.00  0.00      PROA  
ATOM   3943  O   TRP P 900     -11.212 -10.658  11.411  0.00  0.00      PROA  
ATOM   3944  N   ILE P 901     -11.735 -12.813  11.599  0.00  0.00      PROA  
ATOM   3945  HN  ILE P 901     -11.494 -13.731  11.903  0.00  0.00      PROA  
ATOM   3946  CA  ILE P 901     -13.128 -12.699  11.105  0.00  0.00      PROA  
ATOM   3947  HA  ILE P 901     -13.040 -12.191  10.156  0.00  0.00      PROA  
ATOM   3948  CB  ILE P 901     -13.815 -14.099  10.775  0.00  0.00      PROA  
ATOM   3949  HB  ILE P 901     -13.449 -14.706  11.631  0.00  0.00      PROA  
ATOM   3950  CG2 ILE P 901     -15.290 -14.072  10.667  0.00  0.00      PROA  
ATOM   3951 HG21 ILE P 901     -15.707 -13.952  11.690  0.00  0.00      PROA  
ATOM   3952 HG22 ILE P 901     -15.615 -15.112  10.447  0.00  0.00      PROA  
ATOM   3953 HG23 ILE P 901     -15.681 -13.371   9.899  0.00  0.00      PROA  
ATOM   3954  CG1 ILE P 901     -13.135 -14.885   9.658  0.00  0.00      PROA  
ATOM   3955 HG11 ILE P 901     -13.459 -15.948   9.649  0.00  0.00      PROA  
ATOM   3956 HG12 ILE P 901     -12.028 -14.832   9.732  0.00  0.00      PROA  
ATOM   3957  CD  ILE P 901     -13.597 -14.501   8.228  0.00  0.00      PROA  
ATOM   3958  HD1 ILE P 901     -14.613 -14.056   8.289  0.00  0.00      PROA  
ATOM   3959  HD2 ILE P 901     -13.629 -15.356   7.519  0.00  0.00      PROA  
ATOM   3960  HD3 ILE P 901     -12.848 -13.742   7.917  0.00  0.00      PROA  
ATOM   3961  C   ILE P 901     -14.022 -11.864  12.107  0.00  0.00      PROA  
ATOM   3962  O   ILE P 901     -13.893 -12.125  13.317  0.00  0.00      PROA  
ATOM   3963  N   ILE P 902     -14.871 -10.921  11.692  0.00  0.00      PROA  
ATOM   3964  HN  ILE P 902     -15.072 -10.907  10.716  0.00  0.00      PROA  
ATOM   3965  CA  ILE P 902     -15.788 -10.159  12.492  0.00  0.00      PROA  
ATOM   3966  HA  ILE P 902     -16.030 -10.791  13.333  0.00  0.00      PROA  
ATOM   3967  CB  ILE P 902     -15.149  -8.955  13.068  0.00  0.00      PROA  
ATOM   3968  HB  ILE P 902     -14.289  -9.430  13.587  0.00  0.00      PROA  
ATOM   3969  CG2 ILE P 902     -14.569  -7.947  12.033  0.00  0.00      PROA  
ATOM   3970 HG21 ILE P 902     -15.306  -7.455  11.364  0.00  0.00      PROA  
ATOM   3971 HG22 ILE P 902     -13.884  -8.540  11.390  0.00  0.00      PROA  
ATOM   3972 HG23 ILE P 902     -13.934  -7.136  12.450  0.00  0.00      PROA  
ATOM   3973  CG1 ILE P 902     -15.891  -8.185  14.190  0.00  0.00      PROA  
ATOM   3974 HG11 ILE P 902     -16.909  -7.873  13.873  0.00  0.00      PROA  
ATOM   3975 HG12 ILE P 902     -15.265  -7.285  14.369  0.00  0.00      PROA  
ATOM   3976  CD  ILE P 902     -16.058  -9.070  15.548  0.00  0.00      PROA  
ATOM   3977  HD1 ILE P 902     -16.664  -9.981  15.359  0.00  0.00      PROA  
ATOM   3978  HD2 ILE P 902     -16.493  -8.349  16.273  0.00  0.00      PROA  
ATOM   3979  HD3 ILE P 902     -15.023  -9.309  15.872  0.00  0.00      PROA  
ATOM   3980  C   ILE P 902     -17.064  -9.710  11.787  0.00  0.00      PROA  
ATOM   3981  O   ILE P 902     -17.084  -9.318  10.620  0.00  0.00      PROA  
ATOM   3982  N   SER P 903     -18.252  -9.656  12.480  0.00  0.00      PROA  
ATOM   3983  HN  SER P 903     -18.277  -9.905  13.445  0.00  0.00      PROA  
ATOM   3984  CA  SER P 903     -19.546  -9.164  11.921  0.00  0.00      PROA  
ATOM   3985  HA  SER P 903     -19.735  -9.758  11.039  0.00  0.00      PROA  
ATOM   3986  CB  SER P 903     -20.712  -9.453  12.906  0.00  0.00      PROA  
ATOM   3987  HB1 SER P 903     -20.675  -8.777  13.787  0.00  0.00      PROA  
ATOM   3988  HB2 SER P 903     -20.532 -10.507  13.207  0.00  0.00      PROA  
ATOM   3989  OG  SER P 903     -21.984  -9.365  12.294  0.00  0.00      PROA  
ATOM   3990  HG1 SER P 903     -22.298 -10.272  12.261  0.00  0.00      PROA  
ATOM   3991  C   SER P 903     -19.431  -7.640  11.601  0.00  0.00      PROA  
ATOM   3992  O   SER P 903     -19.110  -6.857  12.491  0.00  0.00      PROA  
ATOM   3993  N   PRO P 904     -19.728  -7.048  10.419  0.00  0.00      PROA  
ATOM   3994  CD  PRO P 904     -19.737  -7.796   9.181  0.00  0.00      PROA  
ATOM   3995  HD1 PRO P 904     -20.619  -8.472   9.169  0.00  0.00      PROA  
ATOM   3996  HD2 PRO P 904     -18.793  -8.351   8.994  0.00  0.00      PROA  
ATOM   3997  CA  PRO P 904     -19.949  -5.687  10.158  0.00  0.00      PROA  
ATOM   3998  HA  PRO P 904     -18.938  -5.312  10.094  0.00  0.00      PROA  
ATOM   3999  CB  PRO P 904     -20.567  -5.537   8.737  0.00  0.00      PROA  
ATOM   4000  HB1 PRO P 904     -20.440  -4.506   8.342  0.00  0.00      PROA  
ATOM   4001  HB2 PRO P 904     -21.659  -5.714   8.829  0.00  0.00      PROA  
ATOM   4002  CG  PRO P 904     -19.890  -6.767   8.055  0.00  0.00      PROA  
ATOM   4003  HG1 PRO P 904     -20.552  -7.177   7.262  0.00  0.00      PROA  
ATOM   4004  HG2 PRO P 904     -18.908  -6.391   7.698  0.00  0.00      PROA  
ATOM   4005  C   PRO P 904     -20.720  -4.802  11.102  0.00  0.00      PROA  
ATOM   4006  O   PRO P 904     -21.785  -5.281  11.570  0.00  0.00      PROA  
ATOM   4007  N   LEU P 905     -20.285  -3.508  11.338  0.00  0.00      PROA  
ATOM   4008  HN  LEU P 905     -19.438  -3.190  10.920  0.00  0.00      PROA  
ATOM   4009  CA  LEU P 905     -20.922  -2.432  12.140  0.00  0.00      PROA  
ATOM   4010  HA  LEU P 905     -20.206  -1.637  11.996  0.00  0.00      PROA  
ATOM   4011  CB  LEU P 905     -22.318  -1.999  11.596  0.00  0.00      PROA  
ATOM   4012  HB1 LEU P 905     -22.682  -1.142  12.201  0.00  0.00      PROA  
ATOM   4013  HB2 LEU P 905     -23.074  -2.792  11.785  0.00  0.00      PROA  
ATOM   4014  CG  LEU P 905     -22.280  -1.503  10.113  0.00  0.00      PROA  
ATOM   4015  HG  LEU P 905     -21.663  -2.187   9.491  0.00  0.00      PROA  
ATOM   4016  CD1 LEU P 905     -23.775  -1.393   9.639  0.00  0.00      PROA  
ATOM   4017 HD11 LEU P 905     -24.177  -2.428   9.598  0.00  0.00      PROA  
ATOM   4018 HD12 LEU P 905     -23.892  -0.970   8.619  0.00  0.00      PROA  
ATOM   4019 HD13 LEU P 905     -24.268  -0.689  10.343  0.00  0.00      PROA  
ATOM   4020  CD2 LEU P 905     -21.612  -0.136  10.134  0.00  0.00      PROA  
ATOM   4021 HD21 LEU P 905     -20.538  -0.251  10.394  0.00  0.00      PROA  
ATOM   4022 HD22 LEU P 905     -22.001   0.635  10.834  0.00  0.00      PROA  
ATOM   4023 HD23 LEU P 905     -21.581   0.282   9.106  0.00  0.00      PROA  
ATOM   4024  C   LEU P 905     -20.939  -2.640  13.593  0.00  0.00      PROA  
ATOM   4025  O   LEU P 905     -21.476  -3.576  14.127  0.00  0.00      PROA  
ATOM   4026  N   GLY P 906     -20.164  -1.783  14.273  0.00  0.00      PROA  
ATOM   4027  HN  GLY P 906     -19.647  -1.067  13.810  0.00  0.00      PROA  
ATOM   4028  CA  GLY P 906     -19.926  -1.600  15.722  0.00  0.00      PROA  
ATOM   4029  HA1 GLY P 906     -19.029  -1.001  15.780  0.00  0.00      PROA  
ATOM   4030  HA2 GLY P 906     -19.798  -2.593  16.129  0.00  0.00      PROA  
ATOM   4031  C   GLY P 906     -20.951  -0.865  16.458  0.00  0.00      PROA  
ATOM   4032  O   GLY P 906     -22.042  -0.593  15.968  0.00  0.00      PROA  
ATOM   4033  N   ASP P 907     -20.607  -0.336  17.667  0.00  0.00      PROA  
ATOM   4034  HN  ASP P 907     -19.861  -0.577  18.283  0.00  0.00      PROA  
ATOM   4035  CA  ASP P 907     -21.625   0.344  18.442  0.00  0.00      PROA  
ATOM   4036  HA  ASP P 907     -22.644   0.026  18.280  0.00  0.00      PROA  
ATOM   4037  CB  ASP P 907     -21.243   0.048  19.893  0.00  0.00      PROA  
ATOM   4038  HB1 ASP P 907     -22.072   0.501  20.478  0.00  0.00      PROA  
ATOM   4039  HB2 ASP P 907     -20.233   0.381  20.213  0.00  0.00      PROA  
ATOM   4040  CG  ASP P 907     -21.298  -1.405  20.196  0.00  0.00      PROA  
ATOM   4041  OD1 ASP P 907     -20.734  -1.803  21.218  0.00  0.00      PROA  
ATOM   4042  OD2 ASP P 907     -22.137  -2.140  19.600  0.00  0.00      PROA  
ATOM   4043  C   ASP P 907     -21.528   1.905  18.325  0.00  0.00      PROA  
ATOM   4044  O   ASP P 907     -22.050   2.742  19.040  0.00  0.00      PROA  
ATOM   4045  N   ASN P 908     -20.676   2.350  17.316  0.00  0.00      PROA  
ATOM   4046  HN  ASN P 908     -20.111   1.797  16.709  0.00  0.00      PROA  
ATOM   4047  CA  ASN P 908     -20.512   3.782  16.968  0.00  0.00      PROA  
ATOM   4048  HA  ASN P 908     -20.284   4.220  17.928  0.00  0.00      PROA  
ATOM   4049  CB  ASN P 908     -19.366   3.944  15.986  0.00  0.00      PROA  
ATOM   4050  HB1 ASN P 908     -18.981   4.985  15.933  0.00  0.00      PROA  
ATOM   4051  HB2 ASN P 908     -19.789   3.667  14.996  0.00  0.00      PROA  
ATOM   4052  CG  ASN P 908     -18.114   3.088  16.400  0.00  0.00      PROA  
ATOM   4053  OD1 ASN P 908     -17.637   2.266  15.583  0.00  0.00      PROA  
ATOM   4054  ND2 ASN P 908     -17.636   3.137  17.662  0.00  0.00      PROA  
ATOM   4055 HD21 ASN P 908     -16.976   2.437  17.933  0.00  0.00      PROA  
ATOM   4056 HD22 ASN P 908     -18.062   3.751  18.327  0.00  0.00      PROA  
ATOM   4057  C   ASN P 908     -21.735   4.393  16.343  0.00  0.00      PROA  
ATOM   4058  O   ASN P 908     -22.541   3.669  15.778  0.00  0.00      PROA  
ATOM   4059  N   PRO P 909     -21.908   5.703  16.398  0.00  0.00      PROA  
ATOM   4060  CD  PRO P 909     -21.053   6.769  17.094  0.00  0.00      PROA  
ATOM   4061  HD1 PRO P 909     -20.120   6.930  16.512  0.00  0.00      PROA  
ATOM   4062  HD2 PRO P 909     -21.007   6.494  18.169  0.00  0.00      PROA  
ATOM   4063  CA  PRO P 909     -22.949   6.351  15.569  0.00  0.00      PROA  
ATOM   4064  HA  PRO P 909     -23.854   6.041  16.072  0.00  0.00      PROA  
ATOM   4065  CB  PRO P 909     -22.649   7.887  15.824  0.00  0.00      PROA  
ATOM   4066  HB1 PRO P 909     -23.637   8.369  15.667  0.00  0.00      PROA  
ATOM   4067  HB2 PRO P 909     -22.061   8.153  14.920  0.00  0.00      PROA  
ATOM   4068  CG  PRO P 909     -21.908   8.023  17.064  0.00  0.00      PROA  
ATOM   4069  HG1 PRO P 909     -21.329   8.970  17.016  0.00  0.00      PROA  
ATOM   4070  HG2 PRO P 909     -22.525   7.965  17.986  0.00  0.00      PROA  
ATOM   4071  C   PRO P 909     -23.132   5.913  14.137  0.00  0.00      PROA  
ATOM   4072  O   PRO P 909     -22.235   5.469  13.458  0.00  0.00      PROA  
ATOM   4073  N   TRP P 910     -24.326   6.141  13.602  0.00  0.00      PROA  
ATOM   4074  HN  TRP P 910     -25.044   6.468  14.212  0.00  0.00      PROA  
ATOM   4075  CA  TRP P 910     -24.825   5.753  12.280  0.00  0.00      PROA  
ATOM   4076  HA  TRP P 910     -24.624   4.692  12.301  0.00  0.00      PROA  
ATOM   4077  CB  TRP P 910     -26.329   6.075  12.142  0.00  0.00      PROA  
ATOM   4078  HB1 TRP P 910     -26.380   7.185  12.136  0.00  0.00      PROA  
ATOM   4079  HB2 TRP P 910     -26.895   5.630  12.987  0.00  0.00      PROA  
ATOM   4080  CG  TRP P 910     -27.013   5.699  10.865  0.00  0.00      PROA  
ATOM   4081  CD1 TRP P 910     -27.651   4.462  10.705  0.00  0.00      PROA  
ATOM   4082  HD1 TRP P 910     -27.654   3.703  11.474  0.00  0.00      PROA  
ATOM   4083  NE1 TRP P 910     -28.355   4.466   9.574  0.00  0.00      PROA  
ATOM   4084  HE1 TRP P 910     -29.101   3.854   9.428  0.00  0.00      PROA  
ATOM   4085  CE2 TRP P 910     -28.262   5.692   8.894  0.00  0.00      PROA  
ATOM   4086  CD2 TRP P 910     -27.463   6.540   9.694  0.00  0.00      PROA  
ATOM   4087  CE3 TRP P 910     -27.159   7.785   9.296  0.00  0.00      PROA  
ATOM   4088  HE3 TRP P 910     -26.335   8.242   9.825  0.00  0.00      PROA  
ATOM   4089  CZ3 TRP P 910     -27.741   8.296   8.122  0.00  0.00      PROA  
ATOM   4090  HZ3 TRP P 910     -27.506   9.238   7.649  0.00  0.00      PROA  
ATOM   4091  CZ2 TRP P 910     -28.786   6.169   7.704  0.00  0.00      PROA  
ATOM   4092  HZ2 TRP P 910     -29.432   5.628   7.028  0.00  0.00      PROA  
ATOM   4093  CH2 TRP P 910     -28.600   7.541   7.370  0.00  0.00      PROA  
ATOM   4094  HH2 TRP P 910     -29.008   8.016   6.491  0.00  0.00      PROA  
ATOM   4095  C   TRP P 910     -24.053   6.381  11.125  0.00  0.00      PROA  
ATOM   4096  O   TRP P 910     -23.901   5.858  10.002  0.00  0.00      PROA  
ATOM   4097  N   TRP P 911     -23.671   7.638  11.344  0.00  0.00      PROA  
ATOM   4098  HN  TRP P 911     -23.781   8.167  12.182  0.00  0.00      PROA  
ATOM   4099  CA  TRP P 911     -22.940   8.422  10.398  0.00  0.00      PROA  
ATOM   4100  HA  TRP P 911     -23.417   8.363   9.431  0.00  0.00      PROA  
ATOM   4101  CB  TRP P 911     -22.957   9.947  10.674  0.00  0.00      PROA  
ATOM   4102  HB1 TRP P 911     -24.029  10.236  10.653  0.00  0.00      PROA  
ATOM   4103  HB2 TRP P 911     -22.358  10.501   9.920  0.00  0.00      PROA  
ATOM   4104  CG  TRP P 911     -22.496  10.477  12.019  0.00  0.00      PROA  
ATOM   4105  CD1 TRP P 911     -23.287  10.907  13.020  0.00  0.00      PROA  
ATOM   4106  HD1 TRP P 911     -24.359  11.034  13.009  0.00  0.00      PROA  
ATOM   4107  NE1 TRP P 911     -22.581  11.370  14.075  0.00  0.00      PROA  
ATOM   4108  HE1 TRP P 911     -22.889  11.519  14.989  0.00  0.00      PROA  
ATOM   4109  CE2 TRP P 911     -21.261  11.024  13.876  0.00  0.00      PROA  
ATOM   4110  CD2 TRP P 911     -21.159  10.555  12.509  0.00  0.00      PROA  
ATOM   4111  CE3 TRP P 911     -19.902  10.148  12.004  0.00  0.00      PROA  
ATOM   4112  HE3 TRP P 911     -19.837   9.851  10.967  0.00  0.00      PROA  
ATOM   4113  CZ3 TRP P 911     -18.836  10.295  12.946  0.00  0.00      PROA  
ATOM   4114  HZ3 TRP P 911     -17.852  10.079  12.554  0.00  0.00      PROA  
ATOM   4115  CZ2 TRP P 911     -20.161  11.070  14.748  0.00  0.00      PROA  
ATOM   4116  HZ2 TRP P 911     -20.428  11.317  15.765  0.00  0.00      PROA  
ATOM   4117  CH2 TRP P 911     -18.943  10.650  14.335  0.00  0.00      PROA  
ATOM   4118  HH2 TRP P 911     -18.062  10.638  14.959  0.00  0.00      PROA  
ATOM   4119  C   TRP P 911     -21.554   7.955  10.151  0.00  0.00      PROA  
ATOM   4120  O   TRP P 911     -20.885   8.331   9.203  0.00  0.00      PROA  
ATOM   4121  N   THR P 912     -20.935   7.134  11.004  0.00  0.00      PROA  
ATOM   4122  HN  THR P 912     -21.468   6.772  11.764  0.00  0.00      PROA  
ATOM   4123  CA  THR P 912     -19.597   6.595  10.787  0.00  0.00      PROA  
ATOM   4124  HA  THR P 912     -18.909   7.426  10.753  0.00  0.00      PROA  
ATOM   4125  CB  THR P 912     -19.008   5.700  11.915  0.00  0.00      PROA  
ATOM   4126  HB  THR P 912     -17.961   5.519  11.590  0.00  0.00      PROA  
ATOM   4127  OG1 THR P 912     -19.805   4.619  12.248  0.00  0.00      PROA  
ATOM   4128  HG1 THR P 912     -20.717   4.913  12.304  0.00  0.00      PROA  
ATOM   4129  CG2 THR P 912     -18.970   6.589  13.156  0.00  0.00      PROA  
ATOM   4130 HG21 THR P 912     -18.259   7.438  13.069  0.00  0.00      PROA  
ATOM   4131 HG22 THR P 912     -18.691   5.989  14.048  0.00  0.00      PROA  
ATOM   4132 HG23 THR P 912     -20.040   6.823  13.346  0.00  0.00      PROA  
ATOM   4133  C   THR P 912     -19.492   5.830   9.432  0.00  0.00      PROA  
ATOM   4134  O   THR P 912     -18.517   6.022   8.714  0.00  0.00      PROA  
ATOM   4135  N   LEU P 913     -20.453   4.911   9.199  0.00  0.00      PROA  
ATOM   4136  HN  LEU P 913     -21.074   4.531   9.882  0.00  0.00      PROA  
ATOM   4137  CA  LEU P 913     -20.761   4.463   7.863  0.00  0.00      PROA  
ATOM   4138  HA  LEU P 913     -19.793   4.074   7.583  0.00  0.00      PROA  
ATOM   4139  CB  LEU P 913     -21.695   3.299   7.983  0.00  0.00      PROA  
ATOM   4140  HB1 LEU P 913     -22.627   3.783   8.347  0.00  0.00      PROA  
ATOM   4141  HB2 LEU P 913     -21.451   2.608   8.817  0.00  0.00      PROA  
ATOM   4142  CG  LEU P 913     -22.143   2.558   6.724  0.00  0.00      PROA  
ATOM   4143  HG  LEU P 913     -22.400   3.317   5.955  0.00  0.00      PROA  
ATOM   4144  CD1 LEU P 913     -20.885   1.725   6.155  0.00  0.00      PROA  
ATOM   4145 HD11 LEU P 913     -19.991   2.375   6.042  0.00  0.00      PROA  
ATOM   4146 HD12 LEU P 913     -21.000   1.378   5.106  0.00  0.00      PROA  
ATOM   4147 HD13 LEU P 913     -20.749   0.832   6.802  0.00  0.00      PROA  
ATOM   4148  CD2 LEU P 913     -23.380   1.639   6.919  0.00  0.00      PROA  
ATOM   4149 HD21 LEU P 913     -23.146   0.890   7.706  0.00  0.00      PROA  
ATOM   4150 HD22 LEU P 913     -23.671   1.009   6.051  0.00  0.00      PROA  
ATOM   4151 HD23 LEU P 913     -24.284   2.222   7.198  0.00  0.00      PROA  
ATOM   4152  C   LEU P 913     -21.033   5.467   6.786  0.00  0.00      PROA  
ATOM   4153  O   LEU P 913     -20.619   5.300   5.650  0.00  0.00      PROA  
ATOM   4154  N   LEU P 914     -21.721   6.566   7.031  0.00  0.00      PROA  
ATOM   4155  HN  LEU P 914     -22.098   6.776   7.930  0.00  0.00      PROA  
ATOM   4156  CA  LEU P 914     -21.864   7.724   6.091  0.00  0.00      PROA  
ATOM   4157  HA  LEU P 914     -22.363   7.317   5.224  0.00  0.00      PROA  
ATOM   4158  CB  LEU P 914     -22.884   8.661   6.702  0.00  0.00      PROA  
ATOM   4159  HB1 LEU P 914     -22.565   9.102   7.671  0.00  0.00      PROA  
ATOM   4160  HB2 LEU P 914     -23.763   8.025   6.943  0.00  0.00      PROA  
ATOM   4161  CG  LEU P 914     -23.442   9.871   5.913  0.00  0.00      PROA  
ATOM   4162  HG  LEU P 914     -22.555  10.533   5.815  0.00  0.00      PROA  
ATOM   4163  CD1 LEU P 914     -24.118   9.484   4.533  0.00  0.00      PROA  
ATOM   4164 HD11 LEU P 914     -24.249  10.399   3.917  0.00  0.00      PROA  
ATOM   4165 HD12 LEU P 914     -25.152   9.110   4.690  0.00  0.00      PROA  
ATOM   4166 HD13 LEU P 914     -23.482   8.734   4.017  0.00  0.00      PROA  
ATOM   4167  CD2 LEU P 914     -24.459  10.585   6.792  0.00  0.00      PROA  
ATOM   4168 HD21 LEU P 914     -24.823  11.532   6.337  0.00  0.00      PROA  
ATOM   4169 HD22 LEU P 914     -23.969  10.780   7.770  0.00  0.00      PROA  
ATOM   4170 HD23 LEU P 914     -25.331   9.900   6.861  0.00  0.00      PROA  
ATOM   4171  C   LEU P 914     -20.570   8.431   5.720  0.00  0.00      PROA  
ATOM   4172  O   LEU P 914     -20.273   8.830   4.600  0.00  0.00      PROA  
ATOM   4173  N   ILE P 915     -19.684   8.725   6.712  0.00  0.00      PROA  
ATOM   4174  HN  ILE P 915     -19.903   8.587   7.675  0.00  0.00      PROA  
ATOM   4175  CA  ILE P 915     -18.372   9.433   6.439  0.00  0.00      PROA  
ATOM   4176  HA  ILE P 915     -18.494  10.110   5.606  0.00  0.00      PROA  
ATOM   4177  CB  ILE P 915     -17.777  10.142   7.663  0.00  0.00      PROA  
ATOM   4178  HB  ILE P 915     -18.549  10.765   8.162  0.00  0.00      PROA  
ATOM   4179  CG2 ILE P 915     -17.232   9.126   8.719  0.00  0.00      PROA  
ATOM   4180 HG21 ILE P 915     -16.286   8.604   8.462  0.00  0.00      PROA  
ATOM   4181 HG22 ILE P 915     -17.943   8.398   9.165  0.00  0.00      PROA  
ATOM   4182 HG23 ILE P 915     -16.919   9.801   9.545  0.00  0.00      PROA  
ATOM   4183  CG1 ILE P 915     -16.623  11.173   7.238  0.00  0.00      PROA  
ATOM   4184 HG11 ILE P 915     -15.842  10.606   6.687  0.00  0.00      PROA  
ATOM   4185 HG12 ILE P 915     -16.230  11.580   8.194  0.00  0.00      PROA  
ATOM   4186  CD  ILE P 915     -17.098  12.368   6.472  0.00  0.00      PROA  
ATOM   4187  HD1 ILE P 915     -17.080  12.069   5.403  0.00  0.00      PROA  
ATOM   4188  HD2 ILE P 915     -16.347  13.186   6.430  0.00  0.00      PROA  
ATOM   4189  HD3 ILE P 915     -18.048  12.804   6.849  0.00  0.00      PROA  
ATOM   4190  C   ILE P 915     -17.307   8.433   6.010  0.00  0.00      PROA  
ATOM   4191  O   ILE P 915     -16.367   8.729   5.213  0.00  0.00      PROA  
ATOM   4192  N   ALA P 916     -17.416   7.128   6.209  0.00  0.00      PROA  
ATOM   4193  HN  ALA P 916     -18.064   6.784   6.884  0.00  0.00      PROA  
ATOM   4194  CA  ALA P 916     -16.634   6.112   5.501  0.00  0.00      PROA  
ATOM   4195  HA  ALA P 916     -15.617   6.241   5.841  0.00  0.00      PROA  
ATOM   4196  CB  ALA P 916     -17.134   4.776   6.107  0.00  0.00      PROA  
ATOM   4197  HB1 ALA P 916     -17.229   4.957   7.199  0.00  0.00      PROA  
ATOM   4198  HB2 ALA P 916     -16.432   3.929   5.948  0.00  0.00      PROA  
ATOM   4199  HB3 ALA P 916     -18.093   4.391   5.699  0.00  0.00      PROA  
ATOM   4200  C   ALA P 916     -16.740   6.136   3.993  0.00  0.00      PROA  
ATOM   4201  O   ALA P 916     -15.908   5.526   3.340  0.00  0.00      PROA  
ATOM   4202  N   ALA P 917     -17.855   6.634   3.428  0.00  0.00      PROA  
ATOM   4203  HN  ALA P 917     -18.585   7.041   3.971  0.00  0.00      PROA  
ATOM   4204  CA  ALA P 917     -18.083   6.557   2.044  0.00  0.00      PROA  
ATOM   4205  HA  ALA P 917     -17.853   5.551   1.726  0.00  0.00      PROA  
ATOM   4206  CB  ALA P 917     -19.569   7.015   1.820  0.00  0.00      PROA  
ATOM   4207  HB1 ALA P 917     -19.631   8.118   1.698  0.00  0.00      PROA  
ATOM   4208  HB2 ALA P 917     -20.050   6.619   2.740  0.00  0.00      PROA  
ATOM   4209  HB3 ALA P 917     -19.906   6.569   0.861  0.00  0.00      PROA  
ATOM   4210  C   ALA P 917     -17.149   7.410   1.236  0.00  0.00      PROA  
ATOM   4211  O   ALA P 917     -16.673   7.068   0.185  0.00  0.00      PROA  
ATOM   4212  N   ILE P 918     -16.828   8.622   1.722  0.00  0.00      PROA  
ATOM   4213  HN  ILE P 918     -17.281   8.961   2.543  0.00  0.00      PROA  
ATOM   4214  CA  ILE P 918     -15.868   9.551   1.143  0.00  0.00      PROA  
ATOM   4215  HA  ILE P 918     -16.115   9.666   0.098  0.00  0.00      PROA  
ATOM   4216  CB  ILE P 918     -15.933  10.933   1.797  0.00  0.00      PROA  
ATOM   4217  HB  ILE P 918     -15.630  10.798   2.858  0.00  0.00      PROA  
ATOM   4218  CG2 ILE P 918     -15.091  11.966   1.081  0.00  0.00      PROA  
ATOM   4219 HG21 ILE P 918     -15.558  12.406   0.174  0.00  0.00      PROA  
ATOM   4220 HG22 ILE P 918     -14.083  11.640   0.748  0.00  0.00      PROA  
ATOM   4221 HG23 ILE P 918     -14.853  12.796   1.780  0.00  0.00      PROA  
ATOM   4222  CG1 ILE P 918     -17.451  11.284   1.980  0.00  0.00      PROA  
ATOM   4223 HG11 ILE P 918     -17.331  12.313   2.382  0.00  0.00      PROA  
ATOM   4224 HG12 ILE P 918     -17.878  10.619   2.762  0.00  0.00      PROA  
ATOM   4225  CD  ILE P 918     -18.421  11.297   0.738  0.00  0.00      PROA  
ATOM   4226  HD1 ILE P 918     -17.932  10.865  -0.161  0.00  0.00      PROA  
ATOM   4227  HD2 ILE P 918     -18.565  12.304   0.292  0.00  0.00      PROA  
ATOM   4228  HD3 ILE P 918     -19.379  10.842   1.069  0.00  0.00      PROA  
ATOM   4229  C   ILE P 918     -14.471   8.886   0.986  0.00  0.00      PROA  
ATOM   4230  O   ILE P 918     -14.246   8.593  -0.160  0.00  0.00      PROA  
ATOM   4231  N   PRO P 919     -13.546   8.484   1.915  0.00  0.00      PROA  
ATOM   4232  CD  PRO P 919     -13.495   8.878   3.345  0.00  0.00      PROA  
ATOM   4233  HD1 PRO P 919     -14.340   8.369   3.857  0.00  0.00      PROA  
ATOM   4234  HD2 PRO P 919     -13.574   9.986   3.361  0.00  0.00      PROA  
ATOM   4235  CA  PRO P 919     -12.434   7.537   1.599  0.00  0.00      PROA  
ATOM   4236  HA  PRO P 919     -11.623   8.013   1.067  0.00  0.00      PROA  
ATOM   4237  CB  PRO P 919     -11.832   7.182   2.948  0.00  0.00      PROA  
ATOM   4238  HB1 PRO P 919     -10.809   6.790   2.765  0.00  0.00      PROA  
ATOM   4239  HB2 PRO P 919     -12.438   6.370   3.405  0.00  0.00      PROA  
ATOM   4240  CG  PRO P 919     -12.079   8.407   3.760  0.00  0.00      PROA  
ATOM   4241  HG1 PRO P 919     -11.990   8.209   4.850  0.00  0.00      PROA  
ATOM   4242  HG2 PRO P 919     -11.320   9.167   3.476  0.00  0.00      PROA  
ATOM   4243  C   PRO P 919     -12.658   6.324   0.708  0.00  0.00      PROA  
ATOM   4244  O   PRO P 919     -11.821   5.846  -0.058  0.00  0.00      PROA  
ATOM   4245  N   ALA P 920     -13.847   5.639   0.824  0.00  0.00      PROA  
ATOM   4246  HN  ALA P 920     -14.615   5.976   1.363  0.00  0.00      PROA  
ATOM   4247  CA  ALA P 920     -14.066   4.507  -0.026  0.00  0.00      PROA  
ATOM   4248  HA  ALA P 920     -13.249   3.856   0.247  0.00  0.00      PROA  
ATOM   4249  CB  ALA P 920     -15.390   3.828   0.426  0.00  0.00      PROA  
ATOM   4250  HB1 ALA P 920     -15.473   2.935  -0.230  0.00  0.00      PROA  
ATOM   4251  HB2 ALA P 920     -16.263   4.445   0.123  0.00  0.00      PROA  
ATOM   4252  HB3 ALA P 920     -15.461   3.708   1.528  0.00  0.00      PROA  
ATOM   4253  C   ALA P 920     -14.120   4.801  -1.463  0.00  0.00      PROA  
ATOM   4254  O   ALA P 920     -13.512   4.079  -2.273  0.00  0.00      PROA  
ATOM   4255  N   LEU P 921     -14.787   5.922  -1.816  0.00  0.00      PROA  
ATOM   4256  HN  LEU P 921     -15.306   6.372  -1.094  0.00  0.00      PROA  
ATOM   4257  CA  LEU P 921     -14.589   6.496  -3.134  0.00  0.00      PROA  
ATOM   4258  HA  LEU P 921     -14.852   5.688  -3.800  0.00  0.00      PROA  
ATOM   4259  CB  LEU P 921     -15.433   7.808  -3.341  0.00  0.00      PROA  
ATOM   4260  HB1 LEU P 921     -15.060   8.480  -4.143  0.00  0.00      PROA  
ATOM   4261  HB2 LEU P 921     -15.476   8.351  -2.373  0.00  0.00      PROA  
ATOM   4262  CG  LEU P 921     -16.956   7.569  -3.650  0.00  0.00      PROA  
ATOM   4263  HG  LEU P 921     -17.341   6.852  -2.894  0.00  0.00      PROA  
ATOM   4264  CD1 LEU P 921     -17.873   8.748  -3.498  0.00  0.00      PROA  
ATOM   4265 HD11 LEU P 921     -17.927   9.077  -2.438  0.00  0.00      PROA  
ATOM   4266 HD12 LEU P 921     -18.906   8.457  -3.786  0.00  0.00      PROA  
ATOM   4267 HD13 LEU P 921     -17.636   9.682  -4.052  0.00  0.00      PROA  
ATOM   4268  CD2 LEU P 921     -17.243   6.937  -5.051  0.00  0.00      PROA  
ATOM   4269 HD21 LEU P 921     -18.285   6.559  -5.121  0.00  0.00      PROA  
ATOM   4270 HD22 LEU P 921     -16.524   6.118  -5.270  0.00  0.00      PROA  
ATOM   4271 HD23 LEU P 921     -17.065   7.802  -5.725  0.00  0.00      PROA  
ATOM   4272  C   LEU P 921     -13.179   6.684  -3.595  0.00  0.00      PROA  
ATOM   4273  O   LEU P 921     -12.795   6.198  -4.621  0.00  0.00      PROA  
ATOM   4274  N   LEU P 922     -12.417   7.313  -2.730  0.00  0.00      PROA  
ATOM   4275  HN  LEU P 922     -12.909   7.782  -2.000  0.00  0.00      PROA  
ATOM   4276  CA  LEU P 922     -11.016   7.667  -2.857  0.00  0.00      PROA  
ATOM   4277  HA  LEU P 922     -10.923   8.225  -3.777  0.00  0.00      PROA  
ATOM   4278  CB  LEU P 922     -10.542   8.660  -1.745  0.00  0.00      PROA  
ATOM   4279  HB1 LEU P 922      -9.447   8.767  -1.894  0.00  0.00      PROA  
ATOM   4280  HB2 LEU P 922     -10.737   8.197  -0.754  0.00  0.00      PROA  
ATOM   4281  CG  LEU P 922     -11.217  10.014  -1.822  0.00  0.00      PROA  
ATOM   4282  HG  LEU P 922     -12.293   9.757  -1.716  0.00  0.00      PROA  
ATOM   4283  CD1 LEU P 922     -10.889  10.868  -0.536  0.00  0.00      PROA  
ATOM   4284 HD11 LEU P 922      -9.780  10.918  -0.498  0.00  0.00      PROA  
ATOM   4285 HD12 LEU P 922     -11.125  10.205   0.323  0.00  0.00      PROA  
ATOM   4286 HD13 LEU P 922     -11.319  11.893  -0.534  0.00  0.00      PROA  
ATOM   4287  CD2 LEU P 922     -10.880  10.801  -3.064  0.00  0.00      PROA  
ATOM   4288 HD21 LEU P 922     -11.430  11.758  -3.188  0.00  0.00      PROA  
ATOM   4289 HD22 LEU P 922     -11.161  10.200  -3.955  0.00  0.00      PROA  
ATOM   4290 HD23 LEU P 922      -9.798  11.043  -2.988  0.00  0.00      PROA  
ATOM   4291  C   LEU P 922     -10.142   6.337  -3.013  0.00  0.00      PROA  
ATOM   4292  O   LEU P 922      -9.262   6.219  -3.850  0.00  0.00      PROA  
ATOM   4293  N   CYS P 923     -10.425   5.281  -2.243  0.00  0.00      PROA  
ATOM   4294  HN  CYS P 923     -11.132   5.391  -1.549  0.00  0.00      PROA  
ATOM   4295  CA  CYS P 923      -9.817   3.965  -2.339  0.00  0.00      PROA  
ATOM   4296  HA  CYS P 923      -8.744   4.073  -2.384  0.00  0.00      PROA  
ATOM   4297  CB  CYS P 923     -10.320   3.230  -1.101  0.00  0.00      PROA  
ATOM   4298  HB1 CYS P 923     -11.425   3.121  -1.086  0.00  0.00      PROA  
ATOM   4299  HB2 CYS P 923     -10.040   3.826  -0.207  0.00  0.00      PROA  
ATOM   4300  SG  CYS P 923      -9.491   1.635  -0.787  0.00  0.00      PROA  
ATOM   4301  HG1 CYS P 923      -9.616   1.312  -2.066  0.00  0.00      PROA  
ATOM   4302  C   CYS P 923     -10.205   3.327  -3.749  0.00  0.00      PROA  
ATOM   4303  O   CYS P 923      -9.415   2.833  -4.492  0.00  0.00      PROA  
ATOM   4304  N   THR P 924     -11.507   3.356  -4.136  0.00  0.00      PROA  
ATOM   4305  HN  THR P 924     -12.085   3.763  -3.433  0.00  0.00      PROA  
ATOM   4306  CA  THR P 924     -12.145   2.921  -5.434  0.00  0.00      PROA  
ATOM   4307  HA  THR P 924     -11.840   1.885  -5.433  0.00  0.00      PROA  
ATOM   4308  CB  THR P 924     -13.634   3.083  -5.426  0.00  0.00      PROA  
ATOM   4309  HB  THR P 924     -14.064   4.107  -5.420  0.00  0.00      PROA  
ATOM   4310  OG1 THR P 924     -14.168   2.559  -4.204  0.00  0.00      PROA  
ATOM   4311  HG1 THR P 924     -13.759   3.032  -3.475  0.00  0.00      PROA  
ATOM   4312  CG2 THR P 924     -14.147   2.308  -6.642  0.00  0.00      PROA  
ATOM   4313 HG21 THR P 924     -15.253   2.261  -6.731  0.00  0.00      PROA  
ATOM   4314 HG22 THR P 924     -13.773   1.264  -6.570  0.00  0.00      PROA  
ATOM   4315 HG23 THR P 924     -13.817   2.724  -7.618  0.00  0.00      PROA  
ATOM   4316  C   THR P 924     -11.445   3.554  -6.632  0.00  0.00      PROA  
ATOM   4317  O   THR P 924     -11.171   2.839  -7.563  0.00  0.00      PROA  
ATOM   4318  N   ILE P 925     -11.084   4.867  -6.634  0.00  0.00      PROA  
ATOM   4319  HN  ILE P 925     -11.398   5.531  -5.959  0.00  0.00      PROA  
ATOM   4320  CA  ILE P 925     -10.242   5.425  -7.750  0.00  0.00      PROA  
ATOM   4321  HA  ILE P 925     -10.678   5.314  -8.732  0.00  0.00      PROA  
ATOM   4322  CB  ILE P 925     -10.071   6.959  -7.538  0.00  0.00      PROA  
ATOM   4323  HB  ILE P 925      -9.762   7.211  -6.501  0.00  0.00      PROA  
ATOM   4324  CG2 ILE P 925      -8.901   7.470  -8.449  0.00  0.00      PROA  
ATOM   4325 HG21 ILE P 925      -8.788   8.545  -8.195  0.00  0.00      PROA  
ATOM   4326 HG22 ILE P 925      -9.029   7.389  -9.550  0.00  0.00      PROA  
ATOM   4327 HG23 ILE P 925      -7.859   7.097  -8.346  0.00  0.00      PROA  
ATOM   4328  CG1 ILE P 925     -11.413   7.702  -7.694  0.00  0.00      PROA  
ATOM   4329 HG11 ILE P 925     -12.200   7.199  -7.092  0.00  0.00      PROA  
ATOM   4330 HG12 ILE P 925     -11.807   7.639  -8.731  0.00  0.00      PROA  
ATOM   4331  CD  ILE P 925     -11.244   9.105  -7.230  0.00  0.00      PROA  
ATOM   4332  HD1 ILE P 925     -12.151   9.727  -7.386  0.00  0.00      PROA  
ATOM   4333  HD2 ILE P 925     -10.467   9.557  -7.883  0.00  0.00      PROA  
ATOM   4334  HD3 ILE P 925     -10.988   9.179  -6.151  0.00  0.00      PROA  
ATOM   4335  C   ILE P 925      -8.880   4.735  -7.733  0.00  0.00      PROA  
ATOM   4336  O   ILE P 925      -8.415   4.182  -8.708  0.00  0.00      PROA  
ATOM   4337  N   LEU P 926      -8.289   4.596  -6.529  0.00  0.00      PROA  
ATOM   4338  HN  LEU P 926      -8.737   4.837  -5.671  0.00  0.00      PROA  
ATOM   4339  CA  LEU P 926      -6.991   3.920  -6.424  0.00  0.00      PROA  
ATOM   4340  HA  LEU P 926      -6.409   4.385  -7.206  0.00  0.00      PROA  
ATOM   4341  CB  LEU P 926      -6.278   4.096  -5.113  0.00  0.00      PROA  
ATOM   4342  HB1 LEU P 926      -5.370   3.456  -5.103  0.00  0.00      PROA  
ATOM   4343  HB2 LEU P 926      -6.990   3.797  -4.314  0.00  0.00      PROA  
ATOM   4344  CG  LEU P 926      -5.766   5.517  -4.806  0.00  0.00      PROA  
ATOM   4345  HG  LEU P 926      -6.703   6.087  -4.624  0.00  0.00      PROA  
ATOM   4346  CD1 LEU P 926      -4.987   5.655  -3.476  0.00  0.00      PROA  
ATOM   4347 HD11 LEU P 926      -4.580   6.679  -3.338  0.00  0.00      PROA  
ATOM   4348 HD12 LEU P 926      -4.089   5.009  -3.576  0.00  0.00      PROA  
ATOM   4349 HD13 LEU P 926      -5.604   5.391  -2.591  0.00  0.00      PROA  
ATOM   4350  CD2 LEU P 926      -4.926   6.258  -5.879  0.00  0.00      PROA  
ATOM   4351 HD21 LEU P 926      -4.624   7.257  -5.499  0.00  0.00      PROA  
ATOM   4352 HD22 LEU P 926      -5.536   6.406  -6.796  0.00  0.00      PROA  
ATOM   4353 HD23 LEU P 926      -4.036   5.649  -6.148  0.00  0.00      PROA  
ATOM   4354  C   LEU P 926      -6.951   2.476  -6.884  0.00  0.00      PROA  
ATOM   4355  O   LEU P 926      -6.083   2.165  -7.649  0.00  0.00      PROA  
ATOM   4356  N   ILE P 927      -7.880   1.639  -6.441  0.00  0.00      PROA  
ATOM   4357  HN  ILE P 927      -8.669   2.033  -5.977  0.00  0.00      PROA  
ATOM   4358  CA  ILE P 927      -8.080   0.221  -6.908  0.00  0.00      PROA  
ATOM   4359  HA  ILE P 927      -7.068  -0.127  -6.758  0.00  0.00      PROA  
ATOM   4360  CB  ILE P 927      -9.077  -0.545  -6.073  0.00  0.00      PROA  
ATOM   4361  HB  ILE P 927     -10.041  -0.030  -6.272  0.00  0.00      PROA  
ATOM   4362  CG2 ILE P 927      -9.364  -1.963  -6.528  0.00  0.00      PROA  
ATOM   4363 HG21 ILE P 927      -8.345  -2.351  -6.742  0.00  0.00      PROA  
ATOM   4364 HG22 ILE P 927      -9.897  -2.128  -7.488  0.00  0.00      PROA  
ATOM   4365 HG23 ILE P 927      -9.906  -2.570  -5.771  0.00  0.00      PROA  
ATOM   4366  CG1 ILE P 927      -8.792  -0.507  -4.551  0.00  0.00      PROA  
ATOM   4367 HG11 ILE P 927      -9.642  -1.029  -4.062  0.00  0.00      PROA  
ATOM   4368 HG12 ILE P 927      -8.843   0.552  -4.222  0.00  0.00      PROA  
ATOM   4369  CD  ILE P 927      -7.390  -1.050  -4.025  0.00  0.00      PROA  
ATOM   4370  HD1 ILE P 927      -7.411  -0.965  -2.917  0.00  0.00      PROA  
ATOM   4371  HD2 ILE P 927      -6.512  -0.420  -4.281  0.00  0.00      PROA  
ATOM   4372  HD3 ILE P 927      -7.106  -2.063  -4.380  0.00  0.00      PROA  
ATOM   4373  C   ILE P 927      -8.354   0.123  -8.429  0.00  0.00      PROA  
ATOM   4374  O   ILE P 927      -7.811  -0.644  -9.121  0.00  0.00      PROA  
ATOM   4375  N   PHE P 928      -9.209   0.991  -8.938  0.00  0.00      PROA  
ATOM   4376  HN  PHE P 928      -9.629   1.687  -8.361  0.00  0.00      PROA  
ATOM   4377  CA  PHE P 928      -9.635   1.023 -10.294  0.00  0.00      PROA  
ATOM   4378  HA  PHE P 928      -9.854  -0.005 -10.540  0.00  0.00      PROA  
ATOM   4379  CB  PHE P 928     -10.848   2.007 -10.459  0.00  0.00      PROA  
ATOM   4380  HB1 PHE P 928     -10.542   2.957  -9.972  0.00  0.00      PROA  
ATOM   4381  HB2 PHE P 928     -11.663   1.674  -9.781  0.00  0.00      PROA  
ATOM   4382  CG  PHE P 928     -11.416   2.227 -11.793  0.00  0.00      PROA  
ATOM   4383  CD1 PHE P 928     -12.379   1.295 -12.341  0.00  0.00      PROA  
ATOM   4384  HD1 PHE P 928     -12.677   0.384 -11.843  0.00  0.00      PROA  
ATOM   4385  CE1 PHE P 928     -12.801   1.392 -13.653  0.00  0.00      PROA  
ATOM   4386  HE1 PHE P 928     -13.520   0.674 -14.020  0.00  0.00      PROA  
ATOM   4387  CZ  PHE P 928     -12.481   2.478 -14.402  0.00  0.00      PROA  
ATOM   4388  HZ  PHE P 928     -13.077   2.620 -15.291  0.00  0.00      PROA  
ATOM   4389  CD2 PHE P 928     -11.074   3.346 -12.612  0.00  0.00      PROA  
ATOM   4390  HD2 PHE P 928     -10.610   4.233 -12.205  0.00  0.00      PROA  
ATOM   4391  CE2 PHE P 928     -11.654   3.497 -13.882  0.00  0.00      PROA  
ATOM   4392  HE2 PHE P 928     -11.562   4.397 -14.473  0.00  0.00      PROA  
ATOM   4393  C   PHE P 928      -8.548   1.422 -11.283  0.00  0.00      PROA  
ATOM   4394  O   PHE P 928      -8.358   0.752 -12.346  0.00  0.00      PROA  
ATOM   4395  N   MET P 929      -7.752   2.506 -10.935  0.00  0.00      PROA  
ATOM   4396  HN  MET P 929      -8.042   3.069 -10.165  0.00  0.00      PROA  
ATOM   4397  CA  MET P 929      -6.610   2.945 -11.795  0.00  0.00      PROA  
ATOM   4398  HA  MET P 929      -7.027   3.151 -12.770  0.00  0.00      PROA  
ATOM   4399  CB  MET P 929      -6.000   4.254 -11.363  0.00  0.00      PROA  
ATOM   4400  HB1 MET P 929      -4.977   4.411 -11.767  0.00  0.00      PROA  
ATOM   4401  HB2 MET P 929      -6.105   4.301 -10.258  0.00  0.00      PROA  
ATOM   4402  CG  MET P 929      -6.796   5.508 -11.906  0.00  0.00      PROA  
ATOM   4403  HG1 MET P 929      -7.832   5.467 -11.508  0.00  0.00      PROA  
ATOM   4404  HG2 MET P 929      -6.871   5.277 -12.990  0.00  0.00      PROA  
ATOM   4405  SD  MET P 929      -6.207   7.243 -11.478  0.00  0.00      PROA  
ATOM   4406  CE  MET P 929      -4.322   7.193 -11.275  0.00  0.00      PROA  
ATOM   4407  HE1 MET P 929      -4.045   8.051 -10.626  0.00  0.00      PROA  
ATOM   4408  HE2 MET P 929      -3.716   7.251 -12.205  0.00  0.00      PROA  
ATOM   4409  HE3 MET P 929      -3.971   6.399 -10.581  0.00  0.00      PROA  
ATOM   4410  C   MET P 929      -5.547   1.924 -12.027  0.00  0.00      PROA  
ATOM   4411  O   MET P 929      -5.065   1.694 -13.152  0.00  0.00      PROA  
ATOM   4412  N   ASP P 930      -5.232   1.150 -10.959  0.00  0.00      PROA  
ATOM   4413  HN  ASP P 930      -5.745   1.204 -10.105  0.00  0.00      PROA  
ATOM   4414  CA  ASP P 930      -4.314   0.003 -11.161  0.00  0.00      PROA  
ATOM   4415  HA  ASP P 930      -3.492   0.228 -11.824  0.00  0.00      PROA  
ATOM   4416  CB  ASP P 930      -3.724  -0.378  -9.755  0.00  0.00      PROA  
ATOM   4417  HB1 ASP P 930      -3.462  -1.455  -9.679  0.00  0.00      PROA  
ATOM   4418  HB2 ASP P 930      -4.505  -0.138  -9.003  0.00  0.00      PROA  
ATOM   4419  CG  ASP P 930      -2.419   0.467  -9.502  0.00  0.00      PROA  
ATOM   4420  OD1 ASP P 930      -2.240   0.767  -8.299  0.00  0.00      PROA  
ATOM   4421  OD2 ASP P 930      -1.654   0.723 -10.448  0.00  0.00      PROA  
ATOM   4422  C   ASP P 930      -4.880  -1.263 -11.710  0.00  0.00      PROA  
ATOM   4423  O   ASP P 930      -4.353  -1.935 -12.543  0.00  0.00      PROA  
ATOM   4424  N   GLN P 931      -6.077  -1.671 -11.268  0.00  0.00      PROA  
ATOM   4425  HN  GLN P 931      -6.459  -1.099 -10.547  0.00  0.00      PROA  
ATOM   4426  CA  GLN P 931      -6.683  -2.883 -11.713  0.00  0.00      PROA  
ATOM   4427  HA  GLN P 931      -6.062  -3.715 -11.416  0.00  0.00      PROA  
ATOM   4428  CB  GLN P 931      -8.041  -3.088 -10.990  0.00  0.00      PROA  
ATOM   4429  HB1 GLN P 931      -8.676  -2.214 -11.250  0.00  0.00      PROA  
ATOM   4430  HB2 GLN P 931      -7.715  -2.990  -9.932  0.00  0.00      PROA  
ATOM   4431  CG  GLN P 931      -8.639  -4.515 -11.150  0.00  0.00      PROA  
ATOM   4432  HG1 GLN P 931      -8.901  -4.565 -12.228  0.00  0.00      PROA  
ATOM   4433  HG2 GLN P 931      -9.596  -4.728 -10.626  0.00  0.00      PROA  
ATOM   4434  CD  GLN P 931      -7.726  -5.610 -10.648  0.00  0.00      PROA  
ATOM   4435  OE1 GLN P 931      -7.220  -5.537  -9.566  0.00  0.00      PROA  
ATOM   4436  NE2 GLN P 931      -7.541  -6.661 -11.443  0.00  0.00      PROA  
ATOM   4437 HE21 GLN P 931      -7.022  -7.435 -11.079  0.00  0.00      PROA  
ATOM   4438 HE22 GLN P 931      -8.002  -6.601 -12.328  0.00  0.00      PROA  
ATOM   4439  C   GLN P 931      -7.021  -2.854 -13.187  0.00  0.00      PROA  
ATOM   4440  O   GLN P 931      -6.776  -3.844 -13.803  0.00  0.00      PROA  
ATOM   4441  N   GLN P 932      -7.623  -1.722 -13.663  0.00  0.00      PROA  
ATOM   4442  HN  GLN P 932      -7.734  -0.899 -13.112  0.00  0.00      PROA  
ATOM   4443  CA  GLN P 932      -8.226  -1.640 -15.031  0.00  0.00      PROA  
ATOM   4444  HA  GLN P 932      -8.529  -2.642 -15.296  0.00  0.00      PROA  
ATOM   4445  CB  GLN P 932      -9.437  -0.757 -15.025  0.00  0.00      PROA  
ATOM   4446  HB1 GLN P 932      -9.709  -0.670 -16.099  0.00  0.00      PROA  
ATOM   4447  HB2 GLN P 932      -9.171   0.304 -14.829  0.00  0.00      PROA  
ATOM   4448  CG  GLN P 932     -10.742  -1.261 -14.289  0.00  0.00      PROA  
ATOM   4449  HG1 GLN P 932     -11.573  -0.629 -14.671  0.00  0.00      PROA  
ATOM   4450  HG2 GLN P 932     -10.670  -1.136 -13.188  0.00  0.00      PROA  
ATOM   4451  CD  GLN P 932     -11.086  -2.730 -14.437  0.00  0.00      PROA  
ATOM   4452  OE1 GLN P 932     -10.390  -3.731 -14.156  0.00  0.00      PROA  
ATOM   4453  NE2 GLN P 932     -12.365  -2.924 -14.913  0.00  0.00      PROA  
ATOM   4454 HE21 GLN P 932     -12.603  -3.696 -15.502  0.00  0.00      PROA  
ATOM   4455 HE22 GLN P 932     -13.019  -2.168 -14.878  0.00  0.00      PROA  
ATOM   4456  C   GLN P 932      -7.228  -1.299 -16.062  0.00  0.00      PROA  
ATOM   4457  O   GLN P 932      -7.349  -1.703 -17.222  0.00  0.00      PROA  
ATOM   4458  N   ILE P 933      -6.079  -0.686 -15.663  0.00  0.00      PROA  
ATOM   4459  HN  ILE P 933      -6.015  -0.309 -14.743  0.00  0.00      PROA  
ATOM   4460  CA  ILE P 933      -4.901  -0.498 -16.605  0.00  0.00      PROA  
ATOM   4461  HA  ILE P 933      -5.298  -0.323 -17.594  0.00  0.00      PROA  
ATOM   4462  CB  ILE P 933      -4.119   0.673 -16.090  0.00  0.00      PROA  
ATOM   4463  HB  ILE P 933      -4.848   1.368 -15.622  0.00  0.00      PROA  
ATOM   4464  CG2 ILE P 933      -3.079   0.252 -15.033  0.00  0.00      PROA  
ATOM   4465 HG21 ILE P 933      -2.289  -0.346 -15.536  0.00  0.00      PROA  
ATOM   4466 HG22 ILE P 933      -3.539  -0.297 -14.184  0.00  0.00      PROA  
ATOM   4467 HG23 ILE P 933      -2.578   1.168 -14.653  0.00  0.00      PROA  
ATOM   4468  CG1 ILE P 933      -3.362   1.355 -17.278  0.00  0.00      PROA  
ATOM   4469 HG11 ILE P 933      -2.811   0.538 -17.791  0.00  0.00      PROA  
ATOM   4470 HG12 ILE P 933      -2.602   1.992 -16.776  0.00  0.00      PROA  
ATOM   4471  CD  ILE P 933      -4.297   2.081 -18.293  0.00  0.00      PROA  
ATOM   4472  HD1 ILE P 933      -3.751   2.669 -19.061  0.00  0.00      PROA  
ATOM   4473  HD2 ILE P 933      -4.945   2.740 -17.676  0.00  0.00      PROA  
ATOM   4474  HD3 ILE P 933      -4.910   1.320 -18.823  0.00  0.00      PROA  
ATOM   4475  C   ILE P 933      -4.198  -1.764 -16.913  0.00  0.00      PROA  
ATOM   4476  O   ILE P 933      -3.883  -2.072 -18.023  0.00  0.00      PROA  
ATOM   4477  N   THR P 934      -4.096  -2.578 -15.878  0.00  0.00      PROA  
ATOM   4478  HN  THR P 934      -4.455  -2.335 -14.980  0.00  0.00      PROA  
ATOM   4479  CA  THR P 934      -3.523  -3.924 -16.006  0.00  0.00      PROA  
ATOM   4480  HA  THR P 934      -2.586  -3.703 -16.496  0.00  0.00      PROA  
ATOM   4481  CB  THR P 934      -3.285  -4.672 -14.614  0.00  0.00      PROA  
ATOM   4482  HB  THR P 934      -4.270  -4.934 -14.174  0.00  0.00      PROA  
ATOM   4483  OG1 THR P 934      -2.452  -3.753 -13.884  0.00  0.00      PROA  
ATOM   4484  HG1 THR P 934      -2.982  -3.120 -13.394  0.00  0.00      PROA  
ATOM   4485  CG2 THR P 934      -2.584  -6.029 -14.758  0.00  0.00      PROA  
ATOM   4486 HG21 THR P 934      -3.077  -6.751 -15.443  0.00  0.00      PROA  
ATOM   4487 HG22 THR P 934      -2.545  -6.374 -13.703  0.00  0.00      PROA  
ATOM   4488 HG23 THR P 934      -1.596  -5.757 -15.185  0.00  0.00      PROA  
ATOM   4489  C   THR P 934      -4.281  -4.841 -16.890  0.00  0.00      PROA  
ATOM   4490  O   THR P 934      -3.701  -5.618 -17.655  0.00  0.00      PROA  
ATOM   4491  N   ALA P 935      -5.637  -4.767 -16.732  0.00  0.00      PROA  
ATOM   4492  HN  ALA P 935      -6.009  -4.156 -16.037  0.00  0.00      PROA  
ATOM   4493  CA  ALA P 935      -6.600  -5.451 -17.599  0.00  0.00      PROA  
ATOM   4494  HA  ALA P 935      -6.324  -6.479 -17.784  0.00  0.00      PROA  
ATOM   4495  CB  ALA P 935      -8.031  -5.269 -16.972  0.00  0.00      PROA  
ATOM   4496  HB1 ALA P 935      -8.824  -5.773 -17.564  0.00  0.00      PROA  
ATOM   4497  HB2 ALA P 935      -8.094  -4.173 -16.800  0.00  0.00      PROA  
ATOM   4498  HB3 ALA P 935      -8.062  -5.869 -16.038  0.00  0.00      PROA  
ATOM   4499  C   ALA P 935      -6.636  -4.925 -19.023  0.00  0.00      PROA  
ATOM   4500  O   ALA P 935      -6.649  -5.689 -19.992  0.00  0.00      PROA  
ATOM   4501  N   VAL P 936      -6.635  -3.610 -19.280  0.00  0.00      PROA  
ATOM   4502  HN  VAL P 936      -6.700  -2.950 -18.536  0.00  0.00      PROA  
ATOM   4503  CA  VAL P 936      -6.438  -3.054 -20.644  0.00  0.00      PROA  
ATOM   4504  HA  VAL P 936      -7.322  -3.396 -21.163  0.00  0.00      PROA  
ATOM   4505  CB  VAL P 936      -6.523  -1.518 -20.491  0.00  0.00      PROA  
ATOM   4506  HB  VAL P 936      -5.938  -1.131 -19.629  0.00  0.00      PROA  
ATOM   4507  CG1 VAL P 936      -6.047  -0.550 -21.628  0.00  0.00      PROA  
ATOM   4508 HG11 VAL P 936      -4.936  -0.530 -21.662  0.00  0.00      PROA  
ATOM   4509 HG12 VAL P 936      -6.315   0.482 -21.318  0.00  0.00      PROA  
ATOM   4510 HG13 VAL P 936      -6.571  -0.856 -22.559  0.00  0.00      PROA  
ATOM   4511  CG2 VAL P 936      -8.090  -1.278 -20.318  0.00  0.00      PROA  
ATOM   4512 HG21 VAL P 936      -8.392  -1.797 -19.384  0.00  0.00      PROA  
ATOM   4513 HG22 VAL P 936      -8.629  -1.621 -21.227  0.00  0.00      PROA  
ATOM   4514 HG23 VAL P 936      -8.159  -0.190 -20.103  0.00  0.00      PROA  
ATOM   4515  C   VAL P 936      -5.095  -3.445 -21.248  0.00  0.00      PROA  
ATOM   4516  O   VAL P 936      -5.118  -3.931 -22.350  0.00  0.00      PROA  
ATOM   4517  N   ILE P 937      -3.980  -3.355 -20.561  0.00  0.00      PROA  
ATOM   4518  HN  ILE P 937      -4.045  -2.816 -19.725  0.00  0.00      PROA  
ATOM   4519  CA  ILE P 937      -2.699  -3.854 -20.981  0.00  0.00      PROA  
ATOM   4520  HA  ILE P 937      -2.328  -3.262 -21.804  0.00  0.00      PROA  
ATOM   4521  CB  ILE P 937      -1.597  -3.471 -19.964  0.00  0.00      PROA  
ATOM   4522  HB  ILE P 937      -2.024  -3.759 -18.980  0.00  0.00      PROA  
ATOM   4523  CG2 ILE P 937      -0.201  -4.096 -20.275  0.00  0.00      PROA  
ATOM   4524 HG21 ILE P 937      -0.041  -4.067 -21.375  0.00  0.00      PROA  
ATOM   4525 HG22 ILE P 937      -0.032  -5.120 -19.880  0.00  0.00      PROA  
ATOM   4526 HG23 ILE P 937       0.547  -3.496 -19.715  0.00  0.00      PROA  
ATOM   4527  CG1 ILE P 937      -1.539  -1.910 -19.875  0.00  0.00      PROA  
ATOM   4528 HG11 ILE P 937      -2.509  -1.371 -19.927  0.00  0.00      PROA  
ATOM   4529 HG12 ILE P 937      -0.937  -1.688 -20.783  0.00  0.00      PROA  
ATOM   4530  CD  ILE P 937      -0.780  -1.495 -18.653  0.00  0.00      PROA  
ATOM   4531  HD1 ILE P 937       0.323  -1.619 -18.605  0.00  0.00      PROA  
ATOM   4532  HD2 ILE P 937      -1.172  -2.130 -17.831  0.00  0.00      PROA  
ATOM   4533  HD3 ILE P 937      -0.921  -0.408 -18.470  0.00  0.00      PROA  
ATOM   4534  C   ILE P 937      -2.582  -5.302 -21.350  0.00  0.00      PROA  
ATOM   4535  O   ILE P 937      -1.980  -5.627 -22.360  0.00  0.00      PROA  
ATOM   4536  N   ILE P 938      -3.192  -6.224 -20.530  0.00  0.00      PROA  
ATOM   4537  HN  ILE P 938      -3.316  -5.883 -19.602  0.00  0.00      PROA  
ATOM   4538  CA  ILE P 938      -3.137  -7.624 -20.783  0.00  0.00      PROA  
ATOM   4539  HA  ILE P 938      -2.181  -7.933 -21.179  0.00  0.00      PROA  
ATOM   4540  CB  ILE P 938      -3.204  -8.584 -19.545  0.00  0.00      PROA  
ATOM   4541  HB  ILE P 938      -3.997  -8.155 -18.896  0.00  0.00      PROA  
ATOM   4542  CG2 ILE P 938      -3.486 -10.084 -19.895  0.00  0.00      PROA  
ATOM   4543 HG21 ILE P 938      -2.777 -10.533 -20.624  0.00  0.00      PROA  
ATOM   4544 HG22 ILE P 938      -4.419 -10.254 -20.474  0.00  0.00      PROA  
ATOM   4545 HG23 ILE P 938      -3.472 -10.802 -19.048  0.00  0.00      PROA  
ATOM   4546  CG1 ILE P 938      -1.940  -8.510 -18.664  0.00  0.00      PROA  
ATOM   4547 HG11 ILE P 938      -1.948  -8.849 -17.606  0.00  0.00      PROA  
ATOM   4548 HG12 ILE P 938      -1.614  -7.456 -18.535  0.00  0.00      PROA  
ATOM   4549  CD  ILE P 938      -0.664  -9.093 -19.322  0.00  0.00      PROA  
ATOM   4550  HD1 ILE P 938      -0.866 -10.126 -19.675  0.00  0.00      PROA  
ATOM   4551  HD2 ILE P 938       0.199  -9.002 -18.628  0.00  0.00      PROA  
ATOM   4552  HD3 ILE P 938      -0.372  -8.535 -20.237  0.00  0.00      PROA  
ATOM   4553  C   ILE P 938      -4.099  -7.985 -21.868  0.00  0.00      PROA  
ATOM   4554  O   ILE P 938      -4.016  -9.044 -22.508  0.00  0.00      PROA  
ATOM   4555  N   ASN P 939      -5.090  -7.055 -22.181  0.00  0.00      PROA  
ATOM   4556  HN  ASN P 939      -5.238  -6.264 -21.591  0.00  0.00      PROA  
ATOM   4557  CA  ASN P 939      -5.969  -7.230 -23.323  0.00  0.00      PROA  
ATOM   4558  HA  ASN P 939      -6.192  -8.254 -23.583  0.00  0.00      PROA  
ATOM   4559  CB  ASN P 939      -7.305  -6.485 -23.160  0.00  0.00      PROA  
ATOM   4560  HB1 ASN P 939      -7.149  -5.385 -23.177  0.00  0.00      PROA  
ATOM   4561  HB2 ASN P 939      -7.643  -6.752 -22.135  0.00  0.00      PROA  
ATOM   4562  CG  ASN P 939      -8.337  -6.887 -24.177  0.00  0.00      PROA  
ATOM   4563  OD1 ASN P 939      -8.221  -7.984 -24.749  0.00  0.00      PROA  
ATOM   4564  ND2 ASN P 939      -9.325  -6.027 -24.394  0.00  0.00      PROA  
ATOM   4565 HD21 ASN P 939     -10.090  -6.254 -24.996  0.00  0.00      PROA  
ATOM   4566 HD22 ASN P 939      -9.308  -5.124 -23.965  0.00  0.00      PROA  
ATOM   4567  C   ASN P 939      -5.317  -6.744 -24.651  0.00  0.00      PROA  
ATOM   4568  O   ASN P 939      -5.939  -6.897 -25.726  0.00  0.00      PROA  
ATOM   4569  N   ARG P 940      -4.049  -6.287 -24.635  0.00  0.00      PROA  
ATOM   4570  HN  ARG P 940      -3.601  -5.946 -23.812  0.00  0.00      PROA  
ATOM   4571  CA  ARG P 940      -3.314  -5.840 -25.830  0.00  0.00      PROA  
ATOM   4572  HA  ARG P 940      -3.963  -5.062 -26.203  0.00  0.00      PROA  
ATOM   4573  CB  ARG P 940      -1.903  -5.250 -25.442  0.00  0.00      PROA  
ATOM   4574  HB1 ARG P 940      -1.452  -5.098 -26.446  0.00  0.00      PROA  
ATOM   4575  HB2 ARG P 940      -1.278  -5.894 -24.787  0.00  0.00      PROA  
ATOM   4576  CG  ARG P 940      -2.125  -3.779 -24.946  0.00  0.00      PROA  
ATOM   4577  HG1 ARG P 940      -2.816  -3.924 -24.088  0.00  0.00      PROA  
ATOM   4578  HG2 ARG P 940      -2.682  -3.172 -25.692  0.00  0.00      PROA  
ATOM   4579  CD  ARG P 940      -0.905  -2.961 -24.639  0.00  0.00      PROA  
ATOM   4580  HD1 ARG P 940      -0.138  -2.940 -25.443  0.00  0.00      PROA  
ATOM   4581  HD2 ARG P 940      -0.453  -3.391 -23.720  0.00  0.00      PROA  
ATOM   4582  NE  ARG P 940      -1.312  -1.569 -24.303  0.00  0.00      PROA  
ATOM   4583  HE  ARG P 940      -2.270  -1.340 -24.474  0.00  0.00      PROA  
ATOM   4584  CZ  ARG P 940      -0.467  -0.721 -23.786  0.00  0.00      PROA  
ATOM   4585  NH1 ARG P 940      -0.794   0.513 -23.625  0.00  0.00      PROA  
ATOM   4586 HH11 ARG P 940      -1.739   0.796 -23.790  0.00  0.00      PROA  
ATOM   4587 HH12 ARG P 940      -0.074   1.205 -23.583  0.00  0.00      PROA  
ATOM   4588  NH2 ARG P 940       0.813  -1.102 -23.587  0.00  0.00      PROA  
ATOM   4589 HH21 ARG P 940       1.075  -2.059 -23.715  0.00  0.00      PROA  
ATOM   4590 HH22 ARG P 940       1.441  -0.512 -23.079  0.00  0.00      PROA  
ATOM   4591  C   ARG P 940      -3.139  -6.884 -26.918  0.00  0.00      PROA  
ATOM   4592  O   ARG P 940      -3.052  -8.066 -26.712  0.00  0.00      PROA  
ATOM   4593  N   LYS P 941      -3.071  -6.450 -28.254  0.00  0.00      PROA  
ATOM   4594  HN  LYS P 941      -3.167  -5.458 -28.299  0.00  0.00      PROA  
ATOM   4595  CA  LYS P 941      -2.814  -7.279 -29.370  0.00  0.00      PROA  
ATOM   4596  HA  LYS P 941      -3.650  -7.958 -29.446  0.00  0.00      PROA  
ATOM   4597  CB  LYS P 941      -2.971  -6.380 -30.624  0.00  0.00      PROA  
ATOM   4598  HB1 LYS P 941      -2.403  -5.448 -30.417  0.00  0.00      PROA  
ATOM   4599  HB2 LYS P 941      -3.988  -5.970 -30.806  0.00  0.00      PROA  
ATOM   4600  CG  LYS P 941      -2.514  -7.011 -31.973  0.00  0.00      PROA  
ATOM   4601  HG1 LYS P 941      -1.434  -7.265 -31.900  0.00  0.00      PROA  
ATOM   4602  HG2 LYS P 941      -2.677  -6.316 -32.823  0.00  0.00      PROA  
ATOM   4603  CD  LYS P 941      -3.362  -8.239 -32.386  0.00  0.00      PROA  
ATOM   4604  HD1 LYS P 941      -4.414  -7.887 -32.334  0.00  0.00      PROA  
ATOM   4605  HD2 LYS P 941      -3.248  -9.131 -31.733  0.00  0.00      PROA  
ATOM   4606  CE  LYS P 941      -3.076  -8.663 -33.870  0.00  0.00      PROA  
ATOM   4607  HE1 LYS P 941      -1.984  -8.829 -33.988  0.00  0.00      PROA  
ATOM   4608  HE2 LYS P 941      -3.394  -7.871 -34.581  0.00  0.00      PROA  
ATOM   4609  NZ  LYS P 941      -3.874  -9.863 -34.316  0.00  0.00      PROA  
ATOM   4610  HZ1 LYS P 941      -3.317 -10.161 -35.141  0.00  0.00      PROA  
ATOM   4611  HZ2 LYS P 941      -4.839  -9.652 -34.644  0.00  0.00      PROA  
ATOM   4612  HZ3 LYS P 941      -3.779 -10.517 -33.513  0.00  0.00      PROA  
ATOM   4613  C   LYS P 941      -1.450  -8.052 -29.498  0.00  0.00      PROA  
ATOM   4614  O   LYS P 941      -1.383  -9.215 -29.968  0.00  0.00      PROA  
ATOM   4615  N   GLU P 942      -0.289  -7.485 -28.999  0.00  0.00      PROA  
ATOM   4616  HN  GLU P 942      -0.237  -6.506 -28.818  0.00  0.00      PROA  
ATOM   4617  CA  GLU P 942       0.919  -8.277 -28.889  0.00  0.00      PROA  
ATOM   4618  HA  GLU P 942       1.008  -8.837 -29.808  0.00  0.00      PROA  
ATOM   4619  CB  GLU P 942       2.120  -7.338 -28.678  0.00  0.00      PROA  
ATOM   4620  HB1 GLU P 942       3.005  -7.966 -28.439  0.00  0.00      PROA  
ATOM   4621  HB2 GLU P 942       1.877  -6.706 -27.797  0.00  0.00      PROA  
ATOM   4622  CG  GLU P 942       2.399  -6.442 -29.900  0.00  0.00      PROA  
ATOM   4623  HG1 GLU P 942       1.398  -6.128 -30.268  0.00  0.00      PROA  
ATOM   4624  HG2 GLU P 942       2.866  -7.004 -30.737  0.00  0.00      PROA  
ATOM   4625  CD  GLU P 942       3.257  -5.228 -29.655  0.00  0.00      PROA  
ATOM   4626  OE1 GLU P 942       2.924  -4.062 -30.063  0.00  0.00      PROA  
ATOM   4627  OE2 GLU P 942       4.309  -5.335 -28.998  0.00  0.00      PROA  
ATOM   4628  C   GLU P 942       0.934  -9.344 -27.698  0.00  0.00      PROA  
ATOM   4629  O   GLU P 942       1.916 -10.120 -27.553  0.00  0.00      PROA  
ATOM   4630  N   HSD P 943      -0.158  -9.380 -26.877  0.00  0.00      PROA  
ATOM   4631  HN  HSD P 943      -0.911  -8.729 -26.929  0.00  0.00      PROA  
ATOM   4632  CA  HSD P 943      -0.228 -10.521 -25.916  0.00  0.00      PROA  
ATOM   4633  HA  HSD P 943       0.771 -10.912 -25.788  0.00  0.00      PROA  
ATOM   4634  CB  HSD P 943      -0.850 -10.019 -24.580  0.00  0.00      PROA  
ATOM   4635  HB1 HSD P 943      -1.037 -10.983 -24.060  0.00  0.00      PROA  
ATOM   4636  HB2 HSD P 943      -1.759  -9.404 -24.752  0.00  0.00      PROA  
ATOM   4637  ND1 HSD P 943       1.417  -9.843 -23.570  0.00  0.00      PROA  
ATOM   4638  HD1 HSD P 943       1.752 -10.764 -23.770  0.00  0.00      PROA  
ATOM   4639  CG  HSD P 943       0.230  -9.291 -23.868  0.00  0.00      PROA  
ATOM   4640  CE1 HSD P 943       2.066  -8.946 -22.784  0.00  0.00      PROA  
ATOM   4641  HE1 HSD P 943       3.094  -9.042 -22.435  0.00  0.00      PROA  
ATOM   4642  NE2 HSD P 943       1.406  -7.892 -22.526  0.00  0.00      PROA  
ATOM   4643  CD2 HSD P 943       0.208  -8.131 -23.224  0.00  0.00      PROA  
ATOM   4644  HD2 HSD P 943      -0.604  -7.415 -23.251  0.00  0.00      PROA  
ATOM   4645  C   HSD P 943      -1.133 -11.629 -26.593  0.00  0.00      PROA  
ATOM   4646  O   HSD P 943      -2.294 -11.414 -26.898  0.00  0.00      PROA  
ATOM   4647  N   LYS P 944      -0.531 -12.813 -26.958  0.00  0.00      PROA  
ATOM   4648  HN  LYS P 944       0.455 -12.916 -26.853  0.00  0.00      PROA  
ATOM   4649  CA  LYS P 944      -1.124 -13.893 -27.833  0.00  0.00      PROA  
ATOM   4650  HA  LYS P 944      -1.823 -13.422 -28.509  0.00  0.00      PROA  
ATOM   4651  CB  LYS P 944      -0.033 -14.701 -28.510  0.00  0.00      PROA  
ATOM   4652  HB1 LYS P 944      -0.587 -15.424 -29.146  0.00  0.00      PROA  
ATOM   4653  HB2 LYS P 944       0.590 -15.240 -27.764  0.00  0.00      PROA  
ATOM   4654  CG  LYS P 944       0.819 -13.842 -29.402  0.00  0.00      PROA  
ATOM   4655  HG1 LYS P 944       1.708 -14.433 -29.708  0.00  0.00      PROA  
ATOM   4656  HG2 LYS P 944       1.015 -12.843 -28.958  0.00  0.00      PROA  
ATOM   4657  CD  LYS P 944       0.268 -13.573 -30.836  0.00  0.00      PROA  
ATOM   4658  HD1 LYS P 944       0.854 -12.757 -31.308  0.00  0.00      PROA  
ATOM   4659  HD2 LYS P 944      -0.775 -13.219 -30.689  0.00  0.00      PROA  
ATOM   4660  CE  LYS P 944       0.419 -14.809 -31.753  0.00  0.00      PROA  
ATOM   4661  HE1 LYS P 944      -0.116 -15.725 -31.421  0.00  0.00      PROA  
ATOM   4662  HE2 LYS P 944       1.488 -15.066 -31.912  0.00  0.00      PROA  
ATOM   4663  NZ  LYS P 944      -0.184 -14.579 -33.110  0.00  0.00      PROA  
ATOM   4664  HZ1 LYS P 944      -0.426 -15.442 -33.637  0.00  0.00      PROA  
ATOM   4665  HZ2 LYS P 944       0.448 -13.963 -33.660  0.00  0.00      PROA  
ATOM   4666  HZ3 LYS P 944      -1.022 -14.016 -32.857  0.00  0.00      PROA  
ATOM   4667  C   LYS P 944      -2.028 -14.811 -26.986  0.00  0.00      PROA  
ATOM   4668  O   LYS P 944      -1.906 -16.055 -27.005  0.00  0.00      PROA  
ATOM   4669  N   LEU P 945      -2.970 -14.165 -26.360  0.00  0.00      PROA  
ATOM   4670  HN  LEU P 945      -3.037 -13.182 -26.516  0.00  0.00      PROA  
ATOM   4671  CA  LEU P 945      -3.886 -14.788 -25.471  0.00  0.00      PROA  
ATOM   4672  HA  LEU P 945      -3.610 -15.776 -25.134  0.00  0.00      PROA  
ATOM   4673  CB  LEU P 945      -4.100 -13.932 -24.131  0.00  0.00      PROA  
ATOM   4674  HB1 LEU P 945      -4.945 -14.339 -23.535  0.00  0.00      PROA  
ATOM   4675  HB2 LEU P 945      -4.485 -12.928 -24.409  0.00  0.00      PROA  
ATOM   4676  CG  LEU P 945      -2.824 -13.825 -23.136  0.00  0.00      PROA  
ATOM   4677  HG  LEU P 945      -2.169 -13.109 -23.678  0.00  0.00      PROA  
ATOM   4678  CD1 LEU P 945      -3.157 -13.021 -21.892  0.00  0.00      PROA  
ATOM   4679 HD11 LEU P 945      -3.889 -13.558 -21.251  0.00  0.00      PROA  
ATOM   4680 HD12 LEU P 945      -3.634 -12.065 -22.199  0.00  0.00      PROA  
ATOM   4681 HD13 LEU P 945      -2.291 -12.760 -21.248  0.00  0.00      PROA  
ATOM   4682  CD2 LEU P 945      -2.046 -15.179 -22.935  0.00  0.00      PROA  
ATOM   4683 HD21 LEU P 945      -2.679 -15.883 -22.353  0.00  0.00      PROA  
ATOM   4684 HD22 LEU P 945      -1.113 -14.979 -22.366  0.00  0.00      PROA  
ATOM   4685 HD23 LEU P 945      -1.829 -15.632 -23.926  0.00  0.00      PROA  
ATOM   4686  C   LEU P 945      -5.270 -14.848 -26.092  0.00  0.00      PROA  
ATOM   4687  O   LEU P 945      -5.803 -13.802 -26.595  0.00  0.00      PROA  
ATOM   4688  N   LYS P 946      -5.909 -16.038 -26.064  0.00  0.00      PROA  
ATOM   4689  HN  LYS P 946      -5.513 -16.809 -25.573  0.00  0.00      PROA  
ATOM   4690  CA  LYS P 946      -7.265 -16.203 -26.590  0.00  0.00      PROA  
ATOM   4691  HA  LYS P 946      -7.583 -15.285 -27.062  0.00  0.00      PROA  
ATOM   4692  CB  LYS P 946      -7.345 -17.361 -27.668  0.00  0.00      PROA  
ATOM   4693  HB1 LYS P 946      -8.334 -17.317 -28.173  0.00  0.00      PROA  
ATOM   4694  HB2 LYS P 946      -7.131 -18.356 -27.224  0.00  0.00      PROA  
ATOM   4695  CG  LYS P 946      -6.373 -17.122 -28.830  0.00  0.00      PROA  
ATOM   4696  HG1 LYS P 946      -6.308 -17.967 -29.549  0.00  0.00      PROA  
ATOM   4697  HG2 LYS P 946      -5.339 -17.093 -28.424  0.00  0.00      PROA  
ATOM   4698  CD  LYS P 946      -6.777 -15.968 -29.707  0.00  0.00      PROA  
ATOM   4699  HD1 LYS P 946      -6.707 -14.990 -29.183  0.00  0.00      PROA  
ATOM   4700  HD2 LYS P 946      -7.808 -15.949 -30.120  0.00  0.00      PROA  
ATOM   4701  CE  LYS P 946      -5.948 -15.824 -30.956  0.00  0.00      PROA  
ATOM   4702  HE1 LYS P 946      -6.163 -16.697 -31.609  0.00  0.00      PROA  
ATOM   4703  HE2 LYS P 946      -4.875 -15.701 -30.698  0.00  0.00      PROA  
ATOM   4704  NZ  LYS P 946      -6.240 -14.711 -31.799  0.00  0.00      PROA  
ATOM   4705  HZ1 LYS P 946      -6.395 -13.826 -31.275  0.00  0.00      PROA  
ATOM   4706  HZ2 LYS P 946      -7.051 -14.822 -32.441  0.00  0.00      PROA  
ATOM   4707  HZ3 LYS P 946      -5.375 -14.505 -32.338  0.00  0.00      PROA  
ATOM   4708  C   LYS P 946      -8.344 -16.561 -25.489  0.00  0.00      PROA  
ATOM   4709  O   LYS P 946      -9.539 -16.508 -25.824  0.00  0.00      PROA  
ATOM   4710  N   LYS P 947      -7.931 -16.912 -24.259  0.00  0.00      PROA  
ATOM   4711  HN  LYS P 947      -6.963 -17.129 -24.160  0.00  0.00      PROA  
ATOM   4712  CA  LYS P 947      -8.756 -17.331 -23.186  0.00  0.00      PROA  
ATOM   4713  HA  LYS P 947      -9.720 -17.587 -23.599  0.00  0.00      PROA  
ATOM   4714  CB  LYS P 947      -8.162 -18.502 -22.349  0.00  0.00      PROA  
ATOM   4715  HB1 LYS P 947      -8.842 -18.659 -21.484  0.00  0.00      PROA  
ATOM   4716  HB2 LYS P 947      -7.102 -18.300 -22.086  0.00  0.00      PROA  
ATOM   4717  CG  LYS P 947      -8.024 -19.759 -23.251  0.00  0.00      PROA  
ATOM   4718  HG1 LYS P 947      -7.156 -19.665 -23.938  0.00  0.00      PROA  
ATOM   4719  HG2 LYS P 947      -8.920 -20.020 -23.854  0.00  0.00      PROA  
ATOM   4720  CD  LYS P 947      -7.796 -20.976 -22.365  0.00  0.00      PROA  
ATOM   4721  HD1 LYS P 947      -8.761 -21.062 -21.820  0.00  0.00      PROA  
ATOM   4722  HD2 LYS P 947      -7.108 -20.663 -21.550  0.00  0.00      PROA  
ATOM   4723  CE  LYS P 947      -7.368 -22.179 -23.155  0.00  0.00      PROA  
ATOM   4724  HE1 LYS P 947      -6.538 -21.959 -23.859  0.00  0.00      PROA  
ATOM   4725  HE2 LYS P 947      -8.230 -22.613 -23.705  0.00  0.00      PROA  
ATOM   4726  NZ  LYS P 947      -6.867 -23.174 -22.202  0.00  0.00      PROA  
ATOM   4727  HZ1 LYS P 947      -7.608 -23.658 -21.656  0.00  0.00      PROA  
ATOM   4728  HZ2 LYS P 947      -6.151 -22.747 -21.580  0.00  0.00      PROA  
ATOM   4729  HZ3 LYS P 947      -6.446 -23.906 -22.808  0.00  0.00      PROA  
ATOM   4730  C   LYS P 947      -8.958 -16.071 -22.204  0.00  0.00      PROA  
ATOM   4731  O   LYS P 947      -9.581 -16.264 -21.098  0.00  0.00      PROA  
ATOM   4732  N   GLY P 948      -8.424 -14.879 -22.534  0.00  0.00      PROA  
ATOM   4733  HN  GLY P 948      -7.937 -14.814 -23.402  0.00  0.00      PROA  
ATOM   4734  CA  GLY P 948      -8.795 -13.734 -21.733  0.00  0.00      PROA  
ATOM   4735  HA1 GLY P 948      -8.225 -12.895 -22.101  0.00  0.00      PROA  
ATOM   4736  HA2 GLY P 948      -8.539 -13.954 -20.707  0.00  0.00      PROA  
ATOM   4737  C   GLY P 948     -10.216 -13.347 -21.636  0.00  0.00      PROA  
ATOM   4738  O   GLY P 948     -11.000 -14.006 -22.282  0.00  0.00      PROA  
ATOM   4739  N   ALA P 949     -10.608 -12.231 -20.946  0.00  0.00      PROA  
ATOM   4740  HN  ALA P 949      -9.962 -11.645 -20.463  0.00  0.00      PROA  
ATOM   4741  CA  ALA P 949     -12.087 -12.056 -20.597  0.00  0.00      PROA  
ATOM   4742  HA  ALA P 949     -12.648 -12.396 -21.455  0.00  0.00      PROA  
ATOM   4743  CB  ALA P 949     -12.302 -12.671 -19.246  0.00  0.00      PROA  
ATOM   4744  HB1 ALA P 949     -11.905 -13.705 -19.156  0.00  0.00      PROA  
ATOM   4745  HB2 ALA P 949     -13.392 -12.783 -19.063  0.00  0.00      PROA  
ATOM   4746  HB3 ALA P 949     -11.823 -12.115 -18.412  0.00  0.00      PROA  
ATOM   4747  C   ALA P 949     -12.445 -10.633 -20.575  0.00  0.00      PROA  
ATOM   4748  O   ALA P 949     -11.595  -9.732 -20.666  0.00  0.00      PROA  
ATOM   4749  N   GLY P 950     -13.717 -10.311 -20.412  0.00  0.00      PROA  
ATOM   4750  HN  GLY P 950     -14.406 -11.024 -20.315  0.00  0.00      PROA  
ATOM   4751  CA  GLY P 950     -14.108  -9.004 -20.105  0.00  0.00      PROA  
ATOM   4752  HA1 GLY P 950     -15.187  -8.996 -20.052  0.00  0.00      PROA  
ATOM   4753  HA2 GLY P 950     -13.849  -8.409 -20.968  0.00  0.00      PROA  
ATOM   4754  C   GLY P 950     -13.620  -8.166 -18.951  0.00  0.00      PROA  
ATOM   4755  O   GLY P 950     -13.493  -8.732 -17.836  0.00  0.00      PROA  
ATOM   4756  N   TYR P 951     -13.541  -6.791 -19.105  0.00  0.00      PROA  
ATOM   4757  HN  TYR P 951     -13.677  -6.467 -20.038  0.00  0.00      PROA  
ATOM   4758  CA  TYR P 951     -13.011  -5.789 -18.216  0.00  0.00      PROA  
ATOM   4759  HA  TYR P 951     -11.983  -6.036 -17.992  0.00  0.00      PROA  
ATOM   4760  CB  TYR P 951     -13.075  -4.402 -18.876  0.00  0.00      PROA  
ATOM   4761  HB1 TYR P 951     -12.700  -3.717 -18.085  0.00  0.00      PROA  
ATOM   4762  HB2 TYR P 951     -14.090  -4.167 -19.261  0.00  0.00      PROA  
ATOM   4763  CG  TYR P 951     -12.082  -4.181 -19.982  0.00  0.00      PROA  
ATOM   4764  CD1 TYR P 951     -12.358  -3.049 -20.816  0.00  0.00      PROA  
ATOM   4765  HD1 TYR P 951     -13.317  -2.579 -20.658  0.00  0.00      PROA  
ATOM   4766  CE1 TYR P 951     -11.569  -2.808 -21.887  0.00  0.00      PROA  
ATOM   4767  HE1 TYR P 951     -11.852  -2.138 -22.685  0.00  0.00      PROA  
ATOM   4768  CZ  TYR P 951     -10.396  -3.583 -22.131  0.00  0.00      PROA  
ATOM   4769  OH  TYR P 951      -9.725  -3.354 -23.275  0.00  0.00      PROA  
ATOM   4770  HH  TYR P 951     -10.110  -2.623 -23.763  0.00  0.00      PROA  
ATOM   4771  CD2 TYR P 951     -10.886  -4.893 -20.214  0.00  0.00      PROA  
ATOM   4772  HD2 TYR P 951     -10.543  -5.575 -19.449  0.00  0.00      PROA  
ATOM   4773  CE2 TYR P 951     -10.009  -4.535 -21.240  0.00  0.00      PROA  
ATOM   4774  HE2 TYR P 951      -9.114  -5.087 -21.483  0.00  0.00      PROA  
ATOM   4775  C   TYR P 951     -13.647  -5.649 -16.928  0.00  0.00      PROA  
ATOM   4776  O   TYR P 951     -13.116  -5.456 -15.865  0.00  0.00      PROA  
ATOM   4777  N   HSD P 952     -15.026  -5.782 -16.951  0.00  0.00      PROA  
ATOM   4778  HN  HSD P 952     -15.488  -5.786 -17.835  0.00  0.00      PROA  
ATOM   4779  CA  HSD P 952     -15.859  -5.728 -15.730  0.00  0.00      PROA  
ATOM   4780  HA  HSD P 952     -15.549  -4.905 -15.103  0.00  0.00      PROA  
ATOM   4781  CB  HSD P 952     -17.358  -5.570 -15.959  0.00  0.00      PROA  
ATOM   4782  HB1 HSD P 952     -17.945  -5.871 -15.065  0.00  0.00      PROA  
ATOM   4783  HB2 HSD P 952     -17.668  -6.331 -16.707  0.00  0.00      PROA  
ATOM   4784  ND1 HSD P 952     -18.069  -3.775 -17.681  0.00  0.00      PROA  
ATOM   4785  HD1 HSD P 952     -18.485  -4.386 -18.354  0.00  0.00      PROA  
ATOM   4786  CG  HSD P 952     -17.597  -4.191 -16.418  0.00  0.00      PROA  
ATOM   4787  CE1 HSD P 952     -18.265  -2.419 -17.552  0.00  0.00      PROA  
ATOM   4788  HE1 HSD P 952     -18.647  -1.944 -18.456  0.00  0.00      PROA  
ATOM   4789  NE2 HSD P 952     -17.863  -2.006 -16.338  0.00  0.00      PROA  
ATOM   4790  CD2 HSD P 952     -17.569  -3.129 -15.625  0.00  0.00      PROA  
ATOM   4791  HD2 HSD P 952     -17.332  -2.984 -14.578  0.00  0.00      PROA  
ATOM   4792  C   HSD P 952     -15.632  -6.981 -14.915  0.00  0.00      PROA  
ATOM   4793  O   HSD P 952     -15.655  -7.017 -13.683  0.00  0.00      PROA  
ATOM   4794  N   LEU P 953     -15.408  -8.160 -15.511  0.00  0.00      PROA  
ATOM   4795  HN  LEU P 953     -15.348  -8.141 -16.506  0.00  0.00      PROA  
ATOM   4796  CA  LEU P 953     -15.323  -9.433 -14.881  0.00  0.00      PROA  
ATOM   4797  HA  LEU P 953     -16.233  -9.592 -14.322  0.00  0.00      PROA  
ATOM   4798  CB  LEU P 953     -15.202 -10.604 -15.919  0.00  0.00      PROA  
ATOM   4799  HB1 LEU P 953     -14.200 -10.602 -16.400  0.00  0.00      PROA  
ATOM   4800  HB2 LEU P 953     -15.988 -10.352 -16.663  0.00  0.00      PROA  
ATOM   4801  CG  LEU P 953     -15.425 -12.057 -15.417  0.00  0.00      PROA  
ATOM   4802  HG  LEU P 953     -14.640 -12.208 -14.646  0.00  0.00      PROA  
ATOM   4803  CD1 LEU P 953     -16.842 -12.353 -14.890  0.00  0.00      PROA  
ATOM   4804 HD11 LEU P 953     -17.022 -13.384 -14.518  0.00  0.00      PROA  
ATOM   4805 HD12 LEU P 953     -17.442 -12.198 -15.813  0.00  0.00      PROA  
ATOM   4806 HD13 LEU P 953     -17.259 -11.530 -14.271  0.00  0.00      PROA  
ATOM   4807  CD2 LEU P 953     -15.118 -13.039 -16.501  0.00  0.00      PROA  
ATOM   4808 HD21 LEU P 953     -14.025 -12.930 -16.670  0.00  0.00      PROA  
ATOM   4809 HD22 LEU P 953     -15.539 -12.849 -17.512  0.00  0.00      PROA  
ATOM   4810 HD23 LEU P 953     -15.234 -14.112 -16.241  0.00  0.00      PROA  
ATOM   4811  C   LEU P 953     -14.247  -9.522 -13.747  0.00  0.00      PROA  
ATOM   4812  O   LEU P 953     -14.520 -10.013 -12.665  0.00  0.00      PROA  
ATOM   4813  N   ASP P 954     -12.931  -9.135 -13.998  0.00  0.00      PROA  
ATOM   4814  HN  ASP P 954     -12.815  -8.716 -14.895  0.00  0.00      PROA  
ATOM   4815  CA  ASP P 954     -11.910  -9.146 -13.002  0.00  0.00      PROA  
ATOM   4816  HA  ASP P 954     -11.812 -10.114 -12.533  0.00  0.00      PROA  
ATOM   4817  CB  ASP P 954     -10.455  -8.857 -13.636  0.00  0.00      PROA  
ATOM   4818  HB1 ASP P 954     -10.370  -9.746 -14.298  0.00  0.00      PROA  
ATOM   4819  HB2 ASP P 954      -9.709  -8.645 -12.840  0.00  0.00      PROA  
ATOM   4820  CG  ASP P 954     -10.378  -7.649 -14.601  0.00  0.00      PROA  
ATOM   4821  OD1 ASP P 954     -10.703  -7.622 -15.747  0.00  0.00      PROA  
ATOM   4822  OD2 ASP P 954     -10.369  -6.634 -13.750  0.00  0.00      PROA  
ATOM   4823  HD2 ASP P 954     -10.612  -5.823 -14.203  0.00  0.00      PROA  
ATOM   4824  C   ASP P 954     -12.188  -8.202 -11.870  0.00  0.00      PROA  
ATOM   4825  O   ASP P 954     -11.944  -8.523 -10.706  0.00  0.00      PROA  
ATOM   4826  N   LEU P 955     -12.757  -7.050 -12.121  0.00  0.00      PROA  
ATOM   4827  HN  LEU P 955     -12.975  -6.887 -13.081  0.00  0.00      PROA  
ATOM   4828  CA  LEU P 955     -13.195  -6.098 -11.127  0.00  0.00      PROA  
ATOM   4829  HA  LEU P 955     -12.359  -5.843 -10.492  0.00  0.00      PROA  
ATOM   4830  CB  LEU P 955     -13.758  -4.846 -11.948  0.00  0.00      PROA  
ATOM   4831  HB1 LEU P 955     -14.701  -5.099 -12.478  0.00  0.00      PROA  
ATOM   4832  HB2 LEU P 955     -13.164  -4.690 -12.874  0.00  0.00      PROA  
ATOM   4833  CG  LEU P 955     -14.055  -3.611 -11.057  0.00  0.00      PROA  
ATOM   4834  HG  LEU P 955     -14.545  -3.791 -10.076  0.00  0.00      PROA  
ATOM   4835  CD1 LEU P 955     -12.684  -3.104 -10.743  0.00  0.00      PROA  
ATOM   4836 HD11 LEU P 955     -12.113  -3.856 -10.158  0.00  0.00      PROA  
ATOM   4837 HD12 LEU P 955     -12.794  -2.139 -10.203  0.00  0.00      PROA  
ATOM   4838 HD13 LEU P 955     -12.016  -2.970 -11.620  0.00  0.00      PROA  
ATOM   4839  CD2 LEU P 955     -14.854  -2.535 -11.906  0.00  0.00      PROA  
ATOM   4840 HD21 LEU P 955     -15.072  -1.645 -11.278  0.00  0.00      PROA  
ATOM   4841 HD22 LEU P 955     -15.812  -3.039 -12.158  0.00  0.00      PROA  
ATOM   4842 HD23 LEU P 955     -14.349  -2.237 -12.849  0.00  0.00      PROA  
ATOM   4843  C   LEU P 955     -14.273  -6.603 -10.228  0.00  0.00      PROA  
ATOM   4844  O   LEU P 955     -14.296  -6.252  -9.039  0.00  0.00      PROA  
ATOM   4845  N   LEU P 956     -15.261  -7.444 -10.693  0.00  0.00      PROA  
ATOM   4846  HN  LEU P 956     -15.383  -7.836 -11.601  0.00  0.00      PROA  
ATOM   4847  CA  LEU P 956     -16.230  -8.095  -9.756  0.00  0.00      PROA  
ATOM   4848  HA  LEU P 956     -16.693  -7.351  -9.126  0.00  0.00      PROA  
ATOM   4849  CB  LEU P 956     -17.179  -8.923 -10.631  0.00  0.00      PROA  
ATOM   4850  HB1 LEU P 956     -16.624  -9.716 -11.176  0.00  0.00      PROA  
ATOM   4851  HB2 LEU P 956     -17.588  -8.245 -11.411  0.00  0.00      PROA  
ATOM   4852  CG  LEU P 956     -18.456  -9.446  -9.904  0.00  0.00      PROA  
ATOM   4853  HG  LEU P 956     -18.259 -10.325  -9.254  0.00  0.00      PROA  
ATOM   4854  CD1 LEU P 956     -19.059  -8.331  -9.053  0.00  0.00      PROA  
ATOM   4855 HD11 LEU P 956     -19.123  -7.488  -9.774  0.00  0.00      PROA  
ATOM   4856 HD12 LEU P 956     -18.366  -8.056  -8.230  0.00  0.00      PROA  
ATOM   4857 HD13 LEU P 956     -20.088  -8.553  -8.695  0.00  0.00      PROA  
ATOM   4858  CD2 LEU P 956     -19.581  -9.885 -10.840  0.00  0.00      PROA  
ATOM   4859 HD21 LEU P 956     -19.942  -9.141 -11.583  0.00  0.00      PROA  
ATOM   4860 HD22 LEU P 956     -20.415 -10.305 -10.238  0.00  0.00      PROA  
ATOM   4861 HD23 LEU P 956     -19.331 -10.793 -11.428  0.00  0.00      PROA  
ATOM   4862  C   LEU P 956     -15.559  -9.073  -8.754  0.00  0.00      PROA  
ATOM   4863  O   LEU P 956     -15.834  -9.057  -7.560  0.00  0.00      PROA  
ATOM   4864  N   MET P 957     -14.536  -9.870  -9.279  0.00  0.00      PROA  
ATOM   4865  HN  MET P 957     -14.259  -9.754 -10.230  0.00  0.00      PROA  
ATOM   4866  CA  MET P 957     -13.810 -10.767  -8.452  0.00  0.00      PROA  
ATOM   4867  HA  MET P 957     -14.427 -11.440  -7.876  0.00  0.00      PROA  
ATOM   4868  CB  MET P 957     -12.868 -11.633  -9.294  0.00  0.00      PROA  
ATOM   4869  HB1 MET P 957     -12.324 -12.325  -8.616  0.00  0.00      PROA  
ATOM   4870  HB2 MET P 957     -12.177 -10.968  -9.854  0.00  0.00      PROA  
ATOM   4871  CG  MET P 957     -13.583 -12.513 -10.414  0.00  0.00      PROA  
ATOM   4872  HG1 MET P 957     -12.765 -13.221 -10.664  0.00  0.00      PROA  
ATOM   4873  HG2 MET P 957     -13.930 -11.802 -11.194  0.00  0.00      PROA  
ATOM   4874  SD  MET P 957     -15.003 -13.398  -9.885  0.00  0.00      PROA  
ATOM   4875  CE  MET P 957     -15.649 -13.940 -11.426  0.00  0.00      PROA  
ATOM   4876  HE1 MET P 957     -14.859 -14.248 -12.144  0.00  0.00      PROA  
ATOM   4877  HE2 MET P 957     -16.029 -13.004 -11.889  0.00  0.00      PROA  
ATOM   4878  HE3 MET P 957     -16.479 -14.660 -11.265  0.00  0.00      PROA  
ATOM   4879  C   MET P 957     -13.062  -9.998  -7.352  0.00  0.00      PROA  
ATOM   4880  O   MET P 957     -13.158 -10.407  -6.202  0.00  0.00      PROA  
ATOM   4881  N   VAL P 958     -12.374  -8.911  -7.707  0.00  0.00      PROA  
ATOM   4882  HN  VAL P 958     -12.278  -8.738  -8.684  0.00  0.00      PROA  
ATOM   4883  CA  VAL P 958     -11.751  -7.984  -6.711  0.00  0.00      PROA  
ATOM   4884  HA  VAL P 958     -11.313  -8.631  -5.965  0.00  0.00      PROA  
ATOM   4885  CB  VAL P 958     -10.664  -6.973  -7.344  0.00  0.00      PROA  
ATOM   4886  HB  VAL P 958     -11.254  -6.369  -8.065  0.00  0.00      PROA  
ATOM   4887  CG1 VAL P 958     -10.089  -5.987  -6.215  0.00  0.00      PROA  
ATOM   4888 HG11 VAL P 958      -9.675  -6.498  -5.320  0.00  0.00      PROA  
ATOM   4889 HG12 VAL P 958     -10.838  -5.299  -5.768  0.00  0.00      PROA  
ATOM   4890 HG13 VAL P 958      -9.225  -5.429  -6.634  0.00  0.00      PROA  
ATOM   4891  CG2 VAL P 958      -9.527  -7.638  -8.161  0.00  0.00      PROA  
ATOM   4892 HG21 VAL P 958      -8.961  -8.411  -7.599  0.00  0.00      PROA  
ATOM   4893 HG22 VAL P 958      -8.860  -6.805  -8.470  0.00  0.00      PROA  
ATOM   4894 HG23 VAL P 958      -9.870  -8.141  -9.091  0.00  0.00      PROA  
ATOM   4895  C   VAL P 958     -12.711  -7.299  -5.849  0.00  0.00      PROA  
ATOM   4896  O   VAL P 958     -12.545  -7.093  -4.634  0.00  0.00      PROA  
ATOM   4897  N   GLY P 959     -13.906  -7.113  -6.397  0.00  0.00      PROA  
ATOM   4898  HN  GLY P 959     -14.036  -7.230  -7.378  0.00  0.00      PROA  
ATOM   4899  CA  GLY P 959     -14.971  -6.431  -5.810  0.00  0.00      PROA  
ATOM   4900  HA1 GLY P 959     -15.667  -6.473  -6.635  0.00  0.00      PROA  
ATOM   4901  HA2 GLY P 959     -14.781  -5.407  -5.523  0.00  0.00      PROA  
ATOM   4902  C   GLY P 959     -15.606  -7.101  -4.686  0.00  0.00      PROA  
ATOM   4903  O   GLY P 959     -16.121  -6.443  -3.730  0.00  0.00      PROA  
ATOM   4904  N   VAL P 960     -15.735  -8.434  -4.729  0.00  0.00      PROA  
ATOM   4905  HN  VAL P 960     -15.672  -9.031  -5.525  0.00  0.00      PROA  
ATOM   4906  CA  VAL P 960     -16.081  -9.164  -3.538  0.00  0.00      PROA  
ATOM   4907  HA  VAL P 960     -16.968  -8.758  -3.074  0.00  0.00      PROA  
ATOM   4908  CB  VAL P 960     -16.238 -10.654  -3.803  0.00  0.00      PROA  
ATOM   4909  HB  VAL P 960     -15.303 -11.094  -4.211  0.00  0.00      PROA  
ATOM   4910  CG1 VAL P 960     -16.513 -11.485  -2.521  0.00  0.00      PROA  
ATOM   4911 HG11 VAL P 960     -17.452 -11.173  -2.016  0.00  0.00      PROA  
ATOM   4912 HG12 VAL P 960     -15.682 -11.470  -1.784  0.00  0.00      PROA  
ATOM   4913 HG13 VAL P 960     -16.720 -12.546  -2.779  0.00  0.00      PROA  
ATOM   4914  CG2 VAL P 960     -17.333 -10.938  -4.841  0.00  0.00      PROA  
ATOM   4915 HG21 VAL P 960     -17.519 -12.031  -4.923  0.00  0.00      PROA  
ATOM   4916 HG22 VAL P 960     -17.176 -10.458  -5.830  0.00  0.00      PROA  
ATOM   4917 HG23 VAL P 960     -18.273 -10.448  -4.509  0.00  0.00      PROA  
ATOM   4918  C   VAL P 960     -14.941  -9.133  -2.437  0.00  0.00      PROA  
ATOM   4919  O   VAL P 960     -15.215  -8.816  -1.274  0.00  0.00      PROA  
ATOM   4920  N   MET P 961     -13.671  -9.404  -2.820  0.00  0.00      PROA  
ATOM   4921  HN  MET P 961     -13.438  -9.446  -3.788  0.00  0.00      PROA  
ATOM   4922  CA  MET P 961     -12.592  -9.641  -1.937  0.00  0.00      PROA  
ATOM   4923  HA  MET P 961     -12.972 -10.332  -1.199  0.00  0.00      PROA  
ATOM   4924  CB  MET P 961     -11.388 -10.368  -2.648  0.00  0.00      PROA  
ATOM   4925  HB1 MET P 961     -10.546 -10.291  -1.927  0.00  0.00      PROA  
ATOM   4926  HB2 MET P 961     -11.091  -9.781  -3.543  0.00  0.00      PROA  
ATOM   4927  CG  MET P 961     -11.732 -11.861  -3.005  0.00  0.00      PROA  
ATOM   4928  HG1 MET P 961     -10.783 -12.277  -3.406  0.00  0.00      PROA  
ATOM   4929  HG2 MET P 961     -12.516 -11.905  -3.791  0.00  0.00      PROA  
ATOM   4930  SD  MET P 961     -12.401 -12.850  -1.684  0.00  0.00      PROA  
ATOM   4931  CE  MET P 961     -10.862 -12.928  -0.711  0.00  0.00      PROA  
ATOM   4932  HE1 MET P 961     -10.540 -11.924  -0.362  0.00  0.00      PROA  
ATOM   4933  HE2 MET P 961     -10.031 -13.319  -1.335  0.00  0.00      PROA  
ATOM   4934  HE3 MET P 961     -10.969 -13.592   0.173  0.00  0.00      PROA  
ATOM   4935  C   MET P 961     -12.255  -8.604  -0.966  0.00  0.00      PROA  
ATOM   4936  O   MET P 961     -12.056  -8.824   0.208  0.00  0.00      PROA  
ATOM   4937  N   LEU P 962     -12.259  -7.380  -1.381  0.00  0.00      PROA  
ATOM   4938  HN  LEU P 962     -12.562  -7.205  -2.315  0.00  0.00      PROA  
ATOM   4939  CA  LEU P 962     -11.794  -6.294  -0.518  0.00  0.00      PROA  
ATOM   4940  HA  LEU P 962     -10.741  -6.472  -0.358  0.00  0.00      PROA  
ATOM   4941  CB  LEU P 962     -11.752  -4.980  -1.214  0.00  0.00      PROA  
ATOM   4942  HB1 LEU P 962     -11.453  -4.238  -0.443  0.00  0.00      PROA  
ATOM   4943  HB2 LEU P 962     -12.743  -4.579  -1.516  0.00  0.00      PROA  
ATOM   4944  CG  LEU P 962     -10.894  -4.942  -2.455  0.00  0.00      PROA  
ATOM   4945  HG  LEU P 962     -11.491  -5.534  -3.180  0.00  0.00      PROA  
ATOM   4946  CD1 LEU P 962     -10.814  -3.494  -3.059  0.00  0.00      PROA  
ATOM   4947 HD11 LEU P 962     -10.449  -2.817  -2.257  0.00  0.00      PROA  
ATOM   4948 HD12 LEU P 962     -11.857  -3.280  -3.377  0.00  0.00      PROA  
ATOM   4949 HD13 LEU P 962     -10.190  -3.329  -3.963  0.00  0.00      PROA  
ATOM   4950  CD2 LEU P 962      -9.568  -5.611  -2.375  0.00  0.00      PROA  
ATOM   4951 HD21 LEU P 962      -9.562  -6.722  -2.357  0.00  0.00      PROA  
ATOM   4952 HD22 LEU P 962      -8.832  -5.141  -1.688  0.00  0.00      PROA  
ATOM   4953 HD23 LEU P 962      -9.093  -5.375  -3.351  0.00  0.00      PROA  
ATOM   4954  C   LEU P 962     -12.471  -6.215   0.820  0.00  0.00      PROA  
ATOM   4955  O   LEU P 962     -11.813  -5.972   1.816  0.00  0.00      PROA  
ATOM   4956  N   GLY P 963     -13.786  -6.406   0.792  0.00  0.00      PROA  
ATOM   4957  HN  GLY P 963     -14.301  -6.588  -0.043  0.00  0.00      PROA  
ATOM   4958  CA  GLY P 963     -14.640  -6.338   1.941  0.00  0.00      PROA  
ATOM   4959  HA1 GLY P 963     -15.626  -6.392   1.504  0.00  0.00      PROA  
ATOM   4960  HA2 GLY P 963     -14.465  -5.429   2.497  0.00  0.00      PROA  
ATOM   4961  C   GLY P 963     -14.387  -7.536   2.882  0.00  0.00      PROA  
ATOM   4962  O   GLY P 963     -14.216  -7.419   4.115  0.00  0.00      PROA  
ATOM   4963  N   VAL P 964     -14.197  -8.719   2.337  0.00  0.00      PROA  
ATOM   4964  HN  VAL P 964     -14.369  -8.812   1.360  0.00  0.00      PROA  
ATOM   4965  CA  VAL P 964     -13.702  -9.880   2.966  0.00  0.00      PROA  
ATOM   4966  HA  VAL P 964     -14.420 -10.211   3.702  0.00  0.00      PROA  
ATOM   4967  CB  VAL P 964     -13.554 -11.098   1.974  0.00  0.00      PROA  
ATOM   4968  HB  VAL P 964     -13.080 -10.844   1.002  0.00  0.00      PROA  
ATOM   4969  CG1 VAL P 964     -12.801 -12.270   2.622  0.00  0.00      PROA  
ATOM   4970 HG11 VAL P 964     -13.345 -12.597   3.534  0.00  0.00      PROA  
ATOM   4971 HG12 VAL P 964     -11.739 -12.120   2.911  0.00  0.00      PROA  
ATOM   4972 HG13 VAL P 964     -12.908 -13.147   1.949  0.00  0.00      PROA  
ATOM   4973  CG2 VAL P 964     -14.916 -11.495   1.432  0.00  0.00      PROA  
ATOM   4974 HG21 VAL P 964     -15.591 -11.615   2.307  0.00  0.00      PROA  
ATOM   4975 HG22 VAL P 964     -14.955 -12.302   0.670  0.00  0.00      PROA  
ATOM   4976 HG23 VAL P 964     -15.383 -10.604   0.961  0.00  0.00      PROA  
ATOM   4977  C   VAL P 964     -12.421  -9.701   3.714  0.00  0.00      PROA  
ATOM   4978  O   VAL P 964     -12.170  -9.978   4.874  0.00  0.00      PROA  
ATOM   4979  N   CYS P 965     -11.491  -9.069   2.951  0.00  0.00      PROA  
ATOM   4980  HN  CYS P 965     -11.710  -8.919   1.989  0.00  0.00      PROA  
ATOM   4981  CA  CYS P 965     -10.146  -8.655   3.407  0.00  0.00      PROA  
ATOM   4982  HA  CYS P 965      -9.646  -9.524   3.808  0.00  0.00      PROA  
ATOM   4983  CB  CYS P 965      -9.259  -8.109   2.222  0.00  0.00      PROA  
ATOM   4984  HB1 CYS P 965      -8.325  -7.610   2.555  0.00  0.00      PROA  
ATOM   4985  HB2 CYS P 965      -9.873  -7.306   1.761  0.00  0.00      PROA  
ATOM   4986  SG  CYS P 965      -8.736  -9.326   1.056  0.00  0.00      PROA  
ATOM   4987  HG1 CYS P 965      -7.913  -8.604   0.309  0.00  0.00      PROA  
ATOM   4988  C   CYS P 965     -10.134  -7.612   4.467  0.00  0.00      PROA  
ATOM   4989  O   CYS P 965      -9.339  -7.654   5.393  0.00  0.00      PROA  
ATOM   4990  N   SER P 966     -11.038  -6.555   4.319  0.00  0.00      PROA  
ATOM   4991  HN  SER P 966     -11.361  -6.352   3.398  0.00  0.00      PROA  
ATOM   4992  CA  SER P 966     -11.223  -5.512   5.354  0.00  0.00      PROA  
ATOM   4993  HA  SER P 966     -10.265  -5.070   5.585  0.00  0.00      PROA  
ATOM   4994  CB  SER P 966     -12.099  -4.392   4.850  0.00  0.00      PROA  
ATOM   4995  HB1 SER P 966     -12.117  -3.482   5.487  0.00  0.00      PROA  
ATOM   4996  HB2 SER P 966     -13.131  -4.775   4.698  0.00  0.00      PROA  
ATOM   4997  OG  SER P 966     -11.690  -3.929   3.487  0.00  0.00      PROA  
ATOM   4998  HG1 SER P 966     -11.574  -4.661   2.877  0.00  0.00      PROA  
ATOM   4999  C   SER P 966     -11.829  -6.073   6.622  0.00  0.00      PROA  
ATOM   5000  O   SER P 966     -11.353  -5.744   7.729  0.00  0.00      PROA  
ATOM   5001  N   VAL P 967     -12.767  -7.024   6.563  0.00  0.00      PROA  
ATOM   5002  HN  VAL P 967     -13.083  -7.229   5.640  0.00  0.00      PROA  
ATOM   5003  CA  VAL P 967     -13.406  -7.659   7.726  0.00  0.00      PROA  
ATOM   5004  HA  VAL P 967     -13.736  -6.874   8.391  0.00  0.00      PROA  
ATOM   5005  CB  VAL P 967     -14.656  -8.444   7.398  0.00  0.00      PROA  
ATOM   5006  HB  VAL P 967     -14.631  -8.751   6.331  0.00  0.00      PROA  
ATOM   5007  CG1 VAL P 967     -14.961  -9.700   8.346  0.00  0.00      PROA  
ATOM   5008 HG11 VAL P 967     -14.681  -9.349   9.362  0.00  0.00      PROA  
ATOM   5009 HG12 VAL P 967     -14.337 -10.604   8.181  0.00  0.00      PROA  
ATOM   5010 HG13 VAL P 967     -16.035  -9.982   8.386  0.00  0.00      PROA  
ATOM   5011  CG2 VAL P 967     -15.854  -7.451   7.596  0.00  0.00      PROA  
ATOM   5012 HG21 VAL P 967     -15.916  -7.187   8.674  0.00  0.00      PROA  
ATOM   5013 HG22 VAL P 967     -16.840  -7.787   7.211  0.00  0.00      PROA  
ATOM   5014 HG23 VAL P 967     -15.602  -6.519   7.046  0.00  0.00      PROA  
ATOM   5015  C   VAL P 967     -12.399  -8.491   8.463  0.00  0.00      PROA  
ATOM   5016  O   VAL P 967     -12.321  -8.458   9.719  0.00  0.00      PROA  
ATOM   5017  N   MET P 968     -11.490  -9.114   7.767  0.00  0.00      PROA  
ATOM   5018  HN  MET P 968     -11.464  -9.042   6.773  0.00  0.00      PROA  
ATOM   5019  CA  MET P 968     -10.357  -9.805   8.467  0.00  0.00      PROA  
ATOM   5020  HA  MET P 968     -10.740 -10.344   9.320  0.00  0.00      PROA  
ATOM   5021  CB  MET P 968      -9.641 -10.842   7.533  0.00  0.00      PROA  
ATOM   5022  HB1 MET P 968      -8.778 -11.372   7.990  0.00  0.00      PROA  
ATOM   5023  HB2 MET P 968      -9.387 -10.346   6.571  0.00  0.00      PROA  
ATOM   5024  CG  MET P 968     -10.544 -12.099   7.173  0.00  0.00      PROA  
ATOM   5025  HG1 MET P 968     -11.529 -11.702   6.849  0.00  0.00      PROA  
ATOM   5026  HG2 MET P 968     -10.774 -12.646   8.112  0.00  0.00      PROA  
ATOM   5027  SD  MET P 968      -9.888 -13.273   5.985  0.00  0.00      PROA  
ATOM   5028  CE  MET P 968      -8.380 -13.950   6.816  0.00  0.00      PROA  
ATOM   5029  HE1 MET P 968      -7.867 -14.661   6.133  0.00  0.00      PROA  
ATOM   5030  HE2 MET P 968      -8.484 -14.420   7.817  0.00  0.00      PROA  
ATOM   5031  HE3 MET P 968      -7.694 -13.122   7.096  0.00  0.00      PROA  
ATOM   5032  C   MET P 968      -9.321  -8.899   9.050  0.00  0.00      PROA  
ATOM   5033  O   MET P 968      -8.579  -9.293   9.883  0.00  0.00      PROA  
ATOM   5034  N   GLY P 969      -9.192  -7.613   8.588  0.00  0.00      PROA  
ATOM   5035  HN  GLY P 969      -9.861  -7.291   7.922  0.00  0.00      PROA  
ATOM   5036  CA  GLY P 969      -8.152  -6.618   8.992  0.00  0.00      PROA  
ATOM   5037  HA1 GLY P 969      -7.873  -6.795  10.020  0.00  0.00      PROA  
ATOM   5038  HA2 GLY P 969      -8.521  -5.614   8.844  0.00  0.00      PROA  
ATOM   5039  C   GLY P 969      -6.911  -6.664   8.191  0.00  0.00      PROA  
ATOM   5040  O   GLY P 969      -5.876  -6.334   8.664  0.00  0.00      PROA  
ATOM   5041  N   LEU P 970      -7.024  -6.988   6.891  0.00  0.00      PROA  
ATOM   5042  HN  LEU P 970      -7.940  -7.250   6.595  0.00  0.00      PROA  
ATOM   5043  CA  LEU P 970      -5.960  -7.154   5.940  0.00  0.00      PROA  
ATOM   5044  HA  LEU P 970      -5.022  -7.229   6.469  0.00  0.00      PROA  
ATOM   5045  CB  LEU P 970      -6.178  -8.414   4.979  0.00  0.00      PROA  
ATOM   5046  HB1 LEU P 970      -5.261  -8.559   4.370  0.00  0.00      PROA  
ATOM   5047  HB2 LEU P 970      -6.984  -8.120   4.274  0.00  0.00      PROA  
ATOM   5048  CG  LEU P 970      -6.556  -9.724   5.720  0.00  0.00      PROA  
ATOM   5049  HG  LEU P 970      -7.275  -9.395   6.501  0.00  0.00      PROA  
ATOM   5050  CD1 LEU P 970      -7.137 -10.784   4.822  0.00  0.00      PROA  
ATOM   5051 HD11 LEU P 970      -6.456 -11.175   4.037  0.00  0.00      PROA  
ATOM   5052 HD12 LEU P 970      -8.061 -10.507   4.271  0.00  0.00      PROA  
ATOM   5053 HD13 LEU P 970      -7.465 -11.620   5.476  0.00  0.00      PROA  
ATOM   5054  CD2 LEU P 970      -5.438 -10.353   6.583  0.00  0.00      PROA  
ATOM   5055 HD21 LEU P 970      -4.897  -9.534   7.104  0.00  0.00      PROA  
ATOM   5056 HD22 LEU P 970      -4.644 -10.694   5.884  0.00  0.00      PROA  
ATOM   5057 HD23 LEU P 970      -5.766 -11.199   7.223  0.00  0.00      PROA  
ATOM   5058  C   LEU P 970      -5.791  -5.871   5.031  0.00  0.00      PROA  
ATOM   5059  O   LEU P 970      -6.673  -5.011   4.936  0.00  0.00      PROA  
ATOM   5060  N   PRO P 971      -4.610  -5.638   4.392  0.00  0.00      PROA  
ATOM   5061  CD  PRO P 971      -3.422  -6.370   4.633  0.00  0.00      PROA  
ATOM   5062  HD1 PRO P 971      -3.572  -7.358   4.148  0.00  0.00      PROA
[truncated: 11,375,610 more chars]
