# Supplementary material for: CryoEM and computational modeling structural insights into the pH regulator NBCn1
Source: Nat Commun. 2025 Nov 11;16:9932. doi: 10.1038/s41467-025-64868-z (PMC12606367; doi:10.1038/s41467-025-64868-z)
Supplement: Supplementary file 13 — Source data [file 41467_2025_64868_MOESM13_ESM.xlsx]

## Sheet: Fig 5
Fig 5
	Mutants	Mean	SEM	n	p value		Individual Replicates			Individual Replicates			Individual Replicates			Individual Replicates			Individual Replicates			Individual Replicates			Individual Replicates
	wt-NBCn1	100	6.82528	18	1		Mutants	% of wt		Mutants	% of wt		Mutants	% of wt		Mutants	% of wt		Mutants	% of wt		Mutants	% of wt		Mutants	% of wt
	F614C	40.5064	8.1853	5	<.0001		wt-NBCn1	119.461		L665C	39.3619		G669C	72.9296		E741C	8.22426		S860C	72.4894		A975C	5.8696		S1047C	22.1686
	C619A	22.7009	7.03132	8	<.0001		wt-NBCn1	116.995		L665C	7.21969		P670C	100.693		E741C	3.50128		S860C	72.9857		A975C	0.849026		S1047C	68.656
	T625C	24.8741	2.88094	3	<.0001		wt-NBCn1	78.5284		L665C	100.384		P670C	64.5472		E741C	1.92735		S860C	69.8111		A975C	1.2139		S1047C	24.9925
	L665C	51.7619	10.6201	16	<.0001		wt-NBCn1	52.4194		L665C	2.41535		P670C	80.7074		E741C	19.8281		S860C	89.4349		A975C	58.6295		S1047C	42.3242
	G666C	39.5355	8.95083	12	<.0001		wt-NBCn1	85.1016		L665C	35.4831		P670C	91.2782		E741C	2.49182		S860C	51.8587		A975C	6.28293		K1050C	37.2721
	S667C	14.3223	5.47437	7	<.0001		wt-NBCn1	91.7135		L665C	29.0034		P670C	48.8956		K742C	9.9066		S860C	27.6634		A976C	26.4276		K1050C	68.9779
	T668C	17.079	4.87775	12	<.0001		wt-NBCn1	109.826		L665C	44.7302		P670C	63.1913		K742C	10.161		S860C	36.2623		A976C	7.12335		K1050C	101.517
	G669C	71.1948	6.28113	4	0.4859		wt-NBCn1	140.741		L665C	37.1917		P670C	78.6966		K742C	0.162286		S860C	22.5504		A976C	35.0527		K1050C	29.0784
	P670C	74.1378	5.96671	8	0.2164		wt-NBCn1	114.513		G666C	47.4585		P670C	65.0928		D745C	0.246152		D861C	56.9757		A976C	9.95371		K1050C	46.777
	T720C	28.4534	7.97617	7	<.0001		wt-NBCn1	137.535		G666C	81.9187		T720C	24.8096		D745C	11.4484		D861C	16.8232		T977C	4.57597		K1050C	98.7666
	E724C	21.8433	4.27997	4	<.0001		wt-NBCn1	76.3353		G666C	8.26719		T720C	34.6068		D745C	6.15157		D861C	58.5038		T977C	1.96859		K1050C	84.8328
	F727C	13.8476	1.69939	4	<.0001		wt-NBCn1	111.955		G666C	12.1474		T720C	5.9452		D745C	17.715		D861C	62.4655		T977C	0.709501		K1100C	90.0223
	I731C	45.5406	6.7609	6	<.0001		wt-NBCn1	56.0119		G666C	59.4125		T720C	40.9109		E748C	54.9727		D861C	30.6347		T977C	12.5341		K1100C	55.7931
	I734C	40.337	7.65397	4	0.0001		wt-NBCn1	106.101		G666C	73.198		T720C	63.1699		E748C	6.48856		D861C	51.1007		T977C	13.271		K1100C	72.6761
	E738C	67.5382	8.50682	7	0.0487		wt-NBCn1	94.8376		G666C	31.3703		T720C	0.999041		E748C	10.5943		D930C	6.54753		V978C	89.9178		P1109C	1.74292
	E741C	6.21631	2.90331	6	<.0001		wt-NBCn1	110.934		G666C	5.70095		T720C	28.7322		E748C	41.7962		D930C	30.0506		V978C	4.03324		P1109C	0.928507
	K742C	6.74329	3.29132	3	<.0001		wt-NBCn1	144.078		G666C	87.9381		E724C	18.307		E748C	25.7843		D930C	31.6145		V978C	103.988		P1109C	4.87236
	D745C	8.89029	3.7265	4	<.0001		wt-NBCn1	50.6848		G666C	48.0575		E724C	32.3739		E748C	17.3054		D930C	25.7913		V978C	39.4378		P1109C	0.447035
	E748C	28.7569	7.69235	8	<.0001		F614C	38.5431		G666C	5.83493		E724C	12.348		E748C	62.7192		D930C	26.1024		V978C	13.4112		D1135C	116.402
	K843C	38.9721	7.40022	6	<.0001		F614C	11.7945		G666C	13.1217		E724C	24.3444		E748C	10.3943		D930C	25.9157		V978C	23.7939		D1135C	92.5723
	Q844C	117.58	4.76031	3	0.9992		F614C	60.6598		S667C	37.1231		F727C	17.6569		K843C	61.0778		D930C	3.90715		V978C	73.7952		D1135C	54.9999
	K846C	53.0361	3.85366	11	<.0001		F614C	50.7792		S667C	8.5042		F727C	14.0004		K843C	48.6445		D930C	0.546616		V978C	12.8138		D1135C	82.6084
	S860C	57.7122	7.29407	10	0.0001		F614C	40.7556		S667C	4.907		F727C	9.38946		K843C	41.4587		Q931C	17.2917		L979C	54.8261		D1136C	64.6398
	D861C	46.0839	7.44149	6	<.0001		C619A	48.0469		S667C	5.86906		F727C	14.3438		K843C	38.2013		Q931C	10.4704		L979C	95.5512		D1136C	11.8998
	D930C	18.8095	4.52913	8	<.0001		C619A	11.1288		S667C	32.6251		I731C	29.7714		K843C	37.9252		Q931C	14.1377		L979C	61.7854		D1136C	33.1661
	Q931C	13.9666	1.97099	3	<.0001		C619A	0.132693		S667C	11.0075		I731C	31.7223		K843C	6.5251		I933C	35.4429		L979C	28.1174		D1136C	7.78636
	I933C	33.2158	4.30113	7	<.0001		C619A	1.71991		S667C	0.219996		I731C	41.643		Q844C	108.201		I933C	30.3586		L979C	55.5324		D1136C	33.7579
	T934C	21.7694	2.98978	4	<.0001		C619A	7.79437		T668C	36.7439		I731C	54.0892		Q844C	123.685		I933C	12.2602		L979C	30.9172		D1136C	14.0727
	V974C	23.7523	3.02128	4	<.0001		C619A	32.7437		T668C	45.6175		I731C	74.326		Q844C	120.855		I933C	47.9208		L979C	88.2407		D1136C	40.7476
	A975C	19.7229	8.47987	7	<.0001		C619A	47.7588		T668C	26.555		I731C	41.692		K846C	51.2861		I933C	28.5312		L979C	29.2162		L1137C	25.12
	A976C	19.6393	6.67154	4	<.0001		C619A	32.2818		T668C	25.4174		I734C	40.9207		K846C	33.9168		I933C	35.8625		L979C	86.101		L1137C	8.96126
	T977C	6.61182	2.64536	5	<.0001		T625C	30.1024		T668C	5.08368		I734C	18.7967		K846C	64.1755		I933C	42.1341		S980C	54.714		L1137C	44.9927
	V978C	45.1489	13.7054	8	<.0001		T625C	20.1627		T668C	4.88036		I734C	53.9041		K846C	31.4759		T934C	30.606		S980C	66.5842		L1137C	38.4635
	L979C	58.9208	8.81292	9	0.0005		T625C	24.3573		T668C	1.35588		I734C	47.7267		K846C	63.6141		T934C	19.7995		S980C	69.1436
	S980C	59.2925	4.97391	10	0.0003		L665C	132.926		T668C	4.12344		E738C	83.1386		K846C	57.0364		T934C	19.2642		S980C	41.9664
	S1047C	41.0491	8.41048	5	<.0001		L665C	97.3513		T668C	3.78801		E738C	70.334		K846C	68.4449		T934C	17.4079		S980C	65.8445
	K1050C	66.7461	11.1833	7	0.0379		L665C	135.297		T668C	4.94972		E738C	75.3715		K846C	39.3933		V974C	29.668		S980C	39.97
	K1100C	72.8305	9.88141	3	0.8068		L665C	56.3529		T668C	4.86877		E738C	85.404		K846C	58.0485		V974C	25.0658		S980C	37.2264
	P1109C	1.9977	0.994832	4	<.0001		L665C	12.989		T668C	41.564		E738C	35.0158		K846C	52.9963		V974C	24.9693		S980C	67.8179
	D1135C	86.6456	12.7093	4	1		L665C	23.6271		G669C	69.2439		E738C	87.0794		K846C	63.009		V974C	15.3063		S980C	87.006
	D1136C	29.4386	7.57834	7	<.0001		L665C	55.4638		G669C	56.0287		E738C	36.4243		S860C	53.3117		A975C	39.785		S980C	62.6523
	L1137C	29.3844	7.96523	4	<.0001		L665C	18.3945		G669C	86.5768		E741C	1.32504		S860C	80.7542		A975C	25.4303		S1047C	47.1044

## Sheet: Supplementary Fig S1b
Supplementary Fig S1b

## Sheet: Supplementary Fig S9a-1
Supplementary Fig S9a (Sulfo-NHS-SS-Biotin)
Anti-SLC4A7/NBCn1antibody (ab82335, Abcam)

## Sheet: Supplementary Fig S9a-2
Supplementary Fig S9a (Lysate)
Anti-SLC4A7/NBCn1antibody (ab82335, Abcam)

## Sheet: Supplementary Fig S9b
Supplementary Fig S9b
	Mutants	Mean	SEM	n	p value		Individual Replicates			Individual Replicates			Individual Replicates			Individual Replicates
	wt-NBCn1	100	6.53879	13	1		Mutants	% of wt		Mutants	% of wt		Mutants	% of wt		Mutants	% of wt
	F614C	96.1165	8.32792	4	1		wt-NBCn1	90.4542		T668C	104.861		D745C	127.778		A975C	83.3022
	C619A	95.2996	3.63749	7	1		wt-NBCn1	134.354		T668C	90.0389		E748C	136.583		A976C	138.434
	T625C	103.887	13.5733	4	1		wt-NBCn1	116.37		T668C	159.696		E748C	120.151		A976C	58.9006
	L665C	101.919	17.3292	4	1		wt-NBCn1	92.0021		G669C	100.416		E748C	101.699		A976C	100.525
	G666C	95.879	11.1717	5	1		wt-NBCn1	86.0752		G669C	89.974		K843C	116.25		T977C	102.045
	S667C	93.7158	8.52056	5	1		wt-NBCn1	75.5051		G669C	112.484		K843C	108.284		T977C	113.865
	T668C	118.199	21.1852	3	1		wt-NBCn1	105.239		P670C	109.131		K843C	137.037		T977C	60.016
	G669C	100.958	6.50385	3	1		wt-NBCn1	98.2437		P670C	90.6554		Q844C	68.1977		T977C	93.6629
	P670C	97.9441	7.37085	5	1		wt-NBCn1	49.9075		P670C	79.031		Q844C	97.8961		V978C	119.37
	T720C	96.853	5.83676	4	1		wt-NBCn1	117.511		P670C	120.248		Q844C	145.333		V978C	91.7489
	E724C	101.876	21.2026	4	1		wt-NBCn1	126.077		P670C	90.6549		K846C	76.766		V978C	102.7
	F727C	117.227	6.45165	4	0.9999		wt-NBCn1	123.001		T720C	104.554		K846C	133.432		V978C	89.7531
	I731C	96.2078	11.7997	3	1		wt-NBCn1	85.26		T720C	79.5587		K846C	144.093		L979C	118.142
	I734C	92.4203	6.84006	3	1		F614C	77.1185		T720C	100.167		K846C	99.8597		L979C	129.035
	E738C	97.6414	12.4756	3	1		F614C	89.4426		T720C	103.132		S860C	135.402		L979C	81.2227
	E741C	102.362	10.4295	3	1		F614C	115.926		E724C	68.4257		S860C	49.5778		L979C	129.599
	K742C	113.282	10.924	4	1		F614C	101.979		E724C	115.866		S860C	149.833		S980C	107.016
	D745C	125.764	12.3489	4	0.9432		C619A	100.088		E724C	67.5		S860C	95.995		S980C	118.295
	E748C	119.478	10.076	3	0.9999		C619A	75.9896		E724C	155.711		D861C	134.3		S980C	134.138
	K843C	120.524	8.5709	3	0.9997		C619A	95.7752		F727C	119.447		D861C	100		S980C	100.556
	Q844C	103.809	22.4626	3	1		C619A	105.631		F727C	98.4759		D861C	143.653		S1047C	138.243
	K846C	113.538	15.4613	4	1		C619A	93.9752		F727C	127.267		D861C	51.6444		S1047C	133.222
	S860C	107.702	22.4681	4	1		C619A	102.206		F727C	123.719		D930C	139.774		S1047C	74.7037
	D861C	107.399	20.8193	4	1		C619A	93.4322		I731C	78.3239		D930C	123.553		K1050C	119.943
	D930C	118.091	14.3577	3	1		T625C	93.3436		I731C	91.8146		D930C	90.9459		K1050C	105.795
	Q931C	105.207	18.9883	4	1		T625C	75.3407		I731C	118.485		Q931C	147.532		K1050C	139.481
	I933C	108.505	22.4156	4	1		T625C	107.295		I734C	102.827		Q931C	56.4255		K1100C	114.317
	T934C	107.043	23.6764	4	1		T625C	139.568		I734C	94.9068		Q931C	116.646		K1100C	116.657
	V974C	107.179	16.3951	3	1		L665C	100.898		I734C	79.5271		Q931C	100.225		K1100C	133.753
	A975C	98.579	7.7882	3	1		L665C	57.5276		E738C	76.014		I933C	143.935		K1100C	115.586
	A976C	99.2866	22.9678	3	1		L665C	141.958		E738C	119.231		I933C	48.0667		P1109C	111.631
	T977C	92.3973	11.5618	4	1		L665C	107.293		E738C	97.6794		I933C	141.118		P1109C	143.083
	V978C	100.893	6.78474	4	1		G666C	119.542		E741C	88.4502		I933C	100.901		P1109C	89.1343
	L979C	114.5	11.4013	4	1		G666C	92.0517		E741C	95.858		T934C	141.291		P1109C	114.907
	S980C	115.001	7.357	4	1		G666C	55.6457		E741C	122.778		T934C	93.9195		D1135C	109.008
	S1047C	115.39	20.3945	3	1		G666C	112.963		K742C	114.451		T934C	147.267		D1135C	112.136
	K1050C	121.74	9.76589	3	0.9991		G666C	99.1925		K742C	110.158		T934C	45.6934		D1135C	64.6923
	K1100C	120.078	4.5832	4	0.9983		S667C	78.1476		K742C	87.6234		V974C	139.88		D1136C	117.478
	P1109C	114.689	11.0628	4	1		S667C	86.8916		K742C	140.896		V974C	88.7374		D1136C	127.367
	D1135C	95.2786	15.3198	3	1		S667C	105.054		D745C	105.506		V974C	92.9193		D1136C	96.5577
	D1136C	113.801	9.08179	3	1		S667C	121.304		D745C	109.895		A975C	103.584		L1137C	109.513
	L1137C	100.577	14.1543	3	1		S667C	77.1815		D745C	159.877		A975C	108.85		L1137C	72.8459
																L1137C	119.37

## Sheet: Supplementary Fig S11b
Supplementary Fig S11b
V5 monoclonal antibody (R960-25, Thermo Fisher Scientific)
